# Supplementary material for: Frags2Drugs: A Novel In Silico Fragment-Based Approach to the Discovery of Kinase Inhibitors
Source: Pharmaceuticals (Basel). 2026 Feb 12;19(2):308. doi: 10.3390/ph19020308 (PMC12944305; doi:10.3390/ph19020308)
Supplement: Supplementary file 1 [file pharmaceuticals-19-00308-s001.zip]

Archive with 23 entries (21 files):
- pharmaceuticals-4126567-supplementary/
- pharmaceuticals-4126567-supplementary/SupplementaryData_bonnet/
- pharmaceuticals-4126567-supplementary/SupplementaryData_bonnet/2HYY_ligand.sdf
- pharmaceuticals-4126567-supplementary/SupplementaryData_bonnet/2HYY_new_molecules.sdf
- pharmaceuticals-4126567-supplementary/SupplementaryData_bonnet/2HYY_protein.mol2
- pharmaceuticals-4126567-supplementary/SupplementaryData_bonnet/2HYY_seed.sdf
- pharmaceuticals-4126567-supplementary/SupplementaryData_bonnet/3OG7_ligand.sdf
- pharmaceuticals-4126567-supplementary/SupplementaryData_bonnet/3OG7_new_molecules.sdf
- pharmaceuticals-4126567-supplementary/SupplementaryData_bonnet/3OG7_protein.mol2
- pharmaceuticals-4126567-supplementary/SupplementaryData_bonnet/3OG7_seed.sdf
- pharmaceuticals-4126567-supplementary/SupplementaryData_bonnet/4CLI_ligand.sdf
- pharmaceuticals-4126567-supplementary/SupplementaryData_bonnet/4CLI_new_molecules.sdf
- pharmaceuticals-4126567-supplementary/SupplementaryData_bonnet/4CLI_protein.mol2
- pharmaceuticals-4126567-supplementary/SupplementaryData_bonnet/4CLI_seed.sdf
- pharmaceuticals-4126567-supplementary/SupplementaryData_bonnet/4UMQ_ligand.sdf
- pharmaceuticals-4126567-supplementary/SupplementaryData_bonnet/4UMQ_new_molecules.sdf
- pharmaceuticals-4126567-supplementary/SupplementaryData_bonnet/4UMQ_protein.mol2
- pharmaceuticals-4126567-supplementary/SupplementaryData_bonnet/4UMQ_seed.sdf
- pharmaceuticals-4126567-supplementary/SupplementaryData_bonnet/4UMT_ligand.sdf
- pharmaceuticals-4126567-supplementary/SupplementaryData_bonnet/4UMT_new_molecules.sdf
- pharmaceuticals-4126567-supplementary/SupplementaryData_bonnet/4UMT_protein.mol2
- pharmaceuticals-4126567-supplementary/SupplementaryData_bonnet/4UMT_seed.sdf
- pharmaceuticals-4126567-supplementary/SupplementaryData_bonnet/Supplementary Materials.pdf
