# Supplementary material for: Frags2Drugs: A Novel In Silico Fragment-Based Approach to the Discovery of Kinase Inhibitors
Source: Pharmaceuticals (Basel). 2026 Feb 12;19(2):308. doi: 10.3390/ph19020308 (PMC12944305; doi:10.3390/ph19020308)
Supplement: Supplementary file 1 [file pharmaceuticals-19-00308-s001.zip › pharmaceuticals-4126567-supplementary/SupplementaryData_bonnet/2HYY_ligand.sdf]

2HYY_A
  PyMOL2.4          3D                             0

 69 73  0  0  0  0  0  0  0  0999 V2000
    6.2770    9.6260    6.0170 C   0  0  0  0  0  0  0  0  0  0  0  0
    4.8900    9.5610    5.9520 C   0  0  0  0  0  0  0  0  0  0  0  0
    4.1680    9.7110    4.8390 N   0  0  0  0  0  0  0  0  0  0  0  0
    4.8100    9.9400    3.6670 C   0  0  0  0  0  0  0  0  0  0  0  0
    6.2040   10.0260    3.5900 C   0  0  0  0  0  0  0  0  0  0  0  0
    6.9270    9.8440    4.8000 C   0  0  0  0  0  0  0  0  0  0  0  0
    6.8800   10.2950    2.2430 C   0  0  0  0  0  0  0  0  0  0  0  0
    6.0710   10.2160    1.1360 N   0  0  0  0  0  0  0  0  0  0  0  0
    6.5950   10.4510   -0.0800 C   0  0  0  0  0  0  0  0  0  0  0  0
    7.8690   10.7770   -0.2180 N   0  0  0  0  0  0  0  0  0  0  0  0
    8.6700   10.8690    0.8410 C   0  0  0  0  0  0  0  0  0  0  0  0
    8.1720   10.6210    2.1340 C   0  0  0  0  0  0  0  0  0  0  0  0
    5.6950   10.3080   -1.1280 N   0  0  0  0  0  0  0  0  0  0  0  0
    6.0780   10.7180   -2.3780 C   0  0  0  0  0  0  0  0  0  0  0  0
    6.4060    9.7300   -3.3260 C   0  0  0  0  0  0  0  0  0  0  0  0
    6.8230   10.0660   -4.6230 C   0  0  0  0  0  0  0  0  0  0  0  0
    6.8660   11.3980   -4.9560 C   0  0  0  0  0  0  0  0  0  0  0  0
    6.5120   12.4040   -4.0050 C   0  0  0  0  0  0  0  0  0  0  0  0
    6.1140   12.0870   -2.7160 C   0  0  0  0  0  0  0  0  0  0  0  0
    5.7510   13.2070   -1.7700 C   0  0  0  0  0  0  0  0  0  0  0  0
    7.2000    9.1780   -5.6760 N   0  0  0  0  0  0  0  0  0  0  0  0
    7.1150    7.8380   -5.5220 C   0  0  0  0  0  0  0  0  0  0  0  0
    7.2620    6.9870   -6.7320 C   0  0  0  0  0  0  0  0  0  0  0  0
    6.7390    5.6640   -6.7150 C   0  0  0  0  0  0  0  0  0  0  0  0
    6.8530    4.7720   -7.8360 C   0  0  0  0  0  0  0  0  0  0  0  0
    7.5020    5.2380   -8.9960 C   0  0  0  0  0  0  0  0  0  0  0  0
    8.0290    6.5600   -9.0270 C   0  0  0  0  0  0  0  0  0  0  0  0
    7.9290    7.4530   -7.9120 C   0  0  0  0  0  0  0  0  0  0  0  0
    6.9190    7.2700   -4.4460 O   0  0  0  0  0  0  0  0  0  0  0  0
    7.6250    4.3120  -10.1480 C   0  0  0  0  0  0  0  0  0  0  0  0
    8.9330    4.3670  -10.7750 N   0  0  0  0  0  0  0  0  0  0  0  0
    8.9630    3.6170  -12.0610 C   0  0  0  0  0  0  0  0  0  0  0  0
   10.3280    3.8360  -12.7600 C   0  0  0  0  0  0  0  0  0  0  0  0
   11.3700    3.4360  -11.8300 N   0  3  0  0  0  0  0  0  0  0  0  0
   11.4160    4.1590  -10.5100 C   0  0  0  0  0  0  0  0  0  0  0  0
   10.0040    4.0320   -9.8210 C   0  0  0  0  0  0  0  0  0  0  0  0
   12.6750    3.5720  -12.4250 C   0  0  0  0  0  0  0  0  0  0  0  0
    6.8160    9.5160    6.9470 H   0  0  0  0  0  0  0  0  0  0  0  0
    4.3550    9.3740    6.8720 H   0  0  0  0  0  0  0  0  0  0  0  0
    4.2280   10.0600    2.7660 H   0  0  0  0  0  0  0  0  0  0  0  0
    8.0070    9.8760    4.7780 H   0  0  0  0  0  0  0  0  0  0  0  0
    9.7080   11.1360    0.7070 H   0  0  0  0  0  0  0  0  0  0  0  0
    8.8090   10.6920    3.0030 H   0  0  0  0  0  0  0  0  0  0  0  0
    4.7790    9.9110   -0.9730 H   0  0  0  0  0  0  0  0  0  0  0  0
    6.3360    8.6890   -3.0480 H   0  0  0  0  0  0  0  0  0  0  0  0
    7.1730   11.6890   -5.9500 H   0  0  0  0  0  0  0  0  0  0  0  0
    6.5550   13.4420   -4.3000 H   0  0  0  0  0  0  0  0  0  0  0  0
    7.5370    9.5580   -6.5500 H   0  0  0  0  0  0  0  0  0  0  0  0
    6.2360    5.3160   -5.8250 H   0  0  0  0  0  0  0  0  0  0  0  0
    6.4520    3.7700   -7.7900 H   0  0  0  0  0  0  0  0  0  0  0  0
    8.5230    6.9020   -9.9250 H   0  0  0  0  0  0  0  0  0  0  0  0
    8.3440    8.4490   -7.9590 H   0  0  0  0  0  0  0  0  0  0  0  0
   11.1230    2.4770  -11.6310 H   0  0  0  0  0  0  0  0  0  0  0  0
    5.4630   12.7890   -0.8050 H   0  0  0  0  0  0  0  0  0  0  0  0
    4.9180   13.7760   -2.1830 H   0  0  0  0  0  0  0  0  0  0  0  0
    6.6100   13.8650   -1.6380 H   0  0  0  0  0  0  0  0  0  0  0  0
    6.8720    4.5760  -10.8900 H   0  0  0  0  0  0  0  0  0  0  0  0
    7.4490    3.2950   -9.7980 H   0  0  0  0  0  0  0  0  0  0  0  0
    8.1620    3.9750  -12.7090 H   0  0  0  0  0  0  0  0  0  0  0  0
    8.8230    2.5540  -11.8650 H   0  0  0  0  0  0  0  0  0  0  0  0
   10.3840    3.2300  -13.6640 H   0  0  0  0  0  0  0  0  0  0  0  0
   10.4470    4.8880  -13.0200 H   0  0  0  0  0  0  0  0  0  0  0  0
   12.1780    3.7120   -9.8710 H   0  0  0  0  0  0  0  0  0  0  0  0
   11.6520    5.2110  -10.6740 H   0  0  0  0  0  0  0  0  0  0  0  0
    9.8660    3.0090   -9.4720 H   0  0  0  0  0  0  0  0  0  0  0  0
    9.9550    4.7150   -8.9730 H   0  0  0  0  0  0  0  0  0  0  0  0
   12.8800    4.6260  -12.6130 H   0  0  0  0  0  0  0  0  0  0  0  0
   12.7050    3.0220  -13.3650 H   0  0  0  0  0  0  0  0  0  0  0  0
   13.4280    3.1720  -11.7460 H   0  0  0  0  0  0  0  0  0  0  0  0
  1  2  4  0  0  0  0
  1  6  4  0  0  0  0
  1 38  1  0  0  0  0
  2 39  1  0  0  0  0
  2  3  4  0  0  0  0
  3  4  4  0  0  0  0
  4 40  1  0  0  0  0
  4  5  4  0  0  0  0
  5  7  1  0  0  0  0
  5  6  4  0  0  0  0
  6 41  1  0  0  0  0
  7  8  4  0  0  0  0
  7 12  4  0  0  0  0
  8  9  4  0  0  0  0
  9 13  1  0  0  0  0
  9 10  4  0  0  0  0
 10 11  4  0  0  0  0
 11 42  1  0  0  0  0
 11 12  4  0  0  0  0
 12 43  1  0  0  0  0
 13 14  1  0  0  0  0
 13 44  1  0  0  0  0
 14 15  4  0  0  0  0
 14 19  4  0  0  0  0
 15 45  1  0  0  0  0
 15 16  4  0  0  0  0
 16 21  1  0  0  0  0
 16 17  4  0  0  0  0
 17 46  1  0  0  0  0
 17 18  4  0  0  0  0
 18 47  1  0  0  0  0
 18 19  4  0  0  0  0
 19 20  1  0  0  0  0
 20 54  1  0  0  0  0
 20 55  1  0  0  0  0
 20 56  1  0  0  0  0
 21 22  1  0  0  0  0
 21 48  1  0  0  0  0
 22 23  1  0  0  0  0
 22 29  2  0  0  0  0
 23 24  4  0  0  0  0
 23 28  4  0  0  0  0
 24 25  4  0  0  0  0
 24 49  1  0  0  0  0
 25 26  4  0  0  0  0
 25 50  1  0  0  0  0
 26 27  4  0  0  0  0
 26 30  1  0  0  0  0
 27 28  4  0  0  0  0
 27 51  1  0  0  0  0
 28 52  1  0  0  0  0
 30 31  1  0  0  0  0
 30 57  1  0  0  0  0
 30 58  1  0  0  0  0
 31 32  1  0  0  0  0
 31 36  1  0  0  0  0
 32 59  1  0  0  0  0
 32 60  1  0  0  0  0
 32 33  1  0  0  0  0
 33 61  1  0  0  0  0
 33 62  1  0  0  0  0
 33 34  1  0  0  0  0
 34 37  1  0  0  0  0
 34 53  1  0  0  0  0
 34 35  1  0  0  0  0
 35 63  1  0  0  0  0
 35 64  1  0  0  0  0
 35 36  1  0  0  0  0
 36 65  1  0  0  0  0
 36 66  1  0  0  0  0
 37 67  1  0  0  0  0
 37 68  1  0  0  0  0
 37 69  1  0  0  0  0
M  END
$$$$
