# Supplementary material for: Frags2Drugs: A Novel In Silico Fragment-Based Approach to the Discovery of Kinase Inhibitors
Source: Pharmaceuticals (Basel). 2026 Feb 12;19(2):308. doi: 10.3390/ph19020308 (PMC12944305; doi:10.3390/ph19020308)
Supplement: Supplementary file 1 [file pharmaceuticals-19-00308-s001.zip › pharmaceuticals-4126567-supplementary/SupplementaryData_bonnet/2HYY_new_molecules.sdf]

     RDKit          3D

 25 27  0  0  0  0  0  0  0  0999 V2000
    6.1862   10.8421   -2.3929 C   0  0  0  0  0  0  0  0  0  0  0  0
    6.1981   12.1512   -2.8625 C   0  0  0  0  0  0  0  0  0  0  0  0
    6.5775   12.4209   -4.1870 C   0  0  0  0  0  0  0  0  0  0  0  0
    6.9434   11.4377   -5.0954 C   0  0  0  0  0  0  0  0  0  0  0  0
    6.9148   10.1171   -4.6322 C   0  0  0  0  0  0  0  0  0  0  0  0
    6.4549    9.8482   -3.3266 C   0  0  0  0  0  0  0  0  0  0  0  0
    6.8796   10.2950    2.2430 C   0  0  0  0  0  0  0  0  0  0  0  0
    8.1722   10.6212    2.1336 C   0  0  0  0  0  0  0  0  0  0  0  0
    8.6702   10.8692    0.8409 C   0  0  0  0  0  0  0  0  0  0  0  0
    7.8694   10.7766   -0.2181 N   0  0  0  0  0  0  0  0  0  0  0  0
    6.5954   10.4507   -0.0796 C   0  0  0  0  0  0  0  0  0  0  0  0
    6.0708   10.2163    1.1356 N   0  0  0  0  0  0  0  0  0  0  0  0
    5.6949   10.3079   -1.1282 N   0  0  0  0  0  0  0  0  0  0  0  0
    6.2204    9.4758    6.0006 C   0  0  0  0  0  0  0  0  0  0  0  0
    4.8245    9.2894    5.9421 C   0  0  0  0  0  0  0  0  0  0  0  0
    4.1657    9.4412    4.7690 N   0  0  0  0  0  0  0  0  0  0  0  0
    4.8035    9.7747    3.6147 C   0  0  0  0  0  0  0  0  0  0  0  0
    6.2073    9.9770    3.6027 C   0  0  0  0  0  0  0  0  0  0  0  0
    6.9140    9.8235    4.8143 C   0  0  0  0  0  0  0  0  0  0  0  0
    4.5589    9.5357   -1.1701 C   0  0  0  0  0  0  0  0  0  0  0  0
    3.4917    9.7890   -0.6182 O   0  0  0  0  0  0  0  0  0  0  0  0
    4.6193    8.4112   -2.2200 C   0  0  0  0  0  0  0  0  0  0  0  0
    7.2912    8.8530   -5.4095 C   0  0  0  0  0  0  0  0  0  0  0  0
    7.2426    7.7488   -4.8572 O   0  0  0  0  0  0  0  0  0  0  0  0
    7.7739    8.9729   -6.6927 N   0  0  0  0  0  0  0  0  0  0  0  0
  1  2  2  0
  1  6  1  0
  2  3  1  0
  3  4  2  0
  4  5  1  0
  5  6  2  0
  7  8  2  0
  7 12  1  0
  8  9  1  0
  9 10  2  0
 10 11  1  0
 11 12  2  0
 11 13  1  0
 14 15  2  0
 14 19  1  0
 15 16  1  0
 16 17  2  0
 17 18  1  0
 18 19  2  0
 20 21  2  0
 20 22  1  0
 23 24  2  0
 23 25  1  0
 18  7  1  0
 20 13  1  0
  1 13  1  0
 23  5  1  0
M  END
>  <Smiles>  (1) 
CC(=O)N(c1cccc(C(N)=O)c1)c1nccc(-c2cccnc2)n1

>  <MW>  (1) 
333.1

>  <2D_mol>  (1) 
<img data-content="rdkit/molecule" src="data:image/png;base64,iVBORw0KGgoAAAANSUhEUgAAAMgAAADICAIAAAAiOjnJAAAABmJLR0QA/wD/AP+gvaeTAAAdxElEQVR4nO2deVhTV/rH37CDLLIpbqi4gIBih+KCKFLFZQy4ldFWo506E/x1xlSrLbZ1yth2Ki7TSZ12RqZWG61PO3EHfaoV2w4gLuOGgopWUEerASwBgSAheX9/nBhjQkIS7s1Nwvn8l9zLPW/CN+8599xzvi8PEYFCYRoXrgOgOCdUWBRWoMKisAIVFoUVqLAorECFRWEFKiwKK1BhUViBCovCClRYFFagwqKwAhUWhRWosCisQIVFYQUqLAorUGFRWIEKi8IKVFgUVqDCorACFRaFFaiwKKxAhWUl164BjwenTgEAFBfD0qVw7RrMmqU5euoUvPIKd8HZAVRY1hMTAzk5XAdhr1BhWU9UFLi4QFkZ13HYJW5cB+DYrF4NOTmwdKnm5cmTMG0aAEB9PURGchgX91BhdYpRo6C2FiorNS/HjoUDBwAATp2CLVs4jIt7aFfYWd58EzZt4joI+4MKq7NMmgQ+Pu0f2rcPhEJIS4OqKtvGZAfwqCmI1WzaBFu3wooVkJlp6rTjx+HWLViyxFZh2Qc0Y1nPrVtQUQGtrabOaWuDXbuezm91HaiwrKe6GgCgRw+jJ6jVsGIFrFoFwcE2C8peoMKynpoaAJPC+vhjuHABNm+GggKbBWUv0DGW9cTEwJUrcPkyxMZyHYr9QTOW9XSYsboyNGNZiUoFnp6ACI8fgxudZjaAZiwrefgQVCoICqKqah8qLCuh/aBpqLCshMw1hIZyHYe9QoVlJXV1ih491GFhdITaPlRYVvLzz19UV7uGhCzjOhA7hQrLSmpqagAglPaFRqDCspLq6mqgwjIOFZaVEGH1oLeFRqDCshLaFZqGCstKaMYyDRWWlZCMRYVlDPo8wmKKi4t9fX3r6upcXV0DAwO5DsdOoRnLAoqLi9PS0saPH5+VlYWIoaGhLi70C2wfmrE6pq2tTSqVrl+//tKlSwAQFBQ0cOBAAAgJCeE6NDsGKcZ5/PixRCIZOnQo+a569uyZnZ0tl8srKiqmTp3q5+d34MABrmO0U6iw2qehoUEsFvfu3ZtIKiIiQiwWKxQK7QmvvfYaOSQUCh89esRhqPYJFZYBDx7g6tX7pkwhuomPj9+9e7dKpdI9pb6+Picnh8/n+/j4AMCAAQMKCwu5itc+ocLS4eZN/L//Qy8vBGgLC5uemvrdd9/pnfLgwYO33347ICAAALy9vYuLi3/1q18BgKura1ZW1uPHj20WrFqtPnr06N27d+Vyuc0aNR8qLEREvHQJBQJ0c0MA5PGQz8eTJ/VOqaqqEolEPk92PY8bNy4vL0+tViuVyuzsbFdXVwAYPnx4aWkp28GqVKq8vLz4+HgAiI2NDQ8P//7779lu1FK6vLCKipDPRx4PAdDdHQUCLC/XO+XSpUsCgcDNzQ0AeDwen88vKSnRO+fkyZNDhgwBAC8vr5ycHL2ukymam5s/++wzck8KAL179x48eDAAuLi4rFq1qqWlhY1GraMLC6uwEMeNQwAEwG7d8PXX8c4dvVOulJTMmDGDx+MBgLu7++LFi8sNZKelqalJJBKRf/nkyZP/97//MRissZsJpVKZk5Pj4eEBADExMefPn2ew0c7QhYUllSIA+vujSIT37+sfLSrCyZObIyNdeDxPT0+hUHj79m1zrvrtt9/26tULAAICAnbs2NH5MGUyWXZ2dvfu3YmkRo4cKZFI2tradM85c+ZMZGQkUX92drbeUU7owsJSqTA3F/VmCpRK3LULR4zQZLKgoN0bNtTU1Fh0YZlMNnPmTKKDjIyMhw8fWhdgZWWlSCTy9vbWG9W1e3Jzc3NWVhZ5EjB27NgbN25Y1yhTdDFhFRZiSgpOmYJpaaiXgVpaUCLBoUM1kurZE7OzsRM3XBKJxNfXFwDCwsIOHz5s0d+WlpZqR3UuLi58Pv+kwc1Eu3z33Xd9+vQBAH9//9zcXKsCZ4auJKzaWoyOxgcPEBFLSnDMGM37DQ0oFmPv3hpJRUSgWIw6c6FWU1VVNWHCBDLkFwqFTU1NHf5JUVERn8/XjuoEAsGVK1dMnF9SUiIQCOrq6rTv1NXVLViwgCS5OXPmWJpumaIrCWvbNlyz5unL5GS8ehWLitDfXyOp+HjcvRsZvaFra2vTDq6HDRt27ty5dk9Tq9V5eXmJiYlEEN26dROJRHcMbiYM/2rkyJEA0K9fv+PHj+sekkqlZOVFjx498vLyGPs8ZtOVhPXhh7hly9OXCxZgQQE2NmJICI4bh3l5aGT40nkuXbo0YsQIAHBzc9MbXOtOSpEhf1ZWVm1trZlXrqqqGj9+fLtJ8fbt2ykpKeSyAoHAxs+dupKw9DLWxIl49SoiajpHllEoFNrB9ZgxY65fv97S0iKRSMjsFxmKkSfcll5ZNylGR0frJkW1Wp2bm0smdQcOHFhUVMToZzJFVxJWTQ1GR2N1NSLi6dM4ahR7KcoYx44d69u3LwD4+PhoFwlGRUVt27atk4+DTCTFsrKy5557jhyy2XOnriQsRPzhB5w4EadMQT4fKys5CUEul8+bNy8gIMDDw6PdSSmr0UuKujMOra2t2udOCQkJ165dY6RFE3QxYdkHZMHgkCFD2Li4Nin6+fnpzTiUlJSQR0De3t7sPXciUGFxwPHjxwEgJSWFpevL5fKFCxeSfnb69Ok///yz9lB9fb1QKCSHUlNT7969y1IMVFgc8PXXXwPAb37zG1ZbkUqlQUFBZMZBb6Xr3r17ybrquLg4Y1P5nYTuBeAAva1jMpksPz//ypUrzLaSkZFRXl4+ffr06urqWbNmLVq0qLGxkRyaM2fO5cuXIyMjGxoadu/ezWy7BCosDtDbRV1YWJienv7ee+8x3hB5mvTxxx97eXnt3LlTIBDoHho9enRVVZVCoWC8XaDC4gQ9QxFWd+vzeLwVK1acPXt29OjRa9euNREGs9DtXxygtz3fBrv1Y2JiTpFqsMbDYBaasThAb4zFlb8Iqy4BVFgc0G5XaHsbCNIuS9tuqbA4QE9JnHi4NTQ0tLS0+Pr6+hgritc5qLBsjVKplMvlbm5u2tXGnDgisZ0mqbBsDVl5FxISojUU4WSMxXaapMKyNXr5SaVS/fLLL66ursG2rT3HdpqkwrI1en1QbW2tWq0OCgoiSw+4CoNxqLBsjV4fxJXlpMN3hdeuAY8HZHKuuBiWLmW7QXvHriaxHFhYABATAzk5NmjHMdD7j3KVsZyhK4yKAhcXKCuzQVMOgJ3MjjpqVyiTwTvvgHZFxurVT5OWWs1Sm46BXXWFjpSxKivhtddgwABYtw7WrgVSwHXUKKithcpKkMkgKgpOnGC8WYeh3SfQtheWI2Wsy5dh0SKIjIR//hMePwY+Hz7/HHg8zdE334RNm+DiRbhxA1JS4IMPoK2NwcYdBnu4K0TE2tpasH9hFRdDWhrExcHOncDjgUAAZWWQnw9jxz49Z9Ik8PGByZMhKwtUKnjvPRg3Dq5fZ6R9R0KvDxo+fHhycnL//v1tGYNcLm9tbQ0ICPD09GSrjc6sa1ar1Xl5aj2TKXPcfk6cwIgIBEBvbxSLbb+9jzNaWloAwMPDg6WV5mZSUVEBrG0TIlgpLO3G8OefrzFhMmWC+noUCjWKnDoV792zLhAH486dOwDQp08fbsMoKioCgMTERPaasLgrVCgU//jHPwYPHpyenn7u3Dl/f/HHH8O9e/DJJxAWZsF1/P0hNxd274bgYDh6FEaOhP37LY3F8SD9II/He/z4MedhsDuwM1+DHVqfm8M33+DSpdjY+PSde/dw6lQEQB+fpmXLVtfX11t0QcdCqVQuX74cbGjrePbs2YyMjM2bN+u+uWXLFgD4/e9/z167ZgmLuBVqvQas3hje0oK9eiEADhmCp049fV+txk8/xUmTRNAFPNNtY+uoVqsPHz5MjGgAICoqSvfo+++/DwDvvvsuG00TOhBWc3Pz0qVLvby8SHyTJk06duxYZ9orL8fnnkMAdHPDrCzU9ae4efPmuHHjAIDH44lEIrvyAGYWVm0dyfA3ISGB/Mv8/f1FIpHuZmhEXLZsGQCIxWIG29WjA2Ht2bNn4MCBFrkVdkhrK2Zno6srAmBCgsZKiEA8gN3d3UlnceHCBUZatE8Yt3UklX9IOoQnlX90zf7wiex69eoVGBi4a9euzjdqjA6ERZxx9u/fz3jDhYU4YAAZWuEXXxzSvf0+ffo0qYvk6enJtncFtzBl60iGv0Sm2uFvc3Oz7jktLS1btmwZNGgQOWflypVMfAKjdCCssLAwALjHzmRAQwMKhZiU9CUYGKM3NzeLRCJixZmYmPjTTz+xEYCd0Blbx+rqat3hb1xcnEQiUSqVuuc8evRIV3YDBw40lB3jmBKWWq12d3cn98bsRbB//0HyYCE4OFgqleoeOnz4MFF2QECAaY9XR8cKW0djJVh0zyGyI9YgADBixAhD2bGEKWE9fPgQAAIDA7Xv3Llzp1F3qoAhZDJZeno6+fB6xuh1dXXp6elhYWEbN25kvF27Qq1Wi8Vi8ozFtK1jc3Pzyy+/rDXrnjVr1inde2xERLx161aHsmMVU8K6evUqAAwdOlT7DvnYbGRRtVq9ZcuWbt26AUB4ePiPP/6oPXTkyBEASE1NZbxRO8RMW8fExERi1m1YguXy5ct6lX9OnDjBfuD6mBLWf/7zHwBISkoiL+VyOQD4+fmxF01lZSWZetEdauzcuRMAFixYwF67doU5to4XL140LMFC5kJ1PeLLyspsEnI7mBLWnj17yN0KeXnjxg0AGDRoEKsBKZXK/Px83Xf++te/AsDy5ctZbdfesMjWkZQdIL2ep6enQCDgvOSJqWeF7a4cYntJmpubm/Y7InC1xpJbxo4de+7cOaFQqFAoVq9ePW3atHv37umdo1ar8/PzExISxo8ff+jQITIXWlVVtWPHDiJKDjElrHYtBrhanW37djmHTJwSW8djx47Fxsbu2rWLHGptbd2xY8ewYcPS09PPnj1L5kJv3779ySefkNpjnGPKH0svVTjr6mw7Z86cOUlJSb/73e/y8/MXLly4d+/ehISEzz77jCSwiIgIkUiUmZmpfexmJ5gSlj0sojUMowvSo0ePgwcP5ubmrlq16uDBg/v37weAuLi4N954Y8GCBTbeQm0mHQvL6feTOAQ8Hm/p0qUxMTETJkzo1q3b/v37U1NTuQ7KFBaMsZx1B5wDQQogDhkyxM5VBaaFxcldoR4KhaKxsdHLy8vf39+W7donDvQbMyosYq/j4uKitdfhZIzlQF+lDXCgUYFRYT18+FClUgUFBZGHA8CpP5hDfJU2wIF+ZkaFpffjQMTa2loej2fjT9U1Z0eN4UDfhlFh6f046urqlEolKYZmo9B0wqAZi+AMXaHtTe7bxYG+ShvgPF2hnUy7O8RXaQMc6GdmrrDotLs94EDfhtGZdz0lKZXK0NBQrtx2HOI3agMiIv4cEnI7NLQn14F0jFFh6WXd+fPnz58/30ZBGYThEL9RtlEooKBA4OkJAQFch2IG5t4VcgXNWFpqagAAHOWb6EBYnD9IcaDhKttUVwMAcP1LNxejwnr//ff9/f3nz59/9uxZG8ShUqmkUuk777yj++ajR48UCoWPjw9LhYQcCyfJWHFxceHh4devX09MTPzggw/aWPN1JIshY2Nj582bt379et3SyCRd9ezpAGNVG+BYGcvUZgqFQqH1rhg1alRFRQWz6+3JDt2+ffuSSAx36J48eZI0zWy7DsrGjQiALO+MZ4yObYxOnDgREREBAN7e3mKxmJFNjzU1NR3u0G1oaPjtb38LAMOGDWttbe18o47OW28hAObkcB2HeZjlj1VfXy8UCokIpk6d2hkrB3N26OrKjtw9xMfHO/cWe3N45RUEwC++4DoO87DA0W/37t1kbVZoaOi+ffssbenGjRtCoZBYFBnboWsou40bNw4ZMgQAvLy8bO88c/UqAiCxbyoqwsxMWzauz4wZCIDP7rm0Xywzt33w4IF2019GRsYvv/xizl+dO3dOIBCQNf/Eauvs2bN65+jKDgAmT55cXFxMDjU1NYlEIu37uqY0bHP1KsbE4MyZiHYgrIQEBMDTp7mMwXwsdk1Wq9W5ubnEZKF///4//PCDiZMLCgqSk5OJJry9vf/4xz9WVVXpnWOO7BDx22+/JTvmAgICduzYYWnY1nH1Ks6di7Nn4+XL3Atr717ctAmttdCyNVbacZtp65iVlQUAfn5+IpHIcGRmuDH8+vXrJhqVyWQzZ87U5ktdUxrGefgQxWIsL8e5c/H0aVywgHthORbWFxAwx9bx/v37GzZsaGho0H1TzyTTmOyMIZFI/Pz8ACAsLOzw4cNWx2+MBw8wOxsDAhAAN2/GuXMREadORYkEMzNx82b88kvG2+wAuxrqmUmnKlOghbaOeiaZPXr0MDTJNIeqqqoJEyaQfCkUCpuamjrxCZ5SUYFLlqCHx9OyBlKpRlgFBTh8OL70kubonDk27ZLsaqhnJp0VFppn69jhXKilqFQqsVhM1kkPGzbs3LlznfgEePEiCgQav10XF+TzNWNkMsYijB6NmZkolWJgIAJgjx5ooauj9djVUM9MGBAW4ejRo6S2gJ4HMKtuhZcuXSL2u25ubtZ5phcVIZ+PPB4CoIcHCgTPuDi3y+3bmJKiyWoCAZrh6mgl9fW4bh1u2KARlu5Qjx1zeCZhTFiIWFdX99JLLxEBzZ0798KFCzZwK9R97jRmzBjTw38tKpVq3759L764jujDzw9XrbKgno9ajWIxenoiAA4ciMZdHa3kwQNcvVozzgsIwP/+95mh3ssv46BByIKTdXuo1aitFVJYiCkpOGUKpqV1WIuLSWERtm/fTqbLif8Jj8dLT08vKSlhvCFdCgoKSD/r4+Nj2he/tbVVIpFER0cTuU+YUPPhh2jefJw+ZWVGiyFYTVUVikTo46PJiOPGYV4eXrnyzFBv5EjN0VdfxWfvixhFpcK8PIyPx/nzERFrazE6Gh88QEQsKcExY0z/NfPCQsSqqqrZs2evXLnSlm6FcrlcIBAQuUybNk2vFgMiNjY2isXi8PBwck7//v3FYrGlA/9PPsHKyqcvW1rwrbfQxQUBcOZMebu2jmZy6RIKBOjmhgDI4yGfj9ofo+FQLzcXu3VDAOzfH3XsWhmiuRk//VRjw0/aaGrCbdtwzZqn5yQnmx40sCIsDpFKpWQ8FxoaeuDAAfJmfX29WCwOe1KdbPDgwbm5uVY82D5yBHk89PPTf2BXUoKRkephwwTm2DoaUlSkmjFDM85zd8dXXkFznotevYrPP6+52xCJkJkCMQ0NKBZj794aSQ0ahGIxkjpcH36IW7Y8PXPBAiwoMHElZxMWIt6/f//Xv/61dqj3hz/8gZi0AMDYsWMPHjxo9ThPLseFCzXf+fTpqJsT5fJHixcv1uZLM6flioqKJk+enJx8DgA9PVEoNKuMqBalEnNy0N0dATA2Fi9etPDz6CKTYXY2du+u+XgjR6JE8sw9gl7Gmjixa2UsAvFM9/Ly0u7bJrcOjFxcKsWgIM2Mw5OcqIHYOgJA9+7dv/rqK2NXUCqVX3311fDhw0lsw4alvvee9RNjp07h0KEIgF5emJODlj6mv3HjxpU1azR3IgA4eXI7qej+ffzmG4yOxupqRMTTp3HUKNOFcZ1TWIR///vfANCzZ0/Giz3duYMvvKD5Ryxb1qpbSEImk6WlpRl7Tt/S0iKRSMiUMjypoySXyzsZz6NHmnK1Li6qxYtX37lzx5y/Ki0tJY7wyf36oYcH8vloUIgAKytRJEJvb/T3x/x8nDgRp0xBPv+ZkWZ7OLOwDh06BADTp09n4+JqNebmoo8PJiV9YVhjUSKRkP43PDz8+++/R4bKiJomPx9nzPiU5EvTlb1+/PHHadOmkUg8PDyWLFlSbzhNc+ECzp//dNZ4zhw0T68EZxbWtm3bAGDx4sXsNVFe3kQKSbi6ur777ru6NwTXr18fPXo0WbIxduxY7X6n559/fs+ePSwtLKuurp41axZp6MUXX6ytrdU9qlar8/LyEhMTyQm+vr4ikaid9KY7a+zujgKBWXcTz+LMwlq/fj0AvPnmm6y2olQqtYUkhg8fXlpaqnsoJyfHzc2tX79+7E0RGyKVSrt3706e0x86dAgRySaomJgYIqmQkJDs7Gw92aFajXl5mJio6eO7dUORyKIspYszC2vVqlUAsGHDBvLym2++iYiI+NOf/sRGWydPnjS20nXKlCkAsG7dOjbaNcatW7fISjjynH779u1EUuHh4WKxWK/SllKp3Llz50fp6RpJBQfjn/+MerKzEGcW1qJFiwBg+/bt5OWmTZsAYMWKFSw119DQsGTJEjLE0Z2eJf9gMtKyJeQ5PamrFRkZOWbMmO3bt+vN3jU3N//9738fMGAAkV3tCy/g3/6GTBR4M2XH7ei06/rMnmmAn5/f1q1b09LS2tradMtDcLWZ28XF5fXXX09OTl64cGF5ebm7u3uvXr20i78fPXq0bdu2DRs2/PzzzwAwaNCgZcuWdcvMBKYKEXRem3ZLfHw8AJw5c4a8fPXVVwFg69atNg6DzGzJZDIbt6tFoVCsXLnS399/2bJliCiTybKzs8kgDABGjhwpkUisWBhiGmcWFnkseOvWLfKSLIM+ePCgLWNoa2tzdXV1cXFh/D9nEVVVVQDQp08foVBIOkcASE1NPX78OEstOn9XyK13HDGfDg0N5bYwifazf/3110qlks/nr1mzhsyGsITTCosYivj6+moXhHEy1rETGyby2Xv16vX222/HxcVpp/7Zw2mFZejvxYnjl13ZjIWGhmZkZNimRVMlTxwavfzU3Nzc1NTk5eVFdvhwFQZX2D4MpxUWrYmni+0dN522K7ST0mWtrVOSkr7kvJCu7fXt5BlLrwCC7TPHTz9FFhcv9vQcZ+N29aBdIWO0WwCBi64QwA5s+GjGYgx7KLYIdmMcavshptMKy8YPCo1hJxmrtrYWaMZiBDu5K7SHjGU4V2wDnFZY9nBX2NYGdXXg6gqBgbZsVh9OhgFOLiyysgA4+nJragARQkPBhdOvmZMflXPOY8nl8tbW1oCAAK8nq4sOHz4sk8lsPJ9kJwMsTn5Uziksw6+yZ8+eti9EYA8DLOBofOmcXSFJ/sTjmUPsJGNx0hU6p7CCg4Nnz55dWlr6r3/9i8Mw5s6FmzchJ4fDEAA4mmpxTmFFRUX17du3paUlMzOTbK9jr622Nigtbf+QpydERED//uw1bhb0rpBJNm/eLJVKAwMD9+7dGxsbm5+fz3gTjx/Djh0QHQ3JyVBf/8yha9eAx4NTpwAAioth6VLGG7cA2hUyTEZGxsWLF1NSUmQyWXp6+qJFixobGxm5slwOf/kLhIfD4sVw4wb06gV37uifExPDfSdIoBmLecLDw48fP0621+3cuXPEiBHFxcWdueD9+/DWWxAeDmvWQHU1JCTA3r1QXg5PnGMAAFpaAACiosDFBcrKOvcBmICbB/AsbdKwN8rKyojJgpubW1ZW1mPLfR0rKytFIlFS0gZdE0c9iMlUcDAeOWIvlQfUajXxcmLWgKRDuoqwELG1tVVrspCQkGC+reP58+fnzZtH/tDV1W3Jkob//lf/nJ9+wsxM9PLSbFJfvVq/8gBX1NXVAUBAQICN2+1CwiKUlJSQ+XdzbB1JURZiYe/h4SEQCAyr25WWPvUOJR7xJ08+dQ0ldrQcCquiogIABg8ebON2u5yw8Nnyi6mpqXfv3m33tI8++oic4+vr+8YbbxieZsLtx9COlkMePnx42yILSiboisIidGjrePPmTeK4Z+gydeTIdV23n+XL0Ya17hyDriss7MjWERH1vFlIean4+Hgfn5DgYJW/P2ZlddLtx2np0sIiGNo6GtLU1KRr99OvX7/PPy9lwu3HaaHCQkSsrKxMSkqC9sovEo94rS3RoEGDGPcOdUqosDQQW0cy5RMTE3P+/Hnb2P04K1RYz3DmzBlSTtHd3V3rEc+q3Y+zwkNEtib1HROFQrF27drCwsKysrLk5GS27X6cFSqs9mltbW1qagrkdheEI0OFRWEFJ1/dQOEKKiwKK1BhUViBCovCClRYFFagwqKwAhUWhRWosCisQIVFYQUqLAorUGFRWIEKi8IKVFgUVqDCorACFRaFFaiwKKxAhUVhBSosCiv8P9PYe9b4wxLKAAAAAElFTkSuQmCC" alt="Mol"/>

>  <Name>  (1) 
ABL1_HUMAN_2HYY-B_alignment_L1F009@ABL1_HUMAN_2HYY-A_alignment_L1F009#ABL1_MOUSE_3MS9-AA_alignment_L2F009#ABL1_MOUSE_1IEP-B_alignment_L1F009@ABL2_HUMAN_3GVU-AA_alignment_L2F009#MK14_HUMAN_3MVL-A_alignment_L1F004#ABL1_HUMAN_3PYY-BA_alignment_L2F009#ABL1_MOUSE_1IEP-A_alignment_L1F009#ABL1_MOUSE_1OPJ-B_alignment_L1F009::ABL1_MOUSE_1IEP-A_alignment_L1F018#ABL1_HUMAN_2HYY-B_alignment_L1F018#ABL2_HUMAN_3GVU-AA_alignment_L2F018#ABL1_HUMAN_2HYY-A_alignment_L1F018#ABL1_HUMAN_2HYY-D_alignment_L1F018#ABL1_HUMAN_2HYY-C_alignment_L1F018#ERROR_4CSV-A_alignment_L1F018::ABL1_HUMAN_2HYY-C_alignment_L1F006#ABL1_MOUSE_1IEP-B_alignment_L1F006#ABL1_MOUSE_1FPU-A_alignment_L1F002#ABL1_MOUSE_1OPJ-A_alignment_L1F006#ABL2_HUMAN_3GVU-AA_alignment_L2F006#ABL1_HUMAN_2HYY-A_alignment_L1F006::DYR1A_HUMAN_5A4L-B_pocket_L1F003::MK14_HUMAN_3MVL-A_alignment_L1F024::

>  <score_inter>  (1) 
-35.3846

>  <best_rmsd>  (1) 
1.46

>  <Lfrag>  (1) 
(12545, 21781, 17386, 2747, 2844)

>  <SA_score>  (1) 
2.413

>  <QED>  (1) 
0.79

>  <LogP>  (1) 
2.3

>  <clogp>  (1) 
2.32

>  <NAR>  (1) 
3

>  <NCA>  (1) 
0

>  <nrot>  (1) 
4

>  <TPSA>  (1) 
102.1

>  <HBA>  (1) 
5

>  <HBD>  (1) 
1

>  <NRB>  (1) 
4

>  <NHA>  (1) 
25

>  <RoF>  (1) 
0

>  <Frag>  (1) 
0

>  <Lead>  (1) 
1

>  <Drug>  (1) 
1

>  <PKI>  (1) 
1

>  <PAINSA>  (1) 
0

>  <PAINSB>  (1) 
0

>  <PAINSC>  (1) 
0

$$$$

     RDKit          3D

 24 26  0  0  0  0  0  0  0  0999 V2000
    6.2204    9.4758    6.0006 C   0  0  0  0  0  0  0  0  0  0  0  0
    4.8245    9.2894    5.9421 C   0  0  0  0  0  0  0  0  0  0  0  0
    4.1657    9.4412    4.7690 N   0  0  0  0  0  0  0  0  0  0  0  0
    4.8035    9.7747    3.6147 C   0  0  0  0  0  0  0  0  0  0  0  0
    6.2073    9.9770    3.6027 C   0  0  0  0  0  0  0  0  0  0  0  0
    6.9140    9.8235    4.8143 C   0  0  0  0  0  0  0  0  0  0  0  0
    4.5589    9.5357   -1.1701 C   0  0  0  0  0  0  0  0  0  0  0  0
    3.4917    9.7890   -0.6182 O   0  0  0  0  0  0  0  0  0  0  0  0
    4.6193    8.4112   -2.2200 C   0  0  0  0  0  0  0  0  0  0  0  0
    6.8796   10.2950    2.2430 C   0  0  0  0  0  0  0  0  0  0  0  0
    8.1722   10.6212    2.1336 C   0  0  0  0  0  0  0  0  0  0  0  0
    8.6702   10.8692    0.8409 C   0  0  0  0  0  0  0  0  0  0  0  0
    7.8694   10.7766   -0.2181 N   0  0  0  0  0  0  0  0  0  0  0  0
    6.5954   10.4507   -0.0796 C   0  0  0  0  0  0  0  0  0  0  0  0
    6.0708   10.2163    1.1356 N   0  0  0  0  0  0  0  0  0  0  0  0
    5.6949   10.3079   -1.1282 N   0  0  0  0  0  0  0  0  0  0  0  0
    6.0776   10.7179   -2.3778 C   0  0  0  0  0  0  0  0  0  0  0  0
    6.1142   12.0871   -2.7160 C   0  0  0  0  0  0  0  0  0  0  0  0
    6.5120   12.4036   -4.0049 C   0  0  0  0  0  0  0  0  0  0  0  0
    6.8664   11.3978   -4.9558 C   0  0  0  0  0  0  0  0  0  0  0  0
    6.8228   10.0660   -4.6229 C   0  0  0  0  0  0  0  0  0  0  0  0
    6.4064    9.7300   -3.3258 C   0  0  0  0  0  0  0  0  0  0  0  0
    7.2004    9.1785   -5.6762 N   0  0  0  0  0  0  0  0  0  0  0  0
    5.7512   13.2071   -1.7697 C   0  0  0  0  0  0  0  0  0  0  0  0
  1  2  2  0
  1  6  1  0
  2  3  1  0
  3  4  2  0
  4  5  1  0
  5  6  2  0
  7  8  2  0
  7  9  1  0
 10 11  2  0
 10 15  1  0
 11 12  1  0
 12 13  2  0
 13 14  1  0
 14 15  2  0
 14 16  1  0
 16 17  1  0
 17 18  2  0
 17 22  1  0
 18 19  1  0
 18 24  1  0
 19 20  2  0
 20 21  1  0
 21 22  2  0
 21 23  1  0
  5 10  1  0
  7 16  1  0
M  END
>  <Smiles>  (2) 
CC(=O)N(c1nccc(-c2cccnc2)n1)c1cc(N)ccc1C

>  <MW>  (2) 
319.1

>  <2D_mol>  (2) 
<img data-content="rdkit/molecule" src="data:image/png;base64,iVBORw0KGgoAAAANSUhEUgAAAMgAAADICAIAAAAiOjnJAAAABmJLR0QA/wD/AP+gvaeTAAAYsElEQVR4nO2deVxTV/bATwAh1LK6o6JWWaRUXHCsFWGqOFrAcUWpilat0WrLOONY3OrW1onblM7vY52goha1LVpFoNqCioq2VXGvCxQRccAFERERAknO748bnpElhORdtp7vX36Sx7038uXl3nvOPU+CiEAQYmPW0AMgmickFsEFEovgAolFcIHEIrhAYhFcILEILpBYBBdILIILJBbBBRKL4AKJRXCBxCK4QGIRXCCxCC6QWAQXSCyCCyQWwQUSi+ACiUVwgcQiuEBiEVwgsQgukFgEF0gsggskFsEFEovgAolFcIHEIrhAYhFcILEILpBYBBdILIILJBbBBRKL4AKJRXCBxCK4QGIRXCCxCC6QWAQXSCyCCyQWwQUSi+ACiUVwgcQiuEBiEVwgsQgukFgEF0gsggskFsEFEovgAolFcIHEIrhAYhFcILEILpBYBBdILIILJBbBBRKL4AKJRXCBxKpv8vLyNm/e3NCj4I5FQw/gj8WlS5fGjBmTlZVla2s7efLkhh4OR+iOVX/ExMT4+PhkZWUNHDhwyJAhDT0cvpBY9QEirl27NiQkpLi4ePLkyUePHu3QoUNDD4ozSAg8f44yGc6di1On4v37WFaGZ86Y3urTp09HjRoFABYWFnK53PQGmwQklg4REZiYiIiYmYkffogHDiAAurujXI4PHhjXZHp6uoeHBwC0atXqyJEjYo62cUNi6TBnDj56pP33+PG4Ywe2a4cACICWljh2LMbHo0pleHuHDx+2t7cHgF69emVmZnIZc2OFxNLhiy+Q3VSysnDePETEsjI8cABHjkQLC61hTk7KTz5JS0urtbGIiAhzc3MACA4OfvbsGeehNzpILB2Ki3HWLAwLw2nTcPNm3LIFnz7VvnXvHkZEYK9eCJA2eDAA9OvXT6FQFBUVVW2mpKQkNDQUACQSSXh4uFqtrtdP0TggsWqgZ08EQKkUg4MxKQk1Gu3rp05tXbjQxsaGLX1sbGxmzpx5+vRp4efu3r3r7e3N3jpw4EDDDL4RQGJVh1qNO3einx9KJNpvQBcXXLMGc3LY+0VFRVFRUT4+PsLi2t3dPTIyMiUlpV27dgDQo0eP3377rWE/RMNCYuklIwOXLsVOnbR6mZufmDfv+++/VyqV7P20tLQVK1Z06dIFAIYPH96iRQsAGDFixOPHjxt24A0OiWUAajUmJWFoKNrY9G7XDgAcHBxkMtmFCxfY++Xl5RMnTmSTqo8//lhVl5Vjc4XEqgMleXkRERG9evUSvgH79++/efPmrKysWbNmSaXSnTt3NvQYGwsSRKyPDf7mRWpq6vbt2/fs2fPkyRMAsLa2Li0ttbKyevbsGdtiIESIFe7aBX5+AAA7dsDx46a31wTw9vbetGnT/fv3Y2JigoKCWrRo4eTkVFpaeufOnYYeWmNBnCC0kxMcOSJKS00JKyur4ODg+Pj4O3fu9OzZEwBu3LjR0INqLIgj1rRp8PXXAADl5RAYCNu3w7NnojTcNLC3tyexKmGSWOnpkJAAAGBhAUOHQmIinD4Nhw7BjBnQti1MmABHjsAfZArn7u4OADdv3mzogTQWjBfr8GEYMABCQuDuXQCAKVPg4kV46y2IiQF/fygthb17YdgwcHeHlSshO1u0ETdO6I5VGeMWkxERaG6OADhyJBYWVnNBejouXoxOTtqdxVatCkaNGr1///6ysjJTFrGNlnv37gGAvb19Qw9EHKKj0dcXEXH7dkxOxuhoPHxY+zr7R63U+Y5VWgrTpsH8+aDRQHg4xMaCrW3lazIywMUF1qyB7GxISIBx46BXrz0HD8aOHTu2Xbt2s2fPvnTpkih/FY2H9u3b+/gs8/KKevCgrKHHIg6mLsjqJPLdu9i/PwKgjQ3u31/9NWlpKJGghwfK5ZiXp33x8ePHCoWiT58+Qr/9+vWLiIh4JOQ/NX3efBMB8Pjxhh6HGLA7U2joiztWQADOno1Dhhh6x6qDWCkpZzt31rCA7LVrNV4WG4sODtpvQKkUJ03CY8eKhNSRs2fPzpkzh6W/AYCbm5tGSBxo4kyfjgC4eXNDj8M0Dh3CBw8wOhqTknDHDnz3Xc5fhZGRkUOH+jg7K4YPhzNnwMOjxitHjYJ79yAmBoKCQKWCPXtg1aplzs7OixYtyszMZDEQtrXo4+OTl5c3YsQIE264jQh3dwCAprsuRITPP4egIJgwAdRqgIoFWVXi4uCzz+Dbb2tprhaUSqVMJmMXL1y4UKWqQ9ranTu4ahX26dOf/biZmZm/v//u3btLS0sR8datWwDQsWNHwxtszMTFIQD+5S8NPQ6jKCnBKVMQACUSXLECa/0WKSzEdev0XVCLWHl5eX/+858BQCqV7tixo46j1aJWq1NSUmQyWcuWLQHA2tq6oKCAvW5tbQ0AhdUuLJsa6ekIgM7O3Dt68OBBVlbW5cuXxWowOxv79dNOnWNja79ercZly6rfDRDQJ9aFCxdYplHHjh3Pnj1bx9FWQ0FBwebNm1evXi284uXlBQCiNN7gqFQolaJEgtWlK4sGyyUcPHgwAHh4eMjl8jxhiWQUJ09i27ZY69RZl5UrccEC/OknfdfUKFZycjK7nQwePPiBsYefaoWlMTWbbBNPTwTA1FRe7W/atInlErq4uDg4OLAJhlQqnTRpUlJSkhHJ9VFRaeyYSGAgPnki5lBrFOvLL790cHCYMmWKkC3Jg5UrVwLA4sWL+XVRn7z3Hvbtiykp4resVCrff/99ZlJYWJhKpSotLWW5FRYW2gIcHTt2DA8Pv3XrliENlpaWzpw508zMon//B+HhKPqBjxrF8vX1BYCkpCSRO3yZb7/9FgBGjx7NtZemzsOHD4WZbtW7+//+9z+5XN69e3dhhTRo0CCFQlFcXFxTg7m5uQMHDgSAV155JSbmex5jrlEsthL8z3/+g4gPHz5MTEy8evWq6N1fvnwZANzc3ERvuf6pFAYRC2Gm26lTJ93JqFKp/Nvf/namoghApRUSANjZ2clkspQq98/z5887OzuzBs+dOyfaQF+mRrG++OILAJg7dy4iyuVyAJg/f77o3ZeUlJibm1tYWHD9wq0foqMxJASTkrRilZTUvmivlT179rzyyisAMGjQoPv37+u+tW/fPiaQu7u7XC4X3n3y5IlCoRg0aJCwo8Tm+A8fPkTE3bt3s6mzj49PpQbFpUaxDh8+DABvv/02Ih48eBAAhg8fzmME7B5+/fp1Ho3XJ5XCIEuXYufOGB6Ot28b05pKpQoPD2dmyGSyqn94GRkZCxYsYKfNAKBFixZjxoyJj48XjnJcuXJl/vz5rVu3ZhdYWVl5VOxrz5s3j3c2QI1iZWVlAUD79u0RMT09HQC6dOnCYwSBgYEA8P33XL7p64fHj3HCBFy37qUwCAsdAqC5OQYE4N69aPhNOT8/f9iwYQBgYWHx5Zdf6rlSpVIlJSUFBwez1SIAdOjQISws7MqVK+wCpVIZFxcXHBxsYWHRvn17S0vLLVu2mPh5DaFGsTQazauvvgoAjx8/VqlUVlZWEomk2hPlJvLPf/4TAD777DPRW64frl1DFxcEQDc3TEpClQrd3TE5GdVqPHwYJ0xAKyutYa1b4/z5eOVKLX7dvHmTpQ22bt062eDJ2r179yqdIGJFAJ5WVAlgGSV2dnamfFjD0bdB2rdvXwD4+eefEfH1118HgPPnz4s+gq1btwLAlClTRG9ZF04z6x9+QDs7BEAvrxq/8goKUKHAvn21evn6zmGTnmozOxISEuzs7ACgd+/eWVlZRgzp9OnTM2fOFIoA9O3bV3irVatWAJCbm2tEs3VFn1isSGZUVBQijh8/HgB27dol+ghOnz7N/rxEb1mXSjNr09FoUC5HMzMEwIkTseal/QvOn8cPP1Q7O3dlv3Jra+vJkycfOXKEbWxqNBq5XG5mZgYArPafKcMrKSmJiYnx9/dfu3at8CKb0R87dsyUlg1En1iffvopCzwj4ieffAIAy5YtE30EBQUFANCyZUuu+TO6M+vERHz3XYyNRaPnr0VFOH58HUK2upSUlOzZs2fYsGHMIQDo2rXrkiVLAgICAMDc3Fzcqn+6/6szZ84EgE2bNonYfk3oE4staEeOHImIu3fvBoBx48bxGETbtm0BIDs7m0fjt29jSspLCUbLl2u/lRwdUSbDugZzMzMzJ06MA0B7ezx0yPiBsY3N1157TbiB2dvb//jjj8a3WBsbNmwAgI8++ohfFwL6xPrtt98AoEePHoh44cIFtiPCYxB+fn4A8JP+qKZRHD+ObdqgoyNu3PhiZn3gAG7YgB4eWr0A8K23XiqGpYejR4+ymUpw8GUDqq/VjlqtPnLkSOfOnQHgq6++EqHFmklISAAAf39/rr0w9ImlVCotLCzMzc1LSkqKi4vNzMwsLS3Ly8tN71WpVJ7RqRs7Z84cAIiIiDC9ZV0UCmzRAgFwxAgsKKjmgl9+QZkMbW2FYn3q6dNnnjx5sqYvZYVCwVb177zzTkG1LRrLP/7xDwBYs2aNiG1WpT4T4GrJx3J1dQUAtinStWtXADCkSqJ+WI6XtbV1akUawMaNGwEgMDBQrDotSiW+/75Wl7Cw6uuGChkbJSUYE4P+/ujnd4V9K7m4uKxYsUJ3UVZaWjpjxgzgVqRvy5YtADB16lRETEhI6N69u0wmE7cLRFSr1Wwf/4m4mQzVUYtYrI70d999h4gshzjWkEywmklNTe3UqRMAdO7cmZUBysvL8/b2ZjvITk5O4eHhv//+uyldPHyIfn7ajPua8nHS0tDcHP39cefOFwu6jIzMpUuXsuGxeXRgYOC+ffuysrLefPNNAJBKpdHR0aaMrSZSUlIAoH///oh49OhRFsPh0RFLgDsjRplx/dQi1qJFiwBg1apViPj3v/8dAP71r38Z3dk333wjRL7u3buHiOfOnWO/yNatW3fr1o39RiUSia+v786dO42oCZuaer1LF20mZ0X5qmrYvRul0hdT+I8+wkuXtEtElUp16NCh4OBgKysrNh62Udy1a9dLly4Z+9Fr4dGjR6wjjUaTm5sLAI6Ojjw6CgkJgXpJgKtFrB07drBtFUS8cOHCvn377t69a0Q31Ua+qnqWmpoqk8nYLxIAbG1tQ0NDk5KSDNyJYCFbP7/YQYOw1gDrkyeoUOCgQVq9/Pz2V0rILCgoUCgUbm5ubdq06dixo4mJmrXSpk0bAGD/vewUE4/8SpYAt2jRItFbrkQtYp05c4btApvSR2Fh4ciRI0Hn0Qz6I6zPnz9nm3sSiYRd4+bmphvAr0p5eTmb/wLABx98UFZWh52lixcxLAy7dx/AflwqlYaEhPz0009sInX16lU26zL20xsKS4BLTExExAEDBgDAiRMnRO/lu+++g3pJgKtFrMLCQolEIpVKjZ5Wp6WlCZEvtuer65n+COvNmzdXrFjBkofYpMff3z8mJqZSZF43ZMsSyIygtLRUCNaCzokPYWnMThbxY/bs2VCRAPfee+8BwH//+1/Re6m3BLjaj395eno6ODgMGDBAoVDUddLzww8/CJGv27dvY3We1UrVAH779u3DwsLYMZWbN2+6ublBHUO2esjOzv700091vyxcXFwAgEeeoy4sAe6DDz5AxLVr1wLnBDjefye1i/X06VMhomlvbz937txUA04L6Ea+Jk6cyCJfuhHW23VPU7p///769es9dA7Lenp6soRJb29v4yZ/hsDur3v37uXUPuPHH3+EekyAu2bgiRxjMeiIfWFhYbVJiXpml7m5ua1btzY3N2dBUHEjrKmpqWFhYY6Ojubm5ra2tmPHjjWxQf18/PHHAKB7ao0HVRPgnPmcUQwKCgKAffv28WhcoG5FQa5fvx4eHs5CewBgaWkZFBQUExNT7Xb8sWPHDh06hIhFRUXjxo2DigirWMHm4uJi9iVYNa1bXKKiogBg0qRJXHvhmgCnu6O7cOFC4J8AZ0x9LGHSIxw80rOxeevWrTfeeIPtHcTFxZk84JeYOnUqALCUyKdPn549ezYjI0PcLhDxl19+AYA+ffqI3nIldBPgPD09QaQEuISEBC8vL2G7ZNu2bQAwefJk01vWgzEV/YTVWXZ2dkREhKenZ25u7tq1a11cXLy9vSMjI59VVCA9efLkwIEDr1696urq+uuvv7LJioiwdQCro7dx48Y//elP7O4iLj17vu7n94WV1QaNRvS2K3X0oiyg7kczGkRcvXr1X//618uXL2/fvp29+OjRI6lUKtwUeGG6mxqN5uTJk9OmTRMOHtna2spkssWLF7N1XEBAAKfg1P79+1n7iPjNN98AwJgxY3h01KEDAhh5LMJwxE2AqzoD0Wg0q1atkkgkEomE9/xBzCdTVNrYbNu2rUQiWbZsGb/nqrE/6G7dumFFTre7uzuPjoYMQQBDS0MZDUuACwoKQsS4uLhhw4Zt27bNuKZ0ZyAHDx5EbjPdmuDyyJPr168vXLgwISGB93PVysrKLC0tzczMiouL2Q5NixYteBxRnDsXAfDf/xa94Ze4du0aVCTAmcKJEyfYAsvV1ZWdq8vIyGCTNh4z3Wpp8s/SYfOSixcvIiLLxuRxRPH//g8BcNYs0Rt+Cd0EOKMbEZLGhBnIiRMnWCDS1dX1xo0b4o1XH+I8QKAB0S2wziTjUWy9Z08A/tX6LC0t27Ztq1ar169f/6zuj2BQKpUzZsyYPXs2C8XGx8fb2dlFRkb6+/vn5eUFBAScPXuW/XfVB/XjLz+WLFkCAMuXL0fEBQsWAMDnn38uei85OayouOgNv0DIJXR0dAQAa2vr4OBgwzM7cnJyWOi6ZcuWLEhQWlo6ffp0aKAnCDd5sb7++msAmDBhAlYcUQwNDeXRETs/yCl3JicnR8gllMlkgwcPrpTZof8w4LNnz1haW7du3VgIVfDs1Vdf5R2MqpYmL9a5c+cA4I033kDEU6dOAYC3tzePjhYtwiVLuIilW/5FiMOmp6cLz26FivKtVTM7BDZs2ODr68uCbD///HOHDh0AoHPnzoYEdnnQ5MUqKiqSSCRWVlYqlSo/Px8q8jAbelyGsmvXLqFyYtWEM7VazYIclpaWzDD2cNdqc1lZalN0dLRUKgUAwbMGocmLhYjs7BQLKHE6osjjhH6lbEf95V/YExh69+4tTI7ZExjy8/OFa8rLyw1vkDfNQSyW5RcfH48VRxRZHqbRXL1a+bkbop/Qz8/P9/f3BwArK6utW7ca/oMss4OdbWRzMjbHz8vLGzp0KGvQ6G1VEWkOYoWFhQHAunXrsCIPU39iqn4OHEAbG7S2fnFCuri4cu0rE7ly5QrbcmvTps1xo56R8vz58+jo6LfffluY47NENycnp19//dXU8YlBcxDrq6++AoAZM2YgYkpKyrZt2wws8FoJ3TofISHaY2EJCdi+Pa5e/VLtK1OIi4uztbUFgD59+ty5c8ekthDv3r0rl8u7des2Y8YMPz+/nJwcExsUi+YgVnJyMgAMHDjQlEaKijRjxmjrpK1fj4io0eCKFSiRaKtV69a+Mg7dbMdJkyY9f/7clAHrolaruaY6GkFzEOv+/ftg2rMCMzIyevfu7+X1xNYWWSStqAjHjtV6Jkr1l6KiojFjxgCHejKNk+YgFiK2a9fOxsZm9OjRcXFxda0ukZiYyDa7fXzGs1TFjAztowAEz0zk999/Z5XrHB0dTVxYNBWaiVh5eXnCTo+zs/Py5cszMzMN+UEhZBsYGFgRssU2bRAAXV1RlIjtyZMn2VMkPD09jZv8NUWaiViImJOTI5fLe/ToIWxVszr6eo6ssXpREolk+fLlLJSmUCh8fRUAGBAg2iNAcnJynJycgoKCmsezqAyk+YglwM7p11pHHxHz8/O9vLzYeZWSkpLQ0FDm2caN18SN2N6+fbsJBQNEoRmKxSgsLNy5cyfbhGT07Nmz6pE1dqPSDdnyPhf1B6HZiiVw48aN8PBwodB+1SNrp0+fZiHb1157TSiPTpiIBBH1J2w1D9RqdXJycmRkZGxsbHl5OQB06NBh6tSpNjY2q1evLisr8/X13bt3r3BkkjCVhja7vsnNzY2IiGAHDQCArdfmz58vSglMQuCPcseqyqlTp6Kiot555x2lUjllypSGHk5z448rFsGVJn+YgmickFgEF0gsggskFsEFEovgAolFcIHEIrhAYhFcILEILpBYBBdILIILJBbBBRKL4AKJRXCBxCK4QGIRXCCxCC6QWAQXSCyCCyQWwQUSi+ACiUVwgcQiuEBiEVwgsQgukFgEF0gsggskFsEFEovgAolFcIHEIrhAYhFcILEILpBYBBdILIILJBbBBRKL4AKJRXCBxCK4QGIRXCCxCC6QWAQXSCyCCyQWwQUSi+ACiUVwgcQiuEBiEVwgsQgukFgEF0gsggskFsEFEovgAolFcIHEIrhAYhFcILEILpBYBBdILIILJBbBhf8HLg7ReFiGMlIAAAAASUVORK5CYII=" alt="Mol"/>

>  <Name>  (2) 
ABL1_HUMAN_2HYY-C_alignment_L1F006#ABL1_MOUSE_1IEP-B_alignment_L1F006#ABL1_MOUSE_1FPU-A_alignment_L1F002#ABL1_MOUSE_1OPJ-A_alignment_L1F006#ABL2_HUMAN_3GVU-AA_alignment_L2F006#ABL1_HUMAN_2HYY-A_alignment_L1F006::DYR1A_HUMAN_5A4L-B_pocket_L1F003::ERROR_4CSV-A_alignment_L1F007#ABL2_HUMAN_3GVU-AA_alignment_L2F007#ABL1_HUMAN_2HYY-C_alignment_L1F007#ABL1_MOUSE_1IEP-A_alignment_L1F007#ABL1_HUMAN_2HYY-A_alignment_L1F007#ABL1_HUMAN_2HYY-D_alignment_L1F007::

>  <score_inter>  (2) 
-18.8799

>  <best_rmsd>  (2) 
2.19

>  <Lfrag>  (2) 
(17386, 2747, 54898)

>  <SA_score>  (2) 
2.534

>  <QED>  (2) 
0.75

>  <LogP>  (2) 
3.1

>  <clogp>  (2) 
3.11

>  <NAR>  (2) 
3

>  <NCA>  (2) 
0

>  <nrot>  (2) 
3

>  <TPSA>  (2) 
85.0

>  <HBA>  (2) 
5

>  <HBD>  (2) 
1

>  <NRB>  (2) 
3

>  <NHA>  (2) 
24

>  <RoF>  (2) 
0

>  <Frag>  (2) 
0

>  <Lead>  (2) 
1

>  <Drug>  (2) 
1

>  <PKI>  (2) 
1

>  <PAINSA>  (2) 
0

>  <PAINSB>  (2) 
0

>  <PAINSC>  (2) 
0

$$$$

     RDKit          3D

 28 31  0  0  0  0  0  0  0  0999 V2000
    6.1862   10.8421   -2.3929 C   0  0  0  0  0  0  0  0  0  0  0  0
    6.1981   12.1512   -2.8625 C   0  0  0  0  0  0  0  0  0  0  0  0
    6.5775   12.4209   -4.1870 C   0  0  0  0  0  0  0  0  0  0  0  0
    6.9434   11.4377   -5.0954 C   0  0  0  0  0  0  0  0  0  0  0  0
    6.9148   10.1171   -4.6322 C   0  0  0  0  0  0  0  0  0  0  0  0
    6.4549    9.8482   -3.3266 C   0  0  0  0  0  0  0  0  0  0  0  0
    6.8796   10.2950    2.2430 C   0  0  0  0  0  0  0  0  0  0  0  0
    8.1722   10.6212    2.1336 C   0  0  0  0  0  0  0  0  0  0  0  0
    8.6702   10.8692    0.8409 C   0  0  0  0  0  0  0  0  0  0  0  0
    7.8694   10.7766   -0.2181 N   0  0  0  0  0  0  0  0  0  0  0  0
    6.5954   10.4507   -0.0796 C   0  0  0  0  0  0  0  0  0  0  0  0
    6.0708   10.2163    1.1356 N   0  0  0  0  0  0  0  0  0  0  0  0
    5.6949   10.3079   -1.1282 N   0  0  0  0  0  0  0  0  0  0  0  0
    7.2912    8.8530   -5.4095 C   0  0  0  0  0  0  0  0  0  0  0  0
    7.2426    7.7488   -4.8572 O   0  0  0  0  0  0  0  0  0  0  0  0
    7.7739    8.9729   -6.6927 N   0  0  0  0  0  0  0  0  0  0  0  0
    7.3776    7.9832   -7.6649 C   0  0  0  0  0  0  0  0  0  0  0  0
    8.8038    7.7447   -8.1124 C   0  0  0  0  0  0  0  0  0  0  0  0
    7.7446    8.2435   -9.0362 C   0  0  0  0  0  0  0  0  0  0  0  0
    6.2204    9.4758    6.0006 C   0  0  0  0  0  0  0  0  0  0  0  0
    4.8245    9.2894    5.9421 C   0  0  0  0  0  0  0  0  0  0  0  0
    4.1657    9.4412    4.7690 N   0  0  0  0  0  0  0  0  0  0  0  0
    4.8035    9.7747    3.6147 C   0  0  0  0  0  0  0  0  0  0  0  0
    6.2073    9.9770    3.6027 C   0  0  0  0  0  0  0  0  0  0  0  0
    6.9140    9.8235    4.8143 C   0  0  0  0  0  0  0  0  0  0  0  0
    4.5589    9.5357   -1.1701 C   0  0  0  0  0  0  0  0  0  0  0  0
    3.4917    9.7890   -0.6182 O   0  0  0  0  0  0  0  0  0  0  0  0
    4.6193    8.4112   -2.2200 C   0  0  0  0  0  0  0  0  0  0  0  0
  1  2  2  0
  1  6  1  0
  2  3  1  0
  3  4  2  0
  4  5  1  0
  5  6  2  0
  7  8  2  0
  7 12  1  0
  8  9  1  0
  9 10  2  0
 10 11  1  0
 11 12  2  0
 11 13  1  0
 14 15  2  0
 14 16  1  0
 16 17  1  0
 17 18  1  0
 17 19  1  0
 18 19  1  0
 20 21  2  0
 20 25  1  0
 21 22  1  0
 22 23  2  0
 23 24  1  0
 24 25  2  0
 26 27  2  0
 26 28  1  0
  5 14  1  0
 24  7  1  0
 26 13  1  0
  1 13  1  0
M  END
>  <Smiles>  (3) 
CC(=O)N(c1cccc(C(=O)NC2CC2)c1)c1nccc(-c2cccnc2)n1

>  <MW>  (3) 
373.2

>  <2D_mol>  (3) 
<img data-content="rdkit/molecule" src="data:image/png;base64,iVBORw0KGgoAAAANSUhEUgAAAMgAAADICAIAAAAiOjnJAAAABmJLR0QA/wD/AP+gvaeTAAAgAElEQVR4nO2de1xU1drHfzMMDCHgDUUUBUQgFTVFUwEDkzTNS6aI99coR7Ojvafec6abUietSU9FfT7nzUGjDM3X6aIJloL3KyQKmlcQArkLgoA4g3NZ7x8Lp2m4ODB77wFc37/Ymz3reYAfz7PW2ms9S0QIAYPBNWJbO8DonDBhMXiBCYvBC0xYDF5gwmLwAhMWgxeYsBi8wITF4AUmLAYvMGExeIEJi8ELTFgMXmDCYvACExaDF5iwGLzAhMXgBSYsBi8wYTF4gQmLwQtMWAxeYMJi8AITFoMXmLAYvMCExeAFJiwGL0hs7cCjgsFgOHz4cFxcXEBAQEVFxaZNm5ydnW3tFI+I2BZ7viksLIyPj4+Pj8/PzwfQpUuXurq6oUOH7t6928/Pz9be8QZh8INer09JSYmMjJRIGtJC//795XL58ePHAwMDAbi4uPz000+2dpMvmLC4p7CwUKFQeHl5UT05ODhERkampKQYDAb6QG1tbWRkJACRSCSXy/V6vW0d5gMmLM7Q6XQ0RNnZ2VFJ+fv7KxSKW7duNX7YYDDExsbSYDZt2rTKykrhHeYVJiwOyMrKksvl7u7uVE9SqdQsRJlhvH/kyJHevXsDGDRo0O+//y6gy7zDhNV2NBqNSqWKiIgQiURUUoMHD1YoFBUVFS18as+ePWFhYaWlpfTy5s2bY8aMAeDs7KxSqQRxXAiYsNrCtWvX5HJ5r169qJ4cHR1piHroB7Varb+/P4ABAwakp6fTm2q1+sUXX6RdrjVr1mi1Wp7dFwImrNZRUlISEhJiHFMHBQVt3ry5urra8haKiorGjx9PM+bWrVuN95VKpb29PYCwsLCysjIefBcUJqzWsWrVqm7durm6uspksnPnzrWtEa1WK5fLqTRlMll9fT29f+LEiT59+tCJid9++407r20AE1YrqKysBODk5FRbW2t9awkJCY899hiAkJCQ4uJierOwsHDcuHE0vX711VfWW7EVTFitIDU1FcCoUaO4avD8+fPe3t4AevXqdeTIEXpTo9HIZLLG8axjwYTVCr799lsA8+fP57DN8vLyiIgIABKJRKFQGO9v27aNxrPQ0FBjPOtAMGG1grVr1wJYt24dvfz888+/+eaburo6K5vV6XTGLtfixYvv3btH7587d45O3/ft2/f06dNWWhEYJqxWEBUVBSAhIYEQotfraUSpqanhpPGdO3d26dIFwMiRI//44w96s7S0dMKECXQI2eaxgk1gwmoFo0aNApCWlkYIycvLo7GEw/YvXLgwcOBAAG5ubsZZMa1WGx0d7e7u/sknn3Boi2/YQr9WkJ2dDWDQoEHGr7ld9zJ8+PCMjIxZs2ZVVFRkZGTQmxKJJDw8vKys7OzZsxza4hu20M9SiouLa2tre/Xq1aNHDwBZWVkA6DQ6h7i6uv7444+7du1asGCB8SYVMee2eIUJy1LMlMRHxKLY2dktXLiwsemOtSqQpUJLMRMWTxGrSTpixGLCshSzECW8sGjfrqPAhGUppkq6f/9+Xl6enZ0dHcTxilnfrqPAhGUpphErNzdXp9N5e3tLpVK+7QoZGjmECcsi9Hp9bm6uSCSi+UjIPzYTVmcmLy+vvr6+f//+Tk5O4HNI2BghbXFIRxKWRqM5e/YsXbsiMILNNTTm9u13x40rCAycL4AtDukYwrp27dqbb77Zv3//iIiIYcOGrVixQqvVCumADecaUlO7pqZ6enn5CGCLQ9r1BGldXZ1KpdqyZcuZM2foHT8/v7y8vLi4uOzs7F27dhlXnfONreYa9Hrk5kIkQoeaagDQXndCX758WS6XGwfYdCnw+fPnCSEnT5708PAA4OnpmZqaKow/kydPBrBv3z5CyN27d0UikVQq1el0fNu9cYMAZMAAvu1wT/sSVk1NjVKpNNutoFQq7969a/rYrVu3wsPDAUil0i1btgjgGF3nmZWVRQgpLy9fuXJldHS0AHZ/+YUAJCJCAFMc016ElZ6eLpPJjAVYunXrJpPJMjMzm3u+uf0IfKDRaOzs7Ozt7e/fv8+flSaJjSUAWbVKYLMcYGNh3blzR6lUjhw50ixEtbAs03QtZUJCAh3/BwcHFxUV8eTkrl27APj4+PDUfgu8+ioByGefCW/ZWmwmLBqi6JpJAN27d5fJZA/dZr5nzx6RSLRgwQKj8kz3Ixw+fJhDD6urq5VKZVBQEIB+/fqJxWKFQtHcrnmeeOYZApB9+4S0yQ1CC6uqqkqpVA4fPpzqSSwWR0REqFQqC3PZDz/8QNOl6frd5vYjtJkzZ85ER0cbRe/m5hYSEkL30c+bN4+TvV8W4uVFAJKdLZhBzhBUWBqNxtgx79u37zvvvJObm9vaRq5duzZ48GAAPXr0OHDgAL1J9yPQv/2iRYvatsGB5uUnnnjCLC/T3Q1JSUndunUDEBAQcOXKlTa031rUaiIWE3t7InjXjgMEFdbChQudnJxGjx69Z88eayoU1NTUzJ49G4CdnV1MTIwxPZnuR2iVZM3ysru7+5o1ay5dumT2WFZW1tChQ+n0x+7du9vsvykGAzl8mPznP018S6slqankxx85sSM0ggpr9OjRADjZyWQwGBQKhVgsBjBz5sw7d+7Q+xcuXPD19QXQs2fP5OTklhuheXnYsGFmebmF0V9tbe3cuXPBRc200lISG0uGDiUAcXQkt2//+a0TJ4iLC8nPJ4SQKVOIWt1mIzZDUGF17doVQMtVflrFvn37Gqen6urqWbNm0XjWXHebhii6fwuAh4eHXC7PycmxxCjVNK2u9txzz1VVVbXKZ71en5ysnzuX2NsTgACkf3/y3nvEtPTaiRPkv/6LLF5MCBPWQyktLaWjP3p58eLFX375paSkxMpms7OzG5f0NI1nUVFRxvnVkpIShUJhXIppSYhqDmPNND8/PwtrphUXFysUioEDB44d+xNA7OxIRARRqYhpp8BgIEePkqQkEhND3n+fJCczYT2M48ePAxg3bhy9fOONNwBwMohrrqRnYmIijWePP/54fHx8ZGQkrRNEpw/kcnleXp41dm/evEmTe8s103Q6XWJi4syZM41VbqdOXbZhAzHbN19ZSZRKEhhIALJ6NYmJIWo1mTaNTJzIhNUiW7duBbB06VJ6OWPGDAA/ctQ1ba6k59WrVx9//HEADg4ONDnSEMVVcTO1Wr1s2TI0XzMtPT3d09OT6olWuU1OTjbtmen1JDmZREYSB4eGzOjpSd54g8TEEEJIYiIRi5mwWoS+gfnggw/oZUBAAABuC28eOHCgZ8+eNERpNBp6s7q62tHRUSQSrVu3zvrM2yTGmml0Z6npt2pra11cXPz8/BQKhdm3SkqIQkF8fRv0JBY3kRk7LsIJi04Q7Nq1ixCi1WodHBzEYrGxAAZX0JKephm2pKTEtG/HE8ePH2+uZlpWVpbpAEKn0yUlJS1a9KJUqqOS8vYmH3xAeHsjZRuEExadAcrIyCCE0PVM3t7efBhSq9Wmf8hjx46Z9u34w7RmWnx8fOMHioqKFAoFfQEFYOzYRBqi+F99YwMEEpZeb3Bz8xGJRPR9SFJSEoDJkycLYHrLli2mfTte0Wg0y5cvN665oINNrVa7e/fuadOmGeu/+/n5ffzxx2VlTdR/7zQItIL05k1RRUXusGFaZ2d7ACUlfceO/XDkyC4CmBZyfbpUKo2Lixs9evTq1avj4uIyMjKCg4NVKhVNx46OjlFRUS+//HJ4eLixgnenRRj9HjhAADJxYsPlqlUEILGxQpg27dsJRnp6+oABA4wTsAEBAc0dUdFZEShiZWUBgHGNuNklz6ZtsC8vKCgoLS3t8uXL+/fvf/75503XxD4iCCSs7GwAMKYjwYRlMBhycnKMG02FpE+fPn369Jk0aZLAdtsJAm3/MlWSWo3CQjg44MHxWDySn5+v0Wj69evXuU+dbIfYIBVmZ8NggK8vJPwb/+OPmv79w/z9ea+wwDBDiIh1/z7y8yGRwMcHaJQWeeXKlREFBUf9/A4IYYxhghAR68YN6PUYNAgODgDg5oY5cxAaKoDlhkjZ0eoedAaEEJZZVz0sDGFhAphtwjRDMIRIheXlcHCwTdigaZcJS3gEOsVep4NGA4FHZvfvw8kJIhHu3cODhVgMgeA3Yp08CVdX3LwJiQRz50Kj4dWaObRv5+PDVGUDeE+FL7yAd97h20jTsA6WDeG98+7tDbEYKSl822kCJiwbIkTn/Z//RGws7t8HgCtXoNMJYBMQdsKMYYYQwnJ0xCuv4Ngx5OfjqacwaRLKyrhsX69v+n6XLvDwYMKyDQKNCilpaXj+eZSWwssLP/6IoCBrG7xxA1u3Yts2HD/OBNTOEHiZTlERGT+eAEQqJSZHuLcOjYbs3EmefpqIRA07ETZt+ssDnWAncUfHBmWMtFoilzcIQiYjrSqZduXKlfXrr7i5NXy8SxcSHU3OnDF/rBPsJO7o2KC4rUQChQJDh2LFCsTF4fJlfP89PDxa+ohGo0lMTIyLizt06JCf35yKiu+HDMHSpVi+HKbngOTkYOtWdO2K0FBbjkYZgE2L26alEU9PApB+/QypqZebfCYzM/PVV1+lG5oBuLq6rlix4tw5jekz9fVEpSIREQ2Z0c2NHD7c4XcSd3RsXCqyvJxMmkTCwzc0WTNNp9P169ePSmrcuHFfffWVWZXb69eJXE56927IjI6OJDKSpKSQ48c7/E7ijo7ti9tqteT119+g6omOjlb/VQWbNm1as2aN2Ybpe/fu7dhxf8KEBj0BZORI8r//Sx7UMmLYHtsLi9LkGe6NuXr1qlwud3NzmzDhGkBcXMiSJeTBsdyMdkR7ERZp5gx3yt27d7/66iu6z5jywgsxW7cSAauBMlpHOxIWIeT27dtTpkyBSc20S5cumR5R0bVrV+MRFYz2TPsSFiFEp9O99dZbdKMwLbNBCQ0N3bZtG+dFRBg8IegrHctJTExcsGCBs7OzRqOJiop69dVXjRW8GR2Cdiosg8Hg7OysVqvLy8vd3Nxs7Q6j1bTT8woLCgrUanXfvn2Zqjoo7VRYtERMhzsImWGknQqLVvLocAchM4y0U2F10BO2GUbaqbBsUnuIwSFMWAxeaI/TDVqttkuXLgaDoa6uTiplhWI6JO0xYuXm5mq1Wi8vL6aqjosNVpA+lNxcz3HjCkeOLLK1IwLy7rsoK4NEAqkU//63EKXDeKY9RqwrV7qkpvazt3/S1o4IxQ8/QCLBli348ksMGoS4OFs7xAHtUViP3EbTjAwYq9+GhOD8eZt6ww3tUViP3Nb44cORmtrwdWoqRoywqTfc0B5z+SMkLLUap08jJAQXLmDlSkgkEIvx6ae2dosD2p2w6upQXAypFP3729oVAbh0CRERGDECmZkA8H//h4sX8fvvGDnS1p5ZS0upsLCw0GAwCOYKJSsLhMDPDw8OnunUmAXnn37CRx/h6lUbesQVzQqrsrIyLCxsxowZVVVVQjr0COVBNCpl2Yl++GaFlZ2dXV1d/csvv4wdO/bSpUuCOdSJfrcWYDoAJgQ5OQAg+CEafNCssMaOHZuRkTFmzJjs7Ozx48erVCphHHq05hpM/42KinD3Ltzd8WDbd8em5SXxarU6OjqaPmk8gI9XLl0iCQkkN5dvO+2Drl0JQCoqCCHk0CECkAkTbO0TN1i0S0epVNLDusPCwkpLS3ly5ZGrPVRSQgDSo0fD5ZdfEoC89JJNfeIMiyZIZTLZoUOHPDw8jh07Nnr06N9++42n8GnDSrg2gObBgICGy/bXCSCEvP7661u3bj116lRrP2vpzHtoaGh6evq4ceMKCwvDwsLi4+Nba6kFbt/GxYsA4O0NP79HpvaQ2Til/R12sHHjxs8++2z58uVr165t9YdbFd80Gs2aNWvoB2UyWX2riqY1RXo6kcmIkxMZPpycOGFee0ivt7L5dk2OQlETGKj5+OOG64AAApC/lj+xIQcPHrSzsxOJRFKpVCQSZWVlterjbdkJvW3bNnoobUhISHFxcRtaKCsjGzcSf/+GWjF2dmTaNJKc/JfaQ9nZZPDgzlzw4/nnnwegUqkIIVqt9ssJE061m1peeXl5dOPde++9t2zZMgBvvvlmq1po4xb7c+fOeXl5Aejbt+/p06ct/JReT1JSSGQkcXBokFTfvkQub3oM+MYbBCASCfn007b52N4ZMmQIgMzMTEIIXYrt7e1ta6cIIUStVgcFBQGYPn26Xq+nHSx3d/dWzQm0vXZDeXk5PZfWwcEh9mHnhhcVFa1fv37KlJNUTxIJmTWLJCURna7ZjxgMRKEgYjEByPz55K8V1zo8er3e0dFRJBLRUnJJSUkAJk+ebGu/CCGEhig/P7+qqip6Z8SIEQB++uknyxuxqiiIVquVy+W0y7VkyZLGFTv0en1KSkpkZKS9vT2A8eOjPD2JXN4wp2AJe/c2zPUMH05u3LDG2WYpLS1VKBTJyclJSUm8GGiK3NxcAJ6envTy008/BfC3v/1NMAeaIzY2FoCzs7NpsTt6c+rUqZa3w0G1me+++87JyQnAqFGj8vLy6M38/PyYmJj+D5YoODg4REZGJicfbEN//Pp1MmQIAYirK9mzx3p/GzATff/+/UUikVwu17UQRblj//79AJ5++ml6+corrwD4/PPPBTDdAqdOnXJwcBCJRLt27TK9X1VV5eTkJBaLjX/fh8JNGaPMzExjzbT3339/2rRpYnHDRIa/v//GjRvLysqsab+6msycSQAiFpMNG4jBYLCmtcLCwn/961/e3t7UQ4lEMnv27Ndee40q7Nlnn719+7Y17VvCF198AWDlypX0knYqfv31V77ttkBxcbGHhwcAuVze+LuLFi0CsG7dOgtb40ZYtbW1q1atGjp0KICuXbsCkEqlkZGRKSkpVorAiLHLFRZ2fvr06cb0bznGECV5sFXB09NTLpfnP0jMx44dc3d3BzBgwICzZ89y4nZzrF69GsAnn3xCL2loz8nJ4dVoC9y/fz8kJATApEmTmozZR48epb8xCyM6N8I6d+4cgMDAwLi4uLi4uOnTpwcGBu7cuZOTxk359de7vXr1BTB48OCrV69a+KnCwkKFQkGHsca8vHfv3sa/o4KCgrFjxwJwdHT8+uuvOfbeBFq4MDExkRBy7949sVjs4OAgTBZukuXLlwPw8vIqLy9v7pnBgwcbfX4o3Ahr586dAObMmUMv58+fD+Dbb7/lpHEzsrOzhw0bBsDFxeWHH35o4UmdTkdDlN2DRYP+/v4KhaLlvKzRaF5++WXjJDBP791pz+HatWuEkMzMTPqvwochS1AqlfR/KT09vYXHNm3aBGDmzJmWtMmNsN5//30Ab731Fr0cNWoUgDONjyLhiHv37i1duhRAc93t7Oxs06GDJXn56NGjcXFxxkvje/cJEyaUlJRw67/BYIiKivL19Z0xY4ZKpaK/vVmzZnFrxUJSU1PpxuD4+PiWnywvL5dKpRKJpLCw8KHNciOsxYsXm3rm4uICgO8usFKpNHa3KysrCSH19fUqlSoiIoKWMAXw+OOPKxSKFsI75c6dO7179wawfPlyjabh2ItTp07Rzmy/fv1SU1O5crugoEChUAwYMIB6+Nhjj0kkkqioKAtTDLeUlpZ6enoCWLNmjSXPz5s3D8AHH3zw0Ce5EdaTTz4J4OTJk4SQ4uJiOjzkpOWWOXjwIH3z4OXltWTJEmP5vy5dukRHR7cqZO7YsaPxpMmtW7cmTpxIY96WLVuscbW+vn7v3r2meTkgIODDDz9cvXo1/TdYuHBhXV2dNSZai1arDQsLAxAcHGzha9+UlBQ6uHlod5AbYdFy2bdu3SIPhg/BwcGctPxQCgoKxowZY29vTyc4hgwZolAo2hYsMzIyfHx86H/FwYMH6U3TSeC2vXfPysqSy+U0IjaZl/fs2ePq6grgiSeeyBVwiSMdmXp4eBQVFVn4EYPBMGjQIAD79+9v+UkOhHXr1i06y0Av4+LiACxbtsz6li3k4sWLAHr27Nly39MSKioqJk+eTCe3TM/22b59O41nQUFB+Za9N9BoNGZ5efDgwQqFooKuF/0rV69epWOunj17JicnW/lTWML27dsB2NvbnzhxolUf3LBhg+lArTk4ENbJkycBPPnkk/TyH//4B4ANGzZY37KFJCYmApgyZQonrel0upiYGKqGBQsWGNPT+fPnaTzr1avX4cOHW2jh2rVrcrm8V69eVE+Ojo40RLVst7q6mq53MB6ewMmP0ySZmZn0/8R0vGIhJSUl9vb2Eomk5YUtHAiLLvpbTI+dJGTWrFkAvv/+e+tbtpBPPvkEwOrVqzls8+eff6YzvSNGjDDOW1ZUVDzzzDON4xlFrVabhaigoKDY2Fg6sLAEvV6/du1akUgkEolfey2fjwNdrl+/LpfLaUU7FxeXiIgImUwWGxubkpKSk5NjoZrpP0Dj34ApHAjr5saNJ8PDjzxY4EBD+oULF6xv2UJWrlwJ4IsvvqCXp0+f5mRh/rVr1+jP0qNHjwMHDtCbOp1OLpdT6SxatIjGsytXrsjl8p49e1I9ubq6ymSyc+fOtc3unj17pkw5CpDAQJKdbf3PQQgharV6+/btYWFhRtEbvzDFxcVl1KhRUVFRa9eu3b59e1paWpP/Ffv27QMwcODAFoTIRed9zhwCEDrPrtPp+/SpGTZMI+Ayl6efftrYnaypqaFjeD0Xy09rampmz55N01NMTIyxTeNZZYMGDRppsh1+/Pjx8fHxd63+2bOyyNChDe/dd++2qinjeWnG2Q2al+vr63Nycvbu3atQKGQyWUREBJ2zbUz37t2DgoIiIyNjYmJUKlV6enp1dTV9jdFCl4ALYQ0fTgBCO843bhCADBjAQbMWQ2di6Hjq7NmzNH9x1bjBYFAoFHTIOWPGjDsPzkS8evWqj48PHevRo6Pokj2uqK0lc+cSgIhERC5v9SrtujqyY8f+4OBgoz7GjBkTFxdXU1PTwqcqKyvT0tISEhLefffdqKiokSNHOjs7N5aaSCSi/YT58+c315TVwjIYiJMTAUh1NSGE/PorAcikSdY2azF1dXV0XTadWdmxYweAyMhIbq3s3buX/io/Ni5RJ2T9+vV00KDmZz0xfe9uZ0cA8txzxMLX7pcvE7mc9OhBgoO/sz4vE0IqKyvT09O3bdsml8sjIyODgoJox79r1643b95s7lNWCys/nwDEw6Ph8vPPCUBeecXaZi2GvmgbMmQIvXzvvfcAvP3225wbun79+ooVK7RarfGOWd+OJ44caTib2M+vpZ0WNTVEqSSjR/956mx4uOabb7bxMemq0+lu3LiRlpbWwjNWlzFqcg+TgJvjzAp383fygL+//+bNm1swzRPh4ThzBi+8gAsX8NJLSEszf+DcOcTF4bvvcPcuAHTrhnnzsGoVRoyQAkv5cMnOzs7X19fX17eFZ7gWluA1Pcz+ukIWiBfM1sCBOH0a//3fCAuDqysuXcKAAXj2WezZg7lzsW8fAIhECA/H8uV44QU4OvLt0cOxulSkWYgSXFhmIUqw053u3btXVFQklUqNr5N5xckJcXHw8jLfLD56NLp3h0yGixdx5AgWLmwXqgIHEctUWPX1KCiAvT0erPoVANOwUVZWdufOne7duwtwGF12djYhxNfX107YCnHe3hCL/9ws/j//g7ffhoODkC5YBKep8MYN6PXw9YW9vbXNtsL+n8KiXwcYqyEIZVdg/vlPzJmD+/cBoKnZgHaB1cJatw5Xr4L24wTPg1VVVbdv33ZxcaFr1TtlB6sxjo545RXMmiW85VZgtbAWL/7z69mzcfMm6uutbdNirl+/DsDf35++oBDyMDqbHHwXGorQUACYPh16vZCWWw0XVZNtd1xHk3MNnThinTyJ/fuxfj0ATJ+O7dvbb/U/q0eFNj2uw0xJQp7Lyg6+axmro0tGBsLDG74OCcF//mNtg63BVEkGgyEnJ0ckEgkgLLO+nZD8+isqKgDg998Fttw6rI5YNj2uwzRs3Lx5kx583+R7U24x69sJydSp2LwZmzdj2DCBLbcOqyPWvHl45x2bHNdBCLlx4wYeRKzbt2/7+Pg0t/aDW1gefChWC0skwocfcuFJqykuLr57927v3r27desGICgoiK6cEcC0kKMEU4yjQgBJSQIbbx3t8fQvC2myqy5MbhJylNBB6cDCcnV1nThxYlZW1uXLlwU2zVLhQ+nAwgoKCtLpdOXl5cHBwT///LNgds36dowm6cDCAnDgwIGlS5fSlelvvvmmnp/Z6NOnT6vVauOlWd+O0TScLy8UnsZFHDihqqpKqVTS8pumlXMOHz4MIDQ0lCtDnZKOHbEoMpns4MGD7u7u+/fvHzNmDN0Y3WYIIUePHl20aJGHh8eKFSsuXLjg4eFxn64lAMA6WBZia2VzRkFBAa1N4ujo+M0337ShhcrKSqVSGRgYSH8zYrE4IiJCpVKZlchauHAhgI8++ogjxzsnnUdYhBCNRvPSSy9RWVheM42WkFyyZAk9FQFA37595XK5WX2OO3fuKJXKJ554AsCsWbNoaR1Gc3QqYVGMNdOeeuqplrdEFxcXKxQK42S9MUSZbsUhhBw7dmzx4sWOD9b8uru7JyQk8PxDdHg6obAIISdPnqQ10zw9PZusmabT6WbPnm2scuvj47N+/Xqzaj608z7swTu55jIjo0k6p7AIIUVFRXQfcHM106ZOnerg4DB9+nSVSmVaRsxgMJw4cUImkxkzo4eHh1wut2FJ445IpxUWeVjNtOvXr5tVuS0pKVEoFMbtcs1lRoYldGZhURISEmjsCQ4ObrJ0ndkRFQD69esnl8stP4WB0ZjOLyxCyPnz5+k5FGY104qKihQKBS2nBsDOzo6FKK54JIRFCCkvL4+IiAAgkUg++ugjsyMqBg0aFBMT00KJC0ZreVSERQjRarV///vfqbaonqRS6fz58w8dOsRrXQhVKVUAAACYSURBVMZHExERZGVc+2Hnzp2lpaVff/31iy++aFrBm8Etj5ywGMLQGV5CM9ohTFgMXmDCYvACExaDF5iwGLzAhMXgBSYsBi8wYTF4gQmLwQtMWAxeYMJi8AITFoMXmLAYvMCExeAFJiwGLzBhMXiBCYvBC0xYDF5gwmLwAhMWgxeYsBi8wITF4AUmLAYvMGExeIEJi8EL/w/PJCMEkdTzMQAAAABJRU5ErkJggg==" alt="Mol"/>

>  <Name>  (3) 
ABL1_HUMAN_2HYY-B_alignment_L1F009@ABL1_HUMAN_2HYY-A_alignment_L1F009#ABL1_MOUSE_3MS9-AA_alignment_L2F009#ABL1_MOUSE_1IEP-B_alignment_L1F009@ABL2_HUMAN_3GVU-AA_alignment_L2F009#MK14_HUMAN_3MVL-A_alignment_L1F004#ABL1_HUMAN_3PYY-BA_alignment_L2F009#ABL1_MOUSE_1IEP-A_alignment_L1F009#ABL1_MOUSE_1OPJ-B_alignment_L1F009::ABL1_MOUSE_1IEP-A_alignment_L1F018#ABL1_HUMAN_2HYY-B_alignment_L1F018#ABL2_HUMAN_3GVU-AA_alignment_L2F018#ABL1_HUMAN_2HYY-A_alignment_L1F018#ABL1_HUMAN_2HYY-D_alignment_L1F018#ABL1_HUMAN_2HYY-C_alignment_L1F018#ERROR_4CSV-A_alignment_L1F018::MK14_HUMAN_3MVL-A_alignment_L1F025::ABL1_HUMAN_2HYY-C_alignment_L1F006#ABL1_MOUSE_1IEP-B_alignment_L1F006#ABL1_MOUSE_1FPU-A_alignment_L1F002#ABL1_MOUSE_1OPJ-A_alignment_L1F006#ABL2_HUMAN_3GVU-AA_alignment_L2F006#ABL1_HUMAN_2HYY-A_alignment_L1F006::DYR1A_HUMAN_5A4L-B_pocket_L1F003::

>  <score_inter>  (3) 
-17.7866

>  <best_rmsd>  (3) 
2.19

>  <Lfrag>  (3) 
(12545, 21781, 15832, 17386, 2747)

>  <SA_score>  (3) 
2.421

>  <QED>  (3) 
0.74

>  <LogP>  (3) 
3.1

>  <clogp>  (3) 
3.12

>  <NAR>  (3) 
3

>  <NCA>  (3) 
0

>  <nrot>  (3) 
5

>  <TPSA>  (3) 
88.1

>  <HBA>  (3) 
5

>  <HBD>  (3) 
1

>  <NRB>  (3) 
5

>  <NHA>  (3) 
28

>  <RoF>  (3) 
0

>  <Frag>  (3) 
0

>  <Lead>  (3) 
0

>  <Drug>  (3) 
1

>  <PKI>  (3) 
1

>  <PAINSA>  (3) 
0

>  <PAINSB>  (3) 
0

>  <PAINSC>  (3) 
0

$$$$

     RDKit          3D

 27 30  0  0  0  0  0  0  0  0999 V2000
    6.1862   10.8421   -2.3929 C   0  0  0  0  0  0  0  0  0  0  0  0
    6.1981   12.1512   -2.8625 C   0  0  0  0  0  0  0  0  0  0  0  0
    6.5775   12.4209   -4.1870 C   0  0  0  0  0  0  0  0  0  0  0  0
    6.9434   11.4377   -5.0954 C   0  0  0  0  0  0  0  0  0  0  0  0
    6.9148   10.1171   -4.6322 C   0  0  0  0  0  0  0  0  0  0  0  0
    6.4549    9.8482   -3.3266 C   0  0  0  0  0  0  0  0  0  0  0  0
    6.8541   10.3315    2.3614 C   0  0  0  0  0  0  0  0  0  0  0  0
    6.0943   10.3873    1.2273 N   0  0  0  0  0  0  0  0  0  0  0  0
    6.5774   10.7064    0.0297 C   0  0  0  0  0  0  0  0  0  0  0  0
    7.9143   10.9981   -0.0749 N   0  0  0  0  0  0  0  0  0  0  0  0
    8.7428   10.9660    0.9991 C   0  0  0  0  0  0  0  0  0  0  0  0
    8.2251   10.6271    2.2606 C   0  0  0  0  0  0  0  0  0  0  0  0
    5.7954   10.7482   -1.0656 N   0  0  0  0  0  0  0  0  0  0  0  0
    7.4542    8.9950   -5.3169 C   0  0  0  0  0  0  0  0  0  0  0  0
    8.0572    9.2385   -6.5302 N   0  0  0  0  0  0  0  0  0  0  0  0
    8.4860    8.1892   -7.4050 C   0  0  0  0  0  0  0  0  0  0  0  0
    7.2492    7.8476   -4.9201 O   0  0  0  0  0  0  0  0  0  0  0  0
    7.1802    7.8219   -8.0800 C   0  0  0  0  0  0  0  0  0  0  0  0
    8.3705    8.2670   -8.8579 C   0  0  0  0  0  0  0  0  0  0  0  0
    6.2699    8.9270   -8.2754 C   0  0  0  0  0  0  0  0  0  0  0  0
    5.8817    9.4022   -6.8524 C   0  0  0  0  0  0  0  0  0  0  0  0
    6.2204    9.4758    6.0006 C   0  0  0  0  0  0  0  0  0  0  0  0
    4.8245    9.2894    5.9421 C   0  0  0  0  0  0  0  0  0  0  0  0
    4.1657    9.4412    4.7690 N   0  0  0  0  0  0  0  0  0  0  0  0
    4.8035    9.7747    3.6147 C   0  0  0  0  0  0  0  0  0  0  0  0
    6.2073    9.9770    3.6027 C   0  0  0  0  0  0  0  0  0  0  0  0
    6.9140    9.8235    4.8143 C   0  0  0  0  0  0  0  0  0  0  0  0
  1  2  2  0
  1  6  1  0
  2  3  1  0
  3  4  2  0
  4  5  1  0
  5  6  2  0
  7  8  2  0
  7 12  1  0
  8  9  1  0
  9 10  2  0
  9 13  1  0
 10 11  1  0
 11 12  2  0
 14 15  1  0
 14 17  2  0
 15 16  1  0
 16 18  1  0
 16 19  1  0
 18 19  1  0
 20 21  1  0
 22 23  2  0
 22 27  1  0
 23 24  1  0
 24 25  2  0
 25 26  1  0
 26 27  2  0
  1 13  1  0
 26  7  1  0
  5 14  1  0
 20 18  1  0
M  END
>  <Smiles>  (4) 
CCC1CC1NC(=O)c1cccc(Nc2nccc(-c3cccnc3)n2)c1

>  <MW>  (4) 
359.2

>  <2D_mol>  (4) 
<img data-content="rdkit/molecule" src="data:image/png;base64,iVBORw0KGgoAAAANSUhEUgAAAMgAAADICAIAAAAiOjnJAAAABmJLR0QA/wD/AP+gvaeTAAAZaUlEQVR4nO2deVzU5fbHzzAzMigUKBrGpgyLWu5Xs0wCoRSUl7tytZtKN7K0XNNMf9LNq6KIQIpXzI28uXBBEU3LJTfAPXFXYKBYVEAWAWFghjm/Px6aiE1m5vuIyHm/evnSme/3fE9fPjzLec5zHhEiAkEIjVFzO0C8mJCwCC6QsAgukLAILpCwCC6QsAgukLAILpCwCC6QsAgukLAILpCwCC6QsAgukLAILpCwCC6QsAgukLAILpCwCC6QsAgukLAILpCwCC6QsAgukLAILpCwCC6QsAgukLAILpCwCC6QsAgukLAILpCwCC6QsAgukLAILpCwCC6QsAgukLAILpCwCC6QsAgukLAILpCwCC6QsAgukLAILpCwCC6QsAgukLAILpCwCC6QsAgukLAILpCwCC6QsIj60Wg04eHhFRUV+t1OwiLqZ8WKFbNmzRo7dqx+t4vohFWiLidOnBg2bBgiHj58eNiwYXpYkAjuE9HSyczM9PX1raqqWr58uX6qAmqxiFqoVCo3N7fExMQRI0bExcUZGek5WKIxFvEXZs+enZiYaG9vHxkZqbeqgFosoia7d++ePHmyTCaLj4/v37+/IaaoxSKquXnz5kcffQQA69evN1BVQC0WwSgpKXnjjTfu3Lnz/vvv79y503CDJCwCEHHixInR0dG9evU6d+5c27ZtDbdJXSEBa9eujY6ONjc337dvnyCqAmqxiMTERDc3N7VaHRMTM2bMGKHMUovVqsnJyZkwYYJKpVq8eLGAqgJqsVozarXaw8PjzJkz7u7ux44dE4vFAhqnFqv1UlFRYWRkZGFhsWfPHmFVBSSs1kxqauqpU6cQ0czMTHDjJKzWS+/evQcOHFhUVBQVFSW4cRJWq+aTTz4BgP/85z+CW6bBe6umvLzcxsamoKDg8uXLhi/j1IRarFaNiYnJBx98AAARERHCWqYWq7WTmprq7OxsYmKSlZVlYWEhlFlqsVo7jo6O7u7uZWVlP/zwg4BmSVhE9RB+48aNAnZf1BUSoFaru3Tpkp2dfebMmSFDhghik1osAiQSiZ+fHwgad9BTWKGh8OmnAAALFgjlCdGc+Pv7SySSmJiYnJwcQQzq32JZWMDVq/D4MUyfDsuXw65dcP485OUJ4hXxrLGxsRkxYkRlZeX27dsFMajnGCs0FHx8ICwMsrJg//6/fGVmBnI5vPPO923a3JTL5Q4ODnK53M7OTiKhPYzPNT/99JOXl5ednV1aWprha9I6/7ARobwcAEAsBm9vWLECNm+GtDRQKEChgLQ0KCqCpCQwNo69cOFPxUkkEnt7ewcHhwMHDpiYmBjoNMGDYcOGOTk5paSk/Pzzz97e3gZa07nFWrMGtm2DmBh47bX6L8jPh7Q0yMj4+d69KwqFIi0tTaFQZGdnazQamUxmY2Nz4sQJOzs7A/0meLBmzZpFixaNHDny4MGDhtpCXTh1CiUSFIlw376/fL5zJ3brhiNG4GefYWgoHjyIt27dKi8v116gVCrv3Lnj6ekJAEuXLtXpocQzIy8vr127dvb29itXrjTQlA7CevgQX30VAXDJktpfLV2KAH/+Z2mZAwAikcja2nrIkCHTpk27desWIp45cwYArKysKisrDfSb4IR2M4Wvr29JSYnedpoqLJUKXV0RAIcORbW69relpXjtGu7fj2vX4qef4gcf3HZycmrTpo22Xbx48SK7smfPngAQFRWlt8cEPx4+fAgApqamL7/8MgC4uLjcuHFDP1NNFdbcuQiANjaYm9tU02q1Oj09/cSJE5s3by4uLmYfbtiwAQDc3d318LWJHDhwYMmSJQ4ODp6env7+/oGBgVFRUZcvX9b6QDREQkICAPztb3+7d+8eawJMTU337Nmjh6kmCevAgYtmZpo2bTAxUY9H/IXi4mKWCHvz5k1DbdXH2bNnpVJpQ7m2FhYW/fv3nzBhwqJFiyIiIo4dO6ZQKDQaDQ9PWiJsD/SkSZMQsaysbPr06ey9+fv7V1RU6GTq6cK6e/eumZmZg4N3RIT+PW5N/P39AWDOnDmCWKvJw4cPra2tAWDu3Lk3btw4cODAunXrZs6c6eXl5ezsXLNrromZmVnv3r2/+uorwf1pcXz99dcAUPNVREREsPc2YMCA3377remmniKs0tLS1157jQ3l9HS2DklJSQBgbm7+5MkToWwiolqtfvfddwHgrbfeYpOD4uLigoKCmtewVMmoqKjAwEB/f39PT8/OnTszebm4uAwdOlRAf1oiLOlvy5YtNT+8dOlSly5dAMDS0vLo0aNNNPUUYbEnubi4CDtAGTRoEABs27ZNQJsLFy4EgFdeeSU7O5t9wsZz9XZ/6hoTkPz8/ISEBJbjdunSJQFdanEMHjwYAE6ePFnr87y8vPfeew8AxGJxQEBAVVXVU001Jqxvv/2WDd9YsEBAIiMjWesqlMG4uDiRSCSRSE6fPq39MCgoyNTUtN7uz9jY2MXFxdvbOzw8nF28YMECAPDz8xPKpZaIlZUVAGRkZNT9SqPRBAYGslJsI0eOrNUV1KVBYZ0/f551rjxCA0qlsmPHjkK1ECkpKWx6vHbt2rrf1u3+HBwctLXqPv74Y3ZZamqqkZGRiYlJfn6+4S61RJ48eSISiYyNjRtpkA4dOtS+fXsAsLe314aQ6qVBYcXExJiYmGjfu+DMmzcPAD788EMD7ZSXl/ft2xcARo0a1fT53ZMnT27cuBEbG1vz7bDWPjQ01ECXWijXr19nw57GL0tLS+vXrx9r9Wv2D7VoUFgTJ04EgOXLl7N/JiYm3r59Wz+P60XbQjy1UW2cadOmAYCTk1NRUZGBLu3btw8AunXr1joDELGxsQDg7e3d+GWXL1/+8MMPxWKxRCJp5GfXoLCOHDkCAHZ2dmq1et26dQDw/vvv6+91fbClw7CwML0tsIxHExOTq1evGu6PSqWysbEBgFOnLhhuTRgUCly8GMPCcNUq3o8KDg4GgM8++6zebwsLC8PCwrp3786GEBKJxMfH58GDBw1Za1BYGo3GyckJAH788cfff/9dLBYbGxvn5OQI8H/wBzExMYa0EFevXmUZODt27BDKpZCQH52dr02YIJQ9g5kzB8vKEBGDgjA5meujZs6cCQAhISG1Pr98+bK/v3+7du2YpKysrBYtWvTUmFZjs8LVq1cDgI+PDyKOGDECANasWWOg94io7bNUKtWrr74KADNnzoyNjb1x40bTI1sFBQVdu3Zl9xrukpb791EqRYkE/whZNDezZ1cLa80aTEnB+uZrQjF8+HAAiIuLY/9UKpVRUVGsV2EMHjw4KiqqiQkEjQkrLy9PJpMZGRmlp6cfOnQIABwcHJoSw2iEpKQkc3NzNkBWq9Xdu3dnsXItTVl1qaqq8vLyAoCBAwcqlUpD/KnL2LEIgH+MLZublBRcuBCDg3HVKvT1RSMj/PVXTo9iHdStW7eSk5MXLVrUoUMH9hN5+eWX/f39dV2Ce0qAdMqUKQCwZMmSqqoq1kL89NNPerteUFDg4OCgneQvWrQIADp06ODn5+ft7e3i4mJsbFxv2MnU1LRXr15jxoxZsGDBxo0bp06dCgDt27dPT0/X25mGOHYMAdDWtp4kjmbgyRP85ht87z3UaHD2bARAf38ez1Gr1W3atBGJRO7u7iKRiL32/v37R0RE6LdA8hRhxcfHs261oqJi5cqVbFavl+eo0WhGjx4NAH369CkrK6s3pIkNhJ1q6ax9+/ZGRkaGSLxRP9HZGQHwwAEe5nVEpUJrawTAkyfxzh0UidDUFA2e/9blwoUL2jx3U1NTf39/A+dDT1+EZlGivXv35ubmGhsbi8VinRYjtSxfvpz1dGlpaY2HNOtSUFBw6dKlvXv3rly5cvr06TKZDABu3rxZVVW1a9eu0aNHC5s5GByMADh8uIAmDSAgAAFw4kRERHd3BMANG4R9glKpHDhwoFQqdXR03LBhw+PHjw23+XRhbdy4EQDc3NwQ0dfXFwCWLVum62NOnDghFouNjIwOHz6sX0izJmxL+KxZs5BP5mB+PpqYYKdOKMQbNhg2oZBKMTsbo6IQAHv0QEEjbTNmzGChpby8PKFsPl1YJSUlL730EmshTp8+DQCdO3fWqYXIzMxkCzgBAQEoREjz1q1bAGBmZlZcXMxWmgVPTEhIQKFnBQbAJhT//jeqVNXp4WfPCmWb1QIxNjYWdgG+SYl+H3/8MQB8/vnniPj6668DQHR0dBMfUFlZydbMPTw81Gq1UCFNZpPlprK0PmFXykNC8JNPEBHnzxfQqr7UnFD83/+hTJYqkFvXr19nSe6bN28WxKCWJgnr2rVrbNpZWlq6fv16AJg8eXITHzBr1iwAsLW1zcvLEzCk+d///hcAevfujX/ofu5cISUQEoJffYW//vp8CEujQScnBFDFxT3JyOjesaMgweri4uJu3boBwJQpUwRxsyZNzXl/8803AWDLli1FRUWHDh1qYjRrz549ACCVShMSEoQNaVZUVHTq1AkAzp8/n5R0y9X1mq1tlSGJg7XuDQnB1FT87LPnQ1iI2Zs2Le7ff4SXFyL6+PgAQGBgoCEGNRqcOjW3Tx+33r17l7EYrKA0VVjff/89ixToZJ2ldIaHh/MIaX711ddvvfXt/PkPEXHQIARAvRMHHz5EW1sMDKweE69ahUuWYHo6HjmCnp6COGsoBQUFbdu2FYlEKSkphw8fBgB7e3u1AaG2tWvZRj2VQvFQQD+1NFVY2gyqRjIl6lJRUfH9998jYkBAgOAhTYUCjYzQxATz83HHDgRA/RIHtTvb3N1RpcLt2xEAO3dGDr/GBsGyeb/88kuNRuPo6AgAhw8f1s9UQgJKpfVsPBYQHTasfvHFFyx/t95Vl0Y6x+PHj7NYw5EjR4Tw+U+GD0cAXLcOy8qwQwcEQD1mNvPnIwBaWeH9+3jtGrZta1Djx49z584BgKWlpVKpDAwM1C7j6op24zHX7SM6COvx48c7d+5saNWlbdu2PXv2HDVq1Lx588LDw48cOZKcnFxRUZGRkWFpaQkA33zzjeDex8YiADo6okZTrY9//UtXC2UiEUqlGB+PhYUolyMAcstuNBSWYbdr1y7tMq6uweqazTPXNSvdajcgokajycjIOHXq1NatW5csWeLr6ztw4EDtgmUtxGIxiwV4eXkZuHpdL2o12tsjAB4/jhkZePmybrcnJyd36ND5zTd/DQlBjaY6WtSnz3PXCWrZtGkTAAwZMkSpVPbt29fe3n7btm06RTW/+QYB0NoaBU2AqgedhdUQ5eXlCoXi2LFjoaGh2jU+Vr1o7ty5/BLJ2ZsaN07nG8vKytgCANufGRioAcD27ZHDurZgsGC1VCpl+7G0vPTSS3379h03btzKlbGbNuGxY6hQoEpVj4XcXPTywoQE7q4KJqx6qaioyMrK4vqIBw+qM6h0fQ5LkXBxcXn8+PEvv/zi6DjSyUmp72j42fHdd9+xkObw4cPHjx/fr18/turKeOed/drSLFIpyuX43ns4YwYuWfJnvDckBFNSEBEFzWSrDd8qe23atKmVbiU4VlYwbx7Y2ECN1/t0du/eHRkZaWpqun///pKSEl9f39zc3GXLgry8lnLzVABKS0vXrVtXVlY2ZcoUFiJm5Ofns1Jkjx71kMurK+BlZVVXwwOAL76oLu3J2LEDLC3h4UOevnIU7bNCj+WX8vJyPz+/PXv2VFZWvv322/DHihM/Jw1Ho9GMHz8eAHr16tWUHCmlEm/fxkOHMCwMV6/+M977IrRYzwztr2NwMBw9CnI5ODiAXF79l7q7VmUy2datWwFg9uzZ8fHxtra2u3fvFvwwSGEJDg7W6UhwY2Po3h3Y7ofQ0OrSnsHBYGPD3VV4MQ4Q0FbabdMGfv8doqNrX/DKK9Czp7eVVQdtsV0HB4fOnTvv3bvX19dXKpWePHmSrWo/t5w7d+6dd95Rq9XR0dFjx45tbneezgvSYml/HTdvhmnT/qy0q1BAejo8eVJy/PiRWrdof+lDQkKec1Xl5OSMHz+eHQneIlQFL0aL1TiIkJ1dqVCcY2V2tX8+evSILWMLVTKfE2q12tPT8/Tp0+7u7kePHm0xVc05jt+eb3Jzc9nqZ6Lh5eR4wqqVWFlZ3b9/v7l90YHWe5ZOx44d//nPfwKfg2uFIi4uLjg4WCqVRkVFaUt5tQyaW9nNiXaHd27TK6vqhX5J2MnJySz42RLrlLz4Y6zGGTly5I8//hgUFLSAz3FTxcXFISEh27dvZ2UsHf5Kjx49Gjqno7y8fPDgwVevXp04ceLevXt5+MaV1i6sQ4cO+fj4yOXy5ORkbdEsoUDECRMmxMTEyGQypVJZ9wKJRGJnZ6cNgmj/YmZmNm3atMjISGdn50uXLrHNLC2L1i6sqqoquVz+6JEyLu7s0KFOwhoPCgpauHChmZnZxYsXO3XqxCakNWemWVlZGo2m7o3m5uZFRUWmpqYXLlzo0aOHsF49G1q7sAAgPDx18WK5h4eo1jFmBpKYmOjm5lYzpHnlyhWZTObg4KDt/lQqVWZmZtpfuXfvXmlpqbm5uYeHR3TdaG8LgYQFeXlgawtqNaSlgVCHR+Xk5PTr1+/+/ftffvnlqlWr2IeDBg26cOECAFhYWDjUoWvXrtqiCfv27Rs3bpyVlVVGRoZUKhXGp2dMc84cnhsmTUIADAgQxppKpXJ1dQUANzc3VY2sqMmTJzdebr5Pnz7aisVs/+b//vc/YXx65pCwEBFPnareQCFICYj58+dDoyHNWoVPBg8ebG5uzuQVHx/PrmH7Nz08PARwqDkgYVXz+usIgDExhtqJjY1lVXTOnDmj0435+fkXL17U5sOwHd4ikeju3buG+tQckLCqCQtDAEN3EWpDmnULLurBRx99BABz58413NSzh4RVTWEhtmuHb72FNY7v1I2ysrI+ffoAwOjRowWpu8zpbJhnAwnrTwysO8qS6J2dnQWpL8V44403AGD79u1CGXxmtN5FaEZoKKSmAgDMmgVRUfDppwAACxbA8eNw9CikpoJK1SQ74eHhkZGR7dq127dvn4CBcla56nleJm+I1h7HCg2FR4/A0hLi4+HttyEvD8aPhx9+gPh4uHABAEAiATu76kRnZ2e1vf0BtvBSUz0XL150dXVl9QT+8Y9/COheeXm5jY0Nm0X2799fQMu8aSFZYzyZNg0cHavbLT+/6hTnt9+Gtm0hLQ0yMyEtDdLS4PhxkMurFIrx7K6OHTuydb3OnTvv2rWroqLi888/F1ZVAGBiYjJ16tSQkJBNmzZ99913whrnCrVYMHIkODrCrFng6AijR8PduxAcDMeOVV9QWQnp6dVZzgUFD65cmcGW+crLy7VGbGxsjI2Nb9++3VDw0xBSU1OdnZ1NTEyysrJY7YyWQXMP8loq2dnZZ86c2bFjx9///ncAsLW1ZbvHEhMTIyIihH2Wh4cHAHz77bfCmuUKCctQahYVysjIMDIykslkAlaJRUS2FN29e/cWdHpUa58VGo5IJGIpzps2bbK1tR0+fLhSqdyxY4eAjxg1apS1tfWdO3fOnj0roFm+NLeyXwRYUSFWAf/gwYMAIJfLDa+uk56erq1+uGzZMtCl9GuzQy2WAFhaWo4dO7aqqmrLli3e3t5dunRRKBTHjx83xGZRUdG7777r6urKdqcVFhaampqyQyRbBs2t7BcE1klZWVlVVlauWLECAMaMGaO3NY1Gw3IDWeXZgwcPikQisVjc9EPkmx0SlmBoz8hgZ8NIJJLMzEz9TLFjiywsLBQKxW+//cbq2q1evVpYh7lCwhIMdkaGu7s7Ik6aNAn+OIlDV3755ReJRCISifbv319eXs7KQ/r4+LSgKSGSsAREe0bGzZs3T506BbqfDYOIDx48YBtTly5dioh+fn4A4OjoaPiJ188YEpaQ+Pv7A8Ds2bPxj9ziGF1SB1Uq1ZAhQwBg6NCharV68+bNACCTyX7ldvglP0hYQqLNoCotLQ0LCwMAT11SB+fMmQMANjY2ubm5SUlJbDNPS8yZQRKW4AwaNAgAtm7dWlhY2K5du65duxYXFzflRrbdWSqVxsfHa4+inTFjBm+HOUHCEpjIyEgAGDBgACJev369iWHSe/fusTyc9evX1zqKlrO/vCBhCYz2bBidjv+Ljo6WyWS+vr7416NoubnJHRKW8LDtX6NHj37w4EHT70pKSiopKal5FC0/D58BrT0fiwepqamurq6FhYVKpdLY2LhukZnu3bvXW502KyurX79+eXl5AQEBX3/99TN3XEhIWFwoKSnx9PRUKBT5+fl1vxWLxba2ttoyu+xPOzu7MWPGJCQkeHh4/Pzzz895CeenQsLiy+PHj2uWl2HVZjIzM6uqqupeLBaLra2tr1y5wo61atGQsJqBeovMpKSkBAUF9e3bd8CAAc3toACQsJ4jEFFbcKalQ8IiuECJfgQXSFgEF0hYBBdIWAQXSFgEF0hYBBdIWAQXSFgEF0hYBBdIWAQXSFgEF0hYBBdIWAQXSFgEF0hYBBdIWAQXSFgEF0hYBBdIWAQXSFgEF0hYBBdIWAQXSFgEF0hYBBdIWAQXSFgEF0hYBBdIWAQXSFgEF0hYBBdIWAQXSFgEF0hYBBdIWAQXSFgEF0hYBBdIWAQXSFgEF0hYBBdIWAQXSFgEF0hYBBdIWAQXSFgEF0hYBBdIWAQX/h9VLfH5WPvsawAAAABJRU5ErkJggg==" alt="Mol"/>

>  <Name>  (4) 
ABL1_HUMAN_2HYY-B_alignment_L1F009@ABL1_HUMAN_2HYY-A_alignment_L1F009#ABL1_MOUSE_3MS9-AA_alignment_L2F009#ABL1_MOUSE_1IEP-B_alignment_L1F009@ABL2_HUMAN_3GVU-AA_alignment_L2F009#MK14_HUMAN_3MVL-A_alignment_L1F004#ABL1_HUMAN_3PYY-BA_alignment_L2F009#ABL1_MOUSE_1IEP-A_alignment_L1F009#ABL1_MOUSE_1OPJ-B_alignment_L1F009::ABL1_MOUSE_1FPU-A_alignment_L1F013::VGFR2_HUMAN_3B8R-B_alignment_L1F049::F0V9W9_NEOCL_4MXA-AB_alignment_L1F005#F0V9W9_NEOCL_4MXA-AA_alignment_L1F005::ABL1_HUMAN_2HYY-C_alignment_L1F006#ABL1_MOUSE_1IEP-B_alignment_L1F006#ABL1_MOUSE_1FPU-A_alignment_L1F002#ABL1_MOUSE_1OPJ-A_alignment_L1F006#ABL2_HUMAN_3GVU-AA_alignment_L2F006#ABL1_HUMAN_2HYY-A_alignment_L1F006::

>  <score_inter>  (4) 
-38.8589

>  <best_rmsd>  (4) 
1.61

>  <Lfrag>  (4) 
(12545, 21878, 15831, 1481, 17386)

>  <SA_score>  (4) 
3.043

>  <QED>  (4) 
0.7

>  <LogP>  (4) 
3.8

>  <clogp>  (4) 
3.81

>  <NAR>  (4) 
3

>  <NCA>  (4) 
0

>  <nrot>  (4) 
6

>  <TPSA>  (4) 
79.8

>  <HBA>  (4) 
5

>  <HBD>  (4) 
2

>  <NRB>  (4) 
6

>  <NHA>  (4) 
27

>  <RoF>  (4) 
0

>  <Frag>  (4) 
0

>  <Lead>  (4) 
0

>  <Drug>  (4) 
1

>  <PKI>  (4) 
1

>  <PAINSA>  (4) 
0

>  <PAINSB>  (4) 
0

>  <PAINSC>  (4) 
0

$$$$

     RDKit          3D

 29 32  0  0  0  0  0  0  0  0999 V2000
    6.1862   10.8421   -2.3929 C   0  0  0  0  0  0  0  0  0  0  0  0
    6.1981   12.1512   -2.8625 C   0  0  0  0  0  0  0  0  0  0  0  0
    6.5775   12.4209   -4.1870 C   0  0  0  0  0  0  0  0  0  0  0  0
    6.9434   11.4377   -5.0954 C   0  0  0  0  0  0  0  0  0  0  0  0
    6.9148   10.1171   -4.6322 C   0  0  0  0  0  0  0  0  0  0  0  0
    6.4549    9.8482   -3.3266 C   0  0  0  0  0  0  0  0  0  0  0  0
    6.8541   10.3315    2.3614 C   0  0  0  0  0  0  0  0  0  0  0  0
    6.0943   10.3873    1.2273 N   0  0  0  0  0  0  0  0  0  0  0  0
    6.5774   10.7064    0.0297 C   0  0  0  0  0  0  0  0  0  0  0  0
    7.9143   10.9981   -0.0749 N   0  0  0  0  0  0  0  0  0  0  0  0
    8.7428   10.9660    0.9991 C   0  0  0  0  0  0  0  0  0  0  0  0
    8.2251   10.6271    2.2606 C   0  0  0  0  0  0  0  0  0  0  0  0
    5.7954   10.7482   -1.0656 N   0  0  0  0  0  0  0  0  0  0  0  0
    8.3030    8.8851  -11.2000 C   0  0  0  0  0  0  0  0  0  0  0  0
    7.9304    7.6410  -10.4069 C   0  0  0  0  0  0  0  0  0  0  0  0
    7.2044    9.1886  -12.2204 C   0  0  0  0  0  0  0  0  0  0  0  0
    9.6173    8.5906  -11.9068 C   0  0  0  0  0  0  0  0  0  0  0  0
    6.2204    9.4758    6.0006 C   0  0  0  0  0  0  0  0  0  0  0  0
    4.8245    9.2894    5.9421 C   0  0  0  0  0  0  0  0  0  0  0  0
    4.1657    9.4412    4.7690 N   0  0  0  0  0  0  0  0  0  0  0  0
    4.8035    9.7747    3.6147 C   0  0  0  0  0  0  0  0  0  0  0  0
    6.2073    9.9770    3.6027 C   0  0  0  0  0  0  0  0  0  0  0  0
    6.9140    9.8235    4.8143 C   0  0  0  0  0  0  0  0  0  0  0  0
    7.3262    9.0465   -5.5476 C   0  0  0  0  0  0  0  0  0  0  0  0
    7.2994    7.9920   -4.9851 O   0  0  0  0  0  0  0  0  0  0  0  0
    7.6296    9.1752   -6.8836 N   0  0  0  0  0  0  0  0  0  0  0  0
    7.9774    8.1271   -7.8018 C   0  0  0  0  0  0  0  0  0  0  0  0
    7.1847    7.9729   -9.0777 C   0  0  0  0  0  0  0  0  0  0  0  0
    7.0917    6.9492   -7.9749 C   0  0  0  0  0  0  0  0  0  0  0  0
  1  2  2  0
  1  6  1  0
  2  3  1  0
  3  4  2  0
  4  5  1  0
  5  6  2  0
  7  8  2  0
  7 12  1  0
  8  9  1  0
  9 10  2  0
  9 13  1  0
 10 11  1  0
 11 12  2  0
 14 15  1  0
 14 16  1  0
 14 17  1  0
 18 19  2  0
 18 23  1  0
 19 20  1  0
 20 21  2  0
 21 22  1  0
 22 23  2  0
 24 25  2  0
 24 26  1  0
 27 28  1  0
 27 29  1  0
 28 29  1  0
 24  5  1  0
 28 15  1  0
 26 27  1  0
  1 13  1  0
 22  7  1  0
M  END
>  <Smiles>  (5) 
CC(C)CC1CC1NC(=O)c1cccc(Nc2nccc(-c3cccnc3)n2)c1

>  <MW>  (5) 
387.2

>  <2D_mol>  (5) 
<img data-content="rdkit/molecule" src="data:image/png;base64,iVBORw0KGgoAAAANSUhEUgAAAMgAAADICAIAAAAiOjnJAAAABmJLR0QA/wD/AP+gvaeTAAAXx0lEQVR4nO2de1RU19XA9zAOw1sIimjwLSDRChVxAQLyGFzFZW3VEr+mlcbiq6lBG42G+og2GkgiGttlkDSriTUSa1hGaSKiA6gNYgpIVXzEB4LKS5RRBJGBmf39ccx1ggIzc++BQfZv5Y9kmNnnDvlx77n77LuPDBGBIKTGqqcPgHg+IbEILpBYBBdILIILJBbBBRKL4AKJRXCBxCK4QGIRXCCxCC6QWAQXSCyCCyQWwQUSi+ACiUVwgcQiuEBiEVwgsQgukFgEF0gsggskFsEFEovgAolFcIHEIrhAYhFcILEILpBYBBdILIILJBbBBRKL4AKJRXCBxCK4QGIRXCCxCC6QWAQXSCyCCyQWwQUSi+ACiUVwgcQiuEBiEVwgsQgukFgEF0gsggskFsEFEquv09DQwCMsidV3qa6u9vHxmTBhAo/gJFbfxd3dvb6+vqKi4vLly5IHJ7H6LjKZLCoqCgCOHDkieXASq08THR0NAEePHpU8soy27u3LVFZWenh4ODo63r17V6FQSBiZzlh9mhdffPGll1568ODBd999J21kEquvw+lqSGL1dTiJRXOsvk5TU5Orq2tbW1tdXZ2Li4tUYemM1dext7cPDAzU6XR5eXkShiWxCC5XQxKLgGnTpgFAdna2hDFpjkWAXq8fNGjQnTt3rl27NmrUKEli0hmLACsrq4iICJB0bYfEIgA4TLPoUkgAABQXFwcEBLA7RJVKpVKpJk6cKJPJzA5IYhFQW1sbGRl54cIFwxfd3d1VKlVUVJRKpfLw8DA1JonV16mrq4uMjCwtLZ0wYcLevXtLS0vVavXhw4dv3LghvGfUqFHsNBYVFfXCCy8YE5bE6tPU1dVFRUWdO3du7NixeXl57u7uwo/KysrUP6DRaNiLcrncz8+PSRYSEmJjY9NRZBKr79KJVYbodLrCwkK1Wp2Tk1NQUNDS0sJet7Ozq6qq6t+//zM/Zb5YycnQ0gJvvw1r18KmTebFIHoMQ6tyc3MHDx5szKeam5vz8/PZaUyv158+fbqjd/YTc3CtrVBTAzU1EBAAUVGgUsGUKWBrKyYk0R1oNJqYmJhz5855e3sbbxUA2NrasusgAGi12s7eiqbT3IxtbZiUhDdv4oYNGBWFAI//sbHBqCh8910sLGxta2szIzjBm/r6en9/fwDw9vauqqriNIrJl0KtFubMAVtb8POD116D9HS4dg1iYuDbbyE/H44fh9ZWAIDJk/994cIrUiVFCKm4d+9edHR0UVGRl5dXXl7ekCFDeI1kkoaPHuH06QiAbm54/fqPfsTUv3sXMzJwyRKcPXuD4ShDhw6dP3/+119/LdUfBGEGGo1m0qRJAODl5VVZWcl1LBPEamnBmTMRAAcOxLNnf/Sjxka0tsbBgzE2FtPS8NYtRMTq6up9+/YtWrRISK/FxMRkZmZKevyEsWg0moCAAADw9PTkbRUaL1YnViFicTG6uj6ZaQ0aVOXn57dy5cqsrKzGxka9Xn/mzJnFixcDwKRJkyT+BoQR3L9/n82ruuFcxTBKrJaWlldfvQ+AAwY8wyqGTofFxfjeezhtGkZE7BYugtbW1vPnz0fE5uZmW1tbKyur27dvS/gFCGO4ceNGYGDg4MGDb7GrCX+6Fkur1f7iF78YMGC8v3/T//5nVNDW1taioqLk5GSVSqVQKBISEtjr7DZ17969Yo6YMIN9+/YBQFhYWLeN2IVYWq32l7/8JQA4OzsXFhaaMYBGo6murmb//t577wFAfHy8GXEIMdTX18vlcqVS2djY2D0jdiaWeKvaUVJSAgAeHh7iQxGmwmbuhw8f7p7hOiz00+l0cXFxBw4ccHZ2PnLkCLtNFYmvr6+7u/utW7e+//578dEIk+DXpuGZdChWenr63r17XVxc1Go1k108MpksMjIS+LQ3ITqHidVtv/kOxTp16pRCoUhJSWG3qVLB7+8mPT09OTk5Pj4+PT29trZW8vi9neDgYAcHh9LS0urq6u4Yr6Nr5NKlSwFg48aNer3+xIkTmzdv1uv14i+9lZWVMpnM0dFRq9WKjyawZs0aAHB2dha+16hRoxYtWrRv37579+5JOFCvZvr06QDwz3/+sxvG6lCsgwcPAkBISAgistR5aWmpJEOOGzcOAE6cOCFJNERcv349AMjl8qSkpC1btsTExNjb2wuGKRSKkJCQDRs2/Oc//5HW5l7Htm3bAGDevHndMFaHYjU0NCgUin79+t27dy8uLg4Atm7dKsmQy5cvB4B169ZJEk2was+ePewVnU5nmEiztrYWJLOzs1OpVMnJyUVFRZKcgHsX58+fBwB3d/du+O6dpRtCQkIA4ODBg7t37waAmJgYSYb85ptvACAwMFB8qLfffptZ9fnnn7NXNBpN//79De1paGjIzMxMSEhgZ0oBd3f3vLw88cfQuxg6dCgAnO1o/UQ6OhNr48aNALB06dKamhqZTGZnZ/fo0SPxQzY1NSmVSrlcfvfuXTFxWLpVLpfv3r1beJFZKzBkyJC4uLhdu3axBbLa2lq2Lj58+HAA8PX17WtuvfrqqwCQkpLCe6DOxDp58iQAeHl5IaKvry8A5ObmSjJqeHg4AGRkZJgd4ZlWMW7evPnpp5/+9re/bVfE7ePj8/rrrx88eJD9eSxYsAAA3nrrLVHfpLexZ88eAPjZz37Ge6DOxGpra2MNk8rKylauXAkAiYmJZo9UUFCwf/9+9u+bN29mX6++vt6MUO+//z6zqssbnGvXrqWlpcXGxgo3jGzWiIgsozNx4kQzDqD3UldXZ2VlZWtr+/DhQ64DdbFWOHv2bAD4+9//zlqRmF30curUqf79+ysUipMnTyLiwoULXV1dAcDKysrf33/16tVHjx5tbm42JtQHH3zArNq1a5fxB9Da2pqfn79x48bXXnuNvSJUW9TW1prxjXovfn5+AKBWq7mO0oVYqampAPDyyy+LKXopLi5mTznGxsa2trb++c9/ZmcOPz8/pVIpXKpYoX5ycnJhYaFOp3tmqC1btjAdTbKqI1j7ni+++EJ8qF7EqlWrAGDZsmVcR+lCrKtXrwKAq6urTqdjRS//+te/TBrg9OnTzKpf/epXra2t69atY+cb9r/z4cOHR48eXb16tb+/v5XVk2UAR0dH4c5OCCVY9dlnn5nxVZ+Gnfx+//vfSxKtt5CamjpixAilUsm1UrzreizWMKmwsJDNlxcsWGB89HZWCTmn9PT0p99cV1fHbtlGjx5tOOkePnx4fHz8vHnzAEAmk+3cudOE79cpZ86cAYCJEyVIfPQiWB6RXSKys7M5jdK1WKykePPmzSUlJWPGjNmwYYORoUtKSphVc+bM0Wq1Qs5JyGR2QlVVFZPsxRdfZL+FgQMHymSyf/zjH0aObgx6vX7y5IsAeOGChFEtnfHjxwMAmz0rlUpOTyF0LVZGRgYAhIeHmxS3pKSETc9nz55tqlWG6PX6kpISdgG1t7dnazIVFRVXr141KU5H/OY3CIDbt0sSrBfAUpL29vbNzc1sOdja2pqHW12LpdFo5HK5tbX1gwcPjAzazioh5yTkx81g7NixAJCfn//JJ58AQFxcnNmhDPnsMwTAGTMkCdYL+PzzzwFg+vTpiKjX619//XXm1sGDB6UdyKiHKQIDA21sbHx8fFheoKWlpcv3A8CsWbO0Wq2Qc3o6k2kS7FewYcOG0tJSkG7Bq7oaZTJ0dMQ+sjw9f/58w8y7Xq9PSEjg4ZZRYt26dYvlyhlOTk4zZ87cvn37+fPnn/n+ysrKZcuWabVaIeck0ipEzMzMBIApU6bgD9UW586dExmTMW4cAqB0xRZmcfEirl2LH3yAJk4VTIWtZZ05c0Z4Ra/XL1u2jLl14MABqQYy9rnCBw8eCHkBw4fl3dzcYmNj09LSysvL231EsEqSAiDDaovf/e53IGW1BQKgRMUW5rJiBba2IiL+kL/lAasId3Nza3ey5+GWOU1Bampq2C3bsGHDDPMCQm1dfX29tJlMRmhoKAAcOHBg797MoKCtixdLcy936BC+9FJPz9/feOPxxZinWDt27ACAX//618/86VtvvcXc+uqrr8SPZY5Yhpw/f3779u0zZ850cnISDLOyspLJZNJahYhbt34VHp6fmHinpgZlMrSzQymKLSyD8+dx9WpMSsJdu/D4cU4zPpZi+OSTTzp6Q2JiIgAoFArxbokVS6CtrU2orVMqlYmJiVLlxwUKChAAPT0REX19EQBzciQIm5SELDe3Zo0E0czkwgX89FNExIAATjO+trY2lla83q6dy48R3BIqBsxDMrEMYf0aJA/b1oYvvIAAWFaGb76JAGhezUttLRoueCYl4Zo1WF3dc2K1tqKTEwLgzZu4bBkC4Pr1kg/y3//+FwDGjBnT6YG0fvvtt8HBwQDg6ekppsMZlw0E7O3teXTDksuB3Zuq1RAdDQBgxsM+dXWgUkFYGLBnVY4dA60WliyBtDQpD9U0+vWDqVMBxH2xrlCr1QDAFnzbUVZW9vHHH7/88stubm4hISGsDm/69Olyudz88cxWskdITUUAjI3F5mZMSUFTEw63b+NPfoIAOHYsVldjZiZaW+OIEVhTgzt24KpVfA7aGP76VwTAV17BxkZUKlEuR7Mq1TqBbVj/5Zdfsv988OBBZmbmokWLRo4caeiDVE839TKxrl9HAHRxQTNO0nV1j60aNw5razErC21sEACXL+dwoKZy6RKybj46HU6digAoborTDqHqSa1WC81aBJkGDBjQUc7IbHqZWIg4ejQCoEE1jVHU19dPmTLtpz/VeHtjVZWFWcUYMQIBsKQEN21CAPzDHySMzR6HMSxMUiqVUVFRycnJxcXFHVW/iaH3iZWbixcvmvaRO3fusJp9f/+pNTX6w4cfW7VsGVrQM2Dx8QiA77+vKyysCQjImDVLqsCXL18eMmQISzoKV7r79+9LFf+Z9D6xTM0OCI03vb29KysrDx06NGlSPQAmJFiSVYj39+//Njw8JS5OyAtcu3ZNfNgrV66w0qOgoKArV66ID2gkvVIsITswbx6uXYt5eZ1lSrdv3w4AY8eOra6uzsrKsrGxsbd3W7u21qKsQsQ7d+5YWVnZ2Ng8fPgwNjYWAMSXNJaXl48YMQIAQkJCjC9OkYReKRbrL798Ocpkj7ue2tqiSoXJyVhUhE9PGLZs2VJVVZWdnc32flm4cKFlPgbN+q9kZ2d//PHHADBnzhwx0XrQKuylYmk0uGMHrliBhw7hihXo6/vEMCsrvZeXD7vHMWw2ceTIEVtbW0u2Cn/Ieq9cubK8vBwAnJ2dzU5RXruGU6fOBIDQ0NDutwp7o1jP5PZt/OILXLAAw8PPtsvKLFy4cM2aNcyqBQsW8LgDkorc3FwA8PX1RURPT08AOHXqlBlxyspw2DB0cbk7d+4fesQqfG7EMoQ9pDpv3jxh2wWlUimTyRYvXmyx5ypGS0uLg4ODTCarqqpiFXl/+ctfTA1SUYEjRyIABgdjQwOPwzSK51AsAZ1OV1xcnJyczKZWEmb/+MFaWAUEBAwfPtzJyWnGjBlpaWkVFRVGflywKigIOecTuuB5FkuAtejtpFzEcsjIyBgwYAAAODg4GF7TfXx8li5d+s03dZ0stFRU4KhRFmEV9hGxWIHb3Llze/pAuoBlMoUZt9B4gnXQkMutXVz0cjn6++Pq1Xj0KLbrSfC3vyEABgb2vFVoxu5fvZGrV696enq6urrevn3bcFnDorhy5UpERERlZWVoaOihQ4cMz1htbW2FhYX5+Ve//npeQQEI+wTa2UFoKEyaBArF4x1Jx4yBWbOgg01Pu5eeNrubYM9zF5m6xNhdCPnxLnNOTU149CiuXo3+/mhlhf374+bNPV1P9iws9M9XclgdUrd1OTeJ8vLy6OjoysrKkJCQrKysdrOrdtjZgUoFyclQVAQ1NfDvf4OVVU/Xkz0LUVv39iKmT/+/S5eiLl0K6ukDaU9FRUVERER5efmUKVPaXQG7ZOBAGDgQ8vPBwQEGDoSKCn6HaTJ9Yo4FABoNDBwIcjnU14NBS2UJuHTp0t27d3ft2qVSqSIjI9k9nZFUVFSEh4czq7KyshwdHaU8sp6lp6/F3cfkyQiAhw5JGfPixYvu7u5ubm7C79P4upSKigpWvRkcHNwgIpWZlIR1dYiIK1aYHUN6+pBYa9ciAP7pT5IF/P7771l2IDg4eNOmTdHR0WzhiKFUKsPDw995552CgoKnl/yksgoRk5Jw0ybcts2Sihb7lFjHjyMAjh8vTTQh56RSqYR+nu02ahQks7e3N+wQLlgVFBQkvuCOzlg9jFb75CErkVy+fJllB8LCwoQdAOPj4+fMmZOamnr58mVE1Gg0+/fv/+Mf/+jt7W049xgyZAhLeEpiFZJYlsCMGQiAIh+kFawyrEgROkwzBg8ezEp3bt68iQb7rrP+/SNHjvTw8DCvY3RvoW+JdfIk5uaKejBfyGQ+Xef0dBfCdtN59kAV67Tu7e0t8rtYOM+/WIZXCpFP0xtfkyks8/U3WF7ZsWMHGpzbOn/UvbfTJzLvaWnw4Yeg0wEAtLZCTQ0AwObNsH49nDjxZOmtc4SckzH5ceEsdfv27WPHjq1bty4oKIhl/+VyOWs2lpOTI/J7WTQ9bTZ32p2xWL38mjXo4fG4mtnOrrN6eUZ5eTm7j5syZYrI7AAifvTRR9Abqi3E0FeWdATY6kd5OezcCTk5oFZDaSmo1aBWAwCEh78zePDFqKgolUrFmt8BwI0bNyIiIq5fvx4cHCxJfpxtM6tWq/V6vcVWW4ilp83ueWpqcM8enD8fvbz0NjZP9mgdM2bMkiVLUlNTmWHiM5mGWHi1hXhIrB8hTLrZI6MMuVweFBQkoVWIuGjRIgB49913JYxpUZBYz4bV1iUlJbFFZUm6Jxry5ZdfAkBERIS0YS0HEqsLWGfON998s7W1NTExMTw8XEw7MgGhe76QuH/OeE5njtLBJtpHjhzp169fRkbGsWPHCgsLxYd1dnb29/fXarUnTpwQH80CIbG6ICQkxN7e/uzZs9XV1WwbOqnKUKWNZmmQWF1gbW0dFhaGiLm5uezsJZUK0kazNEisrhEMiIyMVCgUBQUFDQ0N4sMGBQU5OTmVlpbeunVLfDRLg8TqGkEsBweHyZMnt7W1HT9+XHxYhUIRFhYGAKxlw3MGidU148eP9/DwqKqqunDhgvjrV0pKyhtvvIGIABASEiIymuXS07elvYO4uDgA2Lp1a35+PogoeklOTgYAuVz+3Xff3b9/f+LEic7OzmwD9ucMEssoWHPYmJgYMUUvKSkp8MOe1o2Njew6OGzYsLKyMg6H3MOQWEbBNia1s7N79OjRrFmzwPQWI1u3boUf9rR+7q1CEst4JkyYAAC5ublmFL1s27bN0KqpU6cyqyRpX2uZkFjGsnLlSgBITEwsKytLSEhQq9VGflCwKjU1tbGxkVX5DR069Dm2Ckks48nOzgaASZMmmfSpDz/8kFn10UcfNTU1CVZJtVm6xUJiGYuwa4jx0/adO3fKZDKZTLZjx46mpqaIiIg+YhWSWCYxd+7c0aNHy+Vyf3//Lvdd1+v1s2fPlslkaWlpglUeHh59wSoksUzllVde6dfvST23g4PDjBkztm3bdu7cuac752q12qysrKampsjISGZVd+4N0bP0lW4zEtLU1FRQUKBWq9Vq9enTp4VfoJub29SpU1Uq1bRp09hTYgDw8OHDn//857m5ue7u7rm5uT4+Pj123N0LiSWK6urqnJwctVqdk5NjuJbs5eWlUqlCQ0N37tx5/PjxQYMG5eXl9R2rgMSSkLKyMvUPaDQa9qKtra2Li0teXp6Xl1fPHl43Q2JJj06nKyoqYmeyVatWjRw5sl1fkL4AiUVwgcpmCC6QWAQXSCyCCyQWwQUSi+ACiUVwgcQiuEBiEVwgsQgukFgEF0gsggskFsEFEovgAolFcIHEIrhAYhFcILEILpBYBBdILIILJBbBBRKL4AKJRXCBxCK4QGIRXCCxCC6QWAQXSCyCCyQWwQUSi+ACiUVwgcQiuEBiEVwgsQgukFgEF0gsggskFsEFEovgAolFcIHEIrhAYhFcILEILpBYBBdILIILJBbBBRKL4ML/A9BkmU1ZvnTHAAAAAElFTkSuQmCC" alt="Mol"/>

>  <Name>  (5) 
ABL1_HUMAN_2HYY-B_alignment_L1F009@ABL1_HUMAN_2HYY-A_alignment_L1F009#ABL1_MOUSE_3MS9-AA_alignment_L2F009#ABL1_MOUSE_1IEP-B_alignment_L1F009@ABL2_HUMAN_3GVU-AA_alignment_L2F009#MK14_HUMAN_3MVL-A_alignment_L1F004#ABL1_HUMAN_3PYY-BA_alignment_L2F009#ABL1_MOUSE_1IEP-A_alignment_L1F009#ABL1_MOUSE_1OPJ-B_alignment_L1F009::ABL1_MOUSE_1FPU-A_alignment_L1F013::RIPK2_HUMAN_5AR7-A_pocket_L1F019::ABL1_HUMAN_2HYY-C_alignment_L1F006#ABL1_MOUSE_1IEP-B_alignment_L1F006#ABL1_MOUSE_1FPU-A_alignment_L1F002#ABL1_MOUSE_1OPJ-A_alignment_L1F006#ABL2_HUMAN_3GVU-AA_alignment_L2F006#ABL1_HUMAN_2HYY-A_alignment_L1F006::MK14_HUMAN_3FKL-A_alignment_L1F031#MK14_HUMAN_4AA5-A_alignment_L1F018::MK14_HUMAN_4AA5-A_alignment_L1F006::

>  <score_inter>  (5) 
-40.2243

>  <best_rmsd>  (5) 
1.42

>  <Lfrag>  (5) 
(12545, 21878, 5734, 17386, 2842, 5150)

>  <SA_score>  (5) 
3.124

>  <QED>  (5) 
0.63

>  <LogP>  (5) 
4.4

>  <clogp>  (5) 
4.45

>  <NAR>  (5) 
3

>  <NCA>  (5) 
0

>  <nrot>  (5) 
7

>  <TPSA>  (5) 
79.8

>  <HBA>  (5) 
5

>  <HBD>  (5) 
2

>  <NRB>  (5) 
7

>  <NHA>  (5) 
29

>  <RoF>  (5) 
0

>  <Frag>  (5) 
0

>  <Lead>  (5) 
0

>  <Drug>  (5) 
1

>  <PKI>  (5) 
1

>  <PAINSA>  (5) 
0

>  <PAINSB>  (5) 
0

>  <PAINSC>  (5) 
0

$$$$

     RDKit          3D

 30 33  0  0  0  0  0  0  0  0999 V2000
    6.8541   10.3315    2.3614 C   0  0  0  0  0  0  0  0  0  0  0  0
    6.0943   10.3873    1.2273 N   0  0  0  0  0  0  0  0  0  0  0  0
    6.5774   10.7064    0.0297 C   0  0  0  0  0  0  0  0  0  0  0  0
    7.9143   10.9981   -0.0749 N   0  0  0  0  0  0  0  0  0  0  0  0
    8.7428   10.9660    0.9991 C   0  0  0  0  0  0  0  0  0  0  0  0
    8.2251   10.6271    2.2606 C   0  0  0  0  0  0  0  0  0  0  0  0
    5.7954   10.7482   -1.0656 N   0  0  0  0  0  0  0  0  0  0  0  0
    8.3030    8.8851  -11.2000 C   0  0  0  0  0  0  0  0  0  0  0  0
    7.9304    7.6410  -10.4069 C   0  0  0  0  0  0  0  0  0  0  0  0
    7.2044    9.1886  -12.2204 C   0  0  0  0  0  0  0  0  0  0  0  0
    9.6173    8.5906  -11.9068 C   0  0  0  0  0  0  0  0  0  0  0  0
    6.4533   11.4869   -5.1820 C   0  0  0  0  0  0  0  0  0  0  0  0
    6.0095   12.4958   -4.3094 C   0  0  0  0  0  0  0  0  0  0  0  0
    6.6090    9.9568   -3.3316 C   0  0  0  0  0  0  0  0  0  0  0  0
    6.7489   10.2150   -4.6878 C   0  0  0  0  0  0  0  0  0  0  0  0
    5.8804   12.2398   -2.9385 C   0  0  0  0  0  0  0  0  0  0  0  0
    6.1718   10.9459   -2.4605 C   0  0  0  0  0  0  0  0  0  0  0  0
    5.4162   13.3384   -2.0125 C   0  0  0  0  0  0  0  0  0  0  0  0
    6.2204    9.4758    6.0006 C   0  0  0  0  0  0  0  0  0  0  0  0
    4.8245    9.2894    5.9421 C   0  0  0  0  0  0  0  0  0  0  0  0
    4.1657    9.4412    4.7690 N   0  0  0  0  0  0  0  0  0  0  0  0
    4.8035    9.7747    3.6147 C   0  0  0  0  0  0  0  0  0  0  0  0
    6.2073    9.9770    3.6027 C   0  0  0  0  0  0  0  0  0  0  0  0
    6.9140    9.8235    4.8143 C   0  0  0  0  0  0  0  0  0  0  0  0
    7.3262    9.0465   -5.5476 C   0  0  0  0  0  0  0  0  0  0  0  0
    7.2994    7.9920   -4.9851 O   0  0  0  0  0  0  0  0  0  0  0  0
    7.6296    9.1752   -6.8836 N   0  0  0  0  0  0  0  0  0  0  0  0
    7.9774    8.1271   -7.8018 C   0  0  0  0  0  0  0  0  0  0  0  0
    7.1847    7.9729   -9.0777 C   0  0  0  0  0  0  0  0  0  0  0  0
    7.0917    6.9492   -7.9749 C   0  0  0  0  0  0  0  0  0  0  0  0
  1  2  2  0
  1  6  1  0
  2  3  1  0
  3  4  2  0
  3  7  1  0
  4  5  1  0
  5  6  2  0
  8  9  1  0
  8 10  1  0
  8 11  1  0
 12 13  2  0
 12 15  1  0
 13 16  1  0
 14 15  2  0
 14 17  1  0
 16 17  2  0
 16 18  1  0
 19 20  2  0
 19 24  1  0
 20 21  1  0
 21 22  2  0
 22 23  1  0
 23 24  2  0
 25 26  2  0
 25 27  1  0
 28 29  1  0
 28 30  1  0
 29 30  1  0
 29  9  1  0
 27 28  1  0
  7 17  1  0
 23  1  1  0
 25 15  1  0
M  END
>  <Smiles>  (6) 
Cc1ccc(C(=O)NC2CC2CC(C)C)cc1Nc1nccc(-c2cccnc2)n1

>  <MW>  (6) 
401.2

>  <2D_mol>  (6) 
<img data-content="rdkit/molecule" src="data:image/png;base64,iVBORw0KGgoAAAANSUhEUgAAAMgAAADICAIAAAAiOjnJAAAABmJLR0QA/wD/AP+gvaeTAAAW1klEQVR4nO3daVhU1x0G8HeYAYZhCeCCitqAaERFE8c1i1tQjEGjVjSK8KhVGoxLbBSXEEGJkRqJGm0jkZiYRCNaXCJqFZe6PFYEdxBER6iiosIMArLNcvrh6gSX4Cz3DG38/x4/wT3nHuTlzj33LFfCGAMhYrNr6AaQ3ycKFuGCgkW4oGARLihYhAsKFuGCgkW4oGARLihYhAsKFuGCgkW4oGARLihYhAsKFuGCgkW4oGARLihYhAsKFuGCgkW4oGARLihYhAsKFuGCgkW4oGARLihYhAsKFuGCgkW4oGARLihYhAsKFuGCgkW4oGARLihYhAsKFuGCgkW4oGARLihYhAsKFuGCgkW4oGARLihYhAsKFuGCgkW4oGARLihYhAsKFuGCgkW4oGARLihYhAsKFuGCgkW4oGARLihYhAsKFuGCgkW4oGARLihYhAsKFuGCgkW4oGARLihYhAsKFuGCgkW4oGARLihYhAtZQzfgSTodyssBgDGUlmL9evj4QKlEYSGCgxu6ccRkDRMslUo1c+bMnJycsrIyvV4PoLq62te3S3b2v5848o9/hFyO2tqGaCWxQgMEKzc3NyAgwNXVVaPR1P06YzoAMhlcXR9+xcMDMhlCQ7FqFQIDbd9SYrkGuMeKiorS6XTDhg1TqVR3795Vq9VqtbqysjI7O4MxaLVQqx/+U6nQqRN8fFBTAwB37ti+scRSzLaOHDkCwMXF5fbt22YVnDWLyeXswgVO7SIis+kVizE2b948APPmzUtPT4+KiiotLTWxrF6P6mpMnQrGeDaRiMWWKf75558BtGjRQqPRtG3bFsA333xjSkG9nqnVrEULBrANG3g3k4hAwmx1Baitre3QoYNKpVq/fn15efnMmTPbt29/8eJFmew5HYizZxEZidBQeHggLAxNmyI3Fx4etmk1sZTNIpyQkAAgICBAo9E0bdoUwK5du0wpuHcvA5ibG7t5k/XvzwD24Ye8G0usZaNgaTSaRo0aAdi7d69wm9W3b1/Tiw8dygAWFsays1nbtjXdus1PT0/n1lgiAhsF6+OPPwbQv3//wsJChUIhkUgyMjJML37tGnNyYi4uhuPHVXPmzAHQs2dPvV7Pr8HESrYIVn5+vqOjo52dXWZmZnh4OIBx48aZW8mqVdebNVN26tSptLT0D3/4A4B169bxaC0RhS2CNW7cOADh4eHnzp2zs7NzcHC4evWquZXU1NS88sorAJYvX56cnAzA09Pz3r17PBpMrMe9V3ju3DmlUung4HD58uXJkyenpaXNnj37iy++sKCqtLS0QYMGubq65uTkTJkyZe/evSEhIXPnzgVgHB2qrHSoqekDoKoK1dUAoNfj4kUolQ9HsjMzERuLc+dQUIDhw0X7MckTuAdrwIABhw8fnjt3blRUVJ8+fW7duqVSqTwsfVowatSozMzMzZs3e3p6duzY0c3NTa1W1z3Az2/41avbnygVHIyePTFoEO7eRWYm3N1x8ybeeIOCxRH3QegBAwacOnVq/Pjxnp6e58+fz8nJsThVANauXatQKBQKxf79+3U6XW1tbdeuXSUSibu7u0QiAdCyZYfXXgMAuRxOTgAglUKne2wk+6OPHl6xCD/cg5WVlfXgwYOFCxdu27ZNKpV26tTJmtoaN24MwGAwzJ8/H0BsbKzQ36zfZ589HMnW6XDuHAwGa5pATMP7Ju727dsvvfQSgNTUVLHq/O677wC8/PLL1dXVZhUcOJABzLRhJFKfNWvWZGdn13OALXqFwjP3Nm3aVFVVWV9bZWVl69atAWzcuNHcslu2MIB5ejLqTVrjwoULUqlUoVCUlJT81jG2CJZWq+3SpQuARYsWWV/b8uWrASiVSoPBYEHxd95hAJsyxfqGvLiCgoIAzJo1q55jbPTk/dixYxKJxNHR8fLly9bUc/cua9y4tk+fNYcPH7Wshrw85ujI7OzYiRPWNOTFdejQIQDu7u7FxcX1HGa7QeiwsDAAQUFB1lTy4YcMYMHBVrXkk08YwN5++7ZOp7OqohePXq/v2rUrgGXLltV/pO2CVVRU5O7uDmDHjh2W1aBSMQcHJpWyrCyrWvLgARs+/HtXV7fVq1dbVdGL5/vvvwfQsmXLysrK+o+06US/1atXA2jdunVFRYUFxUeOZACLiBChJdu3bwfg5uZ269YtEap7MVRVVQndpp9++um5B9s0WHq9vkePHgAWLFggfOXIkSMhISEhISHvvfdeYGBgePjd/v2ZUsmUSjZs2GNl//1vJpEwFxcmVhKCg4MBhIeHi1PdC+Dzzz8H8Oqrr5oyr8TWiylOnToljEPn5OQwxjZt2lT3oVrXriUAE/61avVYwcOHWbt2LCZGtJZcvXpVLpdLJJLDhw+LVqnFzpxhixaxmBh2/nxDN+XZ7t27JzyPTEtLM+V4201NNpoyZUpSUlJgYGBaWtqNGzdOnjwJwMHBwdnZWSbrbjAI7Ye9PTp3fqygVgu9HnK5aC1ZtGhRbGyst7f3uHHj7OzstFptRUWF8C3jqHZFRYVWqwVQU1NTWVk5bdq0gQMHent7i9YIwfz5WLoUjGHBAixdKnLlYpgxY8bq1avffffd1NRUU45vgGAVFxe3b9++pKQkMDDQ19cXQHl5uU6nA+Dp+aVK1RJ1Fto3aoQ33oC3N5dV9g8ePGjZsqWzs/PNmzdNLNK8efNmzZplZGRIpVJxGqHRwMMD8+YhPh6MYf58xMeLU7N4rl275u/vr9frz507Z+KgXAOshG7cuHFgYOCRI0cOHDjwxLd69fry5MnHvtKoEd56C7dvc1ll/8MPP5SWljo5OS1ZskQqlcpkMtdHq7CNo9rOzs4ODg4AHB0dpVLp2LFjz549+/XXX0+bNk2EFuTno3NnTJyICRMQEwO9HmPHilCt2KKiompra6dMmWL6UG8DXLFKS0v9/PxKSkqmT58uNNTFxcXe3h6Aq+tbMlkz1FloL5UiNfXXuQkiXrEqKiratm1bVFS0bdu2ESNGmFhqx44dI0aMcHNzy83Nbd68ubWNGDsWmzdjwgTMmIE9ezBrFhQKa+sUW3p6eu/eveVyeV5eXsuWLU0s1QBXrCVLlpSUlPTr1++rr74y5fjU1F9X2Yto2bJlRUVFvXr16t2794kTJ15//fX6jy8rK1u8ePH06dODg4NTU1PnzZu3YcMGq1qQkYHkZDg5YdEiTJqEgweh1SI21qo6TcAYu3PnTkxMjHFHlqqqqurqagDGu0zGmHEtsfBE5i9/+YvpqXp4GlsqKCiQy+XC/Hcbn7qumzdvOjs7Azh+/HhkZKREIvniiy/qLxIZGQngvffeE607OWAAA9iCBWz3bgYwDw/222O6Itq6dau5k5ckEom547y2DlZoaCiAsLAwG5/3CX/6058AhISE5ObmymQymUxW/yQQxlhRUZHQX921a1dsbCyAjh071tbWWtiCnTsZwJo0YSUlrFMnBrCVKy2syhy1tbXCGvSwsLBNmzZt2bJly5Ytu3btSktLS0tL+9e//pWZmZmZmXn69GnVI//4xz8AKBSK/Px8009k02CdPXvWzs5OLpcXFBTY8rxPuHTpkkwms7e3z8vLGzZsGICpU6eaUnDFihUA2rRpU1pa2q5dOwAJCQkWNECr1a4ZPrzm5ZfZ6tVs3ToGMB8fZubcMsusXLkSQPv27bVaremlRo8eDWDkyJGmF7FpsAIDAwHMnTvXlid92jvvvANgxowZ5m59o9PpXn31VQAxMTH79u0D4OrqWlhYaG4D1q5dC6Czv39FaalWuFxt3mz+z2E2jUYjTME1d9KlBbM1bRcs4cGah4dHPbPDbODw4cNCIIqKinr37g3gs88+M7348ePHjfN/hL7k+++/b1YDysvLmzVrBiAlJWXx4sXerq7pYWHMorll5oqKioKZa9CNli9fDnNma9ooWDqdTrhhXGmTO4nfYjAYlEolgPj4eOPWN+aOiE+YMAFAUFDQ9evXhR7A3r17TS/+6aefAujVq1dRUZGbmxuAo0ctnFtmlhs3bliwBt3I3NmaNgrWN998A8DHx8fcWeri+vHHHwF4e3trNJo2bdoA+Pbbb82tpLi4WNiHYvv27cK4bNu2bU38uW7dumXsjX7wwQcAhg8fbv7PYYnx48cDCA0NtbgGs2Zr2iJYlZWVwiOQLVu22OB0v6WqqkpYm//DDz8Yt76xbK7f3/72NwCtWrVSq9X+/v4Ali5dWn8RjUajVqsXLlwIYOjQobm5ufb29qb0RkVhXIOuUqmsqcf02Zq2CNaiRYsA9OjRw7JZ6hYoKysTtja9efOm0Ge+fPnyzJkzAXTp0qWyslLYR2nPnj2W1a/T6ZRKZUBAwJUrV4SBKScnp3bt2vn6+vr6+rZo0cLDw8PDw0P4pHtaWFhY9+7dTe+NWk/oNs2ZM8fKekyfrSlCsCorK4Xf4p07d4Tf4tWrVzMf2b59uzAAd+zYMevP9YSMjIzWrVt7PFL/Uz4HBweZTLZz507GWFZW1qeffmrNqQsLC4Ueu0ajcXZ2btKkSf1nd3d3FxrZvHlzmUwml8tbt25dVFQkzn9Evfbs2SNit8nE2ZqWBCs9PX3QoEHP3YnPyMvLS6lUWvqD1OfkE0PWj7i4uBh/i8JVpF27dsKN0ccffyxuG4zbKuXk5Ah/V4WFhcJf2v37959ZZOTIkQDGjBkjbkueSafTBQQEAFixYoUoFT49W/OZzA5WVlaWVCqte5GXy+XCb7FJkya+jygfEebeu7q68pgEXF1dXVBQoH6k/o/a06dPC1MYzos3me7GjRtOTk4SicSsEarr16+7uLjAzO6kZZKSkiB2t+mJ2ZrPZHawhgwZAuCDDz4wfTRDeLptwZ5Yops6dSqAN998U6y7PWGEavz48eYWXLp0KczpTlqmrKysVatWAJKTk8WtefLkyQDquZ0wL1jGp4u3b982ceSouLj4P//5j9DHPnjwoFmnE939+/eFuS4//vij9bVZM0JVU1MjdCe/+mq39S15pqNHj/r5+fn6+gYEBIjebbp3715KSko9B5gRLOPTxaVLlyYnJzs4OCxevLj+IomJiW5ubr/88ktcXByADh06WD5qKxJhAZOXl5dGo7GyKqGrFRUVZVnxQ4eO9+hRpFAw0QdOi4qKwsPDhYmKAKZNmybyCUxgRrDqPl308/ODCU8XV61aJfQg1Gq1sB/fcxc68mYwGPr16wdg+vTp1tSze/du67taY8YwgI0YYU1DHqPX6zds2CB0UxwcHAYOHPi/HqyqKtat27Xu3cd+//2GL7/8EoC/v/9zR8h1Ot1rr70GIDo6ev/+/QAUCkXDTm1gjGVlZdnb20ul0jNnzlhWg1gjVLdvs5deYgATZSee06dP9+zZU7hKvf322zk5OYmJiQAiRFmKaSZTg/XXvzKAdenCSkrYW2+NALB7t0k3B8YeRG5u7qhRowCMGjXKigaLY9asWQC6d+9u2dbL69atE6urlZDAANamDbNmJx61Wj1jxgxhfYe3t/eGR2/vWL9+PYCJEyda2UgLmBQstZp5ejKA7d/P5sxhAJs40Yxx00mTJgEYOHDgjRs3hG62iaHkp6ysTFjCVffTPC0tbcsjSUlJiYmJiYmJK1asiI+Pj4+P/+WXX4TDjCNUonS1tFoWEMAAFhtrSXGDwbBhwwbh8ay9vf2MGTPKy8uN3xXuXizotFrPpGB99BED2ODBLD+fyeXMzo6ZNa+4uLhYmAa0devWZcuWAfDz8xNlryxrCGtlGzVqZNx62dHRsZ7HvKNHjxYOE32E6tgxNngwy8szu+DZs2eFmT8A+vXr9/Sw4+bNm+u23Jae//Q8Px9ffw07O3z+OT75BNXVCA+HUvnccr9q1KhRXFxcZGTkrFmzLl68+NNPP124cGH58uXR0dFm1CK2sWPHJiUlHTp0KDo6Wph5FxQUZMyWm5ub8Mni5OQkl8sBCDdVd+/eFQawly9fbux2WSY29uH+zcXF6N0bR4/iwQMUFqJjRwgb9lZWPlxCotNpy8t34PE1DgcPHkxJSdHr9d7e3gkJCWPGjHn6FMLCNWHBrY09f/nXxo2YNAmhoUhKwuTJSE5GTg5atzbvNAaD4fXXXxdeJRccHNy3b1+5XJ6dne3j42N5262Wl5fXuXNnrVb77bff+vn5CStVdDpdubBYFigtLRX+f4zroVNSUjIyMoYPHy5sK2KN2Nhf92/OygLwcF/nzZuxceNjRzo7P3jwwOWJ4r6+vteuXVMqlTt37vytldmpqalDhw4NDg7etWuXla01l0nrCvPz4eSEZs0A4N49PG+89dkyMzN79uwplUpzcnIWLly4adOmYcOG7dy505K6xDN//vy1a9ea/tpEAP379//73//evn17K09tvGIVFCAr69e1k6dPQ4iBQgHhAuroqFUoQgEI+0MLxfPz8w8cOMAY8/Lyio2NnTx58tOjt/v27Rs8eHBQUNA///lPK1trrvo+ChcvfsbadstSBaBbt26ffPLJK6+84uvrm5CQsG3bNicnJ61WKyxVbSjR0dEhISERERFyudzJyQlA3ZHQp9dDOzg4xMbG2tmJ/wJR49rJmBjExDzxTXtgy9NFMjIyZs+effTo0cjIyJUrV8bFxYWEhDxWzN4eQG2DvKu9nvuvuDgWF8fS05lpr38zgzCRw8vLq2EnlP4+pKWlGdcJ9urVq+70pGPHjgF48803bd+q5/zlhYbi8Y2GRKDX64VZ/fPmzau/I0ZMERgYeObMmcTERC8vr5MnT/bp02f06NEqlQqPrlgNcvP+nGAJ1+cTJ5CSItopv/vuu6ysLB8fH2FtMbGevb19RESESqWKj493cXHZunWrv7//n//8Z6EX0iDBev5zrH37GMCaNmVqtQhXSHGfLpKnFRYWRkRECM9KhJvFjh072r4ZJj0gFV6YK8r87MWLF8O2899fTJcuXRJu5CUSSYPcY5kUrOxsZm/P7OyYle/LvXPnjvA3dOjQIasqIqbZv39/YmJig5za1EHo2bMZwLp1Y9a8L9fGK+lIAzJ147WKCvj7o6QE69ZdCg3tYMHN3OXLlwMCAhhj58+f79DBkhrI/xFTH/S5uGDNGnXjxn1nzuxTXFxswZmioqK0Wm1ERASl6kVg3laRQ4YM2bt375QpU4Ql81qtdsiQIcJ2wgAMBsP9+/eFI4Xd4sLDw4V9c44ePdq3b18XF5crV64IW2KQ3zmzPjivXLki7Md34sQJxpiw1XE9hClmBoNBmN0RFxcn/oc5+Z9k9ua20dHRS5Ys6dq166lTp6RS6YEDBxwdHRUKBQA7O7uHe7Q/mnYi7N6enJz8/vvvt2jRIi8vT1iuQ373zA5WZWVlx44dCwoKunXr5uPjY9yi/ekNUvFoG37hszIpKUnYoJG8CCzZjjs1NTUlJUVYR2UKhULx888/v/vuu6Jtuk/+51m4z7tarT548CDqbNFunHZSdxt+40Yd1ry5nvw/aoAXCJAXgfgT1ggBBYtwQsEiXFCwCBcULMIFBYtwQcEiXFCwCBcULMIFBYtwQcEiXFCwCBcULMIFBYtwQcEiXFCwCBcULMIFBYtwQcEiXFCwCBcULMIFBYtwQcEiXFCwCBcULMIFBYtwQcEiXFCwCBcULMIFBYtwQcEiXFCwCBcULMIFBYtwQcEiXFCwCBcULMIFBYtwQcEiXFCwCBcULMIFBYtwQcEiXFCwCBcULMIFBYtwQcEiXFCwCBcULMIFBYtwQcEiXFCwCBcULMIFBYtwQcEiXFCwCBcULMIFBYtwQcEiXFCwCBcULMIFBYtwQcEiXPwXBm0cnaEBGswAAAAASUVORK5CYII=" alt="Mol"/>

>  <Name>  (6) 
ABL1_MOUSE_1FPU-A_alignment_L1F013::RIPK2_HUMAN_5AR7-A_pocket_L1F019::MK14_HUMAN_2RG6-A_alignment_L2F015#MK14_HUMAN_2RG5-A_alignment_L1F015::ABL1_HUMAN_2HYY-C_alignment_L1F006#ABL1_MOUSE_1IEP-B_alignment_L1F006#ABL1_MOUSE_1FPU-A_alignment_L1F002#ABL1_MOUSE_1OPJ-A_alignment_L1F006#ABL2_HUMAN_3GVU-AA_alignment_L2F006#ABL1_HUMAN_2HYY-A_alignment_L1F006::MK14_HUMAN_3FKL-A_alignment_L1F031#MK14_HUMAN_4AA5-A_alignment_L1F018::MK14_HUMAN_4AA5-A_alignment_L1F006::

>  <score_inter>  (6) 
-46.2312

>  <best_rmsd>  (6) 
1.76

>  <Lfrag>  (6) 
(21878, 5734, 22824, 17386, 2842, 5150)

>  <SA_score>  (6) 
3.18

>  <QED>  (6) 
0.6

>  <LogP>  (6) 
4.8

>  <clogp>  (6) 
4.76

>  <NAR>  (6) 
3

>  <NCA>  (6) 
0

>  <nrot>  (6) 
7

>  <TPSA>  (6) 
79.8

>  <HBA>  (6) 
5

>  <HBD>  (6) 
2

>  <NRB>  (6) 
7

>  <NHA>  (6) 
30

>  <RoF>  (6) 
0

>  <Frag>  (6) 
0

>  <Lead>  (6) 
0

>  <Drug>  (6) 
1

>  <PKI>  (6) 
1

>  <PAINSA>  (6) 
0

>  <PAINSB>  (6) 
0

>  <PAINSC>  (6) 
0

$$$$

     RDKit          3D

 32 35  0  0  0  0  0  0  0  0999 V2000
    6.1862   10.8421   -2.3929 C   0  0  0  0  0  0  0  0  0  0  0  0
    6.1981   12.1512   -2.8625 C   0  0  0  0  0  0  0  0  0  0  0  0
    6.5775   12.4209   -4.1870 C   0  0  0  0  0  0  0  0  0  0  0  0
    6.9434   11.4377   -5.0954 C   0  0  0  0  0  0  0  0  0  0  0  0
    6.9148   10.1171   -4.6322 C   0  0  0  0  0  0  0  0  0  0  0  0
    6.4549    9.8482   -3.3266 C   0  0  0  0  0  0  0  0  0  0  0  0
    6.8796   10.2950    2.2430 C   0  0  0  0  0  0  0  0  0  0  0  0
    8.1722   10.6212    2.1336 C   0  0  0  0  0  0  0  0  0  0  0  0
    8.6702   10.8692    0.8409 C   0  0  0  0  0  0  0  0  0  0  0  0
    7.8694   10.7766   -0.2181 N   0  0  0  0  0  0  0  0  0  0  0  0
    6.5954   10.4507   -0.0796 C   0  0  0  0  0  0  0  0  0  0  0  0
    6.0708   10.2163    1.1356 N   0  0  0  0  0  0  0  0  0  0  0  0
    5.6949   10.3079   -1.1282 N   0  0  0  0  0  0  0  0  0  0  0  0
    8.3030    8.8851  -11.2000 C   0  0  0  0  0  0  0  0  0  0  0  0
    7.9304    7.6410  -10.4069 C   0  0  0  0  0  0  0  0  0  0  0  0
    7.2044    9.1886  -12.2204 C   0  0  0  0  0  0  0  0  0  0  0  0
    9.6173    8.5906  -11.9068 C   0  0  0  0  0  0  0  0  0  0  0  0
    6.2204    9.4758    6.0006 C   0  0  0  0  0  0  0  0  0  0  0  0
    4.8245    9.2894    5.9421 C   0  0  0  0  0  0  0  0  0  0  0  0
    4.1657    9.4412    4.7690 N   0  0  0  0  0  0  0  0  0  0  0  0
    4.8035    9.7747    3.6147 C   0  0  0  0  0  0  0  0  0  0  0  0
    6.2073    9.9770    3.6027 C   0  0  0  0  0  0  0  0  0  0  0  0
    6.9140    9.8235    4.8143 C   0  0  0  0  0  0  0  0  0  0  0  0
    7.3262    9.0465   -5.5476 C   0  0  0  0  0  0  0  0  0  0  0  0
    7.2994    7.9920   -4.9851 O   0  0  0  0  0  0  0  0  0  0  0  0
    7.6296    9.1752   -6.8836 N   0  0  0  0  0  0  0  0  0  0  0  0
    4.5589    9.5357   -1.1701 C   0  0  0  0  0  0  0  0  0  0  0  0
    3.4917    9.7890   -0.6182 O   0  0  0  0  0  0  0  0  0  0  0  0
    4.6193    8.4112   -2.2200 C   0  0  0  0  0  0  0  0  0  0  0  0
    7.9774    8.1271   -7.8018 C   0  0  0  0  0  0  0  0  0  0  0  0
    7.1847    7.9729   -9.0777 C   0  0  0  0  0  0  0  0  0  0  0  0
    7.0917    6.9492   -7.9749 C   0  0  0  0  0  0  0  0  0  0  0  0
  1  2  2  0
  1  6  1  0
  2  3  1  0
  3  4  2  0
  4  5  1  0
  5  6  2  0
  7  8  2  0
  7 12  1  0
  8  9  1  0
  9 10  2  0
 10 11  1  0
 11 12  2  0
 11 13  1  0
 14 15  1  0
 14 16  1  0
 14 17  1  0
 18 19  2  0
 18 23  1  0
 19 20  1  0
 20 21  2  0
 21 22  1  0
 22 23  2  0
 24 25  2  0
 24 26  1  0
 27 28  2  0
 27 29  1  0
 30 31  1  0
 30 32  1  0
 31 32  1  0
 27 13  1  0
  1 13  1  0
 24  5  1  0
 31 15  1  0
 26 30  1  0
 22  7  1  0
M  END
>  <Smiles>  (7) 
CC(=O)N(c1cccc(C(=O)NC2CC2CC(C)C)c1)c1nccc(-c2cccnc2)n1

>  <MW>  (7) 
429.2

>  <2D_mol>  (7) 
<img data-content="rdkit/molecule" src="data:image/png;base64,iVBORw0KGgoAAAANSUhEUgAAAMgAAADICAIAAAAiOjnJAAAABmJLR0QA/wD/AP+gvaeTAAAfuUlEQVR4nO2deVxUZdvHf8MAIwOKJgIuiBLuG4oLZgTqSC4oKGK95kKaWGaWbX56zEx79KG3LJ8sdzOVUtHMB0gDBlyAR1PcetUUBc0FBZV9gIGZud4/bpsmRGRmzpkZ5f5++oPgnOtcIz/OOfd1X4uEiMDhCI2dtR3gPJlwYXFEgQuLIwpcWBxR4MLiiAIXFkcUuLA4osCFxREFLiyOKHBhcUSBC4sjClxYHFHgwuKIAhcWRxS4sDiiwIXFEQUuLI4ocGFxRIELiyMKXFgcUeDC4ogCFxZHFLiwOKLAhcURBS4sjihwYXFEgQuLIwpcWBxR4MLiiAIXFkcUuLA4osCFxREFLiyOKHBhcUSBC4sjClxYHFHgwuKIAhcWRxS4sARGo9FY2wWbwN7aDjwJaDSaM2fOJCQkJCYmtmrVqmPHjsuWLWvRooW1/bImEj5AwGQuXryYnJycnJx84MABlUrFvimTydRqdb9+/VJSUp566inremhFuLCMo7y8/OjRowkJCfHx8VevXtV/38fHR6FQhIaG9u7de/To0efPn/fz80tJSXFzc7Oes9aEC+vRaLXa06dPK5VKpVJ56NChmpoa9n03N7ehQ4cqFIpRo0Z5eXnpj8/Pzx8+fPi5c+e6deuWlpbm6elpJcetCnEewq1bt7Zs2RIZGWn4tmRvb+/v779gwYL09HStVvuwc2/fvt2zZ08AXbt2zcvLs6TbNgIXVt2cPn3a8M+vc+fOc+fOjY+PLysrq+csjUYzbdq0b775hojy8/N79eoFoEuXLjdv3rSU47YCF1Yd/PHHHwCaNm06YcKEtWvXXrlypYEn7tu3D4Cdnd26deuIqKCgoHfv3kxbN27cENFj24MLqw6+/fZbAGFhYSacu2bNGolEIpFIvvrqKyIqLCzs378/gE6dOl2/fl1oT20XLqw6eOmllwAwZZjA2rVrmbZWrlxJREVFRQMGDADQoUOHht/8Hne4sOqgbdu2AM6dO0dEv/zyS2lpqbEW1q9fb2dnJ5FIvvzySyIqKioaNGgQAG9v79zcXOE9tj24sGpz7tw5AB4eHjqd7vLly/qvjbWzYcMGOzs7AMuWLSOi4uLigIAAAO3bt8/JyRHBcduCC6s2q1atAjB58mQiWrduHYCJEyeaZmrTpk1MW5988gkRFRcXDx48mGnr8uXLQjpte3Bh1SY8PBzApk2biGjSpEkA1qxZY7K177//XiqVAliyZAkRlZeXBwcHA/Dy8rp06ZJgTtseXFh/Q6PRsHDolStXdDqdh4cHgOzsbHNsbt++3d7eHsDHH39MRGVlZYGBgQDatWt39epVgRy3Obiw/saxY8cAPP300/RnjLRt27bmm42NjWX3rZ9++omIVCpV3759fX19jx8/br5x2+QxSJu5fv16UlLSoEGD3NzcWrduLeq10tLSAAwbNkz/tUKhMN/sSy+9JJVKU1JSxo0bB0Aul/v5+W3evDk1NZVFuZ5ArK3suqmoqEhJSVmwYIG/v79EIgHQu3dvC7yXjBgxAsCOHTuIaMyYMQC2bt0qxoV8fHwAPMF3LBsSlk6nO3Xq1Keffjps2DCZTKaXfrNmzcaOHdu9e3cA7dq1M/ONpx7UarWzs7NEIrl9+3ZNTU2zZs0AiBEuZ/k2zZs312g0ghu3EawvrIKCgri4uOjo6Hbt2unFZGdnx5IIUlJS1Go1EalUKvaE8vDwYKFLwTlw4AC7NRJRZmYmgK5du4pxoY0bNwIYP368GMZtBOu8Y2k0mqNHjyYmJiqVypMnT9KfOWEeHh7PPfdcaGhoaGhorfRLuVyekJAQFhamVCqHDRumVCpZXoqAPPiCNXz4cGEv8eCFnlgsLOTU1NRRo0bJ5XK9A3K5fNSoUV9++eX58+frP5GIKioq2GuQu7v7b7/9JqxvzzzzDICEhAQiYtGmH3/8UdhLEJFOp2NLkPo/7+OORYV14MABFnIE4OPjEx0dHR8fX1lZ+cgTY2JiALz77rtEVFVVFRoaCqBVq1ZnzpwRyrfS0lIHBwd7e/uSkpLKysomTZrY2dnduXNHKPt6zp49C6B169YmbBM9RlhUWK+99hqAiRMn3r5926gTExMT2ev8/PnzdTqdWq1m6/YWLVoItbBKTEwEMHjwYCI6fvy4TCbz9/cXxHIt1q8vDgrKmj9flMWm7WBRYXXu3BnAkSNHTDh33759TZo0ATB79mymrbCwMKatY8eOme/b/PnzASxcuJD9r0qlEim0ERZGAH37rRi2bQjLCevGjRsAmjZtWl1dXVJScubMGWOfBfv372faio6O1mq1arWa7es1b978119/Nc2rnJycdevWRUZGOjk5OTg4sKxi8dBoqEULAuiJz8uynLC+++47AGPHjiWiHTt2AIiIiDDWSFJSkpOTE4BXXnlFq9VWV1dPmDABgKur69GjRxtopKioaPfu3dHR0R06dKi1lHF1dTXthtpAfv2VAPL1Fe8KtoLlhDVt2jQALKly1qxZAGJiYkywc/DgQRcXFwAzZ87UarUajWby5MmP1IRGo8nKyoqJiVEoFA4ODnolubm5RUZGrlu37sqVK1OmTAHg7Ox84MABkz9m/SxfTgDNni2SeRvCcsJi8U8WIzBzQ+PQoUNMWzNmzGDa0mvi4MGDhkfWWcIllUrrLOFiNTbMTlpamjkf9mEoFATQzp1i2LYtLCSsCxcusOCTTqcTZEPj8OHDTZs2BfDiiy/W1NRoNJqpU6cyTezfv1+/z2j4mGMBjri4uOLi4oeZ1Wg006dPZ9E1FjkTkKoqcnIiiYQKCoQ1bItYSFibNpUEBZ2cN28LCbehkZ6ezrT1wgsvMG2x+xa7mTGaN28eERHBnnQNNKvT6VhYRC6Xp6SkmOmkIWlpBFCfPgKatF0sJKyICAJo/XoiojfeuBMcnLFxY5L5Zpm2AgMDVSoVEWk0Gk9PT2dnZz8/v8WLF2dmZpp2U9TpdHPmzAHg5OSUnJxs1Lm5ubR2LU2YQK++WvtHBQW0aRPFxprg0eOHJYSl1ZKbGwGUk0M6HXl6EkC//y6M8ZMnT+qrk+/evWtnZ9ekSZOKigozzep0urlz5wKQyWTx8fH1H1xWVpaYmPb669SpEwH3/2vVivTvb9u20bBhREQbNpCYi04bwhLCOnGCAPL2JiI6e5YAat1alAvFxcUBGD58uCDWdDrdvHnzADg6Ov7nP/958ICzZ8+yZaZMJrOzs3NzywfIxYUUClq58m+Rqm3baNIkOnCgEQnLEtkNqakAwDIx2dfiJA0InDXAKk4lEsm///3vyMjInTt3sngsY+TIkUlJSexre3v7gICAyMg7AQHuAwZAKgUAIpw6heRkJCcjPBxRUdi8GYGBgrj2GGAJYaWlAQD7dYsqrNTUVAia68K0JZfL//Wvf73wwgs7duwYP348+9GgQYN+++03hUIxduxYhUKhD2fcuYODB6FU4uefcfPmfTu+vujWDc8+i7Q0CJ3sY6uIfUusriYXF5JIiDXz6d2bAPrjD+EvpN8yqqmpEdz4woULAUil0h9++IF9p7q6Wv/TqqoqpVK5cOHHfn46ieSv1ywvL5o5k+LiaO1aSkmh6mp6+unG8igUXVjp6QRQjx5/fUekEnO2ZTRu3DhRrBMtWrSIaSv2z3Wdfp+RJTED8PU96+RECgXFxFBWFj3ReTGPQPRHYbdu2Lz5/msHo2NHUS506lSpvX2ToUOHimIdWLp0qU6nW7ZsWVRU1ObNm7Ozs69fv85+JJFI/Pz8QkJCRo92DgiAQb5+I0Y8zVp4jd2uHTVtqjt7tr7GaOYTExPj7u7OClBbtWrF9hkbVX+iBiLuHcvNDQcPinqF+1y8iBs34O4u6d7d5dFHm8GCBQtmzpyZlJTUo0ePPn36sNI0zoOIKyyLrbHZYnPYMFjgF+3m5sYaaHHqQdzJFA4O99fYYiNqFKPRolKp1q9fn5OTY8K5oo88iYrCsWMAsHUrtm8X5RI6HQ4fBriwhCY9PX327Nks3c1YRHwUTply/4vLl/F//4cZMwBAo8HUqQJf6PRp3L0Lb2+x1puNFnMCzhYa0tSrF5Yvh1aLqCh8953Axg23jDgCYk7VruWmf73/Pj77DDodZszA6tWmWFCrkZr61z6JntJSODvjya4rtjyFhYWnT5+WyWSsjtdoLBzeWLGCAJJI6OuvG3pKTg6tW0eRkdSsGQG0YkUdx6jVVFUloJsc2r17N4ChQ4eadrqleze8/TYkErzzDt54AzJZySuvuNZ52L1791JTU5OTkwsKxiQk3N/3lUjg5wfDaW2xsdi8Gamp2LoVPXsiIMACn6CxYOaOvhWagsyfD7kc//u/2R9+OLSiYgHLeWKUlpZ+9tlnycnJJ06c0Gq1ALy8slu1Gh8cDIUCo0dD35CmuBiXLwMWjME2NsxtiyLs/bPhrF27ybDLPqOqqsrZ2RmATCYbPnz4p59+eurUKf1WrkZDWVkUE0MKBTk4kKcnbd1K+/bRtGmNKIHOMty8eRN/VhebZsFqrSJnz54hlepmz5791ltvqVSqf/zjH0xPK1as8PLyCg4O1nekuXZNnZQkS0pCWhqKiu6f7uiIrl2hUqF160aW52QRlEolgKCgIMMaTOMQVunGsnHjRsNO6HpUKpW+hGvgwH/qM5x8fCg6muLiiFVwbdvW6PKcLAOrr2RjNUzD+h399J3QP/744xMnTixfvnzo0KGOjo566bdt2zUigtauffL7HdgOhtXFpmETE1a3bt06Y8YMOzs7/fBSqVQ6YMCA559/PiQkZODAgSxNhWMZsrOzu3Tp4u7ufvv2bZPTN2ziFzZt2rT4+PjExMRmzZqFhYWNHTt2+PDhjXlSt3VhgYahQ4eakxRkE8ICUFBQoFard+7cybpecayIIDUpNvEorKioeOqppzQazZ07dwy7d3AsDxv0cvfu3ZycHNa7xTQst1dYD4cPH1ar1f7+/lxVVufMmTN3795t3769OaqCjQhL1N7XHKNgz0HzB73YhLDYh3nC+54/DhQXF+/atQtC/JFb/+Vdn54xZMgQa/vSGNFqtadPn1YqlUql8vDhwzqdztXVlfUwMwfrCysz85KTk9uAAd1Zc1GOZbh27VpycnJSUlJqamrRnztlDg4Ovr6+Fy9e/PDDD5s3b856OZmIYMFaU5kzhxwd6YsvCq3tyJOP4UaZYYyqVq/DdevWPZgfYCz1CaugoMAC0xO6dCGA/vtfsa/TeMnJyVm5ciVrt6QXk7Ozs0KhiImJqXPyyvr169ke7vLly0276EOFde3aNR8fH9b12jTTDeHmTQKoaVMyNTuD81BiY2OnTJnCpg8zpFLpoEGDFi1alJGR8cjWKfr8gH/+858mXP2hwkpLSzPsqG6C6YawdSsBFBoqkvnGy65du7p27cr05OHhERkZuWXLlnv37hllZNOmTUxbS5cuNdaB+h6F+q7XkydPFmlk4/TpBNAXX4hhu/Gin+K5ZMkSM2eM/fDDDywDYMmSJUad+IiXd31nYtb12gwP68bbmwA6fVpww42ajIwMAN26dRPE2vbt25m2FixY0PCzHr0qzMjIMOx6bYaHtcnOJoBatiQx3+IaI0uXLgUwd+5coQzu3LnTWG01KNyQmZnJbq2RkZECaislhdzdadIkoexZlfJymjWL5s2jqCirDwgICgoCsGfPHgFtxsXFsTTl9957ryHHNzSOlZWVxRKkJk6caHKC/YPodPTwMRGPFZ9/TmzaQHY2zZ9vRUdUKpVMJpNKpca+qj+S3bt3M2298847jzzYiADpiRMnmLZCQ0OrzCsPfQL7nr/yCunHsU6caEVHWC/n/v37i2FcP5H07bffrv9IIzah+/Xrp1QqW7ZsmZiYGBERoVarjYnw30erxZEjIHri6gG7dMGZMwCQk/NX9aM1EHWS+ZgxY/bs2dOkSZMvvvjitddeo3qS+YzV7KlTp9zc3ACMGjWqIeOcGbdu0ZYtFBl5fwzk0qVPVj3gihW0ZQtFRdG8eTR9Ohk5mFhY+vfvDyApSYCJMg8jISGB3be2bdv2sGNM2Ss8ffo009bIkSPr0VZ5uTohgd544/6mjf6/zp3p/fcpJYXWr6f/+R86coTu3SOzZ5RYj8rKv4Z6VVfTu+9SYqK1fCkqKpJKpY6OjuXl5aJeaN++fTNmzKgnumniJvT58+c9PT0BhISE1Bpcox8E4urq6uRUwcRUaxCIYT1gSgr1709BQVQmblta0UhNJYD8/IiIMjIIIIECSCawZ88eAEFBQdZyQI/p2Q2///5769at2ce4fPnyli1bJk+e7O7urn/ISqXSF1/87+LFlJlJ9cTtL1yg1q0JoGHDSOQ/M3FYuJAAYgulJUsIIOECSMbCBksZGyUXA9OFpdVqZ82axbLUDXMwvL29Z82atWvXrsLChmbCXLxIbdsSQM8+S6WlJntkJQICCKCffyYiCgoigH76yVq+dOvWDUBGRoa1HNBjurBOnDgBoE2bNkuWLGnTpo2Pj8/rr7+elZVlWqZNdja1a0cADRnyWGmrtJQcHMjenkpKSKUimYykUmrwX5Sw5OXlSSQSFxcXAQONJmN6zjtLVB81atRHH330/vvv5+bmlpSU1MogazidOiE9HR07IjMTI0eitNRkvyzLwYOoqcGgQWjWDBkZUKvRty+sVGvEZg0/99xzpnfyEA7ThWUYLxGkzKZDB6SmwtsbR45g3rzEkpISc6zl5+fHxsZeu3bNTDuPgLUaZx/c2j3BRY1gGY1pNzq1Wu3i4iKRSPLy8jQaTfPmzQFcvXrV/FvolSsUHr4XwMCBA4uKiow6t6amJisra/Hixf7+/iyRaMCAAX5+fnfv3jXfsTpZP3Hi74GBVYcPExH5+xNARo76FZAOHToAOHXqlLUcMMREYR0+fBhAjx49iOjo0aMAOnXqJJRP165d8/X1BdC3b9+GaOL8+fMrV64cPXq0vqUWALlcPnz48LZt2wLw8/O7o99vEY78/HyJRCKXy6uqqgoLCzcGBl4NDCSVSvALNYRLly4BaNmypagZvw3HRGEtXrwYwLx584ho+fLlAGbPni2gW7du3WILnIdpoqysLD4+Pjo62tvb2/AGzOoC4uPjWeT29u3bPXr0ANCtW7dbt24J6CERbd++HUBISAjZQABp9erVACIjI63lQC1MFNazzz4LgE1KZq9WcXFxgjpGt27d6t69O4A+ffoUFBQQkUajycrKYtFXw/fT+qdw5efn9+zZE0DXrl3z2DROgZg1axaAmJgYInr99ddhUgqvIFy/fr1t27a+vr4LFy60igMPYpKwysuzg4L+PWRIUVFRZWWlk5OTRCIpECEJKS8vjyVud+jQYcyYMa6uf7VYlslkw4YNi4mJOXnyZD0BjuPHjxNRfn5+r169AHTp0uXmzZtCuce6G7BLMD8zMzOFMt5wbt682alTJ/bPMmXKFMs7UCcmCWv/fgJo4EAiqjh48FRQ0MoJEwT260/y8/M7dOjAXpVgUAFXUlLyyHMXLVokkUi+/vprIiooKOjduzeAzp0737hxw3zHWK1w8+bNNRpNXl4eAKsEkPLz89l9nSnbw8PDAhV7DcEkYb37LgH0wQdEf25oPCo7xxzGjRsHYOrUqX8YOUp6zZo1rPDyq6++IqLCwkK289+pUyfzR1du3LgRwPjx44lo27ZtAEaPHm2mTWPJz89nb5B9+vRhLWIe81Vhv34EkFJJ9PcNDRHQarUsk+Ly5csmnL527VrDot6ioqIBAwawZ+sV81qasplY7HYYFRUFYEWdMzNEo6CggL079u7dm61vZs6cqX/nszrGC+vePbKzI5mMKir+tqEhDidPngTQvn17ky3UKuotKioaNGgQAG9v71xT557n5eV98MEHXbp0efrpp2NiYtiT+rQFi40KCwv79evHnoD61e7OnTsBDGO5udbGeGHt3k0AsREr8fH3t/dE4/PPPwfw8ssvE1FsbOz06dPT09ONNbJhwwamrWXLlhFRcXFxQEAA02tOTk4DjbAAx9y5czt37lwryOzm5vbyyy9bLIBUVFTk7+/P1iKG69zCwkKWjFVmAxlIxgvrtdcIIFZ2/dZbBNBHHwnulp5Ro0YBiI2NJaLw8HAAmzZtMsGOvqiXNZQvLi4ePHgw01b9D1l9eplh4wMXFxeFQrFy5cpz584NHToUQLt27bKzs037jEZRVFTE3hQ7d+78YPSE3Yx/Fu3NpOEYLyyWD8oSinv1IoAOHhTcLUZNTQ0rabxx44ZGo2EpOia/G/3www+soTxLVyovLw8ODgbg5eV16dIlwyPz8/Pj4uKio6PbtGmjF5NUKvX391+wYEFKSorh6k+lUrHtOU9Pz3PnzpnxcR9NcXHxwIED2fqjzrjJokWLALz55puiutEQjBdWXBzNnUs1NZSfTxIJyeXiDXRLT08H0L17dyI6fvw4CzeYY7BWUW95eTm733h6ep48ebLOFj+enp5Tp06Ni4urJ71MpVKxKLGHh8fZs2fN8bAeSkpK2A3J19f3YRET9i/WtWtXkXxoOGb0xyotpe++IzHXIEuWLMGfFb0xMTEAZs2aZabNWkW95eXlrLzTsO2bi4tLaGjoV199deHChQaa1WvL09Pz3DlTFrD1U15e/txzz7E1Rz337JqaGhZGNjY0IzjGC8uCJb/sn/Knn34iohEjRgDYsWOH+WZ37Nhhb28/YsQI9kRTqVRNmzZ1dXXt3Lkze9KZVjVZVVUVGhrar98CLy+dGbNC6kCv/vbt2z9yJTt+/HgAGzZsENID4zFeWJYq+dVX9BYWFqrVamdnZ4lEclugyqrU1FR9DciFCxcAuLu7mx+zrqysDAvTANSqFZ05Y7aXRESkUqn074INWcPayG608cKyVMkvq+gdMGAAER08eJBFAsW40DfffAPgxRdfFMSaWk1hYQRQixZ07JhZpqqqqpRKJYtXtWnTpoGRkdzcXAAtWrQQqfNUAzE+g9RSJb+GPbpF7dctbOKloyPi4hAejqIihITg2DGjLeTm5q5fv37SpEnu7u4KhaK8vBxAXl7eiBEjZs+evWvXrnv37tVzeseOHX19fYuKirKyskz+FAJgtBTLyuiVVyxQ8stigMnJyUTEBqknJCQIfhX9llHDI6UNobqaJkwggJo3p6NHH3383bu0Z49y5syZXl5e+l+NRCLx8/ObPn366NGjWdiFYWdn169fv/fee2///v11FqaybsfWLQKzftfkOjGs6C0rK3NwcLC3t29IRoOxsFojc7aMHkZ1NUVEEEDdu9ddVllrEnFw8D+YbupMLzPMRWvSpIleZPb29vromn7NsXfvXgBDxNwReSQ2KiyWkBkcHExEP//8M4DBgweLcaHPPvsMwIwZM8QwXlNDc+ZQrZBFTg6tWUPh4dSs2V9tB2Qymjr11J8zsB+xhqioqEhPT38w4VEul7NGyElJSexPsdh6PaJsVFiGCZlvv/02AJFyI0eOHAng+++/F8M4o1bPppCQv/Skn0Rs8r24uLh479698+bNY/kzhncyCN17zSisP5miTgxH5gUEBISHhzMFCEtNTU1GRoZEImHxd/Ew7NkUEQFXV4SEICQE7duba9nV1TUsLIwNeSwoKDh06BAbXpKbmxsREREYGGjuBUzFJuYV1uLWrVtt2rRxcXEpLCwUtfYyIyMjMDCwR48eZ8+eFe8qsbFo2RI7diAwED17IiBAvEv9RW5urlwuZ41brIJNTP+qhVwuj4qK0mq1Yi+YLTZ1zMEBzz57v7jVMvj4+FhRVbBNYbm6ulZXV1dWVo4cOTIzM1O8C1lyTmJUlCkxrccYa73c1Y9Go5k2bRoAZ2fntLQ0MS5huGUkhv1Gji3esQBIpdJvv/12+vTpKpUqNDQ0TYSnSHp6ulqt7tevn9jzgmNj8csvALBx45PVdrVebFRYAKRS6ebNm1999dWKioqxY8cqlUph7Qsyq53zMGxXWAAkEsnq1avnzJlTUVExbty4lJQUE4xotdoTJ058+umnI0aMYHNpGZbszbJqFV59FbGxFriUzWDtZ/Gj0el0LF4qk8ni4+MbeNbly5dXr14dHh7OZmowoqKi2E8t1gSWiLZto/37iYg2bKADB8S+mq1gowFSQyQSyapVq+zs7FatWjVx4sRdu3axEtYHUalUR44cUSqVCQkJ58+f13/fx8dHoVAoFIrnn3+efSctLU2r1QYGBjo7O1viMzRCrK3shqLT6d58800Ajo6Oe/furfXTL7/8MjAwkO1jMJ566qlJkyZt3Ljx2rVr+sP0s2u9vLwcHR2t1cOjMfDYCIvxwQcfMG3V2gVjexp1FtKwQOvy5cuDg4MdHR31ylu6dKkV92ifeB4zYRHRwoULATg4OPz444/6bx46dGjPnj2GQjGqhIsjOI+fsIjoww8/ZCphhax6KisrTS7h4gjLY/Dy/iCffPKJnZ3d0qVLp0+fTkTPPPMM29L/5ZdfysrK2DFyufyZZ55h7+wsGZVjSWwxu6GBLF68eOnSpTKZTD+HTCKR9O3bNyQkJCQkZMiQIYZvVBwL8xgLC0BMTIxarV69enVQUJBCoRgzZoy+RRvHujzewgKg1Wrt7OxMm1rAEY/HXlgc28Sm9wo5jy9cWBxR4MLiiAIXFkcUuLA4osCFxREFLiyOKHBhcUSBC4sjClxYHFHgwuKIAhcWRxS4sDiiwIXFEQUuLI4ocGFxRIELiyMKXFgcUeDC4ogCFxZHFLiwOKLAhcURBS4sjihwYXFEgQuLIwpcWBxR4MLiiAIXFkcUuLA4osCFxREFLiyOKHBhcUSBC4sjClxYHFHgwuKIAhcWRxS4sDiiwIXFEYX/B7+S2cxRITBCAAAAAElFTkSuQmCC" alt="Mol"/>

>  <Name>  (7) 
ABL1_HUMAN_2HYY-B_alignment_L1F009@ABL1_HUMAN_2HYY-A_alignment_L1F009#ABL1_MOUSE_3MS9-AA_alignment_L2F009#ABL1_MOUSE_1IEP-B_alignment_L1F009@ABL2_HUMAN_3GVU-AA_alignment_L2F009#MK14_HUMAN_3MVL-A_alignment_L1F004#ABL1_HUMAN_3PYY-BA_alignment_L2F009#ABL1_MOUSE_1IEP-A_alignment_L1F009#ABL1_MOUSE_1OPJ-B_alignment_L1F009::ABL1_MOUSE_1IEP-A_alignment_L1F018#ABL1_HUMAN_2HYY-B_alignment_L1F018#ABL2_HUMAN_3GVU-AA_alignment_L2F018#ABL1_HUMAN_2HYY-A_alignment_L1F018#ABL1_HUMAN_2HYY-D_alignment_L1F018#ABL1_HUMAN_2HYY-C_alignment_L1F018#ERROR_4CSV-A_alignment_L1F018::RIPK2_HUMAN_5AR7-A_pocket_L1F019::ABL1_HUMAN_2HYY-C_alignment_L1F006#ABL1_MOUSE_1IEP-B_alignment_L1F006#ABL1_MOUSE_1FPU-A_alignment_L1F002#ABL1_MOUSE_1OPJ-A_alignment_L1F006#ABL2_HUMAN_3GVU-AA_alignment_L2F006#ABL1_HUMAN_2HYY-A_alignment_L1F006::MK14_HUMAN_3FKL-A_alignment_L1F031#MK14_HUMAN_4AA5-A_alignment_L1F018::DYR1A_HUMAN_5A4L-B_pocket_L1F003::MK14_HUMAN_4AA5-A_alignment_L1F006::

>  <score_inter>  (7) 
-26.2799

>  <best_rmsd>  (7) 
2.44

>  <Lfrag>  (7) 
(12545, 21781, 5734, 17386, 2842, 2747, 5150)

>  <SA_score>  (7) 
3.436

>  <QED>  (7) 
0.6

>  <LogP>  (7) 
4.4

>  <clogp>  (7) 
4.39

>  <NAR>  (7) 
3

>  <NCA>  (7) 
0

>  <nrot>  (7) 
7

>  <TPSA>  (7) 
88.1

>  <HBA>  (7) 
5

>  <HBD>  (7) 
1

>  <NRB>  (7) 
7

>  <NHA>  (7) 
32

>  <RoF>  (7) 
0

>  <Frag>  (7) 
0

>  <Lead>  (7) 
0

>  <Drug>  (7) 
1

>  <PKI>  (7) 
1

>  <PAINSA>  (7) 
0

>  <PAINSB>  (7) 
0

>  <PAINSC>  (7) 
0

$$$$

     RDKit          3D

 25 27  0  0  0  0  0  0  0  0999 V2000
    6.4935   10.8985   -2.1831 C   0  0  0  0  0  0  0  0  0  0  0  0
    6.7636   12.3263   -2.4263 C   0  0  0  0  0  0  0  0  0  0  0  0
    7.4368   12.6933   -3.6442 C   0  0  0  0  0  0  0  0  0  0  0  0
    7.8405   11.6868   -4.6007 C   0  0  0  0  0  0  0  0  0  0  0  0
    7.5915   10.2934   -4.3544 C   0  0  0  0  0  0  0  0  0  0  0  0
    6.8988    9.9227   -3.1260 C   0  0  0  0  0  0  0  0  0  0  0  0
    7.9319    9.3151   -5.3531 N   0  0  0  0  0  0  0  0  0  0  0  0
    6.3256   13.4253   -1.4236 C   0  0  0  0  0  0  0  0  0  0  0  0
    7.7990   10.5220   -7.6470 N   0  0  0  0  0  0  0  0  0  0  0  0
    8.6120    9.8470   -6.5930 C   0  0  0  0  0  0  0  0  0  0  0  0
    7.2777   14.5903   -1.3897 O   0  0  0  0  0  0  0  0  0  0  0  0
    8.5497   14.2455   -1.9559 C   0  0  0  0  0  0  0  0  0  0  0  0
    6.8541   10.3315    2.3614 C   0  0  0  0  0  0  0  0  0  0  0  0
    6.0943   10.3873    1.2273 N   0  0  0  0  0  0  0  0  0  0  0  0
    6.5774   10.7064    0.0297 C   0  0  0  0  0  0  0  0  0  0  0  0
    7.9143   10.9981   -0.0749 N   0  0  0  0  0  0  0  0  0  0  0  0
    8.7428   10.9660    0.9991 C   0  0  0  0  0  0  0  0  0  0  0  0
    8.2251   10.6271    2.2606 C   0  0  0  0  0  0  0  0  0  0  0  0
    5.7954   10.7482   -1.0656 N   0  0  0  0  0  0  0  0  0  0  0  0
    6.2204    9.4758    6.0006 C   0  0  0  0  0  0  0  0  0  0  0  0
    4.8245    9.2894    5.9421 C   0  0  0  0  0  0  0  0  0  0  0  0
    4.1657    9.4412    4.7690 N   0  0  0  0  0  0  0  0  0  0  0  0
    4.8035    9.7747    3.6147 C   0  0  0  0  0  0  0  0  0  0  0  0
    6.2073    9.9770    3.6027 C   0  0  0  0  0  0  0  0  0  0  0  0
    6.9140    9.8235    4.8143 C   0  0  0  0  0  0  0  0  0  0  0  0
  1  2  2  0
  1  6  1  0
  2  3  1  0
  2  8  1  0
  3  4  2  0
  4  5  1  0
  5  6  2  0
  5  7  1  0
  9 10  1  0
 11 12  1  0
 13 14  2  0
 13 18  1  0
 14 15  1  0
 15 16  2  0
 15 19  1  0
 16 17  1  0
 17 18  2  0
 20 21  2  0
 20 25  1  0
 21 22  1  0
 22 23  2  0
 23 24  1  0
 24 25  2  0
 11  8  1  0
 19  1  1  0
 10  7  1  0
 24 13  1  0
M  END
>  <Smiles>  (8) 
COCc1ccc(NCN)cc1Nc1nccc(-c2cccnc2)n1

>  <MW>  (8) 
336.2

>  <2D_mol>  (8) 
<img data-content="rdkit/molecule" src="data:image/png;base64,iVBORw0KGgoAAAANSUhEUgAAAMgAAADICAIAAAAiOjnJAAAABmJLR0QA/wD/AP+gvaeTAAAZVUlEQVR4nO3de1xUZRoH8GdmuA0ipqwKoiKISCCgO+IlTE1lNcVrRlmyfUrXzErUNPXjrlS2n3VT18umouAqBl4z0awsTHcZY1VA4yYmclMQSUBuAjPOzLN/vDaOg8BczsuM7PP9+IcyM+95Bn/n9r7vOUeEiECI0MSWLoB0TBQswgUFi3BBwSJcULAIFxQswgUFi3BBwSJcULAIFxQswgUFi3BBwSJcULAIFxQswgUFi3BBwSJcULAIFxQswgUFi3BBwSJcULAIFxQswgUFi3BBwSJcULAIFxQswgUFi3BBwSJcULAIFxQswgUFi3BBwSJcULAIFxQswgUFi3BBwSJcULAIFxQswgUFi3BBwSJcULAIFxQswgUFizxZbCyEhwMALF8O9fUQGwvnzwMArFoFFRVtf5yCRVokEsHVqyZ+loJFWrRwIURHP/rnxo2wcCF8/71Bn6VgkRZ17gzdu0NBwcN/Ll8O0dEwcaJBn7XhVxZ5qqlUAADvvguenk94NTER0tJg3DgYN+7JHxfR8wpJc7W14OkJEyfCF1+ARPLk99y6BUlJ8NZbT36VdoXkCY4dg6oquHOnxVSpVLBnD8yd22ILFCzyBPHxAACvv97iG6KiQKGAtLQW30C7QqLv9m3o2xdsbaGsDJ55xsRGaItF9MXHg1oNU6eaniqgYJHmEhIAoLXjJ0PQrpA8JiMDBg+Gbt2grAzs7Exvh/qxyGNOnNg6dmxdcPA8Ozs3c9qhLRZ5RKPReHh4lJSUpKSkjBw50pym6BiLPHLu3LmSkpL+/fuPGDHCzKYoWOSRhIQEAJg7d65IJDKzKdoVkoeamppcXV1ramquXbs2cOBAM1ujLdZDJSUlli7BwhITE2tqaoYPH25+quD/9qxQqVTm5eWlp6dfvXo1Jyfn0qVLv/7667Jly8LDw4cPH27p6ixj3759APB6K+M4xvi/2BUiYmFhYUZGRlZWVmZmZkZGRkFBgUaj0X1P586d6+rqevbsefHiRQ8PD0uV2m60qxZbuzIyMpRKpUqlKigo6NGjh/ntd8xg1dbW5uXl5eTksN/alStXKisrdd9gY2Pj4+Pj7+/v5+cnk8n8/f379u07efLkpKQkPz+/lJSULl26WKp4HjQaKCiAjAzIyoLbt/PPnp1YUFCg91/v7u6em5vbuXNnQZbY0YJVW1t79OjR+fPn6/28V69egTp8fX1tbW2bfzYkJCQ7O3vSpElff/21jc1TcJwQGwu+vjBqFKxaBcuXQ2Ii/PADHDkCy5fDsmVw/DhkZkJGBuTkQH39w484OjYqFJ3FYvGAAQO0q9bQoUPd3MzqEdXzFPzujLJx48bNmzdLJJKBAweyTZGfn19wcLCrq6v2PXV1dZmZmdrtWXFx8fXr1wHA2dn55MmTI0aMOH369IoVKzZv3my572E67RUQajW8996jn/fuDYGB7I80MPDqwIFeXNecDrXFQkRvb++CgoIzZ86MHz+e/VCtVufn52dkZGRmZrJjrKKiIr1vXVJS4u7uzv4ul8tDQ0MVCsXu3fv+9Kc32vs7GCk2Fk6dAldXuHgRkpIgMRH694fjx8HODj76CKKiwMPjYZ66dWvXwjrUFislJaWgoMDd3X3s2LEAoNFoQkJCMjMzGxoadN/m4ODg7+8fGBgYEBAQGBgYFBT0u9/9Tvvq888/v3v37g0bdkZFTerXD0JD2/lLGG358oe7QoZdAXHlCgDApk0Wq6pDBSs+Ph4A5s6dK5FIAEAsFldXVzc0NLi5uekepw8aNMje3r6Vdv74xz/m5b3+6aeS8HBISYFnn22n+s3H1qCWroBoV9hRKBQKFxcXAMjMzNT+MDc39969eya0ptHgq68iAHp6Ynm5cFVyNmQIBgZiXp6l60DkHqy6urr8/HzeS0HE48ePA0BQUJBQDTY04PDhCICjRmFTk1CtcnT1KgJg165WUa3wu8Lbt29re7TT09OvXbvm7+//7LPPbtu2rWfPnoIvTosNoArVcQwAUikkJsKwYXD+PCxYAHFxQjXMy/79AADh4dDqfr69mBnM6mpMTsbt23HBApw9O8PJyUmvfTs7u27dugHAyJEjGxsbBVkbmqupqZFKpWKx+NatW8K2fOUKOjmhWIwXLgjbsMA0GuzXDwEwOdnSpSCi4bvCmBh8+WVExA8+wIICXLMGp059+E20fzp3rhWJRF27dg0JCVm8eHFcXFxaWlpjY+Pdu3f79+8PAC+//LJGo+HxNWJiYgBgwoQJPBo/eRJPnODRsJDOnUMA9PBAPr9goxkRrPBwzMnBDz7A/PxHYZJKcehQnDcPt2zBs2exoqJK91O1tbXsLzk5OWyQ5KOPPhL4GyAi4pgxYwBg7969PBpndFetujp+yzHR/PkIgH/+s6Xr+I0Rx1js3iN2dtCjB3z6Kfj4QGAgeHs/ulhWrYb8/PqzZ8/odkVWVlZ27drVz8/v8OHDYWFhH3/8sbe3t4BHQgBw8+ZNuVzu4OAwc+ZMAZttzpzb+nDV1ARffgkA8Oqrli7lN0YES7fnbc0aAAClEpKTITMTsrIeDkgNHx77739/ov2Ig4NDfn7+0KFDAWDixIkbN25csmTJ/Pnzvby8zJxSrSshIUGj0cyYMYP3yLF21bI23357ys+v2N19lr+/kON95jA0WJWVoNHo97zV1OjfbMTR8bmpU6cGBAQEBQUFBAT4+PhIdK7+j4yMzMvL2759+7Rp0y5cuMAOvMx34MABEPR8sCW6q5ZV2b8/NiXlxObNDwCWWLqW3xiyv9Ro0NMT+/TBwkL9l6ZMwQULcPt2TE7G6uq2m1KpVFOmTAEAPz+/akM+0JbLly8DQPfu3ZVKpfmttWLDBkxNxcpKdHa2rmOsyspKe3t7iURSVlZm6VoeMShYcjkCoLs7qtUCLLKmpmbQoEEAMHHixAcPHpjZ2gcffAAA77//vgCVPa66GrV9F6WlKJHg2LHC/AaEtWPHDgCYNGmSpQt5jEHBevttBMBVqwRbamFhIZumGBkZaU47arWazUq4wKGXaetWFIsfnmdt2IAA+NJLgi9EACEhIQAQHx9v6UIe03awFAp0cUEA1BmCE8D58+fZSPDnn39uWgtqtZpN0/b29mbdY7W1tXFxcUJVGByMAHj4MCJiUBAC4PHjQrUtmKKiIpFI1KlTpzqr2j0bEqyvvkIAHDxY+GUfOnRIJBJJJJJTp04Z8v7q6mq5XL5r167FixeHhISwXn5XV9fQ0FBEVKlUMpkMAPbs2WN+bdevIwA6O2NDA+bkWNEYnC6VSrVkyRIAiIiIsHQt+toO1ksvIQBu2MBl8WvWrAEAZ2fnrKwsvZcePHiQk5Nz6NCh1atXT5kypW/fvs3PPFxdXcVisUgkOnr0KCL+61//AgBbW9sff/zRzML+8hcEwLfeQkRcuRIBcOFCM5sUgN6q1alTJwBwcnLawOm/xwxtBKu6GqVSFItR6CG4hzQazZw5cwCgX79+v/zyi1wu37Jly4IFC0JCQhwdHfViZGdn5+fnFxERsX79+pMnT5aXlyPipk2bAEAqlbLDrBUrVgBAt27dfvnlF3OqGjxYBYA//ohqNfbpgwB4/rxg39pASqUyKyvrwIEDK1eufPHFF3v37t181WLjsC4uLnnWMFdGRxvBio3dK5Otnj+fY9ENDQ3BwcHNf2UikcjLy2vGjBlr1649evTo9evX1S2ckr3zzjts63Xz5k21Wj1jxgwAmD37dGWliSWdP3/e3t558uSdajX++GP7jcFVVVXprlpSqbSlVWvLli1JSUnl5eVqtXr69OkAMHDgwKqqqraX0V7aCBYbg9u3bx/XIuLi4kQikVQqHTVq1DvvvBMdHf3TTz9pxxnbpFQqJ0yYAAD+/v41NTX19fVz5mQA4AsvoGl9WwsXLgSAlStXIuKiRauff37/Z5/9akpDBquqqtq5c6dejMRicf/+/WfNmhUVFXXs2LEbN27orlrav9fV1QUFBQHA6NGjFQoF1zoN11qwiouLxWKxVCoVpCdTT2Rk5Lvvvsuua3jllVcAYP369Sa3VlVV5evrCwCvvLJApcLSUuzdGwHwzTeNbkp3JmpjY+MzzzwDALm5uSbXZog1a9Y4ODhIpVKZTMY2SHK5XO9ET2971rNnT+1UkdLSUtbt8hY7KrQCrQXrr3/9KwDMmTNH8KXW19c7OTmJRKL8/PyamhpHR0eRSFTYvF/fGDdu3AgKmtW/v2LZMkTE9HTs1MmU0w42E3Xw4MGIePjwYQAIDg42p7A2aTQaT09PADh37pz2hwqF4vLly3FxccuXLw8NDW0+R1IkEulOPktLS2NHpZs2beJarYFaCxbrHzewL8AoX3zxBQCEhITgb6dyL7zwgvnNyuVob48AuGMHIuKXX6JYjCNHolHd+2zzyc6zpk2bBgBbt241v7ZWJCcnA0Dfvn3Z3k2tVg8ZMqT59bRdunQZNWrUokWLoqOjU1JSmh8qfPnll2KxWCwWJyYmci3YEC0GKz09HbiNwU2aNAkAduzYgYjjxo0DgNjYWEFa3rcPAdDWFpOSEBETE7GhwbgWamtr9+3bd/v27crKSjs7Oxsbmzt37ghSW0vefvttAFi9erX2J4MGDZJIJF5eXmFhYVFRUUeOHMnOzm7p3EXXunXrAMDJyennn3/mWXLbWgzW0qVLAWDx4sXanwh10lFeXm5jY2Nra3v37t3S0lKJROLg4GDatTRPxLqdnJ0xO9usdrZv3w4AkydPFqiuJ9Me0un25BUWFjYYu0IgIqJGo4mIiACAXr16lZSUCFem0VoM1s6dO7t27ardYe/Zs6dLly6CDMmxS9enT5+OiH//+98B4GU2NVMgGg2+8srDK7d+NfVkrrKycsiQIQCQkJAgYG3NffXVVwAwZMgQoRpUKBTsel2ZTFZfXy9Us8ZqMViff/4526/n5OQg4rx589h6YP7VCmzeH+srDwwMBADBjwnu30eZDAFw2zaD3v/gwYP8/PyTJ09GRUWFhYV5eXmJRKJu3bo5Ojpev35d2Nr0zJo1CwA2btwoYJsVFRXe3t4A8NJLLxmyA+WhxWBpNJrXXnsNAPr161deXq5UKtndEAYPHmzOeGdubi4AODs7NzQ0ZGdns77jJg6DcKWlGBPT4qtlZfj99/jZZxgRgVOnZto1mxXq5OTUvXt33ut9VVWVvb29WCwWfLeVm5vLOkrWrFkjbMsGau2ssLGxkd09NyQkpKmpqbKy0sfHhx12qFQq05bHBgfnz5+PiB9++CEALFq0yLSmDKF7BUR+Pi5bhhMmYPfuj11c1KlTvVgsdnNzCwsLW7lyZVxcHDtS1n7fmTNnclrvd+3aBQBsEF1wP/zwA7ufzP79+3m037o2et7LysrY6G94eLhGo8nPz2f3z1ixYoUJC9PtsFGr1X369AGAn376yaTKDaJ7cVFx8aMwPfMMjh6N772Hu3fjhQtYX//kI2Xt92W98IIbPXo0AAg41UdPbGwsANja2ur2kLWPtmc3ZGdns4sU1q1bh4jJyclsHlV0dLSxC2MdNn369FGr1WfOnGH7WU5XGjIxMXj2LL7//sNrtjZvxq+/xuJiI1pITk5mO8pdu3YJWxsb2HB0dDR88MoEkZGR2lOl9mTQDNJvv/1WIpGIRCJ2irR37162Hpw5c8aohbEOm1WrViHim2++CQBr1641oWjDxcRgaip+8gnOnGn6RHW23tvZ2cnlQg7ssIGN1157TcA2m6uqqrK1tfX19TWt/8Jkhl6w+o9//AMAHBwc/vvf/6Kps1PWrVvXq1evrKysxsZGthW8du2aKVUbjAXL/CsgPvxwZWjoGRcXNGMyjj42sPHNN98I1uJvjhw5Eh4eLpfLEXHPnj1CDWwYxYh7N2hnpxQXF2tnp3h5ed29e9fwRthR8KFDhwBg2LBhRtdrIWo1Tp+OAOjlhcZ83RalpaXxHtjYuXMnCj2wYTgjgvXgwQM2O4VduVVfX8+6EE3om546dSoAbDOwl8k63L//cBb86NFo/uSU5gMbQmEDG3Z2dhUVFTwGNgxk3N1mtFduvfjiiyqVqrS0NDg4+NKlS4a3oFQq5XK5ra1tO4zBCc6c2Ti6tBcXXbx4UaDSHmEDGzNmzEA+AxsGMvo2RgUFBazncOnSpYa8/4mzIv39/XnMxmkHJs/G0VIqlWxO34ABA7RnxDU1NUJVyK4o0R3YOGGJe+WYcn8suVzOehzY9ARdjY2N6enpe/fuXbp06fjx41kEdYnFYm9v76ioKAFqtxA2G8fDAw3skNdbtRwcHNjgmPaAOiMjw8PD45///Kf5tT1xYMMi00pNvPFaXFwcANjY2Bw8eDApKWnLli0REREymaz5TWO7dOkSEhKyYMGCJ86KfErt24e3bz/5pYYGTEvDPXtwyRIcPx7Hjl3XfNXy8PBgt7RgXaMJCQnsMrjvvvvOzMJ0BzbYmTvXgY1WmH5Hv9WrVwOA3oR/GxsbvVlEXPs/LUjvdlkJCRgejr6+KJE8Nl40duxpvVWLjTxq+8TPnj2LiGvXrgWAzp07Z5pxWbDewAa7qofrwEYrTA+WWq2Oj49/9dVXJ0yYsGzZsr1796anp/MYTrZOuoNFdXUYGfkwSTY26O+Pc+bg3/6G33yDt2612JvA+sTZlVsajYbdLadfv34mn9PozkRtn4GNVnSc23G3M73BoosXMS4OL182oidCrVazqc++vr5VVVWNjY3snmHBwcH37983oSTdmajtM7DRCgqWiQQZLKqtrWUnbmPGjFEoFHfv3vXy8gKTbtaqOxO13QY2WkHBMpFQg0VFRUXsCpx58+ahzs1aP/74Y6PaOXbsGPw2E5UNbAwfPtz0ssxGwbK81NRUduXWli1bEPG7776zsbERiURG3ZkoMTExICCAzUQNCwuz+MAGBctEMTEolyMirlwpwOjh0aNHRSKRWCxmnZms99zBwSElJcWodlQqVUVFRftcXNQ6eti4VZg9e3ZUVJRGo5k7d25mZuaSJUsWLlzY1NQ0c+bMe/fuGd6ORCI5ePCgUqmcOHEi1+eAtM2CoX6qxcTg9On49ts4eLAw8x1YqgDA3d29pKREpVJNmzbN2O74W7duBQQEAMCBAwcEqMkMHepBmO1J75m5Og88NF1TU9P48eNTUlJkMllycrJUKhWJRK28X/vAcPbkotTU1PLychcXF1dX10uXLjW/D1R76lDPK3zaOTg4nDhxYsSIEenp6W+88caRI0d0X0XEoqKiTB35+flqtVr3PS4uLjKZ7PTp060nsh3QFsvq5ObmPvfcc9XV1atWrZo9e7b22dU///xzRUWF7jttbGx8fHx0n/Hp6elp8UgxFCxrdPr06bCwMKlUWq999jwAALCHx2gfoi6TyZrfnM1KULCslJeXV2lpqZeX14gRIwJ/03waktWiYFmj3NxcPz+/rl27lpWVtf74aqtF/VjWiN0/LDw8/ClNFVCwrBAiHjx4ENrlsVP8ULCszn/+85+ioiIPD49Ro0ZZuhbTUbCsDntq+ty5c62k48A0dPBuXZqamtzc3Kqrq7Ozs/39/S1djuloi2VdTp06VV1dPXTo0Kc6VUDBsjZsP/hUH7YztCu0IlVVVb169VKpVCUlJa6urpYuxyy0xbIihw8fVigUoaGhT3uqgIJlVTrMfhBoV2g9iouLPT09HR0d79y5w57x+VSjLZa1YLegnTVrVgdIFVCwrMeBAwego+wHgXaFViI1NXXYsGE9evQoLS1l99B+2nWE7/BU02g0hYWFn3zyCQC8/vrrHSNVQMFqf7W1tXl5eWzCcXp6ekZGBpsmOmbMmA6zHwTaFXKnVsP165CVBRkZkJkJ2dm9KytL6+p039K7d++AgIBt27axB+B0DLTFEk5dHSxdCg4OoNHA1q0QGQmXLkFODjQ16b7r5eDgnwCCgoICAgICAgKCgoLYk+g7GNpiCWf9ehg3DoYNg5Mn4d492LoVrlwBAHBzA39/8PMDmQxkMvD1BYnE0rVyR8ESzptvQnQ02NtDURHs3g0TJoC9PQQEgLOzpSuzANoVCsfHBzIzITgYsrLAxwfGjbN0QZZEWyzhpKbChg3g5gZKJWzdCs2egfh/hYIlnNmz4auvIC4OIiIsXYrlUbAEUlMDbm6gUEBxMfTubelqLI/GCgVy5Ag0NsL48ZQqhoIlkPh4AIAO1HVuJtoVCuHmTfD0BHt7KCuDLl0sXY1VoC2WEOLjQaOBmTMpVVoULAEojh4FoP3gYyhY5rp8+bJbUdHqyZPhD3+wdC1WhIJlrvj4+HvV1Q3e3tBRplIJgg7ezcIesnXnzp1Lly4FBwdbuhwrQlsss5w5c+bOnTsDBgygVOmhYJmFXQkYQWM4zdCu0HT37993dXW9f//+jRs32FO7iBZtsUx3/Pjx+vr65557jlLVHJ3ImO73v//94sWLhw0bZulCrBHtCgkXtCskXFCwCBcULMIFBYtwQcEiXFCwCBcULMIFBYtwQcEiXFCwCBcULMIFBYtwQcEiXFCwCBcULMIFBYtwQcEiXFCwCBcULMIFBYtwQcEiXFCwCBcULMIFBYtwQcEiXFCwCBcULMIFBYtwQcEiXFCwCBcULMIFBYtwQcEiXFCwCBcULMIFBYtwQcEiXFCwCBcULMIFBYtwQcEiXPwP1lMNgx0337QAAAAASUVORK5CYII=" alt="Mol"/>

>  <Name>  (8) 
SRC_CHICK_3OEZ-B_alignment_L1F016::CDK2_HUMAN_3SW4-AA_structure_L1F011::MK14_MOUSE_2GHL-A_pocket_L1F020::ABL1_MOUSE_1FPU-A_alignment_L1F013::ABL1_HUMAN_2HYY-C_alignment_L1F006#ABL1_MOUSE_1IEP-B_alignment_L1F006#ABL1_MOUSE_1FPU-A_alignment_L1F002#ABL1_MOUSE_1OPJ-A_alignment_L1F006#ABL2_HUMAN_3GVU-AA_alignment_L2F006#ABL1_HUMAN_2HYY-A_alignment_L1F006::

>  <score_inter>  (8) 
-40.6101

>  <best_rmsd>  (8) 
1.49

>  <Lfrag>  (8) 
(27265, 419, 724, 21878, 17386)

>  <SA_score>  (8) 
2.518

>  <QED>  (8) 
0.57

>  <LogP>  (8) 
2.8

>  <clogp>  (8) 
2.76

>  <NAR>  (8) 
3

>  <NCA>  (8) 
0

>  <nrot>  (8) 
7

>  <TPSA>  (8) 
98.0

>  <HBA>  (8) 
7

>  <HBD>  (8) 
3

>  <NRB>  (8) 
7

>  <NHA>  (8) 
25

>  <RoF>  (8) 
0

>  <Frag>  (8) 
0

>  <Lead>  (8) 
1

>  <Drug>  (8) 
1

>  <PKI>  (8) 
1

>  <PAINSA>  (8) 
0

>  <PAINSB>  (8) 
0

>  <PAINSC>  (8) 
0

$$$$

     RDKit          3D

 31 34  0  0  0  0  0  0  0  0999 V2000
    6.1862   10.8421   -2.3929 C   0  0  0  0  0  0  0  0  0  0  0  0
    6.1981   12.1512   -2.8625 C   0  0  0  0  0  0  0  0  0  0  0  0
    6.5775   12.4209   -4.1870 C   0  0  0  0  0  0  0  0  0  0  0  0
    6.9434   11.4377   -5.0954 C   0  0  0  0  0  0  0  0  0  0  0  0
    6.9148   10.1171   -4.6322 C   0  0  0  0  0  0  0  0  0  0  0  0
    6.4549    9.8482   -3.3266 C   0  0  0  0  0  0  0  0  0  0  0  0
    8.2772    7.8647   -7.3956 C   0  0  0  0  0  0  0  0  0  0  0  0
    7.4073    6.8087   -7.2056 C   0  0  0  0  0  0  0  0  0  0  0  0
    7.7266    5.8333   -8.1980 C   0  0  0  0  0  0  0  0  0  0  0  0
    8.7353    6.3119   -8.9277 N   0  0  0  0  0  0  0  0  0  0  0  0
    9.0837    7.5714   -8.4548 N   0  0  0  0  0  0  0  0  0  0  0  0
   10.1434    8.4451   -8.9748 C   0  0  0  0  0  0  0  0  0  0  0  0
    6.8796   10.2950    2.2430 C   0  0  0  0  0  0  0  0  0  0  0  0
    8.1722   10.6212    2.1336 C   0  0  0  0  0  0  0  0  0  0  0  0
    8.6702   10.8692    0.8409 C   0  0  0  0  0  0  0  0  0  0  0  0
    7.8694   10.7766   -0.2181 N   0  0  0  0  0  0  0  0  0  0  0  0
    6.5954   10.4507   -0.0796 C   0  0  0  0  0  0  0  0  0  0  0  0
    6.0708   10.2163    1.1356 N   0  0  0  0  0  0  0  0  0  0  0  0
    5.6949   10.3079   -1.1282 N   0  0  0  0  0  0  0  0  0  0  0  0
    7.5322    7.8762   -4.7801 O   0  0  0  0  0  0  0  0  0  0  0  0
    7.5659    8.9709   -5.3509 C   0  0  0  0  0  0  0  0  0  0  0  0
    8.0286    9.1327   -6.6362 N   0  0  0  0  0  0  0  0  0  0  0  0
    6.2204    9.4758    6.0006 C   0  0  0  0  0  0  0  0  0  0  0  0
    4.8245    9.2894    5.9421 C   0  0  0  0  0  0  0  0  0  0  0  0
    4.1657    9.4412    4.7690 N   0  0  0  0  0  0  0  0  0  0  0  0
    4.8035    9.7747    3.6147 C   0  0  0  0  0  0  0  0  0  0  0  0
    6.2073    9.9770    3.6027 C   0  0  0  0  0  0  0  0  0  0  0  0
    6.9140    9.8235    4.8143 C   0  0  0  0  0  0  0  0  0  0  0  0
    4.5589    9.5357   -1.1701 C   0  0  0  0  0  0  0  0  0  0  0  0
    3.4917    9.7890   -0.6182 O   0  0  0  0  0  0  0  0  0  0  0  0
    4.6193    8.4112   -2.2200 C   0  0  0  0  0  0  0  0  0  0  0  0
  1  2  2  0
  1  6  1  0
  2  3  1  0
  3  4  2  0
  4  5  1  0
  5  6  2  0
  7  8  2  0
  7 11  1  0
  8  9  1  0
  9 10  2  0
 10 11  1  0
 11 12  1  0
 13 14  2  0
 13 18  1  0
 14 15  1  0
 15 16  2  0
 16 17  1  0
 17 18  2  0
 17 19  1  0
 20 21  2  0
 21 22  1  0
 23 24  2  0
 23 28  1  0
 24 25  1  0
 25 26  2  0
 26 27  1  0
 27 28  2  0
 29 30  2  0
 29 31  1  0
 29 19  1  0
  1 19  1  0
 21  5  1  0
 27 13  1  0
 22  7  1  0
M  END
>  <Smiles>  (9) 
CC(=O)N(c1cccc(C(=O)Nc2ccnn2C)c1)c1nccc(-c2cccnc2)n1

>  <MW>  (9) 
413.2

>  <2D_mol>  (9) 
<img data-content="rdkit/molecule" src="data:image/png;base64,iVBORw0KGgoAAAANSUhEUgAAAMgAAADICAIAAAAiOjnJAAAABmJLR0QA/wD/AP+gvaeTAAAfa0lEQVR4nO2daVhT19r37yQQCAYQKoJMMlhnECtOBYVW1NpitVocqFGvpxZrldinp5a2l5pOTw+e6mX0vG0Pep3aqO2hcDxYehwqakGqYgUVUGoFRFRmkUEJU5L7/bBgNzKZYe9Ewvp9IntYa5H9zxr3/V88RAQKhW345i4AxTKhwqJwAhUWhROosCicQIVF4QQqLAonUGFROIEKi8IJVFgUTqDConACFRaFE6iwKJxAhUXhBCosCidQYVE4gQqLwglUWBROoMKicAIVFoUTqLAonECFReEEKiwKJ1BhUTiBCovCCVRYFE6gwqJwAhUWhROosCicQIX1Jw8fPiwuLk5OTm5paTF3Wfo9VFgd5OTkTJo0KTw8fMmSJd7e3u+//355ebm5C9WfwQGPRqPZvn27UCgEAH9//4CAAPLN2NravvHGGwUFBeYuYL9koAurqqrqxRdfBAAejxcTE9PU1ISImZmZUVFRAoGAHI+IiEhNTdVoNOYubH9iQAsrLS1t2LBhAODi4vLTTz91OVtUVCSVSu3s7EgFNmHChISEhObmZrMUtd8xQIXV1tYmk8n4fD4AzJo1q6ysTPvs9evXmfqpvr5eLpd7eHgQebm5uclkstraWnOUuj8xEIV1/fr1iRMnAoCVlZVMJlOr1dpnGxsbBw8ePGLECLlcTlpGRGxtbVUoFEz3SywWx8TEXL9+3RzF7x8MOGEpFAqxWAwAPj4+586d635Bdna2l5cXEdDQoUNlMllVVRVzNjMzMzIyksfjAQCfz4+MjExLSzNh8fsNA0hYDQ0Ny5cvJ4qRSCQPHjzo7Uq1Wp2amjpt2jRysY2NjUQiuXr1KnNBbm5uTEyMSCQiF0yaNEmhULS3t5vk/+gfDBRhZWVl+fn5AYCDg8OBAwd0vKvv4WF5efmHH3741FNPEXl99dVXnBW//2H5wlKpVPHx8dbW1gAwefLkwsJCfVPoe3jY1NT05ZdfOjk5iUSiM2fOsF38/oqFC+v27dszZ84k9Y1UKm1razM4qZqamk8//dTNzY3Iy8PDY+fOnczZV199FQASExPZKLUlYMlLOikpKUFBQWfOnHF1dT127NiuXbtIvWUYQ4YM2bx5c2lpKRkelpWVFRQUMGfd3d0BgK4CMViZuwBc0draum/fvvv37y9YsOCf//wn0xMyEqFQuHLlSolEcuLECX9/f+Y4FVYXLFZYKSkpP/300+TJkw8fPsx64jweb+7cudpHiLDKyspYz6ufYrFNIXnSxrR9ekGm5mmNxWCxwurypH/88cdt27ZVVVVxlB1tCrvAQwvd/au5udnOzk4oFLa0tPB4vBkzZvz666/p6elhYWFcZNfY2Ojo6GhnZ9fU1MRF+v0Oi62xRCKRk5NTW1tbbW0tcF+jODg42NvbK5XK+vp6jrLoX1issODRDrUJOtdTp95xdVWVlztwl0U/wpKFpd3NIsKqqKjgLju12rGqSlBebslfqe5Y8reg3fyZoHPt7g4AQLvvBMsXlsmaQiIsOpNFsHxhkebPBPNMRFhcNrb9CcsXlombQlpjESxfWKT5E4vFDg4Ozc3NdXV1nGUHQPtYnViysLo0f1x3s0i8BRUWwZKF5ebmJhAIqqqqVCoVcN/NcncHHg8qKkCj4SiH/oQlC8vKysrFxUWj0ZAlQq67WTY2kJ4OubnA43GUQ3/CkoUFpp1xOHwYVq8GPz+orYU33+Qok36DhQuLo8n35mbYs6eH4zNnwt//bnzyloDFvuhH0G7+IiIi9u3bN2HCBCPTLCiA5cshLw80mq41U3g4nDoFnI07+xMDSFhjx44dO3askQnu3w/r1oFSCaNHQ2fcIWRkwNWrHaPCuDjYtg2sLPx7fTwW3hSy2GG/dw8WLIBVq0CpBIkEsrMhKAhUKtiyBWbNgrffhps3AQDGj6eddwCwdH+sTZs28fl8FxeXgwcPGhP7derUqdmzV/L5amdnPHSo4+CtWxgaigAoEGBcHBqRvAViscJqbGxcuXIlAFh1Nkuenp5/+9vf6urq9Eqnra3tgw8+IL40//M/+2/f7jienIxOTgiAXl6YkcF++fs7limsixcvPv300wAgEol27NihUCjGjx9P5KWXUcytW7dCQkKg05dGpVIholKJUikCIAC+8gpSR6MeMYOw1Gp1H4YcRqLRaORyOfF9HDduXH5+PnOqu1HMr7/+2kdSKSkpDg4OAODj43P27Fly8OLFnKCgBwBoZ4d79nD0T1gCphbWzz//HBAQMGPGDC4cWqqqqubNmwedAfUtLS3dryFGMba2tqQC66MYFy5csLa2Xrx48f3791FLsqGhq8aNw7w8FgtugZhOWM3NzRs2bCAVBmMA5Ofnt2vXLlYqsBMnThBjBRcXl//+9799X1xZWSmTyZjwaF9f3/j4+Pr6+i6XXblyhfxRUVExZ84cItmNGze2tKi7JUl5BBMJq6CgICgoCACsra1lMllTU5NCoRg9ejR5rg4ODlKp9DbTMdaTlpaWuLi43nwf+6C5uVmXYpw4caIPq1JKj5hCWAqFYtCgQQAwatSoS5cuMceJv1lERAR5rtbW1lFRUVlZWXol/vvvvxPJ9uj7qAt9FMNgyVK4FVZ9ff3SpUvJA+vDRC8nJ0cikTDzAiEhIUlJSWQI1jeMZH19fc+fP29kabOyspYsWUJs1gBg+vTpI0eOBAChUPjFF19QO2694FBY586d8/X1JU3Md9991+Xs559/3sXAs7y8XCaTOTk5kefaxV62C/X19cuWLXusZA2gpKQkLi5u8ODBAODm5tabVSmlbzgRVnt7u0wmIz/9qVOnFhcXd7lArVYPHz6cqRiSk5OZ+qmxsVEulzNnXVxc4uLiurRB58+fZyR78OBBLv6F+vr6/fv35+fnczczYtmwL6zS0tLQ0FAAEAgEcXFxvS2k9DguY6bFSb9n+vTp5KxQKJRIJPn5+SqVipHslClTioqKWC8/hRVYFta///1v0pZ5eXll6LDS0dLS0n1cVlpaylyQkZGxYMEC0n3m8XhkUVkgEGzevJm6FD/JsCYspVIplUqJPl555RW99m547PCQ2MuKRCIfHx9nZ+f09HS2ik3hCHaElZOTQwZQIpFILpcbk04fw8O9e/cCwMKFC1kpM4VTjBUWWeiwsbEha3N5bKx03Lp165133iHrdAKBgOn7nzlzhnT2jc+CwjXGCovUImRtjt2dsRoaGrZv3x4bG8scKS4uBoDhw4ezmAuFI4xy9NNoNDNmzLhy5UpiYuL8+fMNTkdHWlpa7OzsrK2tiUkf19lRjMGoV5P5fH5RUZFSqQwODmarQH1ga2tLTPru3btnguwoxmDsO+/awXqZmZnvvvtuamoqC+XqMzvqIfvkY6ywtAP3Ll26tGPHjrS0NBbK1QvUTr2/wGaNZYKnTu3U+wvGxr+Z2Nxs7NjXw8PXNDW5c5cFhRXYEZZ2jcWpsESikPR0GDWKuxwo7MBmH8vd3Z3H41VUVKjVahaK1nN2ANSDqj/ATo1FhCUUCgMCIgG87t1rcnXlxO6c2jH2F4wVlofHqODgGo1mUOeB1Lw8KCsDV1cjE+4tOwBaY/UHjG0Khwyxy8sbcvmyqKUFgPsH7+YGAgFUV0N7O1dZUFjBWGHx+eDmBogdNtRcG7wKBDB0KGg0wNk2XgMRlUp16tSp9evXf/7552xNQ7Jgt+PuDrdvQ3k5+PqawjnY3R0qKqCsDDw9OcxlIKBSqbKyspKTk3/44QfipikSiVpaWo4cOULifo2BHWFBp5hMICwPD8jJod0sw2lubj558mRycnJqampDQwM56OvrO3/+/Pb29q+//nrVqlW5ubkklNJgWBMWGamZYNS2aBGMHQt+fhxmYZEolcpTp04lJyenpKQ8fPiQHBw7dmxUVNT8+fMnTZoEABqNpqioKC0tbfXq1cePHzfqFRLj37z5/HMEwPfeQ0Ssr8f8fLx/3/hUKexQW1urUCgiIyPJy5iMnmQyWY+WO5WVla6urgCwY8cOY/JlQVjffosA+NprxqfUlerqrm5mKSno64stLVhTg2vXsp+jxVBdXU30xOyKzefzQ0JC5HL53bt3u19/8+bNpUuXEveKo0eP8ng8a2vrCxcuGFwAFoR14gQC4HPPGZ/SI5w6he7u+P77jxxMScFVq/CLL6iwekWhUEybNo1pxYRC4bx58/bu3VtTU9PHXbNnzwaAZcuWkY+xsbEAMGLEiMbGRsOKwYKwamowKQm1PBmMpbUVN21CPh8BcNYsZKK8zp3DlBTctw9XrMAbN6iweuDSpUuRkZEAYGtrGxkZqVAoulvo9EhxcTEJMti3bx8iNjc3E3vpTZv2G1YSFoTFbvNUUoLTpyMAWlmhTIYkQqexEWNiEADfeQf37cP8fHz9dSqsHvjss88AYPHixb1ZE/TB/v37AWDQoEGk71VQUBARkcXjYWKiISVhxzWZLeP87747PHkynj8Pfn6QmQkffQQCAVy8CM88A3v2gFgM5AX9fuBMrFJBbCysXw+vvQbHj5s489GjR9vZ2el7l0QiWbFiRVNTU3R0dFtb25gxY6KipiLC2rVQUqJ/IQxR46NoN0+vv47HjqEBviwNDQ0rVqwAgLCwH6KjsaEBEVGjQbkchUIEwGeewT/+ML6wpmLPHvzmG0REjQZnzcLWVtNk++mnnwLA5s2bEfHBgwfZ2dk6uq0SGhoa/P39Q0O/ef/9jkHT0qUIgFOm6O0JzZqwSPM0YwYC4NNPo1yOSqWuKfz2228jRowAAHt7+4SEBHKwshJfeAEBkMdDqRR7sn18gomNRcb+NCYGb940TbaffPIJAGzZsgURMzIyAGDmzJl6pXDxYoO1NfJ4ePw4ImJdHQ4fjgC4ZYt+JWFtAwHSPFlZgacnFBbC22+Dry988gnU1Dymvty1a1doaGhRUVFwcHBOTk5MTAwAHDmiCgiA48fB1RWOHYNdu0BrFqY/MH485OQAACBCcXHH4nx/IDjY4eOPARFWroTKShg8GA4cAIEA/u//4PRpfRLST4c60NaGSUk4bVqHYbWNDUokeO1azxffunVLLBbz+fxNmza1trYiYnNzs1QqnTBBKhBgRASWl7NeQJPQ1obr12NsLEokeOSIybL9+OOPAWDr1q2ImJ6eDgBhYWH6JqJWY0QEAuDcuR29mi1bEAA9PfHePV0T4dB47fRpjIzsmDXg8/Gtt/5++vTp7pclJSWdOHGC/H3t2rXAwEAAsLGx2bOnoL966LW345Ej+P33HR/XrcPgYCwsNEHOrAgLESsr0dUVAXDnTkTE9nYMCUEAfOstXVPg3IO0sBClUvT2riIO2EFBQQkJCT0G42tblebk5HBdMA5pbUUeD62sOiZLwsIQAE+eNEHOH330EQDIZDJE/OWXXwAgPDzcsKRSU9HFBRkv35ISXLMGdZsUQzSZa3J1dd3HH3/s2vleqaen57Zt2xibNe58H82GiwsCYEUFImJ0NALgfgNnGvVCJpOxJSxE7D7rrvucpYl2/3JxGbx169bbt2+T3Ufu3r0bFxfn5eW1du3aH374YeLEiYmJicSqdP/+/WKx2DSl4pDur3yY8EUfsp6DiMzfhmFv38NBHecsTbqtnFAoXLlyZV5e3rFjxyIiIh4+fLhnz56YmJiSkpKQkJC8vLzo6GhTlodDtN/RNrmwOCU8HHJzH7/Zpxn2K+TxeC+88EJaWlpubu706dMfPHgwderU9PR0xtDWEjDx24+daNdSxtdYvUE2++wbc26EGRgY+PbbbyOih4eHlYXtSdpdWCaJWeNOTADA7Katy5KamXdYtVj3GG1hmSlmjV2R/eMfMHo0qFSwejUAwN698I9/9HW9mesJizX56FJj8XhQXg4aDfC5/SVz1BReuwZ/+QsoldDWpust5q+xSFS+RqMxb0nYpc3D41xAwEnyioGt7YbZsyPGj6+treU6Xy6awpYWiI4GpRLWrAHdB1dmFpaNjY2zs3N7e7uFmfTVDhsWkp8fnZFBPp6pqDh1+fId01oDsCWyjRshLw+efhp27tTjLvPvYm+RXmqurq5WVlb37t1rbW0FE3YltcXk6uoaFRU1c+ZMYxI8dAj27AEbG0hKAr2mF58UYVlYN4vP57u5uSFiZWUlmOnHExgYmJSUtHnzZoNTuHMHYmIAAHbsgKAg/e59UoRVUVFt7oKwjLaYTDZGQSM8sLugUsHy5XD/Prz0Erz1lt63m3/2yN///9nZfWNZLSHAo2IiUcVcC+vevXtHjhxxcXHZvn17VVXV/Pnzw8PDDZ4glMng7Fnw9ASFwpAXwc1fYzk72ymVFrPg8SfaTbwJaqyTJ08GBgbm5eW1t7fX1dXt3r179uzZ3t7eGzZsSE9P19cKLyMDtm0DPh8UCujcoE0/zC8sy1pJ+xNtYXHax1KpVB999NHcuXMrKirCw8Pz8vIuXLiwadMmPz+/ioqKL7/88rnnnnN3d3/zzTd/+SVXpXp8gjU1EB0NajVs3QrPP29osQx+p4ItfvsNAXDiRHOXg2327dsHABKJpLGx8ezZswDg6urKei4lJSXPPvssdG6J3WW/46tXr8pksjFjxpBnPWPGH05OKJFgampf4R0LFyIAzpyJOmye3CvmF1ZZGQIgB9+5mUlPTx8zZszYsWMDAwOFQqGXl9fGjRvZ3WMxKSmJbDE8fPjwzMzMPq7Mzc3dunXr9Olt5H1xABw8GFeuxB9/xO7vXF68iFOn4p07RpXN/MJSqVAgQD7fZCFSJiIrK8vPzw8ARCKRo6MjqTN8fX137txpcNw6Q0MD/uUvRSTNZcuW6RjujIgFBfjJJzhhAjIKs7fH5ctRLmfZFMP8wkJEd3cEQK19Vfs3ZKs9oVAIAJMmTbpx4wbZSJZpkuzt7btsJKsXWVno70/8B/aTiHgDKClBuRxDQpDHQwDcsYNlU4wnQliTJyMAnj9vouzOnz9/7ty57OxsLhKvrKycO3cudG6116pVD6vV6sOHDzNT4dbW1v/7vwf0KoV2BO+kSexE8JaU4FdfsW+K8UQIa8ECBMBDhzjPiMSWAQBppLrs4Go8hw8fJtunDx069OjRo71ddunSJYlEYm1tPXHifQAMCcGkpMf3lLtE8LLbc9COOrYcYZWWYlmZUWMQXcjLyxs3bhwA2Nrazpkzh+n3jBw58uuvvzbARUMbIlmySDd79uxyHeIhS0vvvvsuOjh09HVGjcKvv+41fPz4cXRzQwAcOpSTOEUiLERcs8ZShGUaLzWFQkF8MkaPHn358mVEbGxslMvlPj4+RF6Ojo5SqbRHU7LHUlBQQEx/bGxs4uPj1Wq17vc2NqJc3hHGDoCOjiiVYpdSfPppR09o3jysqjKggLpSWYkffIAbNrCQ1BMhLE691GpqapjdXyUSycOHD7XPqtXq1NRUMhUEAEKhUCKR6LWztbZkLxnqEtbejomJHX1NIq/ExD9/b6+8gnZ2KJOhPoo1hMpKFAjQxqbDlMUYnghhaXcbExPx558N8avpkdOnT5PlFEdHx3/961/ap6qrq2/fvs18zM7OlkgkzMpaSEhIamqqps9y1NXVLVmypDfJGkZ2NkokuG5d199bn3Z8bEJsXR79qgzBnMIqLMToaExM/LPbuGYNDhuGADhypH5+Nd1pb2+XyWR8Ph8Apk2bdrOb38t7773H5/MjIyPPaw1Hi4uLpVIpCcgm3S+5XK7sqRzakv2eiaZnCbXabN6FO3ciAEZFGZuO2YSlUKC9PQLgokV/dhtffx3/+teOaS0AdHPDzz7Tw4iCoe+FDsK6desY49ewsLAff/yR6Rs1NDTI5XIvLy9ydujQoTKZjPHwJJIVCAREssXFxYZ+B33B+jBNR+7cQR4P7ezQuMFMn8J64YUXJBLJtd6cYgylsRFXrOiQzquv9uDd3dqKSUk4ZcojfjUFBbqmzyx0eHt7973QUVFRIZPJnJyciID8/f3lcjnTorW2tiYlJU2ZMoWctbGxkUgkJ0+eDAkJAQCBQBAXF9emrx+ZzrA+TNMd0tVLSTEqkV6FVVRURNoRPp//8ssvp6enG5VPJ7/9hiNGIACKRCiXP+bikydx3ryOAZGfX+uCBQszMjL6uL6xsVEikRAdLF68+L5ufvMPHjxISEgYOXKk9vDwjtZSWVpa2rx588hUAumnP3Ztrl/z178iAEokRiXSV41VWFgolUoZN8ugoCCFQmHwb9TgWeNr13DNGnzuuYOkGMHBwd9//3331dyLFy8SW0CRSCR/rGa78djh4bVr11566SWhUOjp6cnYmXBHSgru3YuIWFODq1Zxndsj3LjRsUptzBzs4/tY1dXV8fHx5I0iAHBzc5PJZLW1tXplc/fu3dWrfyWzxu++a0iJuxRj2LBhMpmM1Eld1ub+MG6lIzMzc9GiRaS25vF4c+bMYWw8L1++DAABAQHGpK8jZhQWIgYEoEikPHmy2uAUdO28k2VUMnMNAGKxOCYmRsdHSBY6nJ2HjBtXZuSssVKpTEhIGD16NCmGg4PD2rVrw8PDe1ybMwZmeGhjY8NMo5MtspydnVnJom9SUjAiAjduxLVrzSCsHTt+sLMbFBMTY3AK+o0KNRpNWlpaZGQk6XCQ4frZs2d7u16pVK5fv55c/OKLL1ZVGf4L6KMYQqHQxcXlCAcrHbW1tT8x1mOIGo2G7EjT4wQEu5i3xsrNzQWAIUOGGPwCmYHTDVeuXImJiSEmfaQBUigUXQphzEKHjly6dMnZ2RkAzp07x3riPUIscTiaYtDGvMJCxFGjRgGAwYM2o+axKisrZTIZebQA4OvrGx8fT146Y2WhQxdmzJgBAL/88gt3WWgzffp0ALDgISFDXFwcAGzcuNGw21mYIH3w4MHu3bv9/f2JvJycnJiu2BtvvGHkWwOPZenSpQBw8OBBRCwsLPziiy9YnwfXZvHixQCQaNg2IP2KCxcuAICnp2ff61q9wUKUjlgsjo2NvXHjhkKhCA4OrqurE4vFYrE4JCRk5MiRBuy9oRfakVWFhYWbNm369ttvTZOdZTN58mRvb++7d+9evHjRgNtZC//i8/k5OTnZ2dlSqfTQoUO7d+8+e/Ys8VflFO1YUBNEspsm9PRJgMfjLVy4EAD+85//GHA7m3GF5LkKhUIPDw9i124CtwLtKsQE1cnAqbEAYNGiRQBw6NAhA+5lM8TexLG/3TN96qmnbG1t6+rqmpqamDcUuMvO4gkNDZ06dWpoaGhra6uNnnvOsC8sUksNHTqU8fHRt0wGZ8rj8dzc3G7dulVRUUGWdzjNzuIRCARZWVmG3ct+U0h+zV18fLiDqRoREbivKQeUsIyBTWGRh8p86aZ5BnZ2doMHD25tbb1//z5w31Q5OjqKxWKlUtnQ0MBRFpYBm8JycHDQ/tLN0s0ygZoHVDfLYFh2mzHxM+4t0wrGkpzj7Ci9wbLx2tSRI8cjaqqrYcyYN8aMWTdz5mClkt0suqOtYJPVWLSb1TcsC2u/oyMUFkJpKQBMGDQIzpwBb292s+gOncp6AmHbeM0cOzJ0n3xn96kj4sOHD3vMjtIbXArLVF593WssFtup6urqyMjIJUuWYKdvLK2xdIF7YZm28y4Wix0cHJqbm+seu/GZDhw7diwgIODo0aPZ2dm3bt0iB8kmGlRYj4HVVy0QMzMRAKdN6/g4aBAC9LBTJ6uUlpYCgLu7O/mYnJx85MiRlpYWY9Jsa2tj4l2ff/75srIycpzsL2xnZ2eyVwv7KWwL6+ZNBEBv746PJNSrMxiBI9ra2vh8vkAgYMuQ6Pr16xMnToTOeFfy7mtDQ8Nrr71Gfo1RUVEmCNTp17AtrJYW5PHQ2rrDv2LmTATAnjavZxey2zRTrxiDQqEgewf7+Pgw1dKFCxfIm4z29vYJCQnG52LxcBBi/9RTCNBht7N8OQLggQPs5/IowcHBYrH45Zdfzs/PNziRhoaG5cuXkzqJ2fOcxJaRYPzg4OAbN26wV2pLhgNhBQejtzeSB3D4MMbHoxEPW0eampocHBwAgMfjzZs3Ly0tTd8UGC9aBweHA52/hDt37oSFhQHbsWUDAfPbGLFFUVGRtlFMYGBgQkJCc3ez6W6oVKr4+HhSJ02ePLmwsJAcT0lJIb6Prq6ux44d47j4lgY3wmpvxw0b8K23MDoaTftI6uvr5XK5p6cnkZerq6tMJrvXp2HNmjVrAIDP53/44Yckgo2xKgWAOXPmVFRUmKr4lgM3wtqzB7/5BhFRo8FZs0zv4N7a2qpQKAICAog4bG1tJRLJ77//3uPFV69e9fX1PX78OPl47do18l61ra2tXC43LEaFwo2wYmP/7FfFxGA30zOTkZmZ2SVuu8fuFzNPwYRDjhkzhliVUgyDG2ElJOC33yKarcbqwh9//CGVSkUiEanAnnnmme5x231blVL0hRthtbXh+vUYG4sSCSfm0QZRVVUlk8mGDBlC1OPj4xMfH0/mObV9HwdCMKoJsJxRoY40NTV99dVX2jZrzz77LFm6CQsLu2Pk1kSUTgacsAhqtZr41QBAQEBAH1alFMPgIXu7CPdHsrOzRSKRRqNhhpAUVhjowqJwhPm37qVYJFRYFE6gwqJwAhUWhROosCicQIVF4QQqLAonUGFROIEKi8IJVFgUTqDConACFRaFE6iwKJxAhUXhBCosCidQYVE4gQqLwglUWBROoMKicAIVFoUTqLAonECFReEEKiwKJ1BhUTiBCovCCVRYFE6gwqJwAhUWhRP+P8NrxeaknNM8AAAAAElFTkSuQmCC" alt="Mol"/>

>  <Name>  (9) 
ABL1_HUMAN_2HYY-B_alignment_L1F009@ABL1_HUMAN_2HYY-A_alignment_L1F009#ABL1_MOUSE_3MS9-AA_alignment_L2F009#ABL1_MOUSE_1IEP-B_alignment_L1F009@ABL2_HUMAN_3GVU-AA_alignment_L2F009#MK14_HUMAN_3MVL-A_alignment_L1F004#ABL1_HUMAN_3PYY-BA_alignment_L2F009#ABL1_MOUSE_1IEP-A_alignment_L1F009#ABL1_MOUSE_1OPJ-B_alignment_L1F009::MK13_HUMAN_4EYJ-A_alignment_L1F025::ABL1_MOUSE_1IEP-A_alignment_L1F018#ABL1_HUMAN_2HYY-B_alignment_L1F018#ABL2_HUMAN_3GVU-AA_alignment_L2F018#ABL1_HUMAN_2HYY-A_alignment_L1F018#ABL1_HUMAN_2HYY-D_alignment_L1F018#ABL1_HUMAN_2HYY-C_alignment_L1F018#ERROR_4CSV-A_alignment_L1F018::DDR1_HUMAN_5FDP-A_alignment_L1F019#MK14_HUMAN_3CTQ-A_alignment_L1F037#MK11_HUMAN_3GP0-AA_alignment_L1F025#VGFR2_HUMAN_3B8R-B_alignment_L1F048::ABL1_HUMAN_2HYY-C_alignment_L1F006#ABL1_MOUSE_1IEP-B_alignment_L1F006#ABL1_MOUSE_1FPU-A_alignment_L1F002#ABL1_MOUSE_1OPJ-A_alignment_L1F006#ABL2_HUMAN_3GVU-AA_alignment_L2F006#ABL1_HUMAN_2HYY-A_alignment_L1F006::DYR1A_HUMAN_5A4L-B_pocket_L1F003::

>  <score_inter>  (9) 
-16.3634

>  <best_rmsd>  (9) 
2.34

>  <Lfrag>  (9) 
(12545, 16375, 21781, 3527, 17386, 2747)

>  <SA_score>  (9) 
2.65

>  <QED>  (9) 
0.54

>  <LogP>  (9) 
3.2

>  <clogp>  (9) 
3.21

>  <NAR>  (9) 
4

>  <NCA>  (9) 
0

>  <nrot>  (9) 
5

>  <TPSA>  (9) 
105.9

>  <HBA>  (9) 
7

>  <HBD>  (9) 
1

>  <NRB>  (9) 
5

>  <NHA>  (9) 
31

>  <RoF>  (9) 
0

>  <Frag>  (9) 
0

>  <Lead>  (9) 
0

>  <Drug>  (9) 
1

>  <PKI>  (9) 
1

>  <PAINSA>  (9) 
0

>  <PAINSB>  (9) 
0

>  <PAINSC>  (9) 
0

$$$$

     RDKit          3D

 31 34  0  0  0  0  0  0  0  0999 V2000
    6.1862   10.8421   -2.3929 C   0  0  0  0  0  0  0  0  0  0  0  0
    6.1981   12.1512   -2.8625 C   0  0  0  0  0  0  0  0  0  0  0  0
    6.5775   12.4209   -4.1870 C   0  0  0  0  0  0  0  0  0  0  0  0
    6.9434   11.4377   -5.0954 C   0  0  0  0  0  0  0  0  0  0  0  0
    6.9148   10.1171   -4.6322 C   0  0  0  0  0  0  0  0  0  0  0  0
    6.4549    9.8482   -3.3266 C   0  0  0  0  0  0  0  0  0  0  0  0
    8.3338    8.1200   -7.4790 C   0  0  0  0  0  0  0  0  0  0  0  0
    9.2469    8.3277   -8.5347 C   0  0  0  0  0  0  0  0  0  0  0  0
    9.5445    7.3279   -9.4376 C   0  0  0  0  0  0  0  0  0  0  0  0
    8.8929    6.0713   -9.3395 C   0  0  0  0  0  0  0  0  0  0  0  0
    7.6967    6.8645   -7.3705 C   0  0  0  0  0  0  0  0  0  0  0  0
    7.9798    5.8528   -8.2904 C   0  0  0  0  0  0  0  0  0  0  0  0
    6.8796   10.2950    2.2430 C   0  0  0  0  0  0  0  0  0  0  0  0
    8.1722   10.6212    2.1336 C   0  0  0  0  0  0  0  0  0  0  0  0
    8.6702   10.8692    0.8409 C   0  0  0  0  0  0  0  0  0  0  0  0
    7.8694   10.7766   -0.2181 N   0  0  0  0  0  0  0  0  0  0  0  0
    6.5954   10.4507   -0.0796 C   0  0  0  0  0  0  0  0  0  0  0  0
    6.0708   10.2163    1.1356 N   0  0  0  0  0  0  0  0  0  0  0  0
    5.6949   10.3079   -1.1282 N   0  0  0  0  0  0  0  0  0  0  0  0
    7.5322    7.8762   -4.7801 O   0  0  0  0  0  0  0  0  0  0  0  0
    7.5659    8.9709   -5.3509 C   0  0  0  0  0  0  0  0  0  0  0  0
    8.0286    9.1327   -6.6362 N   0  0  0  0  0  0  0  0  0  0  0  0
    6.2204    9.4758    6.0006 C   0  0  0  0  0  0  0  0  0  0  0  0
    4.8245    9.2894    5.9421 C   0  0  0  0  0  0  0  0  0  0  0  0
    4.1657    9.4412    4.7690 N   0  0  0  0  0  0  0  0  0  0  0  0
    4.8035    9.7747    3.6147 C   0  0  0  0  0  0  0  0  0  0  0  0
    6.2073    9.9770    3.6027 C   0  0  0  0  0  0  0  0  0  0  0  0
    6.9140    9.8235    4.8143 C   0  0  0  0  0  0  0  0  0  0  0  0
    4.5589    9.5357   -1.1701 C   0  0  0  0  0  0  0  0  0  0  0  0
    3.4917    9.7890   -0.6182 O   0  0  0  0  0  0  0  0  0  0  0  0
    4.6193    8.4112   -2.2200 C   0  0  0  0  0  0  0  0  0  0  0  0
  1  2  2  0
  1  6  1  0
  2  3  1  0
  3  4  2  0
  4  5  1  0
  5  6  2  0
  7  8  2  0
  7 11  1  0
  8  9  1  0
  9 10  2  0
 10 12  1  0
 11 12  2  0
 13 14  2  0
 13 18  1  0
 14 15  1  0
 15 16  2  0
 16 17  1  0
 17 18  2  0
 17 19  1  0
 20 21  2  0
 21 22  1  0
 23 24  2  0
 23 28  1  0
 24 25  1  0
 25 26  2  0
 26 27  1  0
 27 28  2  0
 29 30  2  0
 29 31  1  0
 29 19  1  0
  1 19  1  0
 21  5  1  0
 27 13  1  0
 22  7  1  0
M  END
>  <Smiles>  (10) 
CC(=O)N(c1cccc(C(=O)Nc2ccccc2)c1)c1nccc(-c2cccnc2)n1

>  <MW>  (10) 
409.2

>  <2D_mol>  (10) 
<img data-content="rdkit/molecule" src="data:image/png;base64,iVBORw0KGgoAAAANSUhEUgAAAMgAAADICAIAAAAiOjnJAAAABmJLR0QA/wD/AP+gvaeTAAAZaElEQVR4nO2da1RU19nHn4EBFRRnABVRLgoCYqNRA3iJAsoyN5qYlWKjhWhNMxprx1TbTJS1AqsrtsS0aw0pMcBK3pZojZ2sFBepvQQR8VbQQFoQ0YCCGNBELioXYWDmeT9sOI4zDAwzex+Gmf37NBzO7Gefc/5n73327Od/JIgIHA5tXMa6AhzHhAuLwwQuLA4TuLA4TODC4jCBC4vDBC4sDhO4sDhM4MLiMIELi8MELiwOE7iwOEzgwuIwgQuLwwQuLA4TuLA4TODC4jCBC4vDBC4sDhO4sDhM4MLiMIELi8MELiwOE7iwOEzgwuIwgQuLwwQuLA4TuLA4TODC4jCBC4vDBOlYV2B80NfXl5OTU1tb29TUtGPHjjVr1ox1jewe5IzEF198ERERAQASiYSctKSkpMbGxrGul13DhTUcly9ffvbZZ4mY5s2b9+mnn6rV6ilTpgCAh4dHWlragwcPxrqOdgoX1tDcuXNHqVS6uroCgFwuz8jI6OnpIf9qampKSUkhrVdISIhGoxnbqtonXFjG9Pb2qtVqLy8vAHBzc1MoFN9//73pbiUlJQsXLiSN2dq1a6urq8Wvqj3DhfUQvV6v0WjmzJlD5JKQkHDp0iWjfaqqqj7++GOdToeIOp0uLy/P19eXSFCpVN6/f38sKm6PcGENUFZWtnLlSiKpyMjIf/zjH0PuFh8fDwBLly49f/482dLa2ip0mv7+/nl5eXq9XsSK2ylcWNjY2CiMmfz9/XNycvr7+83tXFBQEBQURJ4QU1JSbt++TbaXl5evWLGC6DI2NvZ///ufWNW3U5xaWB0dHWlpaRMnTiRPeSqV6t69eyN+q6urS/iWTCZTq9V9fX2IqNfr8/LyZsyYAQBSqVShUNy5c4f9QdgpTiosMjwiIpBIJElJSfX19aMqoba2NjExkTRRERER//73v8n29vZ2lUrl7u4OAN7e3mq1epj2z4FxUmFt2rSJaGLVqlUXL160upzCwkIydwoAiYmJDQ0NZHtVVVVcXBzZHh0d/c0331Cq+LjBGYWVn5+/ZMkSuVxOZaCt1WqNZk2FGa+CgoLAwEAPD48//vGPNtd6nOGMwsrOzgYAhUJBsczGxsakpCRhjv7cuXNk+40bNwDA19eXYqxxgTOubtDr9QBAJghoERAQoNFoiouLH3vssevXr3t6epLtZIzv4uJ059npDhgAdDodDArr2rVr27ZtO3jwIJWS4+LiKioqCgsLFy1aZBrLqXB2YTU3N+fm5h49epRW4VKplEyimsZyKpxRWKQrJN0T6wvPheVEGF5s8pndGMhQxE6F0x0wPCosFgN5c7GcCmcXFu8KGeGMa97FHGMhylatOuTnN4FR+XaLMwrLtCtkNwbq65tx5kzyY48xKt5+cd6uUJwWS68HAHC+sbtTCstwwM5+jAUA4HxDLKcUlriDdwAuLCdBzDEW7wqdCHFn3gF4i+Uk8K5QBLiwWP+kA+CUXaHzzmMRMW3atGnNmjUeHh6MYvn5gUIB4eGMirdfnFFYhtMNEyZMIOlcVOjqgsEVfgOEh0NODq3ixxNj30b39fXl5uYuW7Zs/fr16enpPT09rMNVVlYCQHV1NcViL1+GZ5+FlJRHNh47BuHh0NcHDQ3wq19RjDYeGNuV0ceOHQsLCyM1EWw2CgoKGIUrLCxcsGABAEyfPh0AEhISLl++bGOZTU24dSu6uCAA+vriYAYrImJ+PqakYFYW1tfjnj02xhlnjJmwqqurn3nmGSKpsLAwjUbD1GajoqJCyMeaP3/+tm3bZDIZAEyYMGHfvn2dnZ1WlNnVpfvNb9DTEwHQ3R1378a2NiEcvvwyHj2Khw7hxo1YVcWFxZ6mpiaFQkGGON7e3hkZGb29veRfLGw2zIWzxXOB2IfMmxcWFFQLgImJWFsrhMOf/nSgAUtOxkOH8OJF3LKFC4slXV1dGRkZhg5BQyah07LZIOFIxh+RaXt7u9E+X3311fLly0lLFhsbW1lZOWKxp0+ffuKJJ8hXfvxjVUmJEA4zMnDKFARANzdUKDAvDw8dQkTcuJELiw3kFg8ODibXIzExsVa4xwe5devW66+//t1335E/DW02Vq9ePSqbDdNwdXV1w+xs5LnQ0tIy5J43btwY0j5Er0eNBoODEQCNGjCnRQxhlZaWChJZsmTJqVOnhtxt69atACCTyTIzM01tNlxcXFJSUiyx2TAMt3TpUnPhjGhvb1cqlVKpFAB8fHzUajUxwTJk//79MGgfIvTRZ89eiIrSE0k98QSePm1JNMeHrbDM3eJDUldXJ9hshIeHW2GzYRhu1qxZw4cbkpqamnXr1gmiFEywCN3d3bt3725qajIKt3LloVmzMCcHndL+Y2hYCcvUIcjCYXhhYeH8+fOFLkyw2bhy5cpTTz0lNHtCDjuBiM+KcENiZIIl9M6G4fbs2UO07unp+e67WV1dVkdzTOgLi1iik4ki4hAkiMNCTG02BHNiU98z03A3btyw/SjMmWAZhnNxcaEVzvGgLywyEIHBfHOryzE0Jw4NDf3iiy/I9s7Ozn379k2YMAEAvLy8Zs+eTSXckNTW1j733HOk/IiIiIyMjB/84Afkz/j4eOrhHAnKwqqsrAwODvb29s7Pz6dS4KlTpx4bTEVISEioqakh28mAzNXVVS6Xs/bEFkywyATbvHnzuAX3iFAWVmlpKQDExMRQLLOvr0+tVk+dOhUAJk6cmJWVJfyLPDCO1ozPCh48ePDOO+8UFBSo1WqtVss6nANAWVjnzp0DgOXLlyOiXq+/du3a9evXqZTc0tKiVCpdXFyOHz8ubJw5cyYANDc3UwnBoQjl1Q2GK1IePHgQEhIiDEpsxMfHJzMzs7q6WngHCThxnrH9Q1lYrFf9CoafhuGc0HLD/mEoLBGMVlhbenCshklXKE4CjDghONYxzrrCIcPxrtAO4V0hhwmUkykQ1/n798nlfQCg0/kGBGinTdPTDWHIihXF/f3o4uLGLgTHOigLq79f2twMnZ1SANDpXG/eZNuWnDoVo9OB1BlTjewd6l0hwGDiL/nMdPzjtOmg9g/1p0KAwStNPrMb/yACIkgkMPgKcI4dwbzFYicsp7VFGBdwYXGYQHnca9gV+vmBWm2ccs4oFsfeoCwsw1ZEJoNdu+gWbzYWx95g2BWyhgvLnpEgIsXienuhuxukUpgyhWKpQ9PTA5mZMHEi23aRYx00W6xjx2DhQpg8GVpb6Zur3LxpHGvRIti9G154wfmMXMYDlLvCmBjIzaVbJFRUQFwcREVBRwfzWBxaUBbWunVw7hx0dgIA3L5ta2nffgubN0NUFJSUgF4PNTVmY3FsobW1tb29nW6Z9B/Wd++GP/wBdDqIi4PYWKistKaQrq6u9HQMD4dPPgE3N3jzTaithehoAIDycoiPh7q6h7E4VlNeXh4bGxsfHx8UFPTKK6+0tLRQK5ri+vn8/IfmKq+8gtOnIwBKpahUoonLi1mIn0dQUNDKldeJwYZg53HzJqakDDgELVvmvEYuVGhsbExOTiZpm15eXmTp0bRp0z766CNT0worYOjd0N6OKhW6uyMAenujWj2ytUFxcfHixYuJ4p955rWzZwe2GzoEubujUol377KruIND3J0mT54MAO7u7kql8u7du8M7GFgBc7eZK1fwqacG/H2WLMFHXTYeUldXt379enJggYGBhw8fJp5YOh1qNBgY+NAh6No11lV2WHQ6nUajCQwMJOc5MTHx2qNn09TBwOpYIvljHT2Ks2cjALq44K9/feD777832qG0tFQikXh6eqpUqo6ODrLx5MmTa9b0EEnFxKDNd5FTc/LkSaE3iIqKOj3ot2RkamdkWmHotzgqxHP06+zEvXtx9eqj8KjNhkBubu6tW7fI52+++SYpKQkAnnzy/2bPxpwcpNHvOynCyQSA2bNn5+TkkFEUMeaMjIw0NZozZyllOWJ7kNbW1go1joiIMK1xa2vrrl273NzcAGDKlCm/+9273d0i19FxaGtrU6lUxEDF09MzLS2te/BsFhUVPf744+RC/P73vx/y6+YspSxhbFyTh6yxVqvNycmZNm0aDPr3CQ0YZ7QMczKvXr1q2IANb/E6jKXU8IyZHXdPT88777zj6elJbqbNmzfPmzePHG1CQsKoHEc5Rgh29gCwdu3a//73v2T7MA3Y8JizlBqGMX6BwLfffktq7OPjA4OG72NbJWpotbhjB+7YgRs3YnGxODHLy8sFO/vw8HDhZFLpDYwspYZ/98IYC4vw5ptvAsDy5csdyiEoJwc/+QQRsb8f4+JECNjd3b1hwwYA8PX1zcrKEp6NCgsLIyMjTRswKyCWUsK7F8rLy83taRfC+uijjwDg1VdfHeuKUOUXv8BBmzjcsOHhWyuYkZWVRaY3BTt78ouNaQNmIy0tLQqFwsvL6yc/+Ym5fexiYa9jWjBERkJ5OQCATgd37oBczjogyQtfuXIlaVF0Ol1SUlJJSYmvr+8HH3xw6dIlYcxuIz4+Pmlpaffv3y8uLja3j13kejqmBUNvL+TlwZkz0NUF8fHw7rvwwgvwqA0TXYzuT1dX1wMHDpSVlaWmphI/RHaxTLELYTmmBYNaDQ0NcOQIzJkDP/oRfP45hIaKKSwAeOmll1566SVa5X/99dfZ2dmLFy/evn37iMKyi0bCMbtCw4RdUdbnsz6N165dy83NLSoqsiQWFxYzxMyxBAD29j6jshLiwmKGoXeFKDmQrE/jqMzP7GKMNWnS/CVL3pTJlox1RajicF3hqOwa7UJY9+8/V1Hx3OA6M0eBd4VjjmOmnjp3V2hHwnKwaSzH6woNpxvHR1fI2klrTHh72TLUat92cXEDODJ37k3ETe7uASwjsu4KDacbx4ewHLLFeu/06Z6enn2urm4AH1y5cv78+VUATIUlZlc4PsZYDtliGd7fIhhIAx9jmeKQg3eRLe/h0TEQC0Y13cCFxQqRX9IB7H9yNb1V7L0rDA2FhAQIDh7retCDrCJ3cXEhy3nFbLHEHGPZ++B9+3bYvn2sK0EVo0GVOOuCxs0Y69y5c3fv3qVdPWOOHYPwcOjrg4YGx3G6Mjrv4qwLMn1E2LNnz65duzqM/J+s5Y033mhra3v77bfBFmG1tbWtX78+NDQ0MzOT1JgdojldIaJGo/n0009TU1Pb2trYBRLOe01NTV1d3Zh0hbdu3crKynr//fcjIyOPHj1qe/kTJ06Uy+WTJk0CS55zza1Zrq+vF5ZLx8TEXLhwgcpyaUNKS/HDDwc8ajZuxKoq3LMHc3Lwzh3qoRARL168uGrVKgAgfhhyuVytVvePaFRiFVqtdufOnXPnzvX09JwxY8asWbOSk5PvMDowRES8cOFCQECATCaLjY0VPBfKy8tXrFhBLmJsbCzFpLoDBw4AwPPPP29uhxGSKYxcIr777jsq1bp5ExUKdHFBd3c8eBAPHcKLF3HLFkxKQgCUyy2yphlNuJsKhYLcXr6+vqmpqU8//TQ53YsXLz4rmNpQoqGhYePGjWTY7uPjQ96ILpFItmzZYovNxjDhXn75ZRKONCcymez9998nWTp6vT4vL4/UQSqVKhQKG/V98+ZNkrE3d+7ciooKc7uNnKVj5BJh6rkwKjo7MS0NJ016aEj0l788dLrauvWhNc3jj+OZM1bHEcJ1pqWlkdNNLHvu3btH/lVQUDBnzhxyyZOSkhobG20NZiZcd3e3cAJJmqh1NhvDh5s0aZJKpfr666+HdDBob29XqVTu7u4A4O3tbV1Tfe/evbfeeoscyKRJk1JTU3t6esztbGn614ieCyOi02FeHvr5IQBKJJiUhObeb19QgHPnPvQtsu6KE8cLPz8/QTrXTeJRvOQjhqurqxOSZMLDw//1r39ZF8iScIWFhcLLsw09F4xMsM6b85SyIFx9ff3wXxldXqFRjW/cuGHhF4uLby1cOKCVFSuwtHSE/bu7MT19oGGbMgXfew97e836C5hSVFS0aNEiUs+oqKgzJk1fVVXV1atXyWfStpOdw8LC/vnPf1oeiHDixAkhXHR09DB96/Hjx4mTgKur+7Ztd627Z778EletepGEW7lyZVlZmek+pp4LQusyWhMsy4/OkFEnrPb29qrVajL+NarxkBALCh+faVOntgcEYF4emnegMIZ4QwJgcLB2wYIlx48fH/Erho4XAQEBQzpe6HS66OhoNzc3pVJ5//59srGoqEjwO0hMTBzxjrQ8nBE9PT2//e1vExI+B0BPT9y/H4c9f49w5crAMHT16ipLwgkOBgAQGhr697//nWzv7Ozcu3cvMXGQyWS1tbVmwl0Z7dEJWJkJTWpMQhrW2JCWlpadO3cSQyIvL6+DB09a5lNizJdf4g9/+B6J9eKLL5q75K2trcIwgvRr5nxRurq6XnvtNTKWnzVr1pEjR8j5Ine5l5cXGUMM76xiGG7y5MmW27AQmpowJQUlEgTAkBAcMUX5zh38+c9RKkUAnDoV33tPN/z9bEhxcbGh50LNYH42McF68sknTeVi49GhjSn2hjU29B0kFhS+vr5AyZDI6JIbuv4NGc6Shy/DR/HVq1cLj+LNzc3CXU5uU9PKWBFuSE6dQmGEkJCAQ7psaLWoVqNMNuCHmJKCVkQjngskbZU8VQgn0PBM4uCpJrnUthydrd4NpjXWaDShoaHC/UFx7qS5uVmYNSDGTohYUFBgdTjDR3FyEoVH8dOnTwsDi7Vr11ZXV5PtBQUFISEhFI+urw8zMwd0M2EC7tv3yDzL3/6GISEDynv6abx0yaZYLS0tSqVSaKpN7xmKR0fHFOT27dtbtmwhdzmp94IFC6wYBVvC2bNnBS/NmTNnkg+2hOvo6EhLSzN9FO/v78/KypLL5eSe2bJli9DCUT+61lZUKtHVFdetw/x8DAtDrRbr63HpUgTAiAi0wJHKUr766qtly5aRA4mLi6usrCQbV69eTTZGRERY4oA1PNTcZshsSlJS0t69excsWCCXy//zn//QKtwI8vTr5eUVFBTk5eVl49QawZwfdWtrq1KpdHV1JR5xPj4+VMINSVkZ1tVhfj6mpGBWFtbX486dmJtLc66YoNPpcnNzSW/u5ua2cOFC0ihMnz49Ozubyq8R1IRF7ngyD0RuCHbCIuzYsQMA9u/fT7HMv/71rwEBAaTd3bp1q+Du/PHHHwNAcHDwXfYG80a/cbGjvb1dqVRKpdKYmBjB8J1W4dQWchiuDBFnJS553vSk+grXDRs2XLlyhfSMhw8fFt4wQyafAgICqNu2mEOEt7nIZLLMzMyKiorPP//86tWrmZmZFI+O2nqsUaVwUIxI5Hv16tWSkpLw8HDhh3Or8fDwSE9PT05OLisrCwsLIxvFN1p64gno7RUjkPBcTxc6wiKtn0QiGasFk2fOnNm2bdvPfvYz24VFCA0NFR42QVyjpcEXdMCRIyJEYwWdW3DIdW1iLpgUM7ucNceOwZ//DADQ0ABvvCFCQCbQFJbRSlwxu0IxV+VyLIFOV2jUU4jfFYpptCICeXlQWgodHTBtmjgB6eMgXSHrwbXILdbmzZCdDfv3ixONCXRarMk6HcLDJPmrej3KZChiiyVmSh3HEihNNxglyff3S+7elTjcGEucrlB4KgwOBrVahIBMoHSmjHKZRXftEWeMxVssy2EpLD7d4MRQuhJGjnWi2Mfw6QZ7hneFFiHydIMD4CDC4l2hvcGmK3S4FosLa7TQu8Xd3R8qSRSTYD7GsmcozWPNmfPIIo/79+kUOyyGF/vVV19du3at4XoEG0HEzs5OkpcHfIw1euj5Y/X1DfwW394OCgUMvkCWHYbCMlrlYiMXL1785S9/OXPmzM8++8w0FscS6AnrT3+CZcsgJQV0OkhIEE1YdB28GhoaVCrVZ599hoj+/v6tra3kZdX9/f3AhTUa6LXtly5BVBQAgKsrTJ8Og4t62bF79+7Zs2cnJyenp6drtVobS+vs7ExPT58/f75GoyGpizU1NURVFy5cyM7OjoiICAwMpFFx54DW4nn88EM8fBgRsb8f4+OpFWue1tbW559/nhxFZGTkiRMnrCuH5PwIZkOGjhfXr1/fsGEDWRa7aNEiyxPMOfSEpdXi66+jUonJyVhURK3YkThx4oTwinbLPRcECgsLFy5cSL4eExMjZH2RZENiROPh4aFSqQT/I44l2MVb7G1kVJ4LAjU1NYIxU2BgoOB4MUwDxrEcRxAWoampSfBcCAkJ0Zj32SCZ5lKpFABkMllGRoYgRHMNGGe0OI6wCCUlJYIyDD0XDDl//rxEIiG+iYL5pbkGjGMdjiYsHOzLhPxxQxMsgQMHDghuPsM0YByrcUBhEQTPBQDw9/cfsgUiJnIk/deoAePYiMMKi2DOBAsRCwoK5s6dS/6VkJBQVVU1hvV0PBxcWDiUCVZhYSExfAeA+fPnW+JAyRktji8sQnt7+65du8hAinhv+vn55ebmMnqBAEeCiDQn8u2bS5cupaamRkdHd3d3v/XWW8LiBQ51nEtYHNHgC4w4TODC4jCBC4vDBC4sDhO4sDhM4MLiMIELi8MELiwOE7iwOEzgwuIwgQuLwwQuLA4TuLA4TODC4jCBC4vDBC4sDhO4sDhM4MLiMIELi8MELiwOE7iwOEzgwuIwgQuLwwQuLA4TuLA4TODC4jCBC4vDBC4sDhO4sDhM4MLiMOH/Ac3bZmD6M4/gAAAAAElFTkSuQmCC" alt="Mol"/>

>  <Name>  (10) 
ABL1_HUMAN_2HYY-B_alignment_L1F009@ABL1_HUMAN_2HYY-A_alignment_L1F009#ABL1_MOUSE_3MS9-AA_alignment_L2F009#ABL1_MOUSE_1IEP-B_alignment_L1F009@ABL2_HUMAN_3GVU-AA_alignment_L2F009#MK14_HUMAN_3MVL-A_alignment_L1F004#ABL1_HUMAN_3PYY-BA_alignment_L2F009#ABL1_MOUSE_1IEP-A_alignment_L1F009#ABL1_MOUSE_1OPJ-B_alignment_L1F009::MK11_HUMAN_3GP0-AA_alignment_L1F004::ABL1_MOUSE_1IEP-A_alignment_L1F018#ABL1_HUMAN_2HYY-B_alignment_L1F018#ABL2_HUMAN_3GVU-AA_alignment_L2F018#ABL1_HUMAN_2HYY-A_alignment_L1F018#ABL1_HUMAN_2HYY-D_alignment_L1F018#ABL1_HUMAN_2HYY-C_alignment_L1F018#ERROR_4CSV-A_alignment_L1F018::DDR1_HUMAN_5FDP-A_alignment_L1F019#MK14_HUMAN_3CTQ-A_alignment_L1F037#MK11_HUMAN_3GP0-AA_alignment_L1F025#VGFR2_HUMAN_3B8R-B_alignment_L1F048::ABL1_HUMAN_2HYY-C_alignment_L1F006#ABL1_MOUSE_1IEP-B_alignment_L1F006#ABL1_MOUSE_1FPU-A_alignment_L1F002#ABL1_MOUSE_1OPJ-A_alignment_L1F006#ABL2_HUMAN_3GVU-AA_alignment_L2F006#ABL1_HUMAN_2HYY-A_alignment_L1F006::DYR1A_HUMAN_5A4L-B_pocket_L1F003::

>  <score_inter>  (10) 
-30.8447

>  <best_rmsd>  (10) 
2.47

>  <Lfrag>  (10) 
(12545, 13459, 21781, 3527, 17386, 2747)

>  <SA_score>  (10) 
2.3

>  <QED>  (10) 
0.53

>  <LogP>  (10) 
4.5

>  <clogp>  (10) 
4.48

>  <NAR>  (10) 
4

>  <NCA>  (10) 
0

>  <nrot>  (10) 
5

>  <TPSA>  (10) 
88.1

>  <HBA>  (10) 
5

>  <HBD>  (10) 
1

>  <NRB>  (10) 
5

>  <NHA>  (10) 
31

>  <RoF>  (10) 
0

>  <Frag>  (10) 
0

>  <Lead>  (10) 
0

>  <Drug>  (10) 
1

>  <PKI>  (10) 
1

>  <PAINSA>  (10) 
0

>  <PAINSB>  (10) 
0

>  <PAINSC>  (10) 
0

$$$$

     RDKit          3D

 30 33  0  0  0  0  0  0  0  0999 V2000
    6.1862   10.8421   -2.3929 C   0  0  0  0  0  0  0  0  0  0  0  0
    6.1981   12.1512   -2.8625 C   0  0  0  0  0  0  0  0  0  0  0  0
    6.5775   12.4209   -4.1870 C   0  0  0  0  0  0  0  0  0  0  0  0
    6.9434   11.4377   -5.0954 C   0  0  0  0  0  0  0  0  0  0  0  0
    6.9148   10.1171   -4.6322 C   0  0  0  0  0  0  0  0  0  0  0  0
    6.4549    9.8482   -3.3266 C   0  0  0  0  0  0  0  0  0  0  0  0
    6.8796   10.2950    2.2430 C   0  0  0  0  0  0  0  0  0  0  0  0
    8.1722   10.6212    2.1336 C   0  0  0  0  0  0  0  0  0  0  0  0
    8.6702   10.8692    0.8409 C   0  0  0  0  0  0  0  0  0  0  0  0
    7.8694   10.7766   -0.2181 N   0  0  0  0  0  0  0  0  0  0  0  0
    6.5954   10.4507   -0.0796 C   0  0  0  0  0  0  0  0  0  0  0  0
    6.0708   10.2163    1.1356 N   0  0  0  0  0  0  0  0  0  0  0  0
    5.6949   10.3079   -1.1282 N   0  0  0  0  0  0  0  0  0  0  0  0
    8.2772    7.8647   -7.3956 C   0  0  0  0  0  0  0  0  0  0  0  0
    7.4073    6.8087   -7.2056 C   0  0  0  0  0  0  0  0  0  0  0  0
    7.7266    5.8333   -8.1980 C   0  0  0  0  0  0  0  0  0  0  0  0
    8.7353    6.3119   -8.9277 N   0  0  0  0  0  0  0  0  0  0  0  0
    9.0837    7.5714   -8.4548 N   0  0  0  0  0  0  0  0  0  0  0  0
    7.5322    7.8762   -4.7801 O   0  0  0  0  0  0  0  0  0  0  0  0
    7.5659    8.9709   -5.3509 C   0  0  0  0  0  0  0  0  0  0  0  0
    8.0286    9.1327   -6.6362 N   0  0  0  0  0  0  0  0  0  0  0  0
    6.2204    9.4758    6.0006 C   0  0  0  0  0  0  0  0  0  0  0  0
    4.8245    9.2894    5.9421 C   0  0  0  0  0  0  0  0  0  0  0  0
    4.1657    9.4412    4.7690 N   0  0  0  0  0  0  0  0  0  0  0  0
    4.8035    9.7747    3.6147 C   0  0  0  0  0  0  0  0  0  0  0  0
    6.2073    9.9770    3.6027 C   0  0  0  0  0  0  0  0  0  0  0  0
    6.9140    9.8235    4.8143 C   0  0  0  0  0  0  0  0  0  0  0  0
    4.5589    9.5357   -1.1701 C   0  0  0  0  0  0  0  0  0  0  0  0
    3.4917    9.7890   -0.6182 O   0  0  0  0  0  0  0  0  0  0  0  0
    4.6193    8.4112   -2.2200 C   0  0  0  0  0  0  0  0  0  0  0  0
  1  2  2  0
  1  6  1  0
  2  3  1  0
  3  4  2  0
  4  5  1  0
  5  6  2  0
  7  8  2  0
  7 12  1  0
  8  9  1  0
  9 10  2  0
 10 11  1  0
 11 12  2  0
 11 13  1  0
 14 15  2  0
 14 18  1  0
 15 16  1  0
 16 17  2  0
 17 18  1  0
 19 20  2  0
 20 21  1  0
 22 23  2  0
 22 27  1  0
 23 24  1  0
 24 25  2  0
 25 26  1  0
 26 27  2  0
 28 29  2  0
 28 30  1  0
 28 13  1  0
  1 13  1  0
 20  5  1  0
 21 14  1  0
 26  7  1  0
M  END
>  <Smiles>  (11) 
CC(=O)N(c1cccc(C(=O)Nc2ccn[nH]2)c1)c1nccc(-c2cccnc2)n1

>  <MW>  (11) 
399.1

>  <2D_mol>  (11) 
<img data-content="rdkit/molecule" src="data:image/png;base64,iVBORw0KGgoAAAANSUhEUgAAAMgAAADICAIAAAAiOjnJAAAABmJLR0QA/wD/AP+gvaeTAAAc7klEQVR4nO2deVhTV/rH3wRQdkRARJAWUFTQyioodS3q2MHaaaWLNWoXUac1+tg6MPRpY5dRfGrbtNMHi9Yl0ulMsTPa1Km/DrYWqQsoi1VAcGMXZEdEE0je3x8HrpHNJNwTYnI+f8HNveeccL+8Z7nn/V4BIgKDwTfCoW4AwzRhwmJQgQmLQQUmLAYVmLAYVGDCYlCBCYtBBSYsBhWYsBhUYMJiUIEJi0EFJiwGFZiwGFRgwmJQgQmLQQUmLAYVmLAYVGDCYlCBCYtBBSYsBhWYsBhUYMJiUIEJi0EFJiwGFZiwGFRgwmJQgQmLQQUmLAYVmLAYVGDCYlCBCUtbEPHgwYORkZGvvPJKQkLC3bt3h7pFxg0ytODYsWPBwcHkLyYQCABg3LhxR48eHep2GS9MWA+gsLAwNjaWSMrLyyslJeXXX3+dMmUKORITE1NaWjrUbTRGmLD6pbKyMi4uzsLCAgDs7e0lEkl7ezv5qKOjQyqVOjo6AoCtra1EIrl79+7QttbYYMLqg7a2tqSkJAcHBwCwsrKKi4urra3tfVp1dbVIJCKhy9/f/6effjJ8U40WJqz7UCqVKSkp7u7uXE93+fLlHue0tLQkJCQ0NTWRX3/55ZeAgADu/PLycoO32hhhwrpHenp6YGAgkUhkZGRmZmafp23cuBEA3N3dDxw4oFarEVGpVEqlUnt7ewCws7NLSkrq6OgwbNuNDiYsRMSsrKxZs2YRSU2YMCEtLW2Aky9duhQdHU1Onjlz5oULF8jxiooKrmecOnXqyZMnDdJ2I8XchVVSUhIbG0tWEFxdXaVSqTbBRq1Wy2Qy0mNaWlqKxeLW1lbykVwu9/HxIasSIpGoz8GZOWC+wqqvr4+Pjx8+fDiZ2cXHx7e0tOhUQlNTk1gsJtPGMWPGyGQycry9vV0ikVhbWwOAs7OzVCrt7Oyk8A2MGjMVVkdHR2JiIok3q1evrq6u1ruo3Nzc6dOnkx5w7ty5hYWF5HhxcfH8+fPJ8YiIiLy8PJ7a/nBgpsI6evQoAHh4eBQUFAy+NNIzurm5keUJsVh869Yt8pFcLvf29gaATz75xKzWusxUWN9//z0ALF68mMcy6+rqXnnlFTJc8/Hx4R74tLa2uri4AMD169d5rM7IMdOH0B0dHQAwbNgwHst0dXXds2dPdnZ2eHj49evXS0tLyXEHBwcy3rKysuKxOiPHTIWlVCqhW1gVFRVhYWErV67kpeSwsLBTp04dOHAgLi6uz+rMBMuhbsDQQCIWCSFtbW05OTnt7e18FW5packtaPWuzkxgEcsQ4YRUwYRl+miGEAOEExpDOiPHTIVlyIiFiJ2dnQKBwNLSjAYeZiosQ0YssuxuaWlJViLMBDP6H9LEkBGro0MdGPialVUnpfKNEzMVliEjllI5vKBg94gRlIo3UlhXSD1iKZUAAOY0cAcwW2Fpiol2xOroAAAwp6UGALMVFotYtDFTYRkyYhFhsYhlFhgyYpGukEUss4BFLNqYqbA0xSQUCp2dnW1tbanVBWB+EctM17E0I9a6devWrVtHr67hwyE0FCZPpleDMWIswrp48WJJSUljY+Nzzz1HUtepQm+7gVoNwvu7gaAgOHeO93qMnqHewnrPIsHOzg4APDw8ZDIZSQSlREFBgYeHBwD8+c9/5jF/prwc4+Lw1VfvO3joEI4bhwoFVlTghg18VfUQMJTCam1tffvtt8ngZtiwYS+99FJ4eDiR+xNPPFFUVMR7jdXV1atXrya7DMh24dDQ0KysrEEW29iIb72F1tYIgHZ2ePPmvY8OHcIVK1AqZcIyCMQiYfTo0URGnEXCAOkug4T4fJBOlvh8HDhw4NFHH4XuzNKbmnLQ4YtgSgq6uSEACgQYG4vXrnV9VFOD772H//kPpqbiiy9iQQETFmXS09Mndw9l+7RIaGxs5BJBPT09uURQ/VCpVDKZjPR9RMQlJSXko9u3b0skEpKzOnLkSKlUqlKptCxWrVanpaUFBYWOHFkPgE88gTk52F0sJiWhoyMC4Pr1mJqKOTn48stMWNTobZHQYyx18+bNmpoa8nNOTs60adO4nvHSpUt61Jiens6ZpEVERGRkZPQ+p6SkZOHCheSc0NDQ7OzsBxZ7/PjxsLAwcskLL2zjnP06O3HXLvTwQAAEwKefxi++wNRURMTly5mwKFBaWioSiR5okbBs2TInJycuJ50EG5KUZ2NjI5FI7ty5o2WN2dnZs2fPJvfe39+/t4h7IJfLx44dCwBCoTAuLq65ubnP04qKijiDP09Pz5SUFG74n56Ojz3WJanwcPz1Vy1bappQF5b2FgkKhSImJobcs5CQkDNnznAlxMXFEVH6+fn9+OOPA9dYVlbGidjFxSUpKUnLFOS2tjaJREIWt0aPHt3n5JQkdTk6Om7dupUz+MvJuTpnTpekxo3DtDSkOal9OKAorPb29qSkJCcnJxIGRCKRNhYJcrm8zzH1iRMnuJFZf86fDQ0NPUTcX+AZgPPnz0dFRZGKZs2axbkUEaqrqzdu3Mi1qry8nKyVTJ58auRITEpCc0qjHwgqwlKpVGlpaUQfABAdHX3+/HntLyduLUQfxK2FjKmJ8ydxcCTOnwqFglyiUCikUumIESOIiGNjYweTz04mp6NGjeImp5xLEUdDQ8OmTZtII21sbLZu3aO7hk0Z/oWlVqu5//iwsLDjx4/rV06PMTW32lRVVdXD+TMtLY1YUhER5+fn8/JF+nMpUigUKSkpZE1k8CI2VfgX1p49eyZPnuzm5paSkqL97L0/OLcW0pnW19eT4z/99NP48eOh23UdAIKDg48dOzbo5vckNzc3MjKSVDFv3rxPP/3U19eXE3Fubi7vNZoG/AtrzZo1APDFF1/wVWB/Y+q7d+9u2LDBwcHByckpNTV18CLuD5VKlZyc7OzsDADkudPUqVOZR/LA8C+sl19+GQD27t3Lb7Hnz59//PHHSajgIlNeXh4ABAUF8VtXn9y8efPNN9/cu3fv/v376YnYZOBfWMuXLweA1NRURNy3b5+vr+/777/PS8lqtXrfvn0ikYg7kp2dDQDh4eG8lM/gEf43+mludaqrq7t27VpraysvJQsEglWrVh04cKBHXWZltvGwwL+weueC0txObnZmGw8LdCMW/e3kLGIZKbSEZZjsdRaxjBZaXaGh/DbMzinvYYH/Pe9eXvuiojqtrZ0AwMFh+ezZzzg7O/FeC8EMvT0fFvgXVnHxo2fPgoUFAEBNzWMZGdC9zYR/EJ8aO1Y5cmQHrQoY+sK/sDTzM2mn1LW3W1dUgELBukKjg8YYC6BbTLSTgM3TyOWhgJawDBOxzNPI5aGAxnIDwP0Ri7awWMQyQvgfY2lGrMBAqKkBV1feK7mvLhaxjBBaEYsIa8sWyMyEOXN4r6SPuhhGBd3BO23Y4N1o4b8r/PJLaG0FaqZA98G6QqNFgIh8lXX4MGzeDAUFcPMm7NgBUilfBfdLYyM0NoKDA7i7U6+LoRM8d4UzZsDOnfwWCQCgUMAnn8DVq/cdPHwYIiLA2xs6OmDjRv4rZQwGnoU1fz5kZQFPG/sAABDh4EEIDIQ334S//rXnp5R0zBg8/A/e33oLduwAADh6FF54Aaqq9C/q9GmYOROeew6uXoVJk+49c1Sp4Pp1AAo6ZvAF/8IKCekaUyckwLffwqRJ8Mkn0Knji2QKCwvXrz89YwacPAleXrB3L1y82CWsY8cgNBSio7vK5HTMMC7obaevrESRqMvRYMIETE/X6qq6ujqxWGxpaWljM3LcuI74eOSSkM+exblzuwr088PkZDM1cnkooG4K8vPPOHFily+ZSITdJkV9cOvWrXfffZck7llZWb3xxhs3b3alpxIXRqEQAZBZJDwUGMLG6M4dlEi6nBSdnfGrrxp6O3/evXuXZDwLBIJnn32W80ZrbMT4+K5rhw1DsRibmgzQZMZgMZzx2pUr+OSTCIBhYYuCg4NPnTrV44RNmzZFREScOHGC/EosEqKjPwVAofA+F0aG8WNoq8gffqjivBjWrFnT0NDAfcS5WKnV6q+//pozq1m16gZPNh8MwzEEHqQDO3+ePHlyxowZRFIBAQE//PCD4Vto5ty+fXvwhQyZHXdJScmCBQuIgMLCwrKzswdwYWRQpbGxMTMzUyqVikSigIAAa2vr3bt3a3YmejDELxD4xz/+QfyMLSwshEIhADg5OW3bto1zYWTwjkqlKikp+fbbbxMSEv7whz+493rOSizBNm3aNJha+HwIrR+kZ9y1a5dKpVq+fPn777/f+6s+rHBPMZub4dVXYd68IWpFR0lJSU5OTk5OTmFhYW5ubmNjo+YJjo6OU6ZMCQ0NDQwMJBErIiLC0tKysLDQz89Pv0qHXlgA0NjY6OLiMnLkyIaGhqFuC6/s2gU2NiASgUoFCxbAsWPQbRNHm3Pnzp08eTIvLy8/P7+wsJBk9nJ4e3sHBQUFBQUFBwcHBQVx8ySOVatWyWSyF1988ZtvvtGzBfyE18FRU1MDAO7u7kPdEL5Zvx65F7esWIF6vfxCD/Lz87nxKwBYWFj4+vrGxMRIJBK5XF4zwCI14o0bNxCxsrLS1tZWIBCcPn1avzYYhbDKy8sBYOzYsUPdEL7ZubPrqZNKhfPmGcyke/HixQCwYMGCL7/88syZM1rO8pqbmxcuXOjh4UFeM5OQkAAAs2fP1q8NRiGsq1evAoCvr+9QN4RX6uvxzBlcvhzXr8dly1AmG+h5Fq+Ql3Ho4Y9KXIm3bNmCiK2trcQ3Wr8VH6MQVlFREQBMnDhxqBvCK7t3IwC+9hoiYl4eAuDUqYapmTiWN+n+8Ov06dMCgcDe3p448n/22WfkvvT5GpGBMYpX95qmaYxmUqUBN+fX19ffunXLycmJuN5v3rz5nXfeaWpq0ubayMjIp59+uq2t7b333gOAtWvXBgfPdXffL5Pp3g5dlUiDc+fOAUBISMhQN4RXpFIE6NrQ89tvCIAzZhig2rNnz0K34a9arSavg+z9AoT+KC4utrKysrCwuHjxIiKmpakB0MMD29p0a4YRRSxTcyMaooh1/fp1ACBvVKitrW1vb3d1dSWdozb4+/uvWbN22rQdH33kDQCxsYIZM+DGDfj4Y92aYRTCUqsDQ0Iaxo9PG+qG8EpvEwuD9PWlpaUAQJamNH/WnnfekRYUbJTJHDIyAAB27ACBAD76CGpqdCjEKIR1545Dbu7I6uqxQ90QXtFM0zage4mmmDSjl/aMGiX8y18AADZvBkSYPh2WLIG2NnjvPR0KMQphmWamvGb3Z8CIpSkm/SIWAGzaBGPHwtmz8O23AADbt4OVFezeDYWF2pZgFMIyzYTm3hHrIekKAcDGBrZsAQBITASFAvz94bXXQKWCxERtSzAKYZmkzVWFtXXOpEk3HRwAoA2g2t39tr097UoRsaysDAbXFRJWroQpU6CuDvLzAQAkEnBwgO+/h5wcrS43CmGZpLfHtoaGsKKi79RqADh4+7Znbe0b9J/395gG6h2xAMDCAr7+Gq5cgYgIAAB3d/j4Yzh0CEJDtbrcKIRlkhFLcw3FYOspmkpSq9Xl5eUCgeCRRx7Rr7THHrvPFGP1agCA8eNBqYTKygfYGhiFsEwyYmm+SMFgtuGafV91dbVCoXB3d7fl1fpHS1sDoxCWmUQsAzyz4mXkPjBa2hrw74+lB4sXg7c3eHoOdTt4RVNMBotYvRexeBcWdNsaODoOdM5AEausrEytVvPcqF4cPgzz5sGCBeDmZlJuRIZ8WRVH70Us/aaEvTl6FH79tetnzp5jAPqNWAqFYsGCBfb29snJyRFkYkAN0m0/+yzVSgxN79frGbgrrK6uBgC9R+6aZGbC0qWgVsO5cxAYCACQmvqAS/qNWJcvX25vb8/NzY2Kinr99debm5sH377etLUBGNaNKD09ffv27e+8805xcTHVigw/eO8xDdy5c2d9ff1LL700yGLPn4clS6C9HV54AQICtL5sgJ0PJH+G/Dl6Z5YOkooKjIvDRx7Bf/0LU1MxJwdffhnFYpw3DyUSVCj4quce3E5wkt40bNiwxMREXpIz+2T16tW+vr4BAQEJCQlBQUEjRoz4+9//TqkuAtnhPWrUKB7LLC5Gd3cEwGeeQZ2yPB+8H6u4uHj+/PlEhTNnzvz999/1byYiIjY14V/+0uXzYW2NH3xwz41oyZIul6IpUzAzc5D13KOysjIuLo7oydnZWSKRvP766+RXT09PmUzGW03dXLhwYdGiReSPZm1tDQCurq579uxRU9v2furUqfDw8DFjxggEgtjYWLKbapCUlaG3NwLgggU62/tou9FPLpd7eXkBgKWlpVgsbmlp0bmZiEolpqTgqFFdrkaxsXj1as9zjh3T1vZIG27duiWRSGxsbADAysoqLi6utraWfHTu3Llp06aRex8TE3ONJ8uRqqoqTsT29vYSieT3339fuHAhqYjkfPNSEUdBQUFMTAwp39nZ2dLSEgAEAsGSJUv0zrFBxNpanDABATAqSuddfqjTnvfm5maxWEz+ZB4eHjr9o6vVmJaGfn5dAWnePMzJ6fdkhQKTkrpC2ogRKJXqFoQJSqUyJSWF5L6Sf+IrV670OEelUslkMhcXFwCwsbGRSCR37tzRuaZu2trakpKSyLOUHiJGRLlcPnbsWAAQCoVxcXHNzc16V8TBmdQREcfHx7e2tpaWlorFYm5RNCoqSi6X6xopm5owKAgBMDwctd58eh86b03Oy8vjTDvmzJlTUFDwwEsyMjKef34jkdTkyfjf/2pV0ZUruGhRlxBDQzEnp1T7Rsrl8nHjxpFGTp8+/bfffutxQkVFBffffOPGDZFIJBAIAMDPz+/HH3/UviICEfHo0aO5+Hf58uXep7W0tGzcuJHowMPD4+BB/Tt7ImJHR0dOxD2yBWtraxMTE8m2dwAICQk5fLhYyxFyayuGh3fdrPp6PVuoz553tVotk8nc3NzItxKLxSQTrTeFhYVPPfUU+W4LF/7fV1/pHHvkcnzkEXzssWah0EIkEtXV1Q18/pkzZ2bOnElqnDhxYlpaWp+nLV26VCAQiESim91JpBkZGZMnT+aUUVqqrY7T09O5CyMjIzMfNDY8f/58VFTU8OGOPj6K2bNR17FQRwfu3IkxMenQy6SuN7du3ZJKpZ6enra2ri4uKl9flEpx4KDc3o5z5nSZcVZV6dY2TfRPpmhsbBSLxcTJo/cQWDNK29nZkSitX0VtbfjBB/vIvN3NzW3v3r19Bvbi4uLY2FgSeFxdXaVSaX9JSyqVKjExkcx2XVxcdu/eTWa7HR0dUqmU9GW2trYSieTugEPWrKysWbNmEUlNmDAhLS1Nyx5HrVZ/802RmxsCoJUVxsdrO4g5fLhrAGpnp160aGVv87o+uXPnjkyW6+vbFf49PXHHDuwzFCiVGBPTdc4gx5yDzdLpPQTuHaVJ1vYg6W17xH1UX18fHx9PhEJErM3c4vLly9yYOjQ0NCsrixyvqqoSiUTkuL+////+97/e15aWlnK958AiHoCmJhSL0cICAXDMGBx4yJqdjbNndynD3x/T0nROq1apUC7HsLCuQhwdUSzGHncmPx/t7dHNDQsLdf02PeEh/auzs/Pzzz93cnICgOHDhzs7O5O78swzzxQXFw++fE24ITCZnNbU1CQlJZGqhUKhSCQimZY6Fcg5DIpEovruMcUvv/wyadIk7h+moqKCHCciJq5xtra2Wop4AHJyMDLy3pyGs3rgKCtDkQgFAgRAF5fBGvuq1XjkCD7+eFeNdna4a9d9J2RlDTSv0h5+8goVCsXzzz8/YcIEJycnHx8fb2/vZcuWDWw+oTctLS0bNmwgnSyX1bRkyZKi3vdEO9ra2rh14NGjR8tkMtKjKZVKqVRqb28PAE5OTh999NHWrVsHI+L+UKkwORmdnbsW9jT7oP37cdgwBEBbW3z7bT0naH2SmYkxMSgQ4Icf4rhxqFBgRQWfrub8CKulpQUAHB0da2trq6qq/P39AeDSpUu8FN4n+fn5vr6+7u7uPj4+x48fH3yBly5dio6OJjKdNWvWhQsXyPFr166RVSJBtwNRTEyMNnNhXWloQLEYn3sODx26d6dXrUJra4yNRa3nErpx6RIeOoQrVqBUapTCqqurI6MN8it5os7XkmN/bN68GQC2b9/OV4FktkuWvkhXy0049u7dS/o+XkQ8AJ2dPe80bSeRQ4cwNRVffBELCvgUFj8b/Xo8vdd8/koP3vf7CgSCFStWFBUVrVu3Tq1Wf/7555mZmeSjOXPmAMCoUaPm0HtdLAAAWFgA3P9U3jD2hry/OYYfYfV4em+YLd6alZ4+fTohIeG7774bfLHOzs7JyclZWVkJCQlPPvkkOWh4EwADvyNImy1WOsHPDtI+Ixbt26BZ6YULF7Zv3x4XF7d06VJeCg8LCwsLC+N+NdgWUA7e73R/PP101w8P3GKlE/wIq0ffZ5h9bZo3m3bna0ijJUp3uj8OH4bmZli1Cior4cMP4csv+SmWzzEW9w9t+IhFu6syZMQ6fBj27wcAqKyEtWsNUCEV+O8KEbGzsxMAyFITPUw1YhkemQzOnIHbt8HOjrcy+bn3Pmp14cyZah8fAMDOzlOzZqFQyC38UMJUIxbQudMDsHLlva6QL/gRlkt7u0tmJgiFACBUKiMzMgzwJ9GMUrQjioEjFo07bWB46q2GwrJHM0rR7goNPys0GNxcwcuLt5E78CasoTAZ6x2x6N34IZkV8nunDQxPKfYsYjHuhydhDYXJmKlGLNOAWsSi/8/NIpYxw2vEMmxXyCKWMcNrxDLs4J1FLGOGp1nh449DSkpXZv/o0ZCU9ACTGz4w5AIpi1i6wpOwAgJg/HjYuBH++U+DvU1UM4okJye/++67vDirPLAuhjbw9zhv3z6IjLz3NtG5c2m/TVQziri7u/P4wt/y8vK//e1vvr6+8fHx5Ihhti6aEvxZRV68COHhAAAWFuDlBfX1vJXcD+Rm1/NaUWNj46ZNm8aPH79r1y6pVEqqANYV6g5/wgoIgHPnAADUaqisBFdX3kruh9TUVCsrq9DQ0C1btnAK0BulUvnZZ5/5+fl9+umnnZ2dsbGxp0+fJn3fjRs3jhw5Aqwr1Aneds8rlbhuHa5fj8uXY19JnrxTUVHxpz/9iXyLKVOmnDhxQr9y1Gp1Wlqar68vKSo6OjovL498RMxqSAbYH//4Rz2yUs0Wo3hf4WD4+eefJ06cCADEi0HXZMZjx46FhIQQSQUGBnKvqSVGNB4eHpzaeHGcMh8eemEhokKhSEpKIv5mI0aMkEqlnVp4jxQWFsbGxhLdeHl5paSkcFelp6eT1yoDwLRp0zIyMih/AxPEFIRFuHLlCpdUExwcPIBhhqbBH/FGa29vJx9lZ2dzCV7jx4/X3ueD0QPTERZBLpeT1SzSM/Zpe7Rt2zYAGDZs2IYNGzizhrKyMs7nw8XFJSkpaWCrGcbAmJqwsNuTl/h29OnJ297evnbtWs7gr6GhIT4+nvSkxOeDF7s9M8cEhUUYwPaIQ6FQSKVSYnsnFApjY2OvX79u8JaaJiYrLEIP2yPOcogsMXBvbdBcYmDwgokLCxHb2tri4+NJLhpxKUpPT9dcYjhy5MhQt9EEMX1hETQ9eQne3t4HDhzg8ZUIDE0ESP+1n0YCIu7bt+/f//63Wq2eO3euWCwmA3YGDcxIWAxDYhQvwmSYHkxYDCowYTGowITFoAITFoMKTFgMKjBhMajAhMWgAhMWgwpMWAwqMGExqMCExaACExaDCkxYDCowYTGowITFoAITFoMKTFgMKjBhMajAhMWgAhMWgwpMWAwqMGExqMCExaACExaDCkxYDCowYTGowITFoAITFoMKTFgMKvw/rH7c4J//J/oAAAAASUVORK5CYII=" alt="Mol"/>

>  <Name>  (11) 
ABL1_HUMAN_2HYY-B_alignment_L1F009@ABL1_HUMAN_2HYY-A_alignment_L1F009#ABL1_MOUSE_3MS9-AA_alignment_L2F009#ABL1_MOUSE_1IEP-B_alignment_L1F009@ABL2_HUMAN_3GVU-AA_alignment_L2F009#MK14_HUMAN_3MVL-A_alignment_L1F004#ABL1_HUMAN_3PYY-BA_alignment_L2F009#ABL1_MOUSE_1IEP-A_alignment_L1F009#ABL1_MOUSE_1OPJ-B_alignment_L1F009::ABL1_MOUSE_1IEP-A_alignment_L1F018#ABL1_HUMAN_2HYY-B_alignment_L1F018#ABL2_HUMAN_3GVU-AA_alignment_L2F018#ABL1_HUMAN_2HYY-A_alignment_L1F018#ABL1_HUMAN_2HYY-D_alignment_L1F018#ABL1_HUMAN_2HYY-C_alignment_L1F018#ERROR_4CSV-A_alignment_L1F018::MK13_HUMAN_4EYJ-A_alignment_L1F005::DDR1_HUMAN_5FDP-A_alignment_L1F019#MK14_HUMAN_3CTQ-A_alignment_L1F037#MK11_HUMAN_3GP0-AA_alignment_L1F025#VGFR2_HUMAN_3B8R-B_alignment_L1F048::ABL1_HUMAN_2HYY-C_alignment_L1F006#ABL1_MOUSE_1IEP-B_alignment_L1F006#ABL1_MOUSE_1FPU-A_alignment_L1F002#ABL1_MOUSE_1OPJ-A_alignment_L1F006#ABL2_HUMAN_3GVU-AA_alignment_L2F006#ABL1_HUMAN_2HYY-A_alignment_L1F006::DYR1A_HUMAN_5A4L-B_pocket_L1F003::

>  <score_inter>  (11) 
-35.956

>  <best_rmsd>  (11) 
1.6

>  <Lfrag>  (11) 
(12545, 21781, 8374, 3527, 17386, 2747)

>  <SA_score>  (11) 
2.692

>  <QED>  (11) 
0.53

>  <LogP>  (11) 
3.2

>  <clogp>  (11) 
3.2

>  <NAR>  (11) 
4

>  <NCA>  (11) 
0

>  <nrot>  (11) 
5

>  <TPSA>  (11) 
116.8

>  <HBA>  (11) 
6

>  <HBD>  (11) 
2

>  <NRB>  (11) 
5

>  <NHA>  (11) 
30

>  <RoF>  (11) 
0

>  <Frag>  (11) 
0

>  <Lead>  (11) 
0

>  <Drug>  (11) 
1

>  <PKI>  (11) 
1

>  <PAINSA>  (11) 
0

>  <PAINSB>  (11) 
0

>  <PAINSC>  (11) 
0

$$$$

     RDKit          3D

 28 31  0  0  0  0  0  0  0  0999 V2000
    6.4935   10.8985   -2.1831 C   0  0  0  0  0  0  0  0  0  0  0  0
    6.7636   12.3263   -2.4263 C   0  0  0  0  0  0  0  0  0  0  0  0
    7.4368   12.6933   -3.6442 C   0  0  0  0  0  0  0  0  0  0  0  0
    7.8405   11.6868   -4.6007 C   0  0  0  0  0  0  0  0  0  0  0  0
    7.5915   10.2934   -4.3544 C   0  0  0  0  0  0  0  0  0  0  0  0
    6.8988    9.9227   -3.1260 C   0  0  0  0  0  0  0  0  0  0  0  0
    7.9319    9.3151   -5.3531 N   0  0  0  0  0  0  0  0  0  0  0  0
    6.3256   13.4253   -1.4236 C   0  0  0  0  0  0  0  0  0  0  0  0
    7.7990   10.5220   -7.6470 N   0  0  0  0  0  0  0  0  0  0  0  0
    8.6120    9.8470   -6.5930 C   0  0  0  0  0  0  0  0  0  0  0  0
    7.2777   14.5903   -1.3897 O   0  0  0  0  0  0  0  0  0  0  0  0
    8.5497   14.2455   -1.9559 C   0  0  0  0  0  0  0  0  0  0  0  0
    6.8541   10.3315    2.3614 C   0  0  0  0  0  0  0  0  0  0  0  0
    6.0943   10.3873    1.2273 N   0  0  0  0  0  0  0  0  0  0  0  0
    6.5774   10.7064    0.0297 C   0  0  0  0  0  0  0  0  0  0  0  0
    7.9143   10.9981   -0.0749 N   0  0  0  0  0  0  0  0  0  0  0  0
    8.7428   10.9660    0.9991 C   0  0  0  0  0  0  0  0  0  0  0  0
    8.2251   10.6271    2.2606 C   0  0  0  0  0  0  0  0  0  0  0  0
    5.7954   10.7482   -1.0656 N   0  0  0  0  0  0  0  0  0  0  0  0
    6.2204    9.4758    6.0006 C   0  0  0  0  0  0  0  0  0  0  0  0
    4.8245    9.2894    5.9421 C   0  0  0  0  0  0  0  0  0  0  0  0
    4.1657    9.4412    4.7690 N   0  0  0  0  0  0  0  0  0  0  0  0
    4.8035    9.7747    3.6147 C   0  0  0  0  0  0  0  0  0  0  0  0
    6.2073    9.9770    3.6027 C   0  0  0  0  0  0  0  0  0  0  0  0
    6.9140    9.8235    4.8143 C   0  0  0  0  0  0  0  0  0  0  0  0
    8.9803    8.3921   -7.3066 C   0  0  0  0  0  0  0  0  0  0  0  0
    8.5306    8.6046   -8.6647 C   0  0  0  0  0  0  0  0  0  0  0  0
    7.9896    7.5111   -7.8820 C   0  0  0  0  0  0  0  0  0  0  0  0
  1  2  2  0
  1  6  1  0
  2  3  1  0
  2  8  1  0
  3  4  2  0
  4  5  1  0
  5  6  2  0
  5  7  1  0
  9 10  1  0
 11 12  1  0
 13 14  2  0
 13 18  1  0
 14 15  1  0
 15 16  2  0
 15 19  1  0
 16 17  1  0
 17 18  2  0
 20 21  2  0
 20 25  1  0
 21 22  1  0
 22 23  2  0
 23 24  1  0
 24 25  2  0
 26 27  1  0
 26 28  1  0
 27 28  1  0
 19  1  1  0
 11  8  1  0
 10 26  1  0
 24 13  1  0
 10  7  1  0
M  END
>  <Smiles>  (12) 
COCc1ccc(NC(N)C2CC2)cc1Nc1nccc(-c2cccnc2)n1

>  <MW>  (12) 
376.2

>  <2D_mol>  (12) 
<img data-content="rdkit/molecule" src="data:image/png;base64,iVBORw0KGgoAAAANSUhEUgAAAMgAAADICAIAAAAiOjnJAAAABmJLR0QA/wD/AP+gvaeTAAAViklEQVR4nO3daVQUV9oH8KcbRRaBhihGkUCAIMY1IUJcEo0aToiiGRc8JxEUoqgkCq4hyhJJnNedzciiMToajRhFDXqcSVxGVBAVCShgBFHHhRO2tm1kabqf90ORtm0a6KUuoD6/Mx/mtFW37uh/blff+9QtASICIXwTdnQHyIuJgkWYoGARJihYhAkKFmGCgkWYoGARJihYhAkKFmGCgkWYoGARJihYhAkKFmGCgkWYoGARJihYhAkKFmGCgkWYoGARJihYhAkKFmGCgkWYoGARJihYhAkKFmGCgkWYoGARJihYhAkKFmGCgkWYoGARJihYhAkKFmGCgkWYoGARJihYhAkKFmGCgkWYoGARJihYhAkKFmGCgkWYoGARJihY5BkPHjzgpR0KFmlSXFwcFBT02muvhYSEiMViA1ujYJEmhYWF27ZtUygU8fHxrq6uycnJcrlc79YoWKSJQCAAgFGjRo0ePbq8vHz+/PmDBg06ceKEfq1RsMgzrKyszpw5c/ToUScnp8LCQm9vbx8fn5KSEl3boWCRJtyIxb0Y1cfHp7CwMDY21tLSMj09vX///iEhIRKJRPvWKFhEM2Nj45CQkKKioqCgILlcHh8f7+bmlpKSouWNFwWLtKZ3797JycnZ2dmjRo16+PDhvHnzPDw8MjIy2jyRgkWaqH4VqnF3dz979mxqaqqjo2NOTs7777/v4+Nz+/btVlqjYBGtCASC6dOnX7t2LTIy0tTUND093c3NLTc3t6XjKVikSSsjlpK5uXl4eHhYWJixsXFjY6OtrW1LR3bhv4PkxXXixInFixcXFRUBgLe3dys38jRikSatj1g3b9709fX19vYuKipydXVNT08/fvy4vb19S63RiEXaUFNTs2HDhrVr19bX14tEorCwsNDQ0G7durV+FgWLNGk+YiHi7t27v/rqq7KyMqFQ6Ofnt2HDhl69emnTGgWLaHbp0qVFixZlZWUBgKenZ1xcnKenp/an0z0WaaIcse7fv+/v7+/p6ZmVlWVnZ7dr167MzEydUgU0YhE1paWl/fv3f/z4samp6aJFi8LDw7t3765HOzoHa8sWuH4dEhNh7lwQahrvbG0z/vprT/PPZ82aNWzYsK5du+rRS+3V1NQcOXLk8OHDAPDo0SOFQqHliampqdbW1iy71tlVV1cDwM2bNwUCwYwZMzZs2NDKj762oY4SEnDVKrxyBf38EEDDf957L0XjhYYMGTJnzhxdL6cTuVw+bNiwfv366fH3YG1t/euvvzLtXic3Y8YMCwsLNze3s2fPGt6aAFudaW1uyxbw9obYWGhshLfe0nCAmVnRkydn1T4sLy+Pjo5ubGzMysoaNmyYHv/w2ti5c2dAQICtre2mTZu6detmZWUl1DioNpOWlrZ161ZnZ+fr16+3+UP6hZSZmTly5EgTE5OCggJHR0fDG9Ttq3DnTrh/H4yMYPJkWL0aEhMBACQSEIuhsbHpGIHADnG86lmOjo5CoVAikaxfvz4kJOT8+fPcfSK/pFLpqlWrAGDz5s2fffYZAOTl5clkstbPcnBw6NGjx5gxYzIyMvLz8xMSEpYtW8Z73zo5hUIRGhqKiMuXL+clVQC6fBXeuoUmJtilC96+/cznAwaofRVuV7vEo0ePEFEikfTu3RsA9u7da/hI29zXX38NAO+++65CoeA+sbOza/N//vbt27mDf//9dwCwsLB48OABi+51Zj/++CMA2NnZSaVSvtrUYcRatgzq6sDfHxwcnvncygrs7UF5U25jY+nk5KR6APd9ZGFhsWbNmsDAwBUrVkyaNMnc3Fz7S7eptLQ0JiZGIBDExsYqh8PBgwe/+uqrrZ/Yo0cP7r+MGzdu8uTJR44cCQ8P/+GHH3jsWyenHOnXrVvH5z+KlgE8dQoBsHt3vH9f/xTL5XIPDw8AiIyM1L8VTaZMmQIA/v7+hjRSUlJiYmIiFAovXrzIV8c6v+YjPS+0ClZjIw4ZggC4Zo2h18vMzBQIBKampqWlpYa29bfTp08DgJmZ2d27dw1sKiwsbODAd319/+D1L7nzunXrlomJiUAgyMrK4rdlrYKVlIQAaG+PNTU8XHLmzJkAMH36dB7aQpTL5e7u7gDw3XffGd6aRFLfp48CAH/6yfDGngNTp04FAD8/P95bbjtY1dUSR0c5AKam8nPJhw8fWlpaAsDp06cNby0pKQkA7O3ta3hJPeLOnQiAdnbI341sJ5WRkSEQCMzMzO7cucN7420Ha8mSJb16DZ09u4jHq65ZswYABgwYIJPJDGnn0aNH3O35gQMH+OqbQoGengiA4eF8NdkZ8TvSN9dGsG7evNmtWzehUHj58mUer1pfX//GG28AQGJioiHtLFmyBABGjhzJ743n5csoFKKJCd66xWOrnUtycjK/I72aNoI1YcIEAJg7dy7vFz548CAA2NjYVFRU6NeCMvSXLl3it2+I6O+PADhtGu8NdwoSiYQb6VP5ur9pprVgKecMHz58yOLaXl5eABASEqLf6exCj4j372P37mhjg2VlLJrvYEuXLgWAESNG8DvSq2oxWDKZbODAgQCwYcMGRte+fv16ly5dunTpkpeXp+u5rEOPiP/+N+o7mHZqxcXF7EZ6pRZn3rdu3Xrt2jVnZ+eFCxfyNhv7rDfffHPevHnff//9jBkzZs2apf2JCoUiMTERACIjI9ucW9ebl9fTGqHQUIiNZXQdHWzZAuPHg5sbfPkluLk97dtbb8GxYxqOt7FZWVVVrPbhxYsX6+vrAwMD33nnHXZdbTFYffr0EYlECxcu5Fb7a2try8rKXn/9dcMvWV1dXVVV5ezsDAArVqzYtWtXRUVFWFiYTo3Y29uLRKJ58+YBQHFx8dq1a+Pj483MzAzvnppXXoGcHN5b1d+//gW2tnDvHri5Pe3bH3/AgQMaDn7zzZMFBdlqHwqFQlNT04kTJzLtZ4vBunz5slgsPnTo0KJFiwoKCiZOnGhtbX358mUtC1FaERUVlZKSkpiYGBAQkJycLJVKe/ToERgYqH0LCoVi7969YrE4JSVl6dKls2fPPn/+vJ2d3erVqw3sW3MBARAbC0ZGvDesJ39/cHOD4mIAlb7NmgXDh2s42Nj4/xoaKtU+TEtL27dvX0REhI+PT5cuzEqIW/qOVBYj/Pzzz7W1tVw1RUpKioFfvQUFBV27djUyMsrLyzNkPUH1HuvChQt8LRP997+onFn76SeMisLSUvztNxw1ysCG+ZGQgIWFiIhBQejlhVev6tO3uro6FxcXAEhKSmLRSU5rvwq3b98OAH379pVKpQcOHACAnj17VldXG3K9jz76CACCg4PR4JVjHx8fAOCqUrkCLF9fX0P6VlCAXbvioEFYV9dUI2RiYtCiOzsrVyIAenvrebrhcz1tai1YXKUvAHzzzTeIOGbMGABYsmSJ3hc7evQoAFhbW5eXlxu+cqz8dZOdnX3v3j1zc/Nu3SzOnbund/c++ggBMDgYEXHKFARAw6olWOFCLxDguXP6N8LN9XD1fSy0MUGq/Ja5ffv2tWvXuNmBa9eu6XGl+vp6V1dXAIiLi+NrPWHFihXw93xMXNwJR8eGoUOxsVGfpn79FQHQ2hrLy/H0aQRAMzM0uFqCialTEQANXDhWzvXk5+fz1K9ntL1W+OmnnwLAjBkzEHH+/PkAMH78eD2utHHjRgBwc3NraGjga+WYWyt0cprwyy+VdXXo4oIAqMedQ0MD9uuHABgbi3I5ursjALJZQzPUuXMoEKCZGRq+cBwcHNyv39CAgBw++qWu7WBx3zIAcObMmcrKyldeeQUA0tPTdbrMX3/9JRKJAOD48eP8rhzv21fStWtTSc8vvyAA2tjoPLG5aVPM8OHbhg+vb2jA5GQ+a4T4pQz9t9/y0FpFRU3Pno0AePQoD62p0aoeKzo6GgCGDh3a2NgYFxcHAM7OznV1ddpfJigoCAA+/vhj5HvlWC5HDw8EwIgIREQvLwRAne4cVEMvFkv79lUA4P79hneNf7t3PxAI0MEBnzzhp8GEBARAZ2fU5R9TK1oFq7a2lpsaTU5OlslkgwYNAl2WenJzc42MjLibMxbrCRcuoECAJiZYWop5eejggPv26XC6auiXLVv22msf+Pnd6YQVpGKx2NbWdtCgeQcPSvhqs7ERBw1CAFy3jq8mm2hb86463aDrAy3jx48HgMWLFyMiN+HL+5Orn332tBhBpxIv1V8k7bOIpjdGK8cnTyIAWlggv08n6fD414cffqjMx6RJk95+++3r16+3eVZtbe2cOXNsbW2rqqrYPWJ17x52744A+J//6Hbixo0bhUIhV2HBKPS8YBr6Tz5BAAwI4LNNHYKl+n/u6upquVyu/blisZh1ucR33yEADh+u84nZ2dlMQ88Lbjb4888/Z9F4SQmamKBIhOXlvLWp294NCxYs0Hu6IT4+Xo+7fu3V1uKXX+o589TY2MjdOK5fv57vfvGgHUJ/8CDPlWe67d1QVVXl6upaWVkZExPz3nvvtXKkWCxWbVkqlQYGBlZXVx85cmTSpEnaX1FXykIXf3/w8dFwgLHxuYaGh2ofnjhxYseOHU5OTgUFBaz3bkhNTdX+pW01NTV1dXVJSUl3795dt24dNyHMiGqNkIvL0/qcLVv0aU23xW0bG5vIyMjIyMjFixfreiUHBwd3d3emqeJwxSQlJeDrq+FPPTzWZWenN/+8e/fuS5cuZZoqqVTq5+eXm5vb+tb7zXE1QuwK45RUa4SU9Tn60blqIjg42MvLi3s2sBUikUht54/58+d/8MEHul5OD1wxiY0NTJ+u4U979Rrp4GCq9uHVq1eLi4uPHz8eHBzMrmNr1649fPhw3759uQkObZibmwuFwl27donF4j179sydO5dd9+DZGiFlfU5aGpw/D3PmgJubLm3x+b3aCSQk6FPoUllZaWNjAwDHjh1j1DFljVBGRoau5/JVWtI61b86ZX3OF18gImZm4pkzurX2ogVLbzExMQDg4uLC6LeF2jPHOTk51lqorKzkjled62lnT57os7UCBauJcjZk06ZNvDd+7tw5tWeOs7PVK4Y1UtZLGVhaYojlyzEqCgsKdDuLgvXUb7/9BgCWlpb8PvmjrBH6VmXpWCaTVWlBdZLdkLme9kfBesbEiROFwi4rV/J5p8XXM8d6l5Z0CArWM/78s3jo0MdCIV65wk+DymeO9/NRL6FfaUmHoGCpW74cAXDECORlqZfflWM9Sks6CgVLnUSCvXsjgG61NxqxWDnu5GuaShQsDXbsQADs29fQLbIYrRxPnjwZAAIDA/ltll8ULA2UVamGbJXKbmh5LvZKpWBpxlWlmprq+cyCslxiHe+lmYiIyO1IMHz4cHbbxRiIgtWihQsxIUG3elSlhIQEAHBycmL08+3x48d9+vQBgD179rBo33A6v/LkhadxR5eFC2H2bA0HCwTViLfUPpRIJNOmTauqqjp8+DB3P8TCrl27Zs+ebWdnV1RUpN8Lupii18pp0HxHF6kUNO75M3Kk+Px5DX9gY2MzePBgZapqa2tNTdVLKvTz6NEjKysrAPD391+9erVIJBKLxRSs54PGHV3c3TUcaW/ftFyjSiqV3rhxw8jISCKRmJubR0RE7NixIy8vz9bW1sCOFRYWenp6hoaGRkdH37lz58GDB7dv35ZKpQY2y0RHfxd3OqoVI/oV4SDi6NGjAWDZsmX49zMavGxpyW2psmDBAkScNm0aAMycOdPwZlmgYDFx9epVIyMjY2PjoqIivqZJ09PTAUAkEpWXlzcvl+hsKFiscGWiEyZMQMTly5eDYQs7DQ0N3As+Y2JiNJZLdDYULFZUq1JVd7HTr7XNmzcDgIuLS319fUpKCrDcop0XFCyGVKtSuVfVcbvY6dqOWkZ5LJdgh4LFkGpVqvKVelFRUbq2w+3hy5X4cS+AZbpFOy8oWGypVqXqt1eqxt0lsrOzmXWZHxQs5lSnG7i9Urld7LTEPUbB7S7B9EF7flGwmGu+VyoAnNHucapDhw7B37vQnjx5Ep6HSiyOoZu2kzY5OzsvWrSIe1N8nz59wsLChELhhQsXtDk3NzdXKBRGR0eLRKLQ0FAACA8P535gdnYdneyXgnK6Yd++fbW1tVd0qai/evWqTCbbsmULsCyX4B0Fq53s2LED9J1uqKqq6tGjBwCkpaWx6BsLFKx2opxuiNRUlqpQKFp5upCbbhg7dmz7d1tvVI/VfjIzM0eOHGlubq5rPYKlpWVNTU1OTs7gwYMZ9Y13VDbTfpQvwG7+RwKBgNu5WaMRI0asXLnyOUoVANCI1U4UCoWHh8eVK1eio6MjIiI6ujvMUbDaybZt24KCguzt7YuKili8V7GzoWC1h8ePH7u6upaVle3fv99X40aDLxyaIG0P0dHRZWVlI0aMmK5xl8EXEY1YzJWUlAwYMEAmk2VlZXGv6XsZ0IjF3OLFi+vr6wMCAl6eVAGNWKydOnVq3LhxFhYWN27ceD7W+HhCIxZDcrn8OVs55g8Fi6GkpKT8/HwnJ6eQkJCO7kt7o69CVqqrq11dXSsqKtLS0j755JOO7k57oxGLlaioqIqKirFjx76EqQIasRgpLCwcMmSIQqF4vlaOeUQjFhNLliyRyWRBQUEvZ6qARqzW3LoFSUnw6qtQUwMREbB+PaSmqh0iNzHxrKtT+/DJkydFRUVWVlZ//vlnz54926u7nQuVzbQsLg7++U8wN4fYWMjPh//9D65cUTtEaGFx5fHj5qd+8cUX77///kubKqBgaUsggBUrmm++hgLBZU1Dvp2dHfe88kuLgtUyY2OYMgU+/BBqa2HgQAAAe3u1Q4QAmrbNInSP1ZLiYhg4EGQyyMmBIUM6ujfPH/pV2IKlS6G+HmbPplTph0YsTU6dgnHjwMICbtyAl2yNjy80YjUjl0NoKADAqlWUKr1RsJpJSoL8fHByaooX0QsF6xnV1dW5u3cDAGzcCCzfaP/Co2A9Y/Xq1e6XLsXPmQP/+EdH9+X5RjfvT9HKMY9oxHqKVo55RCNWk2PHjk2cOFEkEt28eZPb2oUYgkYsAACZTMa9YzcqKopSxQsKFgBAYmLijRs3+vXrFxwc3NF9eUHQIjQAgK+vb25u7tSpU42NjTu6Ly8IusciTNBXIWGCgkWYoGARJihYhAkKFmGCgkWYoGARJihYhAkKFmGCgkWYoGARJihYhAkKFmGCgkWYoGARJihYhAkKFmGCgkWYoGARJihYhAkKFmGCgkWYoGARJihYhAkKFmGCgkWYoGARJihYhAkKFmGCgkWYoGARJihYhAkKFmGCgkWYoGARJihYhAkKFmGCgkWYoGARJihYhAkKFmGCgkWYoGARJihYhIn/Bydp+dqaI5ZhAAAAAElFTkSuQmCC" alt="Mol"/>

>  <Name>  (12) 
SRC_CHICK_3OEZ-B_alignment_L1F016::CDK2_HUMAN_3SW4-AA_structure_L1F011::MK14_MOUSE_2GHL-A_pocket_L1F020::ABL1_MOUSE_1FPU-A_alignment_L1F013::ABL1_HUMAN_2HYY-C_alignment_L1F006#ABL1_MOUSE_1IEP-B_alignment_L1F006#ABL1_MOUSE_1FPU-A_alignment_L1F002#ABL1_MOUSE_1OPJ-A_alignment_L1F006#ABL2_HUMAN_3GVU-AA_alignment_L2F006#ABL1_HUMAN_2HYY-A_alignment_L1F006::MK14_HUMAN_3DS6-A_alignment_L1F009::

>  <score_inter>  (12) 
-51.1494

>  <best_rmsd>  (12) 
2.07

>  <Lfrag>  (12) 
(27265, 419, 724, 21878, 17386, 5135)

>  <SA_score>  (12) 
3.103

>  <QED>  (12) 
0.52

>  <LogP>  (12) 
3.5

>  <clogp>  (12) 
3.54

>  <NAR>  (12) 
3

>  <NCA>  (12) 
0

>  <nrot>  (12) 
8

>  <TPSA>  (12) 
98.0

>  <HBA>  (12) 
7

>  <HBD>  (12) 
3

>  <NRB>  (12) 
8

>  <NHA>  (12) 
28

>  <RoF>  (12) 
0

>  <Frag>  (12) 
0

>  <Lead>  (12) 
0

>  <Drug>  (12) 
0

>  <PKI>  (12) 
1

>  <PAINSA>  (12) 
0

>  <PAINSB>  (12) 
0

>  <PAINSC>  (12) 
0

$$$$

     RDKit          3D

 32 35  0  0  0  0  0  0  0  0999 V2000
    8.3101    9.1169   -6.6129 N   0  0  0  0  0  0  0  0  0  0  0  0
    8.2772    7.8647   -7.3956 C   0  0  0  0  0  0  0  0  0  0  0  0
    7.4073    6.8087   -7.2056 C   0  0  0  0  0  0  0  0  0  0  0  0
    7.7266    5.8333   -8.1980 C   0  0  0  0  0  0  0  0  0  0  0  0
    7.0290    4.4741   -8.3844 C   0  0  0  0  0  0  0  0  0  0  0  0
    7.0618    3.7041   -7.0770 C   0  0  0  0  0  0  0  0  0  0  0  0
    7.7154    3.7160   -9.4543 C   0  0  0  0  0  0  0  0  0  0  0  0
    5.6053    4.7179   -8.7837 C   0  0  0  0  0  0  0  0  0  0  0  0
    8.7353    6.3119   -8.9277 N   0  0  0  0  0  0  0  0  0  0  0  0
    9.0837    7.5714   -8.4548 N   0  0  0  0  0  0  0  0  0  0  0  0
   10.1434    8.4451   -8.9748 C   0  0  0  0  0  0  0  0  0  0  0  0
    6.8541   10.3315    2.3614 C   0  0  0  0  0  0  0  0  0  0  0  0
    6.0943   10.3873    1.2273 N   0  0  0  0  0  0  0  0  0  0  0  0
    6.5774   10.7064    0.0297 C   0  0  0  0  0  0  0  0  0  0  0  0
    7.9143   10.9981   -0.0749 N   0  0  0  0  0  0  0  0  0  0  0  0
    8.7428   10.9660    0.9991 C   0  0  0  0  0  0  0  0  0  0  0  0
    8.2251   10.6271    2.2606 C   0  0  0  0  0  0  0  0  0  0  0  0
    5.7954   10.7482   -1.0656 N   0  0  0  0  0  0  0  0  0  0  0  0
    6.2204    9.4758    6.0006 C   0  0  0  0  0  0  0  0  0  0  0  0
    4.8245    9.2894    5.9421 C   0  0  0  0  0  0  0  0  0  0  0  0
    4.1657    9.4412    4.7690 N   0  0  0  0  0  0  0  0  0  0  0  0
    4.8035    9.7747    3.6147 C   0  0  0  0  0  0  0  0  0  0  0  0
    6.2073    9.9770    3.6027 C   0  0  0  0  0  0  0  0  0  0  0  0
    6.9140    9.8235    4.8143 C   0  0  0  0  0  0  0  0  0  0  0  0
    6.4935   10.8985   -2.1831 C   0  0  0  0  0  0  0  0  0  0  0  0
    6.7636   12.3263   -2.4263 C   0  0  0  0  0  0  0  0  0  0  0  0
    7.4368   12.6933   -3.6442 C   0  0  0  0  0  0  0  0  0  0  0  0
    7.8405   11.6868   -4.6007 C   0  0  0  0  0  0  0  0  0  0  0  0
    7.5915   10.2934   -4.3544 C   0  0  0  0  0  0  0  0  0  0  0  0
    6.8988    9.9227   -3.1260 C   0  0  0  0  0  0  0  0  0  0  0  0
    7.9193    8.0550   -4.5561 O   0  0  0  0  0  0  0  0  0  0  0  0
    8.1027    9.1140   -5.1609 C   0  0  0  0  0  0  0  0  0  0  0  0
  1  2  1  0
  2  3  2  0
  2 10  1  0
  3  4  1  0
  4  5  1  0
  4  9  2  0
  5  6  1  0
  5  7  1  0
  5  8  1  0
  9 10  1  0
 10 11  1  0
 12 13  2  0
 12 17  1  0
 13 14  1  0
 14 15  2  0
 14 18  1  0
 15 16  1  0
 16 17  2  0
 19 20  2  0
 19 24  1  0
 20 21  1  0
 21 22  2  0
 22 23  1  0
 23 24  2  0
 25 26  2  0
 25 30  1  0
 26 27  1  0
 27 28  2  0
 28 29  1  0
 29 30  2  0
 31 32  2  0
 25 18  1  0
 23 12  1  0
 32 29  1  0
 32  1  1  0
M  END
>  <Smiles>  (13) 
Cn1nc(C(C)(C)C)cc1NC(=O)c1cccc(Nc2nccc(-c3cccnc3)n2)c1

>  <MW>  (13) 
427.2

>  <2D_mol>  (13) 
<img data-content="rdkit/molecule" src="data:image/png;base64,iVBORw0KGgoAAAANSUhEUgAAAMgAAADICAIAAAAiOjnJAAAABmJLR0QA/wD/AP+gvaeTAAAZa0lEQVR4nO3daVxTV/4G8CeJ7LJIQBYVAcGtuO91r4q1jiuCuyPV4jrailZrrShUZWZwqVqrjohSdBSrVQRblIpIW9xaqCLjUhBFlkLYhAIGyPm/uDRSREhCTui//X0/vuAT7zn3BJ4k954tIsYYCNE2cXM3gPw5UbAIFxQswgUFi3BBwSJcULAIFxQswgUFi3BBwSJcULAIFxQswgUFi3BBwSJcULAIFxQswgUFi3BBwSJcULAIFxQswgUFi3BBwSJcULAIFxQswgUFi3BBwSJcULAIFxQswgUFi3BBwSJcULAIFxQswgUFi3BBwSJcULAIFxQswgUFi3BBwSJcULAIFxQswgUFi3BBwSJcULAIFxQswgUFi3BBwSJcULAIFxQswgUFi3BBwSJcULAIFxQswgUFi3BBwSJcULAIFxQswgUFi3BBwSJcULAIFxQswgUFi3BBwSJcULAIFxQswkWL5m5Ajepq5OejoAD5+Xj+HHFxcHKCiwuqqjBiRHM3jqhPp8EqKys7cuRIfn5+fn5+QUGB8IO9/XuxsdOLil4c1ro1/vEPZGTAyUmXrSPapLtgPX36dPPmzYcOHarz+IgRj4qKIBZDKoVUCktL2NgAgJcXdu+Gp6fOGki0SXfBCgoKOnTokKur6/Tp06VSqVQqtbS0lEqlVlYulpawtPzdwR9/jE6dUFICmQwnTmDGDJ01k2iHiDGmg9Pk5uY6OTmVl5cnJSV1795dxVL5+ejYESUluH4dvXpxbSDRMh3dFe7YsaOsrGzixIlGRkYPHz5UsZRUijlzUFmJOXNQUcG1gUTbGH9FRUXm5uYAvv/++ylTpkgkkrCwMFUKJiUxmYx17coAtnYt72YSbdJFsDZt2gTA3d09JSVFLBYbGhpmZWU1WurwYaavz5YsYbduMT09JhazuDgdNJZoB/dglZaWWllZAYiLi5s1axaA5cuXq1Lw7l1maMhEInbhAvvgAyYWMw+PhNLSUt4NJlrBPVj/+te/AAwaNOjnn39u0aKFnp5eenq6imW3bmUAa9OG5eSwyZMDVQ8laXZ8g1VeXm5vbw/gq6++WrBgAYAFCxaoXryqig0axIYNu/vOO+8lJSXp6+uLRKKvv/6aX4OJtvAN1p49ewD06tXryZMn+vr6Eonk/v37atXw4MFjY2NjAGfPnv34448BtGnTpqCgQJWyGzawkBAWH89iY5mfH2OMJSSwS5fUfxpEfRz7sSorK11dXR8/fnzmzJnY2Ng9e/bMmjXr2LFj6taze/fulStXWltbJyYmenh4XL9+febMmevXr1eOC+Xl5cnldunp84WhRuW/WbPQsSOGDQNjiI1Fq1Z4/Bjjx2P0aB5Pl/wev8wKozddunTJysoyMjISiUS3b9/WoJ7q6uqRI0cC2LFjx//+9z8DAwMLC4s6z6J9+9EAq/PP05Pdu8eWLqV3rGbAa0inurpauGzfsGHDrl27ysvLJ0+e3K1bNw2qEovFISEh33333axZswoKCiQSSVlZWadOnWxsbIRxISsrK1tbJ3PzmqFGYcxRKsW2bTXjQgAKCrT7/EhjOAX2ypUrYrHYwcGhqqoqLS1t8eLFN2/ebHq1GzduBPDmm2+qVWrXLqavz4KDm37+P5snT55wqplXsNLS0hwdHe3t7UtKSrRVZ3FxcatWrQBcvXpVrYJhYQxgZmZM5Y6Ov4TAwEADA4PLly/zqJzXWGG7du2srKyysrLef/99bdW5b9++wsLC4cOHDx06VK2Cs2fD0xPPnuHtt6GTMff/HwoLC58/fz5t2rT79++rWzYtLS0sLKyhI3ikVXD37l1DQ0ORSHThwoWm11ZeXm5nZwfg4sWLGhTPy2O2tgxgu3c3vS1/EgqFYvr06QCcnZ1zc3NVL/jtt99aW1tLJJKYmJhXHcO3H2vbtm0A7O3tVex5asCePfIhQ45MmDBL4xq+/JIBTCr99cGDp01szJ9GWVlZ//79AQwdOrSiokKVIidOnDAyMgIwduzYoqKiVx3GN1jV1dXCx9a8efOaUo9czhwcGMDOnWtSe957L8XRseOgQYOqqqqaVJG23LrFNm5k69eze/eaqwlZWVnt2rUDMH/+/IaPVCgUfn5+IpEIgI+PT2VlZQMHcx8rTE1NbdmyJYBTp05pXMnBgwxgXbuy6uomNaaoqMjBwQHAtm3bmlSRtqxfzxhjVVXso4+asRWJiYnC3ygwMPBVx1RUVMyePRuARCLZrcL1hC6mzezevRuAlZVVTk6OBsWrqpirKwPYf/+rhcbExMSIRCJ9ff2ffvpJC9U10R8jWIyxqKgoiUQiEon+W99vOS8vT/jkMTU1jYyMVKVCXUxNZoyNGzcuOjp60qRJZ8+efdVh5eU1QzEGBujc+cXjYWGYOxcdOuD+fUgkWmjP0qVLP/vssx49ety4cUNfX7+6urr2qiHlIqK8vDzl43379vX29h42bJgWTg9ALsfChfDxgZERIiJQVYV589Cpk3Yq11RQUNCaNWuMjIxiY2MHDBigfDw5OXnChAnp6elOTk6RkZFdu3ZVqTrtBv9VMjIyhC6ozz//XHgkJibGy8vrjTfe6NGjR7t27ZydK5VDMR4evys7bx4D2OHDWmtMaWmps7MzABsbm5dHh+plYWEhFovjtDXVUPnRnpn5hxpjWrx4MQA7Oztlx2l0dLQw+3fQoEFqfeDoKFiMseDgYADm5uZCo0NCQmr/5Tp1KjM0ZG3asO7d2apVdcvGxjK5XJuNeeedd4SrCgBisdja2rpz586DBw+eMGHC/PnzfX19t27deuDAgdOnT1+5cuX27du+vr4AnJycnj171tRz1/5o9/VlAFu3ThvPSQvkcvno0aMB9OzZs6Sk5MCBAy1atADg5eVVVlamVlW6CxZjbOrUqQDGjBmjUCjS0tJOnDgRExOTmJj45MmT0tLKigqWmclu32axsez0aXbmDNu48cW8Fy0qLS21trYGEBoamp+fr0qRysrKfv36AVi0aFFTT//55wxgHTqwnBxmasoApo3BLm0pLi5+7bXXADg6OgIQiURr165VKBTq1qPTYOXm5rZu3RrA+PHjly1bNmPGDHd39169erVv33748Md15ia4urKAAObvz65c0XKwtm/fDmDAgAEqHn/s2LGlS5empKRoob9XoWBubjUf7Rs2MIC99ZbmtfEhzKk0NjaWSCTKSxd16TRYjLGgoCDhM7uOYcOS9fWZnR1zc2PDh7OpU9mqVSwg4MW8F22pqKho06YNgMjIyPXr12/durW4uLiB47OysoQPzfDw8MDAQAD29vYqvs+9LDsiQiESsfbtmUzGWrViAIuP16wqTtLS0oR3LKG/6uDBg5rVo+tgCZ+Gr7/++p49e44fPx4dHX3r1q309PRnz8pfPjgggDHG5s7VZrD27dsHoEePHpmZmYaGhmKxODk5WZUiVlZWmZmZwo3hnDlzNDi1QqHo3bu3m4vL/cOH2ZYtDGAjR2r0JHhJSEiwsbEB4ObmFhQUBEBPT++SRrcXOg2WcvlXZmamLs+rJJfLnZycAJw6derdd98VLksbLaVQKMaNGwdgwoQJTenvjYqKAmBrayuTyV7v3Tt4yJDqV4+16V54eLgwVuPu7i6M1XzwwQcAzMzMGn3tvUynwRK6bpctW6bLk9Z25MgRAJ07d87NzW3ZsqVIJPrhhx9UKZiZmSl0l4SEhOzduxca9fcOGTIEQFBQ0M6dOwH0799foyehfQqFIjAw8OWxGoVCMXPmTOF2WK1RaqbLYKWmpgrLvx49eqSzk9ZWXV0tXD0cPXpUeC1OmDBB9eJHjx4VukvS09PffPNNABMnTlS9+OXLlwFIpdK8vDzhIi8iIkL9J9GQhgfvXqWiomLOnDkAJBLJJ598Uud/y8rKBg4cCGDIkCEqjlILdBeshQsXAnj77bd1dsY6Tp48Kbz4ZDKZ0C/63XffqVXDtGnTAIwaNUrZ3xsaGqpi2VGjRgEICAjYv3+/cJGnwT18A8LDw9etW2dnZ+fp6blr165bt26pUr9MJhOuGlu2bHn+/Pl6j8nOzhYGWNWaSaC7nnfNln9pUe/evQHs37/f398fwOjRo9WtIS8vT7i23bt3r9DBa25u/vjx45ePLCgoePDgQUJCQmRkZGho6Pbt2/v162dsbJySkuLi4gLg5MmT2nhONR48eGBoaCh0ZirZ2dlNnz79008/TU5OrjdkycnJwhVn27ZtExMTG6g/OTlZuJffsmWLik3SUbBWrFgBYObMmbo53csiIiKE37VMJhN6R2M1utX84osvhNe3TCabOHEiAFdXV29v74kTJw4ePLhz587CDLj6hoUAoE2bNgYGBp06ddLuvB3h3sLb2zs1NfXAgQNz584VZsIomZmZjR49OjAwMD4+Xi6XM8YuXrwovG0PHDhQlYvFCxcuCKPUx48fV6VJugjWL7/8YmxsrPHyL614/fXXAezcufPf//638NvUuKrVq1cLs1gzMjJatmwpxLQOCwsLFxeXAQMGvPXWW3Pnzl25cqW/v//y5ctFIpGBgUFTZhC9TFiqaWlpmZ2dXTuvKSkp+/fvnz17tnBJp2Rubt63b1/h7W3GjBnl5fV09NRrx44dAAwNDRMSEho9WBfBWrt2LYDJkyfr4Fz1iomJES6cS0pKPDw8AERFRTW9WmGdt6OjY3Bw8NmzZ+Pj41NSUn755ZcG3o2EfQZ69eol19LYZ3FxsbCJQXBw8I4dO/r27fvjjz++fFhmZmZ4eLiPj48wN0EikZibm69Zs6ZazQluS5cuFXpM6r0AqI17sJSbY924cYP3uV7lm2++sbOzmzWrZlpzQkJC0y+c5XJ5+/btAZw5c0b1UqWlpR06dACwefPmJjZAsGTJEuGWLTMzU/g9N3qzqbzzyM7OVvd0lZWVY8aMATBt2rSGj+QeLOXmWLxP1IBTp04JPU8a/CpfRbnOW90X/eXLl8VisZ6eXmJiU6cj37hxQyKRtGjRIikpSRjS8Kgz5ej3Tp06FRgYmJ2dLbxvadDtyRgrLCz08fFpdBED32DV3hyL64kaVrvrXCsVVlVVdezYEYCKWxPWsWbN+qFDD3brplCnY6ieNvTq1QvAunXrLly4AMDU1DQjI6OBIoMHDwYQHx8vTAfl+kdp0hL74uLi2tMsa2/gLpPJ8vPznz59WlhY2Lt3b63NvdSISCQ6dOiQm5vb+fPnjxw5Mn/+/CZWGB4e/uDBA2dnZ2H5lLr8/bf06YOUFPj5ITBQwzZ88skniYmJDg4Oq1atEiZ8+vv7t23btoEiUqkUQH5+vvIHDc+tCnWTmJOTs3bt2tatW9fpNXkVY2NjBweHP8JOfKGhoQDMzMwavfBsmEKhEDah+M9//qNxJQkJTCJhYjFTc1F3jaysLOUVlXBv1L1790Z73r29vQEEBwcL9xBNaX+j1HvHUigUI0eOLCwszM3NFf5IVlZWVlZWyk3ba2/gbm1tbWpqOnXq1Dt37qxbt064h2pGc+fOjYiI+OKLL7y9vYUlFZrVc+7cuTt37rRt23bevHkaN2bgQLz/PrZtw/z5+Okn/DabVVXLli0rLi728PBwdnb28PAQi8X79+9v9KUulUpNTGxKSuDgMLBPn9ZyuYvG7W+cWjEMDw8H0LZt24yMDBVHppQ78X311VcaRV+baneda1yJMJVUlSVQDXv+nHXvrsmG0MorqidPnowYMQIqj+sLW2+uW8f++U8GsDVrNGm2itQLVp8+fQB89tlnDV8kCoqKiry9vb/88kt1d+LjSlgmZGxsrNng0tdffw3AxsZG3Tng9UpMZDNmMFXmDTx79uzRo0c3b948d+6ccCG1c+dOYfTT1ta2sLBQldMJazjeeYcdOsQAxnXYVo2PwqioqB9++MHW1nbatGldu3Z1dXWNjIwUekTqdfLkyZCQkKioqKSkpPPnz1+/ft3X1/fw4cOavrdqx6RJk+bMmRMWFjZ//vz4+Hhh+EUul+fm5gp3HjKZTLjzqH1Hcvz4cWFYbcuWLQBWrVolTF3S2KZN2LQJFRVYsAB799Z81dm9eygqQn4+ZLIX+xKWlDjm5GTL5XJlWUdHRwsLiyVLlkgkkh07djg4OKi41kgqBQCZrOYHrtfuarxjCTer27dvV3HOuEKhGDt2LIBJkybdu3dP+EucPn26aa8ELSgqKhKG0pQLf4WRxAYI8yDi4uIAWFpaNn2tzsaNbOdO9u677NKlF1P7V66suykhwGxs7AC0bNmyffv2vXv3HjVqlHDZrsG0titXGMCGDWNXrzKADRnSxCfREFUXrF65UrFx4z9+/vlCcvKd7t27Z2ZmRkZGjh8/vuFST58+7datW1FRUVhYWF5e3nvvvWdtbZ2cnCwsqWhGMTEx7u7u+vr6N2/e7Nat2/Xr1z08PJQ3H8LtSO07Ejc3N1NT07Fjx168eHHTpk1+fn5NbIDwjnXtGkpLce0aPD2xezfc3JCaCqkUVlYv9iWUSmWWlqYGBgbKsrdu3Ro+fHhZWdmePXuWL1+u+kllMkRFwdER1tZ47TV06YKUlCY+j1dTMYCjRjGABQaWHz36rZGRUc+ePVUcFRGWE1pYWKSnpwtXms04aFjbokWLAPTs2fP58+eMsYKCguTk5Pj4+IiIiKNHj+7atcvPz2/FihWenp6DBw/u2rWrjY2NiYmJqampxispaqu9J6oGU/vDw8NFIpFEItFstmBODgNYu3YaFFWVSsG6dq1mR7zcXOboyKysfjl3Lkn1c0yZMgXAmDFj0tLSzMzMAKg49YKrkpISZ2dnkUik+tXSuHHjmnHEs47NmzcDaNOm6507z9Utq1Aw3h2LKn0U/u1viIrChx/CxQXe3ujcGXfvQqzyZoC5ubndunXLzc09cOCASCTy8fGxsLAQuoJUrYKP77//PiEhYfXq1QBatWplZ2fXqj729vbCf1lbW+vp6TVvm5UYY8uWbb14cXVVlcH16zXfHqoiPz/+34zcaPSSkphIxExMWHY269SJAUzl6bgvnDlzBoCJicnDhw+FKzN3d3ftzs3VjFwu18Kq+Wby/DkbPpwBrG9f9uuvKhVJSmJ+frxWAtfWeLDmzGEAW7WKpaUxJyfm7Mw0mrPPvLy8AEydOjUzM9PS0hJASEiIJhWRWmQy5uJSs6l9A6/TigoWHs5Gj66501y4UPsrgetoPFiFhSwggAkLASsr2cOHGp5JJpMtXLhQWEXk6+tra2sbHR2tYV2klpQUZmHBALZxYz3/+/AhW72aSaU1kbKwYCtWMF9fxrS9EriOhoLFaU8O9ttE4V27dmm53r+q6Gimp8c+/PDFI9XV7NIl5unJJJKaSPXpww4c4H7NrtTQxfvHH4Oxmu+i0eIl3qVLl9zd3a2srNLT001MTLRW71/bw4cIC6u5JK+ogI8PHj0CAGNjzJiBxYvRr59O29PIrZ2XF8LDtXxKYVTE19eXUqVFrq7Q00NGBqqr0aIF+vZFx44IDMSTJwgO1nWqADQyVih8F83z57hxA/37a+F8CQkJcXFx5ubmwmRtol1eXti9G56eOHQIpqbQdGaQFjQUrA0bACAoCEOHIi8Pd+7g9+uINCEsFl25cmW9mxmRJlJ+KZWZWXM3RZULsSlTGMDGjGnohlYVP/74o0gkMjExycvLa1JFpD4XLrDVq9kfZGhApe7z/fvRujUuXcLBg00KcUBAAGNs6dKlwgoLol2nTiEoCN9+29ztEKgYwDNnGMBMTDTvx2r2zbH+9Dp0YAC7dau528EYU/3bv6ZMwfTp+PVXBAQ8USgUGiR4y5YtCoVi4cKFwspdol3Z2UhNhZkZevZs7qYAaPSusLZPP0Vp6anQUK8ePbavWrVKeLCgoCAnJ6f2fMu8vDzlz7a2tsI0+bS0tJMnT+rp6QkjvkTrYmMBYMgQ7XzHghao9f4WHR0tbGtx584d4ZGGF9Y5OjoKhwmbYy1YsEDLb7jkN4sWCRPmmrsdv1Fv+Ze7u7u3t/fhw4f//ve/X7t2TU9Pz9nZuUuXLrXnW9ZeECbMFH369GloaKhEItHil2KSOvLzNw8a1GXEiMmAfnO3BQDU/i6d0tLSnj17pqam+vv7f/TRR+Xl5YWFhYWFhdnZ2VlZWYUvyc7OzsjIEIlEHh4ex48f5/Q0/uKEZW1GRkaFhYX6+n+IYGmyd8M333wjEomMjY1VP8u+ffv4fa81EXY90WCPQn402bvhjTfeOHLkyMWLF48dO2ZoaFhnmuXL0y+Fbew0OBFR0dWrVwEMHz68uRvyguZfK1dWVmZkZKTxQnWiRT169Lh9+3ZcXFzzbr5Smy6+r5BwVVBQIEzGLyoqMjQ0bO7m1GjSNkbkj6CsrGzevHlVVVV/nFSB3rEIJyqv4SJEHRQswgUFi3BBwSJcULAIFxQswgUFi3BBwSJcULAIFxQswgUFi3BBwSJcULAIFxQswgUFi3BBwSJcULAIFxQswgUFi3BBwSJcULAIFxQswgUFi3BBwSJcULAIFxQswgUFi3BBwSJcULAIFxQswgUFi3BBwSJcULAIFxQswgUFi3BBwSJcULAIFxQswgUFi3BBwSJcULAIFxQswgUFi3BBwSJcULAIFxQswgUFi3BBwSJcULAIFxQswgUFi3BBwSJcULAIFxQswgUFi3BBwSJcULAIFxQswgUFi3BBwSJcULAIFxQswsX/AfzjAqncdhXHAAAAAElFTkSuQmCC" alt="Mol"/>

>  <Name>  (13) 
MK13_HUMAN_4EYJ-A_alignment_L1F003::ABL1_MOUSE_1FPU-A_alignment_L1F013::ABL1_HUMAN_2HYY-C_alignment_L1F006#ABL1_MOUSE_1IEP-B_alignment_L1F006#ABL1_MOUSE_1FPU-A_alignment_L1F002#ABL1_MOUSE_1OPJ-A_alignment_L1F006#ABL2_HUMAN_3GVU-AA_alignment_L2F006#ABL1_HUMAN_2HYY-A_alignment_L1F006::SRC_CHICK_3OEZ-B_alignment_L1F009::MK13_HUMAN_4EYJ-A_alignment_L1F004::

>  <score_inter>  (13) 
-44.5171

>  <best_rmsd>  (13) 
0.99

>  <Lfrag>  (13) 
(40016, 21878, 17386, 14044, 1678)

>  <SA_score>  (13) 
2.451

>  <QED>  (13) 
0.48

>  <LogP>  (13) 
4.6

>  <clogp>  (13) 
4.57

>  <NAR>  (13) 
4

>  <NCA>  (13) 
0

>  <nrot>  (13) 
5

>  <TPSA>  (13) 
97.6

>  <HBA>  (13) 
7

>  <HBD>  (13) 
2

>  <NRB>  (13) 
5

>  <NHA>  (13) 
32

>  <RoF>  (13) 
0

>  <Frag>  (13) 
0

>  <Lead>  (13) 
0

>  <Drug>  (13) 
1

>  <PKI>  (13) 
1

>  <PAINSA>  (13) 
0

>  <PAINSB>  (13) 
0

>  <PAINSC>  (13) 
0

$$$$

     RDKit          3D

 31 34  0  0  0  0  0  0  0  0999 V2000
    7.0570    8.7584   -5.4164 C   0  0  0  0  0  0  0  0  0  0  0  0
    7.0678    7.6928   -4.7932 O   0  0  0  0  0  0  0  0  0  0  0  0
    6.1862   10.8421   -2.3929 C   0  0  0  0  0  0  0  0  0  0  0  0
    6.1981   12.1512   -2.8625 C   0  0  0  0  0  0  0  0  0  0  0  0
    6.5775   12.4209   -4.1870 C   0  0  0  0  0  0  0  0  0  0  0  0
    6.9434   11.4377   -5.0954 C   0  0  0  0  0  0  0  0  0  0  0  0
    6.9148   10.1171   -4.6322 C   0  0  0  0  0  0  0  0  0  0  0  0
    6.4549    9.8482   -3.3266 C   0  0  0  0  0  0  0  0  0  0  0  0
    6.8796   10.2950    2.2430 C   0  0  0  0  0  0  0  0  0  0  0  0
    8.1722   10.6212    2.1336 C   0  0  0  0  0  0  0  0  0  0  0  0
    8.6702   10.8692    0.8409 C   0  0  0  0  0  0  0  0  0  0  0  0
    7.8694   10.7766   -0.2181 N   0  0  0  0  0  0  0  0  0  0  0  0
    6.5954   10.4507   -0.0796 C   0  0  0  0  0  0  0  0  0  0  0  0
    6.0708   10.2163    1.1356 N   0  0  0  0  0  0  0  0  0  0  0  0
    5.6949   10.3079   -1.1282 N   0  0  0  0  0  0  0  0  0  0  0  0
    7.6122    8.6057   -6.5130 N   0  0  0  0  0  0  0  0  0  0  0  0
    7.4666    7.4162   -7.2520 C   0  0  0  0  0  0  0  0  0  0  0  0
    7.1534    6.1166   -6.8208 C   0  0  0  0  0  0  0  0  0  0  0  0
    7.1400    5.3448   -7.9191 C   0  0  0  0  0  0  0  0  0  0  0  0
    6.8856    3.8849   -8.2173 C   0  0  0  0  0  0  0  0  0  0  0  0
    6.5847    3.1129   -6.9409 C   0  0  0  0  0  0  0  0  0  0  0  0
    5.7014    3.7649   -9.1782 C   0  0  0  0  0  0  0  0  0  0  0  0
    8.1327    3.2680   -8.8321 C   0  0  0  0  0  0  0  0  0  0  0  0
    7.6395    7.4547   -8.5412 N   0  0  0  0  0  0  0  0  0  0  0  0
    7.4290    6.1123   -8.9930 O   0  0  0  0  0  0  0  0  0  0  0  0
    6.2204    9.4758    6.0006 C   0  0  0  0  0  0  0  0  0  0  0  0
    4.8245    9.2894    5.9421 C   0  0  0  0  0  0  0  0  0  0  0  0
    4.1657    9.4412    4.7690 N   0  0  0  0  0  0  0  0  0  0  0  0
    4.8035    9.7747    3.6147 C   0  0  0  0  0  0  0  0  0  0  0  0
    6.2073    9.9770    3.6027 C   0  0  0  0  0  0  0  0  0  0  0  0
    6.9140    9.8235    4.8143 C   0  0  0  0  0  0  0  0  0  0  0  0
  1  2  2  0
  3  4  2  0
  3  8  1  0
  4  5  1  0
  5  6  2  0
  6  7  1  0
  7  8  2  0
  9 10  2  0
  9 14  1  0
 10 11  1  0
 11 12  2  0
 12 13  1  0
 13 14  2  0
 13 15  1  0
 16 17  1  0
 17 18  1  0
 17 24  2  0
 18 19  2  0
 19 20  1  0
 19 25  1  0
 20 21  1  0
 20 22  1  0
 20 23  1  0
 24 25  1  0
 26 27  2  0
 26 31  1  0
 27 28  1  0
 28 29  2  0
 29 30  1  0
 30 31  2  0
  1 16  1  0
 30  9  1  0
  1  7  1  0
  3 15  1  0
M  END
>  <Smiles>  (14) 
CC(C)(C)c1cc(NC(=O)c2cccc(Nc3nccc(-c4cccnc4)n3)c2)no1

>  <MW>  (14) 
414.2

>  <2D_mol>  (14) 
<img data-content="rdkit/molecule" src="data:image/png;base64,iVBORw0KGgoAAAANSUhEUgAAAMgAAADICAIAAAAiOjnJAAAABmJLR0QA/wD/AP+gvaeTAAAd+UlEQVR4nO2dbVhTR9rH7wQSDYIIiIiIL0VQEBFQCyiiVayrUtatpVVrXN+e6NYWa1eNtbXR3asatVW01RZsq7nsVTVbLyzSVRtdUSoVLSgKKAqIioi8CIK8BZJ5PgweY4ghIWdCDPP7RE5OZiacf+6ZM2fu/3AQQkChsA23sxtAsU6osChEoMKiEIEKi0IEKiwKEaiwKESgwqIQgQqLQgQqLAoRqLAoRKDCohCBCotCBCosChGosChEoMKiEIEKi0IEKiwKEaiwKESgwqIQgQqLQgQqLAoRqLAoRKDCohCBCotCBCosChGosChEoMKiEIEKi0IEKiwKEbq6sBBC9+7de/jwYWc3xNro0sJKS0uLiIgYO3asr6/vG2+8UVxc3NktsiJQl+TKlSt/+ctf8H/A2dm5e/fuANCrV689e/aoVKrObp010OWEdffuXZFIZGNjAwD29vZisbimpubevXuzZs3COgsODr548WJnN/OlpwsJq6KiQiwW4+DE5/NFItHDhw81T0hKShowYAAAcLlckUj0+PHjzmqqFdAlhFVXVyeVSh0dHbFoYmJiCgoKXnSmWCy2tbUFAHd3d5lMZuamWg1WLiylUhkfH+/u7o67ucjIyMuXL7c97fvvv4+Kirpz5w5+eeXKldDQUPyRGTNmFBYWmrfV1oA1CyspKcnb2xvr49VXXz1z5ozO05qbmwcNGgQADg4OO3bsaG5uRgip1WqZTObi4gIAAoFAIpE0NjaatfUvOdYprPPnz48bNw5LaujQoXK5XK1W6zn//v37QqEQnz9y5Mi0tDR8vLS0VCgUcjgcAPDx8VEoFGZpvjVgbcLKzs6OiYnBEvHw8IiPj8cRyBCSk5Nx6OJwOEKhsKKiAh9PSUnx9fVljpeVlRFrvvVgPcJqbGx89913uVwunpHavHlzXV2dsYXU19dLJJJu3boBgJubm0wmw6FOqVRKpVJ8R+nk5BQXF0enu/RjPcJKTk729fXl8Xht5xGMJS8vb/LkyTjsTZgwITc3t+3x8ePH5+fns9Fw68R6hDVt2jQA2L9/Pyul4cG7q6srAPB4PLFY3NDQgN9KSkry8PAQCAQHDhxgpS6rxHqENWnSJAA4ffo0i2WWl5cvXLiQGbz/+eef+HheXh7uK1msy8qwnofQjY2NAICHQZWVlUVFRfiIKfTu3fuHH344d+6cv79/cXGxs7MzPs7n85m6KDqxNmHhcffGjRsHDx6ckJDASsnh4eGZmZn/+9//Bg8ejI80NTUBFZZerEdYmheb9QvP4/FCQkKYl5rRkaIT6xGWZsTS/Jt0XRSdWJuwcBQhHVFoxGoX6xEW0a5QT10UnViPsGhXaFHYdnYDWMOcEQuhPsHBa/r160OofCvASoSlUqmam5u5XC6PxwPyY6CamtDMzNDhwwkVbw1YSVeoFaLId4UAALQn1IOVCEtLSeQH7wAAdOyuBysRVqdELCosPViJsLQGVeTnsQBoV6gXqxKWmbtCKiw9WImwzNwV0jFWu1jJdIOWkqKjo2tra2lX2IkQFFZVVZWtra2DgwO5Khi0BlUHDx4kWl3fvhAYCK6uRCt5uSHSFd69e3fp0qXe3t5jx441j4sL7gpJ9H1KpY6D69bB5cswZw7rtVkR7C5ILSsr++CDD/ACSz6fj6+0o6Pj119/TS6t5cKFC0FBQe7u7o6OjiwmxatUSC5HgwcjrdXOiYnIyws1NaEHD9Dy5WzVZm2wJqwnT55o+SMUFhYWFxe/9dZbWMFBQUHp6elsVYfJzc2dOXMmLr9Hjx74j+nTp5ueFJ+UhIYPRwAIAC1a9NxbiYno739HO3ZQYemDBWG19Ue4cuWK5glJSUkDBw4EVl1ciouLRSIRdu/o0aOHWCyuqqpiJSk+La1l/PhWSb3yCvrpJ8QkUZ86hQ4dQomJ6MABNHcuunGDCuuFmCQstVotl8sZf4SQkJCUlBSdZ9bV1UkkEtxFmujiUlNTI5FIBAIBAOAswgcPHjDvaibFe3t7G5UUf/369ZiYmIiI9wCQiwuSShGjzOxsFBODAJCTEzpwAB04gK5cQYsWWbOwioqKIiIi/vvf/3bs4x0X1qlTp0aNGoUlNWzYMJ3+CBcvXpw1a9a9e/fwy6ysrLCwMPyRSZMm3bhxw6gam5qa4uPjca4fh8OJiYm5deuWzjONTYovLi5esmQJjn9OTk6ff15TU9P6VkEBmjsXcbmtqpJK0eHDCCcULlhgzcJavnw5AMybN69jH++IsAz3R4iIiAAABweH7du3m+LiolKp5HI5kyQTGRnJpPi9CAOT4qurq8ViMRP/li9fXlpait+qqEBiMerWDQEgPh+JRKjrmDaUlpYKBAIOh3Pt2rWOlWCcsO7cucP4LDo5OUml0vr6ej3nl5SUMC4uAQEBOl1c2u2wFArFyJEjcSH+/v5yudzwBufn50+dOhV/Njw8vO2/qbi42M7ODse/mzdv4oO1tbVffHHHwQEBIBsbtHAhunvX8DqtgVWrVgHAm2++2eESDBUW9lnE0wfYZ9Fw05Xk5GQcbIx1cblw4cKECROwLAYMGBAfH9+xOYukpKT+/fsDgK2tbWxsbG1trea733//PRP/mBuRkSMnAKDISPT8fUiXoLKyEk9rX7p0qcOFGCSsf//737gmGxubhQsX3jX+92usiwseR+OQ5uLiIpVKTfQ9q66ujo2NxbHWw8Pj559/1jpBrVYfOnRoyJAhWMdjx45NS+uiHqSfffYZAEybNs2UQtoX1uXLl8ePH69zHsFY8vLyIiMj8ZXTdHG5efMmczwkJGTWrFmMq7FEInk2kDaZjIyMMWPG4Io0vSEVCkW7NyJdhMePHzs5OQFAamqqKeW0Lyx8d7By5UpTqmHQ7+LSv39/DofD5/PbziOwhUqlio+P79mzJwDY2dmtXLmSmcI11qjNKtm8eTP+2ZtYTvvCWrx4MQDs3bvXxJo0qaioWLRoETN4P3fuHD5eVVWF57o6fDNiIMxdBfb5MORGpCvQ0NCAJ7p/++03E4tqX1jz5s0DAOwF9ccff2zatOnkyZMm1opJTU319/cHgFOnTjEHcSfY0tLCShX6OXbs2K+//rp+/fpHjx6ZoTrSHDp0yMSR6M6dOwEgODjY9JFA+8LCPcV//vMfhNCOHTsAYMWKFSbWyqBUKn/55RfNl7iLZKv8rsPJkycBoE+fPhKJpGMPzZRKJX7ydvToUdPb0/6ymbYZxuy6uERHR2vVRVPXOwCfzw8MDCwrK9u4caOXl9fnn3/++PFjo0rYv3//nTt3/Pz83njjDdPb076wzJlhTFPXO8zEiRMvX76sUCjCwsIqKio+/fRTT0/PFStWPHjwwJCPq1Sqbdu2AcD69euxQbCJGBexyK2nw1CzDROJjIxMS0tLTU2Nioqqra3dtWuXt7f3ihUr2l1reejQoVu3bnl5eTH3yCZiqLA07YGo2YaFEx4efuzYsczMzJiYmPr6+l27dnl5ec2fP//mzZs6z0cISaVSAFi3bh1+Em867QvLw2NWcPCa7t2dAcDW1t3Tc4K9fT9W6m4LjVgsEhQUJJfLs7KyhEKhSqU6cOCAr6/v22+/ff36da0zjx49mp2d7enpiWcA2KHd4b2PDwJAeIXLokUIAH33nek3DbrJzMwbNmzulCkLSFXQVSkoKBCJRNgxhcvlRkVFae7JiJ9GfP311yzW2L6wBg5EAKioCCGE5s5FAOjHH1lswHP8/jsCQGPHkiq/i1NUVBQbG4vXCAHAuHHjTp8+ffz4cQBwc3Njd37YkDEWwNMcOtKJmjQRlCgDBw7cuXNnfn7+Rx991KNHj/Pnz0+ePHnOnDkA8M9//pMRHCsYKix8sUknatJEUDPQr1+/L7/88s6dOxKJxMHBoaGhgcPh/Pjjj3gOnK1aDJnHAnheWDRiWQEuLi4bNmwYM2ZMU1OTnZ3d1atX33777aCgoMOHD6vVatPLN1RYfP6zv8ldeGoPZE4yMzPPnDljb29/69at+Pj4/v37Z2VlzZ4929vbe+fOnfgOvePoH4I1NiIA1K1b68vr11F6OqquZnGQ9xw//IAA0AJ6U2gW/vrXvwKAWCzGL5uammQymY+PDxbGwIED4+LiOjyib0dY1dUIAPXs2bHCjeabbxAAWrbMTNV1ZXJycrhcbvfu3UtKSjSP47wVPz8/LC/8VLva+FjSjrAePUKjRqGJE40ttoPs2IEAEHuLJygvBN8MfvDBBzrfValUSUlJzGpbFxcXiURSWVlpePmWta3ct98iDw8kkXR2O6yd/Px8W1tbHo9XhOcnX0xqairerw8A7O3tY2NjtSLci9AnLNLuF111WXnng1cFL1myxMDz8VNtLK9u3bqJRKJ2E2raERYh94sLF9CECejQIe3qqIuLGbh79y6fz7exsWHyKA3kwoUL0dHReEE5TgHUs0VyO9MNkZFw6RLgFWO3bkFhoUl3oACQmwszZ0JoKJw9C199pf1ueDjs2WNqFRT9bN26ValUvvPOO4zphoGEhIT88ssvV69eFQqFOFsOP3zUjR6FYlsVxv1i3DgkECCJBHVsXXVxMRKJkK0tAkA9eiCxGDELaG/dQgcPUhcXc8Dkzl+9etWUcvLy8trmZmrS/gTpyJGgVkNzMwwaBA0NsHEjBAfDuXNGKL2qqmrt2rVz5+5KSAAOB0QiyM8HqRR69oSKCli7Fvz9YeFCqKgAAFizBrZuNaJwilFs3769oaFh5syZI0aMMKUcHx+fWbNm6TvDKJ2mpCBfXwSAOBwkFKIX97Ct1NfXb926FSdAcrk2y5c/ys9vfau2FkkkyN6+1R9hyRK0b1+XcHHpRJjcec01M4QwerpBqURSKerevdXWJy4O6bRT0OMPo1Si+HjUt2+ruVlkJMrKMvFbUAxCIpEAwNSpU81QVwfnsW7eRFOmME6Ke9vml1ZXV2OvIn9//2PHjuGDarX6yJEKL6/WD4aHo/PnTWo9xXCePHnSu3dvAGDSg4li0gTpTz+hsLBrPB5Pp4vL/v37Dx48yKQ+Yn8Eb+83uVw0bBiSy+k8llnZsmULAISFhZmnOlNn3tt1cUEIZWRkTJkyBfeJnp6eP/103yx5zpRnMLnzJ06cME+N7DzSyczMfPXVV7F0oqKimAcFRUVFIpEI56lRf4ROZNeuXQAQFBRkNhcd1p4Varm4rF69etWqVYxRW2xsrHX4I7x01NXVpaWl4XCVmJhotno5iL3VqABw//79FStWHDlyhM/nK5VKGxubBQsWbNiwARvqUcxASUlJbm5uTk5ORkZGRkZGXl6eSqXy9PRUKpUPHjzAD2TMAMvCwsTFxa1cudLV1TUlJYVZ2WMNNDfDhx8CAFRXw4IF8HTg2InU19dnZ2dnZWVdfUp1dbXmCTwez8fH5/bt2/X19UlJSaz4MhgCEWGlpqZGRESEh4enpqayXnhnkpAAAgEIhaBWQ2Qk/PYbsJQ3bDg6A5LmCU5OTn5+fqNGjRo+fDj+QyAQfPXVV7GxscOGDbt27Rpbuc76IVKH1SY0Z2fDe+8BAHC5MHgwPHgAnp7mqTknJ+cf//jH1atXtTxkeDze8OHDAwICAgICRo4cGRAQ0Ldv37YfX7Zs2c6dO2/cuHHgwIGFCxeaocFEhGW1Fgx+fpCRAcOGAUJQVARPd3khze3bt1evXo3Dv86ApHW+UqnMzc3FPePy5csHDx7M4/H+9a9/vfvuu+vXr589eza7KYQ6oRHLGBYvhhUrID0dqqpg9Wqz9YM5OTnHjx8fPXp0cnKym5tb2xOqqqpw58j0kvi3DQCjR4/GD9bmzJmzffv2jIyM3bt3Yxt3otCIZTDZ2TBqFIwaBWlpAACBgfDxx5CaCvb2pGsuLCwEgDFjxmBVaQYkPGwvKyvTPN/GxsbHx2fkyJG4c8QHORzOpk2bpk6dumnTpkWLFmHzVXIQFJa1RazGRlAqn22MeeMGNDWBnpVu7FFQUAAAr7zyCn6ZmJg4e/ZszRN69uw5YsQIpnMMCgpiNtnT5PXXX588efLp06e/3Lbt882bibaZdoUGo5mtixAolcDhtCbyEgZHLC8vL/wyMDBQMyAFBARg71BDkEqlOR999O7hw/D+++DhQarFxISlBAC+Wf7p5kPLHQUh6NYNzDLfiCMWI6yhQ4fm5eV1rKjRo0eP7tcPUlNhwwbYu5e1JraByJ7QjY0fAiCBYAeJwjsNc5pYaIAQKioqAgBmcZupbN4MfD7s2we5uewUqAsiwsKXwMrG7s+JyYzuJSUlJQ0NDX369MGLP1lg8GD4v/8DlQo+/ZSdAnVBKGIBWJ+3h2ZXaEa/Ja1+kB0kEnBwgMREOH+ezWI1ICgsa4tYmlHKjBFL65aQHVxd4aOPAADWrmWzWA0IdoU0YrGC1i0ha6xaBW5u8PvvcOwYyyUDAI1YhpPQ0hLar992JycAuN7cvHj48C+GDjVDvVhYLEcsALC3h08+AQD44guWSwYAYtMNAFYXsR7V1aWXlLyGEABU1Nf/kJMz3tmZ+JMRQmMszNKlUFvb+lidbQjNvANYnbDa7ilknmdWpCIWAPD5sHo1oRVmBIVlZV2h5nYvZnu0UFtbW15eLhAI3AmtpNi3D0JDn60we+01tp6sExljyeXw6JElrK9kE00xme1hKHNLSGpJcXY2YHc1ZoUZS7AgrKNH4bvvAABKS2HJEjh6FAIDoUcPqKyE9983vXhLoVO6QiJzDZrgFWYArK8wIxKxrNKNSDNKma0r1JprqK+vZ8UrGwCguhpyc2HxYjh/HmJjYf58dleYsVPQjz/Cn39CQ0PrKpLISDh+HKZNAwCoqgInJ1Yq0c2JEycqKyvv3bu3dOlSJ5I1te0KzRCxtEbun3322dGjR9esWbNo0SKTlq4/eQIzZsCNG6BQEIoB7ESsefPg229hy5ZnR7AbUUkJeHrChg3PVjGxyKVLlyZPnjxt2jSRSPTxxx8PGTIkISGBRG4IBovp999/T09Pv3btGphxjIUjllqtPnHiREFBwdKlS4cOHZqQkNBBK3alEt56C9LSoEcPILfcz/TUxMREhLe4f/AALV7c6p+GEFqwAAUFtfp/BAaiP/4wvapWioqKhEIhHs86OzuvWrWKMWCdMGFCbm4uazVpcOjQoSFDhgDAgAEDAGDMmDGmb/Wun8ePH+PMiLNnz+IjSqVy3759jBW7h4fH3r3n6+qMKVSpRFFRCAC5ubVu6UYG4q7Jp0+joUOfWWqVl5tUWnl5uVgsxn2QnZ2dWCyuqqpCCKnVaplM5urqCgA8Hk8sFjc0NLDzBRA6e/ZsaGgovpY+Pj7z5s2zs7MDgF69eu3evVul08bJNJRKZXx8vJubm42NDZ/P5/P5QqGQsQzFXtmjR4/mcm2HDGns3RtJJMigPPOWFvTOOwgA9e6NcnJYb7Ym5rDjrq9HEgnq1g0BIGdnFB/fEZ+Z2tpaqVSKU/i5XK5QKLx//77WOY8ePYqNjcVWEV5eXqYbYOTm5sbExGBJ9e7dWyqVNjU1IYSKi4sZP7vg4OD09HQTK2LAO1YOGjQIFx4aGjp16lT8jWxtbefPn3/9+nV8plqtPn78ckhIa5/Qqxdav17f71alQslrziIbG+TkhC5fZqvBL8J8Pu85OSgiovW/MHNmQ15enoEfZH6++H8dGRnZ1j+zsLCw/Ok/NTU11d/fH58cFRV17969DrT27t27IpEIu+jY29uLxeLHjGXqU5KSknC3yOVyRSJR2xOMRaFQBAUF4Zb7+fnJ5XJ8XP82lgoFmjix9R9rb4/aWJUhhJBajZYuRQBoz2tyNgclL8asGwio1UgmQ66uaNy4bw3psNRqtVwuZ262w8LCdJqGqdXqcePGOTk5xcXF4Y6pubk5Li7O3t4eABwdHePi4loMdk6qrKwUi8V4YM7j8UQiUWlp6YtOrqmp+fDDD/ENWnT0ab12r/q4dCn3tddew19z4MCBMpmsbQ9bWFi4bNkyPAzgcDgi0fdpac/ePX8eRUUhPz/dBotr1iAAJBCgM2c62EJj6YSdKcrLWxYvXoKH3t7e3i8aAisUiuDg4LY/37ZUVVVFRkbiM8PDw7Ozs/FxzQ4rKCio3Q6rrq5OKpX26tULX7mYmJh8xjJVL5mZmdHRK3FfP2MGKiw05EOt5OWhmBg0YEAhn893dnaWSqX6f2wPHz6USCQ9e/YcMeIxABo3DiUlPXv3eeu7VtavRwCIz0fJyUY0zEQ6bcsTPR3WxYsXmbs8T0/P+Ph4Q+JNUlIS9rTRshc0pMNSqVQymaxfv35Mb5uZmWnU18HB2MWlNTAYYlpeUoKWLUM8HgJAdnZo27ZfDN8Lqays6pNPkKNjaw8YGoqOHdM9csXbE9nYoMOHjfpCptKZe+m07bDy8/M15xHa/flq8SJ7wbq6OolEgsco7u7uMplM81MKhYLxph4zZszp06c7/I1KS5FQiDgcBIB8fJBCofu02loklSIHBwSAbG2RSITa3IcYRE0NiotD7u6t8hoxAslkSPM3qFSi8eMRl0twG+8X0fmbNN2+fZvZpwVrws7Obt26dR3YygyTkZGhaS94584dfPzKlSthYWH4+PTp0wsLC9PS0saPH8/MI8jlclYM7xQK5O3dOsOycCGqqHj2FnaMdnN75hhtmo8/Qgg9eYK2b0f9+rWWqbVV+5Mn6Km3sFnpfGFhjhw54ujo6OTk9Le//a3tPIKxaNkLSiQSPE2gUqn27NmDR1FM2qO7u/s333yjVCrZ+B6tMKbl3bqh3buf7RH0+uutl3/iRHThAosVoqYmJJMhb2+0caNF7EpkKcJCCOEnYgUFBWwVWFJSIhQKsXoCAgLSnt5ElZaWRkdH9+nTRyAQiMXimpoatmrUIi+vdSsXZq+r995Dc+agX38lVCFqbkb19QR31zIcCxIWHjsXFxezW2xycjJO9eRyucwEWEpKCr6FZLcunZh/jyBL2JWIyLKZjqG5fEAmk61du/bWrVumFztjxoycnByJRBITE8MM0vETZfxkxjyYf4+gzt2VyNxOh3rQXIty8ODBkydPTpw40ditz3QiEAg2bNiANBY+mN+2BO91ZU7MX6MmFiQszYtN4sJrru41ZzbEzJmtf+zbZ4baOqfGtlhKV9jS0tLS0mJjY4Mfj5BeVG7OiKW1dLuLYCnC0rrSpCOKdVrDWRKW0hVqKYl0RDGzmaXW0u2ugKVELK0QQvrCm3nw3nbpttVjKcLS2RVaTcTqgnTRrlAzrZk0zD1a376to/iugEVHLKvpCrsgliIsrb7PPIN3KixyWJawcIhqbm5WqVS2trZ4FQ3p6igksBRhkZ5211MdhQSWIqy2lhtErzqNWKSxFGGZ2RmBjrFIY1nTDfhKu7i4KBQKohtb0K6QNJYSsTSjlEAgiIyMjIiIYKvw+vr6LVu2VFVV6ayOQgJLERYOIeXl5ewW29LSkpCQ4O3tvXbt2i0aj1RoxCJO5yxcbcPt27enT58OJiTFa6FWq3/++eehTx2zQ0JCGM8WlUqFfWMuk7cw6LJYirAQQtu2bWPLxUVPXhfjj7B69epyE71vKC/GgoSFjE+Kb0tOTg7jD+Pq6hoXF9fc3IzfunDhwsSJE/FbgwYNIu1u1cWxLGFhOubi0tYfhsnrunHjRkxMDF6a7OLiYmyCNaUDWKKw0NOkeDzj0DYpXgtNfxg+n6/pD1NWVhYbG4uXO2Ojtg4nWFOMwkKFhcnKymKS4idNmnRDl7VhU1OTh4cHPHVjKyoqwsexURve48/W1lYkEpWUlJi3+V0aixYWeuoB6eLiAgACgUAikTS2sXFZv369pj9MU1NTfHx8nz59sCKjoqIMN3mjsIWlCwtTWlrKuNB4e3srnrdxYe4fVSqVXC5nzKvHjh2bmpraGe2lvCTCwqSkpPj6+gIAh8MRCoUPHz7UfFehUAQGBmJJDR8+XI9RG8UMvEzCQggplUqpVIrH6Yw3ZHp6OuOzaLhRG4UoL5mwMDdv3pzydAsoDw8P3EX27t07Li4O2xVROp2XUlgY7A05bdo0Oo9ggXAQsT1CzEB1dbWtre2TJ0/wDg4Uy+HlFhbFYrGUZTMUK4MKi0IEKiwKEaiwKESgwqIQgQqLQgQqLAoRqLAoRKDCohCBCotCBCosChGosChEoMKiEIEKi0IEKiwKEaiwKESgwqIQgQqLQgQqLAoRqLAoRKDCohCBCotCBCosChGosChEoMKiEIEKi0IEKiwKEaiwKESgwqIQ4f8B7Snf8G7eIZcAAAAASUVORK5CYII=" alt="Mol"/>

>  <Name>  (14) 
VGFR2_HUMAN_1YWN-A_alignment_L1F012::ABL1_HUMAN_2HYY-B_alignment_L1F009@ABL1_HUMAN_2HYY-A_alignment_L1F009#ABL1_MOUSE_3MS9-AA_alignment_L2F009#ABL1_MOUSE_1IEP-B_alignment_L1F009@ABL2_HUMAN_3GVU-AA_alignment_L2F009#MK14_HUMAN_3MVL-A_alignment_L1F004#ABL1_HUMAN_3PYY-BA_alignment_L2F009#ABL1_MOUSE_1IEP-A_alignment_L1F009#ABL1_MOUSE_1OPJ-B_alignment_L1F009::ABL1_MOUSE_1IEP-A_alignment_L1F018#ABL1_HUMAN_2HYY-B_alignment_L1F018#ABL2_HUMAN_3GVU-AA_alignment_L2F018#ABL1_HUMAN_2HYY-A_alignment_L1F018#ABL1_HUMAN_2HYY-D_alignment_L1F018#ABL1_HUMAN_2HYY-C_alignment_L1F018#ERROR_4CSV-A_alignment_L1F018::RIPK2_HUMAN_5AR7-A_alignment_L1F003::ABL1_HUMAN_2HYY-C_alignment_L1F006#ABL1_MOUSE_1IEP-B_alignment_L1F006#ABL1_MOUSE_1FPU-A_alignment_L1F002#ABL1_MOUSE_1OPJ-A_alignment_L1F006#ABL2_HUMAN_3GVU-AA_alignment_L2F006#ABL1_HUMAN_2HYY-A_alignment_L1F006::

>  <score_inter>  (14) 
-43.5477

>  <best_rmsd>  (14) 
2.06

>  <Lfrag>  (14) 
(1808, 12545, 21781, 38630, 17386)

>  <SA_score>  (14) 
2.449

>  <QED>  (14) 
0.48

>  <LogP>  (14) 
4.8

>  <clogp>  (14) 
4.82

>  <NAR>  (14) 
4

>  <NCA>  (14) 
0

>  <nrot>  (14) 
5

>  <TPSA>  (14) 
105.8

>  <HBA>  (14) 
7

>  <HBD>  (14) 
2

>  <NRB>  (14) 
5

>  <NHA>  (14) 
31

>  <RoF>  (14) 
0

>  <Frag>  (14) 
0

>  <Lead>  (14) 
0

>  <Drug>  (14) 
1

>  <PKI>  (14) 
1

>  <PAINSA>  (14) 
0

>  <PAINSB>  (14) 
0

>  <PAINSC>  (14) 
0

$$$$

     RDKit          3D

 34 37  0  0  0  0  0  0  0  0999 V2000
    7.0570    8.7584   -5.4164 C   0  0  0  0  0  0  0  0  0  0  0  0
    7.0678    7.6928   -4.7932 O   0  0  0  0  0  0  0  0  0  0  0  0
    6.1862   10.8421   -2.3929 C   0  0  0  0  0  0  0  0  0  0  0  0
    6.1981   12.1512   -2.8625 C   0  0  0  0  0  0  0  0  0  0  0  0
    6.5775   12.4209   -4.1870 C   0  0  0  0  0  0  0  0  0  0  0  0
    6.9434   11.4377   -5.0954 C   0  0  0  0  0  0  0  0  0  0  0  0
    6.9148   10.1171   -4.6322 C   0  0  0  0  0  0  0  0  0  0  0  0
    6.4549    9.8482   -3.3266 C   0  0  0  0  0  0  0  0  0  0  0  0
    6.8796   10.2950    2.2430 C   0  0  0  0  0  0  0  0  0  0  0  0
    8.1722   10.6212    2.1336 C   0  0  0  0  0  0  0  0  0  0  0  0
    8.6702   10.8692    0.8409 C   0  0  0  0  0  0  0  0  0  0  0  0
    7.8694   10.7766   -0.2181 N   0  0  0  0  0  0  0  0  0  0  0  0
    6.5954   10.4507   -0.0796 C   0  0  0  0  0  0  0  0  0  0  0  0
    6.0708   10.2163    1.1356 N   0  0  0  0  0  0  0  0  0  0  0  0
    5.6949   10.3079   -1.1282 N   0  0  0  0  0  0  0  0  0  0  0  0
    7.6122    8.6057   -6.5130 N   0  0  0  0  0  0  0  0  0  0  0  0
    7.4666    7.4162   -7.2520 C   0  0  0  0  0  0  0  0  0  0  0  0
    7.1534    6.1166   -6.8208 C   0  0  0  0  0  0  0  0  0  0  0  0
    7.1400    5.3448   -7.9191 C   0  0  0  0  0  0  0  0  0  0  0  0
    6.8856    3.8849   -8.2173 C   0  0  0  0  0  0  0  0  0  0  0  0
    6.5847    3.1129   -6.9409 C   0  0  0  0  0  0  0  0  0  0  0  0
    5.7014    3.7649   -9.1782 C   0  0  0  0  0  0  0  0  0  0  0  0
    8.1327    3.2680   -8.8321 C   0  0  0  0  0  0  0  0  0  0  0  0
    7.6395    7.4547   -8.5412 N   0  0  0  0  0  0  0  0  0  0  0  0
    7.4290    6.1123   -8.9930 O   0  0  0  0  0  0  0  0  0  0  0  0
    6.2204    9.4758    6.0006 C   0  0  0  0  0  0  0  0  0  0  0  0
    4.8245    9.2894    5.9421 C   0  0  0  0  0  0  0  0  0  0  0  0
    4.1657    9.4412    4.7690 N   0  0  0  0  0  0  0  0  0  0  0  0
    4.8035    9.7747    3.6147 C   0  0  0  0  0  0  0  0  0  0  0  0
    6.2073    9.9770    3.6027 C   0  0  0  0  0  0  0  0  0  0  0  0
    6.9140    9.8235    4.8143 C   0  0  0  0  0  0  0  0  0  0  0  0
    4.5589    9.5357   -1.1701 C   0  0  0  0  0  0  0  0  0  0  0  0
    3.4917    9.7890   -0.6182 O   0  0  0  0  0  0  0  0  0  0  0  0
    4.6193    8.4112   -2.2200 C   0  0  0  0  0  0  0  0  0  0  0  0
  1  2  2  0
  3  4  2  0
  3  8  1  0
  4  5  1  0
  5  6  2  0
  6  7  1  0
  7  8  2  0
  9 10  2  0
  9 14  1  0
 10 11  1  0
 11 12  2  0
 12 13  1  0
 13 14  2  0
 13 15  1  0
 16 17  1  0
 17 18  1  0
 17 24  2  0
 18 19  2  0
 19 20  1  0
 19 25  1  0
 20 21  1  0
 20 22  1  0
 20 23  1  0
 24 25  1  0
 26 27  2  0
 26 31  1  0
 27 28  1  0
 28 29  2  0
 29 30  1  0
 30 31  2  0
 32 33  2  0
 32 34  1  0
 32 15  1  0
  3 15  1  0
  1 16  1  0
  1  7  1  0
 30  9  1  0
M  END
>  <Smiles>  (15) 
CC(=O)N(c1cccc(C(=O)Nc2cc(C(C)(C)C)on2)c1)c1nccc(-c2cccnc2)n1

>  <MW>  (15) 
456.2

>  <2D_mol>  (15) 
<img data-content="rdkit/molecule" src="data:image/png;base64,iVBORw0KGgoAAAANSUhEUgAAAMgAAADICAIAAAAiOjnJAAAABmJLR0QA/wD/AP+gvaeTAAAgAElEQVR4nO2deVyU1f7HvzPDMsgqLmAoCi6ggHs3FBUlNCXkaoKWL9FURE3D9KZkpVi328Us7/R6dbVBu4iZGPJLww0DV1RwS1lEUDCVTVQQGJYZZvn+/jg4TsgyzDyHgTjvV39MD8/zPQfnw/N8n3O+Cw8RgcHgGr6hJ8D4a8KExaACExaDCkxYDCowYTGowITFoAITFoMKTFgMKjBhMajAhMWgAhMWgwpMWAwqMGExqMCExaACExaDCkxYDCowYTGowITFoAITFoMKTFgMKjBhMajAhMWgAhMWgwpMWAwqMGExqMCExaACExaDCkxYDCowYTGowITFoAITFoMKTFgMKjBhMajAhMWgAhMWgwpMWAwqMGExqMCExaCCkaEn0Cm5du3ajz/+6OzsrFQq16xZIxAIDD2jDgcTVhsoKiqKj4/fs2fPzZs3AcDKyqqqqurMmTP79++3tLQ09Ow6GMhojdra2ri4OH9/fyOjhr9DW1vb0NDQnTt39u7dGwDc3d3v3btn6Gl2LJiwmkWpVKakpISGhlpYWBA9CYVCf3//uLi4+vp6ck5+fr6bmxsA9OjR4+zZs4adcIeCCasJbt26FRER0b9/f/V9fcyYMSKR6OnTpy+fLJFIZs6cCQCmpqbR0dHtPtkOChPWC54+fSoWi728vNR6cnFxiYiIyMvLa/L8I0eO/OMf/1AoFAqFIjw8nFwSFhamVCrbeeYdECYsRMRTp07NmDFD/XLXo0ePVatWpaWltXCJRCLp0aMHALz55ptVVVWIuGvXLhMTEwCYMWNGZWVle829g8KEhRkZGYsXLybPMuJCyWQybS68ePFiI+c9JSWlV69eAODh4XH//n3KE+/QMGHh559/DgBTp04tKytr67X37t1r5Lzn5eUNHToUAHr27Hn+/HkK8+0cMGHh3LlzAWDv3r26XS6RSAICAgDAxMSEOO9VVVX+/v7kFhgTE8PlXDsPTFhIbjC///67zhZedt6ZO9/VhSWVSo2MjAQCQW1t7f37921sbGbNmqWbqd27dzdy3sVisbGxMQDMmTOnurqa04l3dLq6sMjmjKurKyIeOXIEAHx9fXW2duHCBbXz/scffyBiUlJS9+7dAcDHx4erOXcKunp0Q2ZmJgB4eHgAQFZWlvqzbnh5eV26dGno0KGZmZmenp4PHjzw9fW9cuVKr169+Hx+dnY2V9Pu+HT1TWgiJnd390afdWbQoEGXL1+eP3++iYlJv379yJGePXsmJyfLZDIuptw56OrC0rxjaX7WB0tLy0OHDsnlcj6fDwAymSwvL08gELi6uuo9304DE1YmALi7uysUitzcXD6fP2zYMP3NGhkZqUMhcnJy5HK5q6urmZmZ/pY7C13ax6qsrCwsLDQzM3N2ds7NzZXJZE5OTubm5tyOotYut2Y7OF1aWFlZWYjo5uYmEAj099xbGAWYsDoOcrmc9hA0HKyXoSfZjkyH87HKy8vj4+P37t3r4uJSXl4eFRVFVoZowPkrYZPQk2yHxtALaQ3U1tbGxsb6+fmpfV4St+nk5JSZmUlp0EmTJgHAb7/9hojOzs4AkJ2dze0QFRU4bFi1j88thULBreUOjuGFde3atbCwMBLbBAACgcDX1zcmJqagoGDixIlEYb/++iuNocmgxcXF1dXVfD7f1NRULpdzO8SFCwiAY8Zwa7UTYDBh3b9/PzIycuDAgep757BhwyIjI0tLS9XnSKXShQsXErVFRkZyO4HCwkIAsLW1RcS0tDQAGDFiBLdDIOL33yMAvvsu54Y7Ou0trGfPnsXExPj6+vJ4PKKnvn37hoeH5+TkNDpTpVKRgDuRSERWGpcuXaplCJ42JCYmAsDkyZMRsby8/ODBg/Hx8VwZV7NqFQLg119zbrij007CUigUSUlJwcHB6kVCKyur4ODgpKQklUrV5CX//Oc/x40b9+jRI0SMj48ny0teXl6atzR9CAsLA4AVK1ZwYq05vL0RAE+epDpIR6Q9hBUdHa12oYyMjPz8/Pbv319bW9vCJRKJZMCAAQAwYMAA4rzfvHnT0dERAJydnW/duqXzZAoLC0Ui0YgRIwDA0dHR2dn5wYMHOltrlR49EACLi+mN0EGhLqyTJ09OmzZN7UKVlJRoeeGTJ0/IW5uFhcXhw4cRsbi4+G9/+xsAWFpaHjlypE3TqKqqio6OnjJlCnmqAoCdnR2JWHdwcLh69WqbfzEtKCpCALS1pWG7o0NdWBs3bgSAlStX6nCt2nnn8XgRERGIWFdXt2DBAu3d+SaTToOCghISEurr68vKynx8fMjBffv26TDDlklMRAD09ubccCeAurBI9PfBgwd1tqB23pcsWSKTyVQqVWRkJDmybNkydVJyI7KysjSTTvl8vpeXl1gsbpSYJZfLV61aRbQbHh7enMPXKnl5ePhw44O1tZiWhhcu6Gayc0NdWOSrJTv8Cxcu3Lp1qw5f3svO+8GDB7t16wYAEydOfPz4sfrM4uJikUg0ZswY9SoGSTrNz89vwb5YLCYLs0FBQTU1NdpPrKICY2LQ1xd5PLSyQs1Lo6PxzTcREbdtw9u32/gLd37oCquqqorH4wmFQoVCQeInnZycdDOVnp6udt7J5vGNGzdIJN3AgQNv3LjRqG5H9+7dQ0NDU1JStNRxYmKijY0NAIwaNaqgoKDlk+vr6xMSElasuCMUIgACoIUFLlqEjx69OCc6GufOxcuXmbAocOnSJQAYPXo0IsbFxQFAQECAztY0nfeEhARELCgoGD16tHr/BwBMTU3nzJnz66+/NveIbIHc3NwhQ4a07M5nZWWFh4fb2dkBgLf3Wj4fvbxQLEaJRG0EP/0Ujx7F6GhMSsKlS5mwKCAWiwFg0aJFiLh582YA+Pjjj/UxWFtbO2/ePAAwNjYmycc1NTWOjo42NjYuLi4ikUjzsagDT58+nTx5MgCYm5v/8ssvmj8qKSnRjAH08PD49tuooqKGnz579uKZCIB+fhgdjSkpuH07zp3LhMU177//PgBs27YNEWfPng0AsbGxetpUqVRbtmz58ssv1UfIitfLa/e6IZPJSMY9eRXVfJIOGTKEVMZKSUl5fjL+8gvOmoUmJg3PRCsrXLIEz59vEFZNDfbpw4TFNe+8Uz5xYs6pU3cRcezYNwCA81AFTTeOQ7MikYjUCJk3b556LTcvL0+9S52amvree+9NnbqS6MnICP38MDYWW1z37ULQFVavXgiARUVYU4N8Pvbpo5TJOA4f0HTjuOXEiRPW1tYA4Onp+ei5W/7HH398/vnnxBUDADMzs/Hjq7Zv/5PbzkCqwiouRgDs3h0R8epVBEAPD+5HIW7cwoULuTeNmJmZSZ6zDg4OmzZtmjRpknrv3MHBYf369fRixTo7FCNIMzOJk9v4M7dQDfx1d3e/fPny7NmzU1NTt27dWl9fLxQKZ86cGRwcPGPGDPXSBuNlKP7TZGUBPBcT+Uwjn4B2Dkzv3r1Pnz599OjRnJycfv36vfXWW+qlDUYLUL9jkW9c8zO35OUVAeUcGLI2Rs/+X5J2umPNmQN2djBqFMdDPHoEJSV3hg+X9u0r5Ng0Qz94iEjDrkoFVlZQWwvl5WBjQ2MEAICkJJg2DSZNgnPnaA3B0A2Kd6zkZLh7l6KqgOYTltGIHTt2PH36dOPGjaTiV6tQSVjdswcCAsDTE0pLISeHxggNaD5tGfTIy8tbv359RETEmTNntLyEVia0uTlcuULJ9gvovWwy1KhUqqVLl9bW1gYHB5NgYG2gJaxlyyAqipLtBlQqIJXMmLCo8p///Of8+fN9+vQRiUTaX0VLWEIhuLnB1asAAHfuUBni3j2oqYF+/ei6cV2c3NzcTZs2AcCOHTtsbW21v5BiUZDlyyElBa5fh+HDYflyUCg4tv/wIQiF7HbVEosWLSIhu7pdrlKpQkJC6urqFi9ePGvWrLZdTHvPKDYWTU0RAKdPx4oKXSxIJBgTg5s3N/EjhQLbXvS/q5CSkkK+4qlTp+qW4hYZGQkAr7zySnl5eVuvbY+8wkuX0M4OAXDwYNQ+aEqpxJQUDA1FS8uGuJRGgb9dOaJcS44cOdKnTx8AsLKyEovFbco2uH37tlAoBIDjx4/rMHQ7ZUIXFODo0Q1JdqdPt3JyZmbmhg0bfH1LSagTj4cTJ+KuXahZKb2LR5Rrz+PHjwMDA8mt64033nj48KE2V8nlchIFvmzZMt3Gbb/aDVVVOHMmAqCJCe7d++TlE8rKyjS7unl57XB0xPBwvHu34YTKyobw32+/7eoR5W0lLi6uZ8+eAGBtbS0Wi1s9/4svvgAABweHZ8+e6TZiuxYFUakwIgLt7Yvs7R1CQ0M1awaVlJSol3RtbW1XrlyZmnqF/EihwOPH8Z130MysIfzXy6urR5TrQGlp6VtvvUX+hadPn95CJtKtW7eEQiGPx0tMTNR5OAOUMdq37xBpDaLu9EeYNGkSqYylzuxLT5esXYv29g164vPRxwejo7GqqqtHlOtMXFwcqaNhY2PT5K1LLpePHTsWdE1eV2OY+lgvd/pDRHUno6KiIpFINHr06JEj1xJJubpiRAS2mHPK0JZHjx6p1w78/PyK1JlGiIi4ZcsWABgwYIDm37wOGKzw2sud/qqrq3/88cdp06apO5327m2/fr3syhVDzfGvTFxcHFnw1Lx13bx508TEhMfjkfKZ+mDIUpGVlZV+fn4AYGJi4u3trVm3IzAwkNTtMOD0/vKUlJSQTosA4O/v//DhQ1Ka4P3339ffuIFrkJK+fsbGxqQ0A2kW/+RJE++MDBqoVKqoqCgrKysAIF+Bk5OTRJ3WrQeGL2775MkT8lvdVa8rMNqXBw8evPbaawKBQCAQTJ48mZM/bMM3EMjIyACAkSNHDho0yNBz6aLY29vX1tYqlUo+n3/27Fl3d/fDhw/radPwwuqi9fU7Ep999llmZqaLi0tGRoaPj09paens2bPnzp1bVlamu1H9b3p6snTpUgD47rvvDD2RLsr169eNjY35fD4pSKFSqcRiMXmRsrOzO3TokG5mDS+s1157DQDOnTtn6Il0RaRSKcmc27Bhg+bxe/fukao7ABAUFFTW9hgSAwtLpVJZWloCwNOnTw07k67Jhg0bAMDV1fXlItbk1kVeFe3t7dvaHMTAwsrPzwcABwcHw06ja5KamioQCIyMjC5fvtzcOfn5+aR2Nbl1aR+YZWBhHT/+ZPLk8yEhew07jS6IVColdeRaLYWnVCrFYjGp+NqnTx8tC6EbWFhffIEA+OGHhp1FV2TdunUAMHTo0Lq6Om3Oz8vLIz2zeDxeaGhoqzuJBhbWvHkIgHv2GHYWeiORYGgohoVhSAjqt3fbPly6dIk8BK+0ZSNWLpdHRkaampoCQP/+/ZOTk1s42cDCcnNDALx+3bCz0Jtt2/D8eUTEtDT8178MPZtWqKmpGTx4MABsbjKPoDUyMzPJliKPx1OXzHwZQwpLJkMTExQIOn95xZCQhkSRujoMDjb0bFqBFIYdMWKEzq3UyK3Lz8+vhSD6ZoWlUqmCg4P30HxKpacjALq40Buhvfjqq85yx7pw4QKfzzcyMrp27ZqeplpOzWhWWAkJCeQlc+PGjeoQPG7Ztw8BcM4cGrbbkagoPHIElyzBsDBcsgT/3FKlQ1FdXU02ZD/77DPaY7X0KIyKiiJx6H5+fpUU/r0++ggBcMsWzg23I2VlDX0pVCrMzkZfX+S6EyyHrFy5EgBGjRrVDoFuLZUxWrZsmaur65w5c44fPz5x4sSEhAR1zyNO8PcHU1N44w0OTbY7GRkAAO7uwOPB779DcnL7J/xXVVUplcpnz54plcqqqqr6+vqampq6ujqpVCqRSBQKRUVFhVKpzMrKio2NNTU1jYmJ0bIUkT60Uh9r4sSJqampM2fOzMjIGDdu3KFDh8jWnp7s2QPx8XD0KKSmdvLKC5qFlNqlWpdMJps+ffqdO3fq6upqamrq6+u1v7Zv375eXl7tE0jSeuG1gQMHpqWlzZ8//9ixY97e3rt27QoODtZ/4Papc0QdTTHRr9Ylk8ns7e3lcnlNTY36oKWlpZGRkY2NjUAgsLa2NjY2trCwEAqFZmZm5ubmJiYm1tbWAoEgPz//4MGDjx49oje9P6HlI1OhUJAmyqSvn87ufEUF/vADRkX9VdJNx49HgIbkbkdHBMA7d+iNlpSUBABubm6FhYXl5eVSqVT7a6urqy0sLHg8Xssd9rhC21KRAoHg22+/dXNzW7169datW/Pz82NiYsj+kTaoVHD6NOzdC7/8AjU18N57MHQouLlBWhr4+4NUCsbG8Dw3p/OA+KJCV2UlFBSAmRk4O9Mb8MSJEwAQEBDg4OAAAAUFBRUVFfX19S24WdXV1d7e3kFBQebm5rNmzdq3b99PP/1EKhPRpa1K/O2330hfv5EjR2pTw+TGDVy7tqEoCEk6ff113LDhRbppdjbOn4/TpqGuydyG4/59BEB7e0TECxcQAMeMoTrg0KFDAeA8WTNDdHV11eYrXrVqFTn/5MmTADBo0CCdG8lqT5uL206dOvXKlSsBAQE3b94cN27c4cOHX3311ZdPKy4u3r9//8WL4w4fbqjFMGwYBAfDggXQt6/mafDwIZw6BaWlMH48HDkCAwe2dUYG43ZOjnzSJPsBA3pDezhYBQUFt2/ftrKy8vT0JEcGDRokEAiEQqGFhYWxsXFzbtbw4cPJ+b6+vn379s3Ly7t8+bLaCC1002Nzbbrr6uo0O52OHz+/e3cMDcXm95QQEQsL21CLpuPw5ZdfAsDatWsRMXL9+vDRo69HRdEbbufOnQAQGBioj5H169cDwHvvvcfVrJpD971CzTbdGzZsSEpKWrRoUaOk0yNHTmi5FCeR4KxZDXWwOAl/v3379scff5yYmKhPZYuWmT9/PgD873//Q0QSDXfy5ElKYyEiSS794Ycf9DFCUlc+GDcO2+L464Bem9BVVVULFy4UCASkpzwRGWkWr0P5G6USN2xocMXWrUOFQpcXz/LyclILibTp6tOnj0AgIJ04OYcsCJHIE1Jpo7i4mMZAiCiTySwtLXk8XmFhoZ6mqqdPRwD8v//jZGLNoZewzp07BwAuLi7ffPONo6Ojh4fHjh079JzQ/v0oFOLkyalvvPFGhda1JaVSaXx8fEBAgHpN2cbGZtmyZR988AER/ZIlS3TezG+S+vp6ExMTPp9fXV1dVFQEALa2thzab0RycjIAjBgxggNb27cjAM6ezYGp5tFLWN999x0AhISEIOLGjRsBICIiQv85XboksbPrAwBubm7qWjTNce3atbCwsF69ehE9CQQCUgup+nn9v2PHjpEUci8vr9LSUv2nRyDt7AYNGoSIiYmJADB58mSujL/Mhx9+CAAfffQRB7ZKS9HICE1MkGYpA72EtWLFCgAQiUSI6O/vDwDx8fGcTKugoGDUqFEA0KNHjzNnzrx8wsOHDyMjI0nAGmHYsGGRkZGPmmp1mp6eTnY5nZ2ds7KyOJlhbGwsAMyePRsRt23bBgCrV6/mxHKTkMo8pCwPB/j5IQD+97/cWGsKvYRFyjqSEFXyzXHV8RsRJRIJcVdNTEyIg4yIFRUVMTExvr6+mp1Ow8LCfv/99yaN7Nu3LyEhARGLi4tJUU1LS0tyRE8+/vhjANi0aRMiLlq0CAC0KcGoGwUFBQBgZWXFWVRCbCwCoKcnN9aaQi9hkZXS0tJSSh2/SS0aIqBZs2YFBgaSOr4AYGFhsXDhwuTk5BY2l27fvm1qasrn84nzLpVKFyxYQB6XkXoHt4jF4lGjRvXq1Wvz5s1OTk4AcPHiRT1ttjAWALz11lucWayrQxsbBKC3oaa7sB4+fAgAPXv2RJodvxFx9+7dxsbGpAIgn88nb51altoRiUTEeX/nnXfq6upUKlVkZCQ5EhISosMNoLCw8KuvvtLsu8nj8Xg83oIFCzip/tMkpADfrl27uDS6dCkC4KefcmlTA92FdezYMQDw8fHB539SixYt4mxef4b0BgoKCtLhZVvtvI8fP5447wcPHiS7nBMmTHj8+LE2Rhot/AJA9+7dQ0NDU1JSxGIxORgUFKSunsoh9fX11tbWAKBbE4BmSU3FDz7AjAwubWqgu7Ayd+78z7hx//3kE0RcvXo1AFBaLkJEsinRplwlTV523m/cuOHo6AgAAwcOzM7Obu5CpVKZkpISGhpK6gAAgKmpqb+/f1xcnObd7uTJk+r9Uy0LqWvP6dOnAcDDw0M9JW7sUk5Z08PHWrAAAXDXLkSsmDcv38srv8VEM52Ry+XEVarW7CDQRoqLi0mIooWFBXHei4qKyC6npaXl0aNHG52fnZ0dERFBnCdCy9UG79y54+LiAgCvvPLK1atXdZ7ny5BNGFK0Q6lU+vj4hIeHc+DFU05Z00NYI0ciAKalISL26oUAqPeicJOQFaOBAwci4qlTp8aOHbt161Yd7EilUhKiqHbe6+rqyLaM+kijJgYA4OjoGB4erk21wSdPnnh7ewPAhAmRHK26oFQqJUsqZM0lKSmJvA6/+uqrt27d0ss05ZQ1XYUll6NQiDweVlVhcTECYPfunE7sBQcOHCBvhYj49ddf67Ni1Mh5l8lkKpVq06ZN5NsaPHiwpgu1YsWKixcvtinCRCaTrV273cJCxePhF1+gPsEpZOG3Z8+eJFohJCSE3LDPnz9PMm2MjY0jIiJ0fA2/exe3bu2Qd6zsbARAZ2dExN9+QwCcNInDaWnyySefNFox+v777/UxGBcXR5z3KVOmkMoFcXFxQqGwd+/e6oV7fdxwkQgFAgTAefPanIubn5+/ZcsWzaqZTk5ORO5Dhw5NS0tDxMrKypCQEB6P1737wBkzpG1eOty3D7t1wy1bcOlSeilrugrr558RAAMCEBG/+QYB8Hk0Gef8/e9/B4Cff/4ZEUlyt/4rRjdv3nR0dFyyZAn5X7Ubx9Wb14kTaG3dsAZZUtL6+c+eYXR05YQJE9QLv3379v3oo4/I8y49PX3kyJHkkR0eHk4ikhMTE998Mx8Azczwm29QK59eJsOVKxv2+fVrPNEqugpr0yYEwE8+QURcvBgBcOdODqelibOzMwBkZ2crFIpu3brxeDydOwdpUlJSonaBNd04rsjMRCcnBEAHB2wu61ihwKQkDA5Gc3MEwCFDhpuZmQUFBSUkJGg2GkLE+vr6iIgI0lrBzc2NvCBXVmJoKPJ4CIDjxrXWsq+wEMeNQwA0NUVul8SaQldhkeCpAwcQEceORYBWYvl0pbq6ms/nm5qayuXy3NxcAOjfvz/no2i6cRzy+DF6eSEAvvpqY3/r6lUMC8PevRtuHwIBTp2KcXHZLb/5pqamknBkOzu3iAg5Cdc4dgxfeQUBcMKEZi/MOl/WEB7ev3+zMucUXYX13XcYGIi5uahUNvy50QlZT0tLg+fhIvHx8QDwJmmAySmffvopAHxKYRlaKsX338etW//UtpNsAZP/3N3xq6/a8D5dW1u7bt268eMfAuDw4Uj2SMvLcfFizMxs+hKxGI2NMc17A06ZgtzFd7SM3tVmlEq8fr3h1kWB3bt3A8CCBQvwef8gbkJH/oymG0eDRm07N29GW9vWI7Zb4NIldHFpCLgND8fmIs0kEpw7t6GZ6JZNCuR0J7dldBVWe5UaW7NmDQCQRaY5c+YAgGaIPVcQN07flaHmadS2UyLBP3tQulBbi+HhyOcjAHp4NFFj7M4ddHdHALS0RK7W1bRHV2G1V6mx119/HQCOHTuGiGRpOz09ndsh1G4cvVIZ9Np2nj2Lzs4NfWu3b39xvKSk4bXU3Z1qCm2z6NqZIjcXSFLRiBGQk6OjES0gwf/u7u5SqTQvL8/IyIjIi0Nu3bqlUqlcXV1pl8pYvhyeN5bnDG9vyMqC8HBQKODWLfD3BwD4+muoqIDly+HttyEtDTSiIduPNucVNjBkCGRkwMSJkJ4O2qVN6sDTp08fP35sbW3dr1+/GzduKJXKYcOGkRqYHNIOPVfefbfhQ3Ex98bNzCAyEubOhYwMOHHiRUWMf/8b+IbraKPryCtWQEwMrFkDUVGwejWnU3oB6d/k7u7O4/HIUhONr59YdqdZJWbPHjh7FgDg668bMls5Z/RoAIBlyyAqquGIAVUFut+xLC1h925OZ9IEmveSMWPGfPnllyTHnN4onR2h8EVFDMOiq7DaBc17iZubG0ko4By1G0fDuJrt2+HAAUhPh+nTqY4Dy5fDtm10h9AGw7eVa4GxY8c6ODgkJyfL5XJKQ2i6cZSGIKxbB99/D3PmUBzi3XdhwgTo1g2Ki+n5vdrSoYXl6elZVlZ2+PBhf3//iooKGkNounE07HddDLDE0RZSU1Pt7e0BYPDgwVzllmnuYYtEIgBYsWIFJ5YZajr0HQsAPD09r127NmbMmLt3744fP54EgOtGWVlZVFTUhAkTfH191Qfb4ZWwi2JoZWuFRCIhKVBGRkZt7cVaW1v7008/zZgxQ/C8ZGDPnj3VyTkkEJ6zDGPGczqHsBBRpVJFREQQZYSGhspb22xTJ9iQ3C/QSLBRVwe5du2amZkZsDacFOg0wiLExsaSZOgWatHk5OREREQ4a9QCJQk26rtUUVGRSCQitSHMzc23a+6xMTiikwkLES9dumRnZwcAQ4YMyc3N1fyRSqVSdzIGACcnp82bN995vgcrkUj27t3r6+urrubVu3fvNWvW6NDwmNEqnU9Y2GItmrffftva2jo4ODgpKYkk2GiZdMrglk4pLESUSCQkOk+zFg0iFhcXq1uGtjXplMEhnVVY+OdaNGFhYeoMO32SThlc0YmFRfjhhx9MTEwAYNq0aQcOHAgKCtKsFqn5TGS0JzxE1HcpzNCcO3cuMDCwvLxcpVIBgEAgmDJlSnBwcGBgoPa9Mxjc8lcQFgDk5+dfvHjx0KFDvr6+b7/9NqlhzDAgfxFhMToaHX2vkNFJYRbBht0AAACjSURBVMJiUIEJi0EFJiwGFZiwGFRgwmJQgQmLQQUmLAYVmLAYVGDCYlCBCYtBBSYsBhWYsBhUYMJiUIEJi0EFJiwGFZiwGFRgwmJQgQmLQQUmLAYVmLAYVGDCYlCBCYtBBSYsBhWYsBhUYMJiUIEJi0EFJiwGFZiwGFRgwmJQgQmLQQUmLAYVmLAYVGDCYlCBCYtBBSYsBhWYsBhUYMJiUOH/AVARmtWIPlpBAAAAAElFTkSuQmCC" alt="Mol"/>

>  <Name>  (15) 
VGFR2_HUMAN_1YWN-A_alignment_L1F012::ABL1_HUMAN_2HYY-B_alignment_L1F009@ABL1_HUMAN_2HYY-A_alignment_L1F009#ABL1_MOUSE_3MS9-AA_alignment_L2F009#ABL1_MOUSE_1IEP-B_alignment_L1F009@ABL2_HUMAN_3GVU-AA_alignment_L2F009#MK14_HUMAN_3MVL-A_alignment_L1F004#ABL1_HUMAN_3PYY-BA_alignment_L2F009#ABL1_MOUSE_1IEP-A_alignment_L1F009#ABL1_MOUSE_1OPJ-B_alignment_L1F009::ABL1_MOUSE_1IEP-A_alignment_L1F018#ABL1_HUMAN_2HYY-B_alignment_L1F018#ABL2_HUMAN_3GVU-AA_alignment_L2F018#ABL1_HUMAN_2HYY-A_alignment_L1F018#ABL1_HUMAN_2HYY-D_alignment_L1F018#ABL1_HUMAN_2HYY-C_alignment_L1F018#ERROR_4CSV-A_alignment_L1F018::RIPK2_HUMAN_5AR7-A_alignment_L1F003::ABL1_HUMAN_2HYY-C_alignment_L1F006#ABL1_MOUSE_1IEP-B_alignment_L1F006#ABL1_MOUSE_1FPU-A_alignment_L1F002#ABL1_MOUSE_1OPJ-A_alignment_L1F006#ABL2_HUMAN_3GVU-AA_alignment_L2F006#ABL1_HUMAN_2HYY-A_alignment_L1F006::DYR1A_HUMAN_5A4L-B_pocket_L1F003::

>  <score_inter>  (15) 
-21.8384

>  <best_rmsd>  (15) 
1.78

>  <Lfrag>  (15) 
(1808, 12545, 21781, 38630, 17386, 2747)

>  <SA_score>  (15) 
2.756

>  <QED>  (15) 
0.46

>  <LogP>  (15) 
4.8

>  <clogp>  (15) 
4.76

>  <NAR>  (15) 
4

>  <NCA>  (15) 
0

>  <nrot>  (15) 
5

>  <TPSA>  (15) 
114.1

>  <HBA>  (15) 
7

>  <HBD>  (15) 
1

>  <NRB>  (15) 
5

>  <NHA>  (15) 
34

>  <RoF>  (15) 
0

>  <Frag>  (15) 
0

>  <Lead>  (15) 
0

>  <Drug>  (15) 
1

>  <PKI>  (15) 
1

>  <PAINSA>  (15) 
0

>  <PAINSB>  (15) 
0

>  <PAINSC>  (15) 
0

$$$$

     RDKit          3D

 31 34  0  0  0  0  0  0  0  0999 V2000
    7.0570    8.7584   -5.4164 C   0  0  0  0  0  0  0  0  0  0  0  0
    7.0678    7.6928   -4.7932 O   0  0  0  0  0  0  0  0  0  0  0  0
    6.1862   10.8421   -2.3929 C   0  0  0  0  0  0  0  0  0  0  0  0
    6.1981   12.1512   -2.8625 C   0  0  0  0  0  0  0  0  0  0  0  0
    6.5775   12.4209   -4.1870 C   0  0  0  0  0  0  0  0  0  0  0  0
    6.9434   11.4377   -5.0954 C   0  0  0  0  0  0  0  0  0  0  0  0
    6.9148   10.1171   -4.6322 C   0  0  0  0  0  0  0  0  0  0  0  0
    6.4549    9.8482   -3.3266 C   0  0  0  0  0  0  0  0  0  0  0  0
    7.7383    8.6237   -6.5101 N   0  0  0  0  0  0  0  0  0  0  0  0
    7.7762    7.4619   -7.3514 C   0  0  0  0  0  0  0  0  0  0  0  0
    7.1160    6.2525   -7.1854 C   0  0  0  0  0  0  0  0  0  0  0  0
    7.5202    5.4393   -8.2226 C   0  0  0  0  0  0  0  0  0  0  0  0
    7.0859    4.0027   -8.5218 C   0  0  0  0  0  0  0  0  0  0  0  0
    5.6962    4.0161   -9.1674 C   0  0  0  0  0  0  0  0  0  0  0  0
    8.0455    3.3424   -9.5061 C   0  0  0  0  0  0  0  0  0  0  0  0
    7.0749    3.1473   -7.2580 C   0  0  0  0  0  0  0  0  0  0  0  0
    8.3833    6.1518   -8.9701 N   0  0  0  0  0  0  0  0  0  0  0  0
    8.5204    7.3077   -8.4776 N   0  0  0  0  0  0  0  0  0  0  0  0
    6.8796   10.2950    2.2430 C   0  0  0  0  0  0  0  0  0  0  0  0
    8.1722   10.6212    2.1336 C   0  0  0  0  0  0  0  0  0  0  0  0
    8.6702   10.8692    0.8409 C   0  0  0  0  0  0  0  0  0  0  0  0
    7.8694   10.7766   -0.2181 N   0  0  0  0  0  0  0  0  0  0  0  0
    6.5954   10.4507   -0.0796 C   0  0  0  0  0  0  0  0  0  0  0  0
    6.0708   10.2163    1.1356 N   0  0  0  0  0  0  0  0  0  0  0  0
    5.6949   10.3079   -1.1282 N   0  0  0  0  0  0  0  0  0  0  0  0
    6.2204    9.4758    6.0006 C   0  0  0  0  0  0  0  0  0  0  0  0
    4.8245    9.2894    5.9421 C   0  0  0  0  0  0  0  0  0  0  0  0
    4.1657    9.4412    4.7690 N   0  0  0  0  0  0  0  0  0  0  0  0
    4.8035    9.7747    3.6147 C   0  0  0  0  0  0  0  0  0  0  0  0
    6.2073    9.9770    3.6027 C   0  0  0  0  0  0  0  0  0  0  0  0
    6.9140    9.8235    4.8143 C   0  0  0  0  0  0  0  0  0  0  0  0
  1  2  2  0
  3  4  2  0
  3  8  1  0
  4  5  1  0
  5  6  2  0
  6  7  1  0
  7  8  2  0
  9 10  1  0
 10 11  2  0
 10 18  1  0
 11 12  1  0
 12 13  1  0
 12 17  2  0
 13 14  1  0
 13 15  1  0
 13 16  1  0
 17 18  1  0
 19 20  2  0
 19 24  1  0
 20 21  1  0
 21 22  2  0
 22 23  1  0
 23 24  2  0
 23 25  1  0
 26 27  2  0
 26 31  1  0
 27 28  1  0
 28 29  2  0
 29 30  1  0
 30 31  2  0
 30 19  1  0
  1  9  1  0
  1  7  1  0
  3 25  1  0
M  END
>  <Smiles>  (16) 
CC(C)(C)c1cc(NC(=O)c2cccc(Nc3nccc(-c4cccnc4)n3)c2)[nH]n1

>  <MW>  (16) 
413.2

>  <2D_mol>  (16) 
<img data-content="rdkit/molecule" src="data:image/png;base64,iVBORw0KGgoAAAANSUhEUgAAAMgAAADICAIAAAAiOjnJAAAABmJLR0QA/wD/AP+gvaeTAAAd0ElEQVR4nO2de1hU1frH3xlgdBDEARER8RJBIqRCmSKIplOmkVkeKs3pePuNmonZ0cY8eUbPeaoxS9HsMnaTR5/UOfZoaKcMLYoktEBRQVEEVEQUEOQqAzPv74+F23EGh7nsNYzD+vwFe/Zeaw37y7vWXnu93yVARGAw+EbY2Q1guCZMWAwqMGExqMCExaACExaDCkxYDCowYTGowITFoAITFoMKTFgMKjBhMajAhMWgAhMWgwpMWAwqMGExqMCExaACExaDCkxYDCowYTGowITFoAITFoMKTFgMKjBhMajAhMWgAhMWgwpMWAwqMGExqMCExaACExaDCl1dWIh4+fLla9eudXZDXI0uLazMzMz4+PgxY8aEh4c/88wzpaWlnd0iFwK7JCdOnHjqqafIX8DX17d79+4A0KtXr08++USn03V261yBLiesS5cuyeVyNzc3APDy8lIoFLW1tZcvX54+fTrRWXR09LFjxzq7mfc9XUhYlZWVCoWCBCeRSCSXy69du2Z4Qmpq6oABAwBAKBTK5fKbN292VlNdgC4hrIaGBpVK5ePjQ0STmJh44cKFe52pUCjc3d0BIDAwMCUlxcFNdRlcXFharVatVgcGBpJuTiqVHj9+3PS0L7/8MiEh4eLFi+TXEydOjB49mlzy9NNPFxUVObbVroArCys1NTU0NJTo47HHHvvll1/aPa2lpWXQoEEA4O3tvXHjxpaWFkTU6/UpKSl+fn4AIBaLlUrlrVu3HNr6+xzXFNaRI0diY2OJpB566CGNRqPX682cf+XKFZlMRs4fPnx4ZmYmOV5eXi6TyQQCAQCEhYWlpaU5pPmugKsJ6/Tp04mJiUQiQUFBarWaRCBLOHDgAAldAoFAJpNVVlaS4+np6eHh4dzx69evU2u+6+A6wrp169bLL78sFArJjNR7773X0NBgbSGNjY1KpbJbt24AEBAQkJKSQkKdVqtVqVTkiVIikSQnJ7PpLvO4jrAOHDgQHh7u4eFhOo9gLQUFBRMnTiRhb9y4cfn5+abHx44dW1hYyEfDXRPXEdbkyZMBYNu2bbyURgbv/v7+AODh4aFQKJqamshHqampQUFBYrF4+/btvNTlkriOsCZMmAAAhw8f5rHMioqKOXPmcIP3v/76ixwvKCggfSWPdbkYrvMS+tatWwBAhkFVVVUlJSXkiD307t37q6+++u233yIjI0tLS319fclxkUjE1cVoF1cTFhl3r127dvDgwVu3buWl5Li4uJycnJ9//nnw4MHkSHNzMzBhmcV1hGV4s3m/8R4eHqNGjeJ+NYyOjHZxHWEZRizDn2nXxWgXVxMWiSK0IwqLWB3iOsKi2hWaqYvRLq4jLNYVOhXund0A3nBkxELsEx39Zr9+fSiV7wK4iLB0Ol1LS4tQKPTw8AD6Y6Da2tE5OaMjIigV7wq4SFdoFKLod4UAAKwnNIOLCMtISfQH7wAAbOxuBhcRVqdELCYsM7iIsIwGVfTnsQBYV2gWlxKWg7tCJiwzuIiwHNwVsjFWh7jIdIORkqZOnVpXV8e6wk6EorCqq6vd3d29vb3pVcFhNKjauXMn1er69oURI8Dfn2ol9zdUusJLly4tWLAgNDR0zJgxjnFxIV0hjb5Pq23n4KpVcPw4zJjBe20uBL8LUq9fv75kyRKywFIkEpE77ePjs2XLFnppLVlZWVFRUYGBgT4+Pjwmxet0qNHg4MFotNp5714MCcHmZrx6FRcv5qs2V4M3YdXX1xv5IxQVFZWWlv7tb38jCo6Kijp69Chf1RHy8/OnTZtGyu/Rowf5YcqUKfYnxaemYkQEAiAAzp1710d79+Lf/44bNzJhmYMHYZn6I5w4ccLwhNTU1IEDBwKvLi6lpaVyuZy4d/To0UOhUFRXV/OSFJ+Z2Tp2bJukHngAv/kGuSTqQ4dw1y7cuxe3b8eZM/HsWSase2KXsPR6vUaj4fwRRo0alZ6e3u6ZDQ0NSqWSdJF2urjU1tYqlUqxWAwAJIvw6tWr3KeGSfGhoaFWJcWfOXMmMTExPv5VAPTzQ5UKOWWePo2JiQiAEglu347bt+OJEzh3risLq6SkJD4+/n//+59tl9surEOHDj3yyCNEUkOGDGnXH+HYsWPTp0+/fPky+TU3NzcmJoZcMmHChLNnz1pVY3Nzs1qtJrl+AoEgMTHx/Pnz7Z5pbVJ8aWnp/PnzSfyTSCTvvFNbW9v20YULOHMmCoVtqlKpcPduJAmFs2e7srAWL14MALNmzbLtcluEZbk/Qnx8PAB4e3tv2LDBHhcXnU6n0Wi4JBmpVMql+N0LC5Pia2pqFAoFF/8WL15cXl5OPqqsRIUCu3VDABSJUC7HrmPaUF5eLhaLBQLBqVOnbCvBOmFdvHiR81mUSCQqlaqxsdHM+WVlZZyLy7Bhw9p1cemww0pLSxs+fDgpJDIyUqPRWN7gwsLCSZMmkWvj4uJM/0ylpaWenp4k/p07d44crKur++CDi97eCIBubjhnDl66ZHmdrsDy5csB4Pnnn7e5BEuFRXwWyfQB8Vm03HTlwIEDJNhY6+KSlZU1btw4IosBAwao1Wrb5ixSU1P79+8PAO7u7klJSXV1dYaffvnll1z84x5Ehg8fB4BSKd79HNIlqKqqItPaf/75p82FWCSs//znP6QmNze3OXPmXLL+/9daFxcyjiYhzc/PT6VS2el7VlNTk5SURGJtUFDQnj17jE7Q6/W7du168MEHiY7HjBmTmdlFPUj/9a9/AcDkyZPtKaRjYR0/fnzs2LHtziNYS0FBgVQqJXfO0MXl3Llz3PFRo0ZNnz6dczVWKpV3BtJ2k52dPXLkSFKRoTdkWlpahw8iXYSbN29KJBIAyMjIsKecjoVFng6WLVtmTzUc5l1c+vfvLxAIRCKR6TwCX+h0OrVa3bNnTwDw9PRctmwZN4VrrVGbS/Lee++Rf3s7y+lYWPPmzQOAzz//3M6aDKmsrJw7dy43eP/tt9/I8erqajLXZfPDiIVwTxXE58OSB5GuQFNTE5no/umnn+wsqmNhzZo1CwCIF9Qff/zx7rvvHjx40M5aCRkZGZGRkQBw6NAh7iDpBFtbW3mpwjz79+///vvvV69efePGDQdUR5tdu3bZORLdtGkTAERHR9s/EuhYWKSn+O9//4uIGzduBIClS5faWSuHVqv97rvvDH8lXSRf5XcdDh48CAB9+vRRKpW2vTTTarXkzdu+ffvsb0/Hy2ZMM4z5dXGZOnWqUV0sdd0GRCLRiBEjrl+/vnbt2pCQkHfeeefmzZtWlbBt27aLFy8OHTr0mWeesb89HQvLkRnGLHXdZsaPH3/8+PG0tLSYmJjKysq33347ODh46dKlV69eteRynU63fv16AFi9ejUxCLYT6yIWvfV0BGa2YSdSqTQzMzMjIyMhIaGurm7z5s2hoaFLly7tcK3lrl27zp8/HxISwj0j24mlwjK0B2JmG05OXFzc/v37c3JyEhMTGxsbN2/eHBIS8sorr5w7d67d8xFRpVIBwKpVq8ibePvpWFhBQdOjo9/s3t0XANzdA4ODx3l59eOlblNYxOKRqKgojUaTm5srk8l0Ot327dvDw8NfeOGFM2fOGJ25b9++06dPBwcHkxkAfuhweB8WhgBIVrjMnYsA+MUX9j80tE9OTsGQITOfeGI2rQq6KhcuXJDL5cQxRSgUJiQkGO7JSN5GbNmyhccaOxbWwIEIgCUliIgzZyIA7tjBYwPu4vffEQDHjKFVfhenpKQkKSmJrBECgNjY2MOHD//www8AEBAQwO/8sCVjLIDbOXS0EzVZIihVBg4cuGnTpsLCwjfeeKNHjx5HjhyZOHHijBkzAOAf//gHJzhesFRY5GbTTtRkiaAOoF+/fh9++OHFixeVSqW3t3dTU5NAINixYweZA+erFkvmsQDuFhaLWC6An5/fmjVrRo4c2dzc7OnpefLkyRdeeCEqKmr37t16vd7+8i0Vlkh052d6N57ZAzmSnJycX375xcvL6/z582q1un///rm5uS+99FJoaOimTZvIE7rtmB+C3bqFANitW9uvZ87g0aNYU8PjIO8uvvoKAXA2eyh0CM8++ywAKBQK8mtzc3NKSkpYWBgRxsCBA5OTk20e0XcgrJoaBMCePW0r3Go+/RQBcOFCB1XXlcnLyxMKhd27dy8rKzM8TvJWhg4dSuRF3mrXWB9LOhDWjRv4yCM4fry1xdrIxo0IgPwtnmDcE/IwuGTJknY/1el0qamp3GpbPz8/pVJZVVVlefnOta3cZ59hUBAqlZ3dDlensLDQ3d3dw8OjhMxP3puMjAyyXx8AeHl5JSUlGUW4e2FOWLTdL7rqsvLOh6wKnj9/voXnk7faRF7dunWTy+UdJtR0ICxK7hdZWThuHO7aZVwdc3FxAJcuXRKJRG5ublwepYVkZWVNnTqVLCgnKYBmtkjuYLpBKoU//wSyYuz8eSgqsusJFADy82HaNBg9Gn79FT76yPjTuDj45BN7q2CY5/3339dqtS+++CJnumEho0aN+u67706ePCmTyUi2HHn52D5mFEpsVTj3i9hYFItRqUTb1lWXlqJcju7uCIA9eqBCgdwC2vPncedO5uLiCLjc+ZMnT9pTTkFBgWlupiEdT5AOHw56PbS0wKBB0NQEa9dCdDT89psVSq+url65cuXMmZu3bgWBAORyKCwElQp69oTKSli5EiIjYc4cqKwEAHjzTXj/fSsKZ1jFhg0bmpqapk2b9vDDD9tTTlhY2PTp082dYZVO09MxPBwBUCBAmQzv3cO20djY+P7775MESKHQbfHiG4WFbR/V1aFSiV5ebf4I8+fj1193CReXToTLnTdcM0MJq6cbtFpUqbB79zZbn+RkbNdOwYw/jFaLajX27dtmbiaVYm6und+CYRFKpRIAJk2a5IC6bJzHOncOn3iCc1L83DS/tKamhngVRUZG7t+/nxzU6/XfflsZEtJ2YVwcHjliV+sZllNfX9+7d28A4NKDqWLXBOk332BMzCkPD492XVy2bdu2c+dOLvWR+COEhj4vFOKQIajRsHksh7Ju3ToAiImJcUx19s68d+jigojZ2dlPPPEE6RODg4O/+eaKQ/KcGXfgcud//PFHx9TIzyudnJycxx57jEgnISGBe1FQUlIil8tJnhrzR+hENm/eDABRUVEOc9Hh7V2hkYvLihUrli9fzhm1JSUluYY/wn1HQ0NDZmYmCVd79+51WL0C5G81KgBcuXJl6dKl3377rUgk0mq1bm5us2fPXrNmDTHUYziAsrKy/Pz8vLy87Ozs7OzsgoICnU4XHBys1WqvXr1KXsg4AJ6FRUhOTl62bJm/v396ejq3sscVaGmB118HAKipgdmz4fbAsRNpbGw8ffp0bm7uydvU1NQYnuDh4REWFlZcXNzY2JiamsqLL4MlUBFWRkZGfHx8XFxcRkYG74V3Jlu3glgMMhno9SCVwk8/AU95w5bTbkAyPEEikQwdOvSRRx6JiIggP4jF4o8++igpKWnIkCGnTp3iK9fZPFTqcNmE5tOn4dVXAQCEQhg8GK5eheBgx9Scl5e3aNGikydPGnnIeHh4REREDBs2bNiwYcOHDx82bFjfvn1NL1+4cOGmTZvOnj27ffv2OXPmOKDBVITlshYMQ4dCdjYMGQKIUFICt3d5oU1xcfGKFStI+G83IJm59ujRowEBAYMGDfr3v//98ssvr169+qWXXuI3hbB9aDwR7NmzBwCmT59Oo/DORKvFRYtwyRKcNQt/+MFh1e7fvx8AHn30UW5zAwv5+OOPBQLBjBkzEFGv1xMD3/Xr19Np5l1QEdaOHTsAYObMmTQK7zROnUKRCLmZ6+HDccQIvPtlAyWIg+OiRYusvZDbHoG8qCWufxKJxKrV67ZBZSNM1zTmu3ULtNo7G2OePQsnToCZlW78ceHCBQB44IEHAMCqbNKgoKDXXnsNEVetWgUATz755MSJE6urq9ev/5BSUzmoCMs1B++G2bqIoNWCQNCWyEuZoqIiAAgJCQGALVu2SCSSd99918Jr33rrLV9f359++unQoUMAoFKpxo7dtnv32itX6LUXgJqwtAAgcsgf3XEYuaMggkgEDplvJBGLCOvChQs1NTWW/2179eqlUCgA4K233kKERx99tF+/vxcXu69ZQ625AEBJWLduvQ6AYvFGGoV3Go40sTAAEUtKSgCALG4zjF4WsmTJkgkTVjU3/6zRAAC89x6IRPD115CfT6O9bVCKWACuZxpjKCYHupeUlZU1NTX16dOHLP40jF4WIhaLZ85859Qp77feAq0WBg+G//s/0Ong7bdptRmoRSwA1/P2MOwKHei3ZKgko+hlObNnQ0QEFBfD558DACiV4O0Ne/fCkSO8t7cNisJytYhlGKUcGLEMHwmNopfluLnBO+8AAKxdC3V14O8Pb7wBALByJe/tbYNiV8giFi8YDqps6Ac5nn0WYmOhogI2bAAAWL4cAgLg999h/34+W8vBIpalbG1tHd2v3waJBADOtLTMi4j44KGHHFAvERaJWIbRywZUKhAKgVi+e3nBP/8JAPDBBzw19G4ovYQGcLmIdaOh4WhZ2eOIAFDZ2PhVXt5YX9/l9Os1jFI2PBIaEhcHZ88Cl/+8YAHU1bW9VecdNni3FNM9hRzzlt0wYhn+bBuGWfUiEQwdCo8+ClotlJfDa6/Z21RDWFdoKYbbvTjs1UJdXV1FRYVYLCZri+0ZY90LSn4ZVISl0cCNG86wvpJPDMXksJeh3KCKLCmmISxD3xce4UFY+/bBF18AAJSXw/z5sG8fjBgBPXpAVRXP0bVz6ZSu0HC0XldXV1lZKRaL213KZw80/DKoRCyXdCMyjFIO6wpN5xq46GUnN2/C/PlQXw9w2/eFX/h5KtyxA/76C5qa2laRSKXwww8weTIAQHU1SCS8VNI+P/74Y1VV1eXLlxcsWCChWZNpV+iAiGU4Wtfr9VKplJd+sL4epkyBzEyoqYE9ewAAvv7a/lLvxv4lXXv3ItmJ/OpVnDfvLlet557DHj1QqcTmZvvrMebYsWPEHtPT0xMAfH191Wo1vYTM559/HgAWLVqUlZW1YMECAHjjjTco1cVBMsi///57HstsbsannkIADA7G4mIeC74LWsJCxNmzMSqqzf9jxAj84w/7q2qjpKREJpORHsHX13f58uWcAeu4cePy8/N5q8mAXbt2PfjggwAwYMAAABg5cqT9W72b5+bNm2Q49euvv/JVplaLCQkIgAEBbTu6UYK6a/Lhw/jQQ3cstSoq7CqtoqJCoVCQPsjT01OhUFRXVyOiXq9PSUnx9/cHAA8PD4VC0dTUxM8XQPz1119Hjx5NhBsWFjZr1iwSI3v16vXxxx/r2rVxsg+tVqtWqwMCAtzc3EQikUgkkslk1lqGmtLaii++iADYuzeePs1LS++JI+y4GxtRqcRu3RAAfX1RrbbFZ6aurk6lUpEUfqFQKJPJrly5YnTOjRs3kpKSiFVESEiI/QYY+fn5iYmJRFK9e/dWqVTNzc2IWFpayvnZRUdHHz161M6KOMiOlYMGDSKFjx49etKkSeQbubu7v/LKK2fOnLGtZL0e581DAPTxwdtWZRRxnM97Xh7Gx7f1jNOmNRUUFFh4IffvS/7WUqnU1D+zqKio4nYwzMjIiIyMJCcnJCRcvnzZhtZeunRJLpcTFx0vLy+FQnGTs0y9TWpqKukWhUKhXC43PcFa0tLSoqKiSMuHDh2q0WjIcfPbWFqCXo+LFiEAenpiRoadzbQIh24goNdjSgr6+2Ns7GeWdFh6vV6j0XDPQTExMe2ahun1+tjYWIlEkpycTDqmlpaW5ORkLy8vAPDx8UlOTm612DmpqqpKoVCQpz8PDw+5XG4m6aq2tvb1118nucVTpx42a/dqjj//zH/88cfJ1xw4cGBKSoppD1tUVLRw4UIyDBAIBHL5l5mZlpb/5psIgGIx/vyzjS20lk7YmaKionXevPlk6B0aGnqvIXBaWlp0dLTpv68p1dXVUqmUnBkXF3f69vDBsMOKiorqsMNqaGhQqVS9evUidy4xMbGQs0w1S05OztSpy0hf//TTWFRkyUVtFBRgYiIOGFAkEol8fX1VKpX5f7Zr164plcqePXs+/PBNAIyNxdTUDqpYvRoBUCTCAwesaJiddNqWJ2Y6LG4eAQCCg4PVarUl8SY1NZV42hjZC1rSYel0upSUlH79+nG9bU5OjlVfhwRjP7+2wGCJaXlZGS5ciB4ebT3U+vXfWb4X0vXr1f/8J/r4tA0tRo/G/fvbH7mS7Ync3HD3bqu+kL105l46ph1WYWGh4TxCh/++RtzLXrChoUGpVJIxSmBgYEpKiuFVaWlpnDf1yJEjDx8+bPM3Ki9HmQwFAgTAsDBMS2v/tLo6VKnQ2xsB0N0d5XI0eQ6xiNpaTE7GwMA2eT38MKakoOH/oFaLY8eiUEhxG+970fmbNBUXF3P7tBBNeHp6rlq1yoatzAjZ2dmG9oIXL14kx0+cOBETE0OOT5kypaioKDMzc+zYsdw8gkaj4WV+NS0NQ0PbZljmzMHKyjsfEcfogIA7jtH2+fgjItbX44YN2K9fW5lGW7XX1+Ntb2GH0vnCInz77bc+Pj4SieS5554znUewFiN7QaVSSaYJdDrdJ598QkZRXGpeYGDgp59+qtVq+fgebXCm5d264ccf39kj6Mkn227/+PGYlcVjhdjcjCkpGBqKa9c6xa5EziIsRORW3/JVYFlZmUwmI+oZNmxY5u2HqPLy8qlTp/bp00csFisUitraWr5qNKKgoG0rF26vq1dfxRkzkNc3NHfR0oKNjRR317IcJxIWGTuXlpbyW+yBAwdIspRQKOQmwNLT08kjJL91tYvj9whyhl2JqCybsQ3D5QMpKSkrV648f/68/cU+/fTTeXl5SqUyMTGRG6ST5QnkzYxjcPweQZ27K5GjnQ7NYLgWZefOnQcPHhw/fry1W5+1i1gsXrNmDRqYYjretoTGmidnq9EQJxKW4c2mceMN18c5Mhti2rS2H/hf8+Q0NZriLF1ha2tra2urm5sbeT1Ce1G5IyOW0dJtl6zRFGcRltGdph1RXNMazplwlq7QSEm0I4qD7XeNlm67ZI1GOEvEMgohtG+8gwfvs2bBZ5/BunWOqa1zajTCWYTVblfoMhGrC9JFu0LDtGbacM9offu2jaldr0ZTnDpiuUxX2AVxFmEZ9X2OGbwzYdHDuYRFQlRLS4tOp3N3dyeraGhXx6CBswiL9rS7meoYNHAWYZlablC96yxi0cZZhOVgZwQ2xqKNc003kDvt5+eXlpZGdWML1hXSxlkilmGUEovFUqk0Pj6er8IbGxvXrVtXXV3dbnUMGjiLsEgIqaio4LfY1tbWrVu3hoaGrly5cp3BCw4WsajTOQtXTSguLp4yZQrYkRRvhF6v37Nnz0O3HbNHjRrFebbodDriG3P8+HH7K2K0i7MICxHXr1/Pl4uLmbwuzh9hxYoVFXZ63zDujRMJC61PijclLy+P84fx9/dPTk5uaWkhH2VlZY0fP558NGjQINruVl0c5xIWwTYXF1N/GC6v6+zZs4mJiWRpsp+fn7UJ1gwbcEZh4e2keDLjYJoUb4ShP4xIJDL0h7l+/XpSUhJZ7kyM2mxOsGZYhZMKi5Cbm8slxU+YMOFse96Gzc3NQUFBcNuNraSkhBwnRm1klyx3d3e5XF5WVubY5ndpnFpYeNsD0s/PDwDEYrFSqbxlYuOyevVqQ3+Y5uZmtVrdp08fosiEhATLTd4YfOHswiKUl5dzLjShoaFpd9u4cM+POp1Oo9FwW82MGTMmwzH2dQwT7g9hEdLT08PDwwFAIBDIZLJr164ZfpqWljZixAgiqYiICDNGbQwHcD8JCxG1Wq1KpSLjdM4b8ujRo5zPouVGbQyq3GfCIpw7d+6J21tABQUFkS6yd+/eycnJzTS2KmBYz30pLALxhpw8eTKbR3BCBGhglXHfUVNT4+7uXl9fz/uGWAw7ub+FxXBanGXZDMPFYMJiUIEJi0EFJiwGFZiwGFRgwmJQgQmLQQUmLAYVmLAYVGDCYlCBCYtBBSYsBhWYsBhUYMJiUIEJi0EFJiwGFZiwGFRgwmJQgQmLQQUmLAYVmLAYVGDCYlCBCYtBBSYsBhWYsBhUYMJiUIEJi0EFJiwGFZiwGFT4f0ALZNUsjwosAAAAAElFTkSuQmCC" alt="Mol"/>

>  <Name>  (16) 
VGFR2_HUMAN_1YWN-A_alignment_L1F012::ABL1_HUMAN_2HYY-B_alignment_L1F009@ABL1_HUMAN_2HYY-A_alignment_L1F009#ABL1_MOUSE_3MS9-AA_alignment_L2F009#ABL1_MOUSE_1IEP-B_alignment_L1F009@ABL2_HUMAN_3GVU-AA_alignment_L2F009#MK14_HUMAN_3MVL-A_alignment_L1F004#ABL1_HUMAN_3PYY-BA_alignment_L2F009#ABL1_MOUSE_1IEP-A_alignment_L1F009#ABL1_MOUSE_1OPJ-B_alignment_L1F009::CDK8_HUMAN_4F6S-A_alignment_L1F007::ABL1_MOUSE_1IEP-A_alignment_L1F018#ABL1_HUMAN_2HYY-B_alignment_L1F018#ABL2_HUMAN_3GVU-AA_alignment_L2F018#ABL1_HUMAN_2HYY-A_alignment_L1F018#ABL1_HUMAN_2HYY-D_alignment_L1F018#ABL1_HUMAN_2HYY-C_alignment_L1F018#ERROR_4CSV-A_alignment_L1F018::ABL1_HUMAN_2HYY-C_alignment_L1F006#ABL1_MOUSE_1IEP-B_alignment_L1F006#ABL1_MOUSE_1FPU-A_alignment_L1F002#ABL1_MOUSE_1OPJ-A_alignment_L1F006#ABL2_HUMAN_3GVU-AA_alignment_L2F006#ABL1_HUMAN_2HYY-A_alignment_L1F006::

>  <score_inter>  (16) 
-37.7702

>  <best_rmsd>  (16) 
1.28

>  <Lfrag>  (16) 
(1808, 12545, 38512, 21781, 17386)

>  <SA_score>  (16) 
2.633

>  <QED>  (16) 
0.44

>  <LogP>  (16) 
4.6

>  <clogp>  (16) 
4.56

>  <NAR>  (16) 
4

>  <NCA>  (16) 
0

>  <nrot>  (16) 
5

>  <TPSA>  (16) 
108.5

>  <HBA>  (16) 
6

>  <HBD>  (16) 
3

>  <NRB>  (16) 
5

>  <NHA>  (16) 
31

>  <RoF>  (16) 
0

>  <Frag>  (16) 
0

>  <Lead>  (16) 
0

>  <Drug>  (16) 
1

>  <PKI>  (16) 
1

>  <PAINSA>  (16) 
0

>  <PAINSB>  (16) 
0

>  <PAINSC>  (16) 
0

$$$$

     RDKit          3D

 32 35  0  0  0  0  0  0  0  0999 V2000
    7.0290    4.4741   -8.3844 C   0  0  0  0  0  0  0  0  0  0  0  0
    7.0618    3.7041   -7.0770 C   0  0  0  0  0  0  0  0  0  0  0  0
    7.7154    3.7160   -9.4543 C   0  0  0  0  0  0  0  0  0  0  0  0
    5.6053    4.7179   -8.7837 C   0  0  0  0  0  0  0  0  0  0  0  0
    8.2772    7.8647   -7.3956 C   0  0  0  0  0  0  0  0  0  0  0  0
    7.4073    6.8087   -7.2056 C   0  0  0  0  0  0  0  0  0  0  0  0
    7.7266    5.8333   -8.1980 C   0  0  0  0  0  0  0  0  0  0  0  0
    8.7353    6.3119   -8.9277 N   0  0  0  0  0  0  0  0  0  0  0  0
    9.0837    7.5714   -8.4548 N   0  0  0  0  0  0  0  0  0  0  0  0
    7.5322    7.8762   -4.7801 O   0  0  0  0  0  0  0  0  0  0  0  0
    7.5659    8.9709   -5.3509 C   0  0  0  0  0  0  0  0  0  0  0  0
    8.0286    9.1327   -6.6362 N   0  0  0  0  0  0  0  0  0  0  0  0
    6.8541   10.3315    2.3614 C   0  0  0  0  0  0  0  0  0  0  0  0
    6.0943   10.3873    1.2273 N   0  0  0  0  0  0  0  0  0  0  0  0
    6.5774   10.7064    0.0297 C   0  0  0  0  0  0  0  0  0  0  0  0
    7.9143   10.9981   -0.0749 N   0  0  0  0  0  0  0  0  0  0  0  0
    8.7428   10.9660    0.9991 C   0  0  0  0  0  0  0  0  0  0  0  0
    8.2251   10.6271    2.2606 C   0  0  0  0  0  0  0  0  0  0  0  0
    5.7954   10.7482   -1.0656 N   0  0  0  0  0  0  0  0  0  0  0  0
    6.2204    9.4758    6.0006 C   0  0  0  0  0  0  0  0  0  0  0  0
    4.8245    9.2894    5.9421 C   0  0  0  0  0  0  0  0  0  0  0  0
    4.1657    9.4412    4.7690 N   0  0  0  0  0  0  0  0  0  0  0  0
    4.8035    9.7747    3.6147 C   0  0  0  0  0  0  0  0  0  0  0  0
    6.2073    9.9770    3.6027 C   0  0  0  0  0  0  0  0  0  0  0  0
    6.9140    9.8235    4.8143 C   0  0  0  0  0  0  0  0  0  0  0  0
    7.0851   10.1930   -4.5627 C   0  0  0  0  0  0  0  0  0  0  0  0
    6.8957   11.4629   -5.1250 C   0  0  0  0  0  0  0  0  0  0  0  0
    6.4250   12.5283   -4.3517 C   0  0  0  0  0  0  0  0  0  0  0  0
    6.1030   12.3192   -3.0030 C   0  0  0  0  0  0  0  0  0  0  0  0
    5.5850   13.4700   -2.1390 C   0  0  0  0  0  0  0  0  0  0  0  0
    6.2700   11.0586   -2.4427 C   0  0  0  0  0  0  0  0  0  0  0  0
    6.7558    9.9898   -3.2175 C   0  0  0  0  0  0  0  0  0  0  0  0
  1  2  1  0
  1  3  1  0
  1  4  1  0
  5  6  2  0
  5  9  1  0
  6  7  1  0
  7  8  2  0
  8  9  1  0
 10 11  2  0
 11 12  1  0
 13 14  2  0
 13 18  1  0
 14 15  1  0
 15 16  2  0
 15 19  1  0
 16 17  1  0
 17 18  2  0
 20 21  2  0
 20 25  1  0
 21 22  1  0
 22 23  2  0
 23 24  1  0
 24 25  2  0
 26 27  2  0
 26 32  1  0
 27 28  1  0
 28 29  2  0
 29 30  1  0
 29 31  1  0
 31 32  2  0
 11 26  1  0
 12  5  1  0
 19 31  1  0
  1  7  1  0
 24 13  1  0
M  END
>  <Smiles>  (17) 
Cc1ccc(C(=O)Nc2cc(C(C)(C)C)n[nH]2)cc1Nc1nccc(-c2cccnc2)n1

>  <MW>  (17) 
427.2

>  <2D_mol>  (17) 
<img data-content="rdkit/molecule" src="data:image/png;base64,iVBORw0KGgoAAAANSUhEUgAAAMgAAADICAIAAAAiOjnJAAAABmJLR0QA/wD/AP+gvaeTAAAgAElEQVR4nO2deViTV/bHv0lYwlYUEesurhWXagGXqogIKIqWjkVHLVWr0kUHqk6bzvTXMnbF1lFcqo1aR7ROFR1EFKyioiJqC24VrTuIgKKAiuwkOb8/LsaAiCF534D0fp4+Ps2bN+dcwpd773vvuedIiAgcjtBIG7oBnKYJFxZHFLiwOKLAhcURBS4sjihwYXFEgQuLIwpcWBxR4MLiiAIXFkcUuLA4osCFxREFLiyOKHBhcUSBC4sjClxYHFHgwuKIAhcWRxS4sDiiwIXFEQUuLI4ocGFxRIELiyMKXFgcUeDC4ogCFxZHFLiwOKLAhcURBS4sjihwYXFEgQuLIwpcWBxR4MLiiAIXFkcUuLDqQUwMevRAZSUyMvD3vzd0axo3XFj1Y+BArFnT0I14HuDCqh++vkhORlERAMyciS++QGoqNJqGblbjQ8KzJutPTAyKivDSS/j+e1hZQamskpSjI0aMgL8/xo1D8+YN3crGAe+x9OLcOcycCbUaANzcUF4OCwvExODdd9GxI/LysG0bpk1Dy5YYNgzffIOzZ//4s//FEudZpKZSixYEUHh47Tdcu0ZKJfn7k6UlAeTklC2RSJycnAIDAyMjI+/du2fa9jYK+FD4DFJSMHo0Cgowdiy2b4dcXu1dIkgkj18+fIj9+3HyZFJk5JSsrCx20dzcfMiQIX5+fmPGjOndu7cJ296gNLSyGzWHD5OdHQE0cSJVVNRyw4YN1LkzBQdTbCyVlVV76+zZs998842Hh4eZmZn22x4yZIhpWt7gcGE9lT17yMqKAJoyhSora79n2jQCqv6ztaWAAFq7tiIzM1P3nqKiotjY2ODg4BdffLFNmzYjRowwResbGi6s2tm9m+RyAmj2bFKrn3qbSkWpqRQWRq6uJJEQQP37HwDQuXPnkJCQhISE8vJy7c2FhYXm5uZmZmaFhYWm+BkaFC6sWti6dauHxzWAPviANBp9P3XzJq1ZQ6GhG+zs7LRjn729/YQJE4qLi9k9AwcOBLBv3z6xmt5o4MKqSWRkpEwmMzOTL1p00zALKpUqKSlJoVC4urpKJJLOnTtr3/roo48AfPLJJwI1tvHChVWNNWvWSKVSAAqFQhCDGRkZR48e1b6Mi4v7k0zhubAes2rVKolEIpFIFi9eLJKLwsJCMzMzCwuLoqIikVw0Eriwqli0aBEAiUQSEREhqiN3d3cA+/fvF9VLg8O3dABg0aJFCoVCJpOtW7cuNDRUVF/Dhw8HcPjwYVG9NDhcWMjPz1++fLmZmdnGjRvffvttsd0xYR06dEhsRw0LFxaio6Nv377t4+MzZcoUE7gbNmyYTCb79ddfS0pKTOCuoeDCQq9evTQaTWZmpvZKQUFBYWGhSO7s7e379etXUVFx4sQJkVzUSnFxsSndcWHB3d3dxsbmwoULd+7cAaBQKFq2bPnzzz+L59HE06yUlJRZs2Z17ty5V69eH3/88f79+1UqleheG/rpoVHg4+MDYNu2bUS0evVqAFOmTBHP3c6dOwEMHz5cPBdakpKSXnjhBQDm5ubaX7qjo+PUqVM3b9589+5dkfxyYRERffnllwDmzp1LRBcuXADQunVr8dzdv39fJpNZWlqWlJSI54WIDh06xPaXJk2aVFhYmJCQoFAoXFxctAqTSqWurq4KhSIpKUldx55o/eHCIiI6evQogN69exORRqNp1aoVgMuXL4vnsX///gASExPFcxEfH29lZQVg6tSpldXDM65du6ZUKv39/eU68WWOjo4sMrGgoMB471xYRETl5eU2NjYSiSQ3N5eIJk6cCGDNmjXiefzggw8A/Otf/xLJ/q5du5ho3nnnHd2u6MaNG7q3lZSUJCQkhISEdOzYUaswmUzm6uoaFhaWmpqq0X8TvjpcWFWMHDkSwP/+9z8i+v7779kfunjuduzYAUCk2KwtW7awGdWcOXN0lZGTk8M2xYODg6Oioh4+fKj7qfPnz3/33XdeXl4WFhZakbVp02bmzJmXLl2qbxu4sKr4/PPPAYSEhBDR+fPn2Xcqnrv8/HypVCqXy0tLS4W1/NNPP7GY1Sf30Q8ePOjg4KAVjbW1tb+//6pVq9LT03VvKy4uZt1Yhw4d2J0hISE3b9Yv1oMLq4ojR44A6Nu3L+lMs65cuSKex5dffhnA4cOHBbT5ww8/sOiMpw2yKpUqNTU1PDx8yJAh7E4G68ZiY2PLqkdYnzlzhrXzP//5T71awoVVRXl5ubW1tUQiYU/gb7zxBoB169YJZV+lUs2YMWPz5s3aKyEhIQCmT5+uG2VqDCtXrmTRGUuWLNHn/lu3bq1fvz4wMLBZs2Zahdna2gYEBCiVSu1AuWzZMtbOejWGC+sxXl5eAKKjo4loxYoVAIKCggSxXF5ePmHCBAAODg73798nIpVK5evr++KLL7IhydvbOyIiosbMul6Eh4cDkEgky5cvr+9nWTcWFhbGIhMBWFhYaOOnz5w5A6BDhw71ssmF9ZiFCxcCCA0NJaJz584BaNeunfFmy8rKAgICADRr1uz48eNEVFFRwXpEKyur7t27665X9+3bV6FQHDp0qPJp5zdqIywsjD3NrV+/3sjWZmVlrV27NiwsTHtFo9G0aNECQEZGhv52uLAewyIO+vXrR0QajcbJyQnAtWvXjLFZXFzMlvUdHBx+++03IiovL9fq7NixY0R0+/btyMjIwMBAe3t7rcJsbGz8/f2VSmXds2aNRjN//nymqo0bNxrT1DpgDd6wYYP+H+HCekxZWZmVlZVUKs3LyyMiNnj9+OOPBhssKipiw2urVq1+//13IiouLvb19QXQvHlzpjNdagTLa0Xm4uKiUCgSEhIqqh9u1Gg0bKJmYWHBFkpEYunSpQBmzJih/0e4sKrh6ekJICYmhoiWL18O4K233jLM1L179wYNGgSgffv2bBH/SZ3VQXp6ulKpDAwMZDt9DAcHh8DAQKVSmZ2drVKpWPSYpaXlzp07DWuknpw+fRqAs7Oz/h/hwqoGm6zMmzePiDIzM6Ojo1nvVV8KCgpYCHLHjh2vXr1KRPfv3x88eDCA1q1bnz9/Xn9TpaWle/fuDQ0N1Z2NSaVSNvG3sbE5cOCAAS2sF2q1ur7TLC6saiQmJgLo37+/MUZu377dp08fAD169GAzpIKCggEDBujqzDCuX7/OujFbW9vmzZvb2tomJSUZ01T9+dvftvbpc3TTptoSDdQGF1Y1SktL5XK5VCo1eCM2JyeHhQ/07NkzOzubiG7fvt23b18A3bt3r3H63mBKSkratWsH4PTp0+xKUVGRkc8ZdbNkCQE0c6a+93Nh1cTDwwPArFmzDNggy8jI6NKlC+vz2ELrrVu3evXqBeCll15iOhOKGTNmAFi6dCkRJSUlmZube3h4CGi/BidPEkBduuh7PxdWTX755ZexY8eyqYyzszPbr9Uz28L69eslEsmgQYNYTqyMjIyuXbuyJYw7d+4I284NGzYACAgIIJMEeKnV1KwZAaTnIi4XVi3s3r17ypQpjo6O2smylZWVn5/fypUrnzncbNmyhanw+vXrzs7OAFxdXQ17AqibGzdusOdEFhXzyiuvADh48KDgjrSMG0cA/fSTXjdzYT0VtVpd935tHYEJf/zxR9u2bQEMHTr0wYMHIrWQBVGdPXuWiObNmwdAd8VccBYvrkq/ow9cWHpx9+7dqKiooKCg5jrJa62srNgeX42H8NOnT7ds2RLA8OHDa8Q8Ccu0adMALFu2jIhiYmIAeHp6iucuJYUA6tZNr5u5sOqHbtiJ7uK4ths7duwYW/Lx8/MTO6R9/fr1AP7yl78QUUFBgVQqbdOmb2mpSiR3KlXVNCsr69k3c2EZTnZ29rp16yZMmKC7x2dra8t+2UIFw9TB9evXAXTvPpRFifr5FUokdOiQiB7HjqVmzfRywZPbCoBarT5z5syuXbt279796quvmpubL1q0SDf1qHgMG1acnGxz9iz69MG8eYiIwMKF+Owzsdzl5aF5c8hketwqorz/lAh7iOqZBAURQCtWEBHt2EEAeXmJ6G7HDurenSoqKD2dFiyo605+ElpgdJ8fTcDw4QDAzlR7eEAqxbFjKCsT0aOe1YS4sJ5vPD0B4PBhEMHBAb17o6wMKSkCWC4oQHJyLdd1qwnVARfW802XLujQAXfv4sIF4JHOjBfW3bvw8qrSEOPePWjzpMyfj3//+xkWuLCeezw8gEej4fz5SE/H/PlGGbx9G15eOHsW7dujUycAKCjAqFEYPbpqkGXVhJ6BiDM9jklYu7aqdoYg3LhB3boRQC4ulJNDRJSTQy4uBFCPHlVX9IEL67nn8mVWGaoeKemfxrVrdzp1IoDc3Ihtb2ZmVumsZ0+qV3CGKdZaDCYmBgoF0tKQnY2VK7F48eO3SktRVlb1b0kJysur/i0uRkUFiovh6AiVqtrHhw7F/fuYPh0ZGYiIQEREw/1ggtKtGwYNQvfuKC6Gra3hdi5duuTt7d2ly4qWLQN++QUODrhxAyNH4to19O+Pffugsyn/bBq1sPDo4XbsWOTloW1blJZWiemZvPoqPvzw8cebNsePG2vh3LlzPj4+ubm5XbsuO3jQz9bW8tIleHsjKwtubti7FzpH8/WisQvL1xfx8Rg+HBIJcnIeX5fLYWVV9a/2f+RyWFvD0hLW1ujWrdrHGZGROHECDx+iZcsG+FlEoo5+XU9OnTo1atSovLy80aNHR0dHW1lZnj9fMHKkQ24uhg/H7t2GdISNXVh49HDbvDmysh7rRh9iYh5/vEULAJg27fFQ2JTQ7ZjPnsXNm/Dy0vdbOn78+JgxY+7fvz9+/PioqChLS8vTp0/7+vr26rW7Z8+Bu3YZOLw26uUGto3JHm6lUrRti+bN9f2+tLzwAk6cqFrmaaroLloqlRg3Dvb2GDoUixbh5MlnfNbW1lYmk02cOHH79u2WlpYnTpzw8vLKy8uzt/9mzx6N4ZM2Yx8kxGTSJBo8mE6eNMrIli0E0IABArWp8bFjB23aRCkpNH06LVhAq1bRwIEklT4upNilC82dS/Hx9LQonitXrqhUKiI6cuQIO8YYGBhYUWvlT71pvMKqrKyK/qmevKnelJZW2fnjD2Ea1thgwiKiyZMfbwzn5VFUFAUHU+vWjxXm5TXX29s7PDz8woULT9pJTExkMT+TJ0+uV+aIWmm8wkpMJIB69RLA1NtvE0D/938CmHruUKno+HH69FNyc6M2bdprR6oePXrMmzdv3759LCFWXFwcSy05e/ZsQQI0Gq+wPvqIAPr734mI7tyh69cNN8U02rGjAEuIzzW3b9/esGHDpEmTdAOsbWxsBg4cyKLHQkJCDE46WgNjhXX58mWW6UBw+vQhgNjx8W+/JYAMLiGo0RBbUD5yRMAGPsfUCLCWSCT29vbvv/++gC6MEhYLjW3WrJngiTRv3iSJhOzsiMX3enoSQFFRhhv8xz/qccLkT0V2drabmxsA3WyDxmPUcoOzs7Orq+v9+/d3795tjJ0niY8HEby9YWGBwkIcOwYzM/j4GG4wKAgAoqJQWipUG5sIbdq0mTRpEoQuwWLsOlZQUBCATZs2CdGYx+zZAwB+fgCQkICKCrz6KnQyZdabnj3h6opWrcr2778oTBObEKJUujOyx8vNzTU3Nzc3NxewKkt5efnIkVccHNQsl93MmQTQN98Ya3bVqs0Axo8fb3wLmxgqlYodNBIwu4SxPZaTk5OPj09lZeXWrVsFkDkAICkp6cCBbh06uLdrByK6cuWBVFrVexnDhAneZmZme/bsycvLE6KZTQeZTDZkyBAALCe5IAiwpSP4aLhnzx4Ao0f7Avj999+PHGnWq5dP377GmtX+DURFRRnfyCaG4JXuBBBWQECAvb39r7/+eunSJeOtAYiPjwfg5+en/f+BAzvpnDo2HJFmhE0A4adZggyoLFfTp59+aryp9PR0APb29myvatiwYXhU4sZ4SkpK2GTi4sWLghhsMlRWVtrZ2Ukkklu3bgtiUJjohjfffBMASwdtpCnWRfn6+pqbmz948ODEiRPm5uasgpLxWFlZvf766wBELaD6PGJmZjZlSmrbthWHD7cSxKAwwvL09Gzfvv2NGzeSaz2KVh/YBIuNg3v37q2srBw6dKhucoT6cvfu3YCAgIsXq1YZ2N9AZGSk8X8DTYxOnbpnZZkJNn0XpN8jIoVCAeCdd94xxkhZWZmtra1EImHPvYsXL5bL5d9++63BBk+cONG+fXsAXo9OnqvVapZRbcaMGcnJySxchENEx45VHc4RBMGExUqxNW/evEb5KP0pLS395JNPAPTs2VN7sbi42ODEZUqlkpXeGzp0KFNqZWWlQqGQSCQslzWqZ043zEuTobKS7OxIIqHbQsyyhIxuYOVoDZhop6amhoSEsI6kQ4cOMplMoVAYkwaotLR05syZTDrBwcHM1J07d9hczczMLDg4ODQ0tBsLjAcASKVSd3f3zz77LCXlmmnzejQifH2N3ZPVIqSwlixZgkfpVvXhjz/++OSTT3SLxrq5uY0aNYrl1ejfv/8zyzfUyo0bN9iuqq2t7ZYtW9jFo0ePtmnTBkDbtm2Tk5O1N2szp7Oi3AAGDcpq0YICA0mprMf5zKbBV18RQHPmCGBKSGHl5uaamZlZWFjUvb2Tn5+vVCp1M+K1a9cuJCREm7I8OTmZVWEwNzdXKBT1ipHdvXs3Czbq1q3buXPn2EXtmOjh4XHr1q1aP1hSUhIXFzd37ty+fVXakEuZjAYNoi++oNTUP0UsV3IyAdS7twCmBA70Gz16NIBVq1Y9+VZpaWlsbGxgYCArVwzA3t4+KCgoISHhyeCykpIShULBuq4BAwb8oUdYsUajCQ8PZx8ZP348S4hdUlIyffp0ABKJJCQkRE+NXrxIS5aQjw9ZWj6O623VipYsqZYdascOYmVH09MpNFQfw42digqysSGJhHJzjTUlsLA2b94MYPDgwdorarU6KSkpODhYW2xIJpN5e3tHRkYWFRXVbS0pKYnl45fL5eHh4XU8weXl5Y0aNYoZDwsLY0q9fPkyKz1iZ2cXZdDEoaSEEhIoJIQ6diRLS/r5ZwoKopUrm6ywiMjHh3r2pFOnjLUjsLCKi4vZZOXSpUsXLlwICwvr3Lmzdgrl4uISHh5+uz5PHQ8ePAgODmaD5uDBg2utFnHy5EmWUd3R0TEhIYFdjI2NZRVpe/TokZaWZvyPlpFRdWxh8mQ6d65KWJ6e9M47NGVK0xGWUJlThY95nzhxIoDWrVtr9eTs7Pzpp58aUEFEyy+//MJKx1hZWYWHh9eI9v/yyy+Z7LKysohIpVKFhYWxMTEgIICVyhWEGgetmmSPVSMZpME/o2AHVsvKyrZt2zZu3Ljo6Ghra+tbt241a9aMTaGuXbv2+eef16hRWy9GjRqVlpYWHBxcWlr68ccfDx8+/OrVq9p3//GPf6xevfrQoUNt27bNy8vz8/NbuHChVCoNDw+Pjo42ZtW+VtzcUFysR4Ko5xY9k0E+AyMFrlarExISpk2bpn1ct7CwsLKyAnD48GEjjT9JXFwcWzV44YUXlEpljVl/amoqW7xo2bKleFX8vv2WzMzo669FMt/ACDXcGy6s8+fPh4WFsckNw9XVNSIiIjc398MPPwTw3nvvGWy8DgoKClj0C4BRo0ZpSybrrrPniLkAtXUrATR6tHgeGobr1yk/X7Dhvt7Cys7OjoiIYAGHjA4dOigUCladlpGWlgbAwcHB4O2dZxIVFcVW6u3t7VeuXMmK2AIIDg428mz4M8nNJYmEbG1JZD8m5eJFateO+vWjTZuqnasWXVglJSVRUVH+/v7avPjaKVStRxxffvllADt27KhHW+rJrVu3xo8fr9W37jq72Lz0EgF04oRpvInOhQvUpg0BNGwY6Vc/79k8Q1jaVSjtFMrS0tLf3z8qKqruvbzFixfjUZkXUdmwYcOcOXOCgoLqVWjZSN59lwBatMhkDkXk1ClydCSAPD1JwIpSTxVWQUHB/PnztasGEolk6NChP/zwg541bXNycmQymYWFhRil+hqcn38mgMaMaeh2GE1KCrVoUfWzCHvo+KnCKi0tZQuMHTt2VCgUV65cqa9pX19fAD/88INxLWyM5OQQQHZ2ZHRSloYkKYleeIEAGj+eBJ8M1zUUbt68+fjx4wab3rhxI3tGM9hCY6Z7dwLot99M51GtVqekpBifYIhx6NBVa2sC6M03RfnzEDHbTFFREQsHFbW6ekMRGlo2cGDO6tUmUtb333/v4eEhlUptbGz8/f2VSqV2ncUA4uPj5XK5p+eXs2aRSMFn4qYxYgHmn3/+uaheGgS23T527FgT+Pr666/ZNJeFWWtnvf379//nP/959OjRegVYb9++nS34zZ07V7xYIHGFtXfvXgBdu3YVKutS4yEnJ4etookdNR8eHg5AJpP9+OOPRJSens4iE7XRIqhPgPXPP//MFow+/PBDUZstrrDUajWruX2iyaz56MAim1NTU0Wyr9FoFixYwFTFjhXpUllZmZSUpFAoXF1ddffoXFxcFApFQkLCk7OxTZs2yWQyAAqDU43pjegZ/dhXM0eQcNdGxqxZswAsXrxYDOMajSYkJITtveoeI6ioqIiJiakRyvZkgDWAFi1asG6MbXCtXr2aRXyYZmYiurDOnDnD+moT1Eg2Meyo/rhx4wS3rFKp2CaVpaXlzp07dd9KTEwEYGZmNmTIkPDw8Br9ZUlJSXx8/Jw5c3TD4GQyWdeuXVnmPlby3gSYIgcpC+Os8QU1AW7evCnGNEulUr311lsArK2t9+3bV+PdAwcODB48WKZTlrlz585z5syJi4srLi7WvfPatWtKpdLf318ul5uZmdnb239twpAMUwhr0aJFAAIDA03gy2TcuXNn5syZLLjjpJGp6HUoLy+fMGEC2/o8ePDg027Lz8+PiooKDg5mQUQMuVzOsm3X2N0qKioaMGAAgG3btgnVzmdiCmFlZ2fLZDK5XM4OODQBcnJyXFxcALDoxddff/3q1avGmy0rK3vttdfYBr+eS9NqtfrXX38NCwtzd3fXLUfdrVu30NBQbW7Yr776iq0vGN9IPTFROm52UnTt2rWmcScqmZmZ7HnQxcUlJiZm6tSp2iEpODg4NjbWsFS/xcXFPj4+AFq2bKk9CVcv7t69y7oxds7b2dlZ+9bRo0cB9BbkYJd+mEhYGzZsADBy5EjTuBOP9PR0dnDolVdeYccnt2zZ0q1btxqZ08ePH7969eqMjAw9zT58+HDEiBEAWrVqZdgxXV1UKlVycrLupLaiosLGxkYikeQaf7BLP0wkrMLCwnXr1j3vQ+HFixfZmQ53d/f8/Hwiun79Optmffzxx7qZ03Vn1qwbqyPm8d69e4MGDQLQvn173XhJYfH29gawfft2kezXoPFWpmhsXLhwgc2Uhw0bVlhYSESXLl1iOnNzc2M6Y9y5cycqKiooKKiZTp5na2trb2/viIiIzMxMXbP5+fnu7u4AOnXqJMhE7Wl88cUXAP72t7+J50IXLiz9OHXqcv/+rVu1GjFixMOHD6k2nT0JKwARFhbm6upaoxsLCQlJSEi4efMmW4vp0aOHMZvK+sAS1/bt21dUL1q4sPTg+HFWQOzqjBlsRDt16hSLuPf09HyoX9hlZmamUqkMCAiw1SkBaG1tDaBPnz71OsRrGOXl5dbW1hKJRMDE6XXAhfUsjhwhOzsCKDCQHZ9ISUlxcHAAMGbMGAMeALV7fC+//LKDg4Otra3Jgmy9vLwAREdHm8AXF1adJCaSrS0BNHlyVTjckSMnBgyws7UdP368kWeQNBqNk5MTAFGnVrosXLgQQKhJTm1zYT2duDiSy6tqO7FwuH37yNqagLQPPhAkkvONN94AsG7dOiI6d+7csGHDXnvtNePNPg2Wbbtfv37iudDChfUU4uLI3JwACgmpSo2l1ZlwYZcrVqwAEBQURI8CvOzs7IQKPn6SsrIyuVwulUpNMPhyYT2F3FxycaGPPqp6GRtblSzr3XcFDOY9d+4cgHbt2rGXbIPoNzED6T09PQGIVGJSl0Zdxb4hcXLC8eNYtAgAtmzBX/6C8nJ8+CFWr4ZUsC+tV69eTk5OWVlZrPIj+60LXIWrOoKXNnkaXFhPh8X+/ve/mDoVKhXCwvDtt8J6YKc18eg3bYLfOtOuCYTFh8LqVFTQ++/T++/T5MmUmEhEdOUKtWlDokVdLlu2DMC0adPIJHH0paWlbJol9vYaF1Z1lErauJGISKUiT8+qi2L+Ds6ePQugffv27GXXrl0hZhw9EXl4eACIjY0VzwXxOVZN0tLg7g4AMhmcnHDvHgCjSrs+iz59+jg6Ot68eTMjIwMmmWaZZjTkwqqOiwtOngQAtRp370InGEYkJBIJq3DGxCTGNCstLW3p0qXal8zFgQMHBHRRC6L2h88fFRX03nsUEkJvvkmi5QSsQUREBIDp06eTCHH0J0+eZNuaW7du1V6xsrKys7NzdnYODg6Oiop62ia6MXBhNTynT5+GTsAnCyQ8ZXxGbJ1tzbFjx7JtTe32OUvnybCysvLz81uxYoWAm0tcWA2PWq1u0aIFABZxyg5+LVmyxEizR44cYaelAwMDWZbD1NRU5mjMmDHFxcXayETdYHkjA6y1cGE1CtgZCnbcOTIyEoCRm4aJiYksPmfy5MlsjygpKYnpbNy4cTW2z2sEy2u7MXbmx7BqtFxYjQJW3+rtt98moszMTAAODg5qQ/eO4uLi5HI5gNmzZzMjWp399a9/rWMvkkUmGhZgXQMurEbBqVOn2O+PvVywYEFkZKRhWXp37txpaWkJ4L333mOqYkmLAMyaNUt/sebk5Pz4449vvPGGbqJ8Ozu7119/XZ+jaVxYjQK1Ws3O+dy4ccMYO//9739ZMpmPHm2fx8bGMp29++67hnWBTwZY65NDnwursTBu3FTkI80AAAH2SURBVDgAm1gubINYu3Ytm4Zrk8kInrQoMzNzzZo1+qTh4MJqLLA80z4+PoYV/3kymcymTZuYqkyQtOhJuLAaC2lpaYGBgQBkMpmrq2tYWFhqaqqeCevS09MtLS0lEsny5cvZFa3OFi5cKGarnwoXViPit99+8/T01JZoANCuXbvZs2dHR0c/c3E8JiZGm8Hgu+++Y0mLli5dKn6ra4cLq9FRVFQUGxsbHBzMTsMyZDKZNiFW3d0YSy0pkUhWrFhhsjY/CRdWoyYtLS08PNzb21tb7xhAp06d2B7fgwcPatz/2WefMRX+h1XAaTi4sJ4PHj58yLoxltOVoZvXT6PRzJs3j6nKmEdLoZAQUd3hD5xGhUajOXXqVHx8fHx8fEpKikajYddbtGiRn59vaWkZFRWlW7uqoeDCeo7Jz88/ePDg/v37d+3aVVZW5ubmtmDBAlZ0vcHhwmoKqNXqjIwMFm/TSODC4ogCD03miAIXFkcUuLA4osCFxREFLiyOKHBhcUSBC4sjClxYHFHgwuKIAhcWRxS4sDiiwIXFEQUuLI4ocGFxRIELiyMKXFgcUeDC4ogCFxZHFLiwOKLAhcURBS4sjihwYXFEgQuLIwpcWBxR4MLiiAIXFkcUuLA4osCFxREFLiyOKHBhcUSBC4sjClxYHFH4f40jMRsbVgqqAAAAAElFTkSuQmCC" alt="Mol"/>

>  <Name>  (17) 
MK13_HUMAN_4EYJ-A_alignment_L1F026::MK13_HUMAN_4EYJ-A_alignment_L1F005::DDR1_HUMAN_5FDP-A_alignment_L1F019#MK14_HUMAN_3CTQ-A_alignment_L1F037#MK11_HUMAN_3GP0-AA_alignment_L1F025#VGFR2_HUMAN_3B8R-B_alignment_L1F048::ABL1_MOUSE_1FPU-A_alignment_L1F013::ABL1_HUMAN_2HYY-C_alignment_L1F006#ABL1_MOUSE_1IEP-B_alignment_L1F006#ABL1_MOUSE_1FPU-A_alignment_L1F002#ABL1_MOUSE_1OPJ-A_alignment_L1F006#ABL2_HUMAN_3GVU-AA_alignment_L2F006#ABL1_HUMAN_2HYY-A_alignment_L1F006::MK14_HUMAN_3D7Z-AA_alignment_L1F015#MK11_HUMAN_3GP0-AA_alignment_L1F027::

>  <score_inter>  (17) 
-26.7118

>  <best_rmsd>  (17) 
2.31

>  <Lfrag>  (17) 
(7292, 8374, 3527, 21878, 17386, 22828)

>  <SA_score>  (17) 
2.686

>  <QED>  (17) 
0.42

>  <LogP>  (17) 
4.9

>  <clogp>  (17) 
4.86

>  <NAR>  (17) 
4

>  <NCA>  (17) 
0

>  <nrot>  (17) 
5

>  <TPSA>  (17) 
108.5

>  <HBA>  (17) 
6

>  <HBD>  (17) 
3

>  <NRB>  (17) 
5

>  <NHA>  (17) 
32

>  <RoF>  (17) 
0

>  <Frag>  (17) 
0

>  <Lead>  (17) 
0

>  <Drug>  (17) 
1

>  <PKI>  (17) 
1

>  <PAINSA>  (17) 
0

>  <PAINSB>  (17) 
0

>  <PAINSC>  (17) 
0

$$$$

     RDKit          3D

 34 37  0  0  0  0  0  0  0  0999 V2000
    6.8796   10.2950    2.2430 C   0  0  0  0  0  0  0  0  0  0  0  0
    8.1722   10.6212    2.1336 C   0  0  0  0  0  0  0  0  0  0  0  0
    8.6702   10.8692    0.8409 C   0  0  0  0  0  0  0  0  0  0  0  0
    7.8694   10.7766   -0.2181 N   0  0  0  0  0  0  0  0  0  0  0  0
    6.5954   10.4507   -0.0796 C   0  0  0  0  0  0  0  0  0  0  0  0
    6.0708   10.2163    1.1356 N   0  0  0  0  0  0  0  0  0  0  0  0
    5.6949   10.3079   -1.1282 N   0  0  0  0  0  0  0  0  0  0  0  0
    8.4477    6.7592   -7.1936 C   0  0  0  0  0  0  0  0  0  0  0  0
    9.1396    6.5867   -8.3865 C   0  0  0  0  0  0  0  0  0  0  0  0
    9.1412    5.3532   -9.0170 C   0  0  0  0  0  0  0  0  0  0  0  0
    8.4717    4.2854   -8.4488 C   0  0  0  0  0  0  0  0  0  0  0  0
    7.8180    4.4715   -7.2670 C   0  0  0  0  0  0  0  0  0  0  0  0
    8.4658    8.0271   -6.5749 N   0  0  0  0  0  0  0  0  0  0  0  0
    7.1554    3.4186   -6.7124 F   0  0  0  0  0  0  0  0  0  0  0  0
    7.7815    5.6762   -6.6287 C   0  0  0  0  0  0  0  0  0  0  0  0
    6.2204    9.4758    6.0006 C   0  0  0  0  0  0  0  0  0  0  0  0
    4.8245    9.2894    5.9421 C   0  0  0  0  0  0  0  0  0  0  0  0
    4.1657    9.4412    4.7690 N   0  0  0  0  0  0  0  0  0  0  0  0
    4.8035    9.7747    3.6147 C   0  0  0  0  0  0  0  0  0  0  0  0
    6.2073    9.9770    3.6027 C   0  0  0  0  0  0  0  0  0  0  0  0
    6.9140    9.8235    4.8143 C   0  0  0  0  0  0  0  0  0  0  0  0
    6.1862   10.8421   -2.3929 C   0  0  0  0  0  0  0  0  0  0  0  0
    6.1981   12.1512   -2.8625 C   0  0  0  0  0  0  0  0  0  0  0  0
    6.5775   12.4209   -4.1870 C   0  0  0  0  0  0  0  0  0  0  0  0
    6.9434   11.4377   -5.0954 C   0  0  0  0  0  0  0  0  0  0  0  0
    6.9148   10.1171   -4.6322 C   0  0  0  0  0  0  0  0  0  0  0  0
    6.4549    9.8482   -3.3266 C   0  0  0  0  0  0  0  0  0  0  0  0
    7.1470    9.1229   -5.5955 N   0  0  0  0  0  0  0  0  0  0  0  0
    5.7820   13.2893   -1.9541 C   0  0  0  0  0  0  0  0  0  0  0  0
    8.3664    8.2791   -5.2279 C   0  0  0  0  0  0  0  0  0  0  0  0
    8.0766    7.4129   -4.4101 O   0  0  0  0  0  0  0  0  0  0  0  0
    4.5589    9.5357   -1.1701 C   0  0  0  0  0  0  0  0  0  0  0  0
    3.4917    9.7890   -0.6182 O   0  0  0  0  0  0  0  0  0  0  0  0
    4.6193    8.4112   -2.2200 C   0  0  0  0  0  0  0  0  0  0  0  0
  1  2  2  0
  1  6  1  0
  2  3  1  0
  3  4  2  0
  4  5  1  0
  5  6  2  0
  5  7  1  0
  8  9  2  0
  8 13  1  0
  8 15  1  0
  9 10  1  0
 10 11  2  0
 11 12  1  0
 12 14  1  0
 12 15  2  0
 16 17  2  0
 16 21  1  0
 17 18  1  0
 18 19  2  0
 19 20  1  0
 20 21  2  0
 22 23  2  0
 22 27  1  0
 23 24  1  0
 23 29  1  0
 24 25  2  0
 25 26  1  0
 26 27  2  0
 26 28  1  0
 30 31  2  0
 32 33  2  0
 32 34  1  0
 32  7  1  0
  7 22  1  0
 20  1  1  0
 30 28  1  0
 30 13  1  0
M  END
>  <Smiles>  (18) 
CC(=O)N(c1nccc(-c2cccnc2)n1)c1cc(NC(=O)Nc2cccc(F)c2)ccc1C

>  <MW>  (18) 
456.2

>  <2D_mol>  (18) 
<img data-content="rdkit/molecule" src="data:image/png;base64,iVBORw0KGgoAAAANSUhEUgAAAMgAAADICAIAAAAiOjnJAAAABmJLR0QA/wD/AP+gvaeTAAAXTElEQVR4nO2de1xTV7aAV3gEhAACAlZB8YFvVHygiIhVR1oEO76qHY1YO1K1GrjVitorcerMFcsA8YEWGUEI/LyW8VHsZUbt+ES0DiIdqFoLRSwFBKQKAgom6/6xMVLkkZywC9X1/YUke2cdz5d91l57n4MIEYEgOhqDzg6AeDkhsQgukFgEF0gsggskFsEFEovgAolFcIHEIrhAYhFcILEILpBYBBdILIILJBbBBRKL4AKJRXCBxCK4QGIRXCCxCC6QWAQXSCyCCyQWwQUSi+ACiUVwgcQiuEBiEVwgsQgukFgEF0gsggskFsEFEovgAolFcIHEIrhAYhFcILEILpBYBBdILIILJBbBBRKL4AKJRXCBxCK4QGIRXCCxCC6QWAQXSCyCCyQWwQUSi+ACiUVwgcQiuEBiEVwgsQgukFgEF0gsggskFsEFEovgAolFcIHEIrhAYhFcILEILpBYBBdILIILJBbBBRKL4AKJRXCBxCK4QGIRXCCxCC6QWAQXSCyCCyQWwQUSi+ACiUVwgcQiuEBiEVwgsQguvOpiZWVlbdmypbOjeAkx6uwA9OPsWbh6FQAgOBiyssDDQ/umKpXq008/lcvlDQ0N48ePnz17Nq8gX03wN01kJCJicjJGRCAAenpiaiqq1e22u3PnzpQpUwBAJBIFBgY+evSIe6ivGC/FpVCthidPwNoaLl2C2bNh9GhIToanT1t7e0pKyujRoy9cuODg4HDixImYmBhzc/NfM95Xgs42Wz/OnMGwMFy8GF1dMSYGIyPR0REBVHZ2owYPVigUNTU1Td/+888/v/POO+zA582bV1FR0VmBv/QIFOvDD/HqVdy3r2ODEYq/PwIgADo7o0KBe/d+uWABs8fe3n7btm2VlZWIeOrUqd69ewOApaVlTExMZwf9kiNCRAHj3J49oFKBiQn4+ICdHUgkHTWACqK+HpKSIDwcbt0CAHX//mHvvuvYp090dPTVq1cBwMLCYu7cuYmJiYjo4eGhVCoHDBjQqRG/Auhq4o0b6OeHYWGoVOK2bTh1KlpaokyGxcUdb71uqFSYmooeHhlTpwKARCKRyWRHjhx54403TE1NAcDExGTHjh0qlaqzA30l0EEstRp37cJu3RAAp0zBmhqcMQO9vBqvQmZmuGYNFhRwi1RrLp075+Pjw742YrF4+vTpgwYNcnZ2zsrK6uzQXiG0Fau0FGfNanRowQL8+efnL6WloVSKhoYIgN7ee/z8/P79739zCVYXvvnmG6lUamRkZG1tDQDh4eGdHVEHEBWFiLh7d2fHoQVaiZWSkuLtXQaAPXrg0aO/eOnkSTQwQD8/PHwYly1T9+s3CABEIpGvr+/58+e5hKwLeXl5K1asAIBNmzZ1diwdwNatGBWFgYGdHQdiTHFx8r17ZfX1rb2hnTpWVVVVQEDAggULbt+eNW9eQ04OzJnzizfk5IChIXz5JSxaBKam58LD/yc4ONjMzCwtLc3b23vRokUdnhTqxIABA8aPHw8AZWVlnRsJACgUAAB79gjvwcoKgoPB1bWjIhJC4ePH1SoV+9nc0LC1t7Ul1uXLl8eOHZuYmNitW7eQkMUpKUY9ezZ/z7p1cPcuyOVgaYlnz344f/78CxcuREREREZGWltb3759OzY2Vu9j0Qt7e3voGmI9fAgKBeTkdHIYNTU1xcXFarVaQNv/u39/yc2bO+7elRga/sHe3sygdX9aG8rOnz9vaGgIAOPGjbt161a7Y2N5+eOtW7f26NEDAMRicVFR0e7duwHgvffeEzjadhBff509evTUP/zhvzs3DOwCGZJarVYoFPb29iNGjBgwYIBCoairq9OybUV9/drvvx+bmTk2MzO0oEBZWtr2+1sVa8WKFdbW1h988MGTJ0+0D/3Ro0c7d+7cvHkzIh4/fhwA/P39tW/Og/x8BMB+/To3CsSOEEufuvSdO3e8vb0BQCQS2drasmHF0dExIiKiqqqq7bZnKiunZ2ePzcyclp39VWWlNh/Xqlhubm4AkJmZiYjV1dU6HQMjIyMDACZMmCCgbQdSXd1YDfmtU12Nu3ejQoH79uGJE6jT1Ojzzz9ns2N7e/vU1FSVSnXs2LFx48YxvSwtLWUy2U8//fRiw6qqqsDAwAUxMWMzM1fdvn2v9Wy9Ga2KxUpBSqVSLBb37t1bh4N4Rn5+PgD06wJjhZkZAqCgb0dHos94k5CAtra4cSMqlfinP2HfvgiAY8ZgQgI+fdpWwwcPHixevJgJNGfOnPLyckQsLS21t7eXyWTHjh3z8/Njr5qYmEil0u+++07TNj09vV+/fgBgLpH8PT+//U0jTWhVrKVLlwJAbGysSCQyNjZWa7EXpRnV1dUAYNYFxgpnZwTA/PxOC0ClwsrKxvEmOhpDQ3WoJJeUoK9vYwXR17exLr11K/bo0fjLYcMwKammxYzl9OnTjo6OAGBhYdF0eXTfvn1Mpm7duq1evTo1NVUqlbKU2sDAwM/P7/Lly3K5nP3G1dX1m2++0fWQWxVr/fr1ALBjx47u3bsDQKV2V9ZmmJmZAYCwK2kH4u6OpqaoT9W2vr7+hx9+OHPmTL3W1wINhYU4dSpOnow7d6JSiW+/jQCNxb92Q0pLw549EQC7d8ekpF+89PgxJiSgiwtbCEnp2bOnXC5/8OABe7Wuri4kJMTAwAAAJk6c+P333zfr+dq1a81kOnz4cEBAgLGxMcvDAMDQ0HDz5s0CDhnbEGvHjh0AsH79+kGDBgHAzZs3BfTu7OwMAPmdOFYgIqLWU5+Wyc/P9/T0dHR0NDAwaHb+2kWpRCsrBMCePTE0FGtqcPJkXLoUjY0RAEUinDULMzLuvNiQJTfe3jsBcMYM/PHHlvuvr0elUj1+/FQ2AtnY2ISGhl64cGHkyJEAYGRkJJfLn7Z+sbxx48ayZcvEYjGT6c033zx79uwHH3wgkUjMzMzS09O1PMwXaVWsgwcPAoBUKp08eTIACCuju7u7A8Dly5cFx9chCE5u1Gr13r172bjbs2fPgQMHsvNna2srl8vb3s5VWalmgxMAzpmD5eW/eLWkBENC0Nwcu3d/YGlpNWbMmISEBI0B6enp/fv3BwBra5t9+6raTUPUavWJEyfYmQIAiUQCAEOHDr127Zo2h1lSUiKXy62srIyMjAoKChDRxMQEAGpra7Vp3iKtipWWlgYAPj4+c+fOBYCUlBQBvbPE8IsvvhAcn56oVPjdd88nUzIZnjihzdZlRMR79+75+/uzU7VgwYLKysq6urqkpCRPT0/2S3Nzc5lMVlhY+GLb06dPDxkyoXfvBgsLbGPrV0UFRkWd10z+hw8fHhcXt2XLFsHJTXp6uqurq4mJybhx43TV4v79+0eOHGE/s8ysxUPTklbFyszMBAA3N7eVK1cCQHR0tIDely9fzmYAguNDPcYbltz06IF/+Qsqlfj++43jx4gRmJCAbWcOaWlpr732GgBYWVklPctu9u/fz6ZOhw4d8vPzY4mIsbGxVCrNzc1l76mtrZXJZOyld96J0iYLePToUVRUlJOTE9NLJBIZGhoGBwfrVEHUwJY6li9fXlBQcP78eWG7ZMeMGQMA+mwmaLUkr1kJcXBwAB2XRNLT00tLSwFAQNum3L4NVVXQrx9kZEBhIbz7Lty8qW3bpCQYORLOnQMjI6ishLlzIT8fIiPByQlycyEgAFxcIC4uu7a2tlnD2traoKAgX1/fkpKSGTNm5ObmaqbrOTk59fX1SqVy6dKlNjY2R48elUqlAKBUKl1dXf39/ZVKpYeHx65duwwNDeVyuVK5tn//9kM1NzcPDg4+efKkg4ODra2tu7u7SqUaMGAAS310RfN/HhQU5O3tffHiRX06EdC2kdaMe/z4MSs0sJWZVatWaeNpQ0MDm6bOnDlTrVazqeXrr78u4GqdkIASCQYE4O7dqFTiiBGNk6m33sKMjLYa3r9f20ZyU1+PCQk4bBgaG9f36tWnR48eTbOlK1euuLi4AICpqWlYWNiLuwJzcnKkUqlm6uTn55eSkrJmzRqWh1lYWADA0KFDWWFZJ4qKigDgtdde27p1KwBs2bJF1x40hwAA48eP/+Mf/wgAwjZhBwQEAEBcXJywGLDtbTOs0FBYWKhlreHbb79l9XpDQ8OPP/44MjJSLBbb2dkBgJ2dnVwuv3//vjb9NN37tWQJ7tyJNTU4ZQquXt24zRAAX39dnZZ26sXq2ldffeXk5OTuXtp2cqNSYVraXY9n9yFKJJKgoKBNmzYxY0aMGJGdnd1GhAUFBWvXrmUyAYCXl1deXt7ChQsBYODAgcJy3vr6epFIZGRkFB0dDQDvv/++gE4Q8YcffgCAvn37bt68GQC2bdsmoJOPPvoIAMLCwoTFgG2LxQoN+/fvb7c6qlarY2Ji2H+0s7Pz559/PnXqVPadnjVrlmbpwMLCYt26dUVFRW10deJEtZ0dAqCNDR4+/IuXNmzAQ4cwNBRtbHDSpDsA4OrqmpCQ0NDQgIh1dXVBQUEsufH1fVfLEsfFixc12VK3bt0MDQ03btyoZXJTXl4ul8vZxQubDBVafXBLsFWX+Ph4AJgzZ46wTmpqatixKBQKAFi7dq2ATsLDwwFg3bp1wmLAtsVKT09n19qRI0dqzt+LlJSUzJo1i6kjlUoTEhJsbGzg2bIUe0/T8ycWi6VS6bffftusn5qaGplM5uQ0xcJC/WLl5tq1xrFq1Cg8cEC9e/ff2S03ANCvX7/NmzdrWblpkezsbJY779ixQ6eGiFhdXX379m1sMlTo2oOGwYMHA0BSUhIAeHp6Cu6H3SYZFxcHAAsXLhTQQ0JCAgAsWbJEcAxtiVVXVxceHt6rVy92/vr37x8dHd1snL969SrTyM7OLjk5ecmSJezNb775ZvEL91dotgvDs2pvxrN0KSMjg905Y2pqGht76cUhsroaFQp0ckIAHDeuzNnZOSIiIjY2dtiwYewLCgBDhgwRPJFZtmwZABw4cCA5OVmhUAhYwtIMFcICQMTM5cvzPT1LDh2qHTSo3t1dcD+sBpaYmMgSXAE9/OMf/wCAmTNnCo6h/a3JT548SUhIGDp0KDOmWbZUU1MzePDgmTNnHj58mBU/zMzMFApFGx3m5eWtXLmS3TkDAN7e3osXL2aVGzc3N828vZVg8G9/w1mzPmFt7e3tjx8//tlnnwGAjY2NPgW9DRs2AMD27dvZ9UjYLJ0NFe3uQmmV+fMRAOPiEAAtLQV2gjhx4kSNWMOHDxfQw7Vr1wBg9OjRgmPQ9mYKlUqVmprKIoZnN1f9+OOPiFhYWKhZlpowYQK7LrRLWVmZXC5no52Dg4NIJJLJZI8fP9Y+GA8PD5FIlJOTw0oGpqamWh5Li7Cs4sMPP2TXoxs3bgjohA0VeXl5AoNYvRoBcPduNDFBABT6PWEPOGFrJ3Z2dto3vH79ekREBD6bovbq1UtYACjgTuh//etfM2fOZHqJxeI5c+awHN/Y2PjPf/6zrsnNw4cPWZofKOgOAc3cjS1iPHz4UEAnDE1W4eXlBQDnzp0T0An74l26dElgEHI5AmBoKHtQAAotfLNCw759+/r27TthwgRtLusqlSosLEwsFotEonPnzt28eZNNUQXfhqnzQ0GmTZt28uTJ7OxsqVTKlqgKCgqGDBmSkZHx8ccfG7a+u75FLC0tWeIvkUgOHjy4YcOGn376Sfvmo0aNYj/ov7FdUxLUpyt9w3BwAAAoKwN7+8YfBHbjAAAVFRV37ty5cuUKmzO1QWFh4fTp0zdu3NjQ0LBixYqcnBw2t01KSjJoY1d7mwhsNmrUqMTExJs3bx44cODLL7/MysrS1BR0RXNG4+LiwsPD8/Ly9OlEWAzwzIl79+7p05W+Yg0bBvPmgZsb/Nd/wZ498GyRR1dY7TAxMfHy5cvtvjklJcXNze3cuXMODg5KpfLevXtr16599OjRggULfve73wkLAPR88NrAgQM1C/6C6ZAzOmjQ/+blmZSX2+kZRllZGTsrwsLQ129vb/D2fv40OTaA6c7KlSv/85//xMXFTZo0ydvbOyQk5I033nhx3Hrw4MGaNWuSk5MBYO7cuYsWLQoODi4uLraysvr0008DAwMFHgUAdIVHRWrOqMYwAZ2IxX3Kyx1KS4Ufjr29vUgkKi8v10csfdo+JzsbQkLAyQkE/VcAgImJSVhYGJsbnT9/3tfXl11hnjZ5Zpharfby8kpOTra0tNy/f7+jo+PChQuLi4unTZuWk5Ojp1XQpcRiZ6W8vFxQJwDCcxIAAGNj4+7duz99+pStH2gvR0NDw5YtW9g6TEfewyjoKUAa7Ozstm7dWlhYqFAoHB0dc3JyAgICXFxcdu7cySbRBgYGn3zyycSJE+Pj4//617/u2rVLLBaHhYWdPn3aSegluFn8nYxmjWzPnj0AsHLlSgGd7NyJACho9eI5rNBw7Nix2bNna1mCv3XrFksuzc3Ny8vLV69eLZFIli9frlcc7GlyeqzTNaO1SmRDQ8P27dvZ8ujw4cOvX7/eUZ+Igh+81rGwmiRbgpg7d66AHg4dQgB8+229wtCp0MCWR1lFtG/fvikpKdOnTwcAIyOjTt+K3SIqlerIkSNsTy8ASCSSvn37sqHro48+0rKCqD1dQiw2VCiVSgCYPHmygB7y8zE2FvXYoo0FBQW9e/e2tbV1dXVNTU1tu/bTbHNpfHw82wVqZ2d3/Phx4UH8KmjWbb28vPr06XPmzBken9IlxGIPMGZiubi4aNmqvv75LXV6ProyNjaWlVg1T7kdM2bM4cOHW6z3Hj16lD1JoHv37rGxsZo818fHp8V7PrsmWVlZFRUV2t8VoitdQqz58+cDwMGDB1etWqXlHqD8fJw0Cbdvb/ynZle7rpSVlf3+97/XjD0s2226b0KhUDRdgiwsLGQbO318fL744gu2hsP2qAhYt36J6RJirV69GgCi2LMN2kOtxujoxpubBw3Cu3fRzw+DghofXakT//znP9neDSsrq6Y7LVm2O2TIEKaXvb29XC7X7HaMjIxUKBShoaGsKu3u7t707mGC0SXE+uyzz1xdXa2srORy+c9NHxb4AiUlJW+99Y6z8xMADAjA+Hi0tm58XHJNDfr4aPuJTW95mDRpUovpNlvq1mS7FhYWMpmsqKgoNzeXbZQ1MjIKCQkRdj/nS0+XEAsR2b5elrhs2rSptKWn5Bw5coQlNx4essREDAxs3Prn44M65TZXr15lC+eskNjuOuupU6emTZvGwhOLxWx+7uLi8vXXX+t0jK8UXUUsfDZb0Zw/qVTa9Llcubm5bIDx8fFJSUl5662LAGhu3tbG9hdpaGgICwsTVrm5fv26VCo1NzefPHmyVCrt9OcGdHG6kFiMrKysZs8U0AwMGzdujIqKWr9+vYGBgZGR6fz55dpt/XrOe++9x7pdv369sMpNRUWFsNv9XjW6nFiMvLw8mUym2WXq6emZmpqqf3Jz48aNwYMHc6rcEE3pomIxioqK1q1bx27WAwBNcnPlyhXBfdIfEPh1EPgnT35Nqqqq4uPjw8PD/f39a2pq9u7dK+nkP7FCtM9vQCxGQ0MDG7GI3wS/GbGI3xadvx+LeCkhsQgukFgEF0gsggskFsEFEovgAolFcIHEIrhAYhFcILEILpBYBBdILIILJBbBBRKL4AKJRXCBxCK4QGIRXCCxCC6QWAQXSCyCCyQWwQUSi+ACiUVwgcQiuEBiEVwgsQgukFgEF0gsggskFsEFEovgAolFcIHEIrhAYhFcILEILpBYBBdILIILJBbBBRKL4AKJRXCBxCK4QGIRXCCxCC6QWAQXSCyCCyQWwQUSi+ACiUVwgcQiuEBiEVwgsQgukFgEF0gsggskFsEFEovgAolFcIHEIrhAYhFcILEILpBYBBdILIILJBbBBRKL4AKJRXCBxCK4QGIRXCCxCC6QWAQXSCyCCyQWwQUSi+ACiUVwgcQiuEBiEVz4f0m0ddF+Te68AAAAAElFTkSuQmCC" alt="Mol"/>

>  <Name>  (18) 
ABL1_MOUSE_1IEP-A_alignment_L1F018#ABL1_HUMAN_2HYY-B_alignment_L1F018#ABL2_HUMAN_3GVU-AA_alignment_L2F018#ABL1_HUMAN_2HYY-A_alignment_L1F018#ABL1_HUMAN_2HYY-D_alignment_L1F018#ABL1_HUMAN_2HYY-C_alignment_L1F018#ERROR_4CSV-A_alignment_L1F018::DDR1_HUMAN_5BVN-A_alignment_L1F002::ABL1_HUMAN_2HYY-C_alignment_L1F006#ABL1_MOUSE_1IEP-B_alignment_L1F006#ABL1_MOUSE_1FPU-A_alignment_L1F002#ABL1_MOUSE_1OPJ-A_alignment_L1F006#ABL2_HUMAN_3GVU-AA_alignment_L2F006#ABL1_HUMAN_2HYY-A_alignment_L1F006::ABL1_MOUSE_3MS9-AA_alignment_L2F016#ABL1_MOUSE_1IEP-B_alignment_L1F016#ABL1_HUMAN_2HYY-B_alignment_L1F016#ABL1_HUMAN_3PYY-AA_alignment_L2F016#ABL1_HUMAN_2HYY-A_alignment_L1F016#ABL1_MOUSE_1IEP-A_alignment_L1F016#ABL1_MOUSE_1OPJ-B_alignment_L1F016::DDR1_HUMAN_5BVN-A_alignment_L1F006::DYR1A_HUMAN_5A4L-B_pocket_L1F003::

>  <score_inter>  (18) 
-35.8108

>  <best_rmsd>  (18) 
2.39

>  <Lfrag>  (18) 
(21781, 25943, 17386, 27243, 1675, 2747)

>  <SA_score>  (18) 
2.551

>  <QED>  (18) 
0.42

>  <LogP>  (18) 
5.3

>  <clogp>  (18) 
5.31

>  <NAR>  (18) 
4

>  <NCA>  (18) 
0

>  <nrot>  (18) 
5

>  <TPSA>  (18) 
100.1

>  <HBA>  (18) 
5

>  <HBD>  (18) 
2

>  <NRB>  (18) 
5

>  <NHA>  (18) 
34

>  <RoF>  (18) 
1

>  <Frag>  (18) 
0

>  <Lead>  (18) 
0

>  <Drug>  (18) 
0

>  <PKI>  (18) 
1

>  <PAINSA>  (18) 
0

>  <PAINSB>  (18) 
0

>  <PAINSC>  (18) 
0

$$$$

     RDKit          3D

 35 38  0  0  0  0  0  0  0  0999 V2000
    6.1862   10.8421   -2.3929 C   0  0  0  0  0  0  0  0  0  0  0  0
    6.1981   12.1512   -2.8625 C   0  0  0  0  0  0  0  0  0  0  0  0
    6.5775   12.4209   -4.1870 C   0  0  0  0  0  0  0  0  0  0  0  0
    6.9434   11.4377   -5.0954 C   0  0  0  0  0  0  0  0  0  0  0  0
    6.9148   10.1171   -4.6322 C   0  0  0  0  0  0  0  0  0  0  0  0
    6.4549    9.8482   -3.3266 C   0  0  0  0  0  0  0  0  0  0  0  0
    8.3338    8.1200   -7.4790 C   0  0  0  0  0  0  0  0  0  0  0  0
    9.2469    8.3277   -8.5347 C   0  0  0  0  0  0  0  0  0  0  0  0
    9.5445    7.3279   -9.4376 C   0  0  0  0  0  0  0  0  0  0  0  0
    8.8929    6.0713   -9.3395 C   0  0  0  0  0  0  0  0  0  0  0  0
    7.6967    6.8645   -7.3705 C   0  0  0  0  0  0  0  0  0  0  0  0
    7.9798    5.8528   -8.2904 C   0  0  0  0  0  0  0  0  0  0  0  0
    6.8796   10.2950    2.2430 C   0  0  0  0  0  0  0  0  0  0  0  0
    8.1722   10.6212    2.1336 C   0  0  0  0  0  0  0  0  0  0  0  0
    8.6702   10.8692    0.8409 C   0  0  0  0  0  0  0  0  0  0  0  0
    7.8694   10.7766   -0.2181 N   0  0  0  0  0  0  0  0  0  0  0  0
    6.5954   10.4507   -0.0796 C   0  0  0  0  0  0  0  0  0  0  0  0
    6.0708   10.2163    1.1356 N   0  0  0  0  0  0  0  0  0  0  0  0
    5.6949   10.3079   -1.1282 N   0  0  0  0  0  0  0  0  0  0  0  0
    7.3003    4.4674   -8.1346 C   0  0  0  0  0  0  0  0  0  0  0  0
    5.9996    4.5277   -8.0117 F   0  0  0  0  0  0  0  0  0  0  0  0
    7.6196    3.7002   -9.1237 F   0  0  0  0  0  0  0  0  0  0  0  0
    7.6997    3.7939   -7.0987 F   0  0  0  0  0  0  0  0  0  0  0  0
    7.5322    7.8762   -4.7801 O   0  0  0  0  0  0  0  0  0  0  0  0
    7.5659    8.9709   -5.3509 C   0  0  0  0  0  0  0  0  0  0  0  0
    8.0286    9.1327   -6.6362 N   0  0  0  0  0  0  0  0  0  0  0  0
    6.2204    9.4758    6.0006 C   0  0  0  0  0  0  0  0  0  0  0  0
    4.8245    9.2894    5.9421 C   0  0  0  0  0  0  0  0  0  0  0  0
    4.1657    9.4412    4.7690 N   0  0  0  0  0  0  0  0  0  0  0  0
    4.8035    9.7747    3.6147 C   0  0  0  0  0  0  0  0  0  0  0  0
    6.2073    9.9770    3.6027 C   0  0  0  0  0  0  0  0  0  0  0  0
    6.9140    9.8235    4.8143 C   0  0  0  0  0  0  0  0  0  0  0  0
    4.5589    9.5357   -1.1701 C   0  0  0  0  0  0  0  0  0  0  0  0
    3.4917    9.7890   -0.6182 O   0  0  0  0  0  0  0  0  0  0  0  0
    4.6193    8.4112   -2.2200 C   0  0  0  0  0  0  0  0  0  0  0  0
  1  2  2  0
  1  6  1  0
  2  3  1  0
  3  4  2  0
  4  5  1  0
  5  6  2  0
  7  8  2  0
  7 11  1  0
  8  9  1  0
  9 10  2  0
 10 12  1  0
 11 12  2  0
 13 14  2  0
 13 18  1  0
 14 15  1  0
 15 16  2  0
 16 17  1  0
 17 18  2  0
 17 19  1  0
 20 21  1  0
 20 22  1  0
 20 23  1  0
 24 25  2  0
 25 26  1  0
 27 28  2  0
 27 32  1  0
 28 29  1  0
 29 30  2  0
 30 31  1  0
 31 32  2  0
 33 34  2  0
 33 35  1  0
 20 12  1  0
 33 19  1  0
  1 19  1  0
 25  5  1  0
 31 13  1  0
 26  7  1  0
M  END
>  <Smiles>  (19) 
CC(=O)N(c1cccc(C(=O)Nc2cccc(C(F)(F)F)c2)c1)c1nccc(-c2cccnc2)n1

>  <MW>  (19) 
477.1

>  <2D_mol>  (19) 
<img data-content="rdkit/molecule" src="data:image/png;base64,iVBORw0KGgoAAAANSUhEUgAAAMgAAADICAIAAAAiOjnJAAAABmJLR0QA/wD/AP+gvaeTAAAgAElEQVR4nO2deVyTV9bHTxYCCYgIuAAKUhXErS4MFjfc0YpWCyi2Yq1WxqVC7TKO74yDbaetttVGuw1YtYBWxba4SxXcEIoKigqCVWQTUIEABsIWct4/LsQIgpA8N0S9349/xCznXuCX57n33LPwEBEYDK7hd/QEGM8nTFgMKjBhMajAhMWgAhMWgwpMWAwqMGExqMCExaACExaDCkxYDCowYTGowITFoAITFoMKTFgMKjBhMajAhMWgAhMWgwpMWAwqMGExqMCExaACExaDCkxYDCowYTGowITFoAITFoMKTFgMKjBhMajAhMWgAhMWgwpMWAwqMGExqMCExaACExaDCkxYDCowYTGowITFoAITFjekp6crlcqOnoUBwYSlE2lpaevXr3dycho0aNCkSZP++c9/sirUBB77RWhBRkbGvn379u7dm5GRQZ6xtraWyWQqlWrRokWhoaFGRkYdO8OOBxltJicnRyqVjh49Wv3bs7S09Pf3P3TokFKp/OOPP8zNzQFg4sSJpaWlHT3ZDoYJ6+ncvXuX6InH4xE9WVhYED3V1tZqvvPq1as9e/YEgIEDB2ZnZ3fUhA0BJqwWKSkpCQsL8/LyEggERE9isdjLyysyMrKmpqb5+ysrKxHx7t27Q4cOBQAbG5ukpCS9z9pQYMJqSmlpKdGTep1kYmLi5eUVFhZWUVHR0qcuXrzYrVu3o0ePIuLDhw+nTZsGAGZmZocPH9bj3A0IJqzHKCsrmzRpEtGTSCSaOXPmrl275HL5Uz+4cuVKADAyMtq+fTsi1tTU+Pv7A4BAIPj+++/pT9zgYMJ6DG9vb7FYPGLEiO3bt8tksrZ/UKVSBQcHE0UGBgbW19eTZ8iyjDxDb9oGCBPWY/Tu3RsAbty4od3Hd+zYQW6gvr6+VVVViLhz507yjI+Pj0Kh4HSyBg0T1iNkMhmPx5NIJEqlUmsjJ0+eJE6HUaNGFRUVIWJMTEznzp0BwN3dnTzzIsCE9YiTJ08CwOjRoxExMzNzz549WVlZWti5du1ar169AGDAgAHEwvXr1+3t7QGgb9++f/31F6ezNlCYsB6xceNGAFi1ahUiSqVSAAgICNDOVH5+/rBhwwCgR48ely5dQsSCgoLhw4cDgJWV1fnz57mct0HCzgofceXKFQAggrh8+bL6sRbY2tqeO3du+vTp9+7dGz9+/OHDh21sbM6cOePp6VlSUjJ16tTjx49zOHNDpKOVbUA4OTkBQEpKCiIOGjQIAC5evKiLwdra2kWLFgGAQCAICQlBRKVSGRAQYGxs/N1333EzaUOFCauB8vJyPp9vbGxcW1urUCiEQqFQKCQ7Ox2RSqVCofC3334j/7127RoA9O3bV3fLhoywQy+XBkRKSopKpRoyZIiRkVFycrJSqXz55ZdNTEx0txwUFOTp6dm/f3/yX3KTJeut5xi2xmogOTkZGv/enP/t1aoCnVdvzwpMWA1ortw1H3MOEdaIESNoGDccDF1Y9fX1+hlI8+9N726lUqmuXr0KL8AVy0AjSKurq0+ePLl///64uLgZM2bMnTt33Lhx9IZTKBSdO3fm8XgPHz7k8/nm5uZ1dXXl5eVmZmbcDpSRkeHi4uLg4JCdnc2tZYOjo3cPj1FTU3P48OE333yzU6dOZHrkENfY2PiXX36hN25CQgIADB06FBHJYsvFxYXGQLt37waAOXPm0DBuUBjErVClUp0/fz4oKKhnz54zZ87cvXu3XC4fMGBAcHDw7du3g4ODa2pq3nzzzfXr11OagOa9j+quLSenq5OTz4gRI2kYNyw6UNT19fVxcXGBgYE9evRQz4foqcmB2pYtW0gY5+LFi5tEA3PCkiVLAODbb79FxOXLlwPA119/zfkoiDhxIgLgkSM0bBsWHSOs1NTU4ODgl156Sa0nR0fHNWvWtBKvEhUVJZFIAGDKlCnl5eXczocspePj4xFx5MiRAHD69Gluh0BElQotLREACwo4t21w6FVYRE/9+vVT68ne3j4wMDAuLq6lj2RmZk6ZMiUvLw8RL1y40L17dwAYPHhwbm4uV7OqqakRiUR8Pp9Eiqanp+/atevhw4dc2VeTmYkA2L0754YNEf0Ja/LkyWo92dnZrV69OjExUaVStf6p6dOnA4CDg0NaWhoi3rlzhzgbbW1tr1y5ovus6uvrt23bBgD9+vXT3VrrREYiAM6YQXscg0BPwnr77bcdHR07d+5Msqbq6ura+MGSkpKxY8cCgIWFxalTpxBRJpN5eHgAgJmZ2bFjx7Sekubt2MHBwdjY+NChQ1pbawtr1yIArltHdRBDQU/CsrW1BYCMjAwtPltdXe3n5wcAIpEoPDycPPPGG28AgFAoJFEDbefq1atr165tsrwje0CBQPDjjz9qMcM24umJABgVRW8EA0Ifwrp37x4AmJubP/XG1xLqVAUejxccHIyPJy+sWbPmqZazsrI2bNjg4uKieTsmyzvy2Q0bNtBOfOjeHQEwJ4eGbYNDH8I6evQoAIwfPx4Rk5OTV61aRfLv2su2bduEQiEALFq0iDgdfvrpJ5KqsHDhwicmkebm5raUFN/8dhwWFiYSiQDA29ub88SHkhLs0gWtrLi1arjoQ1iffvopALz//vuI+OWXXwLAypUrtTMVHR1NnPKTJ08uKytDxCdWTCgqKgoJCWlLUnwTYmNjLSwsAOCVV1558OBBe6dXX49xcRgYiKNG4ROvoYWF7TX5rKIPYb3++usAsGvXLkScP38+AJCsTu1ISUmxs7MDgEGDBuXk5KBGxYT+/ft/9tlnHh4efH7DiYKZmdkbb7xx6NCh6urqNtpPTU11cHAAgD59+ty8ebONn0pMVK1ejXZ2CNDwT3PPGhGB48Y1PDh+vF0/LnWOlpSsunXrs5ycy23Iy207+hCWZrKes7MzAOjoKcjKyiKrJRsbm+TkZETMzs4eMGCAusiCOim+LUnMzSkoKCBhDlZWVq342FDDMzdw4AWiJ3t7DAxEzQ8plRgRgX5++McfBiqsc2VlnJulLizNZD25XM7n80Ui0RPXQ+01S5wOW7duJc+cPn2aLKEiIiJ0d29WVFR4eXkBgLGx8d69e5u8Sk4wNcP3Zs789+rVeOHCo/fcvYtSKY4ejX//O0ZE4JEjuHChgQqLXLEKdf6jaEJdWGfOVI4dm7Zw4X5EPHfuHAC4urpyYrm6ujoiIkL939DQUABYsGABJ8YRUalUrlixQnMrqmbLli1NtgLqHNcHD/CHH9DDA/n8hnti794YHo7Hj+OuXTh/viEK65m8Ym3ciAC4ahUi4rffKp2dFf/6F5WMTXJ4vGnTJm7NSqVSsmILDAxUq6egoGDJkiUnTpxQPyOTyXbtKpg6FYXCBj2Jxejtjfv3o0LRcKGqr8eBA5mwOMLPDwFwxw5ExLfeQgCk5IN0c3OjdHi8f/9+sVgMALNnzyZFsNQoFIpDhw75+vqKRKJx41YAoECAkydjWBhyfVBOi9sKxaSUlE+4LhNHXVhOTgiAKSmIiIMHI8BjCxGuqKurE4vFPB6PUo3GhIQEa2trAHBzc7t3755Cofj11199fX2J4IjX3tv7je3bsT0lagyCQ8XFI5KS1mZmcmuWrrDKy5HPR2NjrK3Fqio0MkKhEGnUXCGB5FQPktPT0x0dHclWUR3gyufzx44d+/3339+/f5/e0FT5Kjd3RFLSz1x72OjmFaakgEoFQ4aAkREkJ0NdHQwZAo1fci7RQ7Je//79L1269Nprr1lbWx88eHDAgAG+vr4LFy7UPHZ8FslQKACgv0TCrVm6wkpOBgAgf+7CQjA3B0rJKRkZ93k8Pin+SQ8rK6tTp05VVlaWlpY+63oiqAD+qqoCAOdnS1hXrgA0CmvOHJg9GyoqqAwUH7+mU6d/uLnRsa6BSCQSiURdunShPZB+yK2uVtTX24hEFkKOlUBXWG5uUFQEIxtTB3g8aFyccIlKBVevglzOGzKEgvXnGkr3QaAtrHffhXffpToCAMBff4FcDg4OYG1NfaznDHrCopX+tWsXeHg0PIiOpjRIA5cvAzTecBnt4tr339ufO+dUVcW5ZYpXLFtbOHGCnvlHkJXc856zzj2IeCAkpLS09If58zk3TjFhdcEC2L2bnvlHsCuWdty5c6e0tNTW1lYzr5MrKApLIICpU+HYMUCElSvh5EkqoyBCSgrACymsYzJZ4O3bn+fmXtFqs03V+Uc3xX7+fLh2Dc6fhx9+gBkzYOdO7ofIygKZDLp3Bxsb7o0bPr5du/6fvf0wM7OI+/f/k5X1y/37l+XyyraV6CHVmigJi9Yaa8GChgepqYAIRkbw8ceweDGkpIBUCo0Bw+2gtBSioiArCz799LHn7e3h2jW4f5+DOT+L7C8qiisvX9yjR1xZ2eWKimMyGQDwAHoZGztLJP0lkv4SST8ez/JJbh6qJeD0V8Zoxw5Ytgzq6mDuXAgLgzYWYayqgpgYiIiAgwehthaEQsjPh27dGl7dtQu2bYOzZ2HXLrC2hmnT6E3fEDkmk3USCMZ27gwAf1VVpVZWZigUNxWKW1VVtSqV+m15c+cKqqpGNOLq6mpjYwMA3bp1KyoqysnJITXouUV/NUgXL4ZevcDHByIjoagIfv8dLCxafHNVVdWxY8f27t2XmLjn7l0BAAgEMGUK+PmBqelj79Tb3tPAcRKLnRpPYesR71RXZygUGQrF3YqKHQ8eVFRUHDly5MiRI+QNtra2Li4uRUVFnTp14mlx+2gD+i68duUKeHlBQQFMnZoRGiomaQtq6uvrT58+HR4efvDgwYcPHwKAh8d1pXKQry/Mmwdk76JSQUIC7NvXcJ7dpQtERsKUKS/iFavtFBQUJDeSmJhYXFwMAJ06dZLL5QBgYWExcOBA9SXNxcVFnY2iPdwGS7SFnBwcN+6Bg0NfddcGNe+//756YiNHjty8eXNeXr761dRUDA7Gl15qCNEcMaIhMtMwQ34NFpVKdfv2bV9fXwBwdHS0bnZeYWFh8dG+fd/k5R0vKcmqqtIuebcDynHb28PRo+K5c/sdP358/Pjxe/bsmTlzJnnp9ddfj42NnTdvnp+fHwl+AoDr11V79/L37YPMzAYLvXvDvHkwbx6kpQEAzJ8PX3yh/5/jWYXH4/Xp06e6uhoANmzYMHfuXM3r2Y0bN+7cuVPQvfupxg2RhM93MDFxFItdJBIXiSS3piamtLSHSDTd0nJYy6U0O6wGqVKpXLlyZWhoqEAg2LJlC2kkqUl2dvbBgwfDw8M7ddp29uxwALCzA29v8PWF0aO12VcyNOnZs2d+fv6tW7f69u3b5KXCwsI7AkFGfT1ZpRXW1mq+utLOrq9YTHYMrcHtZba9NK+YkJ2dvXHjRs098KhRq5YvxzNn8AVrJUmRdlXTKKurSywv/7mw8J+Zmb5paYeLi9uSLtbxxW1//vlnUn/Bzc3tlVde0UyKf/vtt6Ojo9te84jRRjSrabT7s23L6un4lidvvfVWr169Zs2alZ+fn5+fLxaLJ02a5Ovr6+PjI6EQzsEA/TQx0EKzNCDV1T788MMm+VUMGmhW06CEoTQQoOoFZjTB0dExOzv7xo0bmgXDuMUghJWXl2dvb29lZUUcdwyqlJaWWllZSSSS8vJydRkVzjGIBgIvSN8iA4HU5xk6dCg9VYFBCeu5b+FnIOjnt82E9cKhn4aJTFgvHPpZeHS8H+vBg6quXb15vJjnI7fYwHn48GFmZqaJiQm9/SCh469YSUniq1e3OjndoBQYxNDkypUr6tbXVAfqeGGxHBt9ordVR8cLi2UF6hOq7a41aW2Ndf/+/W7dutG+Qz1XV6yqKggKAiMjkMvhiy/Azq6jJ9QU/e2TWjrrKSoq6tevn4+PT1VVFb0TJZkMeTw0NcXGWp7POFIpRkcjIubk4NKlHT2bRyiVyri4uKVLl5qamgoEgkyu6/c1p0VhxcXFkbp148ePl1Grf3jyJALg6NGUzOudZcuwqKjh8ezZHToVRESlUhkTE7N06VJLS0tyHSH3n549e169epXq0K1FN1y/fp0cCfft27dJL12u0Kyp/DzwzTd44gQiYl4evvNOB04kKSkpMDDQRiOLl/REvnTpkropn3YdjdrIU8Jm8vPzyUKveeIDJ7z77qOays88r7+OH36IixdjYCAuXIh5efqfAumU0adPH7WeevfuHRgYSM4HCaRzOwAIhUJ6bfSeHo8ll8tfffVVADA1NT148CDnM5DJkEKbXL1z586jvrwFBWhhgXPm6G1woicnJye1nnr16qXZNA8Rc3Jy1C3NNJvyBQYGat3urxXaFOhXV1e3bNkyABAIBKTVu+4Yct8ibfj1VwTAV19FRDx8GAFw0iTaY2ZlZUmlUs0tnrW1dUBAgKaeiouLw8LCJk+ezOPxmvRu2b59O3GT+vr6cr5Fa0cEqVQq5apVZH29Qfct0oZ//QsB8N//RkT8+GMEwI8+ojdaXV3d3/72N009LVu27PTp0+q/S3FxcWho6MSJE9WxMRKJZPPmzU3snDhxgjTlmzBhArcl8tsXmhwZGWliYgIAc+bM0aJVpLqdn50d/vij4fYt0obp0xEAf/sNEXH2bATAX36hN9q8efN69uxpbm7epAljZWVlZGSkl5cX6egJAMbGxqQRWkuNq65du9arVy+yus/mrj9Fu2PeT506pW4V2caq+SoVxsXhu+9ijx6P2vmtXPlYEnNi4jPeJJL8bFlZiIi9eiEAatUAuy1UVlYKhUKhUFjWmC1DOq/4+/ubNla2EAgEo0ePlkqlRWr3R8vk5+eTSuYcbtG0SaZIS0sjNRdeeuml1vuHJyff/uCDht8z+efkhOvWYWrqY32Ltm1DS0t0cMC0NG1/jo4lLw8B0NISVSosKkIANDOjlwaZkJAAAEOHDlU/o046FQgEEyZMCAkJKS4ubpdNuVw+ffp0skU7dOiQ7pPUMkunsLDQ1dUVACwtLc+dO9fkVfUmxdjY2Ny8DAB79WpoD/nE/UdJCY4diwBoYYGnTmk3ow7l4EEEwClTEBGjoxEAx46lN9p3330HAIsXL1Y/ExQUNGLECKlUWlBQoLXZurq6gIAAos7vvvtOx0lqn/5VUVFBai4YGxvv2bMHEW/evPnJJ58MHDhQvai0tbX95JOLCQlP1pMm1dUNfcJEIgwP13pSHcOhb775Ydy4rE8+QUT8/HMEwPfeozfc4sWLAUBze67jXkqT5rnp2qFTXqFSqXznnXcAgM/nq2t4PHGT0hZUKgwORgDk8fDxvpM6kZycXFNTQ8NVo2bWrFkAQDbza5YtWzRmTPq+ffSGI+uh+Ph4SvbDwsLI2t/b21uLLRpBJ2GVlpby+XwbG5u+ffuampqamprOnTv3qZ3iW+fbb1EgQAB85x2VLsn15HZMWlB7enpSPU0nrc7JqRfxel+/fp3SWDU1NSKRSCAQVFRUUBoCEWNiYszNzcVicQppCNh+dBJWbGwsALi7uysUiu3btwPA8OHDdTFIiI7GTp3Qw+PI5MmTy9rZ/POvv/769NNPNW/HXbt2JV0FPTw8aJymFxUVAYC5uXl9fX1ZWRmPxxOLxfTqTVy6dAkABg4cSMm+mk2bNpGLlnYf1ynQTx3cIxaLKysrgaNAH09POHNGlpGxJCYmxsPDIz8//6kfycvL27Jly5gxY5ydndetW5eWltalSxfi4ykoKLh48aK9vf3Zs2fd3Nxu3bql+ww1SUpKAoBhw4bx+fzLly8j4ssvvyzkuueRGqoBVQqFQv2YfGE0v6LtggNhkVNqbpOKhg+3/PPPP11cXK5everm5kbiHptTUlISGho6ZswYBweH9957Lz4+Xu0zvH//fnh4+MyZM4VC4aBBg/78889hw4bdvn171KhRZLvOFZp/aT2E0VENAfXy8rK1tSVfFV1/Fl2ulmQFc+XKFUQcMmQIACQmJupisAkymWz8+PHQLMZDJpOFhYV5eXmpLwxisZj4l59YU6S8vBypnab7+PgAQHh4OCKSqIFt27ZxZbw5pPX1mTNnOLesUqmI67uwsBARu3btCgC5ubnaWdNeWHK5nM/ni0SimpqaqqoqIyMjgUDAea2YmpqaBQsWAIBQKNy8eTPRU/PzCrlc3pKF9PT0rl27EseM5mn61q1bOZkhyVpLTU1FRJJTpRmjwi3q1tftXXq2BbJIsLOzQ8ScnBwAsLa21tqa9sI6d+4cALi6uiLihQsXAGDw4MFaW2sFlUq1du1acqUhejIyMpo+fXpYWFhbfr9bt24ljpl//OMfxOnA4Wl6XV3dlClTrK2tv/jii/DwcIFAIBKJqqurdbHZClRbX+/btw8AZs6ciYhRUVEA4OnpqbU17YUllUoBICAgABF//PFHAHjrrbe0tvZUPD09BQKBs7OzFucVP//8cxPHjI6n6djsdkw2ns7OzitXrtTCWhvZuXMnAMybN4+G8TVr1gBAcHAwIv7nP/8BgLVr12ptTXth1SxbJhs27FZ4OCJ+sXq1kM+XSqVaW3sqEyZMAIAjR45o9/HY2Fj12fmDBw8Q8fz586QS9ciRI9veg76srGznzp3Tpk1TL+9MTEzmzJnz2WefdevWDQCGDBmSRy12NDAwEAA2bNhAw/iUKVMA4MCBA4jo5eUFAJGRkVpb02HxPngwAuCFC4iIrq4qU9OK8+e1t9YqKpWKtGHW5SwsNTWVnJ336dPn5s2biJiWlta7d29ow2m6OnxAXb2ShA+EhISQnQEiZmZmkt2MnZ2d1n7F1hkzZgwAnCBh9VxDvmbkW2FrawsAt2/f1tqatsKqqkIjIxQKUaHA2lo0MUE+n16I8e3btwHA1tYWER88ePC///2PbEXbS0FBASmGYWVlFRcXh087Ta+uriZ6MmssaM7n80k4yhMvciUlJaTmpYWFxSmuj9Pr6+tJ3lRbImHaS3Z2tnq1Tmoqd+7cWZdzMG2FlZiIADhkCCLilSsIgM7OWk/iqURGRgKAl5cXIh48eBAAppBQgvYjl8vJdd7ExISc7jU/TSdZeAEBAZ01qpm3MXxAoVAQB4RIJPrllyjtJvlE0tPTAcDBwYFDm2p+//13AJg2bRo21lSeMGGCLga1dZBq5i/Tz2XW7Kyno+POzMzswIEDK1asqK6unj9//vr1601NTaOiopYvX07SV8aMGdO9e/exY8eGhoaWl5e7urp+/fXXubm5SUlJQUFBNk9riygWiyMjI4ODg01Muq1fP239eu2m+QSIX1fzB3/vvfeCgoJUGo2+tIbD33ADWgpy6VIEwC1bEBFXrkQA/PJLXQTeOp6engAQFRWFiOTq0iQvQAs+//xz4nR4//33yTNSqVQoFJLFHMnCI0sx7fjppxJymr5kCepwKP/odiwWi+3s7F5++WVymp6WlkZSIfz8/HR3cMyYMQMA9u/fj4hz5swBnWsqayusESMQAOPiEBHd3REAY2J0mUfrEC9wTk4OItrZ2UFjKIGO7N+/38TERB3YVF5eTly+XC29yWk6AE6ejO31aNbW1h49enThwoXq2zE53gaN0/SYmBjyqru7O9nqag25EpPUe7LFSU9P18WgVsKqqUFj44bVulKJpqbI42FJiS7zaAXiBbayskLE+/fvQ2MoASfG79y5o3585swZAHBzc+PEMuHiRezeHQFw0CDMyXn6+5VKjI3FFSs+sLKyUt9VXF1dv/rqq5ycnOa56ampqeQZ9VZXC8hq3cLCQqVSlZSU8Hg8MzMzHX/DWgmrqgp37kQSMJmaigDo6KjLJFqHeIGnTp2KiMeOHQNte3U8lc2bNwPAsmXLuDWblYUuLgiAtrZ4+XKLb0tKwsBAtLFBAHzlla9auh3n5+eT1Y+VldX58+fxSVvd9pKbm7t06VLyg584cQIAxowZo4UdTXTuTFFfj+np2GyjziGaXuD//ve/mqsibvH39weAkJAQzi2XlOC4cQiAf/9705cuXcIPP0R7+8fyTTZtyiWHj09EfZoukUjIabpcLieLJBMTk326Ba9u2LABAAIDA3UxgtoLS6HApUtxxQr098e7d3WcROtoeoG9vb0BICIigsZAAwYMAAAaJSoQsboaP/8cd+58lP999CgOHPhITw4O+NFH2Mbz6+an6Uqlcvny5WQppotrft68eQCwc+dOrS0QtBWWHgtBaXqBSWR9GoU0scrKSoFAYGRkRLUeWJP871mz0MoKAwJazF9qHalUSnrsqk/Tmz/TdlQq1fnz58k+SfciR9oKS1+FoDS9wDKZjMfjSSQSJYUybfHx8QAwbNgwzi1rEhHxWP53UZGu2Yeap+kkZolsdQFg9uzZbYxi0qxRw+fzv/zyS12yFgjaOkidnRuKh969C82aCnNIcnIyAAwfPpzH45HAX0q9OvRWQ1EggKlT4dgxAABra9Cxq7evr29sbKy1tXVUVNTEiRMfPHjg4+MTHR3dpUuXtLQ0zVDj5qSmpq5bt65fv36DBg36+OOPMzMzHRwcPvjgg4ULF+peU1nb0OyAAAgKgiNHoKwMPvtMx0m0gt4Cf/VW9RW4bmI9atSos2fPzpgx48KFC+7u7seOHfPw8IiPjzcyMmreSBwAcnJyDhw4EBERQb60AGBlZeXt7e3v7z969GjOSs7qeMWjDfEC7969GxHnz58PANu3b6cxEEnWS0hIoGFcD7R+mo6IeXl5UqlUUzrqfBMaOUWGLixNL3BhYeHhw4d1iZxpierqahJaTTVZDxEjIvDwYUTEPXsaHnCI5mn6L421boqLi0NCQjT11LlzZ6KnmlabOuuIQQuLtC+USCQcppA/Eb0l61EVFmo4Hfh8vq+vr2Z9LFNTUz8/v6ioKHqR05oYtLAqKytXr17N5/M3btxIdaCQkBAA8Pf3pzoKIkZE4KxZGBSE06dTERaBOB3Ixf6p9bEo0fFNmlpBIpHY2Ngg4po1awoLCzdt2sTXcRPVAvpsP7Z0KXh5weKEmjYAAAKISURBVN69FIcICgpyc3OTyWQlJSWvvfaaZlSZ3jBoYQHARx995Ojo6O/vL5VKs7Ozd+/eTaO1/fPX187d3b2DZ6DPy6PWxMfHk52zm5tb2xMfnohSqYyNjQ0ICFCX3KyrqzMxMaGUrPfC8mwICxFv3brVr18/AHB0dNQuVKhJTf0djdXlU1JSAMDJyYnT+b7oPDPCQsTi4uJRo0YBgKWl5dmzZ9v4qUuXLn3wwQekfivByclp3bp16hSUHTt2AICfnx+1ib+IPEvCQsSKigpS5czY2Jh4TVuiLTX1ic+wd+/eIpGIUrLeC8szJixEVCqVq1atAgAejxfcrPJfdXV183KVQUFBCQkJaj0VFhZu3bpV02e4Zs0a2q7RF41nT1gEdXzIkiVLmpxIkBLClpaWTc4rWqlRw1TFOc+qsBDx999/J8kFU6dOVacjI+Kvv/4aHR2t1pMWNfUZuvMMCwsRExMTW6qY0FJN/ZCQEOZW0APPtrCwWcUEdRYeyUYHjaT4e/fudfRkXyB4iMiZs7WDKC4ufu211xISEiQSiUAgkMvlAMDj8dzd3f38/Hx8fJ6avszgnOdBWABQU1OzaNGimpqaqKioAQMG+Pr6+vv7a/aDZOiZ50RYAKBSqerq6vLy8tSNZRgdyPMjLIZBQSUKhcFgwmJQgQmLQQUmLAYVmLAYVGDCYlCBCYtBBSYsBhWYsBhUYMJiUIEJi0EFJiwGFZiwGFRgwmJQgQmLQQUmLAYVmLAYVGDCYlCBCYtBBSYsBhWYsBhUYMJiUIEJi0EFJiwGFZiwGFRgwmJQgQmLQQUmLAYVmLAYVGDCYlCBCYtBBSYsBhWYsBhUYMJiUIEJi0EFJiwGFf4fcuN9QpEZvz4AAAAASUVORK5CYII=" alt="Mol"/>

>  <Name>  (19) 
ABL1_HUMAN_2HYY-B_alignment_L1F009@ABL1_HUMAN_2HYY-A_alignment_L1F009#ABL1_MOUSE_3MS9-AA_alignment_L2F009#ABL1_MOUSE_1IEP-B_alignment_L1F009@ABL2_HUMAN_3GVU-AA_alignment_L2F009#MK14_HUMAN_3MVL-A_alignment_L1F004#ABL1_HUMAN_3PYY-BA_alignment_L2F009#ABL1_MOUSE_1IEP-A_alignment_L1F009#ABL1_MOUSE_1OPJ-B_alignment_L1F009::MK11_HUMAN_3GP0-AA_alignment_L1F004::ABL1_MOUSE_1IEP-A_alignment_L1F018#ABL1_HUMAN_2HYY-B_alignment_L1F018#ABL2_HUMAN_3GVU-AA_alignment_L2F018#ABL1_HUMAN_2HYY-A_alignment_L1F018#ABL1_HUMAN_2HYY-D_alignment_L1F018#ABL1_HUMAN_2HYY-C_alignment_L1F018#ERROR_4CSV-A_alignment_L1F018::MK11_HUMAN_3GP0-AA_alignment_L1F026::DDR1_HUMAN_5FDP-A_alignment_L1F019#MK14_HUMAN_3CTQ-A_alignment_L1F037#MK11_HUMAN_3GP0-AA_alignment_L1F025#VGFR2_HUMAN_3B8R-B_alignment_L1F048::ABL1_HUMAN_2HYY-C_alignment_L1F006#ABL1_MOUSE_1IEP-B_alignment_L1F006#ABL1_MOUSE_1FPU-A_alignment_L1F002#ABL1_MOUSE_1OPJ-A_alignment_L1F006#ABL2_HUMAN_3GVU-AA_alignment_L2F006#ABL1_HUMAN_2HYY-A_alignment_L1F006::DYR1A_HUMAN_5A4L-B_pocket_L1F003::

>  <score_inter>  (19) 
-27.9501

>  <best_rmsd>  (19) 
2.09

>  <Lfrag>  (19) 
(12545, 13459, 21781, 5990, 3527, 17386, 2747)

>  <SA_score>  (19) 
2.516

>  <QED>  (19) 
0.41

>  <LogP>  (19) 
5.5

>  <clogp>  (19) 
5.49

>  <NAR>  (19) 
4

>  <NCA>  (19) 
0

>  <nrot>  (19) 
5

>  <TPSA>  (19) 
88.1

>  <HBA>  (19) 
5

>  <HBD>  (19) 
1

>  <NRB>  (19) 
5

>  <NHA>  (19) 
35

>  <RoF>  (19) 
1

>  <Frag>  (19) 
0

>  <Lead>  (19) 
0

>  <Drug>  (19) 
0

>  <PKI>  (19) 
1

>  <PAINSA>  (19) 
0

>  <PAINSB>  (19) 
0

>  <PAINSC>  (19) 
0

$$$$

     RDKit          3D

 32 36  0  0  0  0  0  0  0  0999 V2000
    6.5298    4.7121   -6.9422 C   0  0  0  0  0  0  0  0  0  0  0  0
    6.2910    3.7890   -4.9082 C   0  0  0  0  0  0  0  0  0  0  0  0
    7.7164    5.3103   -6.5744 C   0  0  0  0  0  0  0  0  0  0  0  0
    7.4692    4.3851   -4.5151 C   0  0  0  0  0  0  0  0  0  0  0  0
    5.7814    3.9399   -6.1391 N   0  0  0  0  0  0  0  0  0  0  0  0
    8.2028    5.1451   -5.3361 N   0  0  0  0  0  0  0  0  0  0  0  0
    8.3857    6.0681   -7.5513 N   0  0  0  0  0  0  0  0  0  0  0  0
    6.4935   10.8985   -2.1831 C   0  0  0  0  0  0  0  0  0  0  0  0
    6.7636   12.3263   -2.4263 C   0  0  0  0  0  0  0  0  0  0  0  0
    7.4368   12.6933   -3.6442 C   0  0  0  0  0  0  0  0  0  0  0  0
    7.8405   11.6868   -4.6007 C   0  0  0  0  0  0  0  0  0  0  0  0
    7.5915   10.2934   -4.3544 C   0  0  0  0  0  0  0  0  0  0  0  0
    6.8988    9.9227   -3.1260 C   0  0  0  0  0  0  0  0  0  0  0  0
    6.8541   10.3315    2.3614 C   0  0  0  0  0  0  0  0  0  0  0  0
    6.0943   10.3873    1.2273 N   0  0  0  0  0  0  0  0  0  0  0  0
    6.5774   10.7064    0.0297 C   0  0  0  0  0  0  0  0  0  0  0  0
    7.9143   10.9981   -0.0749 N   0  0  0  0  0  0  0  0  0  0  0  0
    8.7428   10.9660    0.9991 C   0  0  0  0  0  0  0  0  0  0  0  0
    8.2251   10.6271    2.2606 C   0  0  0  0  0  0  0  0  0  0  0  0
    5.7954   10.7482   -1.0656 N   0  0  0  0  0  0  0  0  0  0  0  0
    6.2204    9.4758    6.0006 C   0  0  0  0  0  0  0  0  0  0  0  0
    4.8245    9.2894    5.9421 C   0  0  0  0  0  0  0  0  0  0  0  0
    4.1657    9.4412    4.7690 N   0  0  0  0  0  0  0  0  0  0  0  0
    4.8035    9.7747    3.6147 C   0  0  0  0  0  0  0  0  0  0  0  0
    6.2073    9.9770    3.6027 C   0  0  0  0  0  0  0  0  0  0  0  0
    6.9140    9.8235    4.8143 C   0  0  0  0  0  0  0  0  0  0  0  0
    8.9280    8.4768   -7.2267 C   0  0  0  0  0  0  0  0  0  0  0  0
    7.8507    7.4992   -7.7190 C   0  0  0  0  0  0  0  0  0  0  0  0
    8.4671    8.4875   -8.7072 C   0  0  0  0  0  0  0  0  0  0  0  0
    7.8746    9.2377   -5.1499 C   0  0  0  0  0  0  0  0  0  0  0  0
    8.4226    9.4887   -6.3861 N   0  0  0  0  0  0  0  0  0  0  0  0
    7.7939    8.0777   -4.7115 O   0  0  0  0  0  0  0  0  0  0  0  0
  1  3  2  0
  1  5  1  0
  2  4  1  0
  2  5  2  0
  3  6  1  0
  3  7  1  0
  4  6  2  0
  8  9  2  0
  8 13  1  0
  9 10  1  0
 10 11  2  0
 11 12  1  0
 12 13  2  0
 14 15  2  0
 14 19  1  0
 15 16  1  0
 16 17  2  0
 16 20  1  0
 17 18  1  0
 18 19  2  0
 21 22  2  0
 21 26  1  0
 22 23  1  0
 23 24  2  0
 24 25  1  0
 25 26  2  0
 27 28  1  0
 27 29  1  0
 28 29  1  0
 30 31  1  0
 30 32  2  0
 28  7  1  0
  8 20  1  0
 30 12  1  0
 31 27  1  0
 25 14  1  0
M  END
>  <Smiles>  (20) 
O=C(NC1CC1Nc1cnccn1)c1cccc(Nc2nccc(-c3cccnc3)n2)c1

>  <MW>  (20) 
424.2

>  <2D_mol>  (20) 
<img data-content="rdkit/molecule" src="data:image/png;base64,iVBORw0KGgoAAAANSUhEUgAAAMgAAADICAIAAAAiOjnJAAAABmJLR0QA/wD/AP+gvaeTAAAXCUlEQVR4nO3deVCUR/oH8GdmALmRI0ZdV0G8VkUleICKoo4QRKPlhUfc8kjw+kUREyHJupJKRVjvCMFC10LwZIiCIyoIioIGD4iL8YiyanA9UDEgcjPM8/ujzThBgXeO5nw+ZaVKeLvfnvC133777X4RISIQom/ipm4AaZ0oWIQLChbhgoJFuKBgES4oWIQLChbhgoJFuKBgES4oWIQLChbhgoJFuKBgES4oWIQLChbhgoJFuKBgES4oWIQLChbhgoJFuKBgES4oWIQLChbhgoJFuKBgES4oWIQLChbhgoJFuKBgES4oWIQLChbhgoJFuKBgES4oWIQLChbhgoJFuKBgES4oWIQLChbhgoJFuKBgES4oWIQLChbhgoJFuKBgES4oWIQLChbhgoJFuKBgES4oWIQLChbhgoJFuKBgES4oWIQLChbhgoJFuKBgES4oWIQLChbhgoJFuKBgES4oWIQLChbhgoJFuNAmWKtXQ2YmhIfrvTGk9RAhoqZlwsOhuhoMDeHhQ3BygvHjoUMHHm0jjScvL69jx47t2rXTV4UGGh1dUwO5uQAAHTvC5cvw/feACCIRODuDlxd4e1e6uooNDQ311TjSCG7fvj1//nyFQnHjxo0RI0ZIpVKpVOri4qJrvSiYQoF//ztaWuLq1VhRgaNG4ZYt6OWFJiYIgAA4cuQeU1NTqVQaGhp648YN4TWTpnL9+vWOHTsCgK2trUgkUqXCwcFhyZIl8fHxL1++1K5mocFSKPDjjxEAzcwwLe3N1wMCMCoKZTIMCMBp01arR7Znz55XrlzRrlmkEdy8eZOlytPTs6ys7NmzZzKZzM/Pr3PnzqofokQicXFxCQwMzMjIqKmpEV65oGBVVeHUqQiAVlaYmfnm63fvvu6rxGIcMqRm7drghISEgwcPzps3z8bGRiQSubu75+TkaPqBSSO4evWmnZ0dAEyYMGHPnj2LFi1S5aampuby5cvffvvtyJEjDQzeDJY6d+5cWVkpsP6Gg1VZWfl//3cTAK2t8fLlP33r+XPcvBk9PdHYGPv2vcxOb2lpOXv2bIVCMXnyZADYvHmzhh+ZcJedjV26KAcN8p8wYUJERIRYLAaAEydOvH1kSUlJSkrKihUrunXrZmtr27VrV4VCIeQUDQSroqLCx8dHLDbw8rqdnV3nYWVlmJp6Z9WqVX/7298AwMvLCxFjYmIAYOLEiULaQRrNxYvYvj0C4OzZ1Tt3JrCh1aZNmxosaG9vDwBZWVlCzlJfsCoqKiZOnAgA7733nvArWl5e3i+//IKIjx49AgALC4uqqiqBZQlvFy6gpSUC4IwZGB6OVlbKfv0Wbt26tZ4i+fn5a9asWb58+SeffAIAGzZsEHKiOoNVWloqlUoBoEOHDteuXdP4EyAiYu/evQEgU31cRprOr7+iuTkC4Jw5uGkTikQoEuGOHQ1c2l68eCEWi42NjaOiogDA29tbyLnqDJZMJgOATp063bx5U7Pmq1m6dCkAfPfdd1rXQPQiIAB/+gm3b8elS3H2bLx9G42MUCzGyEhBxZ2dnQHgxx9/FIlE5ubmQi5BdT7SiYuLE4lEGzduZMMm7YwZMwYA0tLStK6Byc/Pz87OjouLKyws1LGqtsnBAS5eBJEIwsNh3z7o1QsOHIBdu8DPT1DxsWPHSiRGt2+/nDEjsU+f+1euNPwksM4jOnfujIi5ubkbN24cNGjQlStXhH8M9QaJxeLz589XVFRoUZzJyckZMGDAwoULZ86c+d577w0ePDgoKCg1NbW6ulrrOtugjh3h2TMQi0EsBgCYNg0WLhRa1tPzK3PziuPHF3boMCEry+70aUnDZerqyhISEgBg1KhRixcvBoCQkBDB/e6fDBgwAADOnj2rXfHs7GxbW1sAcHJy8vDwMDIyUrXcxsZm5syZu3fvfvjwoXaVtx1hYVhRgePGaVm8uBgNDdHAAPfuRQAcM6bhInUGq6ioSCKRGBkZRUdHA4Cnp6d2bfL39weAdevWaVFWlSofH5/y8vKnT5/u3bt3//79y5Yt69Gjh/o/j/79+69evfrUqVPl5eXatbPVS0nBceNQ6+GumxsC4KFDKBajsTGWlTVwfH3TDUOGDAGA2NhYkUhkampaUVGhRYOOHj0KAO7u7poWvHLlio2NDQBMmzaNjRZ37twJag8ZYmJiIiIiZsyYYWVlpUpYbGysdu1s9eRy9jxXy+KbNuGcOXjxIjo7IwCePt3A8fUFKzAwEACCgoKcnJwA4Ny5cxo1haVB1fOVlJQIL3v+/HlLS0sAmDFjhuoeJD4+3sPDQ331hK2tra+v786dO+Pi4oKCgqytrQHgzJkzGrWzjSguRgMDNDDA4mKd6gkPxy+/xDt3GjisvmAlJSUBwNChQ1euXKnp5SwjI8PR0ZGtcXB0dBSLxVKpNCoq6vHjxw2WTU9Pt7CwAABfX9/q6upa3y0tLU1JSQkMDOzbt68qYUuXLkXEgIAAAFi7dq3wdrYpw4YhAJ48qWs9bPIiLKy+Y+oLVmlpabt27SQSyf79+9lAXuCJT58+bWZmBgABAQGhoaEA0L59e1UIunfv7ufnJ5fL33nNOnfunLm5OQDMnj377VTVkpubGx4ePmnSJPac69ixYwAwYsQIge1sa778EgFwzRpd6wkLwy1bdAgWIrq7uwPAwYMHhV/OkpOTTUxMAGDRokUhISEAIBaLQ0JCwsLCfHx8WOAYMzMzHx+fsLCwO390rOplNVqkwRQXFxsYGBgYGBTr2N23UmfOvPLwODd1qvbz1QUFWFmJYWF44ADWf2FoIFjr1q0DAH9/fzaQT0lJqf/4kydPGhsbA8Cnn37KUiWRSPbs2aM6oKKiIjU19Ysvvhg4cGCtlWU+Pj5saeySJUuUSqXgD/snrq6uYrH41Kl07Yo3B0VFRRcuXFi1atXvv/+u35pVlyDtan76FJ2c0Nsbt25tePKigWCdPXsWAAYMGHDhwoXr16/Xf/Dx48dZqhYvXrx27VqWqpiYmLob+pStLOvUqRMAsMcFCxYs0DpViBgaesPa+sUXX2hdQdNjAw8AGDJkSFFRkX4rHz16NADEx8cjYllZ2cWLFwUug3n8GPv0QQDs3x8LCho+voFgVVZWmpmZiUSi//3vf/UfeezYMdbfLF269Ouvv2ap2rdvn5BG19TUXLp0qWfPnuwzR0dHz5s3T6O7SJVTpxAABw/WomhzMW/ePHbDCwCurq5aLw5+p+DgYABYsWIFIh4/fpydaMaMGZGRkQ8ePKir1JMn2LcvAuDAgfjsmaATNbzQb8qUKfb29sbGxvUsZq+urh44cCAArFmzhs2IGhkZHTlyRFAT/sAuuytXrhw6dCgAJCUlaVScKS3Fdu1QIkF9X0YaiVKpZP13ampq9+7dAWD48OF6HDKmp6cDgKOjY2FhoUwmY6dQcXJy+vzzz1NSUtTvq/Ly8oYMqQLADz4Q1FcxgpYmT5kyRf30PXr0WL58uVwuf/XqleqYJ0+ebNmyZcWKFSxVCQkJmnxeRMRz586xzxYUFAQAgYGBmtbAjB6NABgfr13pJnb16lUA6NKlCyLm5eU5ODiw+1z1/9W6SExMNDMzs7CwUM0zR0dHb9++fdKkSer3VVOnTmXH//bbb46Ojg4Ok8aOrdDo36rQzRRsPMQWs6tOb2Bg4OLism7duqysrJqamuXLlwNAu3bt5HK5ph8Y1S67sbGxADBypJcWlSBicDAC4IoV2pXW0JkzuHEjrl+vr/rYHc+iRYvYX3/77bdu3boBgLu7u3ZjA3WJiYlsuGJvb19rnnnWrFm7du2SyWSBgYGDBg2KiIhAxPv377NkDx48+MWLFxqdS4PtX4xCocjMzAwODnZzc5NI3jzlZhPlpqamp06d0rROlY8+muXi8mVs7K1Bg4qNjLCwUJtKcnPx6FHU96i3Dhs3IiIePox37+qlPg8PDwCQyWSqr9y5c4dtmxk/frwuT0JVqWI33ap55lrLolSzjL/88kuXLl1Yf6nFOE/jYKl79eqVXC738/Pr2rWrlZXV5MmTdXycEhKCALh4MY4ahQCo+eX0NSFTw/rB1unqKVglJSVsOqBW93D79m028PLy8tIuWwkJZ1kXtXr16re/e+fOnbdnGU1NTQHAw8NDu55Sp2Cpa/C2UYhLlxAAe/bEdesQAFeuFFqwqgqfP3/zVyFTw/qRmorr1+OcORgQgJrP6NbCHti7ubm9/a1ff/2V7QH09vbW9Cl7bCxaWioHDvzsi4amYaqrq7OystatW+fi4jJ79uzly5eXlpZqdC4VvQVLLxSK1xtIfvwRP/gA613j/wbb9ti7Nz55go8eYVqaoKlhPTh8GJ2dMSQE7e0RAK9e1bG+ZcuWAUBwcPA7v5uSksIedo0ZMyYmJiY/P19InXv3okSCAPjNNw08H6tF4PxWXZpXsBDxo48QAKOjhR5fUfG6iLU1njyJPXqgiQmuWqXTujahZDIEQKkUFyxAANR5B6WjoyP8ee/J8+fP5XJ5YGCgi4uL6kEFW+0oEomcnZ2DgoLOns2oaxvp/v1oYIAAWEdWOWp2wdq6Fc3Nhf6MysvLly27CIC2tnjiBDo6oqbTLTopKHi97G33bgRA3XZQ3rt3DwCsra1fvHghl8v9/f0HDBig/tTL0tJy4sSJISEh3333nbe3NxsDAcDgwR+amqJUiqGhqL7nLz0dxWIEQG0X/+qk2QWrtBQbWtPwWllZmaenJwD4+FxMSsLu3REAXVxQw/ti3Qwc+PrKDYAWFqjDDspt27YBgI2Njfq9tomJiVQqXb9+fWZmZq21HuXl5adOnVq9erWv7372ogP2p0cPnD799Z6cxYu1XzKqo2YXLFS7p3v0qM5j1Lc9JiYmTp6cBYDDh6Nen38IsGoVAuA//1k1bNgDN7d7td5BIBi773v//fdVs4OBgYEpKSkC7wHz81Emw3nz0MYGAfDrrxvr3qVuzTFY7J7u228RALt3Rz8/lMlqr3t8+PChg4NDp06dTpw48Ze//EUkEi9YcLXxF8u8OHkyfvTooGnTdNlBeePGDXbHN2zYsKSkJF0mQhUKvHSpse5d6tVMg3XgAM6d+3ozOPtjYoJ+fslbtmxRPay8f/9+UlISmzx0d3dvkjVYqoXXe/fuBQCpVKppDTdv3mRzVKNHj9bXcxsd9+ToRTMNFvv/olBgVhaGhuKIESgWo5vbTDby+Otf//rJJ59s27aN/UPX449EC+yRuUwmY/vQNZrAzMl5yt4l5O3t3cr2FzXHYL3T06d48OCRjz/+mA1E2P22SCT68MMPyxrci8ST6pG5pjsof/4ZbW3RwyNV76li838CZwE5aTHBUlEqldnZ2evXr2cbLgS+VYef5ORkAOjTp4+np6e5ufn69euFLKq+dOn1VPCUKVhZqdnUZYOCg3HrVpw/X7+1aqblBUuFLYj7/vvvm7YZpaWlzs7OIpGIXZcBwM7ObtasWVFRUY8fv3vi8soVtLZGAJw+XZcJijo1hx6rBf8CAX29cURHMTEx//nPfwBg0qRJS5YscXBwKCgoOHTokL//P7t1M3J0hMWL4dgxqKx8ffzLl+DlBYWFMGsWHDwIrfYd002Zat3k5eUBQPv27XV8qqWLTZs2AYBIJApTmzViiwUWL44xM3tzV2tmhiNGvJ6fk8lw/nxsulY3hhYcLER0dHS0suqWnX2vSc6+YcMGlqoffvjhnQdUV2NGBgYGoosLikTo69v085aNpmUH6/PPiyQS/Ne/9FCVpt0e24grkUiioqKEHP/4MW7Y0PTzlo2mZQfrwAEEwA8/1KmSsrKyzz77bM6cOd27d1+xYkWtrQTvxPZ9SCSSaOHLMJrHvGWjadnBevoURSI0NUXBrx+vrbS0dNy4cQCgvnjS3Nx80qRJ4eHhubm5bxf5xz/+wVK1d+9enVrfqrXsYCFiv34IgBkZ2pQtKSkZO3YsALz//vs5OTkZGRm1Vj7BH2vAZTIZ2zv61VdfAYChoeHhw4c1PV1zmAVoNC0+WJ99hgDaLA4pKSlhOxc6duzInj/u2LGjb9++gYGBBw8ejIyM9PX1Vd+SZGRkxLasaLe5DZvHvGWjafHBunMHf/5Z4+XmRUVFbm5uANC1a1fV9W769OmqGFlYWEyePPmHH344evRoaGioVCo1NDQ0Nzc3MzPToq9iqMdqGVQ/J0335BQWFg4bNgwAunXrdldtd01ZWVlycnJAQEC/fv3Up/p69uwpk8l+//13tnQ4PV3LN460qWC14Jn3ly9h2zbIyXn9runCQmDT3HFxUFxcZ6nCwkJPT89Lly7Z29unpaWp7zE3MTHx9PTcvHnz9evX8/PzVRt0c3NzTUxMrK2tfXx8AODMmTPaNdjf/81/W7+mTrb2VB0AW781ceKbae527XDcONyx435OTo76u2uePXvG3jHRq1cvgfvVFArFTz/9xHZBxcfHA8Do0aO5fJ7WpZUEq6ICx459vXhLKkVDQwRAV9dNANChQwf2NpVr166xl6n27t37UT2rnutWWFioxftU26YWHKx6FBTgoUO4dGmQ+u90ZL88rV+/fgJ35L3T4MGDAUCX1wi0ES14jFUPW1vw9YWIiJBHjx7dvXs3MjKS7R8Xi8VyuVy1VFALbN6ryZdUNH+tM1jq2AxnYmKik5OTUqm8devWmjVrhg0bVl5erkVtbK2O1uP3tqP1B0tF1dmcOXPm8uXLFy5c0KKSUaNGGRkZZWVlFRUV6buBrUobCpaqs9HlcmZqajp06NCampqMjAw9t691aUPBGj58uImJSU5OjouLC+hwOaNhlhBtKFjGxsZubm5KpVKhUBgaGmZlZRXXM5H6LkqlEmiYJUwbChb8kYnMzMwhQ4YoFAqNLmexsbEeHh6vXr1ydXU1MjK6ceMGDbPq0baCxa5iWgyzYmJi5s6dm5GRERcX5+/vX1VVtWzZMvXf40Jqa+qJtEZVXV3N3pXK3p/r7OwspNTu3bvZ5GpwcDB7R4OOr1ptC9pWj2VgYDBixAgAKC8vZwP5goKC+ovs2rXr008/VSqV33zzzf3793fs2GFqaiqXy8ePH98oTW6p2law4I9h1vnz5/ft23ft2jX26oS6REZGLlmyBBE3b9783//+Nzo62szMLDExka1mJvVp6i6zsWVlZQGAvb19g0dGRESw10Ns3bp17ty5AGBubp6Wlsa/ja2BCBGbOtuNSqlU2tvbl5WVWVhYeHp6SqXS8ePHvz0Mz8/P792796tXr7Zv356WlnbkyBErK6ukpCRXV9cmaXaL0+aCBQBVVVUODg6PHz9mfzU0NBw+fLiXl5enp6ezszMbpwPA+fPnb926deLEiYSEhPbt2ycnJ7M3FhEh2mKwAECpVF69ejU1NTU1NTU9Pb2qqop93c7ObsyYMVKp1MfHx87ObubMmXK53NraOjk5mf3GRiJQGw2WuqKiotOnTycnJycnJz948IB9USQS2dnZPX/+vEOHDqmpqWyFIBGOgvUn9+7dY91YUlJSr169DAwM/v3vf/fv37+p29XyULDeraKi4smTJ2wjIdECBYtw0eYmSEnjoGARLihYhAsKFuGCgkW4oGARLihYhAsKFuGCgkW4oGARLihYhAsKFuGCgkW4oGARLihYhAsKFuGCgkW4oGARLihYhAsKFuGCgkW4oGARLihYhAsKFuGCgkW4oGARLihYhAsKFuGCgkW4oGARLihYhAsKFuGCgkW4oGARLihYhAsKFuGCgkW4oGARLihYhAsKFuGCgkW4oGARLihYhAsKFuGCgkW4oGARLihYhAsKFuGCgkW4oGARLihYhAsKFuGCgkW4oGARLihYhAsKFuGCgkW4oGARLihYhAsKFuGCgkW4oGARLv4fyQxUmuFkIscAAAAASUVORK5CYII=" alt="Mol"/>

>  <Name>  (20) 
JAK3_HUMAN_4QPS-CA_pocket_L1F012::SRC_CHICK_3OEZ-B_alignment_L1F009::ABL1_MOUSE_1FPU-A_alignment_L1F013::ABL1_HUMAN_2HYY-C_alignment_L1F006#ABL1_MOUSE_1IEP-B_alignment_L1F006#ABL1_MOUSE_1FPU-A_alignment_L1F002#ABL1_MOUSE_1OPJ-A_alignment_L1F006#ABL2_HUMAN_3GVU-AA_alignment_L2F006#ABL1_HUMAN_2HYY-A_alignment_L1F006::MK14_HUMAN_3RIN-A_alignment_L1F006#MK14_HUMAN_3DS6-D_alignment_L1F009#MK14_HUMAN_3S3I-A_alignment_L1F004::MK14_HUMAN_3IPH-AA_alignment_L1F017::

>  <score_inter>  (20) 
-42.7133

>  <best_rmsd>  (20) 
2.34

>  <Lfrag>  (20) 
(22048, 14044, 21878, 17386, 5132, 3118)

>  <SA_score>  (20) 
3.317

>  <QED>  (20) 
0.41

>  <LogP>  (20) 
3.1

>  <clogp>  (20) 
3.06

>  <NAR>  (20) 
4

>  <NCA>  (20) 
0

>  <nrot>  (20) 
7

>  <TPSA>  (20) 
117.6

>  <HBA>  (20) 
8

>  <HBD>  (20) 
3

>  <NRB>  (20) 
7

>  <NHA>  (20) 
32

>  <RoF>  (20) 
0

>  <Frag>  (20) 
0

>  <Lead>  (20) 
0

>  <Drug>  (20) 
1

>  <PKI>  (20) 
1

>  <PAINSA>  (20) 
0

>  <PAINSB>  (20) 
0

>  <PAINSC>  (20) 
0

$$$$

     RDKit          3D

 36 39  0  0  0  0  0  0  0  0999 V2000
    6.1862   10.8421   -2.3929 C   0  0  0  0  0  0  0  0  0  0  0  0
    6.1981   12.1512   -2.8625 C   0  0  0  0  0  0  0  0  0  0  0  0
    6.5775   12.4209   -4.1870 C   0  0  0  0  0  0  0  0  0  0  0  0
    6.9434   11.4377   -5.0954 C   0  0  0  0  0  0  0  0  0  0  0  0
    6.9148   10.1171   -4.6322 C   0  0  0  0  0  0  0  0  0  0  0  0
    6.4549    9.8482   -3.3266 C   0  0  0  0  0  0  0  0  0  0  0  0
    8.3338    8.1200   -7.4790 C   0  0  0  0  0  0  0  0  0  0  0  0
    9.2469    8.3277   -8.5347 C   0  0  0  0  0  0  0  0  0  0  0  0
    9.5445    7.3279   -9.4376 C   0  0  0  0  0  0  0  0  0  0  0  0
    8.8929    6.0713   -9.3395 C   0  0  0  0  0  0  0  0  0  0  0  0
    7.6967    6.8645   -7.3705 C   0  0  0  0  0  0  0  0  0  0  0  0
    7.9798    5.8528   -8.2904 C   0  0  0  0  0  0  0  0  0  0  0  0
    6.8796   10.2950    2.2430 C   0  0  0  0  0  0  0  0  0  0  0  0
    8.1722   10.6212    2.1336 C   0  0  0  0  0  0  0  0  0  0  0  0
    8.6702   10.8692    0.8409 C   0  0  0  0  0  0  0  0  0  0  0  0
    7.8694   10.7766   -0.2181 N   0  0  0  0  0  0  0  0  0  0  0  0
    6.5954   10.4507   -0.0796 C   0  0  0  0  0  0  0  0  0  0  0  0
    6.0708   10.2163    1.1356 N   0  0  0  0  0  0  0  0  0  0  0  0
    5.6949   10.3079   -1.1282 N   0  0  0  0  0  0  0  0  0  0  0  0
    7.5322    7.8762   -4.7801 O   0  0  0  0  0  0  0  0  0  0  0  0
    7.5659    8.9709   -5.3509 C   0  0  0  0  0  0  0  0  0  0  0  0
    8.0286    9.1327   -6.6362 N   0  0  0  0  0  0  0  0  0  0  0  0
    6.2204    9.4758    6.0006 C   0  0  0  0  0  0  0  0  0  0  0  0
    4.8245    9.2894    5.9421 C   0  0  0  0  0  0  0  0  0  0  0  0
    4.1657    9.4412    4.7690 N   0  0  0  0  0  0  0  0  0  0  0  0
    4.8035    9.7747    3.6147 C   0  0  0  0  0  0  0  0  0  0  0  0
    6.2073    9.9770    3.6027 C   0  0  0  0  0  0  0  0  0  0  0  0
    6.9140    9.8235    4.8143 C   0  0  0  0  0  0  0  0  0  0  0  0
    4.5589    9.5357   -1.1701 C   0  0  0  0  0  0  0  0  0  0  0  0
    3.4917    9.7890   -0.6182 O   0  0  0  0  0  0  0  0  0  0  0  0
    4.6193    8.4112   -2.2200 C   0  0  0  0  0  0  0  0  0  0  0  0
    7.2300    4.4381   -8.0537 C   0  0  0  0  0  0  0  0  0  0  0  0
    7.9278    3.4149   -7.1363 C   0  0  0  0  0  0  0  0  0  0  0  0
    5.7352    4.4871   -7.7098 C   0  0  0  0  0  0  0  0  0  0  0  0
    7.3537    3.9730   -9.4412 C   0  0  0  0  0  0  0  0  0  0  0  0
    7.4479    3.6082  -10.5333 N   0  0  0  0  0  0  0  0  0  0  0  0
  1  2  2  0
  1  6  1  0
  2  3  1  0
  3  4  2  0
  4  5  1  0
  5  6  2  0
  7  8  2  0
  7 11  1  0
  8  9  1  0
  9 10  2  0
 10 12  1  0
 11 12  2  0
 13 14  2  0
 13 18  1  0
 14 15  1  0
 15 16  2  0
 16 17  1  0
 17 18  2  0
 17 19  1  0
 20 21  2  0
 21 22  1  0
 23 24  2  0
 23 28  1  0
 24 25  1  0
 25 26  2  0
 26 27  1  0
 27 28  2  0
 29 30  2  0
 29 31  1  0
 32 33  1  0
 32 34  1  0
 32 35  1  0
 35 36  3  0
 29 19  1  0
  1 19  1  0
 21  5  1  0
 32 12  1  0
 27 13  1  0
 22  7  1  0
M  END
>  <Smiles>  (21) 
CC(=O)N(c1cccc(C(=O)Nc2cccc(C(C)(C)C#N)c2)c1)c1nccc(-c2cccnc2)n1

>  <MW>  (21) 
476.2

>  <2D_mol>  (21) 
<img data-content="rdkit/molecule" src="data:image/png;base64,iVBORw0KGgoAAAANSUhEUgAAAMgAAADICAIAAAAiOjnJAAAABmJLR0QA/wD/AP+gvaeTAAAgAElEQVR4nO2deViUVfv47xl2BtxQRGXTVChUxAVZVIQZ0RDc3sulzCUVTMUyq6+aZoaVmqnplfZqbhCJ4dtPJLdkUBYVcwU0wXJLQFbZZBiWmbl/fxx5GtlkZp4zoJ7P1R8xznOfM/CZZznnPvcRICIwGHwjbO0OMF5OmFgMKjCxGFRgYjGowMRiUIGJxaACE4tBBSYWgwpMLAYVmFgMKjCxGFRgYjGowMRiUIGJxaACE4tBBSYWgwpMLAYVmFgMKjCxGFRgYjGowMRiUIGJxaACE4tBBSYWgwpMLAYVmFgMKjCxGFRgYjGowMRiUIGJxaACE4tBBSYWgwpMLAYVmFgMKjCxGFRgYjGowMRiUIGJRYvq6urW7kJrYtjaHXipyM/PT0pKkkqlp06dmjhxolAo3Lx5s1D4Kn57BazOu46Ul5cnJCRIpVKpVJqRkcG9LhKJZDLZ7Nmz9+3b9wq6xc5Y2qBQKNLS0ohMSUlJNTU15HWRSOTp6SmRSCQSiVwuDwgICA8PFwgEe/fufeXcQkaLuXv37q5du6ZMmdK+fXvuF2hgYDB48ODly5fHxcVVV1erv//cuXOWlpYA8O677yqVytbqdqvAxHoOubm50dHRISEhtra26l/IXr16hYSEREdHl5aWNnP4K+sWE6s5bt++7eHhwclkY2MzZcqUXbt2ZWVlNX/g48ePJ0yYcP/+fURMTk62sLAAgLlz5746bjGxmsPFxcXQ0NDPz2/Hjh23b99u+YELFiwAAEdHx1fWLSZWk+Tk5AgEAktLy5qaGk2Praio8PHxAQB7e/t79+7hq+cWE6tJDhw4AABBQUHaHV5RUTFy5Eh1t5KSkohb8+bNe+ndYmI1yYwZMwBg+/btiHj16tXs7GxNI7zKbjGxGkelUtnY2ABARkYGIg4dOhQAEhMTNY1TVlZGbv8dHBw4t0QiEQDMnz//JXaLidU4qampAGBra4uIxcXFBgYGJiYmFRUVWoQqLS0dNmwYcYvcyycmJr70bjGxGmfTpk3kRhsRo6OjAUAsFmsdraFbp0+fNjMzA4Dg4GCVSsVXt9sOTKzG8ff3B4CoqChEDA4OBoANGzboEvBVc4uJ1Qhyudzc3FwgEOTn5yNiz549AeDq1as6hi0pKSH3ar17987JyUHE33//3cTExMbG5tGjRzz0uy3xAohVW1t74cKFsLCwjz766NSpUwqFgnaLcXFxAODm5oaIf//9NwBYWVnxcjNUWlrq7u7u5eVVXl5OXpkwYYJAINixY4fuwdsUbTe74d69e9I6SkpKAMDIyGjLli0zZsw4cOCAgYEBvaaJWORqSP5fIpHwkp7Qvn37U6dOGRoakglEqHvqHDRokO7B2xatbfYz5OTkREREzJo1q3v37uqddHZ2Dg0N3bhxY7t27QBg2rRptbW19Lrh5uYGAFKpFBEnTZoEAHv27KHR0IMHDwCgQ4cOVD+O1kRFoacnIuLhw3jkiGbHtv4ZSyaTpaSkkDPTtWvXsC7x0Nra2sfHRyKRjBkzxsHBgbw4fPjwsWPH/vLLLwAQGRlpaMh//4uKitLS0kxNTb28vJRKZUJCAgCIxWLeG4K606Gfnx+ND8ILjo5w/Lg2B7bO51Eqlampqc0nyg0aNEggENQ70MvL69SpU8QtgUAQGRnJ+zVRKpWqVKqRI0eamZmlpKSUlJT07dvX0dGR31YIRKzRo0fTCM4LM2bAwYMwcaLGB7aCWOHh4aGhoRUVFeRHIyOj4cOHE5mGDRvWzHc3MTHRzs6Oc+vQoUMAwLtb6n9s9Zst3lGpVGfPnoU2JlZiIlhYgJsbkFtKAwMICoKYGJgyRcNAFC7NzbF79+433ngDWpwox3Hx4kVzc3N7e/u7d++iWgLdnDlz+B28tre3B4DU1FREHD58OAAcPXqUx/gcly9fBgBHR0cawbVmyBAEwNOnERE//RTDw1GpxAEDNL7H0rdY5F548+bNmh5YUVExatQoALCzs7tz5w7ScYushujatatKpSovLzcyMjI0NGyh+pqydevPBgbGISEhNIJrR1ERCoVoaoqVlahQYMeOCIAPHyIinj6NZWUahNKrWAqFomPHjgBAhp41Rd2teuctvhJ/t2/fDgAzZswgvU1OTt61a5fuYRvFzw87dlQdPVpAKb4W/PILAqBEgoiYkoIA2KcPIuKjRygQYIcO2PIxRL2KlZKSAgB9+/ZFxPz8/MjIyLy8PI0iqCfQEbf4SqC7cePG1q1byTDHtm3btI7TQmQyNDFBAwN8/Jh2Uxowfz4C4MaNiIhhYQiAixYhIoaHIwAGBmoQSq9ihYWFAcDixYuxLo0uUKPOIiKvbuXl5ZGFEnZ2dtxNp6mpqZOTk6bGa8rJkwiA7u5UG9GYnj0RAK9dQ0QcMQIBnt5avfMOAqBGXze9ijVixAgAiImJwbo0Ou3ODQ0T6FruVmlpaUxMTGhoqLOzs/pDTI8ePWbPnr1z507ybOHs7Ex1/m7ZMgTAVavotaAxt28jAHbujEolVlSgsTEaGmJpKapU2K0bAuCtWxpE059Y6vfCKpWqW7duAHBLo86qoVFyZm1t7ZUrVzZs2CCRSIyNjTmZRCKRRCLZsGHDlStXuPyCgoKC/v37E7dyc3N1/NRN0b8/AmBCAqXw2rB/f4q39/358+WI+NtvCIBeXoiI6ekIgD16aBZNf2LFxsYCgJeXFyKmpaWRk4QuAbnkzKbc4taXkokggqGhYVPrSzlou5WbiwIBikRYVcV7bO2ZMGECAOzbtw8R338fAfDzzxERN29GAJwzR7No+hNrxQrZ8OF/b9kiRcRvv/2WPMrpGLNh4m98fLy5uTkAcLO8ACAQCAYMGLBs2bITJ060MAu0oKCgX79+lNyKiEAAHDeO36g6UVtbS5Z3P3z4EBHHjSswMsLkZETEhQsvOTtX/vyzZhlj+hPL2RkB8Px5RMSZM0t8fP44fPic7mG5BLqdO3eSV/bv329paWlkZNTy9aWNkp+fT9x6/fXXtXbrxg1sOAoWHIwAuHWrdiGpcP78efItQsSsrCwA6NatT02Nqrq6WiQSCQQCTX8DehIrOxsB0NISa2qwuhpFIhQIkK8TQWlp6f79+7kfyVjU5MmTdY/MuTVgwIDCwsIWHpWXh9HRGBKCdnYIgJGR9d+gUOAff/D28Xlh7dq1ALBkyRJE3LdvHwCMHz8eEePj4wFg4MCBmgbUUwmU06cBAPz8wMgIzp0DmQxcXcHGhp/g7du3nzNnDvcjmeAbP3687pGtra3j4+NdXFzS09MlEklRUVFT7ywrKzt69OiSJUsmTz5uYwNTp8Lu3ZCVBT16gFz+79sOHQIvLzAwgIcP4eJF3TvIGw1nSBv+v2bwL39jvPUWAuD33yMirliBAPjJJ1Qaqq2tJbfq2l3+GiU/P9/FxQUAXF1d6523bt68uXr1ag8PD24ifPjwOSIRSiS4YQNeuYLquezl5RgVhW+9hceOaZPhRA/ugb2srIxb95aZmYmIgwcPBoDTZO5QE/QhlkqF1tYIgKT6waBB/05z8k5SUhIAuLi48BtW3a2ioiLu9f379xOfjI2NR44cGRYWlpJyVT1p78kTjIvD5ctx8GB84w2MisJjx/DttzE6ug2J9fjx4y+++IIMXF+/fh3q1r0VFRUJhUJTU9PKykpNY+pDrGvXEADt7RERy8tRJHo6zUmDzz77DACWLl3Ke+S8vDwydjpw4EDOrZycnIYPm3I5xsfjypXo7o4GBgjw9L8OHXDPHjx5EqOi8O2325BY6nzzzTcAMG/ePEQkCZUSMneoIfoQa+NGBMB5857+KJfjlSu02iKjD8ePH6cRvFG3CEql8urVqxs3bhw9erRYvIeTycQEfX3xyy/x4kVUKDAqCk+e1DIRRT+Q26lDhw4hYnJy8vTp03/44Qct4ujpjLViBcbFUW+opKTE0NDQ2Nj4yZMnlJqo51ZOTg6ZbVRP0vfwmOTmhp98gr//jjIZpY5QQS6X29nZCYXCggJdcy7oZpAeOgTbt8OFC3D3LtRljFIkIUHk5vZowIDLZPydBl27do2Li/P19U1NTe3Vq1d5eTn3Tz179iR5sH5+fp07U2qfLufOncvOzg4ICOjSpYuOoainJmudja8Fv/9udPlyl4kTA6i20r179zNnzrz33ntlZWWpqanDhg0jPpEHqBeauLg4RCRDdzpCXSyts/G1IC4OAEAPGeQ9evT47bffCgsLraysXqZyyKdPnwaecvCp/1K4bHzaPHgAd+9Cx46gt7WfXbp0eZmsKioqSk9PNzMz8/Ly0j2aPn4vU6fCzZsAANu3Q34+rVbI4L5YDDTXSL/MxMXFcevedI9GV6zp02HsWBAKIS0NsrPhgw/Az4+WW3q7Dr6s8LzIkY+n1BZRUPA0u83ZGXnPzVQosFMnBMC7d3mO/OpA8rPT0tJ4iaa/W4QuXSA+Hvr3h8xM8PODvDw+g1+9CsXF0Ls39OrFZ9hXh4yMjKysrK5du5IMR93R60po4pZYDDdugK8vnD2rQYKDUgmpqSCVglQKTk7w/ffP/Ku9PWzZAiYmvHf5VYG7DjYsa6Ad+l5iT9zy84ObN1vk1q1bty5eLD961CMhAbjByAcP/n0DNwZrZwdttbLGCwDvVSRa4U/RpQtIpeDnB48fP5o9e0lk5H/rjfOq7/r38OHDHj28cnLOA0CvXiCRgERS/w5dn2OwLyUKhYJkhfj5+fEVs3W+4127wpkzMGPGwtOnYyWSO/Hx8Z3rJkGysrJI9QRCt27d/Pxe8/ev8fU17tHj6YuIcOMGSKUQHw9BQXodg30pSUlJKS8vd3FxqbcRlS602sWja1c4ePBHsfheenq6WCzm3LKzsxs4cKCdnZ1YLJZIJCQLipCXB8nJIJXCiROQnf30xZ49wcFB24ooDACgVE2Jl2dLrWkmOZNQUlJy5MiRNWuOODn9m9gEgLa2OGcO/vQT7t7d1hNR9MP//vc/sVi8YcOGq1evalpqgEauUeuXimzolvr6UiMjIwDo1KmPUIhNpfwyEPHdd9/lThadO3cmy5MePHjw3ANLSkoMDAx4zzVqfbEQMTc3lyx4d3R0FIvFZGEgwdjY2MfHZ926dX/8IadfLvkFpry8PDY2NiQkhBQP5+DqkJWUlDR64K+//goAo0aN4rc/bUIsRMzLy7O1teVuHrlfR5lGRZkYiKi2xTApGkVoaovh9957DwC++uorfvvQVsRCRDKpvmzZMt3TFxkEhULx3KIVr732GgBcunSJ36YFWFeluHWRyWRWVlYKhaKwsFD9e8bgiydPnpw9ezYuLi4uLu727dvq/2RiYhIeHi6RSKysrPhqrq2Idfz48cDAQE9PzwsXLrR2X15+8vLykpOTpVJpdHR0VVVVVVUVAAiFQjc3N5INO2LECBMdJ8j4PQFqzQcffAAAa9asae2OvFpMnjwZACZPniwWi01NTTkrRCLRm2++uWXLlhs3bmgXua2csd54442MjIzk5GRSqJihB5RKpbW1dXFx8b1793r27CmXy8+fP9/MTg4BAQEtH5pvE2Ll5OTY2tpaWlo+fvyYDFwx9MClS5eGDRvWu3dvshGVOoWFhQkJCdx0Lfd6r169yLVyzJgx6lXHGoHH86rWkIXqpLwJQ2+sW7cOABYuXNj8227evLl169aAgACyKyzBxMTEz8+vmULlbSLR5M8/Bw0d+vnYsQ6t3ZFXixZOEbq4uLi4uCxdulShUKSlpZFrZWJi4l9//UVqtTVK618KEaF7d8jLg8xMcHJq3b68Qug4vlNcXHz//v1mllI2mZqsUqkWLVp05swZTZvUlLQ0yMsDW1tmlV5JSEiorq52d3fXbtSwU6dOzS/QbVKsyMjIH374ISgoiGwkRA+yumbMGKqNMOpDe+OxJsWaOXPmokWLKisrAwMDqZ632LKtVoH6jnbNPA6oVKqFCxcCgLm5eXx8vHaPHs0jl6OZGQqFyKYH9Ul2djYAWFpa1tTUUGqiueVfZBPshQsXVlZWUromnjsHcjkMHAg6VzdhaAA5Xfn6+tIbNXzOukLi1nvvvUeuiby7xa6DrYIednZ9/oJVgUCwc+dOSm516gSvvcbE0iuISG6a6e7s2sJLpkqlWrBgAQCYm5ufPXuW0oX5ZUAux5AQXLQI33kH//mntXvTCOrla+mhwZQO55ZIJNLdrago9PRExLZVmJoHtm/HY8cQER890ngDGr2gXr6WHhrUbiDXxNmzZ8tkssDAwISEBC1OkLW1kJQEsbEAL+tC04wMICOH3bpBWVlr96YR9HCDBZqWMRIKhfv27Zs1axZxKzExsYUH3rsHu3fD1KnQpQv4+MCyZQB1xf5ae0qJP3JyQKUCZ2e4fh0AID8fmp5Kay2qqqrOnTsnFAp5XPTcOFqc5RQKxaxZswBAJBIlNL3l3j///BMRUfjWW9i167/rAQUC7N8fly7FyMhnKp6npupw2m0j9O2LnTvjjRsYHIzBwThzJmq19TU9CgoKPv30UwAYMGAA7ba0TJtRKBQzZ84kbiUmJnKvP3nyJC4ubvny5WQiycdnC/HJxganTMFdu5DbiES94nloKAqFGBam+8dpPR48eLpHgEKBlZVoaoqvv94W9iOUyWTcX4QUtnR0dLSysrpz5w7VdrXPx1J3a+vWrStXrnR3dzdQq9PYoUOHRYu+3LHj6U4nzfDLL2hoiAC4bp3W3Wltdu9GACRbjv3+OwLgkCGt1ReFQpGSkrJu3bpRo0apL84xNzcfPXq0k5MTqO3wSAmdEv38/f1JL7neq+9fqtF0waFDT9368ktdetR6TJmCAEg2cfj4YwTAlSv13IXnLieUy+WIWFFRMWrUKFDbrZ0G2otF8lmtrKwOHz68ePFie3v7uXPnynTYieEFdkupxM6d/61U6eqKAHjmjB5azs/PJ1tjODg8kybJrfh9/Phxw6MqKip8fHyouqW9WDt37gSAadOmIeKxY8cAwMPDQ8feREU93dWI73W5lLl8GQHQ0RERMT8fBQI0N6d9g7Vq1ap6lf5tbGxmzJixb98+sv0ux82bN7dt2xYUFPT1119zLzbcrZ1ftBdr0qRJALBnzx7kdfHWgQMoFKKFher77/+f7tGqqqqaqlnAJ19/jQC4YAEi4s8/IwCOHUu1wTVr1pBKKubm5tyaZpVapZS8vDxyJlMvNjZs2DD1IFTd0v6pkFzI79+/j4hk36Jksjm1zhw4oHJ1XQQAmzZt0i6C+v71s2fPnjJlCrm9oIRs7FgEwMOHERHnzEEA3LyZXnNyudzMzEwoFMbGxqrfyFZUVHAPgOqlRK2trUnxmX8aTDFxu7Xz7paWYpH1yk5OToiYk5MjEAj4Te7Zt28feTZWP3s3z71793788cdp06apF54UCARkldKYMWMouSWTyczNzb0HDKh9/BgRaxwcEADT02m0RSAbkwwePJj8qFQq16xZ4+npaahWg7Vdu3ZBQUHbtm37888/m4/GucXvc6KWYn3xxRcAEBoaiogHDhwAgKCgIL76RODcWr9+fVPvKS8vVx824+jWrRv5jmZnZ2dmZnbr1g0A/P39abh14sQJAHB3d0fEP//800IkmufvT7V+1yeffAIAK1as4F4hN1tN1ZN5LqWlpcOGDSNu3edpUFdLsch65aNHjyLijBkzAGD79u28dEidvXv3NnSrsrKSyOTt7a3+HbWwsODuNurFoerWhx9+CACrVq1CxO+++w4AZs6cyW8T9Rg4cCAAqOf0xsTEHD9+XJfKaby7pZVY5eWPPD0jfXzI3tTkb5aRkaF7bxrCubVkyZL169fXKzFgamoqFovXr19/+fLl5usjcm7xfk0kZwsytTVu3DgAiIiI4DF+PQoLC4VCoZmZmRb7NDcPv25pJVZsLAKgtzci1qanZ4wYsY3mQ9Du3bsFAgFXYUcoFJITfmxsbHl5efPH5uXleXt7X758GREzMjJ4dys3N1cgEIhEoqqqqurqagsLC4FA8Ij3HV3UOHjwIPkINIKXlpa6u7sDQO/evbOzs3UJpZVYS5YgAK5di4i4aRMC4Ny5unTiuZDRv0mTJh0+fLjeZszNQ65TVlZW169fR8SMjAwbGxsAGDt2LC9uRUREAMC4ceMQkeR69OvXT/ewzUBqjX777beU4nNu9enTRxe3tBLL2RkB8Px5RER/fwTAqCite/BcdHnqrKmpmThxIgB06NCBO2/x6BaZLf3uu+8QcfXq1QDw4Ycf6hizefjdSqlRiouLycNQnz59iouLtQuiuVhZWQiA7dphTQ3K5WhujgIB5udr13xL0PGpk3OrY8eO5L6eR7fItZXcYJEv+okTJ3QJ2Dy3bt0CgK5du6ooV40uKSnp1auXh4dHZmamdhE0F2vvXgTAiRMREaVSBEA3N+3abiHqT50JCQmXLl3StI55Q7fS0tLIfgVvvvlmlVZzL2QMNjAw0MLCYtCgQRKJhEZR63ps27YNAN555x16TXCMGDECAH799VftDtdcrOnTEQB37EBEXL4cAfD//k+7tltCvadOclY4deqUpnGqq6snTJigo1sFBQWHDh0KDg6uV/KaFF2xsbHZunWrph3TiMDAQAAIDw+nEfzOnTve3t7kI1RUVJiYmBgYGDQ6h90SNBRLpUJrawTAv/5CRBw0CAEwLk67tltCWloaAPTo0QMRi4uLyVmhoqJCi1CcW126dElPT0fE1NTU57rFDZtxiXIErkj/3bt3ZTKZr68vANjZ2dFLoKutrSWzCFlctiSvkKyCqVOnIuLx48dBt6wCDcWSy3HDBnzrLUTEwkIUCtHUFPkeUFFn06ZNAPDuu+8iYnR0NAD4+flpHa26unr8+PGNuhUQEMC5pV7FWn3YzMzMjBuDrXc51oNb5KnTxcWFRnCsyyr48ccfEXHp0qUA8Nlnn2kdTYdEv9xc/OgjfF49OB3x9/cHgIMHDyJicHBw8zM8LaFRt8ggma+v77Zt2yZNmlQvUW7o0KErV66Mj49v/k5fJpORBDpKblF96qyXVUBSJ5KSkrQOqPkZS4+rMeVyubm5uUAgyM/PR0RyZ3P16lUdw1ZVVZEhcmtr67/++gsRr1271r59e/X6dM0nyjXFkydPyGSXg4PD/fu5OvazHmRYnNJTZ0pKCgD07dsX60Z9dcwq0FAs/a7GlEqlAODm5oZqCauaPhI2SnV1dVBQkPrU4fTp0wHA1dV17969LdnbqClI4q+n51ZHRxWPuZmUtlLiCAsLA4DFixdj3fhOYGCgLgE1rEGakfF0U0C9rMZUX1pJ/l8ikajfQWuNsbHx4cOHEZG7hSILz3/44QdPT09dIotEotjYY+PGmT94IBCL4exZcHTUvb9w5swZpVI5YsQICwsLHsI1oOGvWscVrRr+kfS7GpP3T6uOiYkJZ1V2dvbt27fbtWs3ZMgQ3SNbWopOnhT4+MCDB+DjA/fv6x4Sjhw5As9+/IiIiIKCAh5CAzx58uTixYuGhoZkDzBSMoTc3WqPZie4ykoMDsb339fDakwyjW9qalpZWVnv1pJ39uzZAwCTJk3iMWZFBY4ciQBob4/a5c8VFBSQ9OKePXsKhcL27dt/WbfOJDw8XCAQ9OvXL5+POY/Y2FgA8Pb2xmfHd3ShTdR5b5SoqCgAGD16ND6bsEqDadOmAcDOnTv5DauFWxUVFSdOnFi2bJmrq6t6ejEZwTIyMjpy5AgiFhQU9O/fHwCcnZ1zc3V9SliyZAkArF27FhG//fZbqBvf0YW2K9bcuXMB4JtvvsFnE1Z5R6lUkmzmv//+m/fgZWXo4YEA2K8fNvXUoVDglSu4YQNKJDhq1L/7cqkvlFAqlatWrarnFkkF090tsgvp+fPnEXHMmDFQN76jC21XLEdHRwBITU3FZxNWeefKlSsA4ODgQCM4IpaWop8fNqz7dOsWbt+O48dju3b/1rbo0UPh4eGxevVqUi673iH13MrPzyduDRgwoNEdtVtCVlYW1NUjraqqEolE3PiOLrRRsTIzMwHA2tpapVKVl5cbGRkZGhpS2m11/fr1ABASEkIjOEe9emDjxj2zd7qzM4aGYkwMNr2HyFNIVQ9jY+OYmBjkw629e/cCwMSJE/HZ8R0daRNbnjSEG1wgI3WZmZmpqanP2RVIt7Zo14uCZ+uBubrC5cvg4wMSCYwZA88uY26Or776CgC+/vrrqVOnRkdHT5gwIT4+3s/PLz09XSKRSKVSMkPVcgwMDJycnCQSCfD7q9DdTRrMmzcPdJ69aQmVlZWmpqa6TOO3kKgoPHYM334bo6PxyBFd51dXrlwJAMbGxuT2ID8/n0zCuLq6anfeIglegwYNInrp1DlEbLOXwvPnz5uYmNjY2JApF3qcPHkSAIYOHUq1Fawr28TVA9Odhm6RZcOurq4aZW9zFBUVceM7unevjYolk8lIyTkbG5tbt27Ra2jZsmVQt3iLKur1wPiqubpixQp1t/Ly8ohbAwcO1MKt//73v1A3vqM7bVQs1JdbZDSombqEbZzly5cTt2JjYxExJyfHycnJxMSkhdWH1cuyCQSC/v37k/x93Wm7YqGaW7a2tjQGmfLy8rjFW7wHr0dUFP72GyLi4cNPizzwRUO3pFJpM++vra09d+7c2rVrhw8frr4zhYWFBY9DxG1aLFRLoLO1teU9yemnn34CgICAAH7DNgo9sVQq1fvvv6/uVqNwhVI6dOig/kjIrcrn99vV1sVCPpIza2truYzQ3bt3c6+TEr20E9UJUVH45pu4YAGOHs2zWPisW78RfxFRrZgRWTTGwWWb0avx9AKIhVq5pVQqr1279s033/j7+5ubm3O/0//85z/kDdwyjZs3b9Ls+1PonbEIKpWKTPkZGxuvXr06NDSUTNRwdO/efdasWREREVQXanO8GGJhixN/Hz16RL6j3bt3b/Q7yg3f37hxg/y6aa/RI9AWCxFVKrcK+r4AAAIJSURBVNXixYsBgPsiiUSiRsuy6YEXRixUq8pqZ2dXr3JmWVlZSEhIr1691GVydHScP3/+oUOHCtR2Q1QqlZcvX16/fr2Li4tQKJw9e7a+PwZNVCrV6dOnP//887CwsAsXLtTW1rZWT14ksbDpir9choKlpWWjxYy4W1euuAgALFiwoF65TgZfvGBiYdMVf2NiYuqtyiosLOQS5Rq9LGo3Qs1oCQJ8Afeykclk48aNS0xMtLe3T0hIUPemsrLywoULUqlUKpVev35dpVKR1zt37uzr6yuRSEaPHl3PMwYNXkixAEAmkwUEBCQlJdnb28fHx5eVlRGZkpOTq6uryXvMzMy8vb0lEolEInFzc+NlFQajhbyoYgFAeXn5mDFjLl68aG5uXllZSV40MDAYMmSIRCIRi8VeXl4mJiat28lXlhdYLAAoKyv7+OOPc3NzMzIyyJlJLBZ36tSptfvFeMHFIlRXV7MzU1vjZRCL0QZh97MMKjCxGFRgYjGowMRiUIGJxaACE4tBBSYWgwpMLAYVmFgMKjCxGFRgYjGowMRiUIGJxaACE4tBBSYWgwpMLAYVmFgMKjCxGFRgYjGowMRiUIGJxaACE4tBBSYWgwpMLAYVmFgMKjCxGFRgYjGowMRiUIGJxaACE4tBBSYWgwpMLAYVmFgMKjCxGFRgYjGowMRiUIGJxaDC/wdy2pDUWnXCXwAAAABJRU5ErkJggg==" alt="Mol"/>

>  <Name>  (21) 
ABL1_HUMAN_2HYY-B_alignment_L1F009@ABL1_HUMAN_2HYY-A_alignment_L1F009#ABL1_MOUSE_3MS9-AA_alignment_L2F009#ABL1_MOUSE_1IEP-B_alignment_L1F009@ABL2_HUMAN_3GVU-AA_alignment_L2F009#MK14_HUMAN_3MVL-A_alignment_L1F004#ABL1_HUMAN_3PYY-BA_alignment_L2F009#ABL1_MOUSE_1IEP-A_alignment_L1F009#ABL1_MOUSE_1OPJ-B_alignment_L1F009::MK11_HUMAN_3GP0-AA_alignment_L1F004::ABL1_MOUSE_1IEP-A_alignment_L1F018#ABL1_HUMAN_2HYY-B_alignment_L1F018#ABL2_HUMAN_3GVU-AA_alignment_L2F018#ABL1_HUMAN_2HYY-A_alignment_L1F018#ABL1_HUMAN_2HYY-D_alignment_L1F018#ABL1_HUMAN_2HYY-C_alignment_L1F018#ERROR_4CSV-A_alignment_L1F018::DDR1_HUMAN_5FDP-A_alignment_L1F019#MK14_HUMAN_3CTQ-A_alignment_L1F037#MK11_HUMAN_3GP0-AA_alignment_L1F025#VGFR2_HUMAN_3B8R-B_alignment_L1F048::ABL1_HUMAN_2HYY-C_alignment_L1F006#ABL1_MOUSE_1IEP-B_alignment_L1F006#ABL1_MOUSE_1FPU-A_alignment_L1F002#ABL1_MOUSE_1OPJ-A_alignment_L1F006#ABL2_HUMAN_3GVU-AA_alignment_L2F006#ABL1_HUMAN_2HYY-A_alignment_L1F006::DYR1A_HUMAN_5A4L-B_pocket_L1F003::BRAF_HUMAN_4G9C-A_alignment_L1F016::

>  <score_inter>  (21) 
-39.2039

>  <best_rmsd>  (21) 
1.71

>  <Lfrag>  (21) 
(12545, 13459, 21781, 3527, 17386, 2747, 8983)

>  <SA_score>  (21) 
2.701

>  <QED>  (21) 
0.41

>  <LogP>  (21) 
5.3

>  <clogp>  (21) 
5.28

>  <NAR>  (21) 
4

>  <NCA>  (21) 
0

>  <nrot>  (21) 
6

>  <TPSA>  (21) 
111.9

>  <HBA>  (21) 
6

>  <HBD>  (21) 
1

>  <NRB>  (21) 
6

>  <NHA>  (21) 
36

>  <RoF>  (21) 
1

>  <Frag>  (21) 
0

>  <Lead>  (21) 
0

>  <Drug>  (21) 
0

>  <PKI>  (21) 
1

>  <PAINSA>  (21) 
0

>  <PAINSB>  (21) 
0

>  <PAINSC>  (21) 
0

$$$$

     RDKit          3D

 35 38  0  0  0  0  0  0  0  0999 V2000
    6.1862   10.8421   -2.3929 C   0  0  0  0  0  0  0  0  0  0  0  0
    6.1981   12.1512   -2.8625 C   0  0  0  0  0  0  0  0  0  0  0  0
    6.5775   12.4209   -4.1870 C   0  0  0  0  0  0  0  0  0  0  0  0
    6.9434   11.4377   -5.0954 C   0  0  0  0  0  0  0  0  0  0  0  0
    6.9148   10.1171   -4.6322 C   0  0  0  0  0  0  0  0  0  0  0  0
    6.4549    9.8482   -3.3266 C   0  0  0  0  0  0  0  0  0  0  0  0
    8.3338    8.1200   -7.4790 C   0  0  0  0  0  0  0  0  0  0  0  0
    9.2469    8.3277   -8.5347 C   0  0  0  0  0  0  0  0  0  0  0  0
    9.5445    7.3279   -9.4376 C   0  0  0  0  0  0  0  0  0  0  0  0
    8.8929    6.0713   -9.3395 C   0  0  0  0  0  0  0  0  0  0  0  0
    7.6967    6.8645   -7.3705 C   0  0  0  0  0  0  0  0  0  0  0  0
    7.9798    5.8528   -8.2904 C   0  0  0  0  0  0  0  0  0  0  0  0
    6.8796   10.2950    2.2430 C   0  0  0  0  0  0  0  0  0  0  0  0
    8.1722   10.6212    2.1336 C   0  0  0  0  0  0  0  0  0  0  0  0
    8.6702   10.8692    0.8409 C   0  0  0  0  0  0  0  0  0  0  0  0
    7.8694   10.7766   -0.2181 N   0  0  0  0  0  0  0  0  0  0  0  0
    6.5954   10.4507   -0.0796 C   0  0  0  0  0  0  0  0  0  0  0  0
    6.0708   10.2163    1.1356 N   0  0  0  0  0  0  0  0  0  0  0  0
    5.6949   10.3079   -1.1282 N   0  0  0  0  0  0  0  0  0  0  0  0
    7.5322    7.8762   -4.7801 O   0  0  0  0  0  0  0  0  0  0  0  0
    7.5659    8.9709   -5.3509 C   0  0  0  0  0  0  0  0  0  0  0  0
    8.0286    9.1327   -6.6362 N   0  0  0  0  0  0  0  0  0  0  0  0
    6.2204    9.4758    6.0006 C   0  0  0  0  0  0  0  0  0  0  0  0
    4.8245    9.2894    5.9421 C   0  0  0  0  0  0  0  0  0  0  0  0
    4.1657    9.4412    4.7690 N   0  0  0  0  0  0  0  0  0  0  0  0
    4.8035    9.7747    3.6147 C   0  0  0  0  0  0  0  0  0  0  0  0
    6.2073    9.9770    3.6027 C   0  0  0  0  0  0  0  0  0  0  0  0
    6.9140    9.8235    4.8143 C   0  0  0  0  0  0  0  0  0  0  0  0
    4.5589    9.5357   -1.1701 C   0  0  0  0  0  0  0  0  0  0  0  0
    3.4917    9.7890   -0.6182 O   0  0  0  0  0  0  0  0  0  0  0  0
    4.6193    8.4112   -2.2200 C   0  0  0  0  0  0  0  0  0  0  0  0
    7.4414    4.5612   -8.3104 C   0  0  0  0  0  0  0  0  0  0  0  0
    5.9852    4.7723   -8.8027 C   0  0  0  0  0  0  0  0  0  0  0  0
    7.4279    4.0167   -6.8560 C   0  0  0  0  0  0  0  0  0  0  0  0
    8.0695    3.4467   -9.1979 C   0  0  0  0  0  0  0  0  0  0  0  0
  1  2  2  0
  1  6  1  0
  2  3  1  0
  3  4  2  0
  4  5  1  0
  5  6  2  0
  7  8  2  0
  7 11  1  0
  8  9  1  0
  9 10  2  0
 10 12  1  0
 11 12  2  0
 13 14  2  0
 13 18  1  0
 14 15  1  0
 15 16  2  0
 16 17  1  0
 17 18  2  0
 17 19  1  0
 20 21  2  0
 21 22  1  0
 23 24  2  0
 23 28  1  0
 24 25  1  0
 25 26  2  0
 26 27  1  0
 27 28  2  0
 29 30  2  0
 29 31  1  0
 32 33  1  0
 32 34  1  0
 32 35  1  0
 29 19  1  0
  1 19  1  0
 21  5  1  0
 27 13  1  0
 22  7  1  0
 32 12  1  0
M  END
>  <Smiles>  (22) 
CC(=O)N(c1cccc(C(=O)Nc2cccc(C(C)(C)C)c2)c1)c1nccc(-c2cccnc2)n1

>  <MW>  (22) 
465.2

>  <2D_mol>  (22) 
<img data-content="rdkit/molecule" src="data:image/png;base64,iVBORw0KGgoAAAANSUhEUgAAAMgAAADICAIAAAAiOjnJAAAABmJLR0QA/wD/AP+gvaeTAAAgAElEQVR4nO2deVzU1frHn2HfEdCQQEXFBQQ3XMEVSVFJJSHcxkyvXLMYMivNqz/qUjezuk22KGjquAGipOCWGDcTzV1U0EwRZXNDQPZlZp7fHwe+fgVk+c73wEDn/eoPHGaec6AP53vOc55FgojAYIiNTmtPgNE+YcJiUIEJi0EFJiwGFZiwGFRgwmJQgQmLQQUmLAYVmLAYVGDCYlCBCYtBBSYsBhWYsBhUYMJiUIEJi0EFJiwGFZiwGFRgwmJQgQmLQQUmLAYVmLAYVGDCYlCBCYtBBSYsBhWYsBhUYMJiUIEJi0EFJiwGFZiwGFRgwmJQgQmLQQUmLAYVmLAYVGDCYlCBCYtBBSYsBhWYsETg9u3bn376qYeHx+bNm5OTk1t7OlqBhFVNFkxGRsaePXuioqIuXrxIXtHR0TE1Nd2zZ4+Pj0/rzq31QUYzyc3NVSgU3t7eEomE/A4tLS2lUmlsbOzcuXMBQFdX98cff2ztabYyTFhNJS8vT6FQ+Pr66unpET0ZGxv7+voqFIqSkhLyHrVaHRoaSr4rk8lUKlXrzrkVYcJqhJKSkj179vj6+hoYGBDFGBoaEj0VFhbW+5GtW7fq6+sDgL+/f1lZWQtPWEtgwqqf0tLSuLg4qVRqampK9KSrq+vp6RkeHl5QUFDvR8rKylatWlVcXIyICQkJlpaWAODh4fH48eOWnbtWwIRVG7VaPW/ePL6evLy8wsPDc3NzG/7g4sWLAWDIkCH3799HxGvXrnXt2hUAnJyc/vrrrxaZuxbBhFWbNWvW9OrVCwDc3d3lcnlOTk4TP5iWltanTx8AsLe3T05ORsTs7OxBgwYBQMeOHU+dOkVz1loHE9ZzqNVqCwsLALh06ZKAjz958mT06NEA0KFDh8TEREQsKiqaMmUKAJiamh44cEDs+WovTFjP8eeffwJA165dBVsoLy+fNWsWABgYGOzYsQMRq6qqlixZQp6q3333nXiT1WqYsJ5j9+7dADBjxgxNjHBOB4lEEhoaSl6Uy+XE7/U3cUMwYT3HBx98AACffPIJIq5bt87Z2Xn79u3CTEVERBCP14IFCyorKxFxz549RkZGAODn51daWirmvLUPJqznmDBhAgDEx8cjor+/PwAoFArB1o4ePWpubg4A3t7exEmRmJjYoUMHABgxYsTDhw9Fm7f2wYT1DLVabW1tDQDZ2dmI2KNHDwBISUnRxOa5c+dsbW0BwNXV9d69e4iYkpLSrVs3AFiyZIk489ZKmLCecefOHQCwtbVFxPz8fIlEYmJiUlVVpbnZvn37AoCPjw95JScnx9TU1M3NrVHfWNuFhc0849KlSwDg7u4ONe6GAQMGcDeDgunevfvp06cDAwMjIiLIK2q1uqSkJCsriyyQ7RJNf2vticuXLwPA4MGDoUZk5GvNsbKyioqK4v7JGefiI9ofbMV6Bvn/TXzlRGTka0oDiaVa7YQJ6xn0VqwGBmqvaHUEqVKpPH78eM+ePc3MzOzs7KiOlZWV1aVLFysrqydPnpSUlFhaWurp6RUVFXHRMiLStWvXzMzMmzdv9u7dW3TjWoI2rlhqtTopKSkkJMTBwWHy5Mlz587t37//6dOnqQ7K7dwlEklycrJarXZzc6Ohqtzc3MzMTDMzMycnJ9GNaw9atHlHxDNnzkRHR8fExOTk5JAXXVxciouLc3NzJ06cGBkZ+eqrr1IavdaREKg9qkiA/ODBg3V0tPGvWiy0QlipqakxMTG7du26ffs2eaVbt27Tp08PCAgYNWqUUqkMDg7euHGjn5/fN998ExwcTGMO/N06fxcvOjdvDhs9+rq3dw4N41pEK/rQUlNTQ0NDifOQ4ODgIJPJTp48qVara72Z9iWug4MDAJCIPDc3NwA4e/as6KMgYkAAAqAGF0Vtg1YQ1t27d+VyuaenJ6cnGxsbqVSakJBQV0+ImJWVRfsS9/HjxwBgYWGhUqlUKtXQoUONjY0p3RP37IkAeO0aDdtaRMsJKyMj46uvvho6dChfT4sXLz5+/LhSqXzRp3Jzc3v37s1d4iYlJXXs2BEAhg8fLuIl7pEjRwBg7Nix3CtEyqJTUIASCRobo8YXRdpOCwkrJycnJCSE6MnExCQgICAuLq6ioqLRDyYnJ5NL3AEDBmRlZSFiamqqo6MjAPTo0ePPP//UcGKlpaV79+4dOHAgAEydOlVDa42SmIgAOGIE7XFanxYSFgl8c3FxiY2NbW5GVHp6urOzMwDY2dmRK7z79+8PGTIEAKytrX///XcB81EqlQkJCVKplAQik+egjo7OunXrBFhrOl99hQC4dCnVQbSCFhKWr68vAERHRwv7eF5e3rhx4wDAzMzs0KFDiFhcXExcD4aGhpGRkU20o1KpTp48KZPJOnXqxD2RXVxcQkND16xZQ87/ixYt0jyi4UXMnYsAuGkTJfNaRAsJ6+WXXwaAW7duCbZQUVExb948ANDT09uwYQMiKpXKt99+G56PAK4XTk+dO3eupSd+YlZsbKyxsTEATJw48enTp4Kn2gDOzgiAFy/SsK1dtISwHjx4QJ41arW6tLTUysrKy8ur3gNgw9RKYCcW5HI5WWn+8Y9/1F1pUlJSQkNDScgeoXv37itWrLh+/Xq9Q5w5c+all14CgP79+2dmZgr4YWuminVHUKtx8WIcMgTLywUbbjO0hLAOHToEAOPGjUNEcjMzcOBAwda2bNlCEtgDAgLIdm3fvn1kpZk0aRJJeyd6IumBhK5duxIPWaP266YHNouUFAwNRScn1NPDdh173AgtIaywsDAAWL58OSJ+//33ALBw4UJNDB47doxsuj09PUkC+8mTJ21sbMiCxL/Ztbe3X7Zs2ZkzZ5pln0sPNDc3P3r0aFM+kpqaGhZW0qcPAlT/16ULnj797A2RkThyJCLizz9jTEyzptMmaQlhvfbaawCwc+dORFy0aBEAaJ5ed/nyZbJvc3FxISntt2/ftre379KlCzktSqXSuLi4BjxkDcNPD2wgUYfv7PXwiARAGxuUSjEhAbnbgYICvHIFIyNx9myMi9NeYZ07dy4/P18say0hLOJ2ItsacgGXlJSkudns7OyBAweOHz+e84f5+fmRpVGwnvjUmx7IERsby3f2Wltbf/TRj8ePIzdyaSnGxaFUiiYm2LcvRkbigQM4dy7GxmqjsKqqqoyMjHR0dIqKikQxSF1YT56gra1q1KgcpVJZUaHq3n28iLMvKCjgH9/IQ1DAxqgBNm3aVCs9kLBly5Z6nb1lZfjzzzhrFpqaVj8TdXXRywu3bMH4eIyJwTlztFFYpMJl7969xTJIXVgJCQiAnp6IiJcuIQAOGULFS1RUVKSjo2NoaCj6bQyXHjhhwgSuhlFBQcG+ffs4Z29lZeXhw4c//DDJ0rJaTxIJenri+vV4/z4iYmQkxsejWo2DB2ujsMjfyaxZs8QySF1YX3yBABgcjIgYEYEAOHculYFOnDgBAEOHDqVhPDk52d7eHnjpgQTOQ0bunYYOnQKALi4YGoq3b9OYCC1IMNIXX3whlkHq8ViXLgEAkNCmy5cBACiFelONzhswYEBSUtKUKVNSUlJGjBgRHx9fUVFBYhLv379P3uPq6jpjxpjdu6EtRoaK/9sTS6EvolcvBMArVxARhw9HAPzf/6gMNH/+fADYuHEjFeuIiJiXlzd27FgA4MqyAUCvXr1Wr159rS3HwahUKjMzMwAQMYGWrrCePkUdHTQywspKVCrRxAQlEhTvSPscrq6uAHDu3Dkq1msoLy9/8803ly9f3kBMYpsjNTUVABwdHUW0SfdRePkyqNXQvz/o68PjxzBuHDx9Ch06iD9QWZna0NDHxqaUyIsehoaGW7Zsqaqq+vLLL9tNuimNXQRdYZENFplwp05w6BCtga5c0bl48csBA740NqY1BB9yp9RuoJHnSFdYY8bA//0feHhQHQTgeQUzmguNFYtWBlJUFHh4gLs7DBoERUWUBnkGOW/SSatp52CNd1TcrCSKqW2OjhAfT8/8c7AVSzBpaWkFBQX29vb8YDXNoSisWbMgOhpaIIO/shJSU0FHBwYMoD5W+4OS/4+isHR0YMYM2LsXAECtpjcOpKRARQX06QNmZhRHaa9QqlBCN8t75kz4808AgPffhzffhKoqKqOw52BZWdmJEycKCwsFfJZS2jetU+GsWdVfXLwI6emwYAGUlEBODsTEQE1ejGhcvQoAMHCgyGbbEOfPnyfJJnZ2du41DB8+nIRZNwytmkoiOlsbIDkZ7e0RAF1dkXeH2wxKSzEmBmfOxISE2t9SKvH69eoggr8niYmJw4YNI2nifBwdHf38/MLCwg4dOnS/vl/QvXv3AKBjx46iT6nlMqHT06tzVOzsmpGmolRiQgJKpWhhUR2O8sYbz777d4v3bZiqqqqUlBSFQiGTyby9vesWOLWzs/P29pbJZAqFIiUlRa1Wx8bGAsCkSZNEn0yL1m7Iy8Nx4xAAzczw4MGG3qlUKn/55ZeFCxf6+BziwpuGD8dvvsGsrGdv0/5431ZEpVJdv359586dy5cvHz9+PGlzx6dTp049e/YEAD8/v7S0NHFHb+mKfhUVsHAh7N4N1taF33zzy/z5AfzvkpJrUVFRe/fuJYU6bG0H2dtfCgiAwEDo3r36bbdvQ1QU7NsHS5eCrS3s2QMzZ4JKBf7+LfmjtD1ycnIu1nD+/PmHDx8CgIWFBdn1W1hYuLm5cVu0vn376urqCh9MXJ02BbUa//Uvlbv7RABYvXo1Pzrgxo0b3MScnZ0//vjjGzducN+9dw+//BLd3Z9lwgQFaXW8r5Zz7949KysrABg/fnzdSpxmZmajRo2SyWTbtm27cuVKc7PDW60+Vt30QML06dM/+ugjftz6gwel69ejpydKJNV6srTEN97Aw4dx506tjvfVckgicYcOHcjfdl5e3smTJ+VyuVQqdXFxqRW7oa+v7+LiIpVK5XL5yZMnG63x1JqF1xrub8s1937pJRd9fQRAY2P09UWFAmt6ezM04uDBgwDg5eVV73dzc3OPHTu2du3a119/3cnJqa7OBg8eXP7inO5Wbnly9epVkgno5OREKjs8ffpUoVBMmTKFC00xMjJasiQnMhKLi1t3su2Nf//73wDw/vvvN+XNhYWF3Hrm7u5uYGDQs2fPBt7f+r10MjIySGnGjh07enl5cc4YfX39yZMnb9u27UXNvRkaQtIwd+3aJeCzxcXFN2/ebOANrS8sRCwqKvLy8iKPRR0dHU9PT7lc/uDBg9aeVzuHNCHjH49ERCuEhYjbt28HgMGDBze9uTdDE3Jzc8nRj1K7V20pNX716lUAmDFjBu0OFAwCuXseOHAgpXLz2iKsv0PfIq2C62NAyb5WCAtromOZsFoM2o2itEJY6enpeXl5tra27DnYYtB+RGiFsMiyTAohM1qAwsLCtLQ0IyMjflsQcdEKYZFlmTRIYrQAXGNiegmSWiGs+/c7WVh0Gfh3jgFtWVrgqKQVwjp8eFlRUcbgwbRaxjFqQbUxMaH1hZWZCY8egbU1dOumFT3u/g78LVYskmPD9lctRmlp6c2bNw0MDKgWUGlokSgpKeEXgqIE1WpsrUB5Obz7LujqQmEhhIWBo2NrT6g2ycnJKpWqf//+hoaG9EZ54YpVVFTk6ekZEhKippps+nzJv/bApk3w6qvwww/w1VdQ00dDSygrK4uJiQkJCZFIJNSXjBddIh47doy02p45cyallpAEkhamQZcdLeOtt55los2Y0apTqaa8vDwuLk4qlZISvQBAvvjwww/pVY1rKLrh1KlTNLpO8nn4EAHQwgLbflm8Gr79Fg8fRkR89Ail0laciFKprLfV2dq1a7/99lvaq0YjYTO3bt1ycnICkbpO1uXwYQTAceNEN9xKvPsurluHixahTIZSKYqdU9UUGmh1xu++9uuvv3bo0AEARowY8ejRI9Gn0Xg8Fr/r5IkTJ8QdXqnE1NT20mYtN7c6Z1KlwvJydHHBOXNacikmram6c1lyNXrih/KV8PIFUlJSSKxfz549Gw4HFUCTAv2Ki4unTZsGAIaGhrt37xZr7PaWx3zsGALgqFGIiOfPIwD269cCwzal1Vlubm54eLinp6eTkxP/szk5OeQmzcbGpimt0ZpOUyNIlUrlO++8A03oOtl02lse89q1CIAyGSJieDgC0N5j7dixg3+L7ODg8N577509e5Z7A9HT+PHjudRTU1PTu3fv8o0UFRWR/rdGRkZRUVFiza15ockNd51sCqWluHcv+vvjgQPa3reo2QQGIgBu3YqIuGQJAuB//0tvtKNHj5LmxaTVWUJCAhdkXFBQQDLnyA6dPGp8fX0VCkW9XYyUSuXSpUvFXTWaHfNet+tkU6hb28Pfv7q9DMljjopqYz1C6oHfK2HYMATA336jN1pQUBAALF26lGt1VlpaStwKJiYmRE+6urqenp7h4eFNyXTiVg2ZTKZ5ILyQZIo//viD62+bxa/RUQelUpmQgIsWoZXVs7z44cPxv//FrKzn+hZNnIjm5njkiNCfo9Xh90qoqkJjY5RIkGbiGjlR/f777+SfO3bs4OvJy8srIiKiuZ0mYmJiSPrdjBkzSjRLCxaYpdNwf1v+idfZ+TzRE2ldxOvt/YzKSvT3RwA0MMAdO4TNqLX57TcEwGHDEBGvXEEA7NWL3miVlZWkvSD30Lhw4QIAuLu7y+VyTTKdTp8+TZyXw4YN0yQDT3j6F9ff1srK6n81/XHOnj373nvvOTg4cDtKf//PQkOx0dw1tRpDQ6vLFYn0lG9Rrmze/Iera8k77yAibt2KABgYSG84EvfSp08f/ouadEfnc+vWLXLG7N69u+CsQ43yCktLS2fOnEn2htOnT6/VLH7lypWXL19ulsFNm1BPDwFwwQIUsesg16WSHvPmzQOA8PBwRNz5ySffjB17d/16esP99NNPADB79mxK9nNzc0k/YsHOS00TVkePHt2vXz9dXV1SP87e3l7D1kVHj6K5OQLghAmablG4siKurq6BgYEkHpcSLi4uAHDhwgVEHDVqFAAcO3aM3nDE9bNu3Tp6Q5SUlBDnZefOnQVc+2gkLFIbzcLC4urVqzt37tTT0+vRo4cwNwSf8+exc2e0tlZPnLhUwPJeUFCwbdu2yZMncwHdpPeumZnZYXKLJzYlJSW6urr6+vplZWUqlYpc8datnyMiI0eOBIDjx4/TGwIRlUqlu7u7g4PDvn37mvtZjYR15MgRABg7diwinjlzhpwTNTHIkZ6OU6f++0WHg3rhDttcQAh32M7NzV28eDF55YcffhBlhnxOnToFAIMGDcKa2nHdunUTfRQOpVJpamoqkUiePHlCbxQCKcYs4A9SI2F99tlnALBs2TJE/PHHHwFgwYIFmhjkk5eXR34qMzOzgy+uWFo3JoQrK8KPyCAt6UmRJ1H8NHy+++47AFi0aBEi7ty5EwD8/PxEtF+LlJQUsoulYby8vNzDwyM4OBgR1Wo1uaiut+Jyw2gkLH9/fwDYvn07IpIl4dtvv9XEYC0qKirIplhXV3fDhg38b3ExIeRsTGj0sL1161byfPT39xcxXGThwoUA8P333yPi8uXLASAsLEws43UhBVT8/f1pGD937hwAuLq6IuKtW7fIQ0OAHY2ERY6BKSkpiEjuMsW9yMSalYboRiaTVVVV8Zt7E8gd/u0Xe+7Pnj0bEBBAbjOOHz9O6iWNHDlSrHCRAQMGAMDp06cRcfz48QBw6NAhUSzXy7JlywDgs88+o2F8w4YNADB//nxEjI6OBoBXX31VgB3hwsrPz5dIJCYmJlVVVRUVFYaGhnx/nbhs2rSJbMAteG0t+vXrFxYW9le9LlceKpWqX79+ZD0ji9m1a9e6du0KAE5OTo1+vFGqqqpMTU11dXWPHDny4MEDUi5WwLOj6ZC+1EfoXFOQmyK5XI6IK1euBABht4fChfXrr7+Sv3tEJOlEffv2FWytUY4cOWJmZmZubt6tW7daMSGNUveeICcnhyQ/2djYJCUlCZ5VVlaWXC738PCQSCSdO3c2NTW1t7fv0aOHYIONolaryYpLqTAd/6bolVdeAYD9+/cLsCNcWPc2btw/duz2f/0LETdv3gwAc+bMEWytUciVRe/evYV9nLsnMDc3J3/rRUVFU6dOBQAjI6Po6OhmWXv48OEPP/wwZswYrriUubn50KFDyeEgJCSEUjUzRPzrr78AwMHBgYZxclMkkUiePn2KiGT/mpGRIcCUBnus2bMRADdvRsSiFSsyRo68+Pz+WlwiIiIAYN68eYItlJeXz549GwAMDAzIgUOpVC5ZsoQcDtY3wVGen59PPK78wrskHKW4uBhFvcR9EVFRUQAwbdo0Gsb5N0V3794FDdrsaCCsPn0QAIk7e+RIBMBffxVurTHeeustAPj6668R8dGjR8LcsNxRgAQekeuBRsNFiIcsICCAC2/S1dX19vZWKBTkL5uPWJe4L2LFihWC9z2Nwr8pIm12fHx8hJkSKqyiItTRQQMDrKhApRJNTVEiQZr+uuHDhwMAue328fExNjZOTEwUZoo7CixYsKCyshIR9+zZQ1YaPz8/bqUpKysjHjKzmgabxOMql8sbPk6Kcon7Iry9vQHgwIED4pol8G+K1qxZAwCrVq0SZkqosH7/HQFwyBBExJQUBECaO1alUmliYiKRSPLz8xGR+BruCetPh4iIR48eJQ7VCRMmkCA4Ltdt2LBhMTExUqmUO4FyHtemn/UePHgwdOhQAJgyJVFcDwyZJHfTVVRUJJfLxUoP9PDwgJqbIrIBjREa2itUWHJ5dS8bRFQoqkNCqUFK35JEgIyMDHKa09BmcnKyvb09cQYSjaampjo6OvJbMBAP2Z07dwTYLykpefvt/RIJGhlhM88G9XP16lWZTCaRSMzMzLidwPTp0wEgMDCQ3zZGGLVuikh1RcFdwYQK6403EADJbv3ddxEA//MfgaaawLZt2wDg9ddfR8T9+/cDwMSJEzU3m56e7uzsDABr164lr5BbP3Nz888//1yYnvgolRgcrGmQWXp6ulwu5yrDkLjwyZMnE5ehiOmB/JuiWm12BCBUWG5uCIAkIWTMGATAo0cFmmoCMpkMAD7//HNEJLvvlStXimI5Ly9v7dq13K9v9+7d5EwninGCXI46OgiAixZh048cd+/eXbduHb/SUMeOHZcsWbJhwwayE3BzcyOOALHSA8lN0cyZM7GxNjtNQZCwVCocPRotLbG0FNVqtLREAKSQTcvBj3AiqSnN9Tw1kQ8++AAAPvnkE3HNxsaiiQkC4MSJWOcc+RyPH2N4OHp64rhxcURPlpaWUqk0Li6usib08c6dOyTr6+WXXyahlKKkB5LWOp9++ik2s81OvWjgbiAn8+JiXLYMZ84UbqfxcZ6LcCIbo1t0qohMmDABAOLj40W3fPo0duxYndBa9/Hy+DFu3IjjxlWvbQA4aFDR7Nmz9+/fX2+Hrby8PHKxwwWZFRcXk/RAQ0NDwemB+fn5ZIOlSZsdglBhlZXhP/+JS5fivHmYni54+KbAj3DimoLSKJOiVqtJHGx2drboxhExLQ2dnbFWzNzu3ejjUx2QDYBGRujnh9HRjbfOKy8vnzNnDgDo6emRkGgR0wPJXaomvhKhwlq/vrqr84MHOH++4OGbwq5du6Amwunw4cMAMI5OFZE7d+4AgK2tLQ3jhIqK2oUFSHqSri56emJ4eCMPylrwQz9WrFhR19/LpRw2i0ePHoHGbXaEloq8caO6uqOtLRQWCjTSNPiVWKkWzyTGqVYFJ657R0eIj69+JTgYIiLg0SNISoKgIOBFbzSORCL5+OOPN2/erK+v/8UXXxB/b0hISHR0tLGx8fr160nYWdMNpqamrly50s3NrUuXLpMmTdKozY5AQbZgFSgvLy8AIEGkJCloB53kw1WrVgHA6tWraRjnoFFY4JdffiHuXC8vL+JDPnHiBHmsBxFfY4NcunRpxYoVjryqlu7u7hpOSaiwSksxKKgFqkBx+x4SSkVq9KSmptIYy8fHBwBiY2NpGOfgFxYQsWLFlStXSDpnv379SNmPGzdueHl5NXBfmZqaGhoaWqusiIZJVhza0q/wRaSlpUHNvicvL4+EFgrbOjQK8Q/VKsYiOvzCAuKWQsnKyiJNGOzs7EgiWr3cu3dPLpeTtEGCjY1NrbIimqPtwoqJiQGAqVOnImJGRkZAQEAgnQzjzMxMALC2tqZXlrMFKCwsJOuumZlZLadJZmYm0RN3Z2VlZVXLQyYi2i6sjz76CADWrFlDe6ADBw4AwCuvvEJ7oMhI/PlnRMT4eCqFKioqKqRSKdTkuuXm5ioUCm9vb24nbmJiEhAQEBcXRzVBvA00gzAxMWnW0UYY7aYTp4GBgUKhcHR0DAsLe/vtt4ODg0lBdRMTE19f38DAwClTpnAd3SlCT7OicPnyZR0dHYlEwt0TU4Kkk4tY0u5FREbipEn4z3/i5Ml0S+v89NNPb731lqmpKYlxpZTn8iK0XVjI8/gtXLiQxm6AQI5UmiftNArtR2EtKEVIN0rr99JplJCQkH379pmYmGzZssXX17dQJH8s8S9zX2dlZVlYWPTs2VMU49oDV42tpWkVOQvgzJkzXBlBTQpBcYdtKysrbvfKL0LBEIU2IyxETEtLI948e3v75lbeyszM/Prrr4cNG8b9RVlbW1+9epV8l1+EgiEKbUlYiPjkyZMxY8YALz2wYZpy2C4rKyMphyQnjCEKbUxYyEsP1NPTi4iIqPc9jSYAYk1ZkaCgIJJYPGfOHEoxXn9P2p6w8AXpgRx79+7l1zefNm3arl27uPrmSqUyMTExKCjIxsaGeywOGTLkjz/+aI0fpd3SJoVFqJseSMjOztbX1ycJW/yyehcuXJDJZCT5hECScGg0n2K0YWFhfemBBP7XpNUM349Ayoo0cE3L0Jy2LcFX7Y4AAAEgSURBVCzkhYtw6YEEoidSZIbQpUsXsWJCGI3S5oWFiFlZWaT0mZ2d3cGDB+VyOT8K1MbGJigoiOmphZEgooYuVm0gPz//tdde++2337gbaxsbG39//8DAwDFjxnC9rxgtRjsRFgBUVFSsXbu2srIyOzs7MDDQ29ub8zUwWp72IyyGVtEGLqEZbREmLAYVmLAYVGDCYlCBCYtBBSYsBhWYsBhUYMJiUIEJi0EFJiwGFZiwGFRgwmJQgQmLQQUmLAYVmLAYVGDCYlCBCYtBBSYsBhWYsBhUYMJiUIEJi0EFJiwGFZiwGFRgwmJQgQmLQQUmLAYVmLAYVGDCYlCBCYtBBSYsBhWYsBhUYMJiUIEJi0EFJiwGFZiwGFRgwmJQ4f8BO5+gzlmI2jUAAAAASUVORK5CYII=" alt="Mol"/>

>  <Name>  (22) 
ABL1_HUMAN_2HYY-B_alignment_L1F009@ABL1_HUMAN_2HYY-A_alignment_L1F009#ABL1_MOUSE_3MS9-AA_alignment_L2F009#ABL1_MOUSE_1IEP-B_alignment_L1F009@ABL2_HUMAN_3GVU-AA_alignment_L2F009#MK14_HUMAN_3MVL-A_alignment_L1F004#ABL1_HUMAN_3PYY-BA_alignment_L2F009#ABL1_MOUSE_1IEP-A_alignment_L1F009#ABL1_MOUSE_1OPJ-B_alignment_L1F009::MK11_HUMAN_3GP0-AA_alignment_L1F004::ABL1_MOUSE_1IEP-A_alignment_L1F018#ABL1_HUMAN_2HYY-B_alignment_L1F018#ABL2_HUMAN_3GVU-AA_alignment_L2F018#ABL1_HUMAN_2HYY-A_alignment_L1F018#ABL1_HUMAN_2HYY-D_alignment_L1F018#ABL1_HUMAN_2HYY-C_alignment_L1F018#ERROR_4CSV-A_alignment_L1F018::DDR1_HUMAN_5FDP-A_alignment_L1F019#MK14_HUMAN_3CTQ-A_alignment_L1F037#MK11_HUMAN_3GP0-AA_alignment_L1F025#VGFR2_HUMAN_3B8R-B_alignment_L1F048::ABL1_HUMAN_2HYY-C_alignment_L1F006#ABL1_MOUSE_1IEP-B_alignment_L1F006#ABL1_MOUSE_1FPU-A_alignment_L1F002#ABL1_MOUSE_1OPJ-A_alignment_L1F006#ABL2_HUMAN_3GVU-AA_alignment_L2F006#ABL1_HUMAN_2HYY-A_alignment_L1F006::DYR1A_HUMAN_5A4L-B_pocket_L1F003::MK14_HUMAN_3CTQ-A_alignment_L1F038::

>  <score_inter>  (22) 
-36.7572

>  <best_rmsd>  (22) 
1.38

>  <Lfrag>  (22) 
(12545, 13459, 21781, 3527, 17386, 2747, 7005)

>  <SA_score>  (22) 
2.51

>  <QED>  (22) 
0.4

>  <LogP>  (22) 
5.8

>  <clogp>  (22) 
5.77

>  <NAR>  (22) 
4

>  <NCA>  (22) 
0

>  <nrot>  (22) 
5

>  <TPSA>  (22) 
88.1

>  <HBA>  (22) 
5

>  <HBD>  (22) 
1

>  <NRB>  (22) 
5

>  <NHA>  (22) 
35

>  <RoF>  (22) 
1

>  <Frag>  (22) 
0

>  <Lead>  (22) 
0

>  <Drug>  (22) 
0

>  <PKI>  (22) 
1

>  <PAINSA>  (22) 
0

>  <PAINSB>  (22) 
0

>  <PAINSC>  (22) 
0

$$$$

     RDKit          3D

 37 40  0  0  0  0  0  0  0  0999 V2000
    6.1862   10.8421   -2.3929 C   0  0  0  0  0  0  0  0  0  0  0  0
    6.1981   12.1512   -2.8625 C   0  0  0  0  0  0  0  0  0  0  0  0
    6.5775   12.4209   -4.1870 C   0  0  0  0  0  0  0  0  0  0  0  0
    6.9434   11.4377   -5.0954 C   0  0  0  0  0  0  0  0  0  0  0  0
    6.9148   10.1171   -4.6322 C   0  0  0  0  0  0  0  0  0  0  0  0
    6.4549    9.8482   -3.3266 C   0  0  0  0  0  0  0  0  0  0  0  0
    7.5322    7.8762   -4.7801 O   0  0  0  0  0  0  0  0  0  0  0  0
    7.5659    8.9709   -5.3509 C   0  0  0  0  0  0  0  0  0  0  0  0
    8.0286    9.1327   -6.6362 N   0  0  0  0  0  0  0  0  0  0  0  0
    6.2204    9.4758    6.0006 C   0  0  0  0  0  0  0  0  0  0  0  0
    4.8245    9.2894    5.9421 C   0  0  0  0  0  0  0  0  0  0  0  0
    4.1657    9.4412    4.7690 N   0  0  0  0  0  0  0  0  0  0  0  0
    4.8035    9.7747    3.6147 C   0  0  0  0  0  0  0  0  0  0  0  0
    6.2073    9.9770    3.6027 C   0  0  0  0  0  0  0  0  0  0  0  0
    6.9140    9.8235    4.8143 C   0  0  0  0  0  0  0  0  0  0  0  0
    6.8796   10.2950    2.2430 C   0  0  0  0  0  0  0  0  0  0  0  0
    8.1722   10.6212    2.1336 C   0  0  0  0  0  0  0  0  0  0  0  0
    8.6702   10.8692    0.8409 C   0  0  0  0  0  0  0  0  0  0  0  0
    7.8694   10.7766   -0.2181 N   0  0  0  0  0  0  0  0  0  0  0  0
    6.5954   10.4507   -0.0796 C   0  0  0  0  0  0  0  0  0  0  0  0
    6.0708   10.2163    1.1356 N   0  0  0  0  0  0  0  0  0  0  0  0
    5.6949   10.3079   -1.1282 N   0  0  0  0  0  0  0  0  0  0  0  0
    8.2772    7.8647   -7.3956 C   0  0  0  0  0  0  0  0  0  0  0  0
    7.4073    6.8087   -7.2056 C   0  0  0  0  0  0  0  0  0  0  0  0
    7.7266    5.8333   -8.1980 C   0  0  0  0  0  0  0  0  0  0  0  0
    8.7353    6.3119   -8.9277 N   0  0  0  0  0  0  0  0  0  0  0  0
    9.0837    7.5714   -8.4548 N   0  0  0  0  0  0  0  0  0  0  0  0
   10.1434    8.4451   -8.9748 C   0  0  0  0  0  0  0  0  0  0  0  0
   11.2027    9.8162   -7.3056 C   0  0  0  0  0  0  0  0  0  0  0  0
   10.2739    9.6801   -8.3852 O   0  0  0  0  0  0  0  0  0  0  0  0
    4.5589    9.5357   -1.1701 C   0  0  0  0  0  0  0  0  0  0  0  0
    3.4917    9.7890   -0.6182 O   0  0  0  0  0  0  0  0  0  0  0  0
    4.6193    8.4112   -2.2200 C   0  0  0  0  0  0  0  0  0  0  0  0
    7.0290    4.4741   -8.3844 C   0  0  0  0  0  0  0  0  0  0  0  0
    7.0618    3.7041   -7.0770 C   0  0  0  0  0  0  0  0  0  0  0  0
    7.7154    3.7160   -9.4543 C   0  0  0  0  0  0  0  0  0  0  0  0
    5.6053    4.7179   -8.7837 C   0  0  0  0  0  0  0  0  0  0  0  0
  1  2  2  0
  1  6  1  0
  2  3  1  0
  3  4  2  0
  4  5  1  0
  5  6  2  0
  7  8  2  0
  8  9  1  0
 10 11  2  0
 10 15  1  0
 11 12  1  0
 12 13  2  0
 13 14  1  0
 14 15  2  0
 16 17  2  0
 16 21  1  0
 17 18  1  0
 18 19  2  0
 19 20  1  0
 20 21  2  0
 20 22  1  0
 23 24  2  0
 23 27  1  0
 24 25  1  0
 25 26  2  0
 26 27  1  0
 27 28  1  0
 29 30  1  0
 31 32  2  0
 31 33  1  0
 34 35  1  0
 34 36  1  0
 34 37  1  0
 31 22  1  0
  1 22  1  0
  8  5  1  0
 30 28  1  0
 34 25  1  0
 14 16  1  0
  9 23  1  0
M  END
>  <Smiles>  (23) 
COCn1nc(C(C)(C)C)cc1NC(=O)c1cccc(N(C(C)=O)c2nccc(-c3cccnc3)n2)c1

>  <MW>  (23) 
499.2

>  <2D_mol>  (23) 
<img data-content="rdkit/molecule" src="data:image/png;base64,iVBORw0KGgoAAAANSUhEUgAAAMgAAADICAIAAAAiOjnJAAAABmJLR0QA/wD/AP+gvaeTAAAgAElEQVR4nO2deVhTV/rH3wQCQSDsiFIWtYjiUnG3SN2oa8alNtWq8amtRWZG41g7Yju/Tjo6ndJxdKJWHWztM6m21vDotLgX6xbcqmBBUauAIKIghH0NJO/vj4NpBIFA7kkkns9fJPfec06433vue8897/fwEBEYDK7hW7sBDNuECYtBBSYsBhWYsBhUYMJiUIEJi0EFJiwGFZiwGFRgwmJQgQmLQQUmLAYVmLAYVGDCYlCBCYtBBSYsBhWYsBhUYMJiUIEJi0EFJiwGFZiwGFRgwmJQgQmLQQUmLAYVmLAYVGDCYlCBCYtBBSYsBhWYsBhUYMJiUIEJi0EFJiwGFZiwGFSwt3YDrIlOp/v++++FQqGnp+eYMWOs3RzbAp9XsrOzX3nlFQDw9vYGgIiIiMTERGs3ynZ4HoWl1+u3bdvm7OwMAP7+/gsWLHBzcyOX2ZgxYw4ePKjX663dxi7PcyesBw8ezJgxg8hIIpFoNBpErKioUCgUPXr0IN8PGjRIqVQ2NjZau7FdmOdLWCqVytPTEwB8fHz279/fbGtVVZVCoXjhhReIvHr37q1QKOrq6qzS1K7O8yKswsLCOXPmEMVMnz79wYMHxls//PDDf//731VVVYhYX1+vVCr79u1Ldg4KClIoFDU1NVZqeFfluRDWoUOHyG3Ozc0tPj6+2db79+87ODiQbuyTTz4pKytDRJ1Op1KpwsLCiLx8fX3lcjnZxDAFGxdWWVlZdHQ0Ecerr7567969p+6WlJRkGG5wdXWVyWQPHz5ERJ1Ol5iYOGLECLLJy8tLLpeTsIzRNrYsrB9//JEETE5OTnFxcTqdru391Wq1WCwmGnJ2dpbJZHl5eYio1+sPHz788ssvk00ikeiDDz5goX3b2KawampqZDIZj8cjIwi//vqr6cempqZKJBJyrIODg1QqvX37NtlkUN6gQYOSkpLotN1GsEFhnT9/PiQkBACEQmFcXFznupb09HSpVGpnZwcAfD5fIpHcuHGDbNq8eTO5sXLaalvD1oR1+/ZtooahQ4dev37dzNIyMzOjo6MFAgEAvPfee+TLK1eukPLNbqwtY2vCWrZsmaen57vvvqvVarkqMzs7+/e//31+fj75mJOTQ4YhuCrfJrG1l9D3798vKSmZNWsW6WY4oVevXtu3bzd89PLyAoDi4mKuyrdJbG3ajPFZz8vLu3DhAucKcHFxcXR0rK6urqur47ZkW8I2haXRaABg9erVL7/88smTJzmvhbwXKikp4bxkm8GWhWX8N7eQmTbsbtgGthZjWUZYffpEaLVhZWW2dllyiK0Jy7gvoScsO7sdv/4Kjx5xXrDtYGvXnLGY6N2wvL0BANidsA1sWVj0eiwvLwAACgXbDrYmLMvcCpmw2sXWhNXyVsiEZSKlpaUclmZrwnJ0dHRxcdFqtVVVVfSGyG0vxqqsrAwICJgwYYJWq+WkQFsTFhgNvru5uQkEgoqKioaGBq6rALCtHmv//v3V1dUAQCbTmo/NCkuj0fB4PA8PD0TkfIicCIuja/uZ4JtvvgGAhQsXclWgDQrLOLSiFL/36QMNDZCaym2pVuPhw4enTp1ydHR8/fXXuSrTBoVlHFpREta33wKZw/z55/DLL9yWbQX27t2r0+nEYrG7uztXZdqssIiYPv744x9++KF///6dLu3BA5g9G9LTm3/v7g7nzpnRymcJzu+DYHuvdOBJYU2aNMmcor79FlasgJISqKyEn34CAEAEvR4A4O234auvIDzc/PZamZs3b6ampnp4eEyfPp3DYm2wx3JxcQGAX3/91ZxCSktBKoWFC6GkBKZMga+/BgDIzYWoKPjHPwAAHBxgxAhb6LT27NkDABKJxNHRkctyrT2FlWPOnz8fEBAQEBAAABERESdOnOhEIYmJiZMmnQBAkQi//LLpyy+/RJEIATAgAHftwlOnsL4eg4Px6lUu229h9Hp9r169AODMmTPclmw7wqqtrV29ejWfzweAgIAAYiYDAOPGjfvxxx9NLKS8vHzJkiUA4OfnP2NG2d27iIgFBThrFgIgAEokWFRE70dYGrVaDQCBgYHtJl12FIsK68GDB6tWrVq3bt3GjRuJUQJXpKWlvfTSSwBgb28fGxtbX19fXl4eFxdHpnoCwJAhQ5RKZdv/PrVa3adPH3gywVWlQm9vBEB3d2yRnf9MYE7qbExMDACsXbuWw/YQLCes7777joTVZGzX29t7/fr1paWlZhbb0NAQFxdHygwLC7t8+bLx1srKSoVC0bNnTyKvgQMHKpXKhoaGluXs3buXJKmOHj361q1biFhcXPynP50nHdX06fg4SeeZ49NPPw0LC5PL5VlZWR06UKvVkjOSnp7OeassIazS0lKpVEpO7ZQpUw4cODBx4kTy0cXFRSaTNfN+MZ2MjIzhw4cDAI/Hi46Orq6ufupudXV18fHxJPACgF69eikUitraWuN9qqqq+vXrFxsbS/LGjh075u/v7+npHRhYoFDgs+zERnwJAYDP548fP/6LL74w8XL9/vvvAeCll16i0Srqwjp69Ki/vz8AuLq6xsfHG8zyjI0SHB0do6OjiVGCiej1+vj4+G7dugFAcHDwqVOn2j1Eq9UqlcrQ0FBSaWBgoEKhMNZifX09IlZUVCxdutQQn92924FWWYXGxsakpCSpVEoeh8n/UywWK5XK1q40gkQiAYB//vOfNFpFUVjl5eXR0dHk/hIREXHnzh3DJsPN6OrVq82MEkzxWbh79+748ePJP1EqlVZUVJjeKmIgM3ToUHK4j4+PsT9RcnLyiy++CI/T8zkPaalSU1OjUqnEYrG9fdPwpLu7u1QqTUxMbBmHlZeXOzk58fn8Dl3PpkNLWG2foaioKLFY/PPPP5OP165dk0ql5N9BjBIyMjKeWizpqMil6efn12k7Wr1en5iYOHLkSHICRCLR6tWrV65cSR4qR4wYcfPmzc6V/CyQn5+vUCgiIiIMg0ovvPCCTCZLSUkx7LNr1y4AmDhxIqU2cC+s2tra2NhYcoZGjhzZ8gzl5OSQsTgejycWi8+fP0++z8rKkslkxpsuXbpkfODDhw8Nd0+JRFJcXGx+a9VqtWF03t7eXiAQrFu37qnRfVfkxo0bcrmcXOEEEuZnZ2eTMHfXrl2UquZYWJcuXerXr5/hsb81A4XCwkK5XC4SicivNbbCzs3NlclkTk5Ohk1kkNNgH+rh4bFnzx5um33mzJlly5Z98cUXqamp3Jb8LKDX69VqdUxMjGHwhc/n83g8gUCQm5tLqVLOhEUe+4ljwoABA4x73dYoKiqSy+UeHh7k14aHh6tUKhLdP3z48P333zdEowbD2VmzZhUUFHDV5ucNQ5jv4ODg6upqCPNVKhV5cOEQboR1/fp1Eg7z+XyZTNYhp+E2rLDJIKebm1tgYKCTk1NL+1BG5xg4cCAADB48mEQsAODp6RkTE6NWq7nyuDdXWDqdTqFQkMCoV69enX7lVFVVtWnTJsNIZmhoqMEumwy3jB8/3symMggZGRkkoqirq2sZ5gcEBMhkMvNDAnOFdefOHaFQyOPx/vjHP7Y9amIKxlbYW7duJV+mpKSQG6WZhTMIa9euBYCYmBjjLzMyMuRyOXmjZRzm3yWvSzuOucIiZsMKhcLMcoxpaGjYs2ePwVqdGJ0FBgZyWMVzi16vDw4OBgC1Wv3UHa5cuSKTyXx8fAxhfkRERHx8fHl5eYcqMldY5Pmf6vJGVVVVANCtWzd6VTw/nD59GgCCgoLajqXq6uoOHDjw2muvGSZpOTk5zZs3LzEx0USrRHMn+hlP11yyZImfn9+ZM2fMLLMZzs7OQqGwpqamtraW25KfQ8gs5EWLFpG3Ha3h6Og4Z86c/fv3FxYWKpVKsVis1Wr37dv3+uuvV1ZWmlKRuVOTjYVVXV1dWFhYWFhoZplPrSU/P1+j0RjGHRidQKvVHjhwAADefPNNEw9xc3NbvHjx4sWL8/Lyvv32W41GYxgMaxsuhUXTK4EJiwMOHz6s0WiGDh06YMCAjh4bEBAQGxtr+v7mCssyJhzDhv3Z3d2xvNyka4XRGjSycVqja/RYVVWLzp4FCvfY54jy8vIjR47w+fx58+ZZoDoug3c/vz59+vwOMYSDdjWvBcC2TDgsT0JCQm1t7aRJk8j0ONqY22P5+IwKDNTW1vIBwM1tZlbWzNu3uWjXk9ieCYflseR9EMwXlqen0717TfYY9E4/E5aZ5Ofnnz17VigUzp492zI1mn8rBADQaACRomsUE5aZ7NmzR6/Xz5o1y7CsOm3MFZaDA7i6QkMDVFZSPP1EskxYncbC90HgJMXeoCc3NxAIoLyce+MoFrybQ3p6+rVr1zw9PadMmWKxSjkwBfHygpwc0GigVy947z1wdASdzvxSn6BHDxg9GgYO5LjY54HGxsaNGzcCwPz587ly6zMFDoRlHFrFxZlf3lMIDIQLF6iUbKtoNJqTJ08ePHjw0KFDZWVlPj4+5ng5dQbzX5gvWIAAyOE09MfzZX5j926cMgURcevWrm3CQRW9Xp+SkrJ+/frRo0cbpoYCgK+vLwAEBQV1dOqLOXAQY733Hhw/DpMnm18SAEBSEvTtCwcONP/elozOuKWmpubEiRMrV64MDAwcNmzYRx99dPHiRTKPKi4u7saNG/n5+aNGjcrNzV21apXlmmWmMDnsSyorMSYGeTwEwLlzm7589AjLynD3bjx+HN9+m/VYv5GVlRUfHy8Wi419rXx9faVSqUqlatY53bp1i2SNGyZ804YDYc2bh8nJ5p7y8+cxJAQBUCjEuDgkibuHD2OPHiiV4u7deOoU7tiB8+c/18JqaGhQq9WxsbFhYWEGMfH5/GHDhsnl8itXrjSbvqfX67dt23bkyBFEVCgUAODj41NYWGiBpnIgLOO+JC0NO5LvjvjY12rcuGsAOHQoXruGiFhaiosXN1lSRUXhV1/ZiNGZmRDvLoKXl9eCBQu++eabNhJ39+3bBwA9e/bUaDR6vX7y5MkAMHv2bAs0lQNhGfqSlBQMCUGRCGNjUaMx6fDLly+Ti08k6vH3v9eSWa9JSRgQgADo5IRxcdil/BMoEhcX5+zs3KNHjw8++CA5OdkUWyydTkdMLubPn4+IOTk5IpHIwcHlf//Lpt1aboRF+pKkJIyMbOpmXF1xzRpsI7fU2Neqf//+xMehpgZjY5HPRwAcPRpN8AexNtXV+O67+Ic/4FtvmXoxdZa//OUvALB+/foOHXX37l2Sm7pv3z5E3L37cGhojacndbsv7r0b1GoUi5ticEdHjI7Ge/eeshsxpeDz+atWrSIJOcnJya+9dpkcZQiznnU2bsSTJxER09Pxgw+oVvX+++8DwIYNGzp64M6dOwGge/eeBQW1iDhnDgLgq6/SNf2i5Tbz8884e3aTvIKDc5YuXWpsY4SIjY2NCxYsOH36NCLW1dWtWbPGzs7O0VEkFpdT8JejxtKl+NgCCSUSqlUtX74cALZs2YKI8+fP9/Dw+Omnn0w5UK/XL1r00cCBFb/7HSJiYSH6+iIA7txJsbV0jdeuXcMFC3DcuD+QzkksFrf0dEhPTw8PDwcj+1CqTeKYDRvw9GlExOvXkYKTpzHvvvsuAOzcuRMRo6KiAMB00978fPT0RAAk7jIHDiAAOjvjkxc7l1jCKjI7O1smkwmFQnjsT3Tx4kV8Mszq3bt3aymUzy45OXj8OC5ciDIZRkbi8uXY2bxhUyB2m19//TUiRkZGAsDZs2dNP/zbb5EYjOfkICLOn48AGBFBK+SwnLntvXv3VqxYYfAnioyMJNYUfD5/5cqVNS3f4zz7LFnyWycQFYUAaHIX0gmIsyOJwUeMGAEAzfzD2uWNNxAAIyNRp8PSUnzhBQTATZuotNZyK1MEBARs2bIlNzdXLpe7u7ur1eqcnJzAwMCkpCSFQmEQXFfCeAIa/bmI9fX1AEA6fuO/TWfbNvDzg6oq0GjA3R3+8x/w9wejoVYusfSSJz4+Ph9//HFWVlbPnj2rqqoSEhIMDspdD8sKq66uDgDICxzjv03H2xt++gkuXQLizDBjBty5A5TmaFlnLR1PT8/evXvD4yuvq2I8sbUr9FgAEBYGAsFvH52cYM8emDoVgOsl8qy2SBO9lcAth/HE1q7QY7UGjZkjVhMWvZXALYexmOivP85Jj/VUyBJ53GJlYdlCj9V1YqzWoLFEHhOWGXh51QmFDwEAoMrHJ2HMmP2P/cpoYNxLabVaMFtYmzbBsmXQ2AgA8PbbcPEiB400YLUVVm1AWA1eXt3q6+1u39YiPvLweOPChV4FBXOpVWfopbRarV6vd3BwMJ5/3FGSk2HtWmhshHnzgKzycfcuRw0FACv2WL6+AcHBk/n8ftZqgPkIBAJXV9fGxsaKigpj1x1KGHos8++DhYUwfz40NMCaNUBptMdqPZaHx+ScnMk3b1qrfm7w9vauqKgoLi7u06ePg4NDZWWlVqullGVl0BMivvPOO4jYuXJ0OpBKIT8fxo+Hv/+d0yYaQ2U83wRu3EAA7NfPWvVzg/GrFT8/PwDo9BJ57WJnZwcA5ix7SVizBgGwe3e6U7KsGLwDdP2seePROKpRY319vU6ns7OzKyoqMqecgwdhwwawtweVCh6b6lPBasLy9AQeD0pKQK+3VhM4wHg0jt6Qb3Z29quvvkpWufb39x87duzOnTtNNJk1JjMTFi8GRPjsM3i8eiYtrCYse3twdwedDsrLrdUEDmhpaMht/I6In3/++aBBg9Rqtaura2RkpEAgOHfu3LJly/z8/BYuXHjkyJFGMmDQHnV1MG8elJXBrFlgifxCirfZ9njxRQTA27et2ARzWbduHQAMHz588+bNoaGh/fv3J7lWnJCbm2tY8k4ikWg0GkQsKSmJj4+PjIw0+Gn7+fV87z3thQvtlEbm+ISE/DbjlSrWFNaoUQiA7f5HnmWOHTtGFnowLFQ2ffr05ORk80tWqVRkXTQfH5+nZpnm5eUpFIrw8PDw8PdJAktgIMbGPj0DpagIg4PR2bkpu84CWFNYM2agQIDHj9OtJSsr6+eff+7QgmSmoNVq5XI5eVIbOHDgiRMn5HK5wdbMeAXGjlJQgG+/nUnGLObMmdNufmlaWuXq1dizZ1N+FACOGoVbtmCz4zQaNG2KPDdYU1i0J40WFhbOnj1bJBK5ubn5+voar/1sJunp6UOGDIEW8/SLi4s/+ugjd3d3Iq9Ro0YdPZrdoWSYhAT09kYAnDpVsXv3btMP1OnwxAl86y0UiZrkFRxsTTMVqwmL9m9WqVTkMU0kEhkWtfL29l6/fn1paWmnizVlnn5lZSVZgVEkCnBz0w8ciEoltrsacFkZRkc3aWLyZOz0EuA1NbhvH86ciR9+yJkBQiewprAo/eaysrLo6GiipMmTJ5NV2pOSkshCZQDg6uoqk8k6MZKZmZk5duxYAODxeNHR0VVVVW3sXF1d/eWX6WReOQD27YtffYWtLXB0/HjTDPRu3VCh4Czjz4pmKtYRVkND89+8fTs3Ufzx48fJsijdunVTKBTNTDLUarVhuXJHR8fo6Og803oGvV4fHx9PRpKCgoJMTOhDxPp6VCqxb180xNcKxRMxQEMDRkc3JWBGRmJWlsk/1QSsaKbSlrAyMjI4z/LT6zE+HgcMwC+++O03HzuGDg5N2UidXqCuurpaJpORh/AxY8bcfnIYY/Pmzbdu3SJ/p6amSiQSsqeDg4NUKv21zWT+nJycCRMmGB77S0pKOto2ciGFhTXJa/jwJ8KAN998wmOHQwwGCP7+2MGMHnNpVVharTYoKKh79+5xcXHmL51KuHsXx41r+ufGxPxm+nD6NH74Ibq5NW0aMwYPHerY7eDcuXMhISEAIBQK4+Limr1Qy8jI4PP5JGP28uXL5Mv09HSpVEoe6/h8vkQiycjIaFmySqUiwXj37t2///57M3496vWYmIgjR+KaNU+EARoNPq1mzhCLEQCPHqVYRUtaFVZ2dvagQYPIZerr6/vpp5+aaTSoVKKra9Prz6eeoNJSXL++6ZkIAIcMwYQEva49r5na2trY2Fiij8GDB//yyy8t98nLy1u2bBmZZ0IyZi88vu9mZWXJZDKyiSiP2JMgYkFBwaxZswwdVVFRkTk/3xgLhz7/938IgCtWUK/ImLZuhXq9PjExcfTo0cYx78OHDztaR0EBzpzZJBeJBNs+QVVVqFA0RbKjRuX37t07Pj6+tVU909LSBg8e3PKx/6kUFhbK5XKRSNRyqCknJ0cmkxlyGyMiIv7617+Sh0p3d/f4+PiO/uS2sXDoc/48AmCvXtQrMsak4N045nV2dpbJZPfv3zexgoSEY97eOgD08sLvvjO1WXV1uGMHTpjQ9E4rODh4+/btxoOcxo/9YWFhhhtcuxQVFcnlcjKoDQDh4eEqlYrE+ER5ZJCTLPc4Y8YMGtNgjL2fLCAsna7JBeRxkGkJOvBUmJycLBaLjWPeO216SpSWli5atAgAXnlFMXUqmizF39DpdCqVyuAjbRjkzMjIGDZsmOGxvxMhYEVFhUKhIDOoAGDQoEFKpZJEZkVFRSSHdtq0aR1u8bPKokUIgBs3Wq7GDg83pKWlGWJegUAglUpv3rzZcrcffvihe/fu5Aa6a9d/zWmiTqdLSEggI90A4ObmJhAI2hifNJ2qqqpNmzb1fDwvaevWreR7Yii1dOlScwpvg927MSkJEXHrVgu9Kt27FwFw4kRL1EXo5DhWZmZmdHS0vb29IeY13IzKy8sN45MRERFt92odQq1WT5w4USgUurq6vvPOO5WVlZwUW1dXt2PHjvDwcMMLH7Jw8pw5czgpvyWWF1ZJCdrbo0BgoakNaOYA6d27dw3+RAAQFRW1efPmwMBAw2N/u890nYB0hPk059WeOXMGACIjIymVv3s3isW4bBmOHWu5yR1RUTXDhx9JTGzuT0YJDkbeCwoKYmNjiY04iXnDwsJM9wTrKGQQJC0tjXysq6vjXL7Xr18nv4LbYg1YvsdCxM8++wwAlixZYpnqOJhB2r1797FjxwqFwgEDBmzfvn3atGk3btxISkoyv+SnYjxpc/DgwUKhMDs7m9sqbMFXogXTp08HgMOHD+stMhmcm6nJjo6OJSUlPXv2nDdv3ty5c4HmWTEWFhl54rwuT09PHo9HZmxyWzJh0SKIigIAWL4cHo8SUmfgwIFBQUGPHj1KTU21QHXcCKtlTgG91E3j8iklxhhnonJbsnWZNm0aABw+fNgCdXEpLAtkQTUrn56ILZDZbHlmzJgBAEeOHLFAXV1bWPTqsgFriZZMmjSpW7duV65cKSwspF0XN8JycXERCoXV1dW1tbW0r3UmrE7j5OQ0btw4vV6/cePG6upqqnVxlldIBhpKSko8PT35fH5paSmlpw8LxFhgo7dCAFi0aNGkSZM2bNjg5uY2fPjwlStXJiQklJSUcF4RZ6YgXl5eDx480Gg0/v7+Pb29vXm8qrIykacnV+UbVwRPxlisxzKdBQsWODo6VlRUXL16NSUlJSUlZcuWLXZ2doMHD54wbty/XnmFFxnZ5E5oHpwJ68chQ1x1OkFpKQDkiUSQmQkaDVAWFj2/SVsVFgDMnTt37ty51dXVFy5cSE5OPnfuXHJy8tWrV1+sruYpFAAAvXtDVBRERMC4cRAU1LlaOBOWX20t3LgBjx4BAHh5NQkrJISr8g1YxofDhoVFcHZ2joqKIkun1NbWXrx40TEtDRIT4dIlyM6GnTth504AgJAQiIyEv/0N1q0DgQBqamDjRlP6C+78sVo6vdI5K+7u7vb29mVlZY2NjbRjLBsWljFOTk4TJkyACRPgT3+CxkZIS4PkZDh3Dk6cgDt3ID8f+vWDN9+ECRPg2jX417/gH/9ot0zuTEFamp7TiXx5PJ67uzsilpaWchti19TUGP62BVPnzmFvD8OGwcqVoFJBURFcvgz//S/cvg1DhwIADBoEmZmmFMOdsCxoIWzQk1Ao7NatW319vfkPz0ePHu3bt++xY8fIR5u/FZqEnR0MHw4SCYSGNi0ukJEBj7N/24brW6FF3PSNz/rq1avt7OzMealXXl6+cuVKpVIJAHv37p06dSoA6HQ6YMIyEBMDq1bBgQNQUWGqvSRn8yQOHUIAnD4dEXHHDgTAZcs4K/xJZs6cCQBmJmMRkpKSAgICAMDJyckwgUylUnl5eQkEgoMHD5pfhe3w9dfo54d/+5sp+3IdY5Eei2bwDo9vhWa+l6itrV27du2UKVPy8vJGjRp19erV2NjYiooKqVT6xhtvaDSaSZMmkRU6GU24u0NBAZj4qpEzORcX47ZtSGzHqqsxL4+em8yWLVvCwsJ8fHwUCkXnFjq8cOFCaGgoAAgEArlcTtIojh496u/vDwAikSg+Pl5Pdc3krkhNDTo5IZ/f1iLyj+Hau8FSq7qTSAgA/Pz8NmzYYPr892a+VqmpqUhznr6tMXUqAqBS2e6OXAvLUqu6k2TakSNHEjWIRKLY2FhNe1Jutv40SVRUq9XE54jePH3bYetWBMA33mh3R66FZcFV3Qlqtdpg1Oni4iKTyVrLs0hLSyN5Y6GhoWRR6pqamtjYWLJwyMiRI5+ax8Z4guxsBEA3t1YNmR7DtbAsuKq7MSRXmyTTEn+ie/futdxt7ty5Bl+rixcvkjCL9F6tZfEzmtO/PwI0neXW4VpYlZW4dCnKZPjWW1hczHHh7XH16tVmybS3nswqJ0G6VquNi4sjvdeAAQNSUiyUEWUj/PnPemfn+5980vZe1vQgpcT169elUqlxMq2xdK5duzZ06FCySSaTcW56a/Oknz3r4uDQbm6cDQqLkJ2dbUimJdZF58+fj4uLI45FvXv3PnPmjLXb2CVpaGgghmGZmZlt7GazwiLk5uauWLHC4E9ERLZ8+XKurOSeTyQSCQB8/vnnbezDQzqpc88UhYWFmzZtygfWN6MAAAD1SURBVMjIEAqFMTExZBISo9Molcq33npr2rRpbST8PBfCYnBLUVGRn5+fg4ODRqMh1gotsdoiTYyui4+Pz/Dhw+vq6k6ePNnaPkxYjM5gcIJobQcmLEZnmDFjRkhICLGseiosxmJQgfVYDCowYTGowITFoAITFoMKTFgMKjBhMajAhMWgAhMWgwpMWAwqMGExqMCExaACExaDCkxYDCowYTGowITFoAITFoMKTFgMKjBhMajAhMWgAhMWgwpMWAwqMGExqMCExaACExaDCkxYDCowYTGowITFoAITFoMKTFgMKjBhMajAhMWgAhMWgwpMWAwq/D8qS6OJMWsXKwAAAABJRU5ErkJggg==" alt="Mol"/>

>  <Name>  (23) 
ABL1_HUMAN_2HYY-B_alignment_L1F009@ABL1_HUMAN_2HYY-A_alignment_L1F009#ABL1_MOUSE_3MS9-AA_alignment_L2F009#ABL1_MOUSE_1IEP-B_alignment_L1F009@ABL2_HUMAN_3GVU-AA_alignment_L2F009#MK14_HUMAN_3MVL-A_alignment_L1F004#ABL1_HUMAN_3PYY-BA_alignment_L2F009#ABL1_MOUSE_1IEP-A_alignment_L1F009#ABL1_MOUSE_1OPJ-B_alignment_L1F009::DDR1_HUMAN_5FDP-A_alignment_L1F019#MK14_HUMAN_3CTQ-A_alignment_L1F037#MK11_HUMAN_3GP0-AA_alignment_L1F025#VGFR2_HUMAN_3B8R-B_alignment_L1F048::ABL1_HUMAN_2HYY-C_alignment_L1F006#ABL1_MOUSE_1IEP-B_alignment_L1F006#ABL1_MOUSE_1FPU-A_alignment_L1F002#ABL1_MOUSE_1OPJ-A_alignment_L1F006#ABL2_HUMAN_3GVU-AA_alignment_L2F006#ABL1_HUMAN_2HYY-A_alignment_L1F006::ABL1_MOUSE_1IEP-A_alignment_L1F018#ABL1_HUMAN_2HYY-B_alignment_L1F018#ABL2_HUMAN_3GVU-AA_alignment_L2F018#ABL1_HUMAN_2HYY-A_alignment_L1F018#ABL1_HUMAN_2HYY-D_alignment_L1F018#ABL1_HUMAN_2HYY-C_alignment_L1F018#ERROR_4CSV-A_alignment_L1F018::MK13_HUMAN_4EYJ-A_alignment_L1F025::MK14_HUMAN_3CTQ-A_alignment_L1F018::DYR1A_HUMAN_5A4L-B_pocket_L1F003::MK13_HUMAN_4EYJ-A_alignment_L1F026::

>  <score_inter>  (23) 
-35.1128

>  <best_rmsd>  (23) 
2.38

>  <Lfrag>  (23) 
(12545, 3527, 17386, 21781, 16375, 569, 2747, 7292)

>  <SA_score>  (23) 
2.94

>  <QED>  (23) 
0.4

>  <LogP>  (23) 
4.6

>  <clogp>  (23) 
4.57

>  <NAR>  (23) 
4

>  <NCA>  (23) 
0

>  <nrot>  (23) 
7

>  <TPSA>  (23) 
115.1

>  <HBA>  (23) 
8

>  <HBD>  (23) 
1

>  <NRB>  (23) 
7

>  <NHA>  (23) 
37

>  <RoF>  (23) 
0

>  <Frag>  (23) 
0

>  <Lead>  (23) 
0

>  <Drug>  (23) 
1

>  <PKI>  (23) 
1

>  <PAINSA>  (23) 
0

>  <PAINSB>  (23) 
0

>  <PAINSC>  (23) 
0

$$$$

     RDKit          3D

 35 38  0  0  0  0  0  0  0  0999 V2000
    7.0290    4.4741   -8.3844 C   0  0  0  0  0  0  0  0  0  0  0  0
    7.0618    3.7041   -7.0770 C   0  0  0  0  0  0  0  0  0  0  0  0
    7.7154    3.7160   -9.4543 C   0  0  0  0  0  0  0  0  0  0  0  0
    5.6053    4.7179   -8.7837 C   0  0  0  0  0  0  0  0  0  0  0  0
    8.2772    7.8647   -7.3956 C   0  0  0  0  0  0  0  0  0  0  0  0
    7.4073    6.8087   -7.2056 C   0  0  0  0  0  0  0  0  0  0  0  0
    7.7266    5.8333   -8.1980 C   0  0  0  0  0  0  0  0  0  0  0  0
    8.7353    6.3119   -8.9277 N   0  0  0  0  0  0  0  0  0  0  0  0
    9.0837    7.5714   -8.4548 N   0  0  0  0  0  0  0  0  0  0  0  0
   10.1434    8.4451   -8.9748 C   0  0  0  0  0  0  0  0  0  0  0  0
    6.8541   10.3315    2.3614 C   0  0  0  0  0  0  0  0  0  0  0  0
    6.0943   10.3873    1.2273 N   0  0  0  0  0  0  0  0  0  0  0  0
    6.5774   10.7064    0.0297 C   0  0  0  0  0  0  0  0  0  0  0  0
    7.9143   10.9981   -0.0749 N   0  0  0  0  0  0  0  0  0  0  0  0
    8.7428   10.9660    0.9991 C   0  0  0  0  0  0  0  0  0  0  0  0
    8.2251   10.6271    2.2606 C   0  0  0  0  0  0  0  0  0  0  0  0
    5.7954   10.7482   -1.0656 N   0  0  0  0  0  0  0  0  0  0  0  0
    7.5322    7.8762   -4.7801 O   0  0  0  0  0  0  0  0  0  0  0  0
    7.5659    8.9709   -5.3509 C   0  0  0  0  0  0  0  0  0  0  0  0
    8.0286    9.1327   -6.6362 N   0  0  0  0  0  0  0  0  0  0  0  0
   11.2027    9.8162   -7.3056 C   0  0  0  0  0  0  0  0  0  0  0  0
   10.2739    9.6801   -8.3852 O   0  0  0  0  0  0  0  0  0  0  0  0
    6.2204    9.4758    6.0006 C   0  0  0  0  0  0  0  0  0  0  0  0
    4.8245    9.2894    5.9421 C   0  0  0  0  0  0  0  0  0  0  0  0
    4.1657    9.4412    4.7690 N   0  0  0  0  0  0  0  0  0  0  0  0
    4.8035    9.7747    3.6147 C   0  0  0  0  0  0  0  0  0  0  0  0
    6.2073    9.9770    3.6027 C   0  0  0  0  0  0  0  0  0  0  0  0
    6.9140    9.8235    4.8143 C   0  0  0  0  0  0  0  0  0  0  0  0
    7.0851   10.1930   -4.5627 C   0  0  0  0  0  0  0  0  0  0  0  0
    6.8957   11.4629   -5.1250 C   0  0  0  0  0  0  0  0  0  0  0  0
    6.4250   12.5283   -4.3517 C   0  0  0  0  0  0  0  0  0  0  0  0
    6.1030   12.3192   -3.0030 C   0  0  0  0  0  0  0  0  0  0  0  0
    5.5850   13.4700   -2.1390 C   0  0  0  0  0  0  0  0  0  0  0  0
    6.2700   11.0586   -2.4427 C   0  0  0  0  0  0  0  0  0  0  0  0
    6.7558    9.9898   -3.2175 C   0  0  0  0  0  0  0  0  0  0  0  0
  1  2  1  0
  1  3  1  0
  1  4  1  0
  5  6  2  0
  5  9  1  0
  6  7  1  0
  7  8  2  0
  8  9  1  0
  9 10  1  0
 11 12  2  0
 11 16  1  0
 12 13  1  0
 13 14  2  0
 13 17  1  0
 14 15  1  0
 15 16  2  0
 18 19  2  0
 19 20  1  0
 21 22  1  0
 23 24  2  0
 23 28  1  0
 24 25  1  0
 25 26  2  0
 26 27  1  0
 27 28  2  0
 29 30  2  0
 29 35  1  0
 30 31  1  0
 31 32  2  0
 32 33  1  0
 32 34  1  0
 34 35  2  0
 19 29  1  0
 17 34  1  0
 22 10  1  0
  1  7  1  0
 27 11  1  0
 20  5  1  0
M  END
>  <Smiles>  (24) 
COCn1nc(C(C)(C)C)cc1NC(=O)c1ccc(C)c(Nc2nccc(-c3cccnc3)n2)c1

>  <MW>  (24) 
471.2

>  <2D_mol>  (24) 
<img data-content="rdkit/molecule" src="data:image/png;base64,iVBORw0KGgoAAAANSUhEUgAAAMgAAADICAIAAAAiOjnJAAAABmJLR0QA/wD/AP+gvaeTAAAbdklEQVR4nO2de1yUVf7HPzPclasSokCmqEQmipAk5kKJec9yHd1AlzIX235lqa2jLqaGl2FXi8ykISUva+aAq3mpCEMEhUxMzUSMiynK1eF+H2bO749DE4uCc3keBmbO++Ufgs/zne+Db85znvOc8z0CQggYDK4RGjoBhnHCxGLwAhOLwQtMLAYvMLEYvMDEYvACE4vBC0wsBi8wsRi8wMRi8AITi8ELTCwGLzCxGLzAxGLwAhOLwQtMLAYvMLEYvMDEYvACE4vBC0wsBi8wsRi8wMRi8AITi8ELTCwGLzCxGLzAxGLwAhOLwQtMLAYvMLEYvMDEYvACE4vBC0wsBi8wsRi8wMRi8AITi8ELTCwGLzCxGLzAxGLwAhOLwQtMLAYvMLEYvMDE+oO6ujpDp2A8MLEAoLS0dM6cObNnz2YbwHAFEwsHDx4cOXLkkSNHLl269Ouvvxo6HSPBpMUqKyubO3duaGioXC6fMmXKzz//7OXlZeikjAViqtQeOTJwwAAADg4Ou3fvNnQ6xoaAmGCvoqoKYjHi4o4EBcVaWu7atevRRx81dE7GhumJ9dVXeP11lJTAzk65bZtw8WKBQGDonIwQUxKruhorVyIuDgAmTMCePRg2zNA5GS2m1Hn/4APExaFPH2zfjvR0ZhWvmECL9fPPSEyEjQ18ffHll4iMZEp1A+aGToB/9u9HdDSEQqxYgT17DJ2NqWBKt0JGN2ICLVZoKJYsgVKJsDBDp2JCmEAfC4CVFVpa0NwMS0tDp2IqmMat0MkJACorDZ2HCWEaYvXrBwAVFYbOw4QwDbFoi8XE6kZMQyzaYrFboWZs3IgdO1BSgk8/1T2IKYnFWiyNqaiAntNpTUKs88OHH5g4MaW52dCJ9FxaWpCQgMmTER8PAIsWYfduAGht1TGgSYj1rVK5ID39zJ07hk6kJ5KXh5Ur4e6OefNw6hT27QMAV1cIhbhyBT4+uH5dl7AmMEAK9OvXD0Al62O1Q6FQfPXVic8+eyE52YwOZfr6YskShIbCzg4ANm5EQACuX8f48di3Dy+8oF18k2ixqFgVrI8FALh79250dLSnp6dINKey8hsrK4hESE5GRgaee67NKgACAVJSIBKhuhovvohVq6BUavMxBp2/2k2cPHkSwLRp0wydiCFRKBRHjhyZOnWqUNjWmowaNSo+/mRVFblxg4jFxNmZjB7d8SyVikRHEzMzApDnnyf37qk0/DiTECszMxPA008/behEDMm3335LfbKxsQkPDz937lxTU9MXX3zx0kuFAKF/xo0jFRUPOPfMGeLqSh57rPnxxwN++OEHTT6OM7EOHz4skUhycnK4Csgh+/fvBzBixAhDJ2IwSktLAfTp0ycmJqaioiI3N1csFj/yyCMAgoPX2tmRiAhy8WJXEW7fJi++KAZgbW29a9euh34iZ2LNnDkTwLFjx7gKyAkNDQ3vvPOOUCg0Nzf/6aefDJ2OwTh79iyAgIAAQsiNGzfU0/zHjh0bH3+wtlajIAqFQiwW0xMXLlzY0NDQxcGciTVp0iQAp06d4iqg/mRmZj7++OMAzM3NxWJxc3OzoTMyGHv27AEQFhZGv5w4caJIJEpOTtYh1P79+/v06QPA19e3oKCgs8M4EyswMBDAuXPn9IwTFUU+/pgUF5PYWN2DNDY2/+Mf/zAzM6NdVFNuqyiRkZEA1q1bx0m0S5cuDRkyxMbG5ptvvunsGM6GGxoaGmjHUP9Q6vcJmzdj506t38RcuYLAQPOkpB8EAoFYLL5w4YKvr6/+WfVq8vLyAAzjaLL/mDFjdu3a1djYuHr16s6O4WyAtLGxERyJtWgRPvkErq7YsgV1dVi2DM8/D5EIIhG6Dt/Sgg0b8K9/obVVOGnS7nPnKseNG6d/PkYAV2KlpaWVlJRMmDChrKys64CctVj6i9XainffRV1d2/sEMzPExWH6dKhUOHEC4eFwd8cbbyAz88GnX72Kp5/G5s1QqRARgWPHhjOr1OTn54MLsWJjY+fPn3/69OmHm8rJTZcQQp9dy8rKdI6wbBkByFNPEdX/DsLJ5UQqJRMmEPVwy6OPErGY5Ob+cczevcTCggBkxAiidzfP2KCti6Ojo/6h/P39AWRmZoaHhwPoYtyBM7FsbW0B1Gr45HofX35JAGJhQdLSOj3m6lWyciVxc2vTy8KCrFnT1tOPiiJ0MKauTsf8jZiMjAwATz31lP6hnJycAJSXl0+YMAFAampqZ0dy3MeytrbW4dwbNxARAQAffojBg9HS8uBFD08+iehobNmClBTs34/GRtjYtPX0nZ2RlwcXF70uwVjhqoNVXl5eWVnp6Ojo7Oz80Jjc9LFaWlqUSqWFhYW5udam1tbipZdQU4PQUISFYdIkPPssyso6PV4oREgI9u6FTAa0mzlkNFbJ5XKVSsVhQK7EonGGDx9eW1tbWlrap0+fQYMGdXYwN2Lp3HMnhCxfHt3YqBg9GnFxWLQIeXmor4etraYRaE/fCKipqYmLi/P19Q0ODh4zZkxiYiJXkbkVa9iwYbm5uQA8PT27KtSj/32XEFJcXAzA1dVV2xO3bNkCwMPjyfx8xfvvE4A4OZH8fE1Pv3SJ+PmRRYu0/diexfnz5xctWtS3b1/6P2JnZwdAIBCsWrWqtbVV//j06Vj/set169YBWLt27aFDhwDMmTOni4MN2WKlpKRERkYKBIKPPno/N/f706e/s7DAgQMYOlTTCHI5Ll7ErVva5tsjqK2tjYuL8/PzCwgIiI+Pr6+vnzBhgkwmk8vlUqnU3NxcIpFMmjSJvj/Whw4tFm0FdEDdUGnUBHYh3YkTJ44fP56cnJyZmZmVlfXrr7/m5+fL5fKqqqoOR/7yyy8AnnjiCc31v337Nh2heO+9927evNm/f38A27Yd1jwCIeTYMQKQmTO1OsnwXLt2benSpXa/z6lzdHSMiIj45Zdf5HL5jz/+SI9JS0sbOHAgAHd398zMTJ0/i5brtbOzo1/GxMTY29sfPqzdz5mibvkWLVoEQCqVdnFwV33txYsXl5SUdPav5ubmdnZ2VlZW9JUkgNu3b0+ePNne3t7MzMzR0dHMzMzBwaH9YTY2NtbW1n379hUIBKtXry4vLw8JCVm5cmVwcLBcLp85c+Y777yo6a8PAKCxEcBDhuN7Dk1NTcePH4+Lizt16hT9jp+fX0RExMKFC7Ozs7dv3/6f//zH2dm5oKDAzMxs4sSJWVlZIpEoIyMjODg4Ojr67bff1urjLl68GBcXt2/fPhcXl8rKyujo6JUrV2ZkZNTU1MydOzcyMnL9+vVCbfqnHfpYw4cP7+roLqR75ZVXZsyYERISEhAQ4OfnN2zYsCFDhjg5Odnb298fR9uBBhcXl/79+8vl8m3btgHw9PSseOAcsy7Zs4cA5K9/1fa87kalUr311lvqn1v//v2XL1+ek5NTWVm5ffv2kSNH0u8LhcJp06a1H2RuP1NlwYIF9fX1D/0suVz+wQcf0GkdAMzMzLy9vWkv+y9/+UttbW1MTIyFhQWAZ599trS0VMNLaG1t3bRp05IlSwghtCm9fft2F8fr3nlvbm6uqKgoKirKz8+XSqUA/P39k5OTExMTZTKZVCrduXOnRCKJiooSi8Vvv/12RETEggULRCLRtGnTAgMDBQKBpaXl1atXW1tbIyMjL1++rEMOsbEEIEuW6HwR3cTnn3/u4+MDwM/PTyqV1tfXZ2VlRUREqDvsrq6uYrG4s1koBw4coEeOGTMmv/NHGxpTfQMZOHCgWCy+efMmIeTYsWOOjo4AvLy8rl27lpqaOmDAAAAeHh7nz5/X6lrq6uoEAoG1tbVSqeziMG6eCo8ePQqA7uygIX//+9/pT6qlpUXnz925s2ro0ObVqx/+e2xYxowZA0AmkxFCjh07Nnr0aHUT9fzzzycmJj70h3DlyhVPT08A/fr16zBZpbq6WiqVto8ZEhIik8k6xLxx48aTTz4JwM7OLiEhobCw8OmnnwZgZWUVFxen4YUolcpPPvkEwMiRI7s+khuxvvjiC9rSan5KXV0dfazYsGGDzp+7adMmAGvWrNE5QvdA++n0Xn/gwAEATk5OS5cuzcvL0zxIdXX1Sy+9BIBOB1IqlVo1e4SQ2traefPm0QhLly6tq6tbunQpPfehM0JLSkokEsnQoUNps3fixImus+VGrN27dwN49dVXtTrr7NmzdNJwVlaWbp9L569FRUXpdnr3QB/vnZ2d6ZdNTU0ymUy36awqlWrDhg20x02fqWkTNXnyZE2aPYpUKqV9rKCgoJKSkvj4eNo/Xrx48QM/MTk5ee7cufQUAEOHDt2yZctDB9i4EWvHjh0A3njjDW1PpL8xPj4+uv2gly9fDmDr1q06nNttpKeng9M1QikpKXZ2dq6urg4ODto2e5S0tDRXV1f8PpZx6dIlf3//Dk1dZWWlVCpVP1iYmZnRO6yGY7bciPXvf/8bwIoVK7Q9sb6+fsSIEQAiIyM1OT47O3vr1q1Tp06lz0e0o/bJJ59onXE38vnnn9NnOj3jNDQ05OTk0N9AugT3zp07Oke7c+cOnU1uZWUVExPT/p/oHVY93O3m5iYWi2/duqVVfG7Eev/99wGsXbtWh3MzMjLMzMzMzc3VY4MdqK+vT05OXrp06eDBg9WjFfQe/8orrwCIj4/XK3ue+ec//wlg/fr1esZJS0sDMH78eLqkWz3mqTMdVt0UFRVJpVLawW//EKBQKHQIzo1YdO7z5s2bdTt9xYoVALy9vRsbG9XfzM7O3rZtW0hIiJWVldqnAQMGhIeHHzx4sLKysqqqiv7O7d27l5Or4InQ0JbBg3Nlsrt6xomPj6cGnD9/HsDYsWM5SW/fvn10hELdi3J3d1+/fn1hYaE+YbkRiw4Kf/jhh7qd3tTURO/lYrGYfue9995Ty2RmZhYYGBgVFZWVlaVUKvPz82NiYkJCQiwtLelIzJAhQ7Kzszm5ED7w8yMA0Wz9cFesWbOGtnz0uXLevHlcZEcIIZcvX54+ffqUKVP0aaI6wI1YERERAD799FOdI1y8eNHCwkIoFKanpxNCkpKSnJ2dRSKRVCotLi6uqqpKTEx87bXX2k8AsrCwCAwMdHd3B+Do6Hj8+HFOroVzHBwIQO7d0zcOHSk4cODA+vXr+Rhk4WQmhRpuxFq4cKH+t6RVq1bRMZKGhgalUnl/40RxcXFZuHChTCarrKwkhNA3X+rRHW5/OvpTWto2F0h/QkOzg4JOXriQ9+ab0X37uvTwniU3YtH/WjqyrDNNTU2jRo0CMGvWrPsbp+DgYIlEcuXKlftPVKlUEomELk+dNm26XN6D3Dp3rq3Yhv7Qlk8uJ+PHE4Ckp3Nww+IPbsSaMWOG+klNH7KysiwsLNQvazs0Tl1D338FB3/v4UG0fP3FI3v3EoCEhuobp33L98gjBCBFRfpnxyPcLKbgarWqn59fTk7OyZMnGxoapk2bRl/cakhQUNCFC5fmzRtYWIigIMTG4pVX9EyHA1xcMGsWAgP1jZObCwDDh6O6GuXlsLWFq6v+2fEIN2L169dvwIABtprPVO+coUOHvvXWW7qd6+ExMDUVK1di+3a8+ipSUiCVGnK21saNcHREXByOHtU3VEEBAAwb1maYpyd6+L6w3IiVkJDASRz9sbLCRx9h9Gj83/9h/378+iu+/rqtGrdBuL+uNSHIzcWIEdrFWbgQU6agpQVnzwJA13PsegJGscDlPhYtQkYGhgyBrS0cHAycSYe61lu3wscHH32kdSgXF7i7Iy8PQC/YytM4xQLg64sLFyCTYcuWP/ZZ2LgRTU0oKcGOHd2UBl2dRghmzsSSJVAocOcOmpvxzjtYvBhNTVoHDArCmjWYPJmHXDnFmMtx9+/f9pf296MdO9DY2La5Dt9ERgLApk04dw5vvw2FArm5+PJL+Pnh9dexezfk8oqYmNr270C7hnba3noLR4/iued4zFx/jLbFao/6fgTgzTfxt791dwITJiAlBQMH4vRpjB2L4cORmQlf39aLF1/y8/NLSkrSJAgtU6//ZiTdg/GL9dNPOHIEDQ0GTuOZZ3DxIp55BnfvIjgYmZnk++9rR42ylcvlM2bM2LRpE+lkR1L1ZiTDhkGh+J9fkh6NoQfSeMfHhwAPKQncbSgURCwmAAkO/i4sLKy2tpauwRIIBGn31dnJzSUrVxIXl7bqOra2JCKCKBRkzRq96mh2D0YulkpF+vYlALlvja0hSUi4Z2trh9/rw548ebL9xP+WlpaEhISICJlA0KbUmDFk505SXW3AlLXGyMW6e5cAxMXF0Hncx/Xr1729vQHY29sfOXKEfvPOnTsSicTDwwOAh8dQGxulSER0Km1seIxcrDNnCEACAw2dx4Ooqan585//DEAgEMydO7fDZiQff/xxZWUvrh9u5GLt2tWjl0rTeRlCodDFxQWAlZUVLb+uUmm6ZU2PxZjHsQDk5wM9eJyaziE7ffp0UlLS/PnzY2NjnbpnhI1/jHy44ebNhYMHh3h7nzN0Il1RX18P4PXXXzcaq2D0YuXk/HLr1veDBz+opGmPgRZv4aq6fw9BQDoZlzMO7O3ta2trKyoqemxjUFdXZ2dnZ2NjU1dXp1VRoR6O8VzJ/ZSUlNTW1jo7O/dYq9CuuTImq2CsL6FVKtV3332XmpqKHn+L4XaXm56DsYlVWlq6Z8+euLi4goICOlWaVv/psRQVPT9+fOG4cXJDJ8IxxiKWSpV++vRHsbHHjh1TKBQAPD09//SnP/3000/nz58vLi6mReh6IFevOmRmOoSHuxs6EY7p/ff1ykrExWHUqFMbNx4+fFilUtHlvNnZ2bNmzfrtt9/y8vL8/f3pth89EDqH3ejuhL13doNKRVJSyPz5xNKSvqq9PW7cxo0bi4qKioqKJBLJY489Ri+Q1vql1a0NnfQDGDSIAETLUi69gN4plkpF/P3bXv2bm5PZs8nXXxOF4sekpNmzZ9OVqwC8vLy2bdtWVlYmFotpddfQ0NA6PbZxysjIuHfvXk1NDVfXUV9PBAJiZUW6LOfZK+mdYhFCliwhAwcSsZj89hspLiYSCRky5PhTTwGwtLS8/43b0aNHHRwcAHh7e2tbQYQW+aR1RCdOnDhixIirV69ychFXrhCAaFMev9fQ28S6coWsXUs2bybHj5OWFpKURObMaduqEGj18tq+bVtneybm5OQ88cQTADSvoP/jjz++9tpr6iKfLi4ubm5u+L0+rP5Xc+YM8fAgL7ygf6QeR28T6913224by5eTOXP+2Llw7lySnNxxC8370LCCSE1NjVQqHTt2rLon6ufnt3fv3ubm5sbGxldffZV+MyIiQp+Sz2qM7z5IerdYu3YRNzciFpMuK9l3QKVSdVFB/9q1a2KxWD1Sr96MRH1AWVkZvTPSAjgTJ04sLi7W7VKiotp28YyNJVFRpLGRFBeTjz/WLViPo7e9K7x8GQkJsLZGYCCCgiAU6rap3JkzZ+bPn19aWurh4ZGYmOjj49PZZiTtC1K0traGhIQUFRUdPny4pqZm3rx5RUVFbm5uMpksUJvyDOnp+OwzuLvD2hqhoTh1Cvfuwdq6bV3am2/qcEE9D0ObbTBu375NRyIsLS3VVSf69eu3bNmy69evP/CUkpISWqe/b9++Bw8eLCsre+6556DxWEZVFZFK2xZ3AGTqVFJYSFatMs4Wy3TFIoQ0NTWFhYX1799fKBSqNyPp+pTGxka69xWAiIiI+vp6dX3YsLCwzk4/f/52eDixsWlTatAgsnYteffdP5bcMLGMDbqnxvTp07U6S93HeuaZZ4qKig4ePEifHEePHt2+6rp6nKJfv/7W1o1CIQkJITIZ4aLH39MxdbFoIfHVq1dre2JWVhZdGv/II498//33169fV49l/Pe//+2waaqrq2t09KXO9yIxQkxdrPDwcAC7du3aunXr4MGDtdqLgO63qO5jVVVVzZ49G4B6ZpVAIAgJCUlISOBkVKJ3Yepi0ae51NRUWvhZ200uFArFihUr6Psi+gp8wYIFjo6ONjY2HcYpTA1TF4uuu7p79y59vktKStIhiEwme/nll+n+fRKJBMCyZcu4zrSXYSzzsXSipqamrKysT58+AwcO1GdFg0gkEolE9O/5+fl46La2JkDvn4+lB+ppwc3NzXfv3rW0tHz00Ue5islBfr0ZJhaGDRuWn5+vUqmGDBlibq5vE87Eopi0WOrbH1c2NDU1cdXy9XZMWizaH+JQLHXLp55saLKYtFhqn7gSyyjXNOsGE4tLsWgc9kgIUxarrq6upKTE2trazc2tvLwcXKxApPfWHr6SsXsw3XEs+rbY09NTKBRevnxZLpfrvxKfPRKqMd0Wq7q6etCgQbW1tTU1NQDo5Bk9YzKx1JiuWEFBQV5eXnS6X3Z2ts5xysrK6F+am5sLCwvNzc013xDAiDFdsQDs2bPH39//xo0bAQEBhw4d0upclUp16tSpefPmeXh43Lp1C0BBQYFSqXzsscfUu3abNIZ+WWlgOswI1WR+y61bt9auXaveANbGxoYuJjt8+DCAqVOn8p91L8DUxaK0X3VT1MnWpUqlMjk5WSQSqV/7eHl5SSSS8vLy3NxcsVjs6Ojo4eHh5uZ28+bN7k2/J8LEauPChQv0PcygQYPOnj3b/p/Ky8vXr19Py68DsLa2DgsLS0tLa25uPnTo0KRJkwS/b0pJF1u7uLikpKQY6kJ6CEysPygrK5s0aRLuW3VTUFBAHxiHDx8ukUjKysoKCwslEom7u7taNbqo/969e1OmTAFgZma2bt06pVEuRdUMJtb/oFAo1BVEXn75ZXUFkS1btqSkpCgUCno3VL8K9Pb2lkgkcrlcHUFduh3ArFmzNNkm3ShhYj0AdQWRxx9/nFYQoZuRqOcsqCv9dxbhxIkTdLiVwwoivQsm1oO5du2al5cXAHt7+4CAAPXY6ciRI7dv365JO5Sbm+vj4wPA1tb20KFD3ZBzj4KJ1Sm0goiTk5OVlZVum5HwUUGkt8DE6gqVSpWfn//111+370VpCycVRHodva0oSO/k3LlzOlcQ6aUwsbqJ4uLi+fPnp6enW1pafvfdd0FBQYbOiF+YWN1Ha2trZGTkmTNnUlNTraysDJ0OvzCxupumpiZra2tDZ8E7TCwGL5j0tBkGfzCxGLzAxGLwAhOLwQtMLAYvMLEYvMDEYvACE4vBC0wsBi8wsRi8wMRi8AITi8ELTCwGLzCxGLzAxGLwAhOLwQtMLAYvMLEYvMDEYvACE4vBC0wsBi8wsRi8wMRi8AITi8ELTCwGLzCxGLzAxGLwAhOLwQtMLAYvMLEYvMDEYvACE4vBC0wsBi8wsRi8wMRi8AITi8ELTCwGLzCxGLzAxGLwAhOLwQtMLAYv/D9vbqM/mLGkAQAAAABJRU5ErkJggg==" alt="Mol"/>

>  <Name>  (24) 
MK13_HUMAN_4EYJ-A_alignment_L1F026::MK13_HUMAN_4EYJ-A_alignment_L1F025::ABL1_MOUSE_1FPU-A_alignment_L1F013::DDR1_HUMAN_5FDP-A_alignment_L1F019#MK14_HUMAN_3CTQ-A_alignment_L1F037#MK11_HUMAN_3GP0-AA_alignment_L1F025#VGFR2_HUMAN_3B8R-B_alignment_L1F048::MK14_HUMAN_3CTQ-A_alignment_L1F018::ABL1_HUMAN_2HYY-C_alignment_L1F006#ABL1_MOUSE_1IEP-B_alignment_L1F006#ABL1_MOUSE_1FPU-A_alignment_L1F002#ABL1_MOUSE_1OPJ-A_alignment_L1F006#ABL2_HUMAN_3GVU-AA_alignment_L2F006#ABL1_HUMAN_2HYY-A_alignment_L1F006::MK14_HUMAN_3D7Z-AA_alignment_L1F015#MK11_HUMAN_3GP0-AA_alignment_L1F027::

>  <score_inter>  (24) 
-37.0414

>  <best_rmsd>  (24) 
1.87

>  <Lfrag>  (24) 
(7292, 16375, 21878, 3527, 569, 17386, 22828)

>  <SA_score>  (24) 
2.708

>  <QED>  (24) 
0.39

>  <LogP>  (24) 
4.9

>  <clogp>  (24) 
4.94

>  <NAR>  (24) 
4

>  <NCA>  (24) 
0

>  <nrot>  (24) 
7

>  <TPSA>  (24) 
106.9

>  <HBA>  (24) 
8

>  <HBD>  (24) 
2

>  <NRB>  (24) 
7

>  <NHA>  (24) 
35

>  <RoF>  (24) 
0

>  <Frag>  (24) 
0

>  <Lead>  (24) 
0

>  <Drug>  (24) 
1

>  <PKI>  (24) 
1

>  <PAINSA>  (24) 
0

>  <PAINSB>  (24) 
0

>  <PAINSC>  (24) 
0

$$$$

     RDKit          3D

 34 37  0  0  0  0  0  0  0  0999 V2000
    6.8541   10.3315    2.3614 C   0  0  0  0  0  0  0  0  0  0  0  0
    6.0943   10.3873    1.2273 N   0  0  0  0  0  0  0  0  0  0  0  0
    6.5774   10.7064    0.0297 C   0  0  0  0  0  0  0  0  0  0  0  0
    7.9143   10.9981   -0.0749 N   0  0  0  0  0  0  0  0  0  0  0  0
    8.7428   10.9660    0.9991 C   0  0  0  0  0  0  0  0  0  0  0  0
    8.2251   10.6271    2.2606 C   0  0  0  0  0  0  0  0  0  0  0  0
    5.7954   10.7482   -1.0656 N   0  0  0  0  0  0  0  0  0  0  0  0
    6.9860   10.0930   -7.5288 C   0  0  0  0  0  0  0  0  0  0  0  0
    6.2054   11.1094   -6.8322 O   0  0  0  0  0  0  0  0  0  0  0  0
    6.1405   10.9923   -2.2597 C   0  0  0  0  0  0  0  0  0  0  0  0
    5.8704   12.3704   -2.6644 C   0  0  0  0  0  0  0  0  0  0  0  0
    6.0307   12.7151   -4.0203 C   0  0  0  0  0  0  0  0  0  0  0  0
    6.4422   11.7319   -4.9342 C   0  0  0  0  0  0  0  0  0  0  0  0
    6.6989   10.3901   -4.5061 C   0  0  0  0  0  0  0  0  0  0  0  0
    6.5462   10.0348   -3.1884 C   0  0  0  0  0  0  0  0  0  0  0  0
    7.1271    8.1350   -4.7723 O   0  0  0  0  0  0  0  0  0  0  0  0
    7.2092    9.2195   -5.3422 C   0  0  0  0  0  0  0  0  0  0  0  0
    7.6706    9.3416   -6.6208 N   0  0  0  0  0  0  0  0  0  0  0  0
    6.2204    9.4758    6.0006 C   0  0  0  0  0  0  0  0  0  0  0  0
    4.8245    9.2894    5.9421 C   0  0  0  0  0  0  0  0  0  0  0  0
    4.1657    9.4412    4.7690 N   0  0  0  0  0  0  0  0  0  0  0  0
    4.8035    9.7747    3.6147 C   0  0  0  0  0  0  0  0  0  0  0  0
    6.2073    9.9770    3.6027 C   0  0  0  0  0  0  0  0  0  0  0  0
    6.9140    9.8235    4.8143 C   0  0  0  0  0  0  0  0  0  0  0  0
    8.1391    8.2904   -7.4173 C   0  0  0  0  0  0  0  0  0  0  0  0
    7.6077    6.9661   -7.4132 C   0  0  0  0  0  0  0  0  0  0  0  0
    8.1275    5.9268   -8.2282 C   0  0  0  0  0  0  0  0  0  0  0  0
    9.2177    6.2741   -9.0612 C   0  0  0  0  0  0  0  0  0  0  0  0
    9.7436    7.5719   -9.0823 C   0  0  0  0  0  0  0  0  0  0  0  0
    9.2088    8.5752   -8.2622 C   0  0  0  0  0  0  0  0  0  0  0  0
    7.4414    4.5612   -8.3104 C   0  0  0  0  0  0  0  0  0  0  0  0
    5.9852    4.7723   -8.8027 C   0  0  0  0  0  0  0  0  0  0  0  0
    7.4279    4.0167   -6.8560 C   0  0  0  0  0  0  0  0  0  0  0  0
    8.0695    3.4467   -9.1979 C   0  0  0  0  0  0  0  0  0  0  0  0
  1  2  2  0
  1  6  1  0
  2  3  1  0
  3  4  2  0
  3  7  1  0
  4  5  1  0
  5  6  2  0
  8  9  1  0
 10 11  2  0
 10 15  1  0
 11 12  1  0
 12 13  2  0
 13 14  1  0
 14 15  2  0
 16 17  2  0
 17 18  1  0
 19 20  2  0
 19 24  1  0
 20 21  1  0
 21 22  2  0
 22 23  1  0
 23 24  2  0
 25 26  2  0
 25 30  1  0
 26 27  1  0
 27 28  2  0
 28 29  1  0
 29 30  2  0
 31 32  1  0
 31 33  1  0
 31 34  1  0
 17 14  1  0
  8 18  1  0
 31 27  1  0
 23  1  1  0
 10  7  1  0
 18 25  1  0
M  END
>  <Smiles>  (25) 
CC(C)(C)c1cccc(N(CO)C(=O)c2cccc(Nc3nccc(-c4cccnc4)n3)c2)c1

>  <MW>  (25) 
453.2

>  <2D_mol>  (25) 
<img data-content="rdkit/molecule" src="data:image/png;base64,iVBORw0KGgoAAAANSUhEUgAAAMgAAADICAIAAAAiOjnJAAAABmJLR0QA/wD/AP+gvaeTAAAahklEQVR4nO2de1yMafvAr5npqBzTUZtNDqsX0SxtB0XKsSXi04fW2sX2svbFx7v0srtqs2tb7Mr6sMvaF7uOOW2yUWEpwy9iHEJZKVJRQmrS1DTX74/bjtl0mMNzsy/X9+MP1TzXfT/1nft5nuu+7ntEiAgEITTiF90B4uWExCK4QGIRXCCxCC6QWAQXSCyCCyQWwQUSi+ACiUVwgcQiuEBiEVwgsQgukFgEF0gsggskFsEFEovgAolFcIHEIrhAYhFcILEILpBYBBdILIILJBbBBRKL4AKJRXCBxCK4QGIRXCCxCC6QWAQXSCyCCyQWwQUSi+ACiUVwgcQiuEBiEVwgsQgukFgEF0gsggskFsEFEovgAolFcIHEIrhAYhFcILEILpBYBBdILIILJBbBBRKL4AKJRXCBxCK4QGIRXCCxCC6QWAQXSCyCCyQWwQUSi+ACiUVwgcQiuEBiEVwgsQgukFgEF0gsggsmL7Dt2Fjo1AmkUrh9G0JCXmBHCOF5rmJVV8O5cyCTweHDMHQoiMVQUgK1tc+zC8RzgrtYVVVVMpksIyPo998lZ85AXd2T7yPCoEEQEQGrVkFQENTXg0RieCsxMRATA+fPQ0EBhIYK0nHCKLiIpVAoTp06deLECZlMlp6eXltb+8YbZ3NyPCUScHcHPz8ICoIhQ2DtWnB1BaUSMjNh0SJITQUHB8MbjY+HoiLw9RXuNAhjQEGpq6tLTk6WaA0+JiYmXl5ecXHpv/2Gjx41cohKhZ6eCIAeHlhebmC70dGIiHI57ttncN8JIRF4xEpKSpo2bRoiSqVSX19fPz+/4ODgdu3aNXOIRAKHDsGgQXDhAgwZAkePQvv2wnaKeBEI6+kHH3wAADExMbofUl2N33+Pd+5gjx4IgN7eWFkpbKeIF4CQIxYiHjx4EADGjBlTX18v0e1uPCwMDh6EGzcgJQX8/eH//g/mzTv83Xd+FhYWujf9v5G5kMshKQkQYfRo6NfvRfeGL0ImSC9evHj79m1HR8euXbva29uPGzeuvr6+xaPmzgVzc1i+HDZuhCNHYNSovT/+GBwWFlarQx6iqAi2bYNly/5HMhc7d8LixbB4Mezc+aK7wh0hxUpOTgaAUaNGHT16tLy8vKSkRJdBa+hQ2LoVTEzgiy8gNTX9m296OTg4JCcnh4eHq1SqZ19fWFj/yy8wfTp06wbOzhARAYsXQ10dRETAtm0Cng1hFEJeCtl1cMSIEZr/6HhgWBhs3gxr166eNWv2qlWrUlJSBg8e/Ouvv06cOHHHjh0SiaS4uFgmkx0+fPjEiRN2dj8dO/YWO7BNG/Dzg4AAqKx8krlAhM8+g5kzwclJwDMzmoICyM+HsWNh8WJAhPDwF90h/gh1s3b//n0TExNTU9OHDx927twZAM6cOaNXhI0bN4rFYpFI9MMPP2RmZrZp0wYAevbs6eLiot3hgQOj334bV6zAM2dQpWoY5PPPEQB79sS7d4U6MyGIjkYAnD0bZTL88UcsLn6ejefk5Ozevbu6uvp5NiqYWDt27ACAwMDA7OxsALCzs6uvr9c3yHfffQcAYrH40qVLMpmsVatWHTt2BIDWrVsHBQXFxcVlZGTU1tY2E+HBgydZsd698d49I85HWPr3RwD87Td8/30EwK+/5t1gXl7eunXrJk+ezN6WJiYmbm5uK1as4N2uBsHEmjJlCgAsX7582bJlAPDee+8ZFufrr7/+9ttvEfHy5csA0K5dO7lcrpejpaXo7o4A2Lcv3r9vWC8EpbQUxWK0tMSqKnRyQgC8dEnwRtRq9aVLl1avXj1+/Hg7OzvtMd7e3v6tt94SiUQikeinn34SvOlGEUas+vp6e3t7ALh8+fLgwYMBYOfOnUbGXL58OQBMmTLFgGOLitDNDQFw+PDyqqoqI3tiLJs2IQCOHIlZWQiAr70mYGw2Mk2YMIEN7doyTZgwIT4+PisrS61WI+Lq1avZ1WDLli0CdqAphBHr9OnTAODi4lJRUWFmZmZiYvLgwQMjYwYGBgLAjh07DDv81i309LzTvXufwMBAHW8v6uvr5XJ5fHz82LFjjxw5cvXqVcOabkh4OALg6tUYG4sAOGOGIFFramreeOMNbZmcnZ3feeed9evX5+bmVlVVpaamfvLJJ35+fuvWrWOHrFy5EgAkEonBv1XdEUasmJgYAPjwww93794NAP7+/kYGfPTokZmZmUQiKTd4+hDxjz/+cHJyAoCRI0cqlcpGX6NSqbKzs9mb3sbGRvNHateunZOT0/Xr1w1unVFXV3fGy6teLMa8PPT2RgBMTDQyJiKq1erOnTvb2NiwkWndunXZ2dlVVVVpaWnR0dFBQUHm5uaac5kwYYLmwOjoaAAwNTVNSkoyvhvNIIxYXl5e8OdEIQB89dVXRgbcs2cPAAwcONDIOLm5uQ4ODgAQGhpaV1fHvllXV5eZmbl8+fKQkJC2bdtqv+lff/31d999d/369eyC/tprr+Xn5xvTgYyMDADw8/K6f+/eDl/f+3Z2gsxYnT9/HgAcHBzUarVarY6KihowYICJydPkkUQi6d+//8cff5yUlPTw4UPtY//zn/8AgJmZ2cGDB43vSVMIIFZZWZlYLLawsFAoFCdPnpw/f77xF5GFC0/7+b23YsUa47t34cKFDh06AEBwcPDSpUtHjBjRunVrbZnc3Nzef//9zZs3FxQUaI5SKBT+/v4A0LVr16KiIiNOZCEAzJs3b+vWrQAwdOhQ488IEZcuXQoA06dPZ1/27t2bySSVSmfPnp2QkHC/2ceWf//73wDQqlWr48ePC9KfZxFArOzs7H79+rm4uGiGBCNRq7FTJwTA8+cFiYeZmZlWVla2trYambp06TJ58uR169Y1OiDdu3dv4cKF5eXlAwYMAIDu3buXlJQY1rSHhwcApKWlRUREAMDKlSuNOpM/GThwIADs2bOHfbl///5Dhw5V6jwWqtXqf/7znwDQpk2bzMxMQbrUAAHEqqur69q1KwBMmjRJ9WzKUn/kcgRAR0dUq40P9gQfHx8AGDJkyLZt21ocgdhYNXHixHv37nl6egJAnz59DLjbKyoqEolEVlZW1dXVLAWQm5tr6Bk8RTsXbXCQ+vp65nq7du3Onj1rfK8aIMw9llwub9++PcsOGJAXbcCXXyIAfvCBIF1DRKyurra0tBSLxXd1y8drn86dO3fc3d0BoF+/fs1fX55l/fr17Pbu5MmTbJg0qPsN0eSijYyjUqnCw8MBwNbW9vLly4L0TYNgCdKTJ09aW1sDwKxZs9TGDTV+fgiAe/cK1TVMSkoCAC8vr7t37x47dkyXS7bmdKZNm1ZSUtKjRw8A8Pb21v1yg4iRkZEAEBUVFRUVBQCzZ8824iSeoslFGx9KqVSOGjUKAJycnAy+3DeKkIV+GRkZVlZWADB37lyDg9y/jyYmaGqKRgzzDfnwww8BICYmZs2aNQDwzjvv6HLUkSNHWE3Y3Llzb9265erqyi6mjx8/buaoZ5/5pVKplZWVubm5IE9h2rlo46MholKp7NOnj4eHx4ULFwQJyBC4gjQlJYX9NqNZFXrT1NVhZiYuW4ajRqF2tujGDQwLw9BQIXvVpUsXADh9+nRISAgA/Pe//9XxQO3TuX79OsuKDR06tKamRvtlFRUVBw4cmD9/foNnfhMTk/79+7PRztHRMScnx/hz0eSijYyjVqv37dtXUVGBiCy3sn37duO7p0FgsRBx3759pqamALB06dIGP6qtrZXJZF999VVk5M7WrRHgyb8NGwTvxVPYnKOtra1CoWjVqpVIJNIrfbBv3z7mytKlS7WzYg8ePEhLS4uKivL19WXnq0kgNXjmr6mpGT58OMuK3bhxw8jT0eSijYyTlZXFUi2VlZXm5uYSieSeoJP2wouFiLt27WJ/DO37gKlTp7ILJQA4OXkBYPfu+MEH+MsveOcOlpfj6dP4+ee4YQPK5ShgWlgz58iqxKRSqb4Rtm7dKhaLAWD16tXnz59nWTGRSKSRyczMzNfXd9GiRSkpKY3ehGmyYm5ubsZkxVArF21MEESMjY0FgBkzZuzduxcA/Pz8jAzYAC5iIeKmTZtYcdX333/PvjN16lQA6Nmz54wZM7Zv315UVF9RgWlpGBWFUimKxWhri7GxuGQJZmYKKZZmznH27NkA8NlnnxkQZOPGja1btz5y5Agirl69ms2HSqXSqKio/fv3swtK81RUVPTv318sNhk/PtvgWjHtXLSBIf7E29sbABITE9n6ly+//NLIgA3gJRYibtiwgZVqbNiwARELCgru3Llz586dhISEWbNmTZhwTSR6ejW0sMCAAFy0CG/cwDlzBBNLM86Xl5ezZNvJkycNC1VaWsr+M3fuXABYuHChvhHKy8vDw3MAsE8fA1dQ/vzzzwAwfPhwQw7+a08kEom5ufmjR4+cnZ0BQC6XGxmzARzFQsT4+Hh22/Gvf/1r5syZLCHE8PX90dISfX0xKgrT0pA9aS1Zgog4Y4ZgYmnmHHNzcwGgQ4cOxqdwu3fvDgAnTpww4Fgja8XCwsIAYNWqVezLvLw8A/qAiFu2bGFPIWzO0dHR0cgM0bPwFQsRY2NjWfaZ+WRlZRUcHPzFF1/IZGebKDgQkunTp7P7blYxEhERYWTAvLw8AGjfvr3B81f6rqAsLi5OSEiIjIx0d3c3Nze3sLBgN1jr1683NTX95ZdfDOiDZn6pwZyjgHAXq7i4WCQSmZmZxcbGymSy5guLhUWtVnfq1AkAzp8/P3ToUAAwvsZt1apVbLbHmCA3b2LnzgiA48c3/oK8PNy4EaOiNr3++uugBcursUS5wcVVKpWKVQXm5uY2mHMUEO5ibdiwAQBGjx7Nu6Fn0YzzSqXSxsZGLBaXlZUZGZMlDn7++Wcj41y/jn37onZKsqgIExIwMhJdXZ/cd/r4bIO/1vsrFIq3334bAOzt7a9evaoprtq/f7/uTWvmlwSZc2wK7mKx2wLNs+HzhI3zrPr+8ePHBt+2a9B3zrF51Oq/pFdee+3po4yNDYaG4tq1D56t91cqlWxdHcuKaYqrkpOTdWz3s88+Y/NLQs05NgpfsWpra1klnXap03MjKyvLzc3tzTffbJAoNxjNnKMg0RBxyZKn6ZXZszEsDL/7Di9ebKGsQ6FQBAQEaLJimuKqY8eO6dIouys4ePCggHOOz8JXrKNHjwJAr169uLbSFNevX2fFKmPHjhWkVkwz52h8KMaSJQamVyoqKjS1YsXFxXoVV6nV6qysLIVCIeycYwP4ijV//nwAWLBgAddWmuHixYuskn38+PHGu6WZcxSkb4g4axZevWpgeuXhw4dSqRQAevfuXVpayh702rZtm5WVpcvhQs05NgVfsf7xj38AwO+//861leYRqlZMM+dofMGZhtGjEQANflQtKytjv+G+ffuWlpaOGzcOWlrRqVKpzpw5s2LFCpZTHN/Uc6kONL/2iaNYt27dYuPz80wxNMqpU6dYnfu0adN0zwTm5eVt3Lgx8c9FNcasc2yUmhq0tkaRCG/fNjzI3bt32SIwb2/v8vLyZcuWPfvbVqlUWVlZ8fHxEyZMaK+1q13r1q3btm1rWM49Li7Ow8OjmapajmKtXbvWyPeEgOhYK5aXl7d58+bIyEhWfQUAQUFB7EdGrnN8lpQUBMB+/YyNU1hYyHqrvYKSFZIsXbp02LBhrGJRQ7du3aZNm7Zp06YxY8awMTg7O1uvFtmjqImJyYEDB5p6DUexWMblua3pbpHU1FRWXLV48WLt7+fm5v7www+TJk1y+usONTY2NqGhoWy1Z3l5uWbOUaj+zJ2LAPjJJwKEunnzJtuIxdvbm9UYaqY6GD169IiMjNy6dat2bUVtba12VkyXhtRqNZsqNTMz27VrVzOv5CVWTU2NtbW1vsVPvGm0Voxlnxm2trYhISFxcXFZWVlKpTIrKysuLi4kJMTa2trFxUUzeglC9+4IgAZNOTbC1atX7ezs2EwDo0uXLpGRkZs3b75582ZTR2myYs7Ozi3WiqnV6o8++ggAzM3N97W0izAvsQ4dOgQAnp6enOIbzO7duxvUin377bfh4eFr1qy5fPmyQqE4evRodHT0oEGDtPeqFIlEoYJWteblPXB0VHXo0MhOTAZz5cqVY8eOffTRR7t27dI9hatQKAYNGgQt1YqpVKr33nuPJcxSU1NbDMtLrDlz5gDAp59+yim+MTSoFVMoFBkZGXFxcUFBQQ02PtW86QsLC4XtA9uwacYMgaugDKOqqsrPzw+aXkFZW1s7fvx4ALCysmJFaS0ivFhsOwpWwiuTyQSPLwhr1qwRiURisdjd3d3MzExjklgs7tu375w5c/bt2ydsqW4DhJpzFArtrFiDE1cqlaGhoQDQrl27U6dO6RhQGLGeXZpiaWlpYWGxZo0Aa+Q5ER8fz6ooJRKJu7t7ZGRkQkICV5k0CDvnKBTaWTHNCkqFQsGmgDp06KBXZthwsdjSlAULFnh5eT27HUVwcDAbEv4+b8pnUalUKSkpPOb2m0fwOUeh0M6KVVZWVlVVsSSLvb39xYsX9Qqln1iVlZU6Lk1BrfJRYdcVvQQIPucoIJqs2FtvvcUWbri4uFy7dk3fOHqIdfv27VatWmlkMjU19fHxWbhwYaPbURQUFOTk5LClIKampolCbAr10sD2g9CxGOH5k5eX5+joyP7Krq6uhm3kpKtYbCc0a2trT09PtjSlmStIfn6+i4uLs7NzXl7eokWLWD7tt99+M6B/LyXr168XiUQBAQHPeSdjHSkpKenatStb3zZ8+HDDJu91FUuvndCqq6tZasTFxSU/P5/VOFhaWr7Y2ei/D5pEeXBwcPML9p8/t27d6tatG0trsYlFwwpDdBVLsyohPT398OHDTe28qKGqqopltNnGZTNnzmRZkPT0dH27+FJy7do1lpEZM2bMC5+k15Cfn+/m5sYy22VlZcYUhugklmGrEh4+fPjmm2+yiaqSkhKmZtu2bfX9YIGXFc1Wg5MnTRIyAW8oOTk5bI1h//79NVOihhWGoI5iyeVyAHB0dKysrLSwsNA9AVNWVtarVy8A8PDwKC0tnThxIgB07NjxEoeNzv8Xkcvl9h073vD1xSlTULgyLwO4cuUKm4P39/d/9NcPLNUUhsyZM0f3gDqJFRe3DACmT5+emJjIkhy6N3D37t2ePXuytE15efno0aMBwM7O7sqVK7oHeYmpOnUKrawQAGfOFHILQ304e/YsWxA2fPjwRp8nUlNT2WRXg8KQZtBJLH9/Va9epw4cyF6w4AuRSBQbG6tHrxELCwtZUa+vr295eTm7mLq4uLz4rf3/JmRkPHFLnyFBKE6fPs2uyCEhIc08Sfz6668sc6njLg8ti6W9E1rnzmhnV3LunN4TEXl5ec7Ozg4ODteuXauurnZ1dfX396dB6ykpKWhujgBo0J4lBnP8+HF2CxUeHt7iM4SmMGTZsmUtRm5ZrO3bEQADA/HSJQRABwcDB+ycnBzN1q6Cr0p4Gdi7F01M0NERjV5VqyMHDx60tLQEgIiICB0TCs9uItQULYv17rsIgCtW4NdfIwC+/75OnW4GHqsSXhL27MFr1/DcOfz8c4yJwXPnkG2MKJdjS4V1+pKYmMjKBWbOnKnX416DTYSaogWx6uvR3h4B8MoVHDQIATAhQfc+NI7gqxJeNqKiEBHVaoyKwuhoXLkSP/5YcLFkMpm1tbVhOxF/8803AODk5NTMXXILn7CalQV374KrK/TsCevWQXIyBAc3f0TL6Pv5q686c+fC+fNQUCBsVB8fH7lczvYM05d58+ZJJJJhw4Y1qKzXRoSIzYRQKiE9HR49grAwAzrQCFVVVR07dlSpVKWlpexhhGjI2bOQmAiIMG4cJCZCTMwTsUJDX3TP9KC5ESs2Fjp1AqkUlErB2ktNTVUqlQMHDiSrmkQqBan0yf/79QMA6NsX+vZ9gT0ygOY+xV4shpISqK0Vsj26Dr4iNCcWAEREwLZtgjWGiEyskSNHChaU+FvSgliurqBUQk0NTJoEN24Y29jFixeLioocHR379OljbCzi701zYn36KQDA99+DTAbbt8OQIVBYaFRjycnJADBq1CjtTdKJl5IWRizGl1/CwIFQUACBgVBcrEd0lUqVmZlZXV3NvqQbrFeHFtINGioqICgIsrKgRw84fhzs7Zt8pUqlunDhwokTJ2QyWVpa2sOHDw8dOjRs2LAHDx7Y2dmJRKKysrIGH5hLvHy0kCDV0LYtHDoEgwfDpUswdWrlli0q7Q1xamtrT58+fezYsePHj586dUqhUGh+1KNHDzZipaamqlSqwMBAsupVQFexAMDGBtLSYPLkR2fO+I4YYZWWlsYmxnNycjw9PR8/fqx5pbu7e0BAgL+/f0BAgKmpaXp6+pw5c3bu3CkSieg6+Iqg66VQQ1FRkb+//40bN3x8fFJSUqytrVUqVYcOHWxtbYOCgnx9fQMDA83MzDIzM2Uy2eHDh+VyuVqtZseuXLly8uTJbO9G4uVGb7EA4NatWwEBAQUFBUFBQUlJSRYWFlVVVQqFIj09nd1anTt3ThPW0tLS09PTz88vKCjIz8+vwa4bxMuKIWIBwPXr1/39/UtKSqRSqYeHh0wmYx9Ww7CysvLx8QkICAgICBgwYID2rhvEK4KBYgFAbm5uQEBAmzZt/vjjDwCwsrLy9vb29fX18/MbOHAgq/UhXlkMFwsA8vPzCwsLMzMz/f39pVKp9tYgxCuOUWIRRFPolHknCH0hsQgukFgEF0gsggskFsEFEovgAolFcIHEIrhAYhFcILEILpBYBBdILIILJBbBBRKL4AKJRXCBxCK4QGIRXCCxCC6QWAQXSCyCCyQWwQUSi+ACiUVwgcQiuEBiEVwgsQgukFgEF0gsggskFsEFEovgAolFcIHEIrhAYhFcILEILpBYBBdILIILJBbBBRKL4AKJRXCBxCK4QGIRXCCxCC6QWAQXSCyCCyQWwQUSi+ACiUVwgcQiuEBiEVwgsQgukFgEF0gsggskFsEFEovgAolFcIHEIrhAYhFcILEILpBYBBdILIIL/w/3DIzaqaJ3KQAAAABJRU5ErkJggg==" alt="Mol"/>

>  <Name>  (25) 
ABL1_MOUSE_1FPU-A_alignment_L1F013::Q9BJF5_TOXGO_3T3U-AA_alignment_L1F015#Q9BJF5_TOXGO_3V51-AA_alignment_L1F027::MK14_HUMAN_3MVM-B_alignment_L1F004::MK14_HUMAN_3E93-AA_alignment_L1F017::ABL1_HUMAN_2HYY-C_alignment_L1F006#ABL1_MOUSE_1IEP-B_alignment_L1F006#ABL1_MOUSE_1FPU-A_alignment_L1F002#ABL1_MOUSE_1OPJ-A_alignment_L1F006#ABL2_HUMAN_3GVU-AA_alignment_L2F006#ABL1_HUMAN_2HYY-A_alignment_L1F006::MK14_HUMAN_3E93-AA_alignment_L1F004::MK14_HUMAN_3CTQ-A_alignment_L1F038::

>  <score_inter>  (25) 
-28.4471

>  <best_rmsd>  (25) 
2.22

>  <Lfrag>  (25) 
(21878, 599, 12566, 2841, 17386, 13478, 7005)

>  <SA_score>  (25) 
2.566

>  <QED>  (25) 
0.39

>  <LogP>  (25) 
5.2

>  <clogp>  (25) 
5.18

>  <NAR>  (25) 
4

>  <NCA>  (25) 
0

>  <nrot>  (25) 
6

>  <TPSA>  (25) 
91.2

>  <HBA>  (25) 
6

>  <HBD>  (25) 
2

>  <NRB>  (25) 
6

>  <NHA>  (25) 
34

>  <RoF>  (25) 
1

>  <Frag>  (25) 
0

>  <Lead>  (25) 
0

>  <Drug>  (25) 
0

>  <PKI>  (25) 
1

>  <PAINSA>  (25) 
0

>  <PAINSB>  (25) 
0

>  <PAINSC>  (25) 
0

$$$$

     RDKit          3D

 34 38  0  0  0  0  0  0  0  0999 V2000
    6.1862   10.8421   -2.3929 C   0  0  0  0  0  0  0  0  0  0  0  0
    6.1981   12.1512   -2.8625 C   0  0  0  0  0  0  0  0  0  0  0  0
    6.5775   12.4209   -4.1870 C   0  0  0  0  0  0  0  0  0  0  0  0
    6.9434   11.4377   -5.0954 C   0  0  0  0  0  0  0  0  0  0  0  0
    6.9148   10.1171   -4.6322 C   0  0  0  0  0  0  0  0  0  0  0  0
    6.4549    9.8482   -3.3266 C   0  0  0  0  0  0  0  0  0  0  0  0
   13.1919   10.7029  -10.6253 C   0  0  0  0  0  0  0  0  0  0  0  0
   12.1241    9.7988   -8.6608 C   0  0  0  0  0  0  0  0  0  0  0  0
   11.3645    9.1813  -10.8680 C   0  0  0  0  0  0  0  0  0  0  0  0
   11.1487    8.9642   -8.1210 C   0  0  0  0  0  0  0  0  0  0  0  0
   10.3871    8.3657  -10.3297 C   0  0  0  0  0  0  0  0  0  0  0  0
   12.2251    9.8918  -10.0495 C   0  0  0  0  0  0  0  0  0  0  0  0
   10.2808    8.2580   -8.9609 C   0  0  0  0  0  0  0  0  0  0  0  0
    6.8796   10.2950    2.2430 C   0  0  0  0  0  0  0  0  0  0  0  0
    8.1722   10.6212    2.1336 C   0  0  0  0  0  0  0  0  0  0  0  0
    8.6702   10.8692    0.8409 C   0  0  0  0  0  0  0  0  0  0  0  0
    7.8694   10.7766   -0.2181 N   0  0  0  0  0  0  0  0  0  0  0  0
    6.5954   10.4507   -0.0796 C   0  0  0  0  0  0  0  0  0  0  0  0
    6.0708   10.2163    1.1356 N   0  0  0  0  0  0  0  0  0  0  0  0
    5.6949   10.3079   -1.1282 N   0  0  0  0  0  0  0  0  0  0  0  0
    8.2772    7.8647   -7.3956 C   0  0  0  0  0  0  0  0  0  0  0  0
    7.4073    6.8087   -7.2056 C   0  0  0  0  0  0  0  0  0  0  0  0
    7.7266    5.8333   -8.1980 C   0  0  0  0  0  0  0  0  0  0  0  0
    8.7353    6.3119   -8.9277 N   0  0  0  0  0  0  0  0  0  0  0  0
    9.0837    7.5714   -8.4548 N   0  0  0  0  0  0  0  0  0  0  0  0
    7.5322    7.8762   -4.7801 O   0  0  0  0  0  0  0  0  0  0  0  0
    7.5659    8.9709   -5.3509 C   0  0  0  0  0  0  0  0  0  0  0  0
    8.0286    9.1327   -6.6362 N   0  0  0  0  0  0  0  0  0  0  0  0
    6.2204    9.4758    6.0006 C   0  0  0  0  0  0  0  0  0  0  0  0
    4.8245    9.2894    5.9421 C   0  0  0  0  0  0  0  0  0  0  0  0
    4.1657    9.4412    4.7690 N   0  0  0  0  0  0  0  0  0  0  0  0
    4.8035    9.7747    3.6147 C   0  0  0  0  0  0  0  0  0  0  0  0
    6.2073    9.9770    3.6027 C   0  0  0  0  0  0  0  0  0  0  0  0
    6.9140    9.8235    4.8143 C   0  0  0  0  0  0  0  0  0  0  0  0
  1  2  2  0
  1  6  1  0
  2  3  1  0
  3  4  2  0
  4  5  1  0
  5  6  2  0
  7 12  1  0
  8 10  2  0
  8 12  1  0
  9 11  1  0
  9 12  2  0
 10 13  1  0
 11 13  2  0
 14 15  2  0
 14 19  1  0
 15 16  1  0
 16 17  2  0
 17 18  1  0
 18 19  2  0
 18 20  1  0
 21 22  2  0
 21 25  1  0
 22 23  1  0
 23 24  2  0
 24 25  1  0
 26 27  2  0
 27 28  1  0
 29 30  2  0
 29 34  1  0
 30 31  1  0
 31 32  2  0
 32 33  1  0
 33 34  2  0
  1 20  1  0
 27  5  1  0
 28 21  1  0
 33 14  1  0
 25 13  1  0
M  END
>  <Smiles>  (26) 
Cc1ccc(-n2nccc2NC(=O)c2cccc(Nc3nccc(-c4cccnc4)n3)c2)cc1

>  <MW>  (26) 
447.2

>  <2D_mol>  (26) 
<img data-content="rdkit/molecule" src="data:image/png;base64,iVBORw0KGgoAAAANSUhEUgAAAMgAAADICAIAAAAiOjnJAAAABmJLR0QA/wD/AP+gvaeTAAAfdElEQVR4nO2de1zMafvHr5npSEO1KEplJDlsrJYfQqysJcdVa23ObLub3axlY51tLePx8KzNLvFsK+sYHmkjVGuT09IJS1GTMqyUJkqnaWau3x83oyWZw/eeRu73q1evZpq5vtfU53u67uvAQ0RgMLiG39gOMJomTFgMKjBhMajAhMWgAhMWgwpMWAwqMGExqMCExaACExaDCkxYDCowYTGowITFoAITFoMKTFgMKjBhMajAhMWgAhMWgwpMWAwqMGExqMCExaACExaDCkxYDCowYTGowITFoAITFoMKTFgMKjBhMajAhMWgAhMWgwpMWAwqMGExqMCExaACExaDCkxYDCowYTGowITFoAITFoMKTFgMKjBhMajAhMWgAhMWgwpMWAwqMGExqMCExaACExaDCkYtrIcPHza2CwwdMWlsBx5TWlqal5eXl5d39erVa9eu5eXl5eTktG7devLkyfPnzxcKhY3tIEM7eAaeV1hbW1tQUJCbmyuRSCQSSW5ubm5ubl5eXk1NzfMvtrCwqK6u9vPzi46O5vF4hvSToScGEpZSqdy0aVN4eHhBQYFCoXj+Bfb29h07dnR1dXV1dSU/dOzYUSaT9e7d+8GDB+vWrVuwYIEB/GRwhYGEFRAQkJqaeuPGDQCwsbERiURdu3bt1q2bSCQSiUSdOnVq0aIFeaVSqZRKpVVVVV26dAGAuLi4MWPGCASCxMREb29vA7jK4ARDCOv+/fuOjo4KhSIhIaF///7m5ubk+draWqlUmvdPsrKyKisrBw0alJycTF62ZMmS1atX29nZpaWlOTg40PaWwQ1IH7FYDADjxo0jD2NiYnx8fDp06CAQCOp1ycHBwc/PT/12pVI5fPhwAOjbt29NTY0BHGboD/W7QkT8+eefAeCTTz4hz5SUlCQmJpKfbWxs6p4TRSKRm5vbM/eAfD5/9+7dvXv3MTdfHhJi+v33tF1mcAFt5R47dgwAnJycFAoFeUYqlR49evT69etaHX4uXqw0N0cA3L2bjqMMTqEurPHjxwPA6tWr9Te1eTMCYPPmeOWK/sYagaysrMjIyISEBJVK1di+UIeusP7++29TU1NTU9O///6bE4MzZiAAduqEDx5wYs9wbN26VSAQNGvWDABcXV3FYnFRUVFjO0URusJauXIlAEycOJErg1VV2KsXAuCYMfgK7fbJyclmZmYAMHbsWGdnZ3IRYm5uHhAQcOrUqcb2jgoUhaVQKMgf8ffff+fQbG4uWlsjAP7yC4dWKSKRSFq1agUACxcuRESlUhkXFzdq1Cj1TfHEicfCw7G0tLEd5RSKwoqJiQGAzp07c35J8dtvGBSEr0TkoaSkxM3NDQB8fX3J7cvevXsLCwsR8c6dO2Kx2MVF5OhYC4AWFujvjwkJje0xR1AU1ogRIwBgw4YNlOyHh+Ps2YiIc+dS2oK+yOXyoUOHAkDPnj0fPXqEiLdu3RIIBAKBYNSoUeQqXi5XHjiAw4Yhj4cACIC9emFEBJaXN7b3+kFLWAUFBQKBwNLSsqSkhNImwsNx8WK8cMF4hfXpp58CgL29/a1bt8gz2dnZ77//vonJ4/Chm5vb5s337t9HRMzJwa+/xtatH8vLy8vYd5uGoZWPFRERoVQq/f39bW1tKW0CAKZNg6goeub1Yv369Vu2bLG0tIyJiWnfvj15snPnzgcPHpRKpWKx2MXFpby85eeft3FwgA8+gPx8WLsWpFLYvRsGDYJ+/aBNG7h4sXE/hB7QUKtcLm/Xrh0AnDlzhoZ9RHz4EDdswJwcPHkS+/altBHdOXr0qEAg4PF4u18cz1UoFPHx+SNHIp//+Cj15puYn//4t+HheP06zpnzqh6xqAhr3759AODh4cGt2cuXn4ZGV65EGxvcsYPbLXDD1atXW7ZsCQChoaGavP72bRSLsX17dHTE2trHT4aHG+9uowlUhPXOO+8AwI8//kgeqlSqWvUfTA/GjEEA3LEDa2vR0REB8ORJ/a1yTHFxsUgkAoAPPvhAq9thuRyvXfvHM1On4vDhKJFw7KFhoCKs0NBQoVB4/vx5RCwrK/P39//888/1tCmVokCAZmZ47x4eOoQA6O5udDHSqqqqfv36AUD//v2rqqr0tCYSIQATVh0CAwMBoHPnzg8fPkxLSyMJWDt37tTH5vLlCIAffYSI+N57CID/+Q833nKFSqUKCAgAAGdnZxKp0pOWLRHgVQ2cUhFWVVVVr169AGDMmDEqlWrr1q0AYGlpmZ6erpvB2lp0cEAATE7GvDzk89HSEqnFMXSErF8JhcJLly7pb622Fnk8FAhQqdTfWCNAK46Vn5//xhtvAMDatWsRcebMmQDg6upaqtMOGBub0rfvQQ8POSIuWoQAOH06xw7rz9KlS/l8/uHDh8nD7Ozs4uJina0VFSEAtmrFkXMGh2Lk/bfffuPz+QKB4MSJE1VVVZ6engAwevRoHVZ43n33XQAID/+ppqbGw6MAAM+do+Gy7qhUqrfeekt9J7hr1y5zc/Np06bpbDA7GwGwc2fOPDQwdLMbli5dCgBt2rSRSqX5+flkLXbNmjVaGZFIJHw+39LSUiaT7d27VyAQ+Pl9RclhfTh16hSPxzM3N8/Ozr5582bz5s15PF5SUpJu1s6eRQDs149bHw0HXWEplcr33nsPnqSrnzhxQiAQ8Pn8Y8eOaW4kJCQEAGbOnImIgwcPBoDNmzdTc1kvZsyYAQCDBw9WqVRhYWEA4Obmptvt4W+/IQD6+nLuo4GgnkFaUlLSoUMHACARhxUrVgCAra3tzZs3NXl7TU1NmzZtAODPP//Mzs7m8XhWVlYPHz6k67SulJSUtG7dGgB27dpVU1PTtWtXAFi1apUOpqKiEACnTuXcRwNhiCqdjIwMS0tLANi+fbtSqSRZD3369Kmurn7pex8+fLh48eKRI0ci4rx58wDgk08+oe+y7vzyyy8AYGdnJ5PJUlJSyMkxKytLWzv/+Q8C4Jdf0vDREBhCWIgYERGhjjiUlJS4uLgAwNatWzW3UFlZSdaz09LS6PmpPyqViiw8BAYGIuKsWbMAwNvbW9tblmXLEAB1OtgZBQYSFtaJODx48CA1NXXdunVa/a23b98OAP/3f/9Hz0OuuH79uoWFBZ/PP336dElJCTmV//rrr1oZmTMHAXDTJko+UsdwwtIq4iCTyVJTU6Ojo8VicWBgoI+PD1nWjYyMNIy3erJ8+XIA6Natm1wuj4qKAoBWrVppFdb6+GPk83HXLno+0sVwwsI6UdO6EQe1hlasWOHv7+/p6anu4/AMsbGxFRUVhnRYZ6qrq93d3dWflOSRziaZe9rAxdp942DoNkZHjhwZM2YMAPTr108mk72ogZGtra2654z6u729vSFd1ZPk5OQhQ4ZYWFj89ddfSqXSw8OjpqYmKSlpyJAhDb9RoYAtW+DSJdi2Db78El7Rym9DN17z9fX19fVNTU09c+YMeYY0n6lLt27d2rZta2DHOMfb2zsgIGDnzp1BQUHHjh1btGiRRCLp3r17vS9WKODSJUhMhMREOHcOli9/xdNHwSBNQZ6BLH3Mnz8/MzOTlBg0VYqLi8liw759+57/bUVFxR9/lC5fjoMGIekeQL74fPzii6fpo9HRePWq4X3XF0ML6+zZswDQunVrTYJYTYBt27YBgL29PVl9r6ioSElJEYvFPj4+FhYW3t4xajF17YqBgRgdjffvP00f7d4dzcywZUuMj2/sT6IlhhbWtGnTAOCbb74x8HYbC5VKRS6qevXq1b9/f1NTU/W5QiAQjBkTMn8+xsa+MOmquhoDAhAABQIUiw3run4YVFilpaXNmjXj8Xg5OTmG3G7jkp6ebmVlRbo2CAQCT0/P4ODg6OhomUymydtVKhSLH1cdBgaiXK6vP0VFRQboSmJQYW3YsAEARowYYciNNjq7d+8GACcnp/j4+LKyMt2M7NuHlpYIgMOG6ZhTWlpaGhUV5ePjY2lp6evrK6Z8ADSosMiibExMjCE32uiQ1qkRERF62jl7Fu3s0NISR45cnpubq+G7qqurDxw4MHbsWNKVBAAsLS1JC+qgoCBOilzqxXDC+v333wHA0dGR3ocxQrKysjjMyMjPR3//7QDQqlWrl7apSU1NDQ4OJrelAMDn8728vCIiIsrLy6Ojo0lawLBhw3TL6X0phhPWxIkTAWDlypUG2+JLkEhw0SLcuBE1q/7Tjblz5wLAZ599xpXB8vJyEmE2MzP7pb6GO9nZ2StWrOjYsaP6LqFr165isfju3bt1X3bu3DkScO7UqVN2djZX7qkxkLCKi4vNzc1NTExu375tmC2+nOBgJFG08HDMyKCxBXVGhs5VJPWiUCgWLlxIRBMcHKxUKhGxpKQkIiLCy8tLPWnBwcEhODg4IyMDEWtqamJjY6dMmTJ58mS1ndu3b5OaF1tb25Ncl2gaSFhr1qyBOo2TjYIvvngsrB9+wIwMPHsWuQ6CkNysvnRqmSMiIkjwon///iNGjFA3GmnZsuXMmTNPnjypVCpVKtWZM2c+++wzdQeNZs2a1Q1Kv/T4pzOGEJZKpXJ1dQWAeKMK8+Xk4Pz5uH49rlqFDx487ua2bRuHW/DzK/byioiK2sOhzbqkpKRYW1uTM5pAIPDx8YmKiiK6KSgoEIvFnTp1qntCXLFiRb66OcQT6j3+6Y8hhBUfHw8AHTp04MppLqmowPXrUanE3bsRAM3N8eJFTgxfuoQAaG2NVBMyJk+eTE4FpKOpTCYjMQX1CbFdu3bBwcEvzY7ctm0bOf6NHDmSk/sMQwhr3LhxoH1xjoEYMuRppmZQEAKgkxPqUQ+o5tNPDZFbPGjQIAA4fvw4IioUCnUCiFAonDZtWmJiouY7c0pKCrmF9PDwKCgo0NMx6sIijZPNzMw4qTrnnqQkFAiQz8ejR1EuRy8vBMChQ/FJV3rdKC/HFi0QAP/6iytH64fkt6mbUgcFBZETYrlOHQFzcnJIGlnbtm0vXLigj2N0hVVYWEiSvj/88EOqG9KLsDAEQBsblEhQKiVN9Wr1C4uQlvSDB3PlYv1IpVIS0+LQpkwmIzn7FhYWu/RIYOVMWA0kggqFwk3GnLytUuH77yMA9uiBlZX4++/XXV27u7oeOnRIZ5OkZ/geWlftjzly5AgAvPPOO9yalcvls2fPBgBnZ+fKykrdjGgtLLlcfuPGjfj4+PDw8C+//HLUqFFdunRRD/R6BhsbG9Il0cHBwUhPhYSyMnR3RwCcMgUR/yUWE+clOvUQOnfucdsF2plBZPrVXDo9/7y9vc3MzP773//q9nYtMkgfPHgQGxs7a9asF02yfCaTuGPHjra2tgqFwsfHJzk5+cMPP0xISFCHW4wLoRD27VMMHLjo1q0uP/+8ICTkz4sXDx48OH78+HPnzpHEBM3p0AFWrYLmzeEFuxtnXLlyBQDefPNNrgyWlZWZmpqS1R6BQCCXy3VP5dVcgyEhIWQul42Njaen55QpU8RicXR0dGpqat0bVIVCcfPmzcTERHXaZGFhIZkz+PXXX+smf8NwZO9eALCwsEhNTS0rKyOTOAMCAjS3ULdDeHg4kjLVOXPouItIJKXnVXZdwsLCBALBd999h4ikak3d71lbNC2mkMvl7du3LyoqOn36tJeXF3mygUmW8CTISwIq58+f9/b2rq2t3bdvn7+/v447AX3mzJnz008/OTk5paWlFRYW9u3bt6KiIiIigrSSe4aaGrh5EyQSyM2F3FyQSKBdO7Czg3HjYNcucHWFv/+GNm3gjz8gJoZ7V2tra62srBQKRVlZWfPmzTmxOXHixOjo6KioqHfffbdt27bW1tYymUzHadwaCnDXrl0A0KNHD/IwJSXFxcWlgUmWgwYNmjFjRt1Lv40bNwJAixYtrl/XcScwAHK5nOw2Pj4+CoWCfGqhUHjr1q3MzMwDBw6sXbs2MDBw+vT/Ojs/7Xas/ho27GmuOu0j1uXLlwGgU6dOHNokB+n09PTjx48DwKBBg3Q2pekVD6mRDwoKIg9btmyZn58PAG3btq07xrLeSZaE4ODgjIzLN29OHjeu/fnz8ILawUbG1NR0//79np6eiYmJ33777bJlyxYvXvzo0SMnJ6e6L3N1LSoomGViAi4u4OoKHTs+/n75MvD54OcH33wDrq50XSXC8vDw4MpgTU1NTk6OiYlJly5dSI6TXldvmqjv2rVrPB5PKBSqEyDJvaFcyzzZR4+wWzcEQO7GgVEhMTGRtFtq3bo1CZqYm5t36dJl9OjR8+bN27Rp07FjSTk5HGQJ6wNZ4OMwDSktLQ0Aunbtik9KE7Zs2aKzNY2EFRwcDABBQUE6b0bNjRuPe7Z+/73+xigiFovJasnQoUMLCgqMcJVz5MiRAHDw4EGuDJLuGGQGICnRO3v2rM7WXi4szpOKDh9GHg9NTDA5mRN7VFAqlaStF1mGM0IcHR0BgMOylPnz5wNAWFiYQqEg6cv6rEa/XFiRkZEA0I/TpoUhIQiAdnZ45w6HVrmEBLVFIpERHqsQsbS0lMfjNW/enEP3hg0bBgCxsbHXrl0DgA4dOuhj7eVDmshlu3oGPSd89x0MGQL37sG6dRxa5RL1p+bzac2x0ofLly8jYrdu3Yh7NTU1S5YsKS8v18emOtzKzW1Bw7rLzMwEAGtra87bvBQW4rJljXz9+yKkUqlAIDAzM7t3715j+1I/e/bsMTMz6927N6kQ/Pzzz4kUns/j05Di4mIAEAqFKpVqyZIlALB06VJ9PHyJsMiBat68efpsowGMc5gl6W71ERmDYZTI5XKS3xIQEFBVVSWRSEhpnSbVO/WSmJgIAF5eXohIkpXr7TehOQ0Jq7y8nNxsX6XWlcIIh1nW1taSBahkY765QIyPjyfN6Pr27VtYWFhWVubr6wsA5ubmO7SfirZp0yZ40t+VNPLUoW9qXRoS1ubNmwFgyJAh+mygYYxwKt///vc/AHB3dzdAHbqeXLlyhYjA0dExPT1doVCQwBCPx1u4cKG21/VSqbSgoKCsrIw05NWz/LMhYZHaoL179+qzgQaoqMAFC4xuKt/w4cMB4Hsjj7M9obi4eODAgQBgZWVFpq2oq3f8/Px0uDImfct69eqlp2MvFNa5c+fIOZvbfkNZWbh5M5IAfmQkAuDMmRya1xf1FAx6o6w5p7q6esqUKQAgEAhIR4bjx49bW1sDQM+ePaVSqeamZDIZGWCmf6HeC4U1ffp0AFi0aBF5GB8ff+2ZOY06QZoBkxNfnz4IgFFR+lvlDLJOMmPGjMZ2RDtUKpVYLCahh9mzZ8vl8uvXr7u5uQGAg4NDampqw29Xl7OSzDNHR0cyylofl14orLi4OFtb22XLliHioUOH+Hy+u7u7zs1SCBUVj6v3rlzBzExDVEdphXoKBhnh+cqxf/9+oowBAwYUFxcXFRUNGDAAXtyN7PlyVoFAMHToULKWJRAINmzYoLMzLxTW4cOHeTyeiYlJcnJyZWUlWTwaO3asPpe027YhAA4ciIgYGIgASC2OoQuk35A6NehVJCMjgyz1uLq6ZmVlVVdXb9y48fmr+BeVs5I5NHWPf7NmzdI21YDQ0MU7mY5kZ2d3586dnJwcctpev369DpshvP02AuDOnU+ro4yquybpN6TPkr4xcPv2bdJP39bW9pnZY1qVs9Y9/pFqWK1oSFgKhYKsH/Xr16+mpiYmJobH43XvPu3UKV3Wp1JT0729D/XqVVlVhT/9hABIM46hBdXV1VlZWVu2bDHyCVCa8+jRI1IkbGJismnTpurq6tjYWH9//7otsvz9/WNjYxuOKWRkZJBaGHL808qHl0Te7927Rw6tX331FSKuXXvSwgLt7XVZPCYVRQsWLEDEiRNvmJkhtTjGC6murpZIJAkJCREREcHBwT4+PiKRSJ0HS7IUjT98pQlKpfLrr78mn0uduGxiYjJixIhdu3ZpHoa4c+cOOf7Z2NhoNXvx5dkNZ8+eNTMzs7Cwjom5q1Ti8OGPBzTW1Gi+FSwrKxMKhTwe7/r16ySQ4e4+SCsL2lJSUnLhwoU9e/aEhoZOnz59wIABL5o/YGJiIhKJvL29yT/ASFsB6MTPP/88ePBga2vreltkacgzxz8N36VRol9ExB539worK7x2DUtK0MXlachAQ8LDwwHAx8cHDdI4+cKFC/WWOpqZmYlEIh8fn8DAQHWJkToxXz2n02hzsHRApVLpv5SuUqnIoEkACA4OVmjQf0DTYopp0xAA3dzw4UM8fx7NzVEkwgcPNPWsZ8+eALB//34DNE4mKbZWVlY9evSYMGFCSEjI1q1bk5KSnkkELSsrS09P379//5o1a9TOkOXnN954Q8M5na8VkZGR5Crtvffee/Cy/72mwqqsxLfeQgAcOxZVKjxyBDVrJo2IqFKp4uPjp06dKpfLDdA4mZRqkYtCwvOzxEQiUd2qpqgnUVpt53S+bpw+fZqE+t58882G9z0tClZzch6HN/UIOFBvnEwu5qBORkbnzp3rvbSysLDo1q3b2LFjv/rqqz///FNtQSaTiUQi4CjHv+mRm5tLMnbs7OwaiOlr17shNvZxuvoff+ji0+HDh0nshF7j5B9//BH+2SfDy8vLwsJCJBKNGjVq4cKFERERCQkJEomkgcX/zMxMUmbObffEJgNJ0bG3t2+gTlrrpiDffIMCAYaHv+Rld+/KTp8+vX379mXLlk2aNKlPnz6kk5NQKNSqaF1byApB3SQ13eZA7dixgxzVjHxScGNRW1vbcK95rYWlUOAzK2kyGaamYlQULlyI/v7o6YktWuDgwWvqPfvweDxra2vduri8FJLyYWdnV8NFJIN09nJxcbl//77+1l43dOyPpU4pJiOEnv9655243r17T5o0aenSpdu3b09JSbl7965KpfLz8wMADw8PGrNSp06dCgCLFy/mxFpVVdXbb78NAKNGjTLOWh1jRndhkZTioCBs2xYHDsTp0zE0FPfswQsXGrph1K2LiyaQQAafz8/Ly+PKZkFBAWnLGRYWxpXN1wTdhaVzSnF2dja5cdu8ebNuW68XEsgYOXIkhzYRMSEhgURNjauXuNGju7D0SSkmCSrm5uZ17/P1hAQySHout6xatQoAbG1tOTwWNnkaYXQvITg4uEePL3r2lGufkVEPVCdAKZVK0iihb9++TWOJ2gA0Wpnvv//97xYtNmZmmn70ESiV+lojhcuzZ8+m0YqSz+fv3LnT2tq6S5cuVVVVnNtvmjSiqO/exXbtEAD1vI0rKiqiMQGqtLR08uTJZHrR6dOnAcDe3l63dMrXkMYUFiKeOYOmpsjjoT7deFavXg0A48eP584vRMQffvgBAIYNG4aIpAxmyZIl3G6iCdPIwkLEdesQAIVC1K3yVj0B6tixY9w61r17dwA4cOCATCYjgQyW8qA5jS8slQonTEAA9PbW9C2PHj26dOnSwYMH//Wvf5G6cicnJ3UM89KlS/p7derUKfW5b/369QDg6+urv9nXh8YXFiKWlaG/P9a79CST4YULuGcPhoZiSEj+wIEDn+88bm9v37ZtWzKCNjQ0lMfj6b94TOo2SfUbCWTExsbqafO1opGFVbe1sHqZKDgYJ03C3r3R1vYfy0Tu7hVESebm5u7u7r6+vnPnzt2wYQP5x5OFl19//RWe9GrX2av79+9bWFjw+fz8/PykpCQAcHR01CRtkqGm8edE7NgBbdrA7dvg7g5t2sDFi8DjwcmTUFgIAGBl9bQnsZubSYcOSR07dmzfvn3dfmgTJkzw9PSMi4sTi8WLFy9OSUnZunXrhAkT0tLSSEqFtkRGRlZXV48ePdrZ2ZnUwH388ccv6j3OqJ/G1fUzRyz1MlFcHJ4+jZpP36m78FJdXd27d28A8PX11WHxWKVSkeL0uLi4wsJCMzMz4xpl/YpgXMLSZ5lo5cqV8GTh5datW61btwaAb7/9Vls7J06cAAAnJyeFQvHdd98BwPvvv6+LQ683RnHxzgnqhReSrq7u1X706FGt7EyYMAEAwsLCjL9xsjHTdISFddLVSWe60NBQALCxsdF88fju3bumpqYmJiZ37twx8sbJRk6TEhYiZmZmko4DkZGRKpVq/PjxANCzZ08NBzoePXq0RYsWfn5++KQV59q1aym73DRpasJCxLoRh9LSUhKXn00iGRpQXl4ulUqNv3GykdMEhYVPSgudnZ3v379PSm7eeustrZp7kcLfSZMm0XOyadM0hfVMxCElJUXz2ca1tbU3btyws7MDgD90K3NjaD4I85VDKpV6enoWFxeT6XD1vqbeQZ7Xrl2rqqpycXGxtrZOT0/XcQzka0+TFRYAJCUlDR8+HBHj4uIGDhwokUgkEklubq76u1QqValUz7yLx+M5ODiMHj06PDycRdt1pikLCwDCwsKWLVsmFArrnTNjYmLi7OysHo2u/sHCwsLwrjYxGn+tkCqLFy9WqVQXL148ceKEo6Oj6J907dqVlNIzOKeJH7EIZWVlVlZWxjnHq6nyWgiLYXjYTsygAhMWgwpMWAwqMGExqMCExaACExaDCkxYDCowYTGowITFoAITFoMKTFgMKjBhMajAhMWgAhMWgwpMWAwqMGExqMCExaACExaDCkxYDCowYTGowITFoAITFoMKTFgMKjBhMajAhMWgAhMWgwpMWAwqMGExqMCExaACExaDCkxYDCowYTGowITFoAITFoMKTFgMKjBhMajAhMWgAhMWgwpMWAwqMGExqMCExaACExaDCkxYDCowYTGowITFoML/Ax1rIAv/sHVzAAAAAElFTkSuQmCC" alt="Mol"/>

>  <Name>  (26) 
ABL1_HUMAN_2HYY-B_alignment_L1F009@ABL1_HUMAN_2HYY-A_alignment_L1F009#ABL1_MOUSE_3MS9-AA_alignment_L2F009#ABL1_MOUSE_1IEP-B_alignment_L1F009@ABL2_HUMAN_3GVU-AA_alignment_L2F009#MK14_HUMAN_3MVL-A_alignment_L1F004#ABL1_HUMAN_3PYY-BA_alignment_L2F009#ABL1_MOUSE_1IEP-A_alignment_L1F009#ABL1_MOUSE_1OPJ-B_alignment_L1F009::MK14_HUMAN_3UVR-AA_alignment_L1F013::ABL1_MOUSE_1IEP-A_alignment_L1F018#ABL1_HUMAN_2HYY-B_alignment_L1F018#ABL2_HUMAN_3GVU-AA_alignment_L2F018#ABL1_HUMAN_2HYY-A_alignment_L1F018#ABL1_HUMAN_2HYY-D_alignment_L1F018#ABL1_HUMAN_2HYY-C_alignment_L1F018#ERROR_4CSV-A_alignment_L1F018::MK13_HUMAN_4EYJ-A_alignment_L1F005::DDR1_HUMAN_5FDP-A_alignment_L1F019#MK14_HUMAN_3CTQ-A_alignment_L1F037#MK11_HUMAN_3GP0-AA_alignment_L1F025#VGFR2_HUMAN_3B8R-B_alignment_L1F048::ABL1_HUMAN_2HYY-C_alignment_L1F006#ABL1_MOUSE_1IEP-B_alignment_L1F006#ABL1_MOUSE_1FPU-A_alignment_L1F002#ABL1_MOUSE_1OPJ-A_alignment_L1F006#ABL2_HUMAN_3GVU-AA_alignment_L2F006#ABL1_HUMAN_2HYY-A_alignment_L1F006::

>  <score_inter>  (26) 
-35.8787

>  <best_rmsd>  (26) 
2.0

>  <Lfrag>  (26) 
(12545, 21986, 21781, 8374, 3527, 17386)

>  <SA_score>  (26) 
2.395

>  <QED>  (26) 
0.38

>  <LogP>  (26) 
5.0

>  <clogp>  (26) 
5.03

>  <NAR>  (26) 
5

>  <NCA>  (26) 
0

>  <nrot>  (26) 
6

>  <TPSA>  (26) 
97.6

>  <HBA>  (26) 
7

>  <HBD>  (26) 
2

>  <NRB>  (26) 
6

>  <NHA>  (26) 
34

>  <RoF>  (26) 
1

>  <Frag>  (26) 
0

>  <Lead>  (26) 
0

>  <Drug>  (26) 
0

>  <PKI>  (26) 
0

>  <PAINSA>  (26) 
0

>  <PAINSB>  (26) 
0

>  <PAINSC>  (26) 
0

$$$$

     RDKit          3D

 35 38  0  0  0  0  0  0  0  0999 V2000
    7.6420    4.4395   -8.0765 C   0  0  0  0  0  0  0  0  0  0  0  0
    7.8508    3.6907   -9.1697 F   0  0  0  0  0  0  0  0  0  0  0  0
    8.2439    3.8250   -7.0716 F   0  0  0  0  0  0  0  0  0  0  0  0
    6.3355    4.4866   -7.7548 F   0  0  0  0  0  0  0  0  0  0  0  0
    6.8541   10.3315    2.3614 C   0  0  0  0  0  0  0  0  0  0  0  0
    6.0943   10.3873    1.2273 N   0  0  0  0  0  0  0  0  0  0  0  0
    6.5774   10.7064    0.0297 C   0  0  0  0  0  0  0  0  0  0  0  0
    7.9143   10.9981   -0.0749 N   0  0  0  0  0  0  0  0  0  0  0  0
    8.7428   10.9660    0.9991 C   0  0  0  0  0  0  0  0  0  0  0  0
    8.2251   10.6271    2.2606 C   0  0  0  0  0  0  0  0  0  0  0  0
    5.7954   10.7482   -1.0656 N   0  0  0  0  0  0  0  0  0  0  0  0
    6.9860   10.0930   -7.5288 C   0  0  0  0  0  0  0  0  0  0  0  0
    6.2054   11.1094   -6.8322 O   0  0  0  0  0  0  0  0  0  0  0  0
    6.4533   11.4869   -5.1820 C   0  0  0  0  0  0  0  0  0  0  0  0
    6.0095   12.4958   -4.3094 C   0  0  0  0  0  0  0  0  0  0  0  0
    6.6090    9.9568   -3.3316 C   0  0  0  0  0  0  0  0  0  0  0  0
    6.7489   10.2150   -4.6878 C   0  0  0  0  0  0  0  0  0  0  0  0
    5.8804   12.2398   -2.9385 C   0  0  0  0  0  0  0  0  0  0  0  0
    6.1718   10.9459   -2.4605 C   0  0  0  0  0  0  0  0  0  0  0  0
    5.4162   13.3384   -2.0125 C   0  0  0  0  0  0  0  0  0  0  0  0
    7.1271    8.1350   -4.7723 O   0  0  0  0  0  0  0  0  0  0  0  0
    7.2092    9.2195   -5.3422 C   0  0  0  0  0  0  0  0  0  0  0  0
    7.6706    9.3416   -6.6208 N   0  0  0  0  0  0  0  0  0  0  0  0
    6.2204    9.4758    6.0006 C   0  0  0  0  0  0  0  0  0  0  0  0
    4.8245    9.2894    5.9421 C   0  0  0  0  0  0  0  0  0  0  0  0
    4.1657    9.4412    4.7690 N   0  0  0  0  0  0  0  0  0  0  0  0
    4.8035    9.7747    3.6147 C   0  0  0  0  0  0  0  0  0  0  0  0
    6.2073    9.9770    3.6027 C   0  0  0  0  0  0  0  0  0  0  0  0
    6.9140    9.8235    4.8143 C   0  0  0  0  0  0  0  0  0  0  0  0
    8.1391    8.2904   -7.4173 C   0  0  0  0  0  0  0  0  0  0  0  0
    7.6077    6.9661   -7.4132 C   0  0  0  0  0  0  0  0  0  0  0  0
    8.1275    5.9268   -8.2282 C   0  0  0  0  0  0  0  0  0  0  0  0
    9.2177    6.2741   -9.0612 C   0  0  0  0  0  0  0  0  0  0  0  0
    9.7436    7.5719   -9.0823 C   0  0  0  0  0  0  0  0  0  0  0  0
    9.2088    8.5752   -8.2622 C   0  0  0  0  0  0  0  0  0  0  0  0
  1  2  1  0
  1  3  1  0
  1  4  1  0
  5  6  2  0
  5 10  1  0
  6  7  1  0
  7  8  2  0
  7 11  1  0
  8  9  1  0
  9 10  2  0
 12 13  1  0
 14 15  2  0
 14 17  1  0
 15 18  1  0
 16 17  2  0
 16 19  1  0
 18 19  2  0
 18 20  1  0
 21 22  2  0
 22 23  1  0
 24 25  2  0
 24 29  1  0
 25 26  1  0
 26 27  2  0
 27 28  1  0
 28 29  2  0
 30 31  2  0
 30 35  1  0
 31 32  1  0
 32 33  2  0
 33 34  1  0
 34 35  2  0
 22 17  1  0
  1 32  1  0
 12 23  1  0
 11 19  1  0
 28  5  1  0
 23 30  1  0
M  END
>  <Smiles>  (27) 
Cc1ccc(C(=O)N(CO)c2cccc(C(F)(F)F)c2)cc1Nc1nccc(-c2cccnc2)n1

>  <MW>  (27) 
479.2

>  <2D_mol>  (27) 
<img data-content="rdkit/molecule" src="data:image/png;base64,iVBORw0KGgoAAAANSUhEUgAAAMgAAADICAIAAAAiOjnJAAAABmJLR0QA/wD/AP+gvaeTAAAbOUlEQVR4nO2deVxV1drHf2cABAFBEUXRFNGrqOkNpwLEEgeUNAdySDTTyMxIy6Ey02y4VDevlaW8mMPrzW7oGx/1ihIOTM5HGQ0HQEEROQyizJzDWe8fS4/HCc6wF95rz/fjHwhnP2tt+O691/CstWWMMRCE1MgfdwWIJxMSixACiUUIgcQihEBiEUIgsQghkFiEEEgsQggkFiEEEosQAolFCIHEIoRAYhFCILEIIZBYhBBILEIIJBYhBBKLEAKJRQiBxCKEQGIRQiCxCCGQWIQQSCxCCCQWIQQSixACiUUIgcQihEBiEUIgsQghkFiEEEgsQggkFiEEEosQAolFCIHEIoRAYhFCILEIIZBYhBBILEIIJBYhBBKLEAKJRQiBxCKEQGIRQiCxCCGQWIQQSCxCCCQWIQQSixACiUUIgcQihEBiEUIgsQghkFiEEEgsQggkFiEEEosQAolFCIHEIoRAYhFCILEIISgfV8GrV6NjR/Trh5ISjB79uGpBiKK5xaqqwtGjSExEWRnkcnh5NXP5RDPRHGJVVNQkJdkmJiIxEadOQasFgOHD8d57WLsWY8Y0QxWI5kaUWJWVlcePHz9w4EBycnJqaqpOp66psQOgVGLgQPj749YteHigpgYAjhyBSoV33jG/uFWrsGoVVCpcv46gIInOgbAA6cU6cODA0qVL09LSdDod/46VldXEiVldu3oPHQpfXzg43P1wZCTUanh6oqICSiXeesv8cteuxZUreP55y2pPSAWTlJiYmBdeeAGAUqn09vZetmzZ7t27y8vLGz9q0yYmkzGZjEVEmFnuypWMMXbqFNuzx8wIhLRIfMeKjo4+dOjQ3Llzv/vuO1tbW2MO0Wrh64tvv0VYGN58E/b2mD5d2koRjwEpx7EYY/v27QPw1ltvGWlVfT2mTcOgQfD1xRdfQKfDrFmIickxtWi5HD/9BADKxzZ+QtyDlGKlpaVdvXrVzc2tS5cugYGBP/zwQ5OHKBSQyVBejlGjMH48PvoIPj57Jkzw2rt3rzEl6nRITUV2NuRyFBZCo7H4HMSRkoLVq/HJJ8jMfNxVaRYkfKx+/vnnAF5//fWoqCgAw4YNM+ao2lo2ahQDWKdOLDe3aOnSpQBsbW0PHTr00M9rtSwzk0VEsOBg1qYNA9iiRezTT1lODnv7bbZvn4QnJCnLljHGmE7Hli9/3FVpDqR8cvDnYGBg4J49e/gXxhxlY4PoaAQFsfr6zcOGfZKQkFBRUbF+/fqgoKD9+/f7+fkB0Gq1KpUqMTExMTHxjz92Xbqk0B/epQucnADcHrzQaJCYiKFDJTwti9HpUF9/978y2eOrSjMilaFlZWVKpdLa2vrmzZsdOnQAkJGRYfzhFRWVQ4YMAdCjR49r167NnTsXgKOj4/z580eOHGlvb6+v8JAhV93cWHAwi4hgOTn3BKmvZyNHMisrtnu3VKclBSdOMDs7NnEi++ADFhbGTPm1SEJVVVUzl8gYk0ys7du3Axg+fLhKpQLQqVMnUyPcuHHjmWeeAdCnT5/KysoJEyYY9gB69uwZGhr6z3/+s6CgpJEgH3zAAGZtzWJiLDgZaVm5kgHsrbfY9u0MYHPmNEOZhYWFUVFRYWFh3t7evXv3njdv3pUrV5qhXD2SiRUSEgLgm2++Wb16NYB58+aZEaS4uLhv375r165ljP30008APDw8fv3118LCQuODLF7MAGZnxw4fNqMKAhg4kAFs7142YwYD2Jo1gsq5dOnS1q1bZ8+e3a1bN8OHkrW1NYC//OUv169fF1T0g0gjVkNDg6urK4CsrCz+RNtt7tOorq6Of/Hyyy8DWLdunakRdDo2dy4DmKMjO3FCa141JEOtZnI5s7VlFRXM1ZUB7Nw5CcMXFBRERUWFhoZ6eHgYymRvbx8QELBy5cq4uDi1Wu3t7Q2gb9++JSWN3e8lRBqxjh8/DqBr167FxcUKhcLGxqaiosKSgBqNxsnJCUB2drYZhzc0sFdeYZ6emZ6ePVUqlfEHFhQU/Pzzz7t377527ZoZ5T6ELVsYwMaMYUePMoB5eEgTlrHXXnutY8eOhjK1bt163Lhxa9asUalUVVVViYmJq1evTk9PZ4wVFxf37t0bQP/+/cvKyqSqQyNII9bHH38MYMGCBdu2bQMwatQoCwMmJCQA6NWrl9kRNBr2yiuzAbRt2/bs2bONfPLatWv8ovfy8pLJZLwD0aJFi31SDF1op01jAPv+e7ZiBQNYWJjlMRljr776ateuXfnZBQUFhYeHq1SqysrKpKSk8PDwgIAAffP0888/54cUFRX17NkTwJAhQ27duiVJNRpBGrEGDBgAICYmZvr06QB4I8kSli1bBuC9996zJEh9fX1QUBCAdu3aZWVlGf4oOzt706ZNs2bN6tKli+FF7+joOGbMGF9fXwAtW7ZMTk62pAIajcatffvRAwZU5+ZeGTmSAZKMs125ckUmk9na2p45c0ar1f7+++/Lly/39fXlbSmOXC7v27fv22+/nZiYaHgg19HX17eystLymjSCBGIVFRXJ5XJbW9uqqqotW7YEBgZevHjRwphTp37duXO3AwcOWBinrq5u9OjRvJcaHx+/devW0NDQ+2TizZHw8PCkpCTewtPpdKGhodyzkydPml26/r5bWFgok8n+6uWlq6628IwYYxs2bAAwceJEXlXeuuUyeXl5hYaGRkVFFRcXP/TY7OxsPhg0cuTI2tpayyvzKCQQKykpycXFxZLH1n3k5zOAOTiwO+14i6isrPTx8QEgMxiZdHR05DKpVKqGhob7Djl06ND169f53dfJyen06dPmFa2/7/Ie7osvvmjx2TDG2Lhx4wBs3LiR//f9999fvHjxnj17bty4Yczh58+fb9++PYCXXnpJo9FIUqUHkUCsmpqap556CsBnn31meTTG2IYNDGATJ0oSjDHGzpw5A8DBwSE4OHjdunUZGRk6ne5RH96/f7+NjU3//v2Li4uDg4ONaaU9ir59+wI4ePDg5MmTAfz4448WnMRtamtr7e3tZTLZ1atXzQ6SlpbWpk0bAJMnT9ZqhXScpWlj7dy5U6lUAvjqq68sjzZuHAPYnQtSAtauXQtg+vTpxnxYrVZ7eXkBGDx4cElJydixYwF07NjR1P4pbwnZ29tXVFTwHu6lS5fMqf29xMbGAvjrX/9qYZwzZ87wWs2aNevBe7blSDZAumXLFrlcLpPJLLwua2uZvT2TyZgFF+T9jBo1CsC2bdsuX75szAV69epVPiz03HPPqdXq559/nrfSTDKDt4RGjhx56NAhAL179zb/BAxYuHAhgOVSzGQfOXKEz5UtWLDA8mj3IWV2w8aNG2UymUwmi4yMNDtIbCwDmMUX5F0qKytbtGghl8uLioq6devWpk0bY+49eXl5/PkeEBBQWlrK58I9PT2bHN+qrKyMi4tbuXLlCy+8YGVl1blzZ94RW7JkiSSn0717dwBHjhyRJFpcXJy1tfXYsWPr6+slCahH4tRk/tBRKBS//PJLkx/OymIbNrD58+/5ZnQ069FDytSSXbt28cGbrKwsAC4uLka2Ki5cuODm5gZg9OjRRUVFfEjloRMj5eXle/bsWbJkyaBBg5QGqYYKhYJ32dq2bRsfH2/5ueTk5PCBUAsbRrW1tfoRbN5JPHXqlOXVM0RisRhjq1atAmBlZfXgrI5Op8vIyFi3bt2iRRnt2jHg9r/c3PuDSNhZmTdvHoDVq1d/8803AEJCQow/NiMjw8XFhfftCwsL+/TpA6Bfv36lpaW3bt2Ki4tbtmyZj4+PlZWVoUze3t5hYWFRUVFlZWV1dXU8fcjd3T33wfM0EZMai43w22+/2djYLFq0KDMzE4Crq6vkzSzpxWKMffDBBwCsra1j7uQY6HS6yZMn8z8SgCFD/g6w9u3ZlCnshx9YaSmrqGAFBeyTT9jGjezUKSnz9fgTTaVSBQQEANi+fbtJh6empjo7OwOYOXNmQUFBjx49+D1DLr+bfGttbe3r67t8+fLY2NgH57KqqqqGDRsGoHPnzpcvX7bkXPSNRUuCMMZ4VtIXX3zx5ZdfApg9e7aFAR9EiFiMscWLFwOws7PTPwL4o8Td3f2VV17ZtGnHuXOsooLFxbGVK1lAALOxYSEh7NNP2aefsqNHJRMrIyMDQPv27W/dumVjY6NQKMyYhT169Ki9vf3EiRPr6+vz8vIcHBzatm1ruAzp5s2bjUe4efPmoEGDALz00nqzMwwMG4tmhmCMMabT6fgkY2pqKjc+KirKkoAPRZRYOp3ujTfe4EORJ06cYIydPHkyJyenrKxs165d77777pgxFQrF3aehUskmTJA+wzg8PJxfkb/99hsAHx8f8+Kkp6fzsUSebdahQwdTh63LyspefnmrlRV7+mlWWmpOHfSNRXMONiAlJQWAm5tbeXm5lZWVUqk0cmTVJEQtauHjDpWVlT///POIESNWrFhx9erVhISE9PR0vpB16NA5MpmXtzd8fODrixEj4OSEzz67uzxaEni29JgxY/RfmBeHD3UCiImJATBu3DgbGxuTIjg7O69bN/PsWaSnY/hwHDoEZ2fT6nDfKdTW1rZo0cK0EADunEJQUFBcXJxGo/H39+cDWhIjuaqGaDSaCRMm8PEtXpyNjY2fn9+KFSsOHz4rOmP25s2b/IosKytzd3cHkJKSYmFMC7PNrl9nPXsygD37LDMmsUir1WZmZkZERAQHBzs4OADgORfx8fEdO3Y0bx6TT3BFR0fPnj0bwJdffmlGkCYRKxa7MxHr5OS0atWq+Pj4mpoa0SXq0S8WSk1NBeDm5tbITI4xSJJtlpfHnnqKAWzECPbQ6mg07MQJtn79gaCgoFatWt13I/Dy8lKr1a+++iqA1q1bp6WlmVS6hUsTjEe4WB999BGAd955R3RBD8J/+1999dXXX38NYO7cuRYGlCrbLDubderEtmy5+x2NhqlUbO1aFhzMnJwYwIYM2clNcnNzCw4OjoiIOHbsGF8T8PTTT6vVavPmMfnShICAALOXJhiJcLH472L//v2iCzKkoaHhzJkzfJ41MzOzoaHhxIkT5k0kGzJt2jRIkW3GGKuuvmds5bnn7vZjANajBwsLK9u2bdt9KyD085iDBg0ybx5zxowZANasWWPJ0gRjECvWtWvXZDJZy5Ytm+EJaNgcad26NQAXFxc7O7vDEq2p0Gq13NQLFy5IEtBwbGXRIubhwUJD2datLC+vsaMsmcdsaGho27YtpFia0CRixdq4cSOky0N6kPr6+qNHj4aHhwcGBjoYbo8EdO3alV/cDg4Ox44ds7ys5ORkAD169LA8FMdwbMWkce+8vDyeq2jqPCZjLDc3d/PmzVItTWgEsWJNmjQJwPr16yWMqdFoVCpVeHj4g21bDw+PkJCQiIgIPnmi0+nmzJkDoFWrVpbPhS1fvhzAwoULpTgJxhhbtoyVlLC5c80ZtLt48SKfxxw1alTj85gPRarGYiMIFKu+vp7/4S2cxzBEo9E43zv+06tXrzfeeGP79u0FBQUPfl6r1U6dOpU/Fi3s/vTv3x9AbGysJUEMWbyYKRTs++/NPPzcuXPt2rXDvfOYYU0t1rhy5cq2bds8PT0tGWiIKCj43+vXjzU63yBQLJ6H1KdPH2nD+vv7e3h4hIaGbt26NT8/v8nP19fXv/jiiwBcXV3vW1LRCHV1dUlJSfpVjSIai15eDGCWJD2kpqby1mRISEhBQcGCBQseWj392kMvg72E7e3tn3322WqzcvAjCgp+LirKanQcUqBYfLpw6dKl0oY1I3PIyBQD/UNWv3xKJpPxibnIyEgA48ePt6jqBuTl3V5Sa2Ee1LFjx3jj8rXXXjMcpbtw4cLGjRtDQkI6d+5seINv1apVUFDQhx9+yKcLR4wYYdKlUtfQEH/jRsTDHg73IVAsfn1IkodkOVVVVf7+/nggxYDn5a1YscLPz89wlkYmk/Xp02fBggW8w8/veRs2bJCqPj/8wAAWHCxBqOTk5JYtWwKYOXPmhg0bpk2bxkc+9bRu3Xr8+PH/+Mc/Tp8+rU/kunDhAl9SMX78eCOv1ZqGhvkXLgxQqd4zYnRDlFh5eXkAHB0dJU9NNBt9ikH37t31m0Hs3Lnzvua/fvmU4RPE1tbWycnJmCevkYwdywC2ebM00fgCEH1WEu5dyPqoXKv09HQ+gDJp0qQml+tUNTTMO3/eW6UakZZ20YgHqCix+HZ+wZJcktJRXl7OB2z1uxio1eoBAwa8++67u3fvLisry87O/umnn2bOnMmzuPQ4OjrmNT6+ZArV1XXu7lqZjJmy10kTHDx4cPv27VOmTPnxxx/Pnj1r5ORVSkoK7ww1vqTillb7alaWt0o1Jj09z7i0DlFi8UHhzVJdktKhH7zW72KQk5Pz0IWsDg4O+oWs0t53Y2Ji5HLl+PErJIxpNjzbDMCcOXMeqmNZff20s2e9VapxGRkFRi/1lF6s/Pz8TZs2WVtby2QyybbWkJSCggLe33Z3d+ftDD0uLi4TJ0789ttvU1NTRSyK4ixYsADAxx9/LCi+qRw8eJBn4Dw4SldYWDjQxyf4xImJmZlFpiwglkasBzu0Li4uSqXS1DzgZiM/P7937958jwZXV9cmmyPSwvevOn78eDOUZSSxsbG877KSb5nPGGPs8uXLvKq+AQGlJi5DMF+s8+fPR0ZGzpgxo1OnTg92aPmOCVZWVrt27TK7CKFotdqMjAzjR7akQr9YqHkkNp7o6Gi+xOiLL75gjOXm5vKFa97e3mbkc5smlr45cl/b9qHNkQ8//BCAtbX13r17Ta3WE4wZi4WajR07digUCgBLly7lA12+vr5NZvQ/FBPEOn36tJ2dnV6mxp8g8fHxubm5S5YsAWBraytVisETAJ8/lWQfBxFERkbyVccAhg8fbvZuR8aKxfcqsrOzmzp16vr16//4449GPpyUlGRra9u1a9f8/Hy+rK9ly5ZJSUnmVfEJIzY21tra2svL61E7DT1ejh8/bmdnZ2NjI5PJLOnUGyvW1q1bAQQGBhrz4crKSt4u7t69e0FBgT7FwKRdG59UiouL9Qtfm2fXRuNJTEx0dHQEwPeVVCgU//rXv8wLZaxYU6ZMAfDdd9/9+uuvmzZtarI1V15ert9QtaioSJ9ikJmZaV5FnySaeddGIzl8+DAf0Jo6dapGo+Hbf1pZWe0x641qRoml1Wr5LPrFixe5Lsbsz2m4oWpRURHftdGkFIMnmPz8fD4eO/yFFxqk2ObPQnbv3s2HG15//XV9i5lvHGdjY2PGdqxGiZWYmAigZ8+efMtDW1tbI9MtDC/N0tJSCXcxeALIy8vz7Nr1vJ8fGzGCidy1sUl+LyubfuyYnaPjm2++adgP0+l08+fPBzBzx45UE3NNjRLr889/UCgUixYtMmPLQ8MNVdVqNU8x6Nat20Pz8v5sVGVl3d78/aWXpNwIxRT2lJQMPH3aW6X6n4etJNPpdF8dOuStUvmnpJi0ENQosfr1Y61blxw+XBgW9l3r1i6mdpUNN1RVq9UDBw7kXVmTgjyxpKfffonZ5MnN79b/FRcPVKm8VarvHr3PXYNO92FurrdKNSwl5ZzRbjUt1pUrTCZj9vasooK1asUUioa8PJPv23xD1cDAwOrq6tLSUmdn59GjR6vValPjPJmkpDBnZwawWbNMW1ZhGb+q1QNUqgEq1bamMuUbdLplOTneKlVAamqOcYmBTYsVEcEANmECO3yYAczsHQ8vXrzIN7vOzc0F4OzsLG7L3v8+kpJYy5bM3Z01VwvhbGWlt0o1UKXaYdzlXafTLbhwwVulCkxLUxuR69H0piD79gFAYCBiYgBg7Ngmj3g4PKEAwL///W8Ao0aNUtJ7dvX4+mLvXnTujKIibNwIxjBpEnbuxKpVUKlw/TqCgqQq6n+uXbNVKLrb2r7dsWMbK6ugNm2MOcpaJvt7t27vZGe7Wln9Vlxsp1B0t7Ud4uj4qM838aetr8fBg5DJEBiIzZsBwLi3WzYG3+3E7I1fnlj8/QHg/fcRHg7GsGIFlEqsXYsrV/D889IWpZDJnJTKWfemDDWJjVz+raentVweee0aj9DIh5sQKy0NNTV4+mm4uyMxEceOYcgQkypzPzU1NQkJCXK5nG9ORzwSvj/PwoW371iSMv3OyyxMxebOPoZNRmhCrIEDoVajoAAAlEr4+ZlXn7scPHiwpqZm8ODBruae2xNOcDBWrgRjmDIF9+bj/3fRmFirV6NjR/Trh5IS9OkjTXn8OWjk66L/jHh7w9v79tf8lz5ggLQlhN67hkdQBHljP5OjsBAajYXVuAe+Ld1Ys7sAxH8JjYkFYPp0/PILAGi1EhR29uzZy5cvu7q68qUyxBNME2LxHUGvX0ffvrfHHSxB3x803MuaeCJp7A/80UcAEBmJnBycO4fgYCQnW1QYNbD+RBgz6qrTsdBQ/eu7jTmCMcZqamri4+P/9re/8dVq+q1mRWz+TPynYWyiH399N8CcnFgj74WsqqrSv5ZYv1k0T8DasWMHAH9/fymqTfynY+ykilyOLVtQXY3oaCxffm7NGtarVy/+o+rq6sQ7nDx5UnOnGymXy/v16+fv78/fVRwdHQ16Dv55MEnDujr25psZcrnScEPV+Ph4fTSFQqF/LXFJSYnhQlalUtm+ffv09HQBlwfxH4eMMWaSiDU1NWPHjj18+HCnTp0SExO7dOlSW1s7YsSI5557bujQoX5+foWFhfzuFR8ff/XqVf2BTk5OR44cMdz7i3iCMVksANXV1aNHj05KSvL09ExISOjQoUNubu6BAweSk5MTEhLy8/P1n3RwcBg8eHBAQICPj8/gwYMNX79GPNmYIxaAmzdvDh8+/PTp066uroyx4uJi/Y/atWs3dOjQoUOHDhs2rHfv3obvjif+PJgpFoDy8vLAwEBHR8fff/+9ffv2fn5+Pj4+vr6+zzzzDMlEmC8WAJ1Od/nyZZ1Op0/iIwiORWIRxKOgOTtCCCQWIQQSixACiUUIgcQihEBiEUIgsQghkFiEEEgsQggkFiEEEosQAolFCIHEIoRAYhFCILEIIZBYhBBILEIIJBYhBBKLEAKJRQiBxCKEQGIRQiCxCCGQWIQQSCxCCCQWIQQSixACiUUIgcQihEBiEUIgsQghkFiEEEgsQggkFiEEEosQAolFCIHEIoRAYhFCILEIIZBYhBBILEIIJBYhBBKLEAKJRQiBxCKEQGIRQiCxCCGQWIQQSCxCCCQWIQQSixACiUUIgcQihEBiEUIgsQghkFiEEEgsQggkFiEEEosQAolFCOH/ARVslnlLeS2yAAAAAElFTkSuQmCC" alt="Mol"/>

>  <Name>  (27) 
DDR1_HUMAN_5FDP-A_alignment_L1F020::ABL1_MOUSE_1FPU-A_alignment_L1F013::Q9BJF5_TOXGO_3T3U-AA_alignment_L1F015#Q9BJF5_TOXGO_3V51-AA_alignment_L1F027::MK14_HUMAN_2RG6-A_alignment_L2F015#MK14_HUMAN_2RG5-A_alignment_L1F015::MK14_HUMAN_3E93-AA_alignment_L1F017::ABL1_HUMAN_2HYY-C_alignment_L1F006#ABL1_MOUSE_1IEP-B_alignment_L1F006#ABL1_MOUSE_1FPU-A_alignment_L1F002#ABL1_MOUSE_1OPJ-A_alignment_L1F006#ABL2_HUMAN_3GVU-AA_alignment_L2F006#ABL1_HUMAN_2HYY-A_alignment_L1F006::MK14_HUMAN_3E93-AA_alignment_L1F004::

>  <score_inter>  (27) 
-34.639

>  <best_rmsd>  (27) 
2.26

>  <Lfrag>  (27) 
(5986, 21878, 599, 22824, 2841, 17386, 13478)

>  <SA_score>  (27) 
2.628

>  <QED>  (27) 
0.37

>  <LogP>  (27) 
5.2

>  <clogp>  (27) 
5.21

>  <NAR>  (27) 
4

>  <NCA>  (27) 
0

>  <nrot>  (27) 
6

>  <TPSA>  (27) 
91.2

>  <HBA>  (27) 
6

>  <HBD>  (27) 
2

>  <NRB>  (27) 
6

>  <NHA>  (27) 
35

>  <RoF>  (27) 
1

>  <Frag>  (27) 
0

>  <Lead>  (27) 
0

>  <Drug>  (27) 
0

>  <PKI>  (27) 
1

>  <PAINSA>  (27) 
0

>  <PAINSB>  (27) 
0

>  <PAINSC>  (27) 
0

$$$$

     RDKit          3D

 31 34  0  0  0  0  0  0  0  0999 V2000
    6.1862   10.8421   -2.3929 C   0  0  0  0  0  0  0  0  0  0  0  0
    6.1981   12.1512   -2.8625 C   0  0  0  0  0  0  0  0  0  0  0  0
    6.5775   12.4209   -4.1870 C   0  0  0  0  0  0  0  0  0  0  0  0
    6.9434   11.4377   -5.0954 C   0  0  0  0  0  0  0  0  0  0  0  0
    6.9148   10.1171   -4.6322 C   0  0  0  0  0  0  0  0  0  0  0  0
    6.4549    9.8482   -3.3266 C   0  0  0  0  0  0  0  0  0  0  0  0
    6.8796   10.2950    2.2430 C   0  0  0  0  0  0  0  0  0  0  0  0
    8.1722   10.6212    2.1336 C   0  0  0  0  0  0  0  0  0  0  0  0
    8.6702   10.8692    0.8409 C   0  0  0  0  0  0  0  0  0  0  0  0
    7.8694   10.7766   -0.2181 N   0  0  0  0  0  0  0  0  0  0  0  0
    6.5954   10.4507   -0.0796 C   0  0  0  0  0  0  0  0  0  0  0  0
    6.0708   10.2163    1.1356 N   0  0  0  0  0  0  0  0  0  0  0  0
    5.6949   10.3079   -1.1282 N   0  0  0  0  0  0  0  0  0  0  0  0
    8.2772    7.8647   -7.3956 C   0  0  0  0  0  0  0  0  0  0  0  0
    7.4073    6.8087   -7.2056 C   0  0  0  0  0  0  0  0  0  0  0  0
    7.7266    5.8333   -8.1980 C   0  0  0  0  0  0  0  0  0  0  0  0
    8.7353    6.3119   -8.9277 N   0  0  0  0  0  0  0  0  0  0  0  0
    9.0837    7.5714   -8.4548 N   0  0  0  0  0  0  0  0  0  0  0  0
    7.5322    7.8762   -4.7801 O   0  0  0  0  0  0  0  0  0  0  0  0
    7.5659    8.9709   -5.3509 C   0  0  0  0  0  0  0  0  0  0  0  0
    8.0286    9.1327   -6.6362 N   0  0  0  0  0  0  0  0  0  0  0  0
    6.2204    9.4758    6.0006 C   0  0  0  0  0  0  0  0  0  0  0  0
    4.8245    9.2894    5.9421 C   0  0  0  0  0  0  0  0  0  0  0  0
    4.1657    9.4412    4.7690 N   0  0  0  0  0  0  0  0  0  0  0  0
    4.8035    9.7747    3.6147 C   0  0  0  0  0  0  0  0  0  0  0  0
    6.2073    9.9770    3.6027 C   0  0  0  0  0  0  0  0  0  0  0  0
    6.9140    9.8235    4.8143 C   0  0  0  0  0  0  0  0  0  0  0  0
    9.0741   10.5282    3.1948 C   0  0  0  0  0  0  0  0  0  0  0  0
    9.6471    9.1402    3.5506 C   0  0  0  0  0  0  0  0  0  0  0  0
   10.7610    8.9836    1.3302 N   0  0  0  0  0  0  0  0  0  0  0  0
   10.0008    8.2706    2.3235 C   0  0  0  0  0  0  0  0  0  0  0  0
  1  2  2  0
  1  6  1  0
  2  3  1  0
  3  4  2  0
  4  5  1  0
  5  6  2  0
  7  8  2  0
  7 12  1  0
  8  9  1  0
  9 10  2  0
 10 11  1  0
 11 12  2  0
 11 13  1  0
 14 15  2  0
 14 18  1  0
 15 16  1  0
 16 17  2  0
 17 18  1  0
 19 20  2  0
 20 21  1  0
 22 23  2  0
 22 27  1  0
 23 24  1  0
 24 25  2  0
 25 26  1  0
 26 27  2  0
 28 29  1  0
 29 31  1  0
 30 31  1  0
  1 13  1  0
 20  5  1  0
 21 14  1  0
 28  8  1  0
 26  7  1  0
M  END
>  <Smiles>  (28) 
NCCCc1cnc(Nc2cccc(C(=O)Nc3ccn[nH]3)c2)nc1-c1cccnc1

>  <MW>  (28) 
414.2

>  <2D_mol>  (28) 
<img data-content="rdkit/molecule" src="data:image/png;base64,iVBORw0KGgoAAAANSUhEUgAAAMgAAADICAIAAAAiOjnJAAAABmJLR0QA/wD/AP+gvaeTAAAcCUlEQVR4nO2deVzU1frHP8MMDMjigqJgbii/y6omr4hE9KbkbqWIGuYSGaiVmsrFNCNz44YLlt4LprlkLrijqbkXKsrFJZkZtVBMFklARUEYYHh+f3x1IiiZ5XsYlvN++eL1+s7Mec4z42fOme85z3keCRGBwxEbM1M7wGmYcGFxmMCFxWECFxaHCVxYHCZwYXGYwIXFYQIXFocJXFgcJnBhcZjAhcVhAhcWhwlcWBwmcGFxmMCFxWECFxaHCVxYHCZwYXGYwIXFYQIXFocJXFgcJnBhcZjAhcVhAhcWhwlcWBwmcGFxmMCFxWECFxaHCVxYHCZwYXGYwIXFYQIXFocJXFgcJnBhcZjAhcVhAhcWhwlcWBwmcGFxmMCFxWECFxaHCVxYHCZwYXGYwIXFYQIXFocJXFgcJnBhcZjAhcVhAhcWhwlcWBwmcGHpx927d48dO7Zy5crHjx/z4rTPQcI/nedQUFCQlpamVCovXryoUqlSU1N///134SkvL6/AwMDIyEjTelhnkZnagTpEYWHhtWvXUlNTlUql8Dc7O7vKa1q0aOHl5WVra3v48GGFQuHu7h4UFGQSb+s4fMQCEd24cWPIkCHp6elVPg0bGxt3d3cvLy8PDw9PT09PT09HR0fhqRUrVsyaNcvKyur06dM+Pj6mcLxOw4WFH3/8MTg4+O7duzKZzMXFxcPDw93dXfjr5uZmZmZ2//59hUKhHcZiY2Pd3NwAhIWFrV271tHRMTk5+YUXXjD1+6hjUKMnJCQEwNSpU8vKyohIrVYrFIpNmzZFREQMHTrU2dlZIpFU/sS2bdsmNFSr1b179wbg4+NTXFxs0jdR52jsI1ZxcbGjo2NBQcG1a9dcXV2VSqWXl1eVz8TW1tbNza1r167CtOjt7d28eXPhqfz8fF9fXyenf7dpM3z79ioKrNOkpaVdv349Ly8vMDDQ1tZW/A5MrWwTs2XLFgCvvPKKcFlcXGxpaSn8JI+MjIyPj1coFBqN5jkWlMrHtrYE0MKFteKxGFy6dMnKysrBwQGApaVlUFBQQkKCMGCLRWMXVv/+/QH897//1T5SXl6ur5HDh0kqJYmEtm8X1Tk25OfnOzs7A+jTp0+fPn20w2zbtm0jIiKuXbsrSi+NWlhZWVlSqdTCwiIvL89IU9HRBJCVFSUni+IaKzQazaBBgwD4+PiUlJQQUUZGRlRUlIuLiyCvjh3V7u4UFUW//25UR41aWP/+978BjBw5UhRr771HADk5UWamKPaY8PHHHwNwcHDIyMggokWLFi1YsODWrVtEdPbs2X/967/NmhFAAJmb0xtv0J49pFYb0lGjFpaXlxeAhIQEUayVlFCvXuTmRjdvimJPfPbv3y+RSKRS6dGjR4mopKSkRYsWACQSSe/evdetW/fwYVFxMe3YQUOHkkz2VGGOjhQVRZ99RkQUEaFrX41XWCkpKcJ3t7S0VCybubn08KFYxkTmxo0bTZs2BbB8+XLhEY1Gk5iYGBoaamNjA8DSspmDgyYoiBISqKyM8vMpLo78/CgwkKKj6ZNPKCuLC0sHpk2bBmDGjBmiW46O1vv7zZrHjx97eHgAGD58eEVFRZVnHz16tHHjxpCQrWZmT0cpJyeaP//ps0+eUHQ0ZWbSp5/q8Y4aaXRDeXn5jh07AIwfP56NfVTbZjQZRBQSEqJUKl1dXTdu3Fh9tc3W1nbChAnr17915w5iYtC1K7KzcevW02etrADA2hpOTigp0afXRsi+ffsAeHh4sDBuwPebKUuXLhXUo1KpdGySlEQKxZ8ug4IoNlaPThvpiLV582YAEydOFN1yUhL27sXNm3p+v5lx4sSJTz75RCKRbNy4Udji1AVfX3h4/HGZloadO3HmjD4d6yP9BkJ+fr5cLjczM8sUaWHg1i3y8KBVq4iI3n2XAJo3TxTDxvLbb7+1atUKQGRkpDF2YmMJoNBQPZo0xhFr+/btarW6f//+bdu2BUBEZWVlxhjcvBlKJVJSUFyM3bsB4O23RfHUKEpKSgIDA3Nzc1977bX58+cbY+rJEwBo0kSPJo1RWPb29g4ODsJas1qtnjhx4qRJk4wxuHUrAIwfj7178fAhfH3h6iqKp0axdu3alJQUZ2fnHTt2SKXSioqK8vJyw0xxYemEXC6/d+/eunXrUlJS0tLSdu/evXnz5ujoaMOsnTmDX35B27Z49VVs3gwAbG409aZ169Zyubxfv37NmzdPT08PCAgQdhoMoLgYeHZ7qCvGTL31l7CwMACOjo4ZGRl79uwxMzMzMzPbv3+/AaY++eSsjc2jOXMoK4ukUrKwIKM3HsXh3LlzUqlUJpMlJyefPHlSIpFYWFhcvXrVAFMffUQAPVtY1YlGKqzS0tJXX30VQI8ePYqKihYuXAjA1tZW38+9uLi4WbNm1tbW167dXbPmjpmZJjCQkcuGMHPmTABubm7FxcVTp04F0L17dwN2GsLCCKBKISA100iFRUT5+fldunQBEBgYqNFoxo4dC6Bjx46/67Otv337dgA+Pj5E5OXl5ej4wuHD15i5rDclJSXu7u4A5s6dW1hYKLzfhfoHjo0bRwBt2qRHk8YrLCK6du1as2bNACxYsKC4uPjll18G0KtXLyGeRBcGDx4MYPXq1RcvXgTQqlUrEXceRSEpKUk7IZ46dUoikZibm1+8eFEvI4GBBNCuXXo0adTCIqIjR45IpVKJRLJt27a7d++2a9cOwMSJE3Vpm5OTI5PJLCwscnNzp0+fDmD69OmsHTaAWbNmGTkhDhxIAB06pEenjV1YRLRs2TIAVlZWycnJly5dsra2BrBixYoaGz58+HD58uXh4eFlZWWtW7cGoO9IUDtoJ8SPP/5YOyF+/vnnulvo3ZsAOn1aj06ZCCs3N/fkyZNfffVVWFiYn5/f+vXrf/zxRxYdiUVoaCgAJyenzMzM+Ph4IWjp/PnzOjZPSEgA4O7uztRJY9BOiBcuXBAmRJlMptfXoLCQ9IqJF0FYBQV07hytXUvTptFrr5U7OTlVWdFo1qyZra1tamqq8X0xorS09J///CcAb2/voqKizz77LDw8/PlnKATKysqUSqW/vz+AL774ohZcNZjZs2cDcHV1LS4ufv/99wF069ZNlwmxchRQdDTl5hIRzZpVQ6u/FVZ1E9XDjA4epA4dnkbwaP916vSPpk2b9uzZMzQ09Msvvzx+/LhwCF3fG65aJi8vr3PnzgCCgoKqRyxpycrKOnbsWExMzLhx47y9va2srACYm5v7+vpmZWXVpsP6UlJSIoRkzZkzp7Cw0NnZuUmTJn83KhcV0bFjFBFBPXrQkiV/RPlFR9OiRbRyJU2bVkN3z8vdEBcHa2tU3karEmbUtCl++w1WVnB3h4cHPDzg5QVPz3Pt2rWobMfPzy8jI+P8+fMjRow4ceKEXC6vadXWBNjb2x84cOCVV17ZuXNnt27d5s2bByA7O1uhUGiPQatUqqKiosqtzMzMOnfu7OnpuWHDBu1hw7qJXC5fv369n59fdHT08OHDt2/f3rx5c+H3lpbUVBw5giNHcOYMSkufPujtjchIxMU9vQwLQ8uWmD27pv7+TnF/OWJVCTN68oR+/ZV0OS6lveGaMGFCza82HQcOHBBW4bt27fqXQnnhhRf69+8/e/bsb7755n//+19hYaGpXdaP8PBwPJsQhUcKCwsTEhJCQ0M7dOjUsqVGmHakUvL2pogISkykL76gBw8oNpamT2c2FWo7MADtDddyvbYGap3g4GDhFg9As2bN/Pz8QkNDY2Jijh07Vpench3RTogTJkxYuHChn5+fTPbHrDV48PWQEIqPp/v3je1Ipx/vZ87QypWUnW1sZ7t37xbGA7EOxrAgICAAwIwZM+7eFefoZl3j/PnzZmZmTZ7FKshkMm9v78jIyJSUlOf8uNQXXe8Kv/ySiopE6G/BggUwaFeudsjMzJRKpZaWlg8ePDC1L6x4+PChXC63sLAICQnZv3+/kJpQdHQS1sqV9J//kCgfdUVFRXBwMICOHTveu3dPBIuismTJEgCjR482tSMM+frrrwH069ePaS8mWHmvvCunNuyYLTM8PT0BfP/996Z2hCHCqtsmvbaU9cc0WzrZ2dlCprJ33nmnxhc/fPgwJSVFm7CqTZs269atS2aQI+HChQsAHBwcxM27UqdIT0+XSCTW1taMZkAtpslB6ujomJCQ4O/vv2HDhm7dugk7uAJFRUVCIlCVSnX16lWVSpWZmVmleVhYWOvWrZOTk4WgdbH49ttvAbz99tuVb5RMwPXr2LwZTZuibVvRg+c3btxIRIGBgcLpZ4Ywle3z2bVrl7ArFx4ePnfu3DfeeKNz585mZlWjpa2trV966aWQkJBly5b98MMPt2/f7tu3L4AXX3xRxGUktVrdsmVLAFeuXBHLpoHMmkXCTkuNy9t6UlFRIewuHD9+XFzL1TFxdENkZKSVlVXls7nm5ubOzs5Dhw59Tt6zyjF6Yt0h79mzB4Cnp6co1oxi5synwvrwQyovp7lz6ddfRTGcmKjx8ckZODBGl21QIzGxsCoqKm7cuDF58uT58+fHx8crlUodf99oY/Q+E/YvjebNN99EHVm8VSopIoKioujbb2nRIgLI1VWUZCNCoqWPPzbeUs3U43isI0eOyGQyIUbPSFPCEVaZTFaHFkXT0mjTJnr8mLp2JYD699cvbKUaxcUk5L66Viux0/VYWES0YsUKAFZWVhcuXDDGzldffQVgyJAhYjlmLPn51LIlSaV06BDdvk0ODgQYuJX2jG3bCCAfH7FcrIH6LSx6FqMnHOQy2MhLL70EYMeOHSI6ZiyffUYA2dpSaiqdPUtyOQH65eX4M4MGEUCrV4vo4vOo98KqcpDLAAsqlQpA06ZNnzx5Irp7hlNRQW+9RQB17Ej37tGGDQScffHFH0+dMsBYTg7JZGRh8TSwoBao98Iiory8POEmceTIkQbcJH700UcAQvVKeVE7PHlCPj4EkL8/qdX/W7JELpfb29unpaXpa+nIEbKzo+HDWXj51zQEYRGRSqUS8iDWeGiueuEJmUwmk8l27txZO67qR2YmOTlpzMx2z5+v0WiGDRsGwNXV1YA98qIiMuLHgt40EGER0eHDh4WDXNsrZVsvKSm5fPnyd999N2fOnGHDhnXq1Kl6PjshotXDw6OgoMCE/v8tycmje/UCEBMT8+jRIyEh74ABA2rMR19RQenplJVlYNC6kTSokifLli0LDw+3tLQcN27cgwcPFApFWlpalRQrcrnc3d29ck2vFi1a+Pn5KRSKgQMHHjx4UCqVmsr/v2PXrl2jRo0Sskt4eHi8/PLL9+7dmzlz5vLlyyu/LCenQqEwUyigVCI1FSoVHj/G3Llo3hwFBZgyBV9+iZYtoVbD2hrp6Vi1iqHPDUpYAAIDA0+fPn3//n3hUiaTtW/fXlvNS1CSXC4XShNevXp1woQJMpns9u3bPj4+ubm5s2fPNjjtDFM+/fTThQsX2tnZnTt37v79+wEBAVKpdMeOHQ8ePFCpVEqlMiUlpXPns2fPOldu5eiISZNgZ4e33sLatVCr0bIlJk58GrS+bBlLj9kOiLXOe++9B8DX13fLli2XL18WDsuXlpYqFIr4+PjIyMigoCB3d3ftjuS1Z8uFiYmJFhYWANauXWvSd/DXVFRUjBkzBkCnTp1u3rzZrVu36v+VAwce8PenyZNpzRo6fZry85+2rRxTXmtTYYMSllqttre3ByCEp16+fDkoKMjNza16tIJcLu/evfvYsWOvX7+ubb527VoA3bq9l5jIfCvNAIqKinr06AHAzs6uVatW5ubm7u7u48aNi4qKSkhIuHnzpoiBxcbToIQVHx8PwNvbW7gU4qsASKVSYWM7IiJi06ZNKSkpf5f24/PPD1lZkYMDpafXntu6k5GR8cYbbwBo166dAcWkapMGJayhQ4cCWCVkmSUqKirasmXLpUuXdM8eU15OQ4YQQO7udbTGxDvvvANgvja9f12l4Qjr999/Nzc3l8lkOTk5xtgpKCAPDwJo0CCdjkzWJkVFRULRysozeN2k4eQg3bp1a1lZ2eDBg7WnAg3Dzg4HDqBlSxw+jHnzxPJOHPbs2fP48eOePXv+4x//MLUvNdBwhCXUBBClhEmnToiPh7k5Vq3C7dvG2xMNEd8jaxrIOpZSqRSWOrOzs8XKDbF5M/7v/+DrK4oxEcjOzm7fvr25uXl2dnYdzxOBBjNibdy4EcCYMWNEzDgyfjx8fbFsGRYsAIA5c8QybCDffvutRqN5/fXX676q0DCEVVFRsW3bNjT0Ul5CXfR6MQ+iYQjr6NGjWVlZLi4uPj4+LOxPnvxHEh9TkZKSolAoHBwchOrodZ+GICxtKa/qkQtGcvs2cnP1L9XHAOE9jh071tzc3JR+6I6p1zuMpaCgoEmTJhKJJF2kxfLMTIqLe5qoYsoUAujZgqvJKC0tFYp4Xb582cSu6Ey9F5aQ4qJv377CpfEbHUuXEkDBwaRWk709AWTyvDh79+4Fs7KdjKj3U+HRo0cBCGlOU1NTvby8tFuEhiEUWho7FgkJyM9Hjx7w8hLDUaNc2gxA2MypN5ha2caydetWqVQqRFQK9cOFrNqGWbtwgQBq3ZrKymjYMAIoJkZcf/WjsLDwxIkTFhYWUqk02/jMd7VIvRdWenq68Ptj1qxZpaWlRqZ1+OADAmjmTLp3j8zNSSYj4zYe9aO0tPTmzZsJCQlV4sY6duzYpk2bunWIqCbqvbCIKDExUVgXjYuL057YmTHjgL7hSWq12sXllT59dv/8c2lMDAE0bBgbj4mIqLy8/Jdfftm9e/fChQtHjRrl4eFR/Y7PwsLCy8tLWBF9++2361TE1fNpCMIiog0bNgAwNzc/deqUSqUaMCAJIH3rIAt5Qbp3705EQ4Z81KdP0p49xSy8XbBgQY8ePayqFZaUSqUuLi6BgYFVMlkolUo7OzsAS5cuZeEPCxqIsIhoxowZADp16pqeXvbDDySTkURCW7fqYUHIC7JixQqlUgmgefPmugdy6U5wcLCQNxCAo6NjQEDAtGnT4uLiEhMThem7tLT06tWr27dvnzt3buyzo8+HDh2SSqVmZmb79u0T3SUWNBxhlZeXBwdHdOlS7OVFjx7RihUEkJUV6ZjVIS8vT5sXREiGPmXKFNGdzMjIkEqlcrn86NGj2tNmWVlZCQkJUVFRQrULS0tL7Rjm7++vbbt06VIANjY2ps/gpQMNR1hE9OgReXr+EaM3aRK1akVnzujU9vz58x06dBgyZIhGoxHSWCYlJYnu4aJFiwC89dZbwmVISMjfTYgjRoyYP39+lbzl7777LoAOHToYGcxYCzQoYRHRrVvUqhUB9K9/kVpNd+7o0Vaj0eTl5R05cgSAi4sLi1/Krq6uAA4fPixcajOaVJ8Q/xK1Wt27d28APXv2ZDFNi0hDExYR/fQTWVgQQF9/bUhzIVv4okWLxPaLkpKSALRu3VqbXC4nJ+ehnqH1OTk57du3BzB+/HjRPRSRBigsIoqLI4DkclKpan7x/fv3ExMTY2JiQkND/fz8bG1tJRKJAYk3amTKlCkAwsPDjbRz5coVoXhMXS5k1zCFRUTTp9OiRVR9NsvLo1OnaPVqmjyZJkw4WD1oTlhMEj35jPbM488//2y8tT179gjFY/bv32+8NRY0WGEJaPNhBAZSQAC1afOn0opubsnCskLlSkzHjh0T6sysEjWqYdeuXQB69OghlkHhPsDGxkYUpYpOwxeWUMRx6NCnYrKzI19feu89iomhEydK//L2aufOnUKe8IMHD4rlyeuvvw4gRrytx4qKirFjxwo3iXWwLFnDF5ZQY/H99+n77/U43zx//nwAdnZ2CoXCeDfu3bsnypnHKmiLx4waNUpEs6JQ78NmakSI/5TJMHgwOnbUtdWCBQtGjhz56NGjWbO2PUtdYzjCmcdBgwYZeeaxCpaWlt99912TJk1sbGw0Go2IlkXA1MquuxQVFY0Zs9nSkvr2JR1qcj8PIZmHWEkDNRrNm2++uXr16tLS0k2bNgHo1auXKJZFhAvreWRlUdu2BNC77xpuRPSdx1OnTgHo0KGDRqPp168f6mTqpYY/FRqDkxP270eTJli/HmvWGGhEOPM4evRo8U7SPj0Pfffu3dOnT1taWgoBtHULUyu7HhAfTxIJSaVkQBlDjUYjlCg7d+6cKM5UzguyePFiAGPGjBHFsrhwYenEvHkEkKMj1RjFKazjx8XFTZs2LSAgwN7evnnz5vb29kJdpBs3bgwYMMCY0rJC7buePXvSs53HQ4cOGWyNHVxYOqHRUFgYVQ93ePiQzp6luDj68EPq25cGDYqvPicIlQEXL15MREKtg1dffbXU0NuB1157DUBsbOz58+fx553HOgUXVg1UTtpZOa/13LnUvv2f1vEB8vdX2dnZeXt7azM4ZmdnCzF6Eolkx44d2tKyISEhBjiTlZUl1EK/f//+1KlTAcxinUvUUExaSrSeEBcHa2uUlQGV8jg8eYI7d9CkCdzc4OkJDw94ecHdvUv79gVVmjs6Oi5evHjOnDkTJ0786aef9u/f7+/v/80333Tv3v3DDz/UyxMhL8iIESOsra2FvJh1N5WDqZVd16kyYgnr+BER9Ntv9OuvpHtByUmTJgFwcnLKysoyeMtIqB5w4MCB3bt341l4ft2ELzfohzaPQ/v26NIF1eoM/y1r1qzp06dPdnb2yJEjhw0bNm/ePI1GExwcLKxy6UJKSkpqaqqDg8OAAQPqQQY2Uyu7EZGbm+vs7Axg3LhxFRUVo0ePBuDs7JyrW0kuoST7jBkz8vLyLCws6lbZzmpwYdUq2oNcUVFRT548Eeok9u7dW61W19j2wYMHsbGxKpVq1apVAIYOHVoLDhsMF1Zts3fvXiFGb9++fXfu3GnTpg2ADz74QHcL3t7eAOLj49k5aTxcWCZgyZIleBajl5KS0rZt2+PHj+vY9vTp06iDZTur0UCS29Y7xo0bt2XLlg4dOiQnJ9vZ2VU+S1iZgoKCtLQ0pVJ58eJFlUqlUChycnI6d+4cEBAQGxtbyz7rBReWaSgpKenbt29SUlLPnj1Pnjwp7E8XFRWpVKrU1FSlUqlQKBQKRXa15KctWrSIjIycOnVq9QJBdQouLJORk5Pj4+OTkZHx4osvtmvXTqFQCEkJK7/GxsamcmlFT09PR0dHUzmsF1xYpuTKlSuDBg2ytLS8ffs2AHNzcxcXF21pRXd3dzc3NzPd18rqElxYJqa4uPjQoUMVFRVeXl5dunSp4xOc7nBhcZhQL4dZTt2HC4vDBC4sDhO4sDhM4MLiMIELi8MELiwOE7iwOEzgwuIwgQuLwwQuLA4TuLA4TODC4jCBC4vDBC4sDhO4sDhM4MLiMIELi8MELiwOE7iwOEzgwuIwgQuLwwQuLA4TuLA4TODC4jCBC4vDBC4sDhO4sDhM4MLiMIELi8MELiwOE7iwOEzgwuIwgQuLwwQuLA4TuLA4TODC4jCBC4vDBC4sDhO4sDhM4MLiMIELi8MELiwOE7iwOEzgwuIwgQuLwwQuLA4TuLA4TODC4jDh/wH1z6JktUr0ZgAAAABJRU5ErkJggg==" alt="Mol"/>

>  <Name>  (28) 
ABL1_HUMAN_2HYY-B_alignment_L1F009@ABL1_HUMAN_2HYY-A_alignment_L1F009#ABL1_MOUSE_3MS9-AA_alignment_L2F009#ABL1_MOUSE_1IEP-B_alignment_L1F009@ABL2_HUMAN_3GVU-AA_alignment_L2F009#MK14_HUMAN_3MVL-A_alignment_L1F004#ABL1_HUMAN_3PYY-BA_alignment_L2F009#ABL1_MOUSE_1IEP-A_alignment_L1F009#ABL1_MOUSE_1OPJ-B_alignment_L1F009::ABL1_MOUSE_1IEP-A_alignment_L1F018#ABL1_HUMAN_2HYY-B_alignment_L1F018#ABL2_HUMAN_3GVU-AA_alignment_L2F018#ABL1_HUMAN_2HYY-A_alignment_L1F018#ABL1_HUMAN_2HYY-D_alignment_L1F018#ABL1_HUMAN_2HYY-C_alignment_L1F018#ERROR_4CSV-A_alignment_L1F018::MK13_HUMAN_4EYJ-A_alignment_L1F005::DDR1_HUMAN_5FDP-A_alignment_L1F019#MK14_HUMAN_3CTQ-A_alignment_L1F037#MK11_HUMAN_3GP0-AA_alignment_L1F025#VGFR2_HUMAN_3B8R-B_alignment_L1F048::ABL1_HUMAN_2HYY-C_alignment_L1F006#ABL1_MOUSE_1IEP-B_alignment_L1F006#ABL1_MOUSE_1FPU-A_alignment_L1F002#ABL1_MOUSE_1OPJ-A_alignment_L1F006#ABL2_HUMAN_3GVU-AA_alignment_L2F006#ABL1_HUMAN_2HYY-A_alignment_L1F006::PDPK1_HUMAN_1Z5M-A_alignment_L1F002::

>  <score_inter>  (28) 
-29.9561

>  <best_rmsd>  (28) 
2.48

>  <Lfrag>  (28) 
(12545, 21781, 8374, 3527, 17386, 6375)

>  <SA_score>  (28) 
2.634

>  <QED>  (28) 
0.35

>  <LogP>  (28) 
3.1

>  <clogp>  (28) 
3.15

>  <NAR>  (28) 
4

>  <NCA>  (28) 
0

>  <nrot>  (28) 
8

>  <TPSA>  (28) 
134.5

>  <HBA>  (28) 
7

>  <HBD>  (28) 
4

>  <NRB>  (28) 
8

>  <NHA>  (28) 
31

>  <RoF>  (28) 
0

>  <Frag>  (28) 
0

>  <Lead>  (28) 
0

>  <Drug>  (28) 
0

>  <PKI>  (28) 
1

>  <PAINSA>  (28) 
0

>  <PAINSB>  (28) 
0

>  <PAINSC>  (28) 
0

$$$$

     RDKit          3D

 37 40  0  0  0  0  0  0  0  0999 V2000
    5.5070    3.3373   -9.1093 C   0  0  0  0  0  0  0  0  0  0  0  0
    5.9410    2.8496   -6.7344 C   0  0  0  0  0  0  0  0  0  0  0  0
    7.7838    2.7125   -8.4116 C   0  0  0  0  0  0  0  0  0  0  0  0
    6.5345    3.4906   -7.9922 C   0  0  0  0  0  0  0  0  0  0  0  0
    4.5589    9.5357   -1.1701 C   0  0  0  0  0  0  0  0  0  0  0  0
    3.4917    9.7890   -0.6182 O   0  0  0  0  0  0  0  0  0  0  0  0
    4.6193    8.4112   -2.2200 C   0  0  0  0  0  0  0  0  0  0  0  0
    6.8796   10.2950    2.2430 C   0  0  0  0  0  0  0  0  0  0  0  0
    8.1722   10.6212    2.1336 C   0  0  0  0  0  0  0  0  0  0  0  0
    8.6702   10.8692    0.8409 C   0  0  0  0  0  0  0  0  0  0  0  0
    7.8694   10.7766   -0.2181 N   0  0  0  0  0  0  0  0  0  0  0  0
    6.5954   10.4507   -0.0796 C   0  0  0  0  0  0  0  0  0  0  0  0
    6.0708   10.2163    1.1356 N   0  0  0  0  0  0  0  0  0  0  0  0
    5.6949   10.3079   -1.1282 N   0  0  0  0  0  0  0  0  0  0  0  0
    6.2204    9.4758    6.0006 C   0  0  0  0  0  0  0  0  0  0  0  0
    4.8245    9.2894    5.9421 C   0  0  0  0  0  0  0  0  0  0  0  0
    4.1657    9.4412    4.7690 N   0  0  0  0  0  0  0  0  0  0  0  0
    4.8035    9.7747    3.6147 C   0  0  0  0  0  0  0  0  0  0  0  0
    6.2073    9.9770    3.6027 C   0  0  0  0  0  0  0  0  0  0  0  0
    6.9140    9.8235    4.8143 C   0  0  0  0  0  0  0  0  0  0  0  0
    6.1862   10.8421   -2.3929 C   0  0  0  0  0  0  0  0  0  0  0  0
    6.1981   12.1512   -2.8625 C   0  0  0  0  0  0  0  0  0  0  0  0
    6.5775   12.4209   -4.1870 C   0  0  0  0  0  0  0  0  0  0  0  0
    6.9434   11.4377   -5.0954 C   0  0  0  0  0  0  0  0  0  0  0  0
    6.9148   10.1171   -4.6322 C   0  0  0  0  0  0  0  0  0  0  0  0
    6.4549    9.8482   -3.3266 C   0  0  0  0  0  0  0  0  0  0  0  0
    7.1470    9.1229   -5.5955 N   0  0  0  0  0  0  0  0  0  0  0  0
    5.7820   13.2893   -1.9541 C   0  0  0  0  0  0  0  0  0  0  0  0
    6.9421    7.8758   -5.4026 C   0  0  0  0  0  0  0  0  0  0  0  0
    7.1011    7.0756   -6.6658 C   0  0  0  0  0  0  0  0  0  0  0  0
    7.5569    7.6372   -7.8408 C   0  0  0  0  0  0  0  0  0  0  0  0
    7.6606    6.8589   -8.9847 C   0  0  0  0  0  0  0  0  0  0  0  0
    7.3250    5.5085   -8.9656 C   0  0  0  0  0  0  0  0  0  0  0  0
    6.8551    4.9396   -7.7857 C   0  0  0  0  0  0  0  0  0  0  0  0
    6.7336    5.7341   -6.6493 C   0  0  0  0  0  0  0  0  0  0  0  0
    7.4340    4.6853  -10.2223 C   0  0  0  0  0  0  0  0  0  0  0  0
    6.7295    7.2209   -4.4026 O   0  0  0  0  0  0  0  0  0  0  0  0
  1  4  1  0
  2  4  1  0
  3  4  1  0
  5  6  2  0
  5  7  1  0
  8  9  2  0
  8 13  1  0
  9 10  1  0
 10 11  2  0
 11 12  1  0
 12 13  2  0
 12 14  1  0
 15 16  2  0
 15 20  1  0
 16 17  1  0
 17 18  2  0
 18 19  1  0
 19 20  2  0
 21 22  2  0
 21 26  1  0
 22 23  1  0
 22 28  1  0
 23 24  2  0
 24 25  1  0
 25 26  2  0
 25 27  1  0
 29 30  1  0
 29 37  2  0
 30 31  2  0
 30 35  1  0
 31 32  1  0
 32 33  2  0
 33 34  1  0
 33 36  1  0
 34 35  2  0
  5 14  1  0
 14 21  1  0
 27 29  1  0
  4 34  1  0
 19  8  1  0
M  END
>  <Smiles>  (29) 
CC(=O)N(c1nccc(-c2cccnc2)n1)c1cc(NC(=O)c2ccc(C)c(C(C)(C)C)c2)ccc1C

>  <MW>  (29) 
493.2

>  <2D_mol>  (29)
[truncated: 333,906 more chars]
