# Supplementary material for: Frags2Drugs: A Novel In Silico Fragment-Based Approach to the Discovery of Kinase Inhibitors
Source: Pharmaceuticals (Basel). 2026 Feb 12;19(2):308. doi: 10.3390/ph19020308 (PMC12944305; doi:10.3390/ph19020308)
Supplement: Supplementary file 1 [file pharmaceuticals-19-00308-s001.zip › pharmaceuticals-4126567-supplementary/SupplementaryData_bonnet/2HYY_protein.mol2]

# created with PyMOL 2.4.0
@<TRIPOS>MOLECULE
2HYY_A
4106 4158 263           
SMALL
USER_CHARGES
@<TRIPOS>ATOM
1	   N	-4.343	16.548	-12.878	N.4	1	TRP235	0.000	
2	  CA	-3.455	16.397	-11.688	C.3	1	TRP235	0.000	
3	   C	-2.991	17.750	-11.161	C.2	1	TRP235	0.000	
4	   O	-2.559	17.856	-10.005	O.2	1	TRP235	0.000	
5	  CB	-2.251	15.494	-12.016	C.3	1	TRP235	0.000	
6	  CG	-2.679	14.112	-12.384	C.2	1	TRP235	0.000	
7	 CD1	-2.777	13.597	-13.640	C.2	1	TRP235	0.000	
8	 CD2	-3.125	13.078	-11.488	C.2	1	TRP235	0.000	
9	 CE2	-3.463	11.959	-12.279	C.2	1	TRP235	0.000	
10	 CE3	-3.270	12.991	-10.094	C.2	1	TRP235	0.000	
11	 NE1	-3.232	12.300	-13.586	N.pl3	1	TRP235	0.000	
12	 CZ2	-3.938	10.758	-11.723	C.2	1	TRP235	0.000	
13	 CZ3	-3.739	11.808	-9.546	C.2	1	TRP235	0.000	
14	 CH2	-4.066	10.706	-10.357	C.2	1	TRP235	0.000	
15	  HA	-4.038	15.920	-10.900	 H	1	TRP235	0.000	
16	 HB2	-1.601	15.442	-11.143	 H	1	TRP235	0.000	
17	 HB3	-1.702	15.927	-12.853	 H	1	TRP235	0.000	
18	 HD1	-2.532	14.129	-14.547	 H	1	TRP235	0.000	
19	 HE1	-3.373	11.696	-14.382	 H	1	TRP235	0.000	
20	 HE3	-3.021	13.830	-9.461	 H	1	TRP235	0.000	
21	 HZ2	-4.191	9.912	-12.344	 H	1	TRP235	0.000	
22	 HZ3	-3.855	11.731	-8.475	 H	1	TRP235	0.000	
23	 HH2	-4.425	9.799	-9.894	 H	1	TRP235	0.000	
24	  H1	-5.125	17.143	-12.642	 H	1	TRP235	0.000	
25	  H2	-4.685	15.641	-13.161	 H	1	TRP235	0.000	
26	  H3	-3.822	16.963	-13.637	 H	1	TRP235	0.000	
27	   N	-3.079	18.779	-12.009	N.am	2	GLU236	0.000	
28	  CA	-2.662	20.135	-11.626	C.3	2	GLU236	0.000	
29	   C	-3.559	20.732	-10.542	C.2	2	GLU236	0.000	
30	   O	-4.762	20.425	-10.462	O.2	2	GLU236	0.000	
31	  CB	-2.567	21.061	-12.843	C.3	2	GLU236	0.000	
32	  CG	-1.298	20.869	-13.670	C.3	2	GLU236	0.000	
33	  CD	-0.057	21.526	-13.069	C.2	2	GLU236	0.000	
34	 OE1	-0.168	22.244	-12.059	O.co2	2	GLU236	0.000	
35	 OE2	1.042	21.332	-13.619	O.co2	2	GLU236	0.000	
36	   H	-3.443	18.621	-12.938	 H	2	GLU236	0.000	
37	  HA	-1.663	20.046	-11.200	 H	2	GLU236	0.000	
38	 HB2	-2.595	22.092	-12.492	 H	2	GLU236	0.000	
39	 HB3	-3.427	20.872	-13.485	 H	2	GLU236	0.000	
40	 HG2	-1.466	21.296	-14.659	 H	2	GLU236	0.000	
41	 HG3	-1.108	19.800	-13.763	 H	2	GLU236	0.000	
42	   N	-2.952	21.554	-9.688	N.am	3	MET237	0.000	
43	  CA	-3.663	22.154	-8.552	C.3	3	MET237	0.000	
44	   C	-2.967	23.379	-7.956	C.2	3	MET237	0.000	
45	   O	-1.795	23.627	-8.227	O.2	3	MET237	0.000	
46	  CB	-3.952	21.107	-7.468	C.3	3	MET237	0.000	
47	  CG	-2.829	20.101	-7.217	C.3	3	MET237	0.000	
48	  SD	-3.192	19.142	-5.739	S.3	3	MET237	0.000	
49	  CE	-2.830	20.401	-4.517	C.3	3	MET237	0.000	
50	   H	-1.975	21.771	-9.826	 H	3	MET237	0.000	
51	  HA	-4.606	22.519	-8.957	 H	3	MET237	0.000	
52	 HB2	-4.842	20.552	-7.766	 H	3	MET237	0.000	
53	 HB3	-4.148	21.634	-6.535	 H	3	MET237	0.000	
54	 HG2	-1.888	20.635	-7.081	 H	3	MET237	0.000	
55	 HG3	-2.745	19.431	-8.073	 H	3	MET237	0.000	
56	 HE1	-2.997	19.997	-3.518	 H	3	MET237	0.000	
57	 HE2	-3.483	21.260	-4.675	 H	3	MET237	0.000	
58	 HE3	-1.790	20.713	-4.613	 H	3	MET237	0.000	
59	   N	-3.709	24.125	-7.135	N.am	4	GLU238	0.000	
60	  CA	-3.272	25.435	-6.627	C.3	4	GLU238	0.000	
61	   C	-2.365	25.378	-5.403	C.2	4	GLU238	0.000	
62	   O	-2.733	24.799	-4.370	O.2	4	GLU238	0.000	
63	  CB	-4.482	26.351	-6.316	C.3	4	GLU238	0.000	
64	  CG	-5.261	26.853	-7.548	C.3	4	GLU238	0.000	
65	  CD	-4.355	27.116	-8.754	C.2	4	GLU238	0.000	
66	 OE1	-3.394	27.936	-8.645	O.co2	4	GLU238	0.000	
67	 OE2	-4.601	26.482	-9.812	O.co2	4	GLU238	0.000	
68	   H	-4.612	23.774	-6.850	 H	4	GLU238	0.000	
69	  HA	-2.676	25.851	-7.440	 H	4	GLU238	0.000	
70	 HB2	-4.116	27.221	-5.771	 H	4	GLU238	0.000	
71	 HB3	-5.174	25.792	-5.685	 H	4	GLU238	0.000	
72	 HG2	-5.769	27.781	-7.286	 H	4	GLU238	0.000	
73	 HG3	-5.999	26.100	-7.825	 H	4	GLU238	0.000	
74	   N	-1.188	26.000	-5.532	N.am	5	ARG239	0.000	
75	  CA	-0.278	26.233	-4.400	C.3	5	ARG239	0.000	
76	   C	-0.975	27.038	-3.282	C.2	5	ARG239	0.000	
77	   O	-0.446	27.174	-2.175	O.2	5	ARG239	0.000	
78	  CB	1.042	26.881	-4.865	C.3	5	ARG239	0.000	
79	  CG	0.958	27.651	-6.189	C.3	5	ARG239	0.000	
80	   H	-0.912	26.325	-6.447	 H	5	ARG239	0.000	
81	  HA	-0.013	25.266	-3.973	 H	5	ARG239	0.000	
82	 HB2	1.784	26.091	-4.980	 H	5	ARG239	0.000	
83	 HB3	1.368	27.576	-4.091	 H	5	ARG239	0.000	
84	 HG1	0.633	26.976	-6.981	 H	5	ARG239	0.000	
85	 HG2	1.939	28.056	-6.436	 H	5	ARG239	0.000	
86	 HG3	0.242	28.467	-6.090	 H	5	ARG239	0.000	
87	   N	-2.178	27.528	-3.594	N.am	6	THR240	0.000	
88	  CA	-3.103	28.159	-2.642	C.3	6	THR240	0.000	
89	   C	-3.904	27.095	-1.867	C.2	6	THR240	0.000	
90	   O	-4.429	27.374	-0.782	O.2	6	THR240	0.000	
91	  CB	-4.075	29.159	-3.373	C.3	6	THR240	0.000	
92	 CG2	-5.238	29.617	-2.473	C.3	6	THR240	0.000	
93	 OG1	-3.338	30.323	-3.806	O.3	6	THR240	0.000	
94	   H	-2.474	27.460	-4.557	 H	6	THR240	0.000	
95	  HA	-2.508	28.727	-1.928	 H	6	THR240	0.000	
96	  HB	-4.499	28.627	-4.225	 H	6	THR240	0.000	
97	 HG1	-2.988	30.753	-3.022	 H	6	THR240	0.000	
98	HG21	-4.841	30.154	-1.611	 H	6	THR240	0.000	
99	HG22	-5.799	28.747	-2.132	 H	6	THR240	0.000	
100	HG23	-5.898	30.275	-3.038	 H	6	THR240	0.000	
101	   N	-4.001	25.880	-2.410	N.am	7	ASP241	0.000	
102	  CA	-4.676	24.784	-1.690	C.3	7	ASP241	0.000	
103	   C	-3.696	24.001	-0.803	C.2	7	ASP241	0.000	
104	   O	-4.077	22.980	-0.215	O.2	7	ASP241	0.000	
105	  CB	-5.417	23.825	-2.651	C.3	7	ASP241	0.000	
106	  CG	-6.642	24.465	-3.327	C.2	7	ASP241	0.000	
107	 OD1	-7.582	24.901	-2.612	O.co2	7	ASP241	0.000	
108	 OD2	-6.667	24.514	-4.588	O.co2	7	ASP241	0.000	
109	   H	-3.608	25.709	-3.324	 H	7	ASP241	0.000	
110	  HA	-5.422	25.252	-1.047	 H	7	ASP241	0.000	
111	 HB2	-5.750	22.956	-2.083	 H	7	ASP241	0.000	
112	 HB3	-4.720	23.507	-3.426	 H	7	ASP241	0.000	
113	   N	-2.451	24.481	-0.696	N.am	8	ILE242	0.000	
114	  CA	-1.419	23.788	0.100	C.3	8	ILE242	0.000	
115	   C	-0.538	24.644	1.036	C.2	8	ILE242	0.000	
116	   O	0.112	25.611	0.613	O.2	8	ILE242	0.000	
117	  CB	-0.594	22.782	-0.779	C.3	8	ILE242	0.000	
118	 CG1	-1.078	21.354	-0.501	C.3	8	ILE242	0.000	
119	 CG2	0.910	22.872	-0.520	C.3	8	ILE242	0.000	
120	 CD1	-1.338	20.541	-1.733	C.3	8	ILE242	0.000	
121	   H	-2.212	25.339	-1.172	 H	8	ILE242	0.000	
122	  HA	-2.004	23.223	0.826	 H	8	ILE242	0.000	
123	  HB	-0.758	23.048	-1.823	 H	8	ILE242	0.000	
124	HG12	-2.004	21.413	0.072	 H	8	ILE242	0.000	
125	HG13	-0.317	20.845	0.090	 H	8	ILE242	0.000	
126	HG21	1.117	22.611	0.518	 H	8	ILE242	0.000	
127	HG22	1.252	23.888	-0.715	 H	8	ILE242	0.000	
128	HG23	1.434	22.179	-1.179	 H	8	ILE242	0.000	
129	HD11	-2.098	21.034	-2.340	 H	8	ILE242	0.000	
130	HD12	-1.688	19.549	-1.447	 H	8	ILE242	0.000	
131	HD13	-0.417	20.449	-2.309	 H	8	ILE242	0.000	
132	   N	-0.545	24.245	2.313	N.am	9	THR243	0.000	
133	  CA	0.284	24.815	3.381	C.3	9	THR243	0.000	
134	   C	1.535	23.964	3.573	C.2	9	THR243	0.000	
135	   O	1.448	22.837	4.068	O.2	9	THR243	0.000	
136	  CB	-0.434	24.763	4.761	C.3	9	THR243	0.000	
137	 CG2	-0.073	25.983	5.613	C.3	9	THR243	0.000	
138	 OG1	-1.858	24.640	4.596	O.3	9	THR243	0.000	
139	   H	-1.170	23.491	2.561	 H	9	THR243	0.000	
140	  HA	0.500	25.841	3.082	 H	9	THR243	0.000	
141	  HB	-0.086	23.877	5.290	 H	9	THR243	0.000	
142	 HG1	-2.165	25.421	4.130	 H	9	THR243	0.000	
143	HG21	-0.409	26.890	5.110	 H	9	THR243	0.000	
144	HG22	1.007	26.023	5.751	 H	9	THR243	0.000	
145	HG23	-0.561	25.904	6.584	 H	9	THR243	0.000	
146	   N	2.694	24.503	3.213	N.am	10	MET244	0.000	
147	  CA	3.970	23.824	3.439	C.3	10	MET244	0.000	
148	   C	4.414	23.957	4.897	C.2	10	MET244	0.000	
149	   O	4.751	25.058	5.343	O.2	10	MET244	0.000	
150	  CB	5.038	24.392	2.504	C.3	10	MET244	0.000	
151	  CG	4.683	24.193	1.047	C.3	10	MET244	0.000	
152	  SD	4.750	22.448	0.567	S.3	10	MET244	0.000	
153	  CE	6.469	22.476	0.080	C.3	10	MET244	0.000	
154	   H	2.695	25.410	2.768	 H	10	MET244	0.000	
155	  HA	3.835	22.764	3.225	 H	10	MET244	0.000	
156	 HB2	5.985	23.891	2.707	 H	10	MET244	0.000	
157	 HB3	5.143	25.460	2.697	 H	10	MET244	0.000	
158	 HG2	5.387	24.754	0.433	 H	10	MET244	0.000	
159	 HG3	3.673	24.566	0.877	 H	10	MET244	0.000	
160	 HE1	6.764	21.485	-0.267	 H	10	MET244	0.000	
161	 HE2	7.084	22.760	0.933	 H	10	MET244	0.000	
162	 HE3	6.607	23.198	-0.725	 H	10	MET244	0.000	
163	   N	4.399	22.835	5.624	N.am	11	LYS245	0.000	
164	  CA	4.827	22.781	7.024	C.3	11	LYS245	0.000	
165	   C	6.248	22.239	7.131	C.2	11	LYS245	0.000	
166	   O	7.115	22.609	6.335	O.2	11	LYS245	0.000	
167	  CB	3.858	21.942	7.861	C.3	11	LYS245	0.000	
168	  CG	2.404	22.046	7.417	C.3	11	LYS245	0.000	
169	  CD	1.444	22.145	8.587	C.3	11	LYS245	0.000	
170	  CE	1.129	20.801	9.203	C.3	11	LYS245	0.000	
171	  NZ	0.518	20.981	10.565	N.4	11	LYS245	0.000	
172	   H	4.076	21.983	5.187	 H	11	LYS245	0.000	
173	  HA	4.818	23.797	7.420	 H	11	LYS245	0.000	
174	 HB2	3.924	22.275	8.897	 H	11	LYS245	0.000	
175	 HB3	4.163	20.898	7.795	 H	11	LYS245	0.000	
176	 HG2	2.153	21.160	6.833	 H	11	LYS245	0.000	
177	 HG3	2.291	22.934	6.795	 H	11	LYS245	0.000	
178	 HD2	0.515	22.594	8.237	 H	11	LYS245	0.000	
179	 HD3	1.891	22.782	9.350	 H	11	LYS245	0.000	
180	 HE2	2.049	20.224	9.295	 H	11	LYS245	0.000	
181	 HE3	0.428	20.267	8.562	 H	11	LYS245	0.000	
182	 HZ1	1.166	21.476	11.162	 H	11	LYS245	0.000	
183	 HZ2	0.316	20.076	10.966	 H	11	LYS245	0.000	
184	 HZ3	-0.337	21.512	10.483	 H	11	LYS245	0.000	
185	   N	6.488	21.361	8.103	N.am	12	HIS246	0.000	
186	  CA	7.829	20.824	8.348	C.3	12	HIS246	0.000	
187	   C	8.257	19.736	7.326	C.2	12	HIS246	0.000	
188	   O	7.413	19.043	6.751	O.2	12	HIS246	0.000	
189	  CB	7.905	20.287	9.787	C.3	12	HIS246	0.000	
190	   H	5.724	21.056	8.689	 H	12	HIS246	0.000	
191	  HA	8.537	21.642	8.216	 H	12	HIS246	0.000	
192	 HB1	7.194	19.470	9.908	 H	12	HIS246	0.000	
193	 HB2	7.662	21.087	10.487	 H	12	HIS246	0.000	
194	 HB3	8.913	19.924	9.987	 H	12	HIS246	0.000	
195	   N	9.570	19.609	7.101	N.am	13	LYS247	0.000	
196	  CA	10.159	18.472	6.382	C.3	13	LYS247	0.000	
197	   C	9.838	17.164	7.087	C.2	13	LYS247	0.000	
198	   O	9.982	17.076	8.313	O.2	13	LYS247	0.000	
199	  CB	11.675	18.605	6.312	C.3	13	LYS247	0.000	
200	  CG	12.190	19.115	5.010	C.3	13	LYS247	0.000	
201	  CD	13.690	19.310	5.042	C.3	13	LYS247	0.000	
202	  CE	14.114	20.083	3.807	C.3	13	LYS247	0.000	
203	  NZ	15.548	20.442	3.820	N.4	13	LYS247	0.000	
204	   H	10.187	20.332	7.443	 H	13	LYS247	0.000	
205	  HA	9.735	18.471	5.378	 H	13	LYS247	0.000	
206	 HB2	12.112	17.622	6.489	 H	13	LYS247	0.000	
207	 HB3	11.994	19.291	7.096	 H	13	LYS247	0.000	
208	 HG2	11.714	20.071	4.792	 H	13	LYS247	0.000	
209	 HG3	11.943	18.399	4.227	 H	13	LYS247	0.000	
210	 HD2	14.184	18.339	5.053	 H	13	LYS247	0.000	
211	 HD3	13.966	19.869	5.936	 H	13	LYS247	0.000	
212	 HE2	13.526	20.999	3.751	 H	13	LYS247	0.000	
213	 HE3	13.916	19.470	2.928	 H	13	LYS247	0.000	
214	 HZ1	15.746	21.011	4.630	 H	13	LYS247	0.000	
215	 HZ2	15.772	20.960	2.982	 H	13	LYS247	0.000	
216	 HZ3	16.106	19.601	3.855	 H	13	LYS247	0.000	
217	   N	9.421	16.156	6.308	N.am	14	LEU248	0.000	
218	  CA	9.127	14.812	6.815	C.3	14	LEU248	0.000	
219	   C	10.378	14.062	7.234	C.2	14	LEU248	0.000	
220	   O	11.446	14.219	6.619	O.2	14	LEU248	0.000	
221	  CB	8.419	13.971	5.758	C.3	14	LEU248	0.000	
222	  CG	6.953	14.249	5.497	C.3	14	LEU248	0.000	
223	 CD1	6.600	13.578	4.237	C.3	14	LEU248	0.000	
224	 CD2	6.061	13.780	6.644	C.3	14	LEU248	0.000	
225	   H	9.303	16.331	5.320	 H	14	LEU248	0.000	
226	  HA	8.487	14.960	7.686	 H	14	LEU248	0.000	
227	 HB2	8.502	12.928	6.063	 H	14	LEU248	0.000	
228	 HB3	8.949	14.118	4.817	 H	14	LEU248	0.000	
229	  HG	6.790	15.325	5.423	 H	14	LEU248	0.000	
230	HD11	6.771	12.506	4.335	 H	14	LEU248	0.000	
231	HD12	7.219	13.972	3.430	 H	14	LEU248	0.000	
232	HD13	5.549	13.759	4.010	 H	14	LEU248	0.000	
233	HD21	6.174	12.704	6.775	 H	14	LEU248	0.000	
234	HD22	5.021	14.009	6.412	 H	14	LEU248	0.000	
235	HD23	6.350	14.290	7.562	 H	14	LEU248	0.000	
236	   N	10.225	13.237	8.270	N.am	15	GLY249	0.000	
237	  CA	11.272	12.316	8.729	C.3	15	GLY249	0.000	
238	   C	12.596	12.990	9.032	C.2	15	GLY249	0.000	
239	   O	13.662	12.401	8.838	O.2	15	GLY249	0.000	
240	   H	9.345	13.247	8.765	 H	15	GLY249	0.000	
241	 HA2	11.438	11.570	7.951	 H	15	GLY249	0.000	
242	 HA3	10.923	11.823	9.636	 H	15	GLY249	0.000	
243	   N	12.521	14.228	9.514	N.am	16	GLY250	0.000	
244	  CA	13.703	15.017	9.794	C.3	16	GLY250	0.000	
245	   C	14.661	15.151	8.625	C.2	16	GLY250	0.000	
246	   O	15.872	14.999	8.806	O.2	16	GLY250	0.000	
247	   H	11.611	14.630	9.690	 H	16	GLY250	0.000	
248	 HA2	14.237	14.548	10.621	 H	16	GLY250	0.000	
249	 HA3	13.383	16.016	10.089	 H	16	GLY250	0.000	
250	   N	14.127	15.427	7.431	N.am	17	GLY251	0.000	
251	  CA	14.947	15.742	6.230	C.3	17	GLY251	0.000	
252	   C	15.689	14.546	5.646	C.2	17	GLY251	0.000	
253	   O	16.629	14.696	4.857	O.2	17	GLY251	0.000	
254	   H	13.121	15.421	7.340	 H	17	GLY251	0.000	
255	 HA2	15.682	16.497	6.508	 H	17	GLY251	0.000	
256	 HA3	14.287	16.143	5.461	 H	17	GLY251	0.000	
257	   N	15.248	13.361	6.075	N.am	18	GLN252	0.000	
258	  CA	15.703	12.045	5.636	C.3	18	GLN252	0.000	
259	   C	15.205	11.755	4.215	C.2	18	GLN252	0.000	
260	   O	15.818	10.989	3.459	O.2	18	GLN252	0.000	
261	  CB	15.144	11.035	6.652	C.3	18	GLN252	0.000	
262	  CG	14.847	9.621	6.203	C.3	18	GLN252	0.000	
263	  CD	13.902	8.902	7.174	C.2	18	GLN252	0.000	
264	 NE2	13.820	7.592	7.035	N.pl3	18	GLN252	0.000	
265	 OE1	13.250	9.528	8.031	O.2	18	GLN252	0.000	
266	   H	14.523	13.377	6.778	 H	18	GLN252	0.000	
267	  HA	16.791	11.985	5.598	 H	18	GLN252	0.000	
268	 HB2	14.212	11.451	7.034	 H	18	GLN252	0.000	
269	 HB3	15.869	10.966	7.463	 H	18	GLN252	0.000	
270	 HG2	15.783	9.065	6.144	 H	18	GLN252	0.000	
271	 HG3	14.382	9.654	5.217	 H	18	GLN252	0.000	
272	HE21	13.210	7.058	7.637	 H	18	GLN252	0.000	
273	HE22	14.367	7.124	6.327	 H	18	GLN252	0.000	
274	   N	14.085	12.371	3.860	N.am	19	TYR253	0.000	
275	  CA	13.522	12.201	2.538	C.3	19	TYR253	0.000	
276	   C	13.895	13.349	1.605	C.2	19	TYR253	0.000	
277	   O	13.360	13.458	0.505	O.2	19	TYR253	0.000	
278	  CB	12.016	12.019	2.610	C.3	19	TYR253	0.000	
279	  CG	11.572	10.872	3.459	C.2	19	TYR253	0.000	
280	 CD1	10.978	11.109	4.703	C.2	19	TYR253	0.000	
281	 CD2	11.727	9.545	3.033	C.2	19	TYR253	0.000	
282	 CE1	10.551	10.066	5.496	C.2	19	TYR253	0.000	
283	 CE2	11.316	8.484	3.843	C.2	19	TYR253	0.000	
284	  CZ	10.727	8.754	5.058	C.2	19	TYR253	0.000	
285	  OH	10.273	7.749	5.873	O.3	19	TYR253	0.000	
286	   H	13.617	12.970	4.525	 H	19	TYR253	0.000	
287	  HA	13.955	11.294	2.116	 H	19	TYR253	0.000	
288	 HB2	11.643	11.859	1.598	 H	19	TYR253	0.000	
289	 HB3	11.581	12.932	3.017	 H	19	TYR253	0.000	
290	 HD1	10.852	12.125	5.047	 H	19	TYR253	0.000	
291	 HD2	12.169	9.342	2.069	 H	19	TYR253	0.000	
292	 HE1	10.083	10.263	6.449	 H	19	TYR253	0.000	
293	 HE2	11.457	7.464	3.520	 H	19	TYR253	0.000	
294	  HH	10.398	6.862	5.530	 H	19	TYR253	0.000	
295	   N	14.844	14.175	2.042	N.am	20	GLY254	0.000	
296	  CA	15.314	15.334	1.278	C.3	20	GLY254	0.000	
297	   C	14.239	16.409	1.239	C.2	20	GLY254	0.000	
298	   O	13.552	16.682	2.245	O.2	20	GLY254	0.000	
299	   H	15.261	13.992	2.943	 H	20	GLY254	0.000	
300	 HA2	15.550	15.023	0.261	 H	20	GLY254	0.000	
301	 HA3	16.209	15.738	1.752	 H	20	GLY254	0.000	
302	   N	14.079	17.002	0.059	N.am	21	GLU255	0.000	
303	  CA	13.121	18.089	-0.148	C.3	21	GLU255	0.000	
304	   C	11.662	17.642	-0.194	C.2	21	GLU255	0.000	
305	   O	10.972	17.873	-1.191	O.2	21	GLU255	0.000	
306	  CB	13.501	18.871	-1.409	C.3	21	GLU255	0.000	
307	  CG	14.864	19.563	-1.294	C.3	21	GLU255	0.000	
308	  CD	14.914	20.517	-0.116	C.2	21	GLU255	0.000	
309	 OE1	13.998	21.363	0.001	O.co2	21	GLU255	0.000	
310	 OE2	15.852	20.411	0.702	O.co2	21	GLU255	0.000	
311	   H	14.639	16.691	-0.722	 H	21	GLU255	0.000	
312	  HA	13.186	18.734	0.728	 H	21	GLU255	0.000	
313	 HB2	12.739	19.630	-1.590	 H	21	GLU255	0.000	
314	 HB3	13.532	18.180	-2.251	 H	21	GLU255	0.000	
315	 HG2	15.054	20.123	-2.209	 H	21	GLU255	0.000	
316	 HG3	15.636	18.804	-1.165	 H	21	GLU255	0.000	
317	   N	11.201	17.001	0.883	N.am	22	VAL256	0.000	
318	  CA	9.819	16.504	0.970	C.3	22	VAL256	0.000	
319	   C	9.198	17.062	2.246	C.2	22	VAL256	0.000	
320	   O	9.807	16.967	3.316	O.2	22	VAL256	0.000	
321	  CB	9.736	14.934	0.929	C.3	22	VAL256	0.000	
322	 CG1	8.330	14.425	1.180	C.3	22	VAL256	0.000	
323	 CG2	10.246	14.409	-0.383	C.3	22	VAL256	0.000	
324	   H	11.822	16.853	1.666	 H	22	VAL256	0.000	
325	  HA	9.261	16.845	0.098	 H	22	VAL256	0.000	
326	  HB	10.370	14.563	1.734	 H	22	VAL256	0.000	
327	HG11	7.668	14.779	0.389	 H	22	VAL256	0.000	
328	HG12	7.976	14.795	2.142	 H	22	VAL256	0.000	
329	HG13	8.334	13.335	1.189	 H	22	VAL256	0.000	
330	HG21	9.615	14.777	-1.192	 H	22	VAL256	0.000	
331	HG22	10.223	13.319	-0.372	 H	22	VAL256	0.000	
332	HG23	11.270	14.749	-0.538	 H	22	VAL256	0.000	
333	   N	7.999	17.646	2.132	N.am	23	TYR257	0.000	
334	  CA	7.419	18.419	3.234	C.3	23	TYR257	0.000	
335	   C	6.086	17.863	3.659	C.2	23	TYR257	0.000	
336	   O	5.316	17.417	2.830	O.2	23	TYR257	0.000	
337	  CB	7.308	19.923	2.859	C.3	23	TYR257	0.000	
338	  CG	8.657	20.578	2.604	C.2	23	TYR257	0.000	
339	 CD1	9.349	20.348	1.411	C.2	23	TYR257	0.000	
340	 CD2	9.254	21.407	3.558	C.2	23	TYR257	0.000	
341	 CE1	10.608	20.915	1.164	C.2	23	TYR257	0.000	
342	 CE2	10.529	21.996	3.321	C.2	23	TYR257	0.000	
343	  CZ	11.205	21.736	2.114	C.2	23	TYR257	0.000	
344	  OH	12.452	22.296	1.835	O.3	23	TYR257	0.000	
345	   H	7.482	17.551	1.269	 H	23	TYR257	0.000	
346	  HA	8.092	18.334	4.087	 H	23	TYR257	0.000	
347	 HB2	6.816	20.449	3.677	 H	23	TYR257	0.000	
348	 HB3	6.704	20.011	1.956	 H	23	TYR257	0.000	
349	 HD1	8.902	19.715	0.658	 H	23	TYR257	0.000	
350	 HD2	8.741	21.604	4.488	 H	23	TYR257	0.000	
351	 HE1	11.116	20.712	0.233	 H	23	TYR257	0.000	
352	 HE2	10.976	22.639	4.064	 H	23	TYR257	0.000	
353	  HH	12.806	22.863	2.524	 H	23	TYR257	0.000	
354	   N	5.830	17.863	4.964	N.am	24	GLU258	0.000	
355	  CA	4.497	17.573	5.487	C.3	24	GLU258	0.000	
356	   C	3.662	18.794	5.112	C.2	24	GLU258	0.000	
357	   O	4.126	19.926	5.229	O.2	24	GLU258	0.000	
358	  CB	4.528	17.408	7.003	C.3	24	GLU258	0.000	
359	  CG	3.285	16.727	7.632	C.3	24	GLU258	0.000	
360	  CD	3.067	17.075	9.139	C.2	24	GLU258	0.000	
361	 OE1	4.047	17.005	9.943	O.co2	24	GLU258	0.000	
362	 OE2	1.906	17.413	9.511	O.co2	24	GLU258	0.000	
363	   H	6.578	18.069	5.612	 H	24	GLU258	0.000	
364	  HA	4.095	16.645	5.080	 H	24	GLU258	0.000	
365	 HB2	4.627	18.399	7.446	 H	24	GLU258	0.000	
366	 HB3	5.403	16.808	7.257	 H	24	GLU258	0.000	
367	 HG2	3.403	15.647	7.543	 H	24	GLU258	0.000	
368	 HG3	2.403	17.043	7.075	 H	24	GLU258	0.000	
369	   N	2.463	18.578	4.605	N.am	25	GLY259	0.000	
370	  CA	1.620	19.692	4.250	C.3	25	GLY259	0.000	
371	   C	0.187	19.316	4.498	C.2	25	GLY259	0.000	
372	   O	-0.111	18.151	4.782	O.2	25	GLY259	0.000	
373	   H	2.137	17.633	4.466	 H	25	GLY259	0.000	
374	 HA2	1.758	19.934	3.196	 H	25	GLY259	0.000	
375	 HA3	1.881	20.558	4.858	 H	25	GLY259	0.000	
376	   N	-0.701	20.306	4.399	N.am	26	VAL260	0.000	
377	  CA	-2.143	20.060	4.481	C.3	26	VAL260	0.000	
378	   C	-2.788	20.407	3.139	C.2	26	VAL260	0.000	
379	   O	-2.444	21.404	2.504	O.2	26	VAL260	0.000	
380	  CB	-2.830	20.806	5.681	C.3	26	VAL260	0.000	
381	 CG1	-4.157	20.141	6.041	C.3	26	VAL260	0.000	
382	 CG2	-1.938	20.804	6.922	C.3	26	VAL260	0.000	
383	   H	-0.370	21.251	4.264	 H	26	VAL260	0.000	
384	  HA	-2.296	19.001	4.689	 H	26	VAL260	0.000	
385	  HB	-3.001	21.833	5.361	 H	26	VAL260	0.000	
386	HG11	-3.975	19.115	6.360	 H	26	VAL260	0.000	
387	HG12	-4.811	20.140	5.169	 H	26	VAL260	0.000	
388	HG13	-4.632	20.694	6.851	 H	26	VAL260	0.000	
389	HG21	-1.765	19.777	7.244	 H	26	VAL260	0.000	
390	HG22	-2.428	21.358	7.723	 H	26	VAL260	0.000	
391	HG23	-0.984	21.275	6.685	 H	26	VAL260	0.000	
392	   N	-3.688	19.547	2.681	N.am	27	TRP261	0.000	
393	  CA	-4.489	19.894	1.509	C.3	27	TRP261	0.000	
394	   C	-5.754	20.575	1.991	C.2	27	TRP261	0.000	
395	   O	-6.750	19.906	2.293	O.2	27	TRP261	0.000	
396	  CB	-4.816	18.683	0.636	C.3	27	TRP261	0.000	
397	  CG	-5.178	19.073	-0.772	C.2	27	TRP261	0.000	
398	 CD1	-4.983	20.297	-1.369	C.2	27	TRP261	0.000	
399	 CD2	-5.756	18.227	-1.779	C.2	27	TRP261	0.000	
400	 CE2	-5.902	19.017	-2.954	C.2	27	TRP261	0.000	
401	 CE3	-6.172	16.884	-1.801	C.2	27	TRP261	0.000	
402	 NE1	-5.428	20.272	-2.669	N.pl3	27	TRP261	0.000	
403	 CZ2	-6.450	18.509	-4.143	C.2	27	TRP261	0.000	
404	 CZ3	-6.725	16.373	-2.990	C.2	27	TRP261	0.000	
405	 CH2	-6.854	17.194	-4.144	C.2	27	TRP261	0.000	
406	   H	-3.819	18.657	3.140	 H	27	TRP261	0.000	
407	  HA	-3.910	20.564	0.874	 H	27	TRP261	0.000	
408	 HB2	-5.656	18.148	1.079	 H	27	TRP261	0.000	
409	 HB3	-3.945	18.028	0.605	 H	27	TRP261	0.000	
410	 HD1	-4.543	21.156	-0.885	 H	27	TRP261	0.000	
411	 HE1	-5.410	21.052	-3.311	 H	27	TRP261	0.000	
412	 HE3	-6.070	16.259	-0.926	 H	27	TRP261	0.000	
413	 HZ2	-6.550	19.128	-5.022	 H	27	TRP261	0.000	
414	 HZ3	-7.054	15.345	-3.027	 H	27	TRP261	0.000	
415	 HH2	-7.280	16.775	-5.044	 H	27	TRP261	0.000	
416	   N	-5.683	21.909	2.068	N.am	28	LYS262	0.000	
417	  CA	-6.718	22.758	2.689	C.3	28	LYS262	0.000	
418	   C	-8.098	22.316	2.301	C.2	28	LYS262	0.000	
419	   O	-8.930	22.080	3.171	O.2	28	LYS262	0.000	
420	  CB	-6.534	24.210	2.282	C.3	28	LYS262	0.000	
421	  CG	-5.278	24.811	2.814	C.3	28	LYS262	0.000	
422	  CD	-4.943	26.008	1.995	C.3	28	LYS262	0.000	
423	  CE	-3.830	26.760	2.607	C.3	28	LYS262	0.000	
424	  NZ	-3.667	27.975	1.801	N.4	28	LYS262	0.000	
425	   H	-4.870	22.364	1.677	 H	28	LYS262	0.000	
426	  HA	-6.606	22.661	3.769	 H	28	LYS262	0.000	
427	 HB2	-7.381	24.785	2.657	 H	28	LYS262	0.000	
428	 HB3	-6.511	24.265	1.194	 H	28	LYS262	0.000	
429	 HG2	-4.468	24.085	2.753	 H	28	LYS262	0.000	
430	 HG3	-5.424	25.107	3.853	 H	28	LYS262	0.000	
431	 HD2	-5.819	26.653	1.929	 H	28	LYS262	0.000	
432	 HD3	-4.652	25.687	0.995	 H	28	LYS262	0.000	
433	 HE2	-2.916	26.167	2.586	 H	28	LYS262	0.000	
434	 HE3	-4.071	27.020	3.638	 H	28	LYS262	0.000	
435	 HZ1	-3.445	27.720	0.849	 H	28	LYS262	0.000	
436	 HZ2	-2.919	28.535	2.183	 H	28	LYS262	0.000	
437	 HZ3	-4.526	28.506	1.815	 H	28	LYS262	0.000	
438	   N	-8.307	22.177	0.988	N.am	29	LYS263	0.000	
439	  CA	-9.577	21.761	0.423	C.3	29	LYS263	0.000	
440	   C	-10.271	20.672	1.256	C.2	29	LYS263	0.000	
441	   O	-11.508	20.675	1.391	O.2	29	LYS263	0.000	
442	  CB	-9.377	21.292	-1.015	C.3	29	LYS263	0.000	
443	  CG	-9.260	22.399	-2.046	C.3	29	LYS263	0.000	
444	  CD	-9.624	21.881	-3.426	C.3	29	LYS263	0.000	
445	  CE	-10.478	22.888	-4.205	C.3	29	LYS263	0.000	
446	  NZ	-11.528	22.192	-5.048	N.4	29	LYS263	0.000	
447	   H	-7.542	22.371	0.358	 H	29	LYS263	0.000	
448	  HA	-10.237	22.628	0.435	 H	29	LYS263	0.000	
449	 HB2	-10.228	20.667	-1.287	 H	29	LYS263	0.000	
450	 HB3	-8.464	20.699	-1.052	 H	29	LYS263	0.000	
451	 HG2	-8.235	22.769	-2.061	 H	29	LYS263	0.000	
452	 HG3	-9.936	23.212	-1.778	 H	29	LYS263	0.000	
453	 HD2	-10.184	20.953	-3.318	 H	29	LYS263	0.000	
454	 HD3	-8.708	21.690	-3.984	 H	29	LYS263	0.000	
455	 HE2	-9.830	23.473	-4.858	 H	29	LYS263	0.000	
456	 HE3	-10.975	23.553	-3.498	 H	29	LYS263	0.000	
457	 HZ1	-11.076	21.575	-5.707	 H	29	LYS263	0.000	
458	 HZ2	-12.068	22.883	-5.550	 H	29	LYS263	0.000	
459	 HZ3	-12.140	21.657	-4.450	 H	29	LYS263	0.000	
460	   N	-9.480	19.753	1.826	N.am	30	TYR264	0.000	
461	  CA	-10.048	18.611	2.561	C.3	30	TYR264	0.000	
462	   C	-9.442	18.401	3.950	C.2	30	TYR264	0.000	
463	   O	-9.549	17.301	4.516	O.2	30	TYR264	0.000	
464	  CB	-9.955	17.322	1.733	C.3	30	TYR264	0.000	
465	  CG	-10.329	17.495	0.278	C.2	30	TYR264	0.000	
466	 CD1	-9.341	17.655	-0.701	C.2	30	TYR264	0.000	
467	 CD2	-11.668	17.507	-0.122	C.2	30	TYR264	0.000	
468	 CE1	-9.673	17.812	-2.032	C.2	30	TYR264	0.000	
469	 CE2	-12.012	17.665	-1.457	C.2	30	TYR264	0.000	
470	  CZ	-11.010	17.815	-2.406	C.2	30	TYR264	0.000	
471	  OH	-11.346	17.964	-3.738	O.3	30	TYR264	0.000	
472	   H	-8.478	19.845	1.750	 H	30	TYR264	0.000	
473	  HA	-11.097	18.861	2.725	 H	30	TYR264	0.000	
474	 HB2	-10.625	16.584	2.174	 H	30	TYR264	0.000	
475	 HB3	-8.929	16.958	1.782	 H	30	TYR264	0.000	
476	 HD1	-8.301	17.656	-0.410	 H	30	TYR264	0.000	
477	 HD2	-12.446	17.391	0.618	 H	30	TYR264	0.000	
478	 HE1	-8.899	17.930	-2.777	 H	30	TYR264	0.000	
479	 HE2	-13.050	17.672	-1.755	 H	30	TYR264	0.000	
480	  HH	-12.288	17.953	-3.922	 H	30	TYR264	0.000	
481	   N	-8.830	19.458	4.498	N.am	31	SER265	0.000	
482	  CA	-8.125	19.369	5.783	C.3	31	SER265	0.000	
483	   C	-7.345	18.040	5.817	C.2	31	SER265	0.000	
484	   O	-7.572	17.176	6.687	O.2	31	SER265	0.000	
485	  CB	-9.114	19.478	6.966	C.3	31	SER265	0.000	
486	  OG	-9.773	20.739	7.004	O.3	31	SER265	0.000	
487	   H	-8.853	20.343	4.012	 H	31	SER265	0.000	
488	  HA	-7.428	20.201	5.882	 H	31	SER265	0.000	
489	 HB2	-8.563	19.341	7.897	 H	31	SER265	0.000	
490	 HB3	-9.864	18.693	6.869	 H	31	SER265	0.000	
491	  HG	-9.098	21.416	7.089	 H	31	SER265	0.000	
492	   N	-6.446	17.886	4.840	N.am	32	LEU266	0.000	
493	  CA	-5.739	16.616	4.595	C.3	32	LEU266	0.000	
494	   C	-4.223	16.750	4.704	C.2	32	LEU266	0.000	
495	   O	-3.613	17.616	4.052	O.2	32	LEU266	0.000	
496	  CB	-6.088	16.070	3.204	C.3	32	LEU266	0.000	
497	  CG	-5.647	14.647	2.855	C.3	32	LEU266	0.000	
498	 CD1	-6.477	13.638	3.619	C.3	32	LEU266	0.000	
499	 CD2	-5.735	14.399	1.347	C.3	32	LEU266	0.000	
500	   H	-6.241	18.675	4.244	 H	32	LEU266	0.000	
501	  HA	-6.072	15.927	5.372	 H	32	LEU266	0.000	
502	 HB2	-5.634	16.738	2.472	 H	32	LEU266	0.000	
503	 HB3	-7.173	16.105	3.106	 H	32	LEU266	0.000	
504	  HG	-4.604	14.528	3.150	 H	32	LEU266	0.000	
505	HD11	-7.525	13.742	3.337	 H	32	LEU266	0.000	
506	HD12	-6.370	13.815	4.689	 H	32	LEU266	0.000	
507	HD13	-6.135	12.631	3.381	 H	32	LEU266	0.000	
508	HD21	-6.769	14.511	1.021	 H	32	LEU266	0.000	
509	HD22	-5.390	13.390	1.124	 H	32	LEU266	0.000	
510	HD23	-5.108	15.121	0.823	 H	32	LEU266	0.000	
511	   N	-3.632	15.875	5.523	N.am	33	THR267	0.000	
512	  CA	-2.164	15.760	5.621	C.3	33	THR267	0.000	
513	   C	-1.621	15.062	4.368	C.2	33	THR267	0.000	
514	   O	-2.055	13.952	4.020	O.2	33	THR267	0.000	
515	  CB	-1.703	14.996	6.899	C.3	33	THR267	0.000	
516	 CG2	-0.415	15.633	7.500	C.3	33	THR267	0.000	
517	 OG1	-2.759	14.989	7.875	O.3	33	THR267	0.000	
518	   H	-4.209	15.274	6.094	 H	33	THR267	0.000	
519	  HA	-1.763	16.771	5.695	 H	33	THR267	0.000	
520	  HB	-1.470	13.969	6.618	 H	33	THR267	0.000	
521	 HG1	-2.946	15.901	8.107	 H	33	THR267	0.000	
522	HG21	-0.621	16.664	7.791	 H	33	THR267	0.000	
523	HG22	0.380	15.618	6.755	 H	33	THR267	0.000	
524	HG23	-0.103	15.065	8.376	 H	33	THR267	0.000	
525	   N	-0.708	15.741	3.682	N.am	34	VAL268	0.000	
526	  CA	-0.097	15.222	2.476	C.3	34	VAL268	0.000	
527	   C	1.431	15.264	2.580	C.2	34	VAL268	0.000	
528	   O	2.004	15.859	3.494	O.2	34	VAL268	0.000	
529	  CB	-0.595	15.970	1.182	C.3	34	VAL268	0.000	
530	 CG1	-2.086	15.690	0.916	C.3	34	VAL268	0.000	
531	 CG2	-0.268	17.476	1.219	C.3	34	VAL268	0.000	
532	   H	-0.430	16.653	4.013	 H	34	VAL268	0.000	
533	  HA	-0.410	14.182	2.380	 H	34	VAL268	0.000	
534	  HB	-0.041	15.567	0.334	 H	34	VAL268	0.000	
535	HG11	-2.682	16.078	1.742	 H	34	VAL268	0.000	
536	HG12	-2.244	14.615	0.827	 H	34	VAL268	0.000	
537	HG13	-2.388	16.179	-0.011	 H	34	VAL268	0.000	
538	HG21	-0.796	17.942	2.052	 H	34	VAL268	0.000	
539	HG22	-0.583	17.940	0.284	 H	34	VAL268	0.000	
540	HG23	0.805	17.612	1.348	 H	34	VAL268	0.000	
541	   N	2.085	14.607	1.641	N.am	35	ALA269	0.000	
542	  CA	3.512	14.791	1.478	C.3	35	ALA269	0.000	
543	   C	3.755	15.527	0.174	C.2	35	ALA269	0.000	
544	   O	3.133	15.237	-0.855	O.2	35	ALA269	0.000	
545	  CB	4.254	13.447	1.518	C.3	35	ALA269	0.000	
546	   H	1.588	13.972	1.033	 H	35	ALA269	0.000	
547	  HA	3.904	15.384	2.304	 H	35	ALA269	0.000	
548	 HB1	3.897	12.811	0.707	 H	35	ALA269	0.000	
549	 HB2	4.066	12.956	2.473	 H	35	ALA269	0.000	
550	 HB3	5.324	13.618	1.401	 H	35	ALA269	0.000	
551	   N	4.657	16.489	0.208	N.am	36	VAL270	0.000	
552	  CA	4.905	17.288	-0.973	C.3	36	VAL270	0.000	
553	   C	6.381	17.275	-1.301	C.2	36	VAL270	0.000	
554	   O	7.197	17.853	-0.577	O.2	36	VAL270	0.000	
555	  CB	4.408	18.768	-0.800	C.3	36	VAL270	0.000	
556	 CG1	4.603	19.551	-2.098	C.3	36	VAL270	0.000	
557	 CG2	2.943	18.825	-0.306	C.3	36	VAL270	0.000	
558	   H	5.174	16.668	1.058	 H	36	VAL270	0.000	
559	  HA	4.340	16.845	-1.793	 H	36	VAL270	0.000	
560	  HB	5.015	19.242	-0.029	 H	36	VAL270	0.000	
561	HG11	4.006	19.097	-2.889	 H	36	VAL270	0.000	
562	HG12	5.656	19.530	-2.380	 H	36	VAL270	0.000	
563	HG13	4.287	20.583	-1.950	 H	36	VAL270	0.000	
564	HG21	2.292	18.361	-1.047	 H	36	VAL270	0.000	
565	HG22	2.648	19.864	-0.164	 H	36	VAL270	0.000	
566	HG23	2.857	18.290	0.639	 H	36	VAL270	0.000	
567	   N	6.727	16.625	-2.399	N.am	37	LYS271	0.000	
568	  CA	8.092	16.666	-2.868	C.3	37	LYS271	0.000	
569	   C	8.348	17.951	-3.680	C.2	37	LYS271	0.000	
570	   O	7.726	18.182	-4.709	O.2	37	LYS271	0.000	
571	  CB	8.444	15.400	-3.657	C.3	37	LYS271	0.000	
572	  CG	9.943	15.214	-3.882	C.3	37	LYS271	0.000	
573	  CD	10.240	14.049	-4.792	C.3	37	LYS271	0.000	
574	  CE	11.731	13.913	-4.968	C.3	37	LYS271	0.000	
575	  NZ	12.119	12.992	-6.062	N.4	37	LYS271	0.000	
576	   H	6.035	16.097	-2.911	 H	37	LYS271	0.000	
577	  HA	8.755	16.691	-2.003	 H	37	LYS271	0.000	
578	 HB2	7.954	15.453	-4.629	 H	37	LYS271	0.000	
579	 HB3	8.069	14.537	-3.108	 H	37	LYS271	0.000	
580	 HG2	10.424	15.039	-2.919	 H	37	LYS271	0.000	
581	 HG3	10.347	16.122	-4.330	 H	37	LYS271	0.000	
582	 HD2	9.774	14.218	-5.762	 H	37	LYS271	0.000	
583	 HD3	9.842	13.134	-4.352	 H	37	LYS271	0.000	
584	 HE2	12.155	13.540	-4.036	 H	37	LYS271	0.000	
585	 HE3	12.143	14.899	-5.186	 H	37	LYS271	0.000	
586	 HZ1	11.745	12.072	-5.876	 H	37	LYS271	0.000	
587	 HZ2	13.126	12.941	-6.117	 H	37	LYS271	0.000	
588	 HZ3	11.751	13.334	-6.937	 H	37	LYS271	0.000	
589	   N	9.280	18.771	-3.201	N.am	38	THR272	0.000	
590	  CA	9.583	20.072	-3.803	C.3	38	THR272	0.000	
591	   C	10.817	19.945	-4.679	C.2	38	THR272	0.000	
592	   O	11.540	18.952	-4.606	O.2	38	THR272	0.000	
593	  CB	9.865	21.161	-2.696	C.3	38	THR272	0.000	
594	 CG2	9.956	22.560	-3.287	C.3	38	THR272	0.000	
595	 OG1	8.829	21.146	-1.697	O.3	38	THR272	0.000	
596	   H	9.802	18.484	-2.386	 H	38	THR272	0.000	
597	  HA	8.719	20.382	-4.391	 H	38	THR272	0.000	
598	  HB	10.824	20.910	-2.244	 H	38	THR272	0.000	
599	 HG1	8.003	21.371	-2.132	 H	38	THR272	0.000	
600	HG21	9.002	22.825	-3.744	 H	38	THR272	0.000	
601	HG22	10.740	22.585	-4.044	 H	38	THR272	0.000	
602	HG23	10.191	23.274	-2.498	 H	38	THR272	0.000	
603	   N	11.056	20.963	-5.501	N.am	39	LEU273	0.000	
604	  CA	12.347	21.111	-6.171	C.3	39	LEU273	0.000	
605	   C	13.047	22.425	-5.795	C.2	39	LEU273	0.000	
606	   O	12.439	23.510	-5.829	O.2	39	LEU273	0.000	
607	  CB	12.208	20.961	-7.683	C.3	39	LEU273	0.000	
608	  CG	13.464	20.511	-8.428	C.3	39	LEU273	0.000	
609	 CD1	14.194	19.381	-7.710	C.3	39	LEU273	0.000	
610	 CD2	13.087	20.097	-9.837	C.3	39	LEU273	0.000	
611	   H	10.331	21.647	-5.665	 H	39	LEU273	0.000	
612	  HA	12.986	20.302	-5.816	 H	39	LEU273	0.000	
613	 HB2	11.907	21.927	-8.087	 H	39	LEU273	0.000	
614	 HB3	11.425	20.227	-7.875	 H	39	LEU273	0.000	
615	  HG	14.155	21.353	-8.461	 H	39	LEU273	0.000	
616	HD11	13.543	18.509	-7.649	 H	39	LEU273	0.000	
617	HD12	14.465	19.704	-6.705	 H	39	LEU273	0.000	
618	HD13	15.097	19.123	-8.264	 H	39	LEU273	0.000	
619	HD21	12.396	19.255	-9.795	 H	39	LEU273	0.000	
620	HD22	13.984	19.804	-10.381	 H	39	LEU273	0.000	
621	HD23	12.610	20.934	-10.346	 H	39	LEU273	0.000	
622	   N	14.327	22.293	-5.430	N.am	40	LYS274	0.000	
623	  CA	15.185	23.385	-4.938	C.3	40	LYS274	0.000	
624	   C	14.728	24.802	-5.273	C.2	40	LYS274	0.000	
625	   O	14.946	25.726	-4.477	O.2	40	LYS274	0.000	
626	  CB	16.622	23.187	-5.412	C.3	40	LYS274	0.000	
627	   H	14.737	21.372	-5.498	 H	40	LYS274	0.000	
628	  HA	15.111	23.313	-3.853	 H	40	LYS274	0.000	
629	 HB1	16.660	23.265	-6.498	 H	40	LYS274	0.000	
630	 HB2	16.973	22.201	-5.106	 H	40	LYS274	0.000	
631	 HB3	17.259	23.952	-4.970	 H	40	LYS274	0.000	
632	  HC	14.214	24.998	-6.202	 H	40	LYS274	0.000	
633	   N	17.787	27.090	-8.030	N.4	41	ASP276	0.000	
634	  CA	17.222	25.747	-8.193	C.3	41	ASP276	0.000	
635	   C	18.246	24.821	-8.842	C.2	41	ASP276	0.000	
636	   O	19.246	25.280	-9.411	O.2	41	ASP276	0.000	
637	  CB	15.925	25.773	-9.028	C.3	41	ASP276	0.000	
638	  CG	15.136	27.060	-8.832	C.2	41	ASP276	0.000	
639	 OD1	14.820	27.418	-7.674	O.co2	41	ASP276	0.000	
640	 OD2	14.843	27.719	-9.851	O.co2	41	ASP276	0.000	
641	  HA	16.972	25.369	-7.202	 H	41	ASP276	0.000	
642	 HB2	15.301	24.930	-8.731	 H	41	ASP276	0.000	
643	 HB3	16.186	25.679	-10.082	 H	41	ASP276	0.000	
644	  H1	18.632	27.035	-7.480	 H	41	ASP276	0.000	
645	  H2	17.117	27.682	-7.560	 H	41	ASP276	0.000	
646	  H3	18.000	27.478	-8.938	 H	41	ASP276	0.000	
647	   N	17.988	23.514	-8.745	N.am	42	THR277	0.000	
648	  CA	18.899	22.505	-9.283	C.3	42	THR277	0.000	
649	   C	18.515	22.179	-10.714	C.2	42	THR277	0.000	
650	   O	17.343	22.330	-11.100	O.2	42	THR277	0.000	
651	  CB	18.901	21.201	-8.447	C.3	42	THR277	0.000	
652	 CG2	20.191	20.396	-8.687	C.3	42	THR277	0.000	
653	 OG1	18.802	21.521	-7.055	O.3	42	THR277	0.000	
654	   H	17.140	23.214	-8.286	 H	42	THR277	0.000	
655	  HA	19.904	22.925	-9.243	 H	42	THR277	0.000	
656	  HB	18.047	20.598	-8.755	 H	42	THR277	0.000	
657	 HG1	19.568	22.050	-6.823	 H	42	THR277	0.000	
658	HG21	21.053	20.990	-8.382	 H	42	THR277	0.000	
659	HG22	20.275	20.151	-9.746	 H	42	THR277	0.000	
660	HG23	20.159	19.476	-8.103	 H	42	THR277	0.000	
661	   N	19.522	21.752	-11.483	N.am	43	MET278	0.000	
662	  CA	19.337	21.191	-12.811	C.3	43	MET278	0.000	
663	   C	18.908	19.722	-12.697	C.2	43	MET278	0.000	
664	   O	19.515	18.840	-13.320	O.2	43	MET278	0.000	
665	  CB	20.629	21.330	-13.627	C.3	43	MET278	0.000	
666	   H	20.463	21.822	-11.122	 H	43	MET278	0.000	
667	  HA	18.551	21.740	-13.330	 H	43	MET278	0.000	
668	 HB1	21.434	20.790	-13.129	 H	43	MET278	0.000	
669	 HB2	20.895	22.384	-13.709	 H	43	MET278	0.000	
670	 HB3	20.476	20.916	-14.623	 H	43	MET278	0.000	
671	   N	17.859	19.483	-11.892	N.am	44	GLU279	0.000	
672	  CA	17.230	18.160	-11.693	C.3	44	GLU279	0.000	
673	   C	15.783	18.162	-12.218	C.2	44	GLU279	0.000	
674	   O	14.992	17.251	-11.924	O.2	44	GLU279	0.000	
675	  CB	17.234	17.779	-10.199	C.3	44	GLU279	0.000	
676	  CG	18.543	17.169	-9.668	C.3	44	GLU279	0.000	
677	  CD	18.583	15.633	-9.734	C.2	44	GLU279	0.000	
678	 OE1	17.640	15.008	-10.281	O.co2	44	GLU279	0.000	
679	 OE2	19.566	15.041	-9.223	O.co2	44	GLU279	0.000	
680	   H	17.472	20.265	-11.384	 H	44	GLU279	0.000	
681	  HA	17.810	17.426	-12.253	 H	44	GLU279	0.000	
682	 HB2	16.437	17.053	-10.037	 H	44	GLU279	0.000	
683	 HB3	17.027	18.681	-9.623	 H	44	GLU279	0.000	
684	 HG2	18.666	17.472	-8.628	 H	44	GLU279	0.000	
685	 HG3	19.370	17.561	-10.260	 H	44	GLU279	0.000	
686	   N	15.457	19.184	-13.004	N.am	45	VAL280	0.000	
687	  CA	14.085	19.460	-13.450	C.3	45	VAL280	0.000	
688	   C	13.557	18.379	-14.414	C.2	45	VAL280	0.000	
689	   O	12.357	18.053	-14.444	O.2	45	VAL280	0.000	
690	  CB	13.986	20.920	-14.040	C.3	45	VAL280	0.000	
691	 CG1	15.110	21.200	-15.095	C.3	45	VAL280	0.000	
692	 CG2	12.561	21.236	-14.545	C.3	45	VAL280	0.000	
693	   H	16.193	19.803	-13.312	 H	45	VAL280	0.000	
694	  HA	13.427	19.415	-12.582	 H	45	VAL280	0.000	
695	  HB	14.170	21.623	-13.228	 H	45	VAL280	0.000	
696	HG11	14.988	20.527	-15.943	 H	45	VAL280	0.000	
697	HG12	16.086	21.035	-14.638	 H	45	VAL280	0.000	
698	HG13	15.039	22.232	-15.436	 H	45	VAL280	0.000	
699	HG21	12.309	20.565	-15.365	 H	45	VAL280	0.000	
700	HG22	12.521	22.268	-14.894	 H	45	VAL280	0.000	
701	HG23	11.849	21.100	-13.731	 H	45	VAL280	0.000	
702	   N	14.493	17.815	-15.169	N.am	46	GLU281	0.000	
703	  CA	14.236	16.764	-16.147	C.3	46	GLU281	0.000	
704	   C	13.634	15.504	-15.499	C.2	46	GLU281	0.000	
705	   O	12.553	15.025	-15.887	O.2	46	GLU281	0.000	
706	  CB	15.561	16.434	-16.862	C.3	46	GLU281	0.000	
707	  CG	15.409	15.913	-18.288	C.3	46	GLU281	0.000	
708	  CD	14.311	16.638	-19.053	C.2	46	GLU281	0.000	
709	 OE1	14.368	17.895	-19.137	O.co2	46	GLU281	0.000	
710	 OE2	13.390	15.942	-19.559	O.co2	46	GLU281	0.000	
711	   H	15.445	18.134	-15.059	 H	46	GLU281	0.000	
712	  HA	13.498	17.121	-16.865	 H	46	GLU281	0.000	
713	 HB2	16.081	15.676	-16.278	 H	46	GLU281	0.000	
714	 HB3	16.162	17.343	-16.896	 H	46	GLU281	0.000	
715	 HG2	15.167	14.851	-18.249	 H	46	GLU281	0.000	
716	 HG3	16.353	16.051	-18.814	 H	46	GLU281	0.000	
717	   N	14.338	14.996	-14.491	N.am	47	GLU282	0.000	
718	  CA	13.980	13.749	-13.834	C.3	47	GLU282	0.000	
719	   C	12.764	13.903	-12.891	C.2	47	GLU282	0.000	
720	   O	11.974	12.978	-12.707	O.2	47	GLU282	0.000	
721	  CB	15.242	13.138	-13.197	C.3	47	GLU282	0.000	
722	  CG	16.265	12.732	-14.298	C.3	47	GLU282	0.000	
723	  CD	17.671	12.363	-13.803	C.2	47	GLU282	0.000	
724	 OE1	17.995	12.588	-12.614	O.co2	47	GLU282	0.000	
725	 OE2	18.471	11.836	-14.620	O.co2	47	GLU282	0.000	
726	   H	15.154	15.496	-14.169	 H	47	GLU282	0.000	
727	  HA	13.621	13.028	-14.568	 H	47	GLU282	0.000	
728	 HB2	14.963	12.255	-12.623	 H	47	GLU282	0.000	
729	 HB3	15.701	13.872	-12.535	 H	47	GLU282	0.000	
730	 HG2	16.363	13.569	-14.989	 H	47	GLU282	0.000	
731	 HG3	15.861	11.869	-14.828	 H	47	GLU282	0.000	
732	   N	12.591	15.102	-12.351	N.am	48	PHE283	0.000	
733	  CA	11.442	15.448	-11.517	C.3	48	PHE283	0.000	
734	   C	10.146	15.411	-12.336	C.2	48	PHE283	0.000	
735	   O	9.087	15.066	-11.820	O.2	48	PHE283	0.000	
736	  CB	11.680	16.834	-10.865	C.3	48	PHE283	0.000	
737	  CG	10.677	17.211	-9.789	C.2	48	PHE283	0.000	
738	 CD1	11.017	17.132	-8.441	C.2	48	PHE283	0.000	
739	 CD2	9.412	17.686	-10.118	C.2	48	PHE283	0.000	
740	 CE1	10.093	17.501	-7.441	C.2	48	PHE283	0.000	
741	 CE2	8.496	18.032	-9.129	C.2	48	PHE283	0.000	
742	  CZ	8.840	17.942	-7.790	C.2	48	PHE283	0.000	
743	   H	13.289	15.811	-12.524	 H	48	PHE283	0.000	
744	  HA	11.331	14.712	-10.721	 H	48	PHE283	0.000	
745	 HB2	11.636	17.590	-11.649	 H	48	PHE283	0.000	
746	 HB3	12.673	16.832	-10.417	 H	48	PHE283	0.000	
747	 HD1	11.999	16.784	-8.157	 H	48	PHE283	0.000	
748	 HD2	9.136	17.788	-11.157	 H	48	PHE283	0.000	
749	 HE1	10.371	17.436	-6.399	 H	48	PHE283	0.000	
750	 HE2	7.510	18.373	-9.407	 H	48	PHE283	0.000	
751	  HZ	8.128	18.217	-7.026	 H	48	PHE283	0.000	
752	   N	10.230	15.743	-13.621	N.am	49	LEU284	0.000	
753	  CA	9.028	15.800	-14.451	C.3	49	LEU284	0.000	
754	   C	8.664	14.424	-15.025	C.2	49	LEU284	0.000	
755	   O	7.475	14.095	-15.142	O.2	49	LEU284	0.000	
756	  CB	9.150	16.877	-15.556	C.3	49	LEU284	0.000	
757	  CG	9.312	18.389	-15.254	C.3	49	LEU284	0.000	
758	 CD1	9.868	19.083	-16.487	C.3	49	LEU284	0.000	
759	 CD2	7.999	19.085	-14.754	C.3	49	LEU284	0.000	
760	   H	11.130	15.958	-14.025	 H	49	LEU284	0.000	
761	  HA	8.203	16.098	-13.803	 H	49	LEU284	0.000	
762	 HB2	8.247	16.787	-16.162	 H	49	LEU284	0.000	
763	 HB3	10.017	16.596	-16.154	 H	49	LEU284	0.000	
764	  HG	10.010	18.479	-14.422	 H	49	LEU284	0.000	
765	HD11	9.160	18.985	-17.310	 H	49	LEU284	0.000	
766	HD12	10.816	18.624	-16.766	 H	49	LEU284	0.000	
767	HD13	10.027	20.139	-16.268	 H	49	LEU284	0.000	
768	HD21	7.242	19.037	-15.537	 H	49	LEU284	0.000	
769	HD22	8.209	20.127	-14.515	 H	49	LEU284	0.000	
770	HD23	7.633	18.574	-13.863	 H	49	LEU284	0.000	
771	   N	9.682	13.627	-15.388	N.am	50	LYS285	0.000	
772	  CA	9.459	12.233	-15.766	C.3	50	LYS285	0.000	
773	   C	8.673	11.591	-14.617	C.2	50	LYS285	0.000	
774	   O	7.645	10.909	-14.840	O.2	50	LYS285	0.000	
775	  CB	10.767	11.478	-16.027	C.3	50	LYS285	0.000	
776	   H	10.621	13.999	-15.399	 H	50	LYS285	0.000	
777	  HA	8.907	12.186	-16.705	 H	50	LYS285	0.000	
778	 HB1	11.377	11.483	-15.124	 H	50	LYS285	0.000	
779	 HB2	11.313	11.964	-16.836	 H	50	LYS285	0.000	
780	 HB3	10.542	10.448	-16.308	 H	50	LYS285	0.000	
781	   N	9.118	11.897	-13.390	N.am	51	GLU286	0.000	
782	  CA	8.595	11.271	-12.196	C.3	51	GLU286	0.000	
783	   C	7.102	11.473	-12.029	C.2	51	GLU286	0.000	
784	   O	6.365	10.491	-11.915	O.2	51	GLU286	0.000	
785	  CB	9.380	11.707	-10.963	C.3	51	GLU286	0.000	
786	  CG	8.887	10.979	-9.738	C.3	51	GLU286	0.000	
787	  CD	9.568	11.370	-8.457	C.2	51	GLU286	0.000	
788	 OE1	10.517	12.184	-8.471	O.co2	51	GLU286	0.000	
789	 OE2	9.157	10.800	-7.433	O.co2	51	GLU286	0.000	
790	   H	9.846	12.591	-13.296	 H	51	GLU286	0.000	
791	  HA	8.732	10.196	-12.313	 H	51	GLU286	0.000	
792	 HB2	9.254	12.780	-10.818	 H	51	GLU286	0.000	
793	 HB3	10.437	11.483	-11.112	 H	51	GLU286	0.000	
794	 HG2	9.042	9.911	-9.893	 H	51	GLU286	0.000	
795	 HG3	7.821	11.180	-9.630	 H	51	GLU286	0.000	
796	   N	6.658	12.732	-12.056	N.am	52	ALA287	0.000	
797	  CA	5.223	13.093	-12.034	C.3	52	ALA287	0.000	
798	   C	4.378	12.394	-13.117	C.2	52	ALA287	0.000	
799	   O	3.268	11.923	-12.838	O.2	52	ALA287	0.000	
800	  CB	5.060	14.628	-12.129	C.3	52	ALA287	0.000	
801	   H	7.337	13.478	-12.093	 H	52	ALA287	0.000	
802	  HA	4.836	12.731	-11.081	 H	52	ALA287	0.000	
803	 HB1	5.450	14.976	-13.085	 H	52	ALA287	0.000	
804	 HB2	5.611	15.102	-11.317	 H	52	ALA287	0.000	
805	 HB3	4.004	14.887	-12.051	 H	52	ALA287	0.000	
806	   N	4.937	12.341	-14.343	N.am	53	ALA288	0.000	
807	  CA	4.340	11.679	-15.518	C.3	53	ALA288	0.000	
808	   C	4.135	10.214	-15.234	C.2	53	ALA288	0.000	
809	   O	3.064	9.684	-15.491	O.2	53	ALA288	0.000	
810	  CB	5.216	11.857	-16.750	C.3	53	ALA288	0.000	
811	   H	5.833	12.790	-14.466	 H	53	ALA288	0.000	
812	  HA	3.374	12.144	-15.719	 H	53	ALA288	0.000	
813	 HB1	6.189	11.399	-16.573	 H	53	ALA288	0.000	
814	 HB2	5.346	12.920	-16.952	 H	53	ALA288	0.000	
815	 HB3	4.740	11.380	-17.606	 H	53	ALA288	0.000	
816	   N	5.168	9.571	-14.684	N.am	54	VAL289	0.000	
817	  CA	5.143	8.130	-14.331	C.3	54	VAL289	0.000	
818	   C	4.061	7.858	-13.298	C.2	54	VAL289	0.000	
819	   O	3.278	6.935	-13.422	O.2	54	VAL289	0.000	
820	  CB	6.516	7.662	-13.779	C.3	54	VAL289	0.000	
821	 CG1	6.434	6.293	-13.131	C.3	54	VAL289	0.000	
822	 CG2	7.496	7.626	-14.886	C.3	54	VAL289	0.000	
823	   H	6.012	10.094	-14.499	 H	54	VAL289	0.000	
824	  HA	4.926	7.569	-15.240	 H	54	VAL289	0.000	
825	  HB	6.828	8.372	-13.013	 H	54	VAL289	0.000	
826	HG11	6.124	5.557	-13.872	 H	54	VAL289	0.000	
827	HG12	5.708	6.318	-12.318	 H	54	VAL289	0.000	
828	HG13	7.413	6.019	-12.735	 H	54	VAL289	0.000	
829	HG21	7.166	6.912	-15.640	 H	54	VAL289	0.000	
830	HG22	8.469	7.323	-14.499	 H	54	VAL289	0.000	
831	HG23	7.576	8.617	-15.333	 H	54	VAL289	0.000	
832	   N	4.050	8.690	-12.267	N.am	55	MET290	0.000	
833	  CA	3.119	8.537	-11.174	C.3	55	MET290	0.000	
834	   C	1.685	8.625	-11.654	C.2	55	MET290	0.000	
835	   O	0.838	7.838	-11.208	O.2	55	MET290	0.000	
836	  CB	3.439	9.538	-10.062	C.3	55	MET290	0.000	
837	  CG	4.337	8.943	-9.012	C.3	55	MET290	0.000	
838	  SD	4.830	10.079	-7.718	S.3	55	MET290	0.000	
839	  CE	6.164	10.759	-8.621	C.3	55	MET290	0.000	
840	   H	4.712	9.453	-12.245	 H	55	MET290	0.000	
841	  HA	3.233	7.539	-10.750	 H	55	MET290	0.000	
842	 HB2	2.507	9.851	-9.591	 H	55	MET290	0.000	
843	 HB3	3.934	10.404	-10.499	 H	55	MET290	0.000	
844	 HG2	5.238	8.577	-9.504	 H	55	MET290	0.000	
845	 HG3	3.811	8.108	-8.549	 H	55	MET290	0.000	
846	 HE1	6.660	11.521	-8.019	 H	55	MET290	0.000	
847	 HE2	5.789	11.209	-9.540	 H	55	MET290	0.000	
848	 HE3	6.876	9.971	-8.868	 H	55	MET290	0.000	
849	   N	1.421	9.564	-12.575	N.am	56	LYS291	0.000	
850	  CA	0.102	9.659	-13.280	C.3	56	LYS291	0.000	
851	   C	-0.363	8.342	-13.903	C.2	56	LYS291	0.000	
852	   O	-1.570	8.080	-13.980	O.2	56	LYS291	0.000	
853	  CB	0.138	10.755	-14.373	C.3	56	LYS291	0.000	
854	  CG	0.230	12.217	-13.836	C.3	56	LYS291	0.000	
855	  CD	0.435	13.278	-14.948	C.3	56	LYS291	0.000	
856	  CE	0.455	14.725	-14.347	C.3	56	LYS291	0.000	
857	  NZ	1.377	15.627	-15.134	N.4	56	LYS291	0.000	
858	   H	2.141	10.234	-12.803	 H	56	LYS291	0.000	
859	  HA	-0.619	9.920	-12.506	 H	56	LYS291	0.000	
860	 HB2	-0.771	10.670	-14.968	 H	56	LYS291	0.000	
861	 HB3	1.006	10.573	-15.007	 H	56	LYS291	0.000	
862	 HG2	1.069	12.277	-13.143	 H	56	LYS291	0.000	
863	 HG3	-0.695	12.448	-13.307	 H	56	LYS291	0.000	
864	 HD2	-0.379	13.203	-15.668	 H	56	LYS291	0.000	
865	 HD3	1.384	13.088	-15.451	 H	56	LYS291	0.000	
866	 HE2	0.800	14.677	-13.314	 H	56	LYS291	0.000	
867	 HE3	-0.554	15.136	-14.374	 H	56	LYS291	0.000	
868	 HZ1	2.314	15.252	-15.112	 H	56	LYS291	0.000	
869	 HZ2	1.374	16.550	-14.724	 H	56	LYS291	0.000	
870	 HZ3	1.058	15.683	-16.090	 H	56	LYS291	0.000	
871	   N	0.586	7.520	-14.354	N.am	57	GLU292	0.000	
872	  CA	0.277	6.271	-15.065	C.3	57	GLU292	0.000	
873	   C	-0.036	5.029	-14.182	C.2	57	GLU292	0.000	
874	   O	-0.497	3.977	-14.700	O.2	57	GLU292	0.000	
875	  CB	1.391	5.912	-16.065	C.3	57	GLU292	0.000	
876	  CG	1.829	6.986	-17.100	C.3	57	GLU292	0.000	
877	  CD	0.708	7.923	-17.542	C.2	57	GLU292	0.000	
878	 OE1	-0.396	7.374	-17.859	O.co2	57	GLU292	0.000	
879	 OE2	0.938	9.197	-17.569	O.co2	57	GLU292	0.000	
880	   H	1.553	7.765	-14.201	 H	57	GLU292	0.000	
881	  HA	-0.658	6.503	-15.576	 H	57	GLU292	0.000	
882	 HB2	1.051	5.042	-16.627	 H	57	GLU292	0.000	
883	 HB3	2.273	5.647	-15.482	 H	57	GLU292	0.000	
884	 HG2	2.214	6.474	-17.982	 H	57	GLU292	0.000	
885	 HG3	2.622	7.587	-16.655	 H	57	GLU292	0.000	
886	   N	0.214	5.146	-12.874	N.am	58	ILE293	0.000	
887	  CA	0.151	3.997	-11.968	C.3	58	ILE293	0.000	
888	   C	-0.757	4.247	-10.782	C.2	58	ILE293	0.000	
889	   O	-0.739	5.331	-10.204	O.2	58	ILE293	0.000	
890	  CB	1.595	3.431	-11.544	C.3	58	ILE293	0.000	
891	 CG1	2.294	4.268	-10.473	C.3	58	ILE293	0.000	
892	 CG2	2.521	3.301	-12.751	C.3	58	ILE293	0.000	
893	 CD1	3.851	4.199	-10.582	C.3	58	ILE293	0.000	
894	   H	0.454	6.052	-12.499	 H	58	ILE293	0.000	
895	  HA	-0.308	3.193	-12.544	 H	58	ILE293	0.000	
896	  HB	1.394	2.449	-11.118	 H	58	ILE293	0.000	
897	HG12	1.995	3.899	-9.492	 H	58	ILE293	0.000	
898	HG13	1.981	5.306	-10.581	 H	58	ILE293	0.000	
899	HG21	2.715	4.289	-13.169	 H	58	ILE293	0.000	
900	HG22	2.048	2.673	-13.506	 H	58	ILE293	0.000	
901	HG23	3.462	2.848	-12.439	 H	58	ILE293	0.000	
902	HD11	4.177	3.164	-10.475	 H	58	ILE293	0.000	
903	HD12	4.297	4.804	-9.793	 H	58	ILE293	0.000	
904	HD13	4.164	4.580	-11.553	 H	58	ILE293	0.000	
905	   N	-1.557	3.230	-10.445	N.am	59	LYS294	0.000	
906	  CA	-2.567	3.311	-9.382	C.3	59	LYS294	0.000	
907	   C	-2.885	1.911	-8.954	C.2	59	LYS294	0.000	
908	   O	-3.182	1.052	-9.768	O.2	59	LYS294	0.000	
909	  CB	-3.877	3.971	-9.855	C.3	59	LYS294	0.000	
910	   H	-1.462	2.359	-10.948	 H	59	LYS294	0.000	
911	  HA	-2.161	3.920	-8.574	 H	59	LYS294	0.000	
912	 HB1	-4.308	3.384	-10.665	 H	59	LYS294	0.000	
913	 HB2	-3.667	4.981	-10.209	 H	59	LYS294	0.000	
914	 HB3	-4.581	4.017	-9.024	 H	59	LYS294	0.000	
915	   N	-2.808	1.683	-7.651	N.am	60	HIS295	0.000	
916	  CA	-2.907	0.354	-7.075	C.3	60	HIS295	0.000	
917	   C	-3.019	0.598	-5.583	C.2	60	HIS295	0.000	
918	   O	-2.447	1.573	-5.097	O.2	60	HIS295	0.000	
919	  CB	-1.644	-0.417	-7.367	C.3	60	HIS295	0.000	
920	  CG	-1.670	-1.806	-6.834	C.2	60	HIS295	0.000	
921	 CD2	-1.454	-2.290	-5.589	C.2	60	HIS295	0.000	
922	 ND1	-2.001	-2.885	-7.614	N.2	60	HIS295	0.000	
923	 CE1	-1.951	-3.982	-6.886	C.2	60	HIS295	0.000	
924	 NE2	-1.651	-3.645	-5.648	N.pl3	60	HIS295	0.000	
925	   H	-2.676	2.469	-7.030	 H	60	HIS295	0.000	
926	  HA	-3.746	-0.217	-7.473	 H	60	HIS295	0.000	
927	 HB2	-0.804	0.111	-6.918	 H	60	HIS295	0.000	
928	 HB3	-1.509	-0.463	-8.448	 H	60	HIS295	0.000	
929	 HD2	-1.178	-1.718	-4.715	 H	60	HIS295	0.000	
930	 HE1	-2.125	-4.987	-7.243	 H	60	HIS295	0.000	
931	 HE2	-1.579	-4.282	-4.868	 H	60	HIS295	0.000	
932	   N	-3.796	-0.257	-4.857	N.am	61	PRO296	0.000	
933	  CA	-3.940	-0.121	-3.419	C.3	61	PRO296	0.000	
934	   C	-2.597	-0.097	-2.655	C.2	61	PRO296	0.000	
935	   O	-2.529	0.440	-1.559	O.2	61	PRO296	0.000	
936	  CB	-4.720	-1.390	-3.033	C.3	61	PRO296	0.000	
937	  CG	-5.378	-1.835	-4.207	C.3	61	PRO296	0.000	
938	  CD	-4.608	-1.375	-5.377	C.3	61	PRO296	0.000	
939	  HA	-4.422	0.822	-3.162	 H	61	PRO296	0.000	
940	 HB2	-5.449	-1.161	-2.256	 H	61	PRO296	0.000	
941	 HB3	-4.034	-2.157	-2.672	 H	61	PRO296	0.000	
942	 HG2	-6.386	-1.419	-4.243	 H	61	PRO296	0.000	
943	 HG3	-5.434	-2.923	-4.207	 H	61	PRO296	0.000	
944	 HD2	-3.970	-2.173	-5.757	 H	61	PRO296	0.000	
945	 HD3	-5.274	-1.034	-6.169	 H	61	PRO296	0.000	
946	   N	-1.551	-0.697	-3.231	N.am	62	ASN297	0.000	
947	  CA	-0.253	-0.864	-2.556	C.3	62	ASN297	0.000	
948	   C	0.865	-0.037	-3.201	C.2	62	ASN297	0.000	
949	   O	2.026	-0.362	-3.083	O.2	62	ASN297	0.000	
950	  CB	0.082	-2.352	-2.480	C.3	62	ASN297	0.000	
951	  CG	-0.995	-3.145	-1.737	C.2	62	ASN297	0.000	
952	 ND2	-1.164	-2.848	-0.464	N.pl3	62	ASN297	0.000	
953	 OD1	-1.679	-3.984	-2.306	O.2	62	ASN297	0.000	
954	   H	-1.655	-1.051	-4.171	 H	62	ASN297	0.000	
955	  HA	-0.334	-0.471	-1.543	 H	62	ASN297	0.000	
956	 HB2	1.031	-2.473	-1.957	 H	62	ASN297	0.000	
957	 HB3	0.172	-2.745	-3.492	 H	62	ASN297	0.000	
958	HD21	-1.876	-3.319	0.075	 H	62	ASN297	0.000	
959	HD22	-0.580	-2.149	-0.027	 H	62	ASN297	0.000	
960	   N	0.506	1.023	-3.917	N.am	63	LEU298	0.000	
961	  CA	1.504	1.920	-4.412	C.3	63	LEU298	0.000	
962	   C	1.194	3.240	-3.808	C.2	63	LEU298	0.000	
963	   O	0.034	3.615	-3.748	O.2	63	LEU298	0.000	
964	  CB	1.502	1.978	-5.944	C.3	63	LEU298	0.000	
965	  CG	2.442	0.894	-6.475	C.3	63	LEU298	0.000	
966	 CD1	2.086	0.280	-7.851	C.3	63	LEU298	0.000	
967	 CD2	3.862	1.457	-6.448	C.3	63	LEU298	0.000	
968	   H	-0.470	1.195	-4.111	 H	63	LEU298	0.000	
969	  HA	2.506	1.588	-4.140	 H	63	LEU298	0.000	
970	 HB2	1.848	2.958	-6.275	 H	63	LEU298	0.000	
971	 HB3	0.493	1.804	-6.317	 H	63	LEU298	0.000	
972	  HG	2.335	0.035	-5.812	 H	63	LEU298	0.000	
973	HD11	2.154	1.049	-8.620	 H	63	LEU298	0.000	
974	HD12	1.070	-0.113	-7.821	 H	63	LEU298	0.000	
975	HD13	2.781	-0.526	-8.080	 H	63	LEU298	0.000	
976	HD21	3.927	2.312	-7.122	 H	63	LEU298	0.000	
977	HD22	4.564	0.687	-6.770	 H	63	LEU298	0.000	
978	HD23	4.109	1.773	-5.435	 H	63	LEU298	0.000	
979	   N	2.199	3.959	-3.321	N.am	64	VAL299	0.000	
980	  CA	1.891	5.282	-2.810	C.3	64	VAL299	0.000	
981	   C	1.079	6.115	-3.885	C.2	64	VAL299	0.000	
982	   O	1.372	6.096	-5.114	O.2	64	VAL299	0.000	
983	  CB	3.118	5.977	-2.183	C.3	64	VAL299	0.000	
984	 CG1	3.947	6.626	-3.221	C.3	64	VAL299	0.000	
985	 CG2	2.697	6.990	-1.162	C.3	64	VAL299	0.000	
986	   H	3.142	3.599	-3.306	 H	64	VAL299	0.000	
987	  HA	1.217	5.194	-1.959	 H	64	VAL299	0.000	
988	  HB	3.714	5.209	-1.690	 H	64	VAL299	0.000	
989	HG11	3.363	7.397	-3.723	 H	64	VAL299	0.000	
990	HG12	4.267	5.881	-3.950	 H	64	VAL299	0.000	
991	HG13	4.823	7.078	-2.756	 H	64	VAL299	0.000	
992	HG21	2.101	7.764	-1.644	 H	64	VAL299	0.000	
993	HG22	3.582	7.440	-0.711	 H	64	VAL299	0.000	
994	HG23	2.104	6.501	-0.389	 H	64	VAL299	0.000	
995	   N	0.046	6.798	-3.384	N.am	65	GLN300	0.000	
996	  CA	-0.942	7.453	-4.211	C.3	65	GLN300	0.000	
997	   C	-0.618	8.880	-4.551	C.2	65	GLN300	0.000	
998	   O	-0.554	9.749	-3.662	O.2	65	GLN300	0.000	
999	  CB	-2.319	7.394	-3.548	C.3	65	GLN300	0.000	
1000	  CG	-3.421	7.723	-4.525	C.3	65	GLN300	0.000	
1001	  CD	-4.523	6.662	-4.563	C.2	65	GLN300	0.000	
1002	 NE2	-5.701	7.036	-4.022	N.pl3	65	GLN300	0.000	
1003	 OE1	-4.338	5.528	-5.078	O.2	65	GLN300	0.000	
1004	   H	-0.048	6.860	-2.381	 H	65	GLN300	0.000	
1005	  HA	-0.941	6.900	-5.150	 H	65	GLN300	0.000	
1006	 HB2	-2.347	8.111	-2.728	 H	65	GLN300	0.000	
1007	 HB3	-2.481	6.389	-3.158	 H	65	GLN300	0.000	
1008	 HG2	-2.988	7.809	-5.522	 H	65	GLN300	0.000	
1009	 HG3	-3.866	8.676	-4.239	 H	65	GLN300	0.000	
1010	HE21	-6.481	6.394	-4.020	 H	65	GLN300	0.000	
1011	HE22	-5.803	7.956	-3.620	 H	65	GLN300	0.000	
1012	   N	-0.432	9.128	-5.843	N.am	66	LEU301	0.000	
1013	  CA	-0.414	10.500	-6.351	C.3	66	LEU301	0.000	
1014	   C	-1.786	11.143	-6.128	C.2	66	LEU301	0.000	
1015	   O	-2.842	10.479	-6.250	O.2	66	LEU301	0.000	
1016	  CB	-0.062	10.546	-7.845	C.3	66	LEU301	0.000	
1017	  CG	0.014	11.950	-8.452	C.3	66	LEU301	0.000	
1018	 CD1	1.255	12.684	-8.000	C.3	66	LEU301	0.000	
1019	 CD2	0.006	11.852	-9.943	C.3	66	LEU301	0.000	
1020	   H	-0.302	8.359	-6.484	 H	66	LEU301	0.000	
1021	  HA	0.354	11.053	-5.809	 H	66	LEU301	0.000	
1022	 HB2	-0.822	9.984	-8.388	 H	66	LEU301	0.000	
1023	 HB3	0.908	10.067	-7.978	 H	66	LEU301	0.000	
1024	  HG	-0.854	12.513	-8.109	 H	66	LEU301	0.000	
1025	HD11	2.140	12.140	-8.331	 H	66	LEU301	0.000	
1026	HD12	1.259	12.756	-6.912	 H	66	LEU301	0.000	
1027	HD13	1.262	13.685	-8.430	 H	66	LEU301	0.000	
1028	HD21	0.877	11.288	-10.275	 H	66	LEU301	0.000	
1029	HD22	0.036	12.853	-10.373	 H	66	LEU301	0.000	
1030	HD23	-0.902	11.344	-10.268	 H	66	LEU301	0.000	
1031	   N	-1.746	12.414	-5.745	N.am	67	LEU302	0.000	
1032	  CA	-2.970	13.213	-5.540	C.3	67	LEU302	0.000	
1033	   C	-2.957	14.447	-6.448	C.2	67	LEU302	0.000	
1034	   O	-3.988	14.788	-7.035	O.2	67	LEU302	0.000	
1035	  CB	-3.190	13.635	-4.075	C.3	67	LEU302	0.000	
1036	  CG	-3.253	12.668	-2.887	C.3	67	LEU302	0.000	
1037	 CD1	-2.927	13.464	-1.625	C.3	67	LEU302	0.000	
1038	 CD2	-4.589	11.987	-2.729	C.3	67	LEU302	0.000	
1039	   H	-0.848	12.849	-5.590	 H	67	LEU302	0.000	
1040	  HA	-3.806	12.565	-5.803	 H	67	LEU302	0.000	
1041	 HB2	-4.138	14.173	-4.065	 H	67	LEU302	0.000	
1042	 HB3	-2.378	14.326	-3.846	 H	67	LEU302	0.000	
1043	  HG	-2.534	11.869	-3.065	 H	67	LEU302	0.000	
1044	HD11	-3.670	14.249	-1.488	 H	67	LEU302	0.000	
1045	HD12	-1.938	13.913	-1.725	 H	67	LEU302	0.000	
1046	HD13	-2.938	12.798	-0.762	 H	67	LEU302	0.000	
1047	HD21	-5.359	12.736	-2.547	 H	67	LEU302	0.000	
1048	HD22	-4.547	11.296	-1.887	 H	67	LEU302	0.000	
1049	HD23	-4.826	11.436	-3.639	 H	67	LEU302	0.000	
1050	   N	-1.797	15.096	-6.550	N.am	68	GLY303	0.000	
1051	  CA	-1.595	16.168	-7.498	C.3	68	GLY303	0.000	
1052	   C	-0.151	16.536	-7.688	C.2	68	GLY303	0.000	
1053	   O	0.720	15.982	-7.030	O.2	68	GLY303	0.000	
1054	   H	-1.033	14.829	-5.945	 H	68	GLY303	0.000	
1055	 HA2	-2.132	17.048	-7.143	 H	68	GLY303	0.000	
1056	 HA3	-2.001	15.858	-8.461	 H	68	GLY303	0.000	
1057	   N	0.093	17.476	-8.603	N.am	69	VAL304	0.000	
1058	  CA	1.428	18.058	-8.858	C.3	69	VAL304	0.000	
1059	   C	1.248	19.568	-9.035	C.2	69	VAL304	0.000	
1060	   O	0.116	20.039	-9.177	O.2	69	VAL304	0.000	
1061	  CB	2.146	17.439	-10.127	C.3	69	VAL304	0.000	
1062	 CG1	2.021	15.900	-10.154	C.3	69	VAL304	0.000	
1063	 CG2	1.636	18.060	-11.472	C.3	69	VAL304	0.000	
1064	   H	-0.683	17.810	-9.157	 H	69	VAL304	0.000	
1065	  HA	2.075	17.829	-8.011	 H	69	VAL304	0.000	
1066	  HB	3.201	17.695	-10.035	 H	69	VAL304	0.000	
1067	HG11	0.971	15.622	-10.246	 H	69	VAL304	0.000	
1068	HG12	2.427	15.486	-9.231	 H	69	VAL304	0.000	
1069	HG13	2.577	15.506	-11.005	 H	69	VAL304	0.000	
1070	HG21	0.579	17.827	-11.603	 H	69	VAL304	0.000	
1071	HG22	2.205	17.645	-12.303	 H	69	VAL304	0.000	
1072	HG23	1.768	19.142	-11.445	 H	69	VAL304	0.000	
1073	   N	2.346	20.326	-9.013	N.am	70	CYS305	0.000	
1074	  CA	2.317	21.775	-9.304	C.3	70	CYS305	0.000	
1075	   C	3.470	22.069	-10.248	C.2	70	CYS305	0.000	
1076	   O	4.565	22.453	-9.817	O.2	70	CYS305	0.000	
1077	  CB	2.414	22.632	-8.022	C.3	70	CYS305	0.000	
1078	  SG	1.009	22.443	-6.868	S.3	70	CYS305	0.000	
1079	   H	3.231	19.894	-8.788	 H	70	CYS305	0.000	
1080	  HA	1.363	22.036	-9.764	 H	70	CYS305	0.000	
1081	 HB2	2.472	23.680	-8.318	 H	70	CYS305	0.000	
1082	 HB3	3.326	22.352	-7.495	 H	70	CYS305	0.000	
1083	  HG	-0.125	22.781	-7.489	 H	70	CYS305	0.000	
1084	   N	3.237	21.871	-11.542	N.am	71	THR306	0.000	
1085	  CA	4.336	21.950	-12.507	C.3	71	THR306	0.000	
1086	   C	4.146	22.906	-13.702	C.2	71	THR306	0.000	
1087	   O	4.785	22.735	-14.758	O.2	71	THR306	0.000	
1088	  CB	4.753	20.550	-13.001	C.3	71	THR306	0.000	
1089	 CG2	5.159	19.671	-11.831	C.3	71	THR306	0.000	
1090	 OG1	3.658	19.953	-13.700	O.3	71	THR306	0.000	
1091	   H	2.300	21.666	-11.860	 H	71	THR306	0.000	
1092	  HA	5.139	22.404	-11.925	 H	71	THR306	0.000	
1093	  HB	5.608	20.648	-13.671	 H	71	THR306	0.000	
1094	 HG1	2.925	19.881	-13.084	 H	71	THR306	0.000	
1095	HG21	4.315	19.561	-11.150	 H	71	THR306	0.000	
1096	HG22	5.995	20.131	-11.304	 H	71	THR306	0.000	
1097	HG23	5.458	18.690	-12.201	 H	71	THR306	0.000	
1098	   N	3.267	23.900	-13.526	N.am	72	ARG307	0.000	
1099	  CA	3.204	25.047	-14.430	C.3	72	ARG307	0.000	
1100	   C	4.293	26.040	-13.976	C.2	72	ARG307	0.000	
1101	   O	5.303	26.243	-14.678	O.2	72	ARG307	0.000	
1102	  CB	1.802	25.679	-14.440	C.3	72	ARG307	0.000	
1103	   H	2.628	23.856	-12.745	 H	72	ARG307	0.000	
1104	  HA	3.389	24.740	-15.460	 H	72	ARG307	0.000	
1105	 HB1	1.546	26.013	-13.434	 H	72	ARG307	0.000	
1106	 HB2	1.073	24.941	-14.774	 H	72	ARG307	0.000	
1107	 HB3	1.792	26.532	-15.119	 H	72	ARG307	0.000	
1108	   N	4.117	26.618	-12.784	N.3	73	GLU308	0.000	
1109	  CA	5.132	27.505	-12.209	C.3	73	GLU308	0.000	
1110	   C	5.985	26.788	-11.145	C.2	73	GLU308	0.000	
1111	   O	5.489	25.892	-10.451	O.2	73	GLU308	0.000	
1112	  CB	4.463	28.741	-11.601	C.3	73	GLU308	0.000	
1113	   H	3.267	26.440	-12.268	 H	73	GLU308	0.000	
1114	  HA	5.800	27.811	-13.014	 H	73	GLU308	0.000	
1115	 HB1	3.796	28.434	-10.795	 H	73	GLU308	0.000	
1116	 HB2	3.890	29.259	-12.370	 H	73	GLU308	0.000	
1117	 HB3	5.227	29.410	-11.204	 H	73	GLU308	0.000	
1118	   N	7.283	27.152	-11.036	N.am	74	PRO309	0.000	
1119	  CA	7.995	26.847	-9.780	C.3	74	PRO309	0.000	
1120	   C	7.322	27.534	-8.567	C.2	74	PRO309	0.000	
1121	   O	6.590	28.517	-8.753	O.2	74	PRO309	0.000	
1122	  CB	9.412	27.385	-10.025	C.3	74	PRO309	0.000	
1123	  CG	9.551	27.389	-11.536	C.3	74	PRO309	0.000	
1124	  CD	8.171	27.771	-12.038	C.3	74	PRO309	0.000	
1125	  HA	7.990	25.784	-9.539	 H	74	PRO309	0.000	
1126	 HB2	10.158	26.732	-9.570	 H	74	PRO309	0.000	
1127	 HB3	9.518	28.392	-9.624	 H	74	PRO309	0.000	
1128	 HG2	9.835	26.402	-11.901	 H	74	PRO309	0.000	
1129	 HG3	10.293	28.122	-11.854	 H	74	PRO309	0.000	
1130	 HD2	8.045	28.854	-12.059	 H	74	PRO309	0.000	
1131	 HD3	7.987	27.364	-13.032	 H	74	PRO309	0.000	
1132	   N	7.519	26.988	-7.340	N.am	75	PRO310	0.000	
1133	  CA	8.324	25.776	-7.090	C.3	75	PRO310	0.000	
1134	   C	7.558	24.524	-7.584	C.2	75	PRO310	0.000	
1135	   O	6.298	24.466	-7.517	O.2	75	PRO310	0.000	
1136	  CB	8.517	25.768	-5.556	C.3	75	PRO310	0.000	
1137	  CG	7.864	27.033	-5.041	C.3	75	PRO310	0.000	
1138	  CD	6.899	27.496	-6.101	C.3	75	PRO310	0.000	
1139	  HA	9.278	25.768	-7.615	 H	75	PRO310	0.000	
1140	 HB2	9.578	25.763	-5.309	 H	75	PRO310	0.000	
1141	 HB3	8.038	24.891	-5.120	 H	75	PRO310	0.000	
1142	 HG2	8.619	27.798	-4.863	 H	75	PRO310	0.000	
1143	 HG3	7.330	26.828	-4.113	 H	75	PRO310	0.000	
1144	 HD2	5.910	27.064	-5.950	 H	75	PRO310	0.000	
1145	 HD3	6.821	28.583	-6.116	 H	75	PRO310	0.000	
1146	   N	8.300	23.556	-8.120	N.am	76	PHE311	0.000	
1147	  CA	7.678	22.348	-8.645	C.3	76	PHE311	0.000	
1148	   C	7.348	21.423	-7.479	C.2	76	PHE311	0.000	
1149	   O	8.211	21.148	-6.644	O.2	76	PHE311	0.000	
1150	  CB	8.580	21.683	-9.688	C.3	76	PHE311	0.000	
1151	  CG	8.653	22.428	-11.010	C.2	76	PHE311	0.000	
1152	 CD1	9.828	22.444	-11.750	C.2	76	PHE311	0.000	
1153	 CD2	7.539	23.097	-11.524	C.2	76	PHE311	0.000	
1154	 CE1	9.896	23.125	-12.991	C.2	76	PHE311	0.000	
1155	 CE2	7.596	23.793	-12.754	C.2	76	PHE311	0.000	
1156	  CZ	8.782	23.803	-13.487	C.2	76	PHE311	0.000	
1157	   H	9.304	23.661	-8.163	 H	76	PHE311	0.000	
1158	  HA	6.749	22.595	-9.160	 H	76	PHE311	0.000	
1159	 HB2	8.200	20.680	-9.881	 H	76	PHE311	0.000	
1160	 HB3	9.588	21.616	-9.277	 H	76	PHE311	0.000	
1161	 HD1	10.701	21.931	-11.375	 H	76	PHE311	0.000	
1162	 HD2	6.613	23.083	-10.970	 H	76	PHE311	0.000	
1163	 HE1	10.817	23.119	-13.557	 H	76	PHE311	0.000	
1164	 HE2	6.725	24.314	-13.123	 H	76	PHE311	0.000	
1165	  HZ	8.837	24.330	-14.428	 H	76	PHE311	0.000	
1166	   N	6.085	21.006	-7.404	N.am	77	TYR312	0.000	
1167	  CA	5.612	20.093	-6.380	C.3	77	TYR312	0.000	
1168	   C	5.214	18.767	-7.001	C.2	77	TYR312	0.000	
1169	   O	4.873	18.717	-8.199	O.2	77	TYR312	0.000	
1170	  CB	4.350	20.628	-5.691	C.3	77	TYR312	0.000	
1171	  CG	4.501	21.795	-4.729	C.2	77	TYR312	0.000	
1172	 CD1	3.392	22.257	-4.004	C.2	77	TYR312	0.000	
1173	 CD2	5.726	22.445	-4.544	C.2	77	TYR312	0.000	
1174	 CE1	3.496	23.329	-3.130	C.2	77	TYR312	0.000	
1175	 CE2	5.833	23.522	-3.678	C.2	77	TYR312	0.000	
1176	  CZ	4.718	23.946	-2.974	C.2	77	TYR312	0.000	
1177	  OH	4.829	25.005	-2.103	O.3	77	TYR312	0.000	
1178	   H	5.426	21.341	-8.092	 H	77	TYR312	0.000	
1179	  HA	6.427	19.982	-5.665	 H	77	TYR312	0.000	
1180	 HB2	3.912	19.801	-5.131	 H	77	TYR312	0.000	
1181	 HB3	3.661	20.941	-6.475	 H	77	TYR312	0.000	
1182	 HD1	2.438	21.768	-4.130	 H	77	TYR312	0.000	
1183	 HD2	6.598	22.104	-5.082	 H	77	TYR312	0.000	
1184	 HE1	2.634	23.674	-2.579	 H	77	TYR312	0.000	
1185	 HE2	6.780	24.027	-3.553	 H	77	TYR312	0.000	
1186	  HH	5.707	25.389	-2.042	 H	77	TYR312	0.000	
1187	   N	5.251	17.707	-6.172	N.am	78	ILE313	0.000	
1188	  CA	4.476	16.473	-6.400	C.3	78	ILE313	0.000	
1189	   C	3.883	16.085	-5.060	C.2	78	ILE313	0.000	
1190	   O	4.572	16.134	-4.032	O.2	78	ILE313	0.000	
1191	  CB	5.312	15.293	-6.936	C.3	78	ILE313	0.000	
1192	 CG1	5.766	15.532	-8.365	C.3	78	ILE313	0.000	
1193	 CG2	4.517	13.998	-6.862	C.3	78	ILE313	0.000	
1194	 CD1	6.766	14.527	-8.854	C.3	78	ILE313	0.000	
1195	   H	5.841	17.759	-5.354	 H	78	ILE313	0.000	
1196	  HA	3.726	16.677	-7.165	 H	78	ILE313	0.000	
1197	  HB	6.197	15.211	-6.306	 H	78	ILE313	0.000	
1198	HG12	6.217	16.523	-8.422	 H	78	ILE313	0.000	
1199	HG13	4.892	15.493	-9.015	 H	78	ILE313	0.000	
1200	HG21	3.631	14.079	-7.492	 H	78	ILE313	0.000	
1201	HG22	4.214	13.816	-5.831	 H	78	ILE313	0.000	
1202	HG23	5.137	13.171	-7.210	 H	78	ILE313	0.000	
1203	HD11	7.648	14.552	-8.214	 H	78	ILE313	0.000	
1204	HD12	7.052	14.768	-9.877	 H	78	ILE313	0.000	
1205	HD13	6.324	13.531	-8.824	 H	78	ILE313	0.000	
1206	   N	2.611	15.689	-5.085	N.am	79	ILE314	0.000	
1207	  CA	1.789	15.565	-3.896	C.3	79	ILE314	0.000	
1208	   C	1.151	14.179	-3.756	C.2	79	ILE314	0.000	
1209	   O	0.327	13.789	-4.573	O.2	79	ILE314	0.000	
1210	  CB	0.683	16.690	-3.863	C.3	79	ILE314	0.000	
1211	 CG1	1.336	18.087	-3.776	C.3	79	ILE314	0.000	
1212	 CG2	-0.290	16.525	-2.653	C.3	79	ILE314	0.000	
1213	 CD1	0.701	19.091	-4.672	C.3	79	ILE314	0.000	
1214	   H	2.197	15.464	-5.978	 H	79	ILE314	0.000	
1215	  HA	2.454	15.693	-3.042	 H	79	ILE314	0.000	
1216	  HB	0.112	16.591	-4.786	 H	79	ILE314	0.000	
1217	HG12	2.387	17.994	-4.050	 H	79	ILE314	0.000	
1218	HG13	1.258	18.442	-2.749	 H	79	ILE314	0.000	
1219	HG21	0.269	16.621	-1.722	 H	79	ILE314	0.000	
1220	HG22	-0.759	15.542	-2.695	 H	79	ILE314	0.000	
1221	HG23	-1.058	17.297	-2.696	 H	79	ILE314	0.000	
1222	HD11	0.770	18.751	-5.706	 H	79	ILE314	0.000	
1223	HD12	1.215	20.047	-4.569	 H	79	ILE314	0.000	
1224	HD13	-0.347	19.211	-4.399	 H	79	ILE314	0.000	
1225	   N	1.507	13.458	-2.683	N.am	80	THR315	0.000	
1226	  CA	0.876	12.160	-2.428	C.3	80	THR315	0.000	
1227	   C	0.182	12.087	-1.085	C.2	80	THR315	0.000	
1228	   O	0.307	12.986	-0.271	O.2	80	THR315	0.000	
1229	  CB	1.871	10.964	-2.499	C.3	80	THR315	0.000	
1230	 CG2	2.601	10.915	-3.868	C.3	80	THR315	0.000	
1231	 OG1	2.782	11.037	-1.387	O.3	80	THR315	0.000	
1232	   H	2.210	13.810	-2.050	 H	80	THR315	0.000	
1233	  HA	0.143	12.077	-3.231	 H	80	THR315	0.000	
1234	  HB	1.318	10.028	-2.422	 H	80	THR315	0.000	
1235	 HG1	3.265	11.863	-1.462	 H	80	THR315	0.000	
1236	HG21	3.177	11.830	-4.006	 H	80	THR315	0.000	
1237	HG22	1.867	10.823	-4.668	 H	80	THR315	0.000	
1238	HG23	3.273	10.056	-3.890	 H	80	THR315	0.000	
1239	   N	-0.522	10.982	-0.863	N.am	81	GLU316	0.000	
1240	  CA	-1.060	10.654	0.460	C.3	81	GLU316	0.000	
1241	   C	0.085	10.605	1.509	C.2	81	GLU316	0.000	
1242	   O	1.278	10.509	1.158	O.2	81	GLU316	0.000	
1243	  CB	-1.835	9.316	0.418	C.3	81	GLU316	0.000	
1244	  CG	-0.921	8.132	0.337	C.3	81	GLU316	0.000	
1245	  CD	-1.632	6.866	0.008	C.2	81	GLU316	0.000	
1246	 OE1	-1.218	6.208	-0.968	O.co2	81	GLU316	0.000	
1247	 OE2	-2.598	6.511	0.716	O.co2	81	GLU316	0.000	
1248	   H	-0.692	10.348	-1.631	 H	81	GLU316	0.000	
1249	  HA	-1.761	11.435	0.756	 H	81	GLU316	0.000	
1250	 HB2	-2.487	9.316	-0.456	 H	81	GLU316	0.000	
1251	 HB3	-2.438	9.232	1.321	 H	81	GLU316	0.000	
1252	 HG2	-0.424	8.010	1.300	 H	81	GLU316	0.000	
1253	 HG3	-0.175	8.321	-0.435	 H	81	GLU316	0.000	
1254	   N	-0.273	10.692	2.775	N.am	82	PHE317	0.000	
1255	  CA	0.711	10.699	3.827	C.3	82	PHE317	0.000	
1256	   C	0.389	9.458	4.609	C.2	82	PHE317	0.000	
1257	   O	-0.788	9.222	4.943	O.2	82	PHE317	0.000	
1258	  CB	0.595	11.957	4.699	C.3	82	PHE317	0.000	
1259	  CG	1.202	11.808	6.090	C.2	82	PHE317	0.000	
1260	 CD1	2.520	12.185	6.340	C.2	82	PHE317	0.000	
1261	 CD2	0.445	11.289	7.147	C.2	82	PHE317	0.000	
1262	 CE1	3.074	12.031	7.611	C.2	82	PHE317	0.000	
1263	 CE2	0.993	11.146	8.412	C.2	82	PHE317	0.000	
1264	  CZ	2.311	11.517	8.638	C.2	82	PHE317	0.000	
1265	   H	-1.253	10.756	3.010	 H	82	PHE317	0.000	
1266	  HA	1.733	10.710	3.451	 H	82	PHE317	0.000	
1267	 HB2	-0.461	12.201	4.810	 H	82	PHE317	0.000	
1268	 HB3	1.105	12.775	4.189	 H	82	PHE317	0.000	
1269	 HD1	3.117	12.601	5.542	 H	82	PHE317	0.000	
1270	 HD2	-0.580	10.997	6.975	 H	82	PHE317	0.000	
1271	 HE1	4.101	12.315	7.790	 H	82	PHE317	0.000	
1272	 HE2	0.396	10.746	9.219	 H	82	PHE317	0.000	
1273	  HZ	2.741	11.404	9.623	 H	82	PHE317	0.000	
1274	   N	1.423	8.666	4.895	N.am	83	MET318	0.000	
1275	  CA	1.225	7.383	5.591	C.3	83	MET318	0.000	
1276	   C	1.630	7.445	7.054	C.2	83	MET318	0.000	
1277	   O	2.798	7.685	7.359	O.2	83	MET318	0.000	
1278	  CB	1.875	6.245	4.805	C.3	83	MET318	0.000	
1279	  CG	1.260	6.152	3.394	C.3	83	MET318	0.000	
1280	  SD	0.142	4.789	3.367	S.3	83	MET318	0.000	
1281	  CE	-1.493	5.542	3.564	C.3	83	MET318	0.000	
1282	   H	2.356	8.950	4.631	 H	83	MET318	0.000	
1283	  HA	0.157	7.167	5.621	 H	83	MET318	0.000	
1284	 HB2	1.712	5.305	5.332	 H	83	MET318	0.000	
1285	 HB3	2.946	6.432	4.720	 H	83	MET318	0.000	
1286	 HG2	2.049	5.997	2.658	 H	83	MET318	0.000	
1287	 HG3	0.724	7.073	3.164	 H	83	MET318	0.000	
1288	 HE1	-2.255	4.763	3.558	 H	83	MET318	0.000	
1289	 HE2	-1.675	6.235	2.742	 H	83	MET318	0.000	
1290	 HE3	-1.532	6.082	4.510	 H	83	MET318	0.000	
1291	   N	0.658	7.226	7.944	N.am	84	THR319	0.000	
1292	  CA	0.813	7.502	9.399	C.3	84	THR319	0.000	
1293	   C	2.040	6.940	10.058	C.2	84	THR319	0.000	
1294	   O	2.705	7.649	10.816	O.2	84	THR319	0.000	
1295	  CB	-0.343	6.964	10.218	C.3	84	THR319	0.000	
1296	 CG2	-0.364	7.648	11.582	C.3	84	THR319	0.000	
1297	 OG1	-1.559	7.270	9.547	O.3	84	THR319	0.000	
1298	   H	-0.222	6.856	7.615	 H	84	THR319	0.000	
1299	  HA	0.873	8.590	9.396	 H	84	THR319	0.000	
1300	  HB	-0.230	5.887	10.345	 H	84	THR319	0.000	
1301	 HG1	-1.611	8.225	9.460	 H	84	THR319	0.000	
1302	HG21	-0.477	8.724	11.447	 H	84	THR319	0.000	
1303	HG22	0.569	7.443	12.106	 H	84	THR319	0.000	
1304	HG23	-1.201	7.266	12.167	 H	84	THR319	0.000	
1305	   N	2.330	5.667	9.764	N.am	85	TYR320	0.000	
1306	  CA	3.423	4.979	10.436	C.3	85	TYR320	0.000	
1307	   C	4.806	5.129	9.824	C.2	85	TYR320	0.000	
1308	   O	5.755	4.646	10.383	O.2	85	TYR320	0.000	
1309	  CB	3.045	3.546	10.785	C.3	85	TYR320	0.000	
1310	  CG	1.910	3.536	11.778	C.2	85	TYR320	0.000	
1311	 CD1	0.606	3.311	11.359	C.2	85	TYR320	0.000	
1312	 CD2	2.127	3.843	13.133	C.2	85	TYR320	0.000	
1313	 CE1	-0.447	3.329	12.265	C.2	85	TYR320	0.000	
1314	 CE2	1.067	3.876	14.060	C.2	85	TYR320	0.000	
1315	  CZ	-0.203	3.605	13.613	C.2	85	TYR320	0.000	
1316	  OH	-1.255	3.615	14.485	O.3	85	TYR320	0.000	
1317	   H	1.785	5.179	9.068	 H	85	TYR320	0.000	
1318	  HA	3.553	5.523	11.371	 H	85	TYR320	0.000	
1319	 HB2	3.909	3.042	11.219	 H	85	TYR320	0.000	
1320	 HB3	2.737	3.023	9.879	 H	85	TYR320	0.000	
1321	 HD1	0.407	3.120	10.315	 H	85	TYR320	0.000	
1322	 HD2	3.130	4.058	13.471	 H	85	TYR320	0.000	
1323	 HE1	-1.454	3.131	11.927	 H	85	TYR320	0.000	
1324	 HE2	1.248	4.109	15.099	 H	85	TYR320	0.000	
1325	  HH	-1.026	3.820	15.394	 H	85	TYR320	0.000	
1326	   N	4.906	5.854	8.703	N.am	86	GLY321	0.000	
1327	  CA	6.178	6.182	8.042	C.3	86	GLY321	0.000	
1328	   C	6.783	5.030	7.291	C.2	86	GLY321	0.000	
1329	   O	6.078	4.109	6.867	O.2	86	GLY321	0.000	
1330	   H	4.053	6.198	8.285	 H	86	GLY321	0.000	
1331	 HA2	6.887	6.508	8.802	 H	86	GLY321	0.000	
1332	 HA3	6.000	6.995	7.338	 H	86	GLY321	0.000	
1333	   N	8.108	5.078	7.113	N.am	87	ASN322	0.000	
1334	  CA	8.808	4.016	6.365	C.3	87	ASN322	0.000	
1335	   C	8.834	2.680	7.110	C.2	87	ASN322	0.000	
1336	   O	8.894	2.616	8.360	O.2	87	ASN322	0.000	
1337	  CB	10.181	4.437	5.838	C.3	87	ASN322	0.000	
1338	  CG	11.255	4.289	6.843	C.2	87	ASN322	0.000	
1339	 ND2	11.786	3.102	6.943	N.pl3	87	ASN322	0.000	
1340	 OD1	11.624	5.236	7.540	O.2	87	ASN322	0.000	
1341	   H	8.635	5.850	7.495	 H	87	ASN322	0.000	
1342	  HA	8.204	3.849	5.473	 H	87	ASN322	0.000	
1343	 HB2	10.131	5.483	5.535	 H	87	ASN322	0.000	
1344	 HB3	10.426	3.820	4.974	 H	87	ASN322	0.000	
1345	HD21	12.526	2.935	7.610	 H	87	ASN322	0.000	
1346	HD22	11.458	2.350	6.354	 H	87	ASN322	0.000	
1347	   N	8.724	1.627	6.304	N.am	88	LEU323	0.000	
1348	  CA	8.675	0.249	6.739	C.3	88	LEU323	0.000	
1349	   C	9.883	-0.207	7.535	C.2	88	LEU323	0.000	
1350	   O	9.724	-0.947	8.495	O.2	88	LEU323	0.000	
1351	  CB	8.464	-0.660	5.513	C.3	88	LEU323	0.000	
1352	  CG	8.367	-2.158	5.828	C.3	88	LEU323	0.000	
1353	 CD1	7.143	-2.530	6.868	C.3	88	LEU323	0.000	
1354	 CD2	8.413	-3.033	4.549	C.3	88	LEU323	0.000	
1355	   H	8.671	1.804	5.312	 H	88	LEU323	0.000	
1356	  HA	7.836	0.172	7.431	 H	88	LEU323	0.000	
1357	 HB2	9.302	-0.510	4.832	 H	88	LEU323	0.000	
1358	 HB3	7.539	-0.357	5.022	 H	88	LEU323	0.000	
1359	  HG	9.269	-2.417	6.382	 H	88	LEU323	0.000	
1360	HD11	6.186	-2.304	6.399	 H	88	LEU323	0.000	
1361	HD12	7.250	-1.942	7.779	 H	88	LEU323	0.000	
1362	HD13	7.186	-3.591	7.113	 H	88	LEU323	0.000	
1363	HD21	7.534	-2.828	3.937	 H	88	LEU323	0.000	
1364	HD22	8.423	-4.086	4.830	 H	88	LEU323	0.000	
1365	HD23	9.313	-2.800	3.981	 H	88	LEU323	0.000	
1366	   N	11.095	0.176	7.126	N.am	89	LEU324	0.000	
1367	  CA	12.347	-0.259	7.810	C.3	89	LEU324	0.000	
1368	   C	12.336	0.094	9.299	C.2	89	LEU324	0.000	
1369	   O	12.570	-0.780	10.158	O.2	89	LEU324	0.000	
1370	  CB	13.599	0.369	7.140	C.3	89	LEU324	0.000	
1371	  CG	14.925	-0.236	7.649	C.3	89	LEU324	0.000	
1372	 CD1	14.967	-1.831	7.608	C.3	89	LEU324	0.000	
1373	 CD2	16.116	0.382	6.948	C.3	89	LEU324	0.000	
1374	   H	11.166	0.784	6.323	 H	89	LEU324	0.000	
1375	  HA	12.394	-1.343	7.712	 H	89	LEU324	0.000	
1376	 HB2	13.604	1.439	7.348	 H	89	LEU324	0.000	
1377	 HB3	13.534	0.209	6.064	 H	89	LEU324	0.000	
1378	  HG	14.984	0.021	8.707	 H	89	LEU324	0.000	
1379	HD11	14.912	-2.169	6.574	 H	89	LEU324	0.000	
1380	HD12	14.121	-2.231	8.167	 H	89	LEU324	0.000	
1381	HD13	15.897	-2.181	8.056	 H	89	LEU324	0.000	
1382	HD21	16.080	0.138	5.886	 H	89	LEU324	0.000	
1383	HD22	17.036	-0.012	7.380	 H	89	LEU324	0.000	
1384	HD23	16.090	1.464	7.074	 H	89	LEU324	0.000	
1385	   N	12.088	1.379	9.587	N.am	90	ASP325	0.000	
1386	  CA	11.939	1.902	10.948	C.3	90	ASP325	0.000	
1387	   C	10.736	1.271	11.604	C.2	90	ASP325	0.000	
1388	   O	10.842	0.832	12.741	O.2	90	ASP325	0.000	
1389	  CB	11.803	3.441	10.985	C.3	90	ASP325	0.000	
1390	  CG	13.049	4.156	10.436	C.2	90	ASP325	0.000	
1391	 OD1	14.188	3.582	10.476	O.co2	90	ASP325	0.000	
1392	 OD2	12.893	5.295	9.945	O.co2	90	ASP325	0.000	
1393	   H	11.999	2.027	8.818	 H	90	ASP325	0.000	
1394	  HA	12.848	1.645	11.491	 H	90	ASP325	0.000	
1395	 HB2	11.649	3.753	12.018	 H	90	ASP325	0.000	
1396	 HB3	10.941	3.730	10.385	 H	90	ASP325	0.000	
1397	   N	9.603	1.192	10.902	N.am	91	TYR326	0.000	
1398	  CA	8.436	0.529	11.465	C.3	91	TYR326	0.000	
1399	   C	8.767	-0.843	12.027	C.2	91	TYR326	0.000	
1400	   O	8.396	-1.155	13.173	O.2	91	TYR326	0.000	
1401	  CB	7.329	0.406	10.436	C.3	91	TYR326	0.000	
1402	  CG	6.089	-0.246	11.014	C.2	91	TYR326	0.000	
1403	 CD1	5.176	0.518	11.790	C.2	91	TYR326	0.000	
1404	 CD2	5.862	-1.620	10.874	C.2	91	TYR326	0.000	
1405	 CE1	4.063	-0.039	12.345	C.2	91	TYR326	0.000	
1406	 CE2	4.729	-2.211	11.468	C.2	91	TYR326	0.000	
1407	  CZ	3.824	-1.388	12.180	C.2	91	TYR326	0.000	
1408	  OH	2.702	-1.911	12.758	O.3	91	TYR326	0.000	
1409	   H	9.556	1.593	9.976	 H	91	TYR326	0.000	
1410	  HA	8.092	1.155	12.289	 H	91	TYR326	0.000	
1411	 HB2	7.689	-0.197	9.602	 H	91	TYR326	0.000	
1412	 HB3	7.069	1.402	10.078	 H	91	TYR326	0.000	
1413	 HD1	5.369	1.570	11.943	 H	91	TYR326	0.000	
1414	 HD2	6.555	-2.227	10.311	 H	91	TYR326	0.000	
1415	 HE1	3.373	0.571	12.909	 H	91	TYR326	0.000	
1416	 HE2	4.555	-3.273	11.381	 H	91	TYR326	0.000	
1417	  HH	2.588	-2.857	12.640	 H	91	TYR326	0.000	
1418	   N	9.484	-1.658	11.257	N.am	92	LEU327	0.000	
1419	  CA	9.846	-3.004	11.686	C.3	92	LEU327	0.000	
1420	   C	10.763	-2.975	12.901	C.2	92	LEU327	0.000	
1421	   O	10.672	-3.829	13.752	O.2	92	LEU327	0.000	
1422	  CB	10.535	-3.777	10.538	C.3	92	LEU327	0.000	
1423	  CG	9.742	-4.255	9.316	C.3	92	LEU327	0.000	
1424	 CD1	10.697	-4.600	8.092	C.3	92	LEU327	0.000	
1425	 CD2	8.798	-5.381	9.658	C.3	92	LEU327	0.000	
1426	   H	9.788	-1.334	10.350	 H	92	LEU327	0.000	
1427	  HA	8.923	-3.515	11.961	 H	92	LEU327	0.000	
1428	 HB2	10.978	-4.666	10.986	 H	92	LEU327	0.000	
1429	 HB3	11.325	-3.128	10.160	 H	92	LEU327	0.000	
1430	  HG	9.114	-3.424	8.992	 H	92	LEU327	0.000	
1431	HD11	11.350	-5.429	8.364	 H	92	LEU327	0.000	
1432	HD12	11.301	-3.727	7.846	 H	92	LEU327	0.000	
1433	HD13	10.094	-4.880	7.229	 H	92	LEU327	0.000	
1434	HD21	9.371	-6.246	9.991	 H	92	LEU327	0.000	
1435	HD22	8.216	-5.648	8.776	 H	92	LEU327	0.000	
1436	HD23	8.125	-5.063	10.454	 H	92	LEU327	0.000	
1437	   N	11.665	-1.996	12.991	N.am	93	ARG328	0.000	
1438	  CA	12.699	-1.987	14.066	C.3	93	ARG328	0.000	
1439	   C	12.011	-1.511	15.324	C.2	93	ARG328	0.000	
1440	   O	12.338	-1.930	16.443	O.2	93	ARG328	0.000	
1441	  CB	13.901	-1.066	13.720	C.3	93	ARG328	0.000	
1442	  CG	14.768	-1.527	12.557	C.3	93	ARG328	0.000	
1443	  CD	15.692	-0.482	11.934	C.3	93	ARG328	0.000	
1444	  NE	16.614	-1.212	11.034	N.pl3	93	ARG328	0.000	
1445	  CZ	17.670	-0.697	10.390	C.2	93	ARG328	0.000	
1446	 NH1	17.975	0.586	10.531	N.pl3	93	ARG328	0.000	
1447	 NH2	18.420	-1.478	9.620	N.4	93	ARG328	0.000	
1448	   H	11.648	-1.246	12.315	 H	93	ARG328	0.000	
1449	  HA	13.114	-2.987	14.189	 H	93	ARG328	0.000	
1450	 HB2	14.535	-0.995	14.604	 H	93	ARG328	0.000	
1451	 HB3	13.508	-0.079	13.475	 H	93	ARG328	0.000	
1452	 HG2	14.104	-1.890	11.773	 H	93	ARG328	0.000	
1453	 HG3	15.391	-2.347	12.915	 H	93	ARG328	0.000	
1454	 HD2	16.256	0.032	12.712	 H	93	ARG328	0.000	
1455	 HD3	15.109	0.244	11.367	 H	93	ARG328	0.000	
1456	  HE	16.428	-2.194	10.891	 H	93	ARG328	0.000	
1457	HH11	18.777	0.970	10.052	 H	93	ARG328	0.000	
1458	HH12	17.405	1.179	11.117	 H	93	ARG328	0.000	
1459	HH21	19.222	-1.095	9.141	 H	93	ARG328	0.000	
1460	HH22	18.187	-2.455	9.513	 H	93	ARG328	0.000	
1461	   N	10.982	-0.697	15.133	N.am	94	GLU329	0.000	
1462	  CA	10.361	0.013	16.253	C.3	94	GLU329	0.000	
1463	   C	9.085	-0.620	16.725	C.2	94	GLU329	0.000	
1464	   O	8.586	-0.249	17.753	O.2	94	GLU329	0.000	
1465	  CB	10.103	1.474	15.884	C.3	94	GLU329	0.000	
1466	  CG	11.374	2.289	15.863	C.3	94	GLU329	0.000	
1467	  CD	11.198	3.605	15.192	C.2	94	GLU329	0.000	
1468	 OE1	10.036	4.034	14.920	O.co2	94	GLU329	0.000	
1469	 OE2	12.245	4.220	14.930	O.co2	94	GLU329	0.000	
1470	   H	10.620	-0.564	14.199	 H	94	GLU329	0.000	
1471	  HA	11.070	-0.045	17.079	 H	94	GLU329	0.000	
1472	 HB2	9.421	1.906	16.616	 H	94	GLU329	0.000	
1473	 HB3	9.646	1.511	14.895	 H	94	GLU329	0.000	
1474	 HG2	12.141	1.726	15.331	 H	94	GLU329	0.000	
1475	 HG3	11.695	2.461	16.890	 H	94	GLU329	0.000	
1476	   N	8.566	-1.591	16.002	N.am	95	CYS330	0.000	
1477	  CA	7.260	-2.189	16.314	C.3	95	CYS330	0.000	
1478	   C	7.157	-3.106	17.585	C.2	95	CYS330	0.000	
1479	   O	8.142	-3.618	18.127	O.2	95	CYS330	0.000	
1480	  CB	6.745	-2.949	15.075	C.3	95	CYS330	0.000	
1481	  SG	7.562	-4.555	14.962	S.3	95	CYS330	0.000	
1482	   H	9.082	-1.936	15.206	 H	95	CYS330	0.000	
1483	  HA	6.636	-1.334	16.577	 H	95	CYS330	0.000	
1484	 HB2	6.961	-2.369	14.178	 H	95	CYS330	0.000	
1485	 HB3	5.668	-3.096	15.162	 H	95	CYS330	0.000	
1486	  HG	8.882	-4.377	14.856	 H	95	CYS330	0.000	
1487	   N	5.906	-3.350	17.968	N.am	96	ASN331	0.000	
1488	  CA	5.505	-4.278	19.009	C.3	96	ASN331	0.000	
1489	   C	5.422	-5.545	18.245	C.2	96	ASN331	0.000	
1490	   O	4.491	-5.720	17.408	O.2	96	ASN331	0.000	
1491	  CB	4.134	-3.845	19.568	C.3	96	ASN331	0.000	
1492	  CG	3.424	-4.923	20.420	C.2	96	ASN331	0.000	
1493	 ND2	2.275	-4.554	20.968	N.pl3	96	ASN331	0.000	
1494	 OD1	3.901	-6.055	20.580	O.2	96	ASN331	0.000	
1495	   H	5.172	-2.845	17.493	 H	96	ASN331	0.000	
1496	  HA	6.167	-4.344	19.872	 H	96	ASN331	0.000	
1497	 HB2	3.487	-3.592	18.728	 H	96	ASN331	0.000	
1498	 HB3	4.284	-2.962	20.190	 H	96	ASN331	0.000	
1499	HD21	1.756	-5.206	21.539	 H	96	ASN331	0.000	
1500	HD22	1.919	-3.622	20.815	 H	96	ASN331	0.000	
1501	   N	6.391	-6.428	18.518	N.am	97	ARG332	0.000	
1502	  CA	6.496	-7.685	17.813	C.3	97	ARG332	0.000	
1503	   C	5.380	-8.648	18.151	C.2	97	ARG332	0.000	
1504	   O	5.297	-9.701	17.475	O.2	97	ARG332	0.000	
1505	  CB	7.844	-8.380	18.067	C.3	97	ARG332	0.000	
1506	  CG	9.041	-7.584	17.572	C.3	97	ARG332	0.000	
1507	  CD	10.291	-8.386	17.640	C.3	97	ARG332	0.000	
1508	  NE	11.406	-7.566	17.176	N.pl3	97	ARG332	0.000	
1509	  CZ	12.662	-8.000	17.081	C.2	97	ARG332	0.000	
1510	 NH1	12.954	-9.259	17.365	N.pl3	97	ARG332	0.000	
1511	 NH2	13.630	-7.172	16.706	N.4	97	ARG332	0.000	
1512	   H	7.067	-6.209	19.235	 H	97	ARG332	0.000	
1513	  HA	6.417	-7.422	16.758	 H	97	ARG332	0.000	
1514	 HB2	7.836	-9.343	17.558	 H	97	ARG332	0.000	
1515	 HB3	7.954	-8.537	19.140	 H	97	ARG332	0.000	
1516	 HG2	9.156	-6.694	18.192	 H	97	ARG332	0.000	
1517	 HG3	8.866	-7.286	16.538	 H	97	ARG332	0.000	
1518	 HD2	10.195	-9.266	17.004	 H	97	ARG332	0.000	
1519	 HD3	10.469	-8.698	18.669	 H	97	ARG332	0.000	
1520	  HE	11.214	-6.611	16.912	 H	97	ARG332	0.000	
1521	HH11	13.908	-9.584	17.296	 H	97	ARG332	0.000	
1522	HH12	12.223	-9.895	17.651	 H	97	ARG332	0.000	
1523	HH21	14.581	-7.505	16.640	 H	97	ARG332	0.000	
1524	HH22	13.415	-6.210	16.488	 H	97	ARG332	0.000	
1525	   N	4.589	-8.361	19.216	N.am	98	GLN333	0.000	
1526	  CA	3.453	-9.213	19.535	C.3	98	GLN333	0.000	
1527	   C	2.304	-8.800	18.620	C.2	98	GLN333	0.000	
1528	   O	1.536	-9.651	18.190	O.2	98	GLN333	0.000	
1529	  CB	2.972	-9.124	20.986	C.3	98	GLN333	0.000	
1530	  CG	3.856	-9.768	22.044	C.3	98	GLN333	0.000	
1531	  CD	3.992	-11.264	21.872	C.2	98	GLN333	0.000	
1532	 NE2	5.239	-11.751	21.813	N.pl3	98	GLN333	0.000	
1533	 OE1	2.980	-11.986	21.778	O.2	98	GLN333	0.000	
1534	   H	4.789	-7.554	19.790	 H	98	GLN333	0.000	
1535	  HA	3.777	-10.243	19.389	 H	98	GLN333	0.000	
1536	 HB2	1.994	-9.602	21.039	 H	98	GLN333	0.000	
1537	 HB3	2.874	-8.068	21.237	 H	98	GLN333	0.000	
1538	 HG2	3.424	-9.570	23.025	 H	98	GLN333	0.000	
1539	 HG3	4.848	-9.321	21.987	 H	98	GLN333	0.000	
1540	HE21	5.390	-12.742	21.688	 H	98	GLN333	0.000	
1541	HE22	6.029	-11.127	21.894	 H	98	GLN333	0.000	
1542	   N	2.194	-7.508	18.306	N.am	99	GLU334	0.000	
1543	  CA	1.261	-7.061	17.290	C.3	99	GLU334	0.000	
1544	   C	1.756	-7.492	15.879	C.2	99	GLU334	0.000	
1545	   O	1.060	-8.231	15.147	O.2	99	GLU334	0.000	
1546	  CB	1.143	-5.581	17.413	C.3	99	GLU334	0.000	
1547	  CG	0.230	-4.905	16.488	C.3	99	GLU334	0.000	
1548	  CD	0.485	-3.390	16.482	C.2	99	GLU334	0.000	
1549	 OE1	0.848	-2.811	17.542	O.co2	99	GLU334	0.000	
1550	 OE2	0.325	-2.759	15.407	O.co2	99	GLU334	0.000	
1551	   H	2.771	-6.830	18.783	 H	99	GLU334	0.000	
1552	  HA	0.279	-7.515	17.427	 H	99	GLU334	0.000	
1553	 HB2	2.137	-5.159	17.261	 H	99	GLU334	0.000	
1554	 HB3	0.806	-5.361	18.426	 H	99	GLU334	0.000	
1555	 HG2	-0.797	-5.094	16.798	 H	99	GLU334	0.000	
1556	 HG3	0.384	-5.298	15.483	 H	99	GLU334	0.000	
1557	   N	2.998	-7.087	15.531	N.am	100	VAL335	0.000	
1558	  CA	3.572	-7.417	14.236	C.3	100	VAL335	0.000	
1559	   C	4.244	-8.760	14.299	C.2	100	VAL335	0.000	
1560	   O	5.473	-8.896	14.393	O.2	100	VAL335	0.000	
1561	  CB	4.453	-6.321	13.725	C.3	100	VAL335	0.000	
1562	 CG1	4.881	-6.622	12.265	C.3	100	VAL335	0.000	
1563	 CG2	3.702	-5.018	13.848	C.3	100	VAL335	0.000	
1564	   H	3.540	-6.542	16.186	 H	100	VAL335	0.000	
1565	  HA	2.773	-7.498	13.500	 H	100	VAL335	0.000	
1566	  HB	5.369	-6.249	14.311	 H	100	VAL335	0.000	
1567	HG11	3.995	-6.704	11.636	 H	100	VAL335	0.000	
1568	HG12	5.435	-7.560	12.236	 H	100	VAL335	0.000	
1569	HG13	5.514	-5.814	11.898	 H	100	VAL335	0.000	
1570	HG21	2.781	-5.073	13.267	 H	100	VAL335	0.000	
1571	HG22	4.321	-4.204	13.471	 H	100	VAL335	0.000	
1572	HG23	3.460	-4.835	14.895	 H	100	VAL335	0.000	
1573	   N	3.383	-9.765	14.279	N.am	101	ASN336	0.000	
1574	  CA	3.782	-11.163	14.368	C.3	101	ASN336	0.000	
1575	   C	3.872	-11.774	12.978	C.2	101	ASN336	0.000	
1576	   O	3.640	-11.081	11.967	O.2	101	ASN336	0.000	
1577	  CB	2.790	-11.968	15.258	C.3	101	ASN336	0.000	
1578	  CG	1.317	-11.962	14.700	C.2	101	ASN336	0.000	
1579	 ND2	0.389	-12.561	15.414	N.pl3	101	ASN336	0.000	
1580	 OD1	1.050	-11.397	13.663	O.2	101	ASN336	0.000	
1581	   H	2.399	-9.552	14.197	 H	101	ASN336	0.000	
1582	  HA	4.765	-11.212	14.835	 H	101	ASN336	0.000	
1583	 HB2	2.784	-11.529	16.256	 H	101	ASN336	0.000	
1584	 HB3	3.134	-13.000	15.317	 H	101	ASN336	0.000	
1585	HD21	-0.571	-12.556	15.101	 H	101	ASN336	0.000	
1586	HD22	0.638	-13.026	16.276	 H	101	ASN336	0.000	
1587	   N	4.246	-13.062	12.951	N.am	102	ALA337	0.000	
1588	  CA	4.306	-13.912	11.770	C.3	102	ALA337	0.000	
1589	   C	3.261	-13.602	10.670	C.2	102	ALA337	0.000	
1590	   O	3.618	-13.478	9.503	O.2	102	ALA337	0.000	
1591	  CB	4.173	-15.404	12.208	C.3	102	ALA337	0.000	
1592	   H	4.512	-13.481	13.831	 H	102	ALA337	0.000	
1593	  HA	5.271	-13.705	11.309	 H	102	ALA337	0.000	
1594	 HB1	3.195	-15.564	12.662	 H	102	ALA337	0.000	
1595	 HB2	4.953	-15.640	12.933	 H	102	ALA337	0.000	
1596	 HB3	4.280	-16.050	11.337	 H	102	ALA337	0.000	
1597	   N	1.980	-13.578	11.039	N.am	103	VAL338	0.000	
1598	  CA	0.853	-13.326	10.118	C.3	103	VAL338	0.000	
1599	   C	0.979	-11.913	9.519	C.2	103	VAL338	0.000	
1600	   O	0.823	-11.709	8.307	O.2	103	VAL338	0.000	
1601	  CB	-0.543	-13.459	10.899	C.3	103	VAL338	0.000	
1602	 CG1	-1.712	-12.811	10.155	C.3	103	VAL338	0.000	
1603	 CG2	-0.836	-14.877	11.185	C.3	103	VAL338	0.000	
1604	   H	1.766	-13.742	12.013	 H	103	VAL338	0.000	
1605	  HA	0.882	-14.063	9.316	 H	103	VAL338	0.000	
1606	  HB	-0.432	-12.914	11.836	 H	103	VAL338	0.000	
1607	HG11	-1.867	-13.322	9.205	 H	103	VAL338	0.000	
1608	HG12	-1.487	-11.760	9.970	 H	103	VAL338	0.000	
1609	HG13	-2.616	-12.887	10.760	 H	103	VAL338	0.000	
1610	HG21	-0.947	-15.422	10.247	 H	103	VAL338	0.000	
1611	HG22	-1.760	-14.949	11.759	 H	103	VAL338	0.000	
1612	HG23	-0.016	-15.309	11.761	 H	103	VAL338	0.000	
1613	   N	1.233	-10.927	10.370	N.am	104	VAL339	0.000	
1614	  CA	1.480	-9.598	9.856	C.3	104	VAL339	0.000	
1615	   C	2.702	-9.540	8.869	C.2	104	VAL339	0.000	
1616	   O	2.612	-8.943	7.799	O.2	104	VAL339	0.000	
1617	  CB	1.552	-8.557	10.997	C.3	104	VAL339	0.000	
1618	 CG1	1.932	-7.214	10.453	C.3	104	VAL339	0.000	
1619	 CG2	0.200	-8.522	11.834	C.3	104	VAL339	0.000	
1620	   H	1.255	-11.102	11.364	 H	104	VAL339	0.000	
1621	  HA	0.621	-9.324	9.243	 H	104	VAL339	0.000	
1622	  HB	2.333	-8.856	11.696	 H	104	VAL339	0.000	
1623	HG11	1.172	-6.880	9.747	 H	104	VAL339	0.000	
1624	HG12	2.894	-7.287	9.945	 H	104	VAL339	0.000	
1625	HG13	2.008	-6.499	11.272	 H	104	VAL339	0.000	
1626	HG21	-0.623	-8.227	11.183	 H	104	VAL339	0.000	
1627	HG22	0.295	-7.803	12.647	 H	104	VAL339	0.000	
1628	HG23	0.002	-9.512	12.245	 H	104	VAL339	0.000	
1629	   N	3.823	-10.167	9.216	N.am	105	LEU340	0.000	
1630	  CA	5.023	-10.160	8.333	C.3	105	LEU340	0.000	
1631	   C	4.613	-10.652	6.948	C.2	105	LEU340	0.000	
1632	   O	5.019	-10.142	5.918	O.2	105	LEU340	0.000	
1633	  CB	6.132	-11.036	8.939	C.3	105	LEU340	0.000	
1634	  CG	6.693	-10.458	10.277	C.3	105	LEU340	0.000	
1635	 CD1	7.855	-11.271	10.708	C.3	105	LEU340	0.000	
1636	 CD2	7.111	-9.005	10.212	C.3	105	LEU340	0.000	
1637	   H	3.861	-10.659	10.097	 H	105	LEU340	0.000	
1638	  HA	5.420	-9.149	8.243	 H	105	LEU340	0.000	
1639	 HB2	6.949	-11.111	8.221	 H	105	LEU340	0.000	
1640	 HB3	5.725	-12.029	9.131	 H	105	LEU340	0.000	
1641	  HG	5.872	-10.506	10.992	 H	105	LEU340	0.000	
1642	HD11	8.649	-11.192	9.965	 H	105	LEU340	0.000	
1643	HD12	7.553	-12.314	10.807	 H	105	LEU340	0.000	
1644	HD13	8.219	-10.906	11.668	 H	105	LEU340	0.000	
1645	HD21	7.935	-8.895	9.507	 H	105	LEU340	0.000	
1646	HD22	7.431	-8.674	11.200	 H	105	LEU340	0.000	
1647	HD23	6.268	-8.399	9.881	 H	105	LEU340	0.000	
1648	   N	3.759	-11.655	6.964	N.am	106	LEU341	0.000	
1649	  CA	3.339	-12.329	5.757	C.3	106	LEU341	0.000	
1650	   C	2.407	-11.446	4.936	C.2	106	LEU341	0.000	
1651	   O	2.615	-11.268	3.774	O.2	106	LEU341	0.000	
1652	  CB	2.692	-13.624	6.187	C.3	106	LEU341	0.000	
1653	  CG	2.361	-14.633	5.138	C.3	106	LEU341	0.000	
1654	 CD1	3.615	-14.976	4.304	C.3	106	LEU341	0.000	
1655	 CD2	1.828	-15.832	5.956	C.3	106	LEU341	0.000	
1656	   H	3.386	-11.963	7.851	 H	106	LEU341	0.000	
1657	  HA	4.184	-12.541	5.101	 H	106	LEU341	0.000	
1658	 HB2	1.762	-13.367	6.693	 H	106	LEU341	0.000	
1659	 HB3	3.370	-14.103	6.893	 H	106	LEU341	0.000	
1660	  HG	1.630	-14.292	4.405	 H	106	LEU341	0.000	
1661	HD11	4.405	-15.330	4.966	 H	106	LEU341	0.000	
1662	HD12	3.954	-14.086	3.776	 H	106	LEU341	0.000	
1663	HD13	3.369	-15.755	3.583	 H	106	LEU341	0.000	
1664	HD21	2.584	-16.145	6.677	 H	106	LEU341	0.000	
1665	HD22	1.604	-16.660	5.284	 H	106	LEU341	0.000	
1666	HD23	0.922	-15.538	6.485	 H	106	LEU341	0.000	
1667	   N	1.424	-10.851	5.594	N.am	107	TYR342	0.000	
1668	  CA	0.597	-9.792	5.065	C.3	107	TYR342	0.000	
1669	   C	1.391	-8.630	4.469	C.2	107	TYR342	0.000	
1670	   O	1.047	-8.131	3.395	O.2	107	TYR342	0.000	
1671	  CB	-0.380	-9.349	6.160	C.3	107	TYR342	0.000	
1672	  CG	-1.361	-8.279	5.745	C.2	107	TYR342	0.000	
1673	 CD1	-2.141	-8.407	4.585	C.2	107	TYR342	0.000	
1674	 CD2	-1.519	-7.139	6.513	C.2	107	TYR342	0.000	
1675	 CE1	-3.069	-7.399	4.183	C.2	107	TYR342	0.000	
1676	 CE2	-2.415	-6.130	6.125	C.2	107	TYR342	0.000	
1677	  CZ	-3.181	-6.274	4.949	C.2	107	TYR342	0.000	
1678	  OH	-4.044	-5.259	4.590	O.3	107	TYR342	0.000	
1679	   H	1.239	-11.161	6.537	 H	107	TYR342	0.000	
1680	  HA	0.037	-10.181	4.215	 H	107	TYR342	0.000	
1681	 HB2	0.203	-8.967	6.999	 H	107	TYR342	0.000	
1682	 HB3	-0.948	-10.223	6.480	 H	107	TYR342	0.000	
1683	 HD1	-2.037	-9.295	3.978	 H	107	TYR342	0.000	
1684	 HD2	-0.948	-7.025	7.423	 H	107	TYR342	0.000	
1685	 HE1	-3.669	-7.524	3.294	 H	107	TYR342	0.000	
1686	 HE2	-2.517	-5.241	6.728	 H	107	TYR342	0.000	
1687	  HH	-4.058	-4.508	5.187	 H	107	TYR342	0.000	
1688	   N	2.453	-8.179	5.146	N.am	108	MET343	0.000	
1689	  CA	3.336	-7.164	4.586	C.3	108	MET343	0.000	
1690	   C	4.011	-7.609	3.268	C.2	108	MET343	0.000	
1691	   O	3.988	-6.887	2.270	O.2	108	MET343	0.000	
1692	  CB	4.355	-6.716	5.650	C.3	108	MET343	0.000	
1693	  CG	3.733	-5.827	6.760	C.3	108	MET343	0.000	
1694	  SD	4.670	-5.484	8.312	S.3	108	MET343	0.000	
1695	  CE	6.199	-6.250	8.000	C.3	108	MET343	0.000	
1696	   H	2.646	-8.549	6.066	 H	108	MET343	0.000	
1697	  HA	2.726	-6.305	4.310	 H	108	MET343	0.000	
1698	 HB2	5.145	-6.150	5.156	 H	108	MET343	0.000	
1699	 HB3	4.781	-7.604	6.117	 H	108	MET343	0.000	
1700	 HG2	2.799	-6.303	7.057	 H	108	MET343	0.000	
1701	 HG3	3.519	-4.860	6.304	 H	108	MET343	0.000	
1702	 HE1	6.854	-6.116	8.861	 H	108	MET343	0.000	
1703	 HE2	6.658	-5.800	7.120	 H	108	MET343	0.000	
1704	 HE3	6.043	-7.315	7.825	 H	108	MET343	0.000	
1705	   N	4.618	-8.796	3.248	N.am	109	ALA344	0.000	
1706	  CA	5.166	-9.341	2.003	C.3	109	ALA344	0.000	
1707	   C	4.123	-9.469	0.876	C.2	109	ALA344	0.000	
1708	   O	4.389	-9.147	-0.272	O.2	109	ALA344	0.000	
1709	  CB	5.804	-10.661	2.259	C.3	109	ALA344	0.000	
1710	   H	4.702	-9.327	4.103	 H	109	ALA344	0.000	
1711	  HA	5.911	-8.625	1.656	 H	109	ALA344	0.000	
1712	 HB1	5.049	-11.367	2.605	 H	109	ALA344	0.000	
1713	 HB2	6.575	-10.550	3.021	 H	109	ALA344	0.000	
1714	 HB3	6.253	-11.032	1.338	 H	109	ALA344	0.000	
1715	   N	2.918	-9.912	1.225	N.am	110	THR345	0.000	
1716	  CA	1.860	-10.087	0.228	C.3	110	THR345	0.000	
1717	   C	1.542	-8.820	-0.510	C.2	110	THR345	0.000	
1718	   O	1.510	-8.819	-1.726	O.2	110	THR345	0.000	
1719	  CB	0.592	-10.681	0.843	C.3	110	THR345	0.000	
1720	 CG2	-0.402	-11.071	-0.284	C.3	110	THR345	0.000	
1721	 OG1	0.981	-11.855	1.556	O.3	110	THR345	0.000	
1722	   H	2.730	-10.132	2.193	 H	110	THR345	0.000	
1723	  HA	2.254	-10.795	-0.501	 H	110	THR345	0.000	
1724	  HB	0.108	-9.962	1.504	 H	110	THR345	0.000	
1725	 HG1	1.400	-12.450	0.930	 H	110	THR345	0.000	
1726	HG21	0.071	-11.791	-0.952	 H	110	THR345	0.000	
1727	HG22	-0.680	-10.181	-0.848	 H	110	THR345	0.000	
1728	HG23	-1.294	-11.516	0.156	 H	110	THR345	0.000	
1729	   N	1.350	-7.745	0.237	N.am	111	GLN346	0.000	
1730	  CA	0.979	-6.440	-0.303	C.3	111	GLN346	0.000	
1731	   C	2.011	-5.863	-1.196	C.2	111	GLN346	0.000	
1732	   O	1.687	-5.207	-2.172	O.2	111	GLN346	0.000	
1733	  CB	0.719	-5.442	0.837	C.3	111	GLN346	0.000	
1734	  CG	-0.453	-5.780	1.770	C.3	111	GLN346	0.000	
1735	  CD	-0.471	-4.880	2.973	C.2	111	GLN346	0.000	
1736	 NE2	-0.029	-5.405	4.137	N.pl3	111	GLN346	0.000	
1737	 OE1	-0.835	-3.705	2.871	O.2	111	GLN346	0.000	
1738	   H	1.468	-7.832	1.236	 H	111	GLN346	0.000	
1739	  HA	0.076	-6.608	-0.890	 H	111	GLN346	0.000	
1740	 HB2	0.519	-4.469	0.389	 H	111	GLN346	0.000	
1741	 HB3	1.623	-5.384	1.443	 H	111	GLN346	0.000	
1742	 HG2	-0.356	-6.814	2.102	 H	111	GLN346	0.000	
1743	 HG3	-1.388	-5.661	1.223	 H	111	GLN346	0.000	
1744	HE21	0.012	-4.830	4.967	 H	111	GLN346	0.000	
1745	HE22	0.259	-6.372	4.178	 H	111	GLN346	0.000	
1746	   N	3.275	-6.043	-0.838	N.am	112	ILE347	0.000	
1747	  CA	4.381	-5.513	-1.650	C.3	112	ILE347	0.000	
1748	   C	4.451	-6.262	-2.953	C.2	112	ILE347	0.000	
1749	   O	4.697	-5.675	-3.973	O.2	112	ILE347	0.000	
1750	  CB	5.790	-5.600	-0.899	C.3	112	ILE347	0.000	
1751	 CG1	5.816	-4.698	0.368	C.3	112	ILE347	0.000	
1752	 CG2	6.893	-5.183	-1.829	C.3	112	ILE347	0.000	
1753	 CD1	6.613	-5.255	1.547	C.3	112	ILE347	0.000	
1754	   H	3.482	-6.554	0.008	 H	112	ILE347	0.000	
1755	  HA	4.178	-4.457	-1.830	 H	112	ILE347	0.000	
1756	  HB	5.937	-6.635	-0.589	 H	112	ILE347	0.000	
1757	HG12	4.788	-4.548	0.696	 H	112	ILE347	0.000	
1758	HG13	6.252	-3.738	0.089	 H	112	ILE347	0.000	
1759	HG21	6.738	-4.148	-2.134	 H	112	ILE347	0.000	
1760	HG22	6.890	-5.826	-2.709	 H	112	ILE347	0.000	
1761	HG23	7.852	-5.271	-1.317	 H	112	ILE347	0.000	
1762	HD11	6.195	-6.217	1.845	 H	112	ILE347	0.000	
1763	HD12	6.557	-4.559	2.384	 H	112	ILE347	0.000	
1764	HD13	7.654	-5.386	1.252	 H	112	ILE347	0.000	
1765	   N	4.269	-7.574	-2.904	N.am	113	SER348	0.000	
1766	  CA	4.375	-8.423	-4.077	C.3	113	SER348	0.000	
1767	   C	3.138	-8.183	-4.995	C.2	113	SER348	0.000	
1768	   O	3.238	-8.249	-6.213	O.2	113	SER348	0.000	
1769	  CB	4.442	-9.862	-3.608	C.3	113	SER348	0.000	
1770	  OG	3.193	-10.200	-3.071	O.3	113	SER348	0.000	
1771	   H	4.048	-8.000	-2.015	 H	113	SER348	0.000	
1772	  HA	5.271	-8.193	-4.653	 H	113	SER348	0.000	
1773	 HB2	5.213	-9.967	-2.845	 H	113	SER348	0.000	
1774	 HB3	4.671	-10.515	-4.449	 H	113	SER348	0.000	
1775	  HG	3.024	-9.608	-2.335	 H	113	SER348	0.000	
1776	   N	1.983	-7.823	-4.410	N.am	114	SER349	0.000	
1777	  CA	0.862	-7.308	-5.210	C.3	114	SER349	0.000	
1778	   C	1.182	-5.959	-5.883	C.2	114	SER349	0.000	
1779	   O	1.025	-5.831	-7.103	O.2	114	SER349	0.000	
1780	  CB	-0.437	-7.351	-4.380	C.3	114	SER349	0.000	
1781	  OG	-1.488	-6.643	-4.981	O.3	114	SER349	0.000	
1782	   H	1.884	-7.908	-3.408	 H	114	SER349	0.000	
1783	  HA	0.692	-7.965	-6.063	 H	114	SER349	0.000	
1784	 HB2	-0.239	-6.916	-3.400	 H	114	SER349	0.000	
1785	 HB3	-0.740	-8.391	-4.261	 H	114	SER349	0.000	
1786	  HG	-1.205	-5.731	-5.078	 H	114	SER349	0.000	
1787	   N	1.709	-4.965	-5.156	N.am	115	ALA350	0.000	
1788	  CA	2.208	-3.741	-5.820	C.3	115	ALA350	0.000	
1789	   C	3.154	-4.086	-6.941	C.2	115	ALA350	0.000	
1790	   O	3.084	-3.519	-8.010	O.2	115	ALA350	0.000	
1791	  CB	2.907	-2.836	-4.861	C.3	115	ALA350	0.000	
1792	   H	1.764	-5.051	-4.151	 H	115	ALA350	0.000	
1793	  HA	1.336	-3.223	-6.220	 H	115	ALA350	0.000	
1794	 HB1	3.782	-3.344	-4.455	 H	115	ALA350	0.000	
1795	 HB2	2.230	-2.573	-4.049	 H	115	ALA350	0.000	
1796	 HB3	3.221	-1.930	-5.380	 H	115	ALA350	0.000	
1797	   N	4.060	-5.031	-6.711	N.am	116	MET351	0.000	
1798	  CA	5.062	-5.327	-7.738	C.3	116	MET351	0.000	
1799	   C	4.498	-6.116	-8.930	C.2	116	MET351	0.000	
1800	   O	4.955	-5.986	-10.059	O.2	116	MET351	0.000	
1801	  CB	6.300	-6.049	-7.100	C.3	116	MET351	0.000	
1802	  CG	7.130	-5.214	-6.096	C.3	116	MET351	0.000	
1803	  SD	7.724	-3.644	-6.785	S.3	116	MET351	0.000	
1804	  CE	8.619	-4.259	-8.267	C.3	116	MET351	0.000	
1805	   H	4.057	-5.540	-5.838	 H	116	MET351	0.000	
1806	  HA	5.387	-4.371	-8.149	 H	116	MET351	0.000	
1807	 HB2	6.963	-6.352	-7.910	 H	116	MET351	0.000	
1808	 HB3	5.937	-6.934	-6.577	 H	116	MET351	0.000	
1809	 HG2	7.993	-5.804	-5.786	 H	116	MET351	0.000	
1810	 HG3	6.507	-4.998	-5.228	 H	116	MET351	0.000	
1811	 HE1	9.048	-3.416	-8.808	 H	116	MET351	0.000	
1812	 HE2	7.924	-4.792	-8.916	 H	116	MET351	0.000	
1813	 HE3	9.416	-4.935	-7.956	 H	116	MET351	0.000	
1814	   N	3.536	-6.990	-8.652	N.am	117	GLU352	0.000	
1815	  CA	2.853	-7.744	-9.692	C.3	117	GLU352	0.000	
1816	   C	2.220	-6.768	-10.674	C.2	117	GLU352	0.000	
1817	   O	2.336	-6.928	-11.867	O.2	117	GLU352	0.000	
1818	  CB	1.789	-8.679	-9.114	C.3	117	GLU352	0.000	
1819	  CG	0.857	-9.161	-10.221	C.3	117	GLU352	0.000	
1820	  CD	-0.152	-10.190	-9.795	C.2	117	GLU352	0.000	
1821	 OE1	-0.475	-10.290	-8.598	O.co2	117	GLU352	0.000	
1822	 OE2	-0.652	-10.895	-10.704	O.co2	117	GLU352	0.000	
1823	   H	3.270	-7.135	-7.689	 H	117	GLU352	0.000	
1824	  HA	3.585	-8.369	-10.202	 H	117	GLU352	0.000	
1825	 HB2	1.209	-8.144	-8.362	 H	117	GLU352	0.000	
1826	 HB3	2.277	-9.538	-8.653	 H	117	GLU352	0.000	
1827	 HG2	1.468	-9.593	-11.014	 H	117	GLU352	0.000	
1828	 HG3	0.317	-8.297	-10.609	 H	117	GLU352	0.000	
1829	   N	1.594	-5.744	-10.137	N.am	118	TYR353	0.000	
1830	  CA	1.134	-4.586	-10.906	C.3	118	TYR353	0.000	
1831	   C	2.146	-3.803	-11.794	C.2	118	TYR353	0.000	
1832	   O	1.932	-3.702	-13.013	O.2	118	TYR353	0.000	
1833	  CB	0.395	-3.664	-9.972	C.3	118	TYR353	0.000	
1834	  CG	-0.159	-2.451	-10.640	C.2	118	TYR353	0.000	
1835	 CD1	-1.422	-2.459	-11.303	C.2	118	TYR353	0.000	
1836	 CD2	0.551	-1.282	-10.613	C.2	118	TYR353	0.000	
1837	 CE1	-1.898	-1.280	-11.903	C.2	118	TYR353	0.000	
1838	 CE2	0.110	-0.191	-11.195	C.2	118	TYR353	0.000	
1839	  CZ	-1.111	-0.164	-11.831	C.2	118	TYR353	0.000	
1840	  OH	-1.437	1.053	-12.360	O.3	118	TYR353	0.000	
1841	   H	1.423	-5.757	-9.142	 H	118	TYR353	0.000	
1842	  HA	0.498	-5.020	-11.677	 H	118	TYR353	0.000	
1843	 HB2	1.082	-3.342	-9.190	 H	118	TYR353	0.000	
1844	 HB3	-0.431	-4.217	-9.524	 H	118	TYR353	0.000	
1845	 HD1	-2.009	-3.365	-11.344	 H	118	TYR353	0.000	
1846	 HD2	1.500	-1.255	-10.099	 H	118	TYR353	0.000	
1847	 HE1	-2.855	-1.256	-12.404	 H	118	TYR353	0.000	
1848	 HE2	0.716	0.703	-11.174	 H	118	TYR353	0.000	
1849	  HH	-0.781	1.742	-12.228	 H	118	TYR353	0.000	
1850	   N	3.224	-3.242	-11.232	N.am	119	LEU354	0.000	
1851	  CA	4.321	-2.682	-12.041	C.3	119	LEU354	0.000	
1852	   C	4.866	-3.644	-13.101	C.2	119	LEU354	0.000	
1853	   O	5.149	-3.235	-14.243	O.2	119	LEU354	0.000	
1854	  CB	5.471	-2.234	-11.161	C.3	119	LEU354	0.000	
1855	  CG	5.177	-1.170	-10.142	C.3	119	LEU354	0.000	
1856	 CD1	6.422	-0.967	-9.301	C.3	119	LEU354	0.000	
1857	 CD2	4.674	0.133	-10.820	C.3	119	LEU354	0.000	
1858	   H	3.287	-3.201	-10.225	 H	119	LEU354	0.000	
1859	  HA	3.880	-1.832	-12.562	 H	119	LEU354	0.000	
1860	 HB2	6.257	-1.854	-11.815	 H	119	LEU354	0.000	
1861	 HB3	5.836	-3.110	-10.625	 H	119	LEU354	0.000	
1862	  HG	4.365	-1.482	-9.485	 H	119	LEU354	0.000	
1863	HD11	7.246	-0.655	-9.943	 H	119	LEU354	0.000	
1864	HD12	6.682	-1.901	-8.805	 H	119	LEU354	0.000	
1865	HD13	6.233	-0.198	-8.553	 H	119	LEU354	0.000	
1866	HD21	5.439	0.509	-11.499	 H	119	LEU354	0.000	
1867	HD22	4.465	0.883	-10.057	 H	119	LEU354	0.000	
1868	HD23	3.763	-0.078	-11.380	 H	119	LEU354	0.000	
1869	   N	5.035	-4.905	-12.731	N.am	120	GLU355	0.000	
1870	  CA	5.365	-5.937	-13.699	C.3	120	GLU355	0.000	
1871	   C	4.440	-5.957	-14.961	C.2	120	GLU355	0.000	
1872	   O	4.945	-5.850	-16.095	O.2	120	GLU355	0.000	
1873	  CB	5.328	-7.284	-13.007	C.3	120	GLU355	0.000	
1874	  CG	5.697	-8.452	-13.873	C.3	120	GLU355	0.000	
1875	  CD	5.857	-9.706	-13.059	C.2	120	GLU355	0.000	
1876	 OE1	4.835	-10.309	-12.635	O.co2	120	GLU355	0.000	
1877	 OE2	7.032	-10.102	-12.856	O.co2	120	GLU355	0.000	
1878	   H	4.934	-5.154	-11.757	 H	120	GLU355	0.000	
1879	  HA	6.362	-5.711	-14.076	 H	120	GLU355	0.000	
1880	 HB2	4.317	-7.445	-12.634	 H	120	GLU355	0.000	
1881	 HB3	6.024	-7.252	-12.169	 H	120	GLU355	0.000	
1882	 HG2	6.637	-8.235	-14.381	 H	120	GLU355	0.000	
1883	 HG3	4.912	-8.607	-14.613	 H	120	GLU355	0.000	
1884	   N	3.119	-6.115	-14.745	N.am	121	LYS356	0.000	
1885	  CA	2.089	-6.119	-15.782	C.3	121	LYS356	0.000	
1886	   C	2.112	-4.833	-16.627	C.2	121	LYS356	0.000	
1887	   O	1.991	-4.895	-17.851	O.2	121	LYS356	0.000	
1888	  CB	0.704	-6.266	-15.151	C.3	121	LYS356	0.000	
1889	  CG	0.139	-7.687	-15.217	C.3	121	LYS356	0.000	
1890	   H	2.816	-6.241	-13.789	 H	121	LYS356	0.000	
1891	  HA	2.302	-6.965	-16.435	 H	121	LYS356	0.000	
1892	 HB2	0.017	-5.599	-15.672	 H	121	LYS356	0.000	
1893	 HB3	0.771	-5.972	-14.103	 H	121	LYS356	0.000	
1894	 HG1	0.064	-8.000	-16.258	 H	121	LYS356	0.000	
1895	 HG2	-0.850	-7.706	-14.760	 H	121	LYS356	0.000	
1896	 HG3	0.801	-8.366	-14.680	 H	121	LYS356	0.000	
1897	   N	2.272	-3.686	-15.974	N.3	122	LYS357	0.000	
1898	  CA	2.433	-2.430	-16.663	C.3	122	LYS357	0.000	
1899	   C	3.828	-2.257	-17.252	C.2	122	LYS357	0.000	
1900	   O	4.172	-1.172	-17.644	O.2	122	LYS357	0.000	
1901	  CB	2.151	-1.263	-15.697	C.3	122	LYS357	0.000	
1902	  CG	0.662	-0.894	-15.534	C.3	122	LYS357	0.000	
1903	   H	2.282	-3.695	-14.964	 H	122	LYS357	0.000	
1904	  HA	1.721	-2.428	-17.487	 H	122	LYS357	0.000	
1905	 HB2	2.678	-0.384	-16.067	 H	122	LYS357	0.000	
1906	 HB3	2.541	-1.535	-14.716	 H	122	LYS357	0.000	
1907	 HG1	0.247	-0.618	-16.504	 H	122	LYS357	0.000	
1908	 HG2	0.569	-0.054	-14.846	 H	122	LYS357	0.000	
1909	 HG3	0.117	-1.751	-15.137	 H	122	LYS357	0.000	
1910	   N	4.632	-3.326	-17.320	N.am	123	ASN358	0.000	
1911	  CA	6.085	-3.262	-17.682	C.3	123	ASN358	0.000	
1912	   C	6.912	-2.060	-17.134	C.2	123	ASN358	0.000	
1913	   O	7.786	-1.502	-17.809	O.2	123	ASN358	0.000	
1914	  CB	6.348	-3.550	-19.200	C.3	123	ASN358	0.000	
1915	  CG	5.300	-4.581	-19.843	C.2	123	ASN358	0.000	
1916	 ND2	4.457	-4.064	-20.721	N.pl3	123	ASN358	0.000	
1917	 OD1	5.289	-5.797	-19.554	O.2	123	ASN358	0.000	
1918	   H	4.234	-4.231	-17.114	 H	123	ASN358	0.000	
1919	  HA	6.498	-4.092	-17.109	 H	123	ASN358	0.000	
1920	 HB2	7.350	-3.966	-19.304	 H	123	ASN358	0.000	
1921	 HB3	6.287	-2.609	-19.746	 H	123	ASN358	0.000	
1922	HD21	3.779	-4.656	-21.179	 H	123	ASN358	0.000	
1923	HD22	4.492	-3.077	-20.933	 H	123	ASN358	0.000	
1924	   N	6.638	-1.671	-15.898	N.am	124	PHE359	0.000	
1925	  CA	7.544	-0.794	-15.158	C.3	124	PHE359	0.000	
1926	   C	8.619	-1.577	-14.380	C.2	124	PHE359	0.000	
1927	   O	8.506	-2.778	-14.167	O.2	124	PHE359	0.000	
1928	  CB	6.791	0.094	-14.175	C.3	124	PHE359	0.000	
1929	  CG	6.042	1.212	-14.801	C.2	124	PHE359	0.000	
1930	 CD1	4.655	1.227	-14.764	C.2	124	PHE359	0.000	
1931	 CD2	6.708	2.275	-15.399	C.2	124	PHE359	0.000	
1932	 CE1	3.928	2.275	-15.335	C.2	124	PHE359	0.000	
1933	 CE2	5.992	3.328	-15.978	C.2	124	PHE359	0.000	
1934	  CZ	4.596	3.323	-15.932	C.2	124	PHE359	0.000	
1935	   H	5.786	-1.986	-15.457	 H	124	PHE359	0.000	
1936	  HA	8.032	-0.178	-15.914	 H	124	PHE359	0.000	
1937	 HB2	7.514	0.517	-13.478	 H	124	PHE359	0.000	
1938	 HB3	6.081	-0.528	-13.630	 H	124	PHE359	0.000	
1939	 HD1	4.128	0.415	-14.285	 H	124	PHE359	0.000	
1940	 HD2	7.788	2.287	-15.418	 H	124	PHE359	0.000	
1941	 HE1	2.848	2.265	-15.309	 H	124	PHE359	0.000	
1942	 HE2	6.517	4.142	-16.457	 H	124	PHE359	0.000	
1943	  HZ	4.039	4.141	-16.365	 H	124	PHE359	0.000	
1944	   N	9.666	-0.854	-13.969	N.am	125	ILE360	0.000	
1945	  CA	10.804	-1.392	-13.226	C.3	125	ILE360	0.000	
1946	   C	10.957	-0.408	-12.109	C.2	125	ILE360	0.000	
1947	   O	11.120	0.781	-12.380	O.2	125	ILE360	0.000	
1948	  CB	12.108	-1.391	-14.056	C.3	125	ILE360	0.000	
1949	 CG1	11.993	-2.369	-15.228	C.3	125	ILE360	0.000	
1950	 CG2	13.262	-1.869	-13.220	C.3	125	ILE360	0.000	
1951	 CD1	13.116	-2.275	-16.263	C.3	125	ILE360	0.000	
1952	   H	9.671	0.132	-14.186	 H	125	ILE360	0.000	
1953	  HA	10.635	-2.427	-12.926	 H	125	ILE360	0.000	
1954	  HB	12.269	-0.370	-14.403	 H	125	ILE360	0.000	
1955	HG12	11.048	-2.177	-15.737	 H	125	ILE360	0.000	
1956	HG13	11.989	-3.381	-14.824	 H	125	ILE360	0.000	
1957	HG21	13.071	-2.890	-12.889	 H	125	ILE360	0.000	
1958	HG22	13.376	-1.221	-12.352	 H	125	ILE360	0.000	
1959	HG23	14.175	-1.845	-13.815	 H	125	ILE360	0.000	
1960	HD11	13.141	-1.270	-16.682	 H	125	ILE360	0.000	
1961	HD12	12.937	-2.997	-17.059	 H	125	ILE360	0.000	
1962	HD13	14.071	-2.493	-15.783	 H	125	ILE360	0.000	
1963	   N	10.917	-0.896	-10.857	N.am	126	HIS361	0.000	
1964	  CA	11.102	-0.051	-9.686	C.3	126	HIS361	0.000	
1965	   C	12.547	0.431	-9.651	C.2	126	HIS361	0.000	
1966	   O	12.819	1.653	-9.719	O.2	126	HIS361	0.000	
1967	  CB	10.720	-0.825	-8.389	C.3	126	HIS361	0.000	
1968	  CG	10.718	0.031	-7.152	C.2	126	HIS361	0.000	
1969	 CD2	9.698	0.475	-6.381	C.2	126	HIS361	0.000	
1970	 ND1	11.872	0.601	-6.628	N.2	126	HIS361	0.000	
1971	 CE1	11.559	1.312	-5.563	C.2	126	HIS361	0.000	
1972	 NE2	10.248	1.268	-5.398	N.pl3	126	HIS361	0.000	
1973	   H	10.752	-1.883	-10.724	 H	126	HIS361	0.000	
1974	  HA	10.445	0.817	-9.744	 H	126	HIS361	0.000	
1975	 HB2	11.437	-1.634	-8.247	 H	126	HIS361	0.000	
1976	 HB3	9.722	-1.243	-8.519	 H	126	HIS361	0.000	
1977	 HD2	8.650	0.249	-6.511	 H	126	HIS361	0.000	
1978	 HE1	12.257	1.841	-4.931	 H	126	HIS361	0.000	
1979	 HE2	9.732	1.740	-4.669	 H	126	HIS361	0.000	
1980	   N	13.464	-0.524	-9.517	N.am	127	ARG362	0.000	
1981	  CA	14.911	-0.269	-9.441	C.3	127	ARG362	0.000	
1982	   C	15.568	-0.063	-8.056	C.2	127	ARG362	0.000	
1983	   O	16.778	-0.011	-7.965	O.2	127	ARG362	0.000	
1984	  CB	15.329	0.909	-10.317	C.3	127	ARG362	0.000	
1985	  CG	15.290	0.687	-11.784	C.3	127	ARG362	0.000	
1986	  CD	16.150	1.740	-12.417	C.3	127	ARG362	0.000	
1987	  NE	16.485	1.328	-13.756	N.pl3	127	ARG362	0.000	
1988	  CZ	17.664	1.565	-14.333	C.2	127	ARG362	0.000	
1989	 NH1	18.620	2.235	-13.651	N.pl3	127	ARG362	0.000	
1990	 NH2	17.880	1.134	-15.582	N.4	127	ARG362	0.000	
1991	   H	13.147	-1.482	-9.465	 H	127	ARG362	0.000	
1992	  HA	15.285	-1.230	-9.794	 H	127	ARG362	0.000	
1993	 HB2	16.352	1.175	-10.049	 H	127	ARG362	0.000	
1994	 HB3	14.665	1.743	-10.090	 H	127	ARG362	0.000	
1995	 HG2	14.266	0.774	-12.147	 H	127	ARG362	0.000	
1996	 HG3	15.677	-0.304	-12.022	 H	127	ARG362	0.000	
1997	 HD2	17.062	1.866	-11.834	 H	127	ARG362	0.000	
1998	 HD3	15.606	2.684	-12.450	 H	127	ARG362	0.000	
1999	  HE	15.786	0.830	-14.289	 H	127	ARG362	0.000	
2000	HH11	19.514	2.417	-14.083	 H	127	ARG362	0.000	
2001	HH12	18.439	2.553	-12.709	 H	127	ARG362	0.000	
2002	HH21	18.769	1.308	-16.029	 H	127	ARG362	0.000	
2003	HH22	17.155	0.635	-16.077	 H	127	ARG362	0.000	
2004	   N	14.807	0.071	-6.984	N.am	128	ASP363	0.000	
2005	  CA	15.428	0.281	-5.665	C.3	128	ASP363	0.000	
2006	   C	14.410	-0.200	-4.645	C.2	128	ASP363	0.000	
2007	   O	13.914	0.560	-3.813	O.2	128	ASP363	0.000	
2008	  CB	15.765	1.753	-5.475	C.3	128	ASP363	0.000	
2009	  CG	16.613	2.033	-4.235	C.2	128	ASP363	0.000	
2010	 OD1	17.281	1.149	-3.624	O.co2	128	ASP363	0.000	
2011	 OD2	16.603	3.196	-3.866	O.co2	128	ASP363	0.000	
2012	   H	13.801	0.030	-7.069	 H	128	ASP363	0.000	
2013	  HA	16.365	-0.265	-5.558	 H	128	ASP363	0.000	
2014	 HB2	14.833	2.311	-5.388	 H	128	ASP363	0.000	
2015	 HB3	16.314	2.096	-6.352	 H	128	ASP363	0.000	
2016	   N	14.032	-1.461	-4.780	N.am	129	LEU364	0.000	
2017	  CA	13.004	-1.984	-3.944	C.3	129	LEU364	0.000	
2018	   C	13.723	-2.326	-2.638	C.2	129	LEU364	0.000	
2019	   O	14.745	-3.036	-2.663	O.2	129	LEU364	0.000	
2020	  CB	12.339	-3.221	-4.632	C.3	129	LEU364	0.000	
2021	  CG	11.180	-3.908	-3.906	C.3	129	LEU364	0.000	
2022	 CD1	10.107	-2.872	-3.411	C.3	129	LEU364	0.000	
2023	 CD2	10.588	-4.923	-4.881	C.3	129	LEU364	0.000	
2024	   H	14.470	-2.050	-5.473	 H	129	LEU364	0.000	
2025	  HA	12.183	-1.292	-3.759	 H	129	LEU364	0.000	
2026	 HB2	13.118	-3.969	-4.779	 H	129	LEU364	0.000	
2027	 HB3	11.964	-2.891	-5.601	 H	129	LEU364	0.000	
2028	  HG	11.533	-4.408	-3.004	 H	129	LEU364	0.000	
2029	HD11	9.706	-2.328	-4.266	 H	129	LEU364	0.000	
2030	HD12	10.573	-2.169	-2.720	 H	129	LEU364	0.000	
2031	HD13	9.300	-3.400	-2.904	 H	129	LEU364	0.000	
2032	HD21	10.240	-4.407	-5.776	 H	129	LEU364	0.000	
2033	HD22	9.751	-5.436	-4.408	 H	129	LEU364	0.000	
2034	HD23	11.352	-5.651	-5.155	 H	129	LEU364	0.000	
2035	   N	13.210	-1.810	-1.507	N.am	130	ALA365	0.000	
2036	  CA	13.847	-2.069	-0.202	C.3	130	ALA365	0.000	
2037	   C	12.864	-1.689	0.818	C.2	130	ALA365	0.000	
2038	   O	12.015	-0.892	0.512	O.2	130	ALA365	0.000	
2039	  CB	15.146	-1.213	-0.045	C.3	130	ALA365	0.000	
2040	   H	12.379	-1.239	-1.551	 H	130	ALA365	0.000	
2041	  HA	14.136	-3.116	-0.108	 H	130	ALA365	0.000	
2042	 HB1	14.897	-0.156	-0.134	 H	130	ALA365	0.000	
2043	 HB2	15.857	-1.486	-0.825	 H	130	ALA365	0.000	
2044	 HB3	15.589	-1.401	0.933	 H	130	ALA365	0.000	
2045	   N	12.962	-2.204	2.053	N.am	131	ALA366	0.000	
2046	  CA	12.027	-1.727	3.130	C.3	131	ALA366	0.000	
2047	   C	12.037	-0.214	3.285	C.2	131	ALA366	0.000	
2048	   O	11.001	0.385	3.586	O.2	131	ALA366	0.000	
2049	  CB	12.303	-2.416	4.514	C.3	131	ALA366	0.000	
2050	   H	13.659	-2.906	2.258	 H	131	ALA366	0.000	
2051	  HA	11.031	-2.023	2.799	 H	131	ALA366	0.000	
2052	 HB1	13.295	-2.136	4.869	 H	131	ALA366	0.000	
2053	 HB2	12.251	-3.498	4.398	 H	131	ALA366	0.000	
2054	 HB3	11.554	-2.092	5.237	 H	131	ALA366	0.000	
2055	   N	13.187	0.425	3.139	N.am	132	ARG367	0.000	
2056	  CA	13.271	1.891	3.269	C.3	132	ARG367	0.000	
2057	   C	12.398	2.681	2.277	C.2	132	ARG367	0.000	
2058	   O	12.190	3.886	2.413	O.2	132	ARG367	0.000	
2059	  CB	14.717	2.321	3.137	C.3	132	ARG367	0.000	
2060	  CG	15.292	2.100	1.756	C.3	132	ARG367	0.000	
2061	  CD	16.772	2.478	1.628	C.3	132	ARG367	0.000	
2062	  NE	17.274	1.975	0.322	N.pl3	132	ARG367	0.000	
2063	  CZ	17.827	0.767	0.154	C.2	132	ARG367	0.000	
2064	 NH1	17.963	-0.054	1.184	N.pl3	132	ARG367	0.000	
2065	 NH2	18.220	0.362	-1.046	N.4	132	ARG367	0.000	
2066	   H	14.023	-0.102	2.934	 H	132	ARG367	0.000	
2067	  HA	12.872	2.128	4.256	 H	132	ARG367	0.000	
2068	 HB2	15.312	1.754	3.853	 H	132	ARG367	0.000	
2069	 HB3	14.783	3.384	3.371	 H	132	ARG367	0.000	
2070	 HG2	14.722	2.701	1.047	 H	132	ARG367	0.000	
2071	 HG3	15.185	1.044	1.505	 H	132	ARG367	0.000	
2072	 HD2	17.339	2.024	2.440	 H	132	ARG367	0.000	
2073	 HD3	16.880	3.562	1.670	 H	132	ARG367	0.000	
2074	  HE	17.193	2.578	-0.485	 H	132	ARG367	0.000	
2075	HH11	18.361	-0.972	1.048	 H	132	ARG367	0.000	
2076	HH12	17.669	0.238	2.105	 H	132	ARG367	0.000	
2077	HH21	18.616	-0.559	-1.163	 H	132	ARG367	0.000	
2078	HH22	18.123	0.976	-1.842	 H	132	ARG367	0.000	
2079	   N	11.891	1.996	1.258	N.am	133	ASN368	0.000	
2080	  CA	11.167	2.641	0.171	C.3	133	ASN368	0.000	
2081	   C	9.682	2.260	0.266	C.2	133	ASN368	0.000	
2082	   O	8.901	2.571	-0.620	O.2	133	ASN368	0.000	
2083	  CB	11.821	2.249	-1.179	C.3	133	ASN368	0.000	
2084	  CG	12.798	3.307	-1.677	C.2	133	ASN368	0.000	
2085	 ND2	13.916	2.890	-2.264	N.pl3	133	ASN368	0.000	
2086	 OD1	12.523	4.510	-1.551	O.2	133	ASN368	0.000	
2087	   H	12.011	0.993	1.237	 H	133	ASN368	0.000	
2088	  HA	11.222	3.727	0.243	 H	133	ASN368	0.000	
2089	 HB2	11.036	2.119	-1.924	 H	133	ASN368	0.000	
2090	 HB3	12.358	1.310	-1.049	 H	133	ASN368	0.000	
2091	HD21	14.578	3.562	-2.626	 H	133	ASN368	0.000	
2092	HD22	14.104	1.901	-2.347	 H	133	ASN368	0.000	
2093	   N	9.320	1.614	1.384	N.am	134	CYS369	0.000	
2094	  CA	7.959	1.248	1.723	C.3	134	CYS369	0.000	
2095	   C	7.407	2.079	2.888	C.2	134	CYS369	0.000	
2096	   O	8.137	2.545	3.792	O.2	134	CYS369	0.000	
2097	  CB	7.803	-0.266	1.926	C.3	134	CYS369	0.000	
2098	  SG	8.365	-1.347	0.523	S.3	134	CYS369	0.000	
2099	   H	10.049	1.366	2.038	 H	134	CYS369	0.000	
2100	  HA	7.336	1.499	0.865	 H	134	CYS369	0.000	
2101	 HB2	6.747	-0.470	2.100	 H	134	CYS369	0.000	
2102	 HB3	8.377	-0.544	2.809	 H	134	CYS369	0.000	
2103	  HG	7.681	-1.035	-0.581	 H	134	CYS369	0.000	
2104	   N	6.086	2.269	2.850	N.am	135	LEU370	0.000	
2105	  CA	5.375	3.073	3.855	C.3	135	LEU370	0.000	
2106	   C	4.327	2.207	4.504	C.2	135	LEU370	0.000	
2107	   O	3.830	1.263	3.890	O.2	135	LEU370	0.000	
2108	  CB	4.765	4.363	3.263	C.3	135	LEU370	0.000	
2109	  CG	5.688	5.487	2.734	C.3	135	LEU370	0.000	
2110	 CD1	4.921	6.469	1.747	C.3	135	LEU370	0.000	
2111	 CD2	6.457	6.309	3.768	C.3	135	LEU370	0.000	
2112	   H	5.556	1.844	2.102	 H	135	LEU370	0.000	
2113	  HA	6.090	3.411	4.605	 H	135	LEU370	0.000	
2114	 HB2	4.147	4.805	4.045	 H	135	LEU370	0.000	
2115	 HB3	4.133	4.057	2.430	 H	135	LEU370	0.000	
2116	  HG	6.452	4.917	2.206	 H	135	LEU370	0.000	
2117	HD11	4.164	7.024	2.301	 H	135	LEU370	0.000	
2118	HD12	4.441	5.889	0.958	 H	135	LEU370	0.000	
2119	HD13	5.632	7.166	1.304	 H	135	LEU370	0.000	
2120	HD21	5.757	6.914	4.345	 H	135	LEU370	0.000	
2121	HD22	7.167	6.961	3.259	 H	135	LEU370	0.000	
2122	HD23	6.995	5.639	4.438	 H	135	LEU370	0.000	
2123	   N	4.011	2.521	5.766	N.am	136	VAL371	0.000	
2124	  CA	2.995	1.773	6.532	C.3	136	VAL371	0.000	
2125	   C	1.914	2.687	7.019	C.2	136	VAL371	0.000	
2126	   O	2.195	3.783	7.538	O.2	136	VAL371	0.000	
2127	  CB	3.648	1.008	7.728	C.3	136	VAL371	0.000	
2128	 CG1	2.639	0.052	8.446	C.3	136	VAL371	0.000	
2129	 CG2	4.853	0.242	7.212	C.3	136	VAL371	0.000	
2130	   H	4.483	3.296	6.209	 H	136	VAL371	0.000	
2131	  HA	2.545	1.040	5.863	 H	136	VAL371	0.000	
2132	  HB	3.961	1.735	8.477	 H	136	VAL371	0.000	
2133	HG11	2.288	-0.702	7.742	 H	136	VAL371	0.000	
2134	HG12	1.790	0.629	8.813	 H	136	VAL371	0.000	
2135	HG13	3.135	-0.436	9.285	 H	136	VAL371	0.000	
2136	HG21	4.530	-0.482	6.464	 H	136	VAL371	0.000	
2137	HG22	5.333	-0.281	8.040	 H	136	VAL371	0.000	
2138	HG23	5.561	0.938	6.763	 H	136	VAL371	0.000	
2139	   N	0.663	2.240	6.857	N.am	137	GLY372	0.000	
2140	  CA	-0.497	2.967	7.399	C.3	137	GLY372	0.000	
2141	   C	-1.191	2.102	8.438	C.2	137	GLY372	0.000	
2142	   O	-0.641	1.120	8.909	O.2	137	GLY372	0.000	
2143	   H	0.511	1.380	6.349	 H	137	GLY372	0.000	
2144	 HA2	-1.193	3.195	6.592	 H	137	GLY372	0.000	
2145	 HA3	-0.161	3.894	7.863	 H	137	GLY372	0.000	
2146	   N	-2.418	2.480	8.775	N.am	138	GLU373	0.000	
2147	  CA	-3.217	1.859	9.792	C.3	138	GLU373	0.000	
2148	   C	-3.528	0.438	9.396	C.2	138	GLU373	0.000	
2149	   O	-3.742	0.154	8.220	O.2	138	GLU373	0.000	
2150	  CB	-4.526	2.663	9.990	C.3	138	GLU373	0.000	
2151	  CG	-4.629	3.374	11.363	C.3	138	GLU373	0.000	
2152	  CD	-3.922	4.732	11.422	C.2	138	GLU373	0.000	
2153	 OE1	-3.978	5.485	10.418	O.co2	138	GLU373	0.000	
2154	 OE2	-3.337	5.056	12.500	O.co2	138	GLU373	0.000	
2155	   H	-2.819	3.263	8.280	 H	138	GLU373	0.000	
2156	  HA	-2.666	1.848	10.732	 H	138	GLU373	0.000	
2157	 HB2	-5.367	1.976	9.896	 H	138	GLU373	0.000	
2158	 HB3	-4.585	3.419	9.208	 H	138	GLU373	0.000	
2159	 HG2	-4.186	2.725	12.119	 H	138	GLU373	0.000	
2160	 HG3	-5.684	3.528	11.590	 H	138	GLU373	0.000	
2161	   N	-3.526	-0.453	10.390	N.am	139	ASN374	0.000	
2162	  CA	-3.904	-1.846	10.203	C.3	139	ASN374	0.000	
2163	   C	-2.886	-2.671	9.375	C.2	139	ASN374	0.000	
2164	   O	-3.226	-3.735	8.807	O.2	139	ASN374	0.000	
2165	  CB	-5.360	-1.963	9.642	C.3	139	ASN374	0.000	
2166	  CG	-6.450	-1.435	10.643	C.2	139	ASN374	0.000	
2167	 ND2	-7.229	-0.409	10.221	N.pl3	139	ASN374	0.000	
2168	 OD1	-6.578	-1.953	11.758	O.2	139	ASN374	0.000	
2169	   H	-3.250	-0.147	11.312	 H	139	ASN374	0.000	
2170	  HA	-3.886	-2.301	11.193	 H	139	ASN374	0.000	
2171	 HB2	-5.566	-3.012	9.426	 H	139	ASN374	0.000	
2172	 HB3	-5.424	-1.384	8.721	 H	139	ASN374	0.000	
2173	HD21	-7.949	-0.039	10.826	 H	139	ASN374	0.000	
2174	HD22	-7.091	-0.015	9.301	 H	139	ASN374	0.000	
2175	   N	-1.636	-2.193	9.364	N.am	140	HIS375	0.000	
2176	  CA	-0.515	-2.869	8.715	C.3	140	HIS375	0.000	
2177	   C	-0.619	-2.779	7.190	C.2	140	HIS375	0.000	
2178	   O	-0.199	-3.683	6.469	O.2	140	HIS375	0.000	
2179	  CB	-0.439	-4.328	9.193	C.3	140	HIS375	0.000	
2180	  CG	-0.409	-4.460	10.685	C.2	140	HIS375	0.000	
2181	 CD2	0.472	-3.988	11.608	C.2	140	HIS375	0.000	
2182	 ND1	-1.387	-5.130	11.391	N.2	140	HIS375	0.000	
2183	 CE1	-1.106	-5.083	12.682	C.2	140	HIS375	0.000	
2184	 NE2	0.006	-4.383	12.839	N.pl3	140	HIS375	0.000	
2185	   H	-1.457	-1.315	9.830	 H	140	HIS375	0.000	
2186	  HA	0.410	-2.367	8.998	 H	140	HIS375	0.000	
2187	 HB2	0.466	-4.779	8.788	 H	140	HIS375	0.000	
2188	 HB3	-1.311	-4.862	8.816	 H	140	HIS375	0.000	
2189	 HD2	1.366	-3.415	11.410	 H	140	HIS375	0.000	
2190	 HE1	-1.684	-5.538	13.472	 H	140	HIS375	0.000	
2191	 HE2	0.444	-4.171	13.725	 H	140	HIS375	0.000	
2192	   N	-1.238	-1.689	6.725	N.am	141	LEU376	0.000	
2193	  CA	-1.348	-1.406	5.309	C.3	141	LEU376	0.000	
2194	   C	0.030	-0.950	4.858	C.2	141	LEU376	0.000	
2195	   O	0.614	-0.045	5.476	O.2	141	LEU376	0.000	
2196	  CB	-2.373	-0.303	5.019	C.3	141	LEU376	0.000	
2197	  CG	-2.357	0.401	3.634	C.3	141	LEU376	0.000	
2198	 CD1	-2.740	-0.602	2.630	C.3	141	LEU376	0.000	
2199	 CD2	-3.325	1.549	3.602	C.3	141	LEU376	0.000	
2200	   H	-1.643	-1.041	7.384	 H	141	LEU376	0.000	
2201	  HA	-1.688	-2.296	4.779	 H	141	LEU376	0.000	
2202	 HB2	-2.228	0.471	5.772	 H	141	LEU376	0.000	
2203	 HB3	-3.361	-0.747	5.139	 H	141	LEU376	0.000	
2204	  HG	-1.365	0.804	3.432	 H	141	LEU376	0.000	
2205	HD11	-3.734	-0.985	2.860	 H	141	LEU376	0.000	
2206	HD12	-2.022	-1.423	2.644	 H	141	LEU376	0.000	
2207	HD13	-2.747	-0.143	1.642	 H	141	LEU376	0.000	
2208	HD21	-4.332	1.181	3.801	 H	141	LEU376	0.000	
2209	HD22	-3.298	2.019	2.619	 H	141	LEU376	0.000	
2210	HD23	-3.048	2.279	4.362	 H	141	LEU376	0.000	
2211	   N	0.530	-1.584	3.797	N.am	142	VAL377	0.000	
2212	  CA	1.856	-1.291	3.284	C.3	142	VAL377	0.000	
2213	   C	1.776	-0.844	1.843	C.2	142	VAL377	0.000	
2214	   O	1.179	-1.541	0.997	O.2	142	VAL377	0.000	
2215	  CB	2.816	-2.519	3.365	C.3	142	VAL377	0.000	
2216	 CG1	4.201	-2.102	2.861	C.3	142	VAL377	0.000	
2217	 CG2	2.917	-3.063	4.818	C.3	142	VAL377	0.000	
2218	   H	-0.029	-2.287	3.336	 H	142	VAL377	0.000	
2219	  HA	2.258	-0.496	3.913	 H	142	VAL377	0.000	
2220	  HB	2.417	-3.318	2.741	 H	142	VAL377	0.000	
2221	HG11	4.593	-1.304	3.491	 H	142	VAL377	0.000	
2222	HG12	4.123	-1.749	1.833	 H	142	VAL377	0.000	
2223	HG13	4.875	-2.959	2.900	 H	142	VAL377	0.000	
2224	HG21	3.314	-2.286	5.471	 H	142	VAL377	0.000	
2225	HG22	3.580	-3.928	4.836	 H	142	VAL377	0.000	
2226	HG23	1.926	-3.358	5.165	 H	142	VAL377	0.000	
2227	   N	2.424	0.292	1.564	N.am	143	LYS378	0.000	
2228	  CA	2.623	0.789	0.188	C.3	143	LYS378	0.000	
2229	   C	4.101	0.882	-0.268	C.2	143	LYS378	0.000	
2230	   O	4.978	1.425	0.424	O.2	143	LYS378	0.000	
2231	  CB	1.878	2.132	-0.022	C.3	143	LYS378	0.000	
2232	  CG	0.389	1.956	0.145	C.3	143	LYS378	0.000	
2233	  CD	-0.326	3.248	-0.006	C.3	143	LYS378	0.000	
2234	  CE	-1.847	3.034	-0.175	C.3	143	LYS378	0.000	
2235	  NZ	-2.523	4.307	-0.645	N.4	143	LYS378	0.000	
2236	   H	2.794	0.836	2.330	 H	143	LYS378	0.000	
2237	  HA	2.187	0.028	-0.459	 H	143	LYS378	0.000	
2238	 HB2	2.082	2.499	-1.028	 H	143	LYS378	0.000	
2239	 HB3	2.236	2.856	0.709	 H	143	LYS378	0.000	
2240	 HG2	0.188	1.553	1.138	 H	143	LYS378	0.000	
2241	 HG3	0.026	1.259	-0.610	 H	143	LYS378	0.000	
2242	 HD2	0.060	3.766	-0.884	 H	143	LYS378	0.000	
2243	 HD3	-0.149	3.857	0.881	 H	143	LYS378	0.000	
2244	 HE2	-2.274	2.736	0.783	 H	143	LYS378	0.000	
2245	 HE3	-2.018	2.247	-0.909	 H	143	LYS378	0.000	
2246	 HZ1	-2.368	5.040	0.032	 H	143	LYS378	0.000	
2247	 HZ2	-3.515	4.144	-0.745	 H	143	LYS378	0.000	
2248	 HZ3	-2.136	4.584	-1.536	 H	143	LYS378	0.000	
2249	   N	4.361	0.356	-1.448	N.am	144	VAL379	0.000	
2250	  CA	5.620	0.546	-2.125	C.3	144	VAL379	0.000	
2251	   C	5.701	1.968	-2.667	C.2	144	VAL379	0.000	
2252	   O	4.729	2.502	-3.198	O.2	144	VAL379	0.000	
2253	  CB	5.764	-0.518	-3.273	C.3	144	VAL379	0.000	
2254	 CG1	6.885	-0.191	-4.239	C.3	144	VAL379	0.000	
2255	 CG2	5.872	-1.918	-2.718	C.3	144	VAL379	0.000	
2256	   H	3.649	-0.202	-1.896	 H	144	VAL379	0.000	
2257	  HA	6.445	0.404	-1.426	 H	144	VAL379	0.000	
2258	  HB	4.847	-0.474	-3.861	 H	144	VAL379	0.000	
2259	HG11	7.839	-0.218	-3.712	 H	144	VAL379	0.000	
2260	HG12	6.728	0.805	-4.655	 H	144	VAL379	0.000	
2261	HG13	6.896	-0.924	-5.046	 H	144	VAL379	0.000	
2262	HG21	6.780	-2.003	-2.121	 H	144	VAL379	0.000	
2263	HG22	5.909	-2.633	-3.540	 H	144	VAL379	0.000	
2264	HG23	5.005	-2.129	-2.092	 H	144	VAL379	0.000	
2265	   N	6.869	2.590	-2.513	N.am	145	ALA380	0.000	
2266	  CA	7.128	3.960	-2.975	C.3	145	ALA380	0.000	
2267	   C	8.504	4.020	-3.643	C.2	145	ALA380	0.000	
2268	   O	9.110	3.004	-3.876	O.2	145	ALA380	0.000	
2269	  CB	7.019	4.941	-1.799	C.3	145	ALA380	0.000	
2270	   H	7.617	2.092	-2.053	 H	145	ALA380	0.000	
2271	  HA	6.382	4.253	-3.714	 H	145	ALA380	0.000	
2272	 HB1	7.754	4.679	-1.038	 H	145	ALA380	0.000	
2273	 HB2	6.018	4.887	-1.372	 H	145	ALA380	0.000	
2274	 HB3	7.208	5.955	-2.153	 H	145	ALA380	0.000	
2275	   N	9.008	5.206	-3.936	N.am	146	ASP381	0.000	
2276	  CA	10.358	5.384	-4.441	C.3	146	ASP381	0.000	
2277	   C	10.719	6.820	-4.088	C.2	146	ASP381	0.000	
2278	   O	10.229	7.772	-4.706	O.2	146	ASP381	0.000	
2279	  CB	10.387	5.207	-5.966	C.3	146	ASP381	0.000	
2280	  CG	11.780	5.345	-6.546	C.2	146	ASP381	0.000	
2281	 OD1	12.740	5.625	-5.812	O.co2	146	ASP381	0.000	
2282	 OD2	11.935	5.131	-7.754	O.co2	146	ASP381	0.000	
2283	   H	8.429	6.023	-3.803	 H	146	ASP381	0.000	
2284	  HA	11.051	4.658	-4.015	 H	146	ASP381	0.000	
2285	 HB2	9.745	5.964	-6.417	 H	146	ASP381	0.000	
2286	 HB3	10.004	4.216	-6.209	 H	146	ASP381	0.000	
2287	   N	11.597	6.999	-3.114	N.am	147	PHE382	0.000	
2288	  CA	11.850	8.346	-2.602	C.3	147	PHE382	0.000	
2289	   C	13.096	8.977	-3.173	C.2	147	PHE382	0.000	
2290	   O	13.442	10.073	-2.724	O.2	147	PHE382	0.000	
2291	  CB	11.947	8.349	-1.059	C.3	147	PHE382	0.000	
2292	  CG	10.799	7.702	-0.375	C.2	147	PHE382	0.000	
2293	 CD1	11.013	6.701	0.566	C.2	147	PHE382	0.000	
2294	 CD2	9.487	8.062	-0.679	C.2	147	PHE382	0.000	
2295	 CE1	9.930	6.054	1.200	C.2	147	PHE382	0.000	
2296	 CE2	8.408	7.442	-0.034	C.2	147	PHE382	0.000	
2297	  CZ	8.637	6.416	0.905	C.2	147	PHE382	0.000	
2298	   H	12.091	6.208	-2.726	 H	147	PHE382	0.000	
2299	  HA	10.997	8.943	-2.923	 H	147	PHE382	0.000	
2300	 HB2	12.005	9.385	-0.723	 H	147	PHE382	0.000	
2301	 HB3	12.857	7.822	-0.773	 H	147	PHE382	0.000	
2302	 HD1	12.024	6.413	0.816	 H	147	PHE382	0.000	
2303	 HD2	9.300	8.826	-1.419	 H	147	PHE382	0.000	
2304	 HE1	10.119	5.272	1.920	 H	147	PHE382	0.000	
2305	 HE2	7.398	7.751	-0.257	 H	147	PHE382	0.000	
2306	  HZ	7.807	5.920	1.386	 H	147	PHE382	0.000	
2307	   N	13.810	8.284	-4.084	N.am	148	GLY383	0.000	
2308	  CA	15.069	8.801	-4.660	C.3	148	GLY383	0.000	
2309	   C	16.181	8.907	-3.630	C.2	148	GLY383	0.000	
2310	   O	16.825	9.931	-3.495	O.2	148	GLY383	0.000	
2311	   H	13.472	7.381	-4.384	 H	148	GLY383	0.000	
2312	 HA2	14.882	9.791	-5.075	 H	148	GLY383	0.000	
2313	 HA3	15.392	8.128	-5.454	 H	148	GLY383	0.000	
2314	   N	16.424	7.820	-2.922	N.am	149	LEU384	0.000	
2315	  CA	17.322	7.783	-1.786	C.3	149	LEU384	0.000	
2316	   C	18.869	7.766	-2.068	C.2	149	LEU384	0.000	
2317	   O	19.650	8.146	-1.178	O.2	149	LEU384	0.000	
2318	  CB	16.890	6.597	-0.890	C.3	149	LEU384	0.000	
2319	  CG	15.488	6.732	-0.246	C.3	149	LEU384	0.000	
2320	 CD1	15.079	5.480	0.550	C.3	149	LEU384	0.000	
2321	 CD2	15.383	7.995	0.651	C.3	149	LEU384	0.000	
2322	   H	15.957	6.964	-3.188	 H	149	LEU384	0.000	
2323	  HA	17.212	8.748	-1.291	 H	149	LEU384	0.000	
2324	 HB2	17.621	6.497	-0.087	 H	149	LEU384	0.000	
2325	 HB3	16.895	5.694	-1.500	 H	149	LEU384	0.000	
2326	  HG	14.789	6.840	-1.076	 H	149	LEU384	0.000	
2327	HD11	15.761	5.344	1.389	 H	149	LEU384	0.000	
2328	HD12	15.125	4.606	-0.100	 H	149	LEU384	0.000	
2329	HD13	14.063	5.602	0.923	 H	149	LEU384	0.000	
2330	HD21	16.076	7.904	1.488	 H	149	LEU384	0.000	
2331	HD22	14.366	8.087	1.031	 H	149	LEU384	0.000	
2332	HD23	15.634	8.879	0.065	 H	149	LEU384	0.000	
2333	   N	19.283	7.337	-3.282	N.am	150	SER385	0.000	
2334	  CA	20.702	7.281	-3.731	C.3	150	SER385	0.000	
2335	   C	21.582	8.396	-3.205	C.2	150	SER385	0.000	
2336	   O	22.607	8.113	-2.606	O.2	150	SER385	0.000	
2337	  CB	20.848	7.393	-5.258	C.3	150	SER385	0.000	
2338	  OG	19.665	7.047	-5.927	O.3	150	SER385	0.000	
2339	   H	18.575	7.031	-3.934	 H	150	SER385	0.000	
2340	  HA	21.018	6.315	-3.338	 H	150	SER385	0.000	
2341	 HB2	21.645	6.725	-5.585	 H	150	SER385	0.000	
2342	 HB3	21.107	8.420	-5.512	 H	150	SER385	0.000	
2343	  HG	19.453	6.140	-5.691	 H	150	SER385	0.000	
2344	   N	21.200	9.648	-3.494	N.am	151	ARG386	0.000	
2345	  CA	22.009	10.856	-3.174	C.3	151	ARG386	0.000	
2346	   C	21.682	11.520	-1.813	C.2	151	ARG386	0.000	
2347	   O	22.549	12.152	-1.209	O.2	151	ARG386	0.000	
2348	  CB	21.957	11.893	-4.315	C.3	151	ARG386	0.000	
2349	  CG	22.987	11.673	-5.480	C.3	151	ARG386	0.000	
2350	   H	20.312	9.780	-3.957	 H	151	ARG386	0.000	
2351	  HA	23.028	10.481	-3.075	 H	151	ARG386	0.000	
2352	 HB2	22.144	12.876	-3.883	 H	151	ARG386	0.000	
2353	 HB3	20.955	11.870	-4.744	 H	151	ARG386	0.000	
2354	 HG1	24.000	11.692	-5.078	 H	151	ARG386	0.000	
2355	 HG2	22.874	12.466	-6.219	 H	151	ARG386	0.000	
2356	 HG3	22.801	10.708	-5.952	 H	151	ARG386	0.000	
2357	   N	20.447	11.377	-1.332	N.3	152	LEU387	0.000	
2358	  CA	20.127	11.764	0.036	C.3	152	LEU387	0.000	
2359	   C	20.922	10.887	1.048	C.2	152	LEU387	0.000	
2360	   O	21.947	11.330	1.614	O.2	152	LEU387	0.000	
2361	  CB	18.605	11.682	0.284	C.3	152	LEU387	0.000	
2362	   H	19.723	10.996	-1.924	 H	152	LEU387	0.000	
2363	  HA	20.427	12.800	0.187	 H	152	LEU387	0.000	
2364	 HB1	18.268	10.656	0.141	 H	152	LEU387	0.000	
2365	 HB2	18.087	12.336	-0.419	 H	152	LEU387	0.000	
2366	 HB3	18.385	11.998	1.303	 H	152	LEU387	0.000	
2367	   N	20.454	9.636	1.210	N.am	153	MET388	0.000	
2368	  CA	20.889	8.667	2.241	C.3	153	MET388	0.000	
2369	   C	22.334	8.748	2.778	C.2	153	MET388	0.000	
2370	   O	23.292	9.082	2.063	O.2	153	MET388	0.000	
2371	  CB	20.504	7.228	1.835	C.3	153	MET388	0.000	
2372	  CG	20.686	6.195	2.945	C.3	153	MET388	0.000	
2373	  SD	19.376	4.950	3.086	S.3	153	MET388	0.000	
2374	  CE	18.066	5.848	3.978	C.3	153	MET388	0.000	
2375	   H	19.739	9.329	0.566	 H	153	MET388	0.000	
2376	  HA	20.326	8.988	3.117	 H	153	MET388	0.000	
2377	 HB2	21.125	6.934	0.989	 H	153	MET388	0.000	
2378	 HB3	19.456	7.226	1.534	 H	153	MET388	0.000	
2379	 HG2	20.743	6.729	3.893	 H	153	MET388	0.000	
2380	 HG3	21.625	5.672	2.765	 H	153	MET388	0.000	
2381	 HE1	17.209	5.190	4.125	 H	153	MET388	0.000	
2382	 HE2	17.760	6.718	3.396	 H	153	MET388	0.000	
2383	 HE3	18.444	6.174	4.947	 H	153	MET388	0.000	
2384	   N	22.449	8.388	4.057	N.am	154	THR389	0.000	
2385	  CA	23.596	8.696	4.902	C.3	154	THR389	0.000	
2386	   C	24.298	7.416	5.376	C.2	154	THR389	0.000	
2387	   O	23.989	6.876	6.449	O.2	154	THR389	0.000	
2388	  CB	23.155	9.558	6.149	C.3	154	THR389	0.000	
2389	 CG2	24.323	10.424	6.661	C.3	154	THR389	0.000	
2390	 OG1	22.067	10.425	5.789	O.3	154	THR389	0.000	
2391	   H	21.689	7.867	4.469	 H	154	THR389	0.000	
2392	  HA	24.300	9.274	4.303	 H	154	THR389	0.000	
2393	  HB	22.844	8.870	6.936	 H	154	THR389	0.000	
2394	 HG1	22.380	11.012	5.097	 H	154	THR389	0.000	
2395	HG21	24.636	11.112	5.876	 H	154	THR389	0.000	
2396	HG22	25.159	9.781	6.935	 H	154	THR389	0.000	
2397	HG23	24.000	10.991	7.534	 H	154	THR389	0.000	
2398	   N	25.239	6.935	4.583	N.am	155	GLY390	0.000	
2399	  CA	26.080	5.849	5.009	C.3	155	GLY390	0.000	
2400	   C	26.509	4.966	3.857	C.2	155	GLY390	0.000	
2401	   O	26.568	5.407	2.701	O.2	155	GLY390	0.000	
2402	   H	25.370	7.335	3.666	 H	155	GLY390	0.000	
2403	 HA2	25.531	5.243	5.729	 H	155	GLY390	0.000	
2404	 HA3	26.970	6.262	5.484	 H	155	GLY390	0.000	
2405	   N	26.784	3.712	4.193	N.am	156	ASP391	0.000	
2406	  CA	27.269	2.717	3.248	C.3	156	ASP391	0.000	
2407	   C	26.103	1.994	2.574	C.2	156	ASP391	0.000	
2408	   O	26.360	0.998	1.887	O.2	156	ASP391	0.000	
2409	  CB	28.173	1.682	3.962	C.3	156	ASP391	0.000	
2410	   H	26.651	3.433	5.155	 H	156	ASP391	0.000	
2411	  HA	27.850	3.236	2.486	 H	156	ASP391	0.000	
2412	 HB1	27.595	1.160	4.725	 H	156	ASP391	0.000	
2413	 HB2	29.012	2.196	4.431	 H	156	ASP391	0.000	
2414	 HB3	28.548	0.963	3.234	 H	156	ASP391	0.000	
2415	   N	24.848	2.467	2.765	N.am	157	THR392	0.000	
2416	  CA	23.662	1.827	2.121	C.3	157	THR392	0.000	
2417	   C	23.763	1.910	0.594	C.2	157	THR392	0.000	
2418	   O	23.663	0.901	-0.089	O.2	157	THR392	0.000	
2419	  CB	22.280	2.380	2.569	C.3	157	THR392	0.000	
2420	 CG2	21.166	1.755	1.700	C.3	157	THR392	0.000	
2421	 OG1	22.057	1.993	3.913	O.3	157	THR392	0.000	
2422	   H	24.710	3.273	3.358	 H	157	THR392	0.000	
2423	  HA	23.699	0.792	2.462	 H	157	THR392	0.000	
2424	  HB	22.268	3.465	2.467	 H	157	THR392	0.000	
2425	 HG1	22.077	1.034	3.946	 H	157	THR392	0.000	
2426	HG21	21.186	0.671	1.809	 H	157	THR392	0.000	
2427	HG22	21.330	2.018	0.655	 H	157	THR392	0.000	
2428	HG23	20.197	2.135	2.022	 H	157	THR392	0.000	
2429	   N	23.959	3.127	0.092	N.am	158	TYR393	0.000	
2430	  CA	24.353	3.329	-1.283	C.3	158	TYR393	0.000	
2431	   C	25.846	3.584	-1.415	C.2	158	TYR393	0.000	
2432	   O	26.416	4.370	-0.644	O.2	158	TYR393	0.000	
2433	  CB	23.601	4.492	-1.875	C.3	158	TYR393	0.000	
2434	  CG	22.122	4.292	-1.881	C.2	158	TYR393	0.000	
2435	 CD1	21.328	4.733	-0.811	C.2	158	TYR393	0.000	
2436	 CD2	21.515	3.657	-2.928	C.2	158	TYR393	0.000	
2437	 CE1	19.973	4.557	-0.793	C.2	158	TYR393	0.000	
2438	 CE2	20.148	3.460	-2.936	C.2	158	TYR393	0.000	
2439	  CZ	19.367	3.919	-1.859	C.2	158	TYR393	0.000	
2440	  OH	17.991	3.776	-1.900	O.3	158	TYR393	0.000	
2441	   H	23.829	3.931	0.689	 H	158	TYR393	0.000	
2442	  HA	24.113	2.413	-1.824	 H	158	TYR393	0.000	
2443	 HB2	23.936	4.634	-2.902	 H	158	TYR393	0.000	
2444	 HB3	23.828	5.384	-1.292	 H	158	TYR393	0.000	
2445	 HD1	21.803	5.227	0.024	 H	158	TYR393	0.000	
2446	 HD2	22.111	3.305	-3.757	 H	158	TYR393	0.000	
2447	 HE1	19.386	4.911	0.040	 H	158	TYR393	0.000	
2448	 HE2	19.680	2.954	-3.767	 H	158	TYR393	0.000	
2449	  HH	17.650	3.357	-2.694	 H	158	TYR393	0.000	
2450	   N	26.468	2.909	-2.387	N.am	159	THR394	0.000	
2451	  CA	27.857	3.161	-2.707	C.3	159	THR394	0.000	
2452	   C	28.033	3.562	-4.158	C.2	159	THR394	0.000	
2453	   O	27.182	3.256	-4.999	O.2	159	THR394	0.000	
2454	  CB	28.830	2.013	-2.281	C.3	159	THR394	0.000	
2455	 CG2	29.026	1.998	-0.725	C.3	159	THR394	0.000	
2456	 OG1	28.345	0.748	-2.727	O.3	159	THR394	0.000	
2457	   H	25.958	2.210	-2.909	 H	159	THR394	0.000	
2458	  HA	28.149	4.013	-2.094	 H	159	THR394	0.000	
2459	  HB	29.796	2.200	-2.750	 H	159	THR394	0.000	
2460	 HG1	27.495	0.598	-2.306	 H	159	THR394	0.000	
2461	HG21	28.068	1.813	-0.239	 H	159	THR394	0.000	
2462	HG22	29.418	2.962	-0.399	 H	159	THR394	0.000	
2463	HG23	29.730	1.211	-0.454	 H	159	THR394	0.000	
2464	   N	29.122	4.284	-4.434	N.am	160	ALA395	0.000	
2465	  CA	29.356	4.842	-5.770	C.3	160	ALA395	0.000	
2466	   C	29.674	3.771	-6.827	C.2	160	ALA395	0.000	
2467	   O	30.332	2.762	-6.566	O.2	160	ALA395	0.000	
2468	  CB	30.417	5.952	-5.751	C.3	160	ALA395	0.000	
2469	   H	29.802	4.450	-3.705	 H	160	ALA395	0.000	
2470	  HA	28.411	5.294	-6.072	 H	160	ALA395	0.000	
2471	 HB1	31.377	5.532	-5.451	 H	160	ALA395	0.000	
2472	 HB2	30.121	6.725	-5.041	 H	160	ALA395	0.000	
2473	 HB3	30.505	6.388	-6.746	 H	160	ALA395	0.000	
2474	   N	29.098	3.992	-7.994	N.am	161	HIS396	0.000	
2475	  CA	29.397	3.248	-9.190	C.3	161	HIS396	0.000	
2476	   C	29.237	4.255	-10.331	C.2	161	HIS396	0.000	
2477	   O	28.107	4.565	-10.723	O.2	161	HIS396	0.000	
2478	  CB	28.452	2.063	-9.416	C.3	161	HIS396	0.000	
2479	  CG	28.617	1.432	-10.772	C.2	161	HIS396	0.000	
2480	 CD2	29.339	0.354	-11.175	C.2	161	HIS396	0.000	
2481	 ND1	28.018	1.938	-11.914	N.2	161	HIS396	0.000	
2482	 CE1	28.348	1.189	-12.954	C.2	161	HIS396	0.000	
2483	 NE2	29.148	0.222	-12.533	N.pl3	161	HIS396	0.000	
2484	   H	28.406	4.726	-8.051	 H	161	HIS396	0.000	
2485	  HA	30.396	2.816	-9.124	 H	161	HIS396	0.000	
2486	 HB2	27.424	2.414	-9.319	 H	161	HIS396	0.000	
2487	 HB3	28.651	1.309	-8.654	 H	161	HIS396	0.000	
2488	 HD2	29.949	-0.281	-10.549	 H	161	HIS396	0.000	
2489	 HE1	28.021	1.341	-13.972	 H	161	HIS396	0.000	
2490	 HE2	29.553	-0.497	-13.115	 H	161	HIS396	0.000	
2491	   N	30.367	4.773	-10.824	N.am	162	ALA397	0.000	
2492	  CA	30.391	5.702	-11.951	C.3	162	ALA397	0.000	
2493	   C	29.333	6.816	-11.878	C.2	162	ALA397	0.000	
2494	   O	28.351	6.831	-12.654	O.2	162	ALA397	0.000	
2495	  CB	30.266	4.945	-13.236	C.3	162	ALA397	0.000	
2496	   H	31.243	4.509	-10.397	 H	162	ALA397	0.000	
2497	  HA	31.353	6.213	-11.902	 H	162	ALA397	0.000	
2498	 HB1	29.300	4.442	-13.269	 H	162	ALA397	0.000	
2499	 HB2	31.064	4.205	-13.301	 H	162	ALA397	0.000	
2500	 HB3	30.344	5.637	-14.075	 H	162	ALA397	0.000	
2501	   N	29.539	7.745	-10.943	N.am	163	GLY398	0.000	
2502	  CA	28.609	8.876	-10.755	C.3	163	GLY398	0.000	
2503	   C	27.213	8.500	-10.261	C.2	163	GLY398	0.000	
2504	   O	26.518	9.354	-9.690	O.2	163	GLY398	0.000	
2505	   H	30.351	7.672	-10.348	 H	163	GLY398	0.000	
2506	 HA2	28.501	9.386	-11.712	 H	163	GLY398	0.000	
2507	 HA3	29.051	9.557	-10.028	 H	163	GLY398	0.000	
2508	   N	26.813	7.233	-10.471	N.am	164	ALA399	0.000	
2509	  CA	25.619	6.669	-9.824	C.3	164	ALA399	0.000	
2510	   C	25.934	5.965	-8.511	C.2	164	ALA399	0.000	
2511	   O	27.004	5.443	-8.319	O.2	164	ALA399	0.000	
2512	  CB	24.851	5.735	-10.772	C.3	164	ALA399	0.000	
2513	   H	27.351	6.649	-11.095	 H	164	ALA399	0.000	
2514	  HA	24.979	7.518	-9.583	 H	164	ALA399	0.000	
2515	 HB1	25.477	4.879	-11.024	 H	164	ALA399	0.000	
2516	 HB2	24.590	6.275	-11.682	 H	164	ALA399	0.000	
2517	 HB3	23.941	5.388	-10.282	 H	164	ALA399	0.000	
2518	   N	24.960	5.971	-7.608	N.am	165	LYS400	0.000	
2519	  CA	25.039	5.216	-6.351	C.3	165	LYS400	0.000	
2520	   C	24.037	4.058	-6.344	C.2	165	LYS400	0.000	
2521	   O	22.882	4.209	-6.708	O.2	165	LYS400	0.000	
2522	  CB	24.859	6.143	-5.149	C.3	165	LYS400	0.000	
2523	  CG	25.567	7.494	-5.310	C.3	165	LYS400	0.000	
2524	  CD	26.527	7.744	-4.162	C.3	165	LYS400	0.000	
2525	  CE	25.829	8.421	-3.025	C.3	165	LYS400	0.000	
2526	  NZ	26.557	8.174	-1.730	N.4	165	LYS400	0.000	
2527	   H	24.131	6.517	-7.794	 H	165	LYS400	0.000	
2528	  HA	26.034	4.777	-6.272	 H	165	LYS400	0.000	
2529	 HB2	25.260	5.645	-4.266	 H	165	LYS400	0.000	
2530	 HB3	23.793	6.325	-5.011	 H	165	LYS400	0.000	
2531	 HG2	24.820	8.288	-5.329	 H	165	LYS400	0.000	
2532	 HG3	26.124	7.496	-6.247	 H	165	LYS400	0.000	
2533	 HD2	27.343	8.377	-4.510	 H	165	LYS400	0.000	
2534	 HD3	26.929	6.790	-3.818	 H	165	LYS400	0.000	
2535	 HE2	24.814	8.031	-2.945	 H	165	LYS400	0.000	
2536	 HE3	25.792	9.494	-3.216	 H	165	LYS400	0.000	
2537	 HZ1	26.594	7.182	-1.548	 H	165	LYS400	0.000	
2538	 HZ2	26.069	8.637	-0.976	 H	165	LYS400	0.000	
2539	 HZ3	27.496	8.540	-1.797	 H	165	LYS400	0.000	
2540	   N	24.518	2.882	-5.983	N.am	166	PHE401	0.000	
2541	  CA	23.698	1.681	-5.986	C.3	166	PHE401	0.000	
2542	   C	23.723	1.127	-4.609	C.2	166	PHE401	0.000	
2543	   O	24.743	1.195	-3.965	O.2	166	PHE401	0.000	
2544	  CB	24.195	0.649	-7.021	C.3	166	PHE401	0.000	
2545	  CG	23.941	1.081	-8.442	C.2	166	PHE401	0.000	
2546	 CD1	24.933	0.998	-9.396	C.2	166	PHE401	0.000	
2547	 CD2	22.699	1.627	-8.798	C.2	166	PHE401	0.000	
2548	 CE1	24.703	1.434	-10.688	C.2	166	PHE401	0.000	
2549	 CE2	22.446	2.072	-10.094	C.2	166	PHE401	0.000	
2550	  CZ	23.453	1.981	-11.041	C.2	166	PHE401	0.000	
2551	   H	25.484	2.814	-5.696	 H	166	PHE401	0.000	
2552	  HA	22.677	1.926	-6.279	 H	166	PHE401	0.000	
2553	 HB2	23.680	-0.295	-6.846	 H	166	PHE401	0.000	
2554	 HB3	25.268	0.509	-6.886	 H	166	PHE401	0.000	
2555	 HD1	25.897	0.589	-9.132	 H	166	PHE401	0.000	
2556	 HD2	21.922	1.703	-8.052	 H	166	PHE401	0.000	
2557	 HE1	25.484	1.355	-11.430	 H	166	PHE401	0.000	
2558	 HE2	21.481	2.481	-10.356	 H	166	PHE401	0.000	
2559	  HZ	23.280	2.328	-12.049	 H	166	PHE401	0.000	
2560	   N	22.579	0.616	-4.135	N.am	167	PRO402	0.000	
2561	  CA	22.599	-0.106	-2.850	C.3	167	PRO402	0.000	
2562	   C	23.060	-1.514	-3.132	C.2	167	PRO402	0.000	
2563	   O	22.212	-2.335	-3.477	O.2	167	PRO402	0.000	
2564	  CB	21.123	-0.114	-2.417	C.3	167	PRO402	0.000	
2565	  CG	20.308	0.086	-3.749	C.3	167	PRO402	0.000	
2566	  CD	21.238	0.687	-4.764	C.3	167	PRO402	0.000	
2567	  HA	23.249	0.332	-2.092	 H	167	PRO402	0.000	
2568	 HB2	20.923	0.700	-1.719	 H	167	PRO402	0.000	
2569	 HB3	20.866	-1.065	-1.949	 H	167	PRO402	0.000	
2570	 HG2	19.466	0.756	-3.574	 H	167	PRO402	0.000	
2571	 HG3	19.939	-0.875	-4.107	 H	167	PRO402	0.000	
2572	 HD2	21.217	0.115	-5.691	 H	167	PRO402	0.000	
2573	 HD3	20.965	1.722	-4.970	 H	167	PRO402	0.000	
2574	   N	24.377	-1.789	-3.025	N.am	168	ILE403	0.000	
2575	  CA	25.002	-3.097	-3.378	C.3	168	ILE403	0.000	
2576	   C	24.295	-4.350	-2.903	C.2	168	ILE403	0.000	
2577	   O	24.174	-5.374	-3.638	O.2	168	ILE403	0.000	
2578	  CB	26.459	-3.193	-2.845	C.3	168	ILE403	0.000	
2579	 CG1	27.356	-2.061	-3.418	C.3	168	ILE403	0.000	
2580	 CG2	27.087	-4.580	-3.079	C.3	168	ILE403	0.000	
2581	 CD1	27.229	-1.820	-4.893	C.3	168	ILE403	0.000	
2582	   H	24.982	-1.058	-2.681	 H	168	ILE403	0.000	
2583	  HA	24.939	-3.081	-4.466	 H	168	ILE403	0.000	
2584	  HB	26.399	-3.055	-1.765	 H	168	ILE403	0.000	
2585	HG12	28.395	-2.318	-3.208	 H	168	ILE403	0.000	
2586	HG13	27.099	-1.136	-2.903	 H	168	ILE403	0.000	
2587	HG21	27.168	-4.765	-4.150	 H	168	ILE403	0.000	
2588	HG22	26.458	-5.345	-2.625	 H	168	ILE403	0.000	
2589	HG23	28.079	-4.610	-2.629	 H	168	ILE403	0.000	
2590	HD11	27.481	-2.732	-5.434	 H	168	ILE403	0.000	
2591	HD12	27.909	-1.021	-5.190	 H	168	ILE403	0.000	
2592	HD13	26.205	-1.530	-5.127	 H	168	ILE403	0.000	
2593	   N	23.929	-4.317	-1.623	N.am	169	LYS404	0.000	
2594	  CA	23.359	-5.481	-0.938	C.3	169	LYS404	0.000	
2595	   C	21.922	-5.746	-1.348	C.2	169	LYS404	0.000	
2596	   O	21.396	-6.760	-0.977	O.2	169	LYS404	0.000	
2597	  CB	23.447	-5.279	0.582	C.3	169	LYS404	0.000	
2598	  CG	24.743	-5.780	1.173	C.3	169	LYS404	0.000	
2599	  CD	25.092	-5.065	2.516	C.3	169	LYS404	0.000	
2600	  CE	26.552	-5.518	2.926	C.3	169	LYS404	0.000	
2601	  NZ	26.766	-5.699	4.419	N.4	169	LYS404	0.000	
2602	   H	24.050	-3.459	-1.105	 H	169	LYS404	0.000	
2603	  HA	23.942	-6.354	-1.232	 H	169	LYS404	0.000	
2604	 HB2	22.622	-5.815	1.051	 H	169	LYS404	0.000	
2605	 HB3	23.357	-4.214	0.797	 H	169	LYS404	0.000	
2606	 HG2	25.548	-5.600	0.460	 H	169	LYS404	0.000	
2607	 HG3	24.655	-6.851	1.358	 H	169	LYS404	0.000	
2608	 HD2	24.380	-5.356	3.288	 H	169	LYS404	0.000	
2609	 HD3	25.061	-3.984	2.381	 H	169	LYS404	0.000	
2610	 HE2	27.253	-4.762	2.572	 H	169	LYS404	0.000	
2611	 HE3	26.763	-6.468	2.435	 H	169	LYS404	0.000	
2612	 HZ1	26.575	-4.829	4.894	 H	169	LYS404	0.000	
2613	 HZ2	27.722	-5.974	4.591	 H	169	LYS404	0.000	
2614	 HZ3	26.142	-6.415	4.764	 H	169	LYS404	0.000	
2615	   N	21.304	-4.835	-2.098	N.am	170	TRP405	0.000	
2616	  CA	19.976	-5.096	-2.720	C.3	170	TRP405	0.000	
2617	   C	20.011	-5.413	-4.220	C.2	170	TRP405	0.000	
2618	   O	18.968	-5.732	-4.784	O.2	170	TRP405	0.000	
2619	  CB	18.998	-3.924	-2.482	C.3	170	TRP405	0.000	
2620	  CG	18.470	-3.860	-1.001	C.2	170	TRP405	0.000	
2621	 CD1	17.260	-4.251	-0.563	C.2	170	TRP405	0.000	
2622	 CD2	19.185	-3.377	0.174	C.2	170	TRP405	0.000	
2623	 CE2	18.312	-3.498	1.265	C.2	170	TRP405	0.000	
2624	 CE3	20.483	-2.839	0.386	C.2	170	TRP405	0.000	
2625	 NE1	17.144	-4.028	0.795	N.pl3	170	TRP405	0.000	
2626	 CZ2	18.688	-3.134	2.568	C.2	170	TRP405	0.000	
2627	 CZ3	20.859	-2.479	1.623	C.2	170	TRP405	0.000	
2628	 CH2	19.964	-2.638	2.736	C.2	170	TRP405	0.000	
2629	   H	21.750	-3.942	-2.249	 H	170	TRP405	0.000	
2630	  HA	19.628	-5.998	-2.217	 H	170	TRP405	0.000	
2631	 HB2	18.145	-4.042	-3.150	 H	170	TRP405	0.000	
2632	 HB3	19.512	-2.990	-2.709	 H	170	TRP405	0.000	
2633	 HD1	16.488	-4.679	-1.186	 H	170	TRP405	0.000	
2634	 HE1	16.325	-4.226	1.352	 H	170	TRP405	0.000	
2635	 HE3	21.163	-2.721	-0.444	 H	170	TRP405	0.000	
2636	 HZ2	18.008	-3.237	3.401	 H	170	TRP405	0.000	
2637	 HZ3	21.844	-2.065	1.783	 H	170	TRP405	0.000	
2638	 HH2	20.297	-2.363	3.725	 H	170	TRP405	0.000	
2639	   N	21.199	-5.337	-4.855	N.am	171	THR406	0.000	
2640	  CA	21.354	-5.232	-6.311	C.3	171	THR406	0.000	
2641	   C	21.660	-6.570	-6.984	C.2	171	THR406	0.000	
2642	   O	22.581	-7.315	-6.518	O.2	171	THR406	0.000	
2643	  CB	22.446	-4.227	-6.616	C.3	171	THR406	0.000	
2644	 CG2	22.556	-3.882	-8.135	C.3	171	THR406	0.000	
2645	 OG1	22.087	-3.039	-5.950	O.3	171	THR406	0.000	
2646	   H	22.037	-5.354	-4.292	 H	171	THR406	0.000	
2647	  HA	20.399	-4.901	-6.720	 H	171	THR406	0.000	
2648	  HB	23.400	-4.649	-6.302	 H	171	THR406	0.000	
2649	 HG1	21.239	-2.755	-6.299	 H	171	THR406	0.000	
2650	HG21	21.614	-3.456	-8.480	 H	171	THR406	0.000	
2651	HG22	22.772	-4.789	-8.699	 H	171	THR406	0.000	
2652	HG23	23.358	-3.160	-8.286	 H	171	THR406	0.000	
2653	   N	20.897	-6.897	-8.045	N.am	172	ALA407	0.000	
2654	  CA	21.019	-8.226	-8.651	C.3	172	ALA407	0.000	
2655	   C	22.447	-8.334	-9.249	C.2	172	ALA407	0.000	
2656	   O	23.041	-7.312	-9.543	O.2	172	ALA407	0.000	
2657	  CB	19.900	-8.474	-9.661	C.3	172	ALA407	0.000	
2658	   H	20.242	-6.228	-8.422	 H	172	ALA407	0.000	
2659	  HA	20.897	-9.016	-7.911	 H	172	ALA407	0.000	
2660	 HB1	19.946	-7.721	-10.448	 H	172	ALA407	0.000	
2661	 HB2	18.935	-8.414	-9.157	 H	172	ALA407	0.000	
2662	 HB3	20.019	-9.465	-10.099	 H	172	ALA407	0.000	
2663	   N	23.065	-9.519	-9.264	N.am	173	PRO408	0.000	
2664	  CA	24.434	-9.605	-9.854	C.3	173	PRO408	0.000	
2665	   C	24.550	-8.988	-11.267	C.2	173	PRO408	0.000	
2666	   O	25.536	-8.270	-11.547	O.2	173	PRO408	0.000	
2667	  CB	24.684	-11.087	-9.977	C.3	173	PRO408	0.000	
2668	  CG	23.688	-11.742	-9.102	C.3	173	PRO408	0.000	
2669	  CD	22.582	-10.813	-8.782	C.3	173	PRO408	0.000	
2670	  HA	25.138	-9.057	-9.229	 H	173	PRO408	0.000	
2671	 HB2	25.694	-11.329	-9.649	 H	173	PRO408	0.000	
2672	 HB3	24.551	-11.409	-11.010	 H	173	PRO408	0.000	
2673	 HG2	24.174	-12.052	-8.177	 H	173	PRO408	0.000	
2674	 HG3	23.285	-12.617	-9.612	 H	173	PRO408	0.000	
2675	 HD2	21.668	-11.104	-9.301	 H	173	PRO408	0.000	
2676	 HD3	22.397	-10.784	-7.709	 H	173	PRO408	0.000	
2677	   N	23.520	-9.193	-12.115	N.am	174	GLU409	0.000	
2678	  CA	23.598	-8.768	-13.529	C.3	174	GLU409	0.000	
2679	   C	23.598	-7.276	-13.563	C.2	174	GLU409	0.000	
2680	   O	24.155	-6.668	-14.487	O.2	174	GLU409	0.000	
2681	  CB	22.510	-9.427	-14.433	C.3	174	GLU409	0.000	
2682	  CG	20.984	-9.031	-14.251	C.3	174	GLU409	0.000	
2683	  CD	20.276	-9.663	-13.050	C.2	174	GLU409	0.000	
2684	 OE1	20.852	-10.467	-12.285	O.co2	174	GLU409	0.000	
2685	 OE2	19.088	-9.377	-12.880	O.co2	174	GLU409	0.000	
2686	   H	22.682	-9.644	-11.778	 H	174	GLU409	0.000	
2687	  HA	24.529	-9.127	-13.968	 H	174	GLU409	0.000	
2688	 HB2	22.578	-10.503	-14.274	 H	174	GLU409	0.000	
2689	 HB3	22.775	-9.195	-15.465	 H	174	GLU409	0.000	
2690	 HG2	20.450	-9.333	-15.152	 H	174	GLU409	0.000	
2691	 HG3	20.929	-7.948	-14.141	 H	174	GLU409	0.000	
2692	   N	23.028	-6.678	-12.520	N.am	175	SER410	0.000	
2693	  CA	22.959	-5.223	-12.386	C.3	175	SER410	0.000	
2694	   C	24.298	-4.672	-11.889	C.2	175	SER410	0.000	
2695	   O	24.744	-3.610	-12.355	O.2	175	SER410	0.000	
2696	  CB	21.824	-4.805	-11.453	C.3	175	SER410	0.000	
2697	  OG	20.578	-5.423	-11.754	O.3	175	SER410	0.000	
2698	   H	22.626	-7.252	-11.793	 H	175	SER410	0.000	
2699	  HA	22.750	-4.802	-13.370	 H	175	SER410	0.000	
2700	 HB2	21.698	-3.725	-11.525	 H	175	SER410	0.000	
2701	 HB3	22.101	-5.071	-10.433	 H	175	SER410	0.000	
2702	  HG	20.344	-5.182	-12.654	 H	175	SER410	0.000	
2703	   N	24.926	-5.381	-10.924	N.am	176	LEU411	0.000	
2704	  CA	26.311	-5.097	-10.466	C.3	176	LEU411	0.000	
2705	   C	27.343	-5.325	-11.554	C.2	176	LEU411	0.000	
2706	   O	28.263	-4.536	-11.704	O.2	176	LEU411	0.000	
2707	  CB	26.717	-5.958	-9.267	C.3	176	LEU411	0.000	
2708	  CG	25.956	-5.667	-7.972	C.3	176	LEU411	0.000	
2709	 CD1	26.176	-6.836	-6.990	C.3	176	LEU411	0.000	
2710	 CD2	26.222	-4.255	-7.417	C.3	176	LEU411	0.000	
2711	   H	24.426	-6.144	-10.490	 H	176	LEU411	0.000	
2712	  HA	26.294	-4.045	-10.183	 H	176	LEU411	0.000	
2713	 HB2	27.779	-5.794	-9.078	 H	176	LEU411	0.000	
2714	 HB3	26.552	-7.002	-9.529	 H	176	LEU411	0.000	
2715	  HG	24.885	-5.627	-8.170	 H	176	LEU411	0.000	
2716	HD11	27.238	-6.920	-6.758	 H	176	LEU411	0.000	
2717	HD12	25.829	-7.763	-7.445	 H	176	LEU411	0.000	
2718	HD13	25.617	-6.650	-6.073	 H	176	LEU411	0.000	
2719	HD21	27.280	-4.154	-7.172	 H	176	LEU411	0.000	
2720	HD22	25.624	-4.098	-6.520	 H	176	LEU411	0.000	
2721	HD23	25.952	-3.513	-8.168	 H	176	LEU411	0.000	
2722	   N	27.197	-6.423	-12.286	N.am	177	ALA412	0.000	
2723	  CA	28.143	-6.768	-13.357	C.3	177	ALA412	0.000	
2724	   C	27.988	-5.986	-14.661	C.2	177	ALA412	0.000	
2725	   O	29.000	-5.527	-15.201	O.2	177	ALA412	0.000	
2726	  CB	28.191	-8.315	-13.618	C.3	177	ALA412	0.000	
2727	   H	26.416	-7.037	-12.102	 H	177	ALA412	0.000	
2728	  HA	29.107	-6.444	-12.965	 H	177	ALA412	0.000	
2729	 HB1	27.230	-8.647	-14.011	 H	177	ALA412	0.000	
2730	 HB2	28.401	-8.834	-12.683	 H	177	ALA412	0.000	
2731	 HB3	28.976	-8.537	-14.341	 H	177	ALA412	0.000	
2732	   N	26.751	-5.779	-15.132	N.am	178	TYR413	0.000	
2733	  CA	26.516	-5.340	-16.509	C.3	178	TYR413	0.000	
2734	   C	25.588	-4.138	-16.609	C.2	178	TYR413	0.000	
2735	   O	25.227	-3.717	-17.708	O.2	178	TYR413	0.000	
2736	  CB	25.939	-6.494	-17.346	C.3	178	TYR413	0.000	
2737	  CG	26.737	-7.770	-17.260	C.2	178	TYR413	0.000	
2738	 CD1	26.197	-8.903	-16.663	C.2	178	TYR413	0.000	
2739	 CD2	28.043	-7.851	-17.782	C.2	178	TYR413	0.000	
2740	 CE1	26.934	-10.089	-16.555	C.2	178	TYR413	0.000	
2741	 CE2	28.810	-9.047	-17.675	C.2	178	TYR413	0.000	
2742	  CZ	28.235	-10.158	-17.066	C.2	178	TYR413	0.000	
2743	  OH	28.948	-11.345	-16.957	O.3	178	TYR413	0.000	
2744	   H	25.961	-5.930	-14.522	 H	178	TYR413	0.000	
2745	  HA	27.487	-5.032	-16.898	 H	178	TYR413	0.000	
2746	 HB2	25.908	-6.178	-18.389	 H	178	TYR413	0.000	
2747	 HB3	24.927	-6.697	-16.998	 H	178	TYR413	0.000	
2748	 HD1	25.190	-8.868	-16.274	 H	178	TYR413	0.000	
2749	 HD2	28.471	-6.989	-18.272	 H	178	TYR413	0.000	
2750	 HE1	26.497	-10.953	-16.076	 H	178	TYR413	0.000	
2751	 HE2	29.819	-9.091	-18.059	 H	178	TYR413	0.000	
2752	  HH	29.834	-11.322	-17.327	 H	178	TYR413	0.000	
2753	   N	25.211	-3.574	-15.468	N.am	179	ASN414	0.000	
2754	  CA	24.316	-2.438	-15.435	C.3	179	ASN414	0.000	
2755	   C	22.916	-2.748	-15.991	C.2	179	ASN414	0.000	
2756	   O	22.189	-1.847	-16.405	O.2	179	ASN414	0.000	
2757	  CB	24.976	-1.238	-16.117	C.3	179	ASN414	0.000	
2758	  CG	26.360	-0.964	-15.552	C.2	179	ASN414	0.000	
2759	 ND2	27.364	-0.900	-16.421	N.pl3	179	ASN414	0.000	
2760	 OD1	26.525	-0.851	-14.338	O.2	179	ASN414	0.000	
2761	   H	25.559	-3.949	-14.598	 H	179	ASN414	0.000	
2762	  HA	24.140	-2.184	-14.389	 H	179	ASN414	0.000	
2763	 HB2	24.352	-0.358	-15.966	 H	179	ASN414	0.000	
2764	 HB3	25.064	-1.442	-17.184	 H	179	ASN414	0.000	
2765	HD21	28.308	-0.753	-16.092	 H	179	ASN414	0.000	
2766	HD22	27.183	-0.998	-17.410	 H	179	ASN414	0.000	
2767	   N	22.548	-4.026	-15.908	N.am	180	LYS415	0.000	
2768	  CA	21.285	-4.535	-16.405	C.3	180	LYS415	0.000	
2769	   C	20.171	-4.601	-15.333	C.2	180	LYS415	0.000	
2770	   O	20.152	-5.487	-14.451	O.2	180	LYS415	0.000	
2771	  CB	21.494	-5.912	-17.011	C.3	180	LYS415	0.000	
2772	  CG	22.340	-5.903	-18.251	C.3	180	LYS415	0.000	
2773	  CD	22.258	-7.217	-18.984	C.3	180	LYS415	0.000	
2774	  CE	23.323	-7.257	-20.078	C.3	180	LYS415	0.000	
2775	  NZ	23.005	-8.313	-21.108	N.4	180	LYS415	0.000	
2776	   H	23.185	-4.678	-15.473	 H	180	LYS415	0.000	
2777	  HA	20.942	-3.827	-17.160	 H	180	LYS415	0.000	
2778	 HB2	20.519	-6.329	-17.263	 H	180	LYS415	0.000	
2779	 HB3	21.979	-6.545	-16.268	 H	180	LYS415	0.000	
2780	 HG2	23.377	-5.717	-17.971	 H	180	LYS415	0.000	
2781	 HG3	21.993	-5.107	-18.910	 H	180	LYS415	0.000	
2782	 HD2	21.270	-7.321	-19.434	 H	180	LYS415	0.000	
2783	 HD3	22.425	-8.035	-18.284	 H	180	LYS415	0.000	
2784	 HE2	24.289	-7.480	-19.626	 H	180	LYS415	0.000	
2785	 HE3	23.367	-6.284	-20.568	 H	180	LYS415	0.000	
2786	 HZ1	22.963	-9.218	-20.660	 H	180	LYS415	0.000	
2787	 HZ2	23.725	-8.321	-21.815	 H	180	LYS415	0.000	
2788	 HZ3	22.114	-8.108	-21.537	 H	180	LYS415	0.000	
2789	   N	19.239	-3.667	-15.446	N.am	181	PHE416	0.000	
2790	  CA	18.103	-3.613	-14.581	C.3	181	PHE416	0.000	
2791	   C	16.897	-4.093	-15.355	C.2	181	PHE416	0.000	
2792	   O	16.775	-3.789	-16.514	O.2	181	PHE416	0.000	
2793	  CB	17.939	-2.178	-14.072	C.3	181	PHE416	0.000	
2794	  CG	19.066	-1.748	-13.173	C.2	181	PHE416	0.000	
2795	 CD1	20.305	-1.383	-13.706	C.2	181	PHE416	0.000	
2796	 CD2	18.912	-1.781	-11.775	C.2	181	PHE416	0.000	
2797	 CE1	21.383	-1.014	-12.866	C.2	181	PHE416	0.000	
2798	 CE2	19.957	-1.408	-10.912	C.2	181	PHE416	0.000	
2799	  CZ	21.196	-1.032	-11.450	C.2	181	PHE416	0.000	
2800	   H	19.334	-2.969	-16.169	 H	181	PHE416	0.000	
2801	  HA	18.226	-4.259	-13.711	 H	181	PHE416	0.000	
2802	 HB2	17.004	-2.111	-13.515	 H	181	PHE416	0.000	
2803	 HB3	17.900	-1.506	-14.929	 H	181	PHE416	0.000	
2804	 HD1	20.443	-1.383	-14.777	 H	181	PHE416	0.000	
2805	 HD2	17.969	-2.099	-11.356	 H	181	PHE416	0.000	
2806	 HE1	22.332	-0.722	-13.289	 H	181	PHE416	0.000	
2807	 HE2	19.806	-1.411	-9.842	 H	181	PHE416	0.000	
2808	  HZ	22.009	-0.757	-10.794	 H	181	PHE416	0.000	
2809	   N	16.025	-4.874	-14.724	N.am	182	SER417	0.000	
2810	  CA	14.804	-5.324	-15.320	C.3	182	SER417	0.000	
2811	   C	13.950	-5.673	-14.140	C.2	182	SER417	0.000	
2812	   O	14.417	-5.615	-13.039	O.2	182	SER417	0.000	
2813	  CB	15.037	-6.595	-16.117	C.3	182	SER417	0.000	
2814	  OG	15.285	-7.675	-15.223	O.3	182	SER417	0.000	
2815	   H	16.234	-5.165	-13.780	 H	182	SER417	0.000	
2816	  HA	14.374	-4.578	-15.990	 H	182	SER417	0.000	
2817	 HB2	15.897	-6.461	-16.773	 H	182	SER417	0.000	
2818	 HB3	14.154	-6.815	-16.717	 H	182	SER417	0.000	
2819	  HG	16.065	-7.453	-14.710	 H	182	SER417	0.000	
2820	   N	12.705	-6.072	-14.399	N.am	183	ILE418	0.000	
2821	  CA	11.757	-6.502	-13.418	C.3	183	ILE418	0.000	
2822	   C	12.291	-7.664	-12.629	C.2	183	ILE418	0.000	
2823	   O	11.996	-7.783	-11.427	O.2	183	ILE418	0.000	
2824	  CB	10.384	-6.834	-14.099	C.3	183	ILE418	0.000	
2825	 CG1	9.222	-6.446	-13.208	C.3	183	ILE418	0.000	
2826	 CG2	10.271	-8.319	-14.532	C.3	183	ILE418	0.000	
2827	 CD1	8.764	-7.602	-12.520	C.3	183	ILE418	0.000	
2828	   H	12.408	-6.072	-15.365	 H	183	ILE418	0.000	
2829	  HA	11.586	-5.689	-12.712	 H	183	ILE418	0.000	
2830	  HB	10.340	-6.235	-15.009	 H	183	ILE418	0.000	
2831	HG12	8.414	-6.038	-13.816	 H	183	ILE418	0.000	
2832	HG13	9.548	-5.696	-12.487	 H	183	ILE418	0.000	
2833	HG21	10.310	-8.958	-13.649	 H	183	ILE418	0.000	
2834	HG22	11.097	-8.568	-15.197	 H	183	ILE418	0.000	
2835	HG23	9.326	-8.475	-15.052	 H	183	ILE418	0.000	
2836	HD11	8.438	-8.350	-13.243	 H	183	ILE418	0.000	
2837	HD12	7.928	-7.333	-11.874	 H	183	ILE418	0.000	
2838	HD13	9.574	-8.010	-11.915	 H	183	ILE418	0.000	
2839	   N	13.106	-8.495	-13.285	N.am	184	LYS419	0.000	
2840	  CA	13.879	-9.558	-12.627	C.3	184	LYS419	0.000	
2841	   C	14.933	-9.097	-11.588	C.2	184	LYS419	0.000	
2842	   O	15.273	-9.851	-10.670	O.2	184	LYS419	0.000	
2843	  CB	14.571	-10.421	-13.674	C.3	184	LYS419	0.000	
2844	  CG	13.604	-11.236	-14.551	C.3	184	LYS419	0.000	
2845	  CD	12.615	-11.993	-13.704	C.3	184	LYS419	0.000	
2846	  CE	12.032	-13.167	-14.455	C.3	184	LYS419	0.000	
2847	  NZ	10.797	-13.561	-13.777	N.4	184	LYS419	0.000	
2848	   H	13.195	-8.388	-14.285	 H	184	LYS419	0.000	
2849	  HA	13.134	-10.113	-12.057	 H	184	LYS419	0.000	
2850	 HB2	15.236	-11.115	-13.161	 H	184	LYS419	0.000	
2851	 HB3	15.156	-9.769	-14.323	 H	184	LYS419	0.000	
2852	 HG2	14.177	-11.944	-15.150	 H	184	LYS419	0.000	
2853	 HG3	13.063	-10.558	-15.211	 H	184	LYS419	0.000	
2854	 HD2	11.808	-11.320	-13.415	 H	184	LYS419	0.000	
2855	 HD3	13.121	-12.359	-12.810	 H	184	LYS419	0.000	
2856	 HE2	12.738	-13.998	-14.451	 H	184	LYS419	0.000	
2857	 HE3	11.815	-12.879	-15.484	 H	184	LYS419	0.000	
2858	 HZ1	11.005	-13.826	-12.825	 H	184	LYS419	0.000	
2859	 HZ2	10.381	-14.344	-14.261	 H	184	LYS419	0.000	
2860	 HZ3	10.151	-12.785	-13.776	 H	184	LYS419	0.000	
2861	   N	15.508	-7.914	-11.742	N.am	185	SER420	0.000	
2862	  CA	16.418	-7.485	-10.690	C.3	185	SER420	0.000	
2863	   C	15.560	-6.895	-9.520	C.2	185	SER420	0.000	
2864	   O	15.945	-6.942	-8.334	O.2	185	SER420	0.000	
2865	  CB	17.502	-6.566	-11.214	C.3	185	SER420	0.000	
2866	  OG	16.969	-5.440	-11.883	O.3	185	SER420	0.000	
2867	   H	15.325	-7.338	-12.551	 H	185	SER420	0.000	
2868	  HA	16.980	-8.330	-10.294	 H	185	SER420	0.000	
2869	 HB2	18.129	-7.124	-11.910	 H	185	SER420	0.000	
2870	 HB3	18.107	-6.222	-10.375	 H	185	SER420	0.000	
2871	  HG	16.440	-5.762	-12.617	 H	185	SER420	0.000	
2872	   N	14.364	-6.412	-9.865	N.am	186	ASP421	0.000	
2873	  CA	13.386	-6.058	-8.869	C.3	186	ASP421	0.000	
2874	   C	13.032	-7.297	-8.023	C.2	186	ASP421	0.000	
2875	   O	12.796	-7.209	-6.794	O.2	186	ASP421	0.000	
2876	  CB	12.136	-5.479	-9.531	C.3	186	ASP421	0.000	
2877	  CG	12.267	-4.074	-9.898	C.2	186	ASP421	0.000	
2878	 OD1	13.308	-3.391	-9.571	O.co2	186	ASP421	0.000	
2879	 OD2	11.281	-3.599	-10.517	O.co2	186	ASP421	0.000	
2880	   H	14.141	-6.292	-10.843	 H	186	ASP421	0.000	
2881	  HA	13.806	-5.295	-8.214	 H	186	ASP421	0.000	
2882	 HB2	11.302	-5.577	-8.836	 H	186	ASP421	0.000	
2883	 HB3	11.927	-6.053	-10.433	 H	186	ASP421	0.000	
2884	   N	12.953	-8.431	-8.696	N.am	187	VAL422	0.000	
2885	  CA	12.653	-9.712	-8.028	C.3	187	VAL422	0.000	
2886	   C	13.766	-10.052	-7.083	C.2	187	VAL422	0.000	
2887	   O	13.474	-10.394	-5.944	O.2	187	VAL422	0.000	
2888	  CB	12.395	-10.914	-8.990	C.3	187	VAL422	0.000	
2889	 CG1	12.171	-12.183	-8.173	C.3	187	VAL422	0.000	
2890	 CG2	11.140	-10.613	-9.957	C.3	187	VAL422	0.000	
2891	   H	13.103	-8.421	-9.695	 H	187	VAL422	0.000	
2892	  HA	11.712	-9.556	-7.499	 H	187	VAL422	0.000	
2893	  HB	13.269	-11.058	-9.625	 H	187	VAL422	0.000	
2894	HG11	11.299	-12.054	-7.532	 H	187	VAL422	0.000	
2895	HG12	13.049	-12.378	-7.557	 H	187	VAL422	0.000	
2896	HG13	12.006	-13.024	-8.846	 H	187	VAL422	0.000	
2897	HG21	10.244	-10.462	-9.354	 H	187	VAL422	0.000	
2898	HG22	10.988	-11.457	-10.629	 H	187	VAL422	0.000	
2899	HG23	11.339	-9.714	-10.541	 H	187	VAL422	0.000	
2900	   N	15.024	-9.942	-7.526	N.am	188	TRP423	0.000	
2901	  CA	16.175	-10.074	-6.610	C.3	188	TRP423	0.000	
2902	   C	16.098	-9.170	-5.366	C.2	188	TRP423	0.000	
2903	   O	16.174	-9.656	-4.233	O.2	188	TRP423	0.000	
2904	  CB	17.484	-9.838	-7.314	C.3	188	TRP423	0.000	
2905	  CG	18.698	-10.087	-6.407	C.2	188	TRP423	0.000	
2906	 CD1	19.198	-9.257	-5.409	C.2	188	TRP423	0.000	
2907	 CD2	19.572	-11.230	-6.452	C.2	188	TRP423	0.000	
2908	 CE2	20.588	-11.038	-5.443	C.2	188	TRP423	0.000	
2909	 CE3	19.616	-12.380	-7.257	C.2	188	TRP423	0.000	
2910	 NE1	20.318	-9.857	-4.804	N.pl3	188	TRP423	0.000	
2911	 CZ2	21.604	-11.980	-5.203	C.2	188	TRP423	0.000	
2912	 CZ3	20.624	-13.284	-7.050	C.2	188	TRP423	0.000	
2913	 CH2	21.607	-13.085	-5.995	C.2	188	TRP423	0.000	
2914	   H	15.190	-9.764	-8.507	 H	188	TRP423	0.000	
2915	  HA	16.124	-11.106	-6.263	 H	188	TRP423	0.000	
2916	 HB2	17.513	-8.805	-7.659	 H	188	TRP423	0.000	
2917	 HB3	17.545	-10.510	-8.170	 H	188	TRP423	0.000	
2918	 HD1	18.788	-8.295	-5.138	 H	188	TRP423	0.000	
2919	 HE1	20.838	-9.478	-4.026	 H	188	TRP423	0.000	
2920	 HE3	18.873	-12.547	-8.023	 H	188	TRP423	0.000	
2921	 HZ2	22.343	-11.833	-4.429	 H	188	TRP423	0.000	
2922	 HZ3	20.691	-14.158	-7.680	 H	188	TRP423	0.000	
2923	 HH2	22.363	-13.840	-5.836	 H	188	TRP423	0.000	
2924	   N	15.873	-7.880	-5.566	N.am	189	ALA424	0.000	
2925	  CA	15.724	-6.917	-4.448	C.3	189	ALA424	0.000	
2926	   C	14.542	-7.252	-3.509	C.2	189	ALA424	0.000	
2927	   O	14.648	-7.110	-2.306	O.2	189	ALA424	0.000	
2928	  CB	15.616	-5.517	-4.990	C.3	189	ALA424	0.000	
2929	   H	15.800	-7.541	-6.514	 H	189	ALA424	0.000	
2930	  HA	16.619	-6.994	-3.831	 H	189	ALA424	0.000	
2931	 HB1	14.721	-5.435	-5.608	 H	189	ALA424	0.000	
2932	 HB2	16.495	-5.292	-5.593	 H	189	ALA424	0.000	
2933	 HB3	15.552	-4.811	-4.162	 H	189	ALA424	0.000	
2934	   N	13.438	-7.754	-4.055	N.am	190	PHE425	0.000	
2935	  CA	12.332	-8.281	-3.251	C.3	190	PHE425	0.000	
2936	   C	12.757	-9.427	-2.336	C.2	190	PHE425	0.000	
2937	   O	12.304	-9.475	-1.195	O.2	190	PHE425	0.000	
2938	  CB	11.135	-8.751	-4.147	C.3	190	PHE425	0.000	
2939	  CG	9.958	-9.266	-3.361	C.2	190	PHE425	0.000	
2940	 CD1	9.051	-8.359	-2.742	C.2	190	PHE425	0.000	
2941	 CD2	9.755	-10.617	-3.216	C.2	190	PHE425	0.000	
2942	 CE1	7.973	-8.817	-2.013	C.2	190	PHE425	0.000	
2943	 CE2	8.665	-11.087	-2.484	C.2	190	PHE425	0.000	
2944	  CZ	7.786	-10.153	-1.875	C.2	190	PHE425	0.000	
2945	   H	13.358	-7.772	-5.061	 H	190	PHE425	0.000	
2946	  HA	12.009	-7.450	-2.625	 H	190	PHE425	0.000	
2947	 HB2	11.487	-9.548	-4.802	 H	190	PHE425	0.000	
2948	 HB3	10.803	-7.905	-4.749	 H	190	PHE425	0.000	
2949	 HD1	9.209	-7.296	-2.846	 H	190	PHE425	0.000	
2950	 HD2	10.442	-11.316	-3.669	 H	190	PHE425	0.000	
2951	 HE1	7.286	-8.119	-1.557	 H	190	PHE425	0.000	
2952	 HE2	8.492	-12.148	-2.383	 H	190	PHE425	0.000	
2953	  HZ	6.952	-10.514	-1.291	 H	190	PHE425	0.000	
2954	   N	13.594	-10.351	-2.798	N.am	191	GLY426	0.000	
2955	  CA	14.115	-11.401	-1.911	C.3	191	GLY426	0.000	
2956	   C	14.923	-10.831	-0.731	C.2	191	GLY426	0.000	
2957	   O	14.903	-11.371	0.361	O.2	191	GLY426	0.000	
2958	   H	13.875	-10.331	-3.767	 H	191	GLY426	0.000	
2959	 HA2	14.761	-12.059	-2.491	 H	191	GLY426	0.000	
2960	 HA3	13.275	-11.972	-1.515	 H	191	GLY426	0.000	
2961	   N	15.599	-9.700	-0.915	N.am	192	VAL427	0.000	
2962	  CA	16.363	-9.089	0.178	C.3	192	VAL427	0.000	
2963	   C	15.387	-8.388	1.110	C.2	192	VAL427	0.000	
2964	   O	15.504	-8.482	2.351	O.2	192	VAL427	0.000	
2965	  CB	17.377	-8.062	-0.400	C.3	192	VAL427	0.000	
2966	 CG1	18.140	-7.385	0.694	C.3	192	VAL427	0.000	
2967	 CG2	18.275	-8.786	-1.339	C.3	192	VAL427	0.000	
2968	   H	15.585	-9.254	-1.821	 H	192	VAL427	0.000	
2969	  HA	16.917	-9.853	0.724	 H	192	VAL427	0.000	
2970	  HB	16.853	-7.272	-0.937	 H	192	VAL427	0.000	
2971	HG11	18.688	-8.131	1.270	 H	192	VAL427	0.000	
2972	HG12	17.445	-6.859	1.350	 H	192	VAL427	0.000	
2973	HG13	18.841	-6.672	0.261	 H	192	VAL427	0.000	
2974	HG21	18.800	-9.577	-0.803	 H	192	VAL427	0.000	
2975	HG22	19.000	-8.089	-1.759	 H	192	VAL427	0.000	
2976	HG23	17.683	-9.224	-2.143	 H	192	VAL427	0.000	
2977	   N	14.404	-7.714	0.492	N.am	193	LEU428	0.000	
2978	  CA	13.320	-7.121	1.235	C.3	193	LEU428	0.000	
2979	   C	12.518	-8.154	2.082	C.2	193	LEU428	0.000	
2980	   O	12.220	-7.887	3.245	O.2	193	LEU428	0.000	
2981	  CB	12.451	-6.292	0.293	C.3	193	LEU428	0.000	
2982	  CG	11.107	-5.783	0.731	C.3	193	LEU428	0.000	
2983	 CD1	11.090	-5.160	2.133	C.3	193	LEU428	0.000	
2984	 CD2	10.682	-4.796	-0.312	C.3	193	LEU428	0.000	
2985	   H	14.425	-7.620	-0.514	 H	193	LEU428	0.000	
2986	  HA	13.740	-6.447	1.982	 H	193	LEU428	0.000	
2987	 HB2	12.278	-6.906	-0.591	 H	193	LEU428	0.000	
2988	 HB3	13.040	-5.417	0.017	 H	193	LEU428	0.000	
2989	  HG	10.414	-6.620	0.817	 H	193	LEU428	0.000	
2990	HD11	11.760	-4.300	2.157	 H	193	LEU428	0.000	
2991	HD12	11.421	-5.899	2.863	 H	193	LEU428	0.000	
2992	HD13	10.077	-4.838	2.376	 H	193	LEU428	0.000	
2993	HD21	11.405	-3.982	-0.357	 H	193	LEU428	0.000	
2994	HD22	9.701	-4.397	-0.056	 H	193	LEU428	0.000	
2995	HD23	10.631	-5.291	-1.281	 H	193	LEU428	0.000	
2996	   N	12.191	-9.332	1.530	N.am	194	LEU429	0.000	
2997	  CA	11.732	-10.493	2.383	C.3	194	LEU429	0.000	
2998	   C	12.546	-10.746	3.659	C.2	194	LEU429	0.000	
2999	   O	11.974	-10.925	4.744	O.2	194	LEU429	0.000	
3000	  CB	11.698	-11.814	1.573	C.3	194	LEU429	0.000	
3001	  CG	10.592	-11.943	0.516	C.3	194	LEU429	0.000	
3002	 CD1	10.584	-13.300	-0.189	C.3	194	LEU429	0.000	
3003	 CD2	9.247	-11.683	1.185	C.3	194	LEU429	0.000	
3004	   H	12.253	-9.446	0.528	 H	194	LEU429	0.000	
3005	  HA	10.734	-10.186	2.697	 H	194	LEU429	0.000	
3006	 HB2	11.576	-12.634	2.281	 H	194	LEU429	0.000	
3007	 HB3	12.656	-11.914	1.062	 H	194	LEU429	0.000	
3008	  HG	10.786	-11.204	-0.262	 H	194	LEU429	0.000	
3009	HD11	10.393	-14.088	0.541	 H	194	LEU429	0.000	
3010	HD12	11.552	-13.470	-0.661	 H	194	LEU429	0.000	
3011	HD13	9.802	-13.311	-0.948	 H	194	LEU429	0.000	
3012	HD21	9.074	-12.433	1.958	 H	194	LEU429	0.000	
3013	HD22	8.453	-11.740	0.440	 H	194	LEU429	0.000	
3014	HD23	9.251	-10.691	1.636	 H	194	LEU429	0.000	
3015	   N	13.881	-10.746	3.525	N.am	195	TRP430	0.000	
3016	  CA	14.815	-10.931	4.643	C.3	195	TRP430	0.000	
3017	   C	14.795	-9.770	5.637	C.2	195	TRP430	0.000	
3018	   O	14.903	-9.974	6.835	O.2	195	TRP430	0.000	
3019	  CB	16.188	-11.203	4.079	C.3	195	TRP430	0.000	
3020	  CG	17.187	-11.793	4.979	C.2	195	TRP430	0.000	
3021	 CD1	17.526	-13.096	5.083	C.2	195	TRP430	0.000	
3022	 CD2	18.010	-11.068	5.900	C.2	195	TRP430	0.000	
3023	 CE2	18.860	-11.998	6.522	C.2	195	TRP430	0.000	
3024	 CE3	18.150	-9.688	6.217	C.2	195	TRP430	0.000	
3025	 NE1	18.543	-13.235	6.019	N.pl3	195	TRP430	0.000	
3026	 CZ2	19.828	-11.609	7.523	C.2	195	TRP430	0.000	
3027	 CZ3	19.115	-9.313	7.206	C.2	195	TRP430	0.000	
3028	 CH2	19.915	-10.265	7.840	C.2	195	TRP430	0.000	
3029	   H	14.267	-10.610	2.601	 H	195	TRP430	0.000	
3030	  HA	14.498	-11.790	5.234	 H	195	TRP430	0.000	
3031	 HB2	16.588	-10.254	3.723	 H	195	TRP430	0.000	
3032	 HB3	16.065	-11.885	3.237	 H	195	TRP430	0.000	
3033	 HD1	17.076	-13.905	4.526	 H	195	TRP430	0.000	
3034	 HE1	18.980	-14.106	6.285	 H	195	TRP430	0.000	
3035	 HE3	17.544	-8.943	5.723	 H	195	TRP430	0.000	
3036	 HZ2	20.460	-12.340	8.005	 H	195	TRP430	0.000	
3037	 HZ3	19.226	-8.271	7.468	 H	195	TRP430	0.000	
3038	 HH2	20.618	-9.946	8.594	 H	195	TRP430	0.000	
3039	   N	14.559	-8.549	5.177	N.am	196	GLU431	0.000	
3040	  CA	14.395	-7.415	6.058	C.3	196	GLU431	0.000	
3041	   C	13.160	-7.562	6.894	C.2	196	GLU431	0.000	
3042	   O	13.166	-7.227	8.084	O.2	196	GLU431	0.000	
3043	  CB	14.225	-6.128	5.247	C.3	196	GLU431	0.000	
3044	  CG	15.429	-5.746	4.485	C.3	196	GLU431	0.000	
3045	  CD	15.218	-4.383	3.810	C.2	196	GLU431	0.000	
3046	 OE1	15.553	-3.316	4.451	O.co2	196	GLU431	0.000	
3047	 OE2	14.770	-4.402	2.615	O.co2	196	GLU431	0.000	
3048	   H	14.491	-8.407	4.179	 H	196	GLU431	0.000	
3049	  HA	15.285	-7.369	6.686	 H	196	GLU431	0.000	
3050	 HB2	13.981	-5.317	5.934	 H	196	GLU431	0.000	
3051	 HB3	13.403	-6.269	4.545	 H	196	GLU431	0.000	
3052	 HG2	15.626	-6.499	3.722	 H	196	GLU431	0.000	
3053	 HG3	16.280	-5.685	5.163	 H	196	GLU431	0.000	
3054	   N	12.059	-7.952	6.261	N.am	197	ILE432	0.000	
3055	  CA	10.796	-8.170	6.959	C.3	197	ILE432	0.000	
3056	   C	10.964	-9.232	8.080	C.2	197	ILE432	0.000	
3057	   O	10.639	-8.972	9.244	O.2	197	ILE432	0.000	
3058	  CB	9.619	-8.503	5.955	C.3	197	ILE432	0.000	
3059	 CG1	9.235	-7.249	5.129	C.3	197	ILE432	0.000	
3060	 CG2	8.416	-8.928	6.702	C.3	197	ILE432	0.000	
3061	 CD1	8.352	-7.535	3.848	C.3	197	ILE432	0.000	
3062	   H	12.097	-8.103	5.263	 H	197	ILE432	0.000	
3063	  HA	10.510	-7.239	7.448	 H	197	ILE432	0.000	
3064	  HB	9.965	-9.299	5.296	 H	197	ILE432	0.000	
3065	HG12	10.155	-6.764	4.804	 H	197	ILE432	0.000	
3066	HG13	8.678	-6.574	5.779	 H	197	ILE432	0.000	
3067	HG21	8.088	-8.119	7.354	 H	197	ILE432	0.000	
3068	HG22	8.653	-9.806	7.303	 H	197	ILE432	0.000	
3069	HG23	7.620	-9.174	5.999	 H	197	ILE432	0.000	
3070	HD11	8.887	-8.209	3.180	 H	197	ILE432	0.000	
3071	HD12	8.148	-6.597	3.330	 H	197	ILE432	0.000	
3072	HD13	7.411	-7.994	4.150	 H	197	ILE432	0.000	
3073	   N	11.536	-10.371	7.741	N.am	198	ALA433	0.000	
3074	  CA	11.712	-11.531	8.642	C.3	198	ALA433	0.000	
3075	   C	12.657	-11.276	9.781	C.2	198	ALA433	0.000	
3076	   O	12.646	-12.007	10.762	O.2	198	ALA433	0.000	
3077	  CB	12.236	-12.791	7.841	C.3	198	ALA433	0.000	
3078	   H	11.880	-10.458	6.795	 H	198	ALA433	0.000	
3079	  HA	10.724	-11.716	9.062	 H	198	ALA433	0.000	
3080	 HB1	13.224	-12.578	7.434	 H	198	ALA433	0.000	
3081	 HB2	11.547	-13.015	7.026	 H	198	ALA433	0.000	
3082	 HB3	12.296	-13.648	8.512	 H	198	ALA433	0.000	
3083	   N	13.549	-10.297	9.651	N.am	199	THR434	0.000	
3084	  CA	14.579	-10.104	10.700	C.3	199	THR434	0.000	
3085	   C	14.155	-8.845	11.424	C.2	199	THR434	0.000	
3086	   O	14.926	-8.277	12.197	O.2	199	THR434	0.000	
3087	  CB	15.972	-9.900	10.101	C.3	199	THR434	0.000	
3088	 CG2	16.436	-11.088	9.370	C.3	199	THR434	0.000	
3089	 OG1	15.949	-8.806	9.178	O.3	199	THR434	0.000	
3090	   H	13.524	-9.690	8.845	 H	199	THR434	0.000	
3091	  HA	14.647	-10.978	11.348	 H	199	THR434	0.000	
3092	  HB	16.650	-9.703	10.932	 H	199	THR434	0.000	
3093	 HG1	15.340	-9.034	8.472	 H	199	THR434	0.000	
3094	HG21	15.761	-11.289	8.537	 H	199	THR434	0.000	
3095	HG22	16.449	-11.946	10.042	 H	199	THR434	0.000	
3096	HG23	17.441	-10.911	8.988	 H	199	THR434	0.000	
3097	   N	12.935	-8.381	11.148	N.am	200	TYR435	0.000	
3098	  CA	12.472	-7.107	11.672	C.3	200	TYR435	0.000	
3099	   C	13.416	-5.916	11.400	C.2	200	TYR435	0.000	
3100	   O	13.738	-5.146	12.323	O.2	200	TYR435	0.000	
3101	  CB	12.237	-7.264	13.173	C.3	200	TYR435	0.000	
3102	  CG	11.040	-8.095	13.536	C.2	200	TYR435	0.000	
3103	 CD1	9.775	-7.533	13.548	C.2	200	TYR435	0.000	
3104	 CD2	11.167	-9.437	13.849	C.2	200	TYR435	0.000	
3105	 CE1	8.621	-8.289	13.901	C.2	200	TYR435	0.000	
3106	 CE2	10.034	-10.202	14.140	C.2	200	TYR435	0.000	
3107	  CZ	8.770	-9.594	14.191	C.2	200	TYR435	0.000	
3108	  OH	7.641	-10.320	14.495	O.3	200	TYR435	0.000	
3109	   H	12.320	-8.927	10.561	 H	200	TYR435	0.000	
3110	  HA	11.551	-6.861	11.144	 H	200	TYR435	0.000	
3111	 HB2	12.104	-6.271	13.601	 H	200	TYR435	0.000	
3112	 HB3	13.120	-7.732	13.608	 H	200	TYR435	0.000	
3113	 HD1	9.660	-6.492	13.284	 H	200	TYR435	0.000	
3114	 HD2	12.145	-9.895	13.869	 H	200	TYR435	0.000	
3115	 HE1	7.646	-7.824	13.934	 H	200	TYR435	0.000	
3116	 HE2	10.132	-11.261	14.326	 H	200	TYR435	0.000	
3117	  HH	7.793	-11.253	14.665	 H	200	TYR435	0.000	
3118	   N	13.850	-5.756	10.136	N.am	201	GLY436	0.000	
3119	  CA	14.651	-4.645	9.705	C.3	201	GLY436	0.000	
3120	   C	16.143	-4.768	10.022	C.2	201	GLY436	0.000	
3121	   O	16.831	-3.749	10.275	O.2	201	GLY436	0.000	
3122	   H	13.598	-6.457	9.453	 H	201	GLY436	0.000	
3123	 HA2	14.274	-3.746	10.192	 H	201	GLY436	0.000	
3124	 HA3	14.541	-4.546	8.625	 H	201	GLY436	0.000	
3125	   N	16.664	-5.982	10.035	N.am	202	MET437	0.000	
3126	  CA	18.108	-6.121	10.137	C.3	202	MET437	0.000	
3127	   C	18.755	-5.691	8.828	C.2	202	MET437	0.000	
3128	   O	18.113	-5.732	7.754	O.2	202	MET437	0.000	
3129	  CB	18.475	-7.560	10.444	C.3	202	MET437	0.000	
3130	  CG	19.694	-7.757	11.337	C.3	202	MET437	0.000	
3131	  SD	19.444	-9.384	12.140	S.3	202	MET437	0.000	
3132	  CE	18.884	-8.916	13.785	C.3	202	MET437	0.000	
3133	   H	16.071	-6.797	9.976	 H	202	MET437	0.000	
3134	  HA	18.470	-5.486	10.946	 H	202	MET437	0.000	
3135	 HB2	18.669	-8.064	9.497	 H	202	MET437	0.000	
3136	 HB3	17.621	-8.025	10.935	 H	202	MET437	0.000	
3137	 HG2	19.751	-6.967	12.085	 H	202	MET437	0.000	
3138	 HG3	20.607	-7.761	10.742	 H	202	MET437	0.000	
3139	 HE1	18.697	-9.813	14.375	 H	202	MET437	0.000	
3140	 HE2	17.965	-8.336	13.705	 H	202	MET437	0.000	
3141	 HE3	19.651	-8.314	14.273	 H	202	MET437	0.000	
3142	   N	20.009	-5.271	8.898	N.am	203	SER438	0.000	
3143	  CA	20.759	-5.010	7.665	C.3	203	SER438	0.000	
3144	   C	21.212	-6.315	7.074	C.2	203	SER438	0.000	
3145	   O	21.611	-7.166	7.791	O.2	203	SER438	0.000	
3146	  CB	21.984	-4.143	7.899	C.3	203	SER438	0.000	
3147	  OG	21.589	-2.832	8.245	O.3	203	SER438	0.000	
3148	   H	20.447	-5.131	9.797	 H	203	SER438	0.000	
3149	  HA	20.091	-4.477	6.989	 H	203	SER438	0.000	
3150	 HB2	22.584	-4.111	6.989	 H	203	SER438	0.000	
3151	 HB3	22.577	-4.567	8.710	 H	203	SER438	0.000	
3152	  HG	21.070	-2.484	7.516	 H	203	SER438	0.000	
3153	   N	21.098	-6.455	5.742	N.am	204	PRO439	0.000	
3154	  CA	21.409	-7.631	4.933	C.3	204	PRO439	0.000	
3155	   C	22.923	-7.863	4.910	C.2	204	PRO439	0.000	
3156	   O	23.694	-6.902	5.049	O.2	204	PRO439	0.000	
3157	  CB	21.013	-7.180	3.527	C.3	204	PRO439	0.000	
3158	  CG	20.309	-5.917	3.645	C.3	204	PRO439	0.000	
3159	  CD	20.661	-5.306	4.895	C.3	204	PRO439	0.000	
3160	  HA	20.917	-8.534	5.295	 H	204	PRO439	0.000	
3161	 HB2	20.363	-7.925	3.069	 H	204	PRO439	0.000	
3162	 HB3	21.906	-7.050	2.916	 H	204	PRO439	0.000	
3163	 HG2	19.233	-6.093	3.612	 H	204	PRO439	0.000	
3164	 HG3	20.594	-5.261	2.822	 H	204	PRO439	0.000	
3165	 HD2	21.472	-4.590	4.763	 H	204	PRO439	0.000	
3166	 HD3	19.801	-4.803	5.338	 H	204	PRO439	0.000	
3167	   N	23.337	-9.100	4.715	N.am	205	TYR440	0.000	
3168	  CA	24.726	-9.470	4.715	C.3	205	TYR440	0.000	
3169	   C	25.497	-8.809	5.875	C.2	205	TYR440	0.000	
3170	   O	26.431	-8.054	5.630	O.2	205	TYR440	0.000	
3171	  CB	25.362	-9.120	3.373	C.3	205	TYR440	0.000	
3172	  CG	24.650	-9.692	2.166	C.2	205	TYR440	0.000	
3173	 CD1	23.666	-8.929	1.482	C.2	205	TYR440	0.000	
3174	 CD2	24.938	-10.953	1.712	C.2	205	TYR440	0.000	
3175	 CE1	23.006	-9.432	0.380	C.2	205	TYR440	0.000	
3176	 CE2	24.264	-11.478	0.587	C.2	205	TYR440	0.000	
3177	  CZ	23.329	-10.688	-0.084	C.2	205	TYR440	0.000	
3178	  OH	22.643	-11.188	-1.167	O.3	205	TYR440	0.000	
3179	   H	22.646	-9.820	4.558	 H	205	TYR440	0.000	
3180	  HA	24.785	-10.548	4.866	 H	205	TYR440	0.000	
3181	 HB2	26.385	-9.496	3.373	 H	205	TYR440	0.000	
3182	 HB3	25.374	-8.034	3.276	 H	205	TYR440	0.000	
3183	 HD1	23.430	-7.934	1.831	 H	205	TYR440	0.000	
3184	 HD2	25.683	-11.548	2.218	 H	205	TYR440	0.000	
3185	 HE1	22.243	-8.848	-0.113	 H	205	TYR440	0.000	
3186	 HE2	24.471	-12.483	0.248	 H	205	TYR440	0.000	
3187	  HH	22.862	-12.092	-1.404	 H	205	TYR440	0.000	
3188	   N	25.108	-9.097	7.139	N.am	206	PRO441	0.000	
3189	  CA	25.697	-8.308	8.257	C.3	206	PRO441	0.000	
3190	   C	27.238	-8.432	8.347	C.2	206	PRO441	0.000	
3191	   O	27.753	-9.551	8.303	O.2	206	PRO441	0.000	
3192	  CB	25.023	-8.893	9.518	C.3	206	PRO441	0.000	
3193	  CG	23.980	-9.801	9.076	C.3	206	PRO441	0.000	
3194	  CD	24.164	-10.118	7.617	C.3	206	PRO441	0.000	
3195	  HA	25.522	-7.241	8.122	 H	206	PRO441	0.000	
3196	 HB2	24.588	-8.090	10.114	 H	206	PRO441	0.000	
3197	 HB3	25.757	-9.433	10.116	 H	206	PRO441	0.000	
3198	 HG2	23.006	-9.334	9.224	 H	206	PRO441	0.000	
3199	 HG3	24.033	-10.723	9.655	 H	206	PRO441	0.000	
3200	 HD2	24.580	-11.117	7.488	 H	206	PRO441	0.000	
3201	 HD3	23.216	-10.047	7.084	 H	206	PRO441	0.000	
3202	   N	27.908	-7.284	8.468	N.am	207	GLY442	0.000	
3203	  CA	29.342	-7.133	8.511	C.3	207	GLY442	0.000	
3204	   C	30.135	-7.503	7.269	C.2	207	GLY442	0.000	
3205	   O	31.382	-7.385	7.260	O.2	207	GLY442	0.000	
3206	   H	27.359	-6.439	8.537	 H	207	GLY442	0.000	
3207	 HA2	29.709	-7.755	9.327	 H	207	GLY442	0.000	
3208	 HA3	29.551	-6.086	8.729	 H	207	GLY442	0.000	
3209	   N	29.463	-7.986	6.221	N.am	208	ILE443	0.000	
3210	  CA	30.179	-8.450	5.046	C.3	208	ILE443	0.000	
3211	   C	30.573	-7.229	4.222	C.2	208	ILE443	0.000	
3212	   O	29.694	-6.400	3.891	O.2	208	ILE443	0.000	
3213	  CB	29.316	-9.425	4.296	C.3	208	ILE443	0.000	
3214	 CG1	29.290	-10.737	5.081	C.3	208	ILE443	0.000	
3215	 CG2	29.831	-9.615	2.883	C.3	208	ILE443	0.000	
3216	 CD1	28.276	-11.742	4.567	C.3	208	ILE443	0.000	
3217	   H	28.454	-8.027	6.245	 H	208	ILE443	0.000	
3218	  HA	31.093	-8.983	5.307	 H	208	ILE443	0.000	
3219	  HB	28.298	-9.046	4.205	 H	208	ILE443	0.000	
3220	HG12	29.051	-10.510	6.121	 H	208	ILE443	0.000	
3221	HG13	30.280	-11.190	5.027	 H	208	ILE443	0.000	
3222	HG21	30.852	-9.995	2.915	 H	208	ILE443	0.000	
3223	HG22	29.815	-8.659	2.359	 H	208	ILE443	0.000	
3224	HG23	29.194	-10.327	2.357	 H	208	ILE443	0.000	
3225	HD11	27.277	-11.307	4.614	 H	208	ILE443	0.000	
3226	HD12	28.310	-12.641	5.183	 H	208	ILE443	0.000	
3227	HD13	28.512	-12.000	3.535	 H	208	ILE443	0.000	
3228	   N	31.865	-7.037	3.930	N.am	209	ASP444	0.000	
3229	  CA	32.189	-5.840	3.124	C.3	209	ASP444	0.000	
3230	   C	31.643	-5.939	1.735	C.2	209	ASP444	0.000	
3231	   O	31.670	-7.018	1.082	O.2	209	ASP444	0.000	
3232	  CB	33.679	-5.442	2.991	C.3	209	ASP444	0.000	
3233	  CG	34.561	-6.556	2.501	C.2	209	ASP444	0.000	
3234	 OD1	34.288	-7.679	2.967	O.co2	209	ASP444	0.000	
3235	 OD2	35.533	-6.301	1.720	O.co2	209	ASP444	0.000	
3236	   H	32.581	-7.676	4.245	 H	209	ASP444	0.000	
3237	  HA	31.712	-5.060	3.717	 H	209	ASP444	0.000	
3238	 HB2	34.038	-5.123	3.969	 H	209	ASP444	0.000	
3239	 HB3	33.751	-4.611	2.289	 H	209	ASP444	0.000	
3240	   N	31.205	-4.756	1.334	N.am	210	LEU445	0.000	
3241	  CA	30.683	-4.443	0.070	C.3	210	LEU445	0.000	
3242	   C	31.441	-4.980	-1.095	C.2	210	LEU445	0.000	
3243	   O	30.830	-5.410	-2.045	O.2	210	LEU445	0.000	
3244	  CB	30.534	-2.940	-0.042	C.3	210	LEU445	0.000	
3245	  CG	29.513	-2.479	0.999	C.3	210	LEU445	0.000	
3246	 CD1	29.329	-0.965	0.999	C.3	210	LEU445	0.000	
3247	 CD2	28.192	-3.155	0.729	C.3	210	LEU445	0.000	
3248	   H	31.252	-4.003	2.005	 H	210	LEU445	0.000	
3249	  HA	29.719	-4.947	0.015	 H	210	LEU445	0.000	
3250	 HB2	30.186	-2.678	-1.041	 H	210	LEU445	0.000	
3251	 HB3	31.494	-2.459	0.146	 H	210	LEU445	0.000	
3252	  HG	29.888	-2.757	1.984	 H	210	LEU445	0.000	
3253	HD11	28.952	-0.645	0.027	 H	210	LEU445	0.000	
3254	HD12	30.286	-0.482	1.194	 H	210	LEU445	0.000	
3255	HD13	28.616	-0.685	1.775	 H	210	LEU445	0.000	
3256	HD21	27.831	-2.866	-0.258	 H	210	LEU445	0.000	
3257	HD22	27.467	-2.851	1.484	 H	210	LEU445	0.000	
3258	HD23	28.323	-4.237	0.765	 H	210	LEU445	0.000	
3259	   N	32.754	-4.985	-1.027	N.am	211	SER446	0.000	
3260	  CA	33.551	-5.321	-2.183	C.3	211	SER446	0.000	
3261	   C	33.655	-6.850	-2.368	C.2	211	SER446	0.000	
3262	   O	34.092	-7.345	-3.407	O.2	211	SER446	0.000	
3263	  CB	34.894	-4.595	-2.056	C.3	211	SER446	0.000	
3264	  OG	35.678	-5.172	-1.046	O.3	211	SER446	0.000	
3265	   H	33.210	-4.752	-0.156	 H	211	SER446	0.000	
3266	  HA	33.080	-4.978	-3.104	 H	211	SER446	0.000	
3267	 HB2	34.712	-3.548	-1.813	 H	211	SER446	0.000	
3268	 HB3	35.427	-4.661	-3.004	 H	211	SER446	0.000	
3269	  HG	35.189	-5.102	-0.223	 H	211	SER446	0.000	
3270	   N	33.185	-7.613	-1.376	N.am	212	GLN447	0.000	
3271	  CA	33.177	-9.061	-1.529	C.3	212	GLN447	0.000	
3272	   C	31.824	-9.674	-1.794	C.2	212	GLN447	0.000	
3273	   O	31.701	-10.883	-1.891	O.2	212	GLN447	0.000	
3274	  CB	33.869	-9.758	-0.354	C.3	212	GLN447	0.000	
3275	  CG	35.385	-9.403	-0.257	C.3	212	GLN447	0.000	
3276	  CD	36.066	-10.091	0.923	C.2	212	GLN447	0.000	
3277	 NE2	36.443	-9.295	1.936	N.pl3	212	GLN447	0.000	
3278	 OE1	36.269	-11.311	0.915	O.2	212	GLN447	0.000	
3279	   H	32.838	-7.189	-0.528	 H	212	GLN447	0.000	
3280	  HA	33.751	-9.235	-2.440	 H	212	GLN447	0.000	
3281	 HB2	33.769	-10.836	-0.479	 H	212	GLN447	0.000	
3282	 HB3	33.379	-9.453	0.571	 H	212	GLN447	0.000	
3283	 HG2	35.485	-8.324	-0.139	 H	212	GLN447	0.000	
3284	 HG3	35.877	-9.716	-1.177	 H	212	GLN447	0.000	
3285	HE21	36.914	-9.688	2.738	 H	212	GLN447	0.000	
3286	HE22	36.255	-8.304	1.896	 H	212	GLN447	0.000	
3287	   N	30.811	-8.841	-1.941	N.am	213	VAL448	0.000	
3288	  CA	29.432	-9.325	-2.057	C.3	213	VAL448	0.000	
3289	   C	29.254	-10.044	-3.396	C.2	213	VAL448	0.000	
3290	   O	28.860	-11.209	-3.396	O.2	213	VAL448	0.000	
3291	  CB	28.380	-8.210	-1.782	C.3	213	VAL448	0.000	
3292	 CG1	26.931	-8.666	-2.279	C.3	213	VAL448	0.000	
3293	 CG2	28.399	-7.855	-0.287	C.3	213	VAL448	0.000	
3294	   H	30.990	-7.847	-1.973	 H	213	VAL448	0.000	
3295	  HA	29.243	-10.056	-1.272	 H	213	VAL448	0.000	
3296	  HB	28.634	-7.313	-2.347	 H	213	VAL448	0.000	
3297	HG11	26.628	-9.565	-1.741	 H	213	VAL448	0.000	
3298	HG12	26.962	-8.876	-3.348	 H	213	VAL448	0.000	
3299	HG13	26.213	-7.869	-2.086	 H	213	VAL448	0.000	
3300	HG21	28.147	-8.739	0.299	 H	213	VAL448	0.000	
3301	HG22	27.670	-7.069	-0.091	 H	213	VAL448	0.000	
3302	HG23	29.394	-7.506	-0.009	 H	213	VAL448	0.000	
3303	   N	29.626	-9.379	-4.510	N.am	214	TYR449	0.000	
3304	  CA	29.567	-10.007	-5.826	C.3	214	TYR449	0.000	
3305	   C	30.252	-11.379	-5.856	C.2	214	TYR449	0.000	
3306	   O	29.585	-12.383	-6.141	O.2	214	TYR449	0.000	
3307	  CB	30.072	-9.093	-6.951	C.3	214	TYR449	0.000	
3308	  CG	29.756	-9.669	-8.350	C.2	214	TYR449	0.000	
3309	 CD1	28.640	-9.219	-9.088	C.2	214	TYR449	0.000	
3310	 CD2	30.565	-10.680	-8.925	C.2	214	TYR449	0.000	
3311	 CE1	28.357	-9.716	-10.319	C.2	214	TYR449	0.000	
3312	 CE2	30.282	-11.199	-10.213	C.2	214	TYR449	0.000	
3313	  CZ	29.165	-10.730	-10.888	C.2	214	TYR449	0.000	
3314	  OH	28.844	-11.242	-12.171	O.3	214	TYR449	0.000	
3315	   H	29.953	-8.426	-4.431	 H	214	TYR449	0.000	
3316	  HA	28.508	-10.177	-6.021	 H	214	TYR449	0.000	
3317	 HB2	31.152	-8.979	-6.853	 H	214	TYR449	0.000	
3318	 HB3	29.593	-8.119	-6.854	 H	214	TYR449	0.000	
3319	 HD1	27.997	-8.462	-8.663	 H	214	TYR449	0.000	
3320	 HD2	31.411	-11.061	-8.372	 H	214	TYR449	0.000	
3321	 HE1	27.509	-9.335	-10.869	 H	214	TYR449	0.000	
3322	 HE2	30.923	-11.945	-10.660	 H	214	TYR449	0.000	
3323	  HH	29.447	-11.910	-12.504	 H	214	TYR449	0.000	
3324	   N	31.561	-11.417	-5.542	N.am	215	GLU450	0.000	
3325	  CA	32.345	-12.669	-5.464	C.3	215	GLU450	0.000	
3326	   C	31.652	-13.757	-4.650	C.2	215	GLU450	0.000	
3327	   O	31.692	-14.950	-5.013	O.2	215	GLU450	0.000	
3328	  CB	33.715	-12.408	-4.813	C.3	215	GLU450	0.000	
3329	  CG	34.854	-11.902	-5.711	C.3	215	GLU450	0.000	
3330	  CD	35.966	-11.116	-4.916	C.2	215	GLU450	0.000	
3331	 OE1	36.270	-11.494	-3.739	O.co2	215	GLU450	0.000	
3332	 OE2	36.535	-10.117	-5.475	O.co2	215	GLU450	0.000	
3333	   H	32.033	-10.545	-5.350	 H	215	GLU450	0.000	
3334	  HA	32.452	-13.014	-6.493	 H	215	GLU450	0.000	
3335	 HB2	34.046	-13.345	-4.367	 H	215	GLU450	0.000	
3336	 HB3	33.565	-11.665	-4.030	 H	215	GLU450	0.000	
3337	 HG2	34.432	-11.239	-6.465	 H	215	GLU450	0.000	
3338	 HG3	35.317	-12.760	-6.199	 H	215	GLU450	0.000	
3339	   N	31.047	-13.385	-3.519	N.am	216	LEU451	0.000	
3340	  CA	30.308	-14.375	-2.706	C.3	216	LEU451	0.000	
3341	   C	29.041	-14.907	-3.390	C.2	216	LEU451	0.000	
3342	   O	28.724	-16.082	-3.275	O.2	216	LEU451	0.000	
3343	  CB	29.931	-13.767	-1.365	C.3	216	LEU451	0.000	
3344	  CG	30.997	-13.778	-0.274	C.3	216	LEU451	0.000	
3345	 CD1	30.505	-12.831	0.804	C.3	216	LEU451	0.000	
3346	 CD2	31.157	-15.203	0.272	C.3	216	LEU451	0.000	
3347	   H	31.095	-12.423	-3.217	 H	216	LEU451	0.000	
3348	  HA	30.980	-15.223	-2.574	 H	216	LEU451	0.000	
3349	 HB2	29.068	-14.315	-0.987	 H	216	LEU451	0.000	
3350	 HB3	29.653	-12.728	-1.542	 H	216	LEU451	0.000	
3351	  HG	31.971	-13.462	-0.647	 H	216	LEU451	0.000	
3352	HD11	29.531	-13.164	1.163	 H	216	LEU451	0.000	
3353	HD12	30.417	-11.826	0.393	 H	216	LEU451	0.000	
3354	HD13	31.214	-12.824	1.632	 H	216	LEU451	0.000	
3355	HD21	30.199	-15.555	0.655	 H	216	LEU451	0.000	
3356	HD22	31.893	-15.203	1.076	 H	216	LEU451	0.000	
3357	HD23	31.493	-15.863	-0.528	 H	216	LEU451	0.000	
3358	   N	28.294	-14.025	-4.061	N.am	217	LEU452	0.000	
3359	  CA	27.062	-14.413	-4.745	C.3	217	LEU452	0.000	
3360	   C	27.432	-15.326	-5.912	C.2	217	LEU452	0.000	
3361	   O	26.727	-16.341	-6.156	O.2	217	LEU452	0.000	
3362	  CB	26.224	-13.204	-5.242	C.3	217	LEU452	0.000	
3363	  CG	25.743	-12.197	-4.196	C.3	217	LEU452	0.000	
3364	 CD1	25.215	-10.942	-4.843	C.3	217	LEU452	0.000	
3365	 CD2	24.721	-12.837	-3.320	C.3	217	LEU452	0.000	
3366	   H	28.590	-13.059	-4.096	 H	217	LEU452	0.000	
3367	  HA	26.426	-14.933	-4.028	 H	217	LEU452	0.000	
3368	 HB2	25.341	-13.602	-5.741	 H	217	LEU452	0.000	
3369	 HB3	26.834	-12.659	-5.962	 H	217	LEU452	0.000	
3370	  HG	26.590	-11.897	-3.579	 H	217	LEU452	0.000	
3371	HD11	24.362	-11.191	-5.475	 H	217	LEU452	0.000	
3372	HD12	25.998	-10.490	-5.452	 H	217	LEU452	0.000	
3373	HD13	24.903	-10.239	-4.071	 H	217	LEU452	0.000	
3374	HD21	23.866	-13.143	-3.923	 H	217	LEU452	0.000	
3375	HD22	24.395	-12.124	-2.562	 H	217	LEU452	0.000	
3376	HD23	25.155	-13.711	-2.834	 H	217	LEU452	0.000	
3377	   N	28.530	-14.994	-6.594	N.am	218	GLU453	0.000	
3378	  CA	29.066	-15.861	-7.639	C.3	218	GLU453	0.000	
3379	   C	29.415	-17.251	-7.104	C.2	218	GLU453	0.000	
3380	   O	29.109	-18.257	-7.759	O.2	218	GLU453	0.000	
3381	  CB	30.207	-15.199	-8.433	C.3	218	GLU453	0.000	
3382	  CG	30.573	-15.944	-9.744	C.3	218	GLU453	0.000	
3383	  CD	31.231	-15.035	-10.807	C.2	218	GLU453	0.000	
3384	 OE1	32.138	-14.222	-10.459	O.co2	218	GLU453	0.000	
3385	 OE2	30.830	-15.118	-12.008	O.co2	218	GLU453	0.000	
3386	   H	29.000	-14.125	-6.383	 H	218	GLU453	0.000	
3387	  HA	28.268	-16.014	-8.366	 H	218	GLU453	0.000	
3388	 HB2	31.092	-15.165	-7.798	 H	218	GLU453	0.000	
3389	 HB3	29.904	-14.183	-8.688	 H	218	GLU453	0.000	
3390	 HG2	29.662	-16.365	-10.167	 H	218	GLU453	0.000	
3391	 HG3	31.267	-16.748	-9.501	 H	218	GLU453	0.000	
3392	   N	29.949	-17.329	-5.878	N.am	219	LYS454	0.000	
3393	  CA	30.333	-18.640	-5.314	C.3	219	LYS454	0.000	
3394	   C	29.201	-19.255	-4.638	C.2	219	LYS454	0.000	
3395	   O	29.357	-20.300	-4.022	O.2	219	LYS454	0.000	
3396	  CB	31.527	-18.605	-4.370	C.3	219	LYS454	0.000	
3397	  CG	32.786	-17.927	-4.945	C.3	219	LYS454	0.000	
3398	  CD	34.001	-18.668	-4.572	C.3	219	LYS454	0.000	
3399	  CE	35.077	-18.558	-5.661	C.3	219	LYS454	0.000	
3400	  NZ	36.014	-17.461	-5.320	N.4	219	LYS454	0.000	
3401	   H	30.088	-16.488	-5.335	 H	219	LYS454	0.000	
3402	  HA	30.644	-19.236	-6.172	 H	219	LYS454	0.000	
3403	 HB2	31.785	-19.631	-4.110	 H	219	LYS454	0.000	
3404	 HB3	31.232	-18.064	-3.470	 H	219	LYS454	0.000	
3405	 HG2	32.854	-16.911	-4.555	 H	219	LYS454	0.000	
3406	 HG3	32.709	-17.894	-6.032	 H	219	LYS454	0.000	
3407	 HD2	33.746	-19.718	-4.429	 H	219	LYS454	0.000	
3408	 HD3	34.394	-18.259	-3.641	 H	219	LYS454	0.000	
3409	 HE2	34.603	-18.346	-6.620	 H	219	LYS454	0.000	
3410	 HE3	35.625	-19.497	-5.727	 H	219	LYS454	0.000	
3411	 HZ1	35.506	-16.591	-5.260	 H	219	LYS454	0.000	
3412	 HZ2	36.722	-17.389	-6.037	 H	219	LYS454	0.000	
3413	 HZ3	36.453	-17.658	-4.432	 H	219	LYS454	0.000	
3414	   N	28.041	-18.609	-4.745	N.am	220	ASP455	0.000	
3415	  CA	26.772	-19.190	-4.354	C.3	220	ASP455	0.000	
3416	   C	26.412	-19.003	-2.892	C.2	220	ASP455	0.000	
3417	   O	25.602	-19.755	-2.329	O.2	220	ASP455	0.000	
3418	  CB	26.753	-20.652	-4.717	C.3	220	ASP455	0.000	
3419	  CG	25.776	-20.938	-5.794	C.2	220	ASP455	0.000	
3420	 OD1	24.529	-20.834	-5.484	O.co2	220	ASP455	0.000	
3421	 OD2	26.286	-21.258	-6.925	O.co2	220	ASP455	0.000	
3422	   H	28.046	-17.670	-5.116	 H	220	ASP455	0.000	
3423	  HA	26.008	-18.644	-4.907	 H	220	ASP455	0.000	
3424	 HB2	26.485	-21.231	-3.833	 H	220	ASP455	0.000	
3425	 HB3	27.747	-20.944	-5.055	 H	220	ASP455	0.000	
3426	   N	27.007	-17.990	-2.282	N.am	221	TYR456	0.000	
3427	  CA	26.639	-17.644	-0.960	C.3	221	TYR456	0.000	
3428	   C	25.322	-16.866	-1.050	C.2	221	TYR456	0.000	
3429	   O	25.159	-15.974	-1.880	O.2	221	TYR456	0.000	
3430	  CB	27.705	-16.761	-0.315	C.3	221	TYR456	0.000	
3431	  CG	27.291	-16.375	1.094	C.2	221	TYR456	0.000	
3432	 CD1	27.519	-17.244	2.161	C.2	221	TYR456	0.000	
3433	 CD2	26.643	-15.165	1.342	C.2	221	TYR456	0.000	
3434	 CE1	27.165	-16.899	3.439	C.2	221	TYR456	0.000	
3435	 CE2	26.257	-14.812	2.634	C.2	221	TYR456	0.000	
3436	  CZ	26.526	-15.684	3.681	C.2	221	TYR456	0.000	
3437	  OH	26.097	-15.374	4.955	O.3	221	TYR456	0.000	
3438	   H	27.724	-17.464	-2.760	 H	221	TYR456	0.000	
3439	  HA	26.534	-18.542	-0.352	 H	221	TYR456	0.000	
3440	 HB2	27.833	-15.858	-0.912	 H	221	TYR456	0.000	
3441	 HB3	28.648	-17.307	-0.275	 H	221	TYR456	0.000	
3442	 HD1	27.982	-18.202	1.978	 H	221	TYR456	0.000	
3443	 HD2	26.438	-14.493	0.522	 H	221	TYR456	0.000	
3444	 HE1	27.381	-17.568	4.258	 H	221	TYR456	0.000	
3445	 HE2	25.756	-13.873	2.818	 H	221	TYR456	0.000	
3446	  HH	25.622	-14.543	5.032	 H	221	TYR456	0.000	
3447	   N	24.398	-17.230	-0.172	N.am	222	ARG457	0.000	
3448	  CA	23.174	-16.515	0.032	C.3	222	ARG457	0.000	
3449	   C	22.996	-16.368	1.543	C.2	222	ARG457	0.000	
3450	   O	23.488	-17.169	2.334	O.2	222	ARG457	0.000	
3451	  CB	22.016	-17.328	-0.583	C.3	222	ARG457	0.000	
3452	  CG	22.111	-17.568	-2.106	C.3	222	ARG457	0.000	
3453	  CD	22.165	-16.216	-2.863	C.3	222	ARG457	0.000	
3454	  NE	22.077	-16.425	-4.292	N.pl3	222	ARG457	0.000	
3455	  CZ	23.092	-16.593	-5.137	C.2	222	ARG457	0.000	
3456	 NH1	24.384	-16.516	-4.734	N.pl3	222	ARG457	0.000	
3457	 NH2	22.783	-16.811	-6.431	N.4	222	ARG457	0.000	
3458	   H	24.567	-18.056	0.384	 H	222	ARG457	0.000	
3459	  HA	23.186	-15.533	-0.441	 H	222	ARG457	0.000	
3460	 HB2	21.087	-16.793	-0.384	 H	222	ARG457	0.000	
3461	 HB3	21.989	-18.299	-0.090	 H	222	ARG457	0.000	
3462	 HG2	21.237	-18.130	-2.437	 H	222	ARG457	0.000	
3463	 HG3	23.013	-18.139	-2.325	 H	222	ARG457	0.000	
3464	 HD2	23.105	-15.715	-2.631	 H	222	ARG457	0.000	
3465	 HD3	21.331	-15.593	-2.540	 H	222	ARG457	0.000	
3466	  HE	21.149	-16.445	-4.690	 H	222	ARG457	0.000	
3467	HH11	25.130	-16.622	-5.406	 H	222	ARG457	0.000	
3468	HH12	24.601	-16.351	-3.761	 H	222	ARG457	0.000	
3469	HH21	23.518	-16.920	-7.114	 H	222	ARG457	0.000	
3470	HH22	21.816	-16.866	-6.716	 H	222	ARG457	0.000	
3471	   N	22.294	-15.330	1.948	N.am	223	MET458	0.000	
3472	  CA	21.986	-15.110	3.362	C.3	223	MET458	0.000	
3473	   C	21.181	-16.252	3.881	C.2	223	MET458	0.000	
3474	   O	20.369	-16.835	3.134	O.2	223	MET458	0.000	
3475	  CB	21.193	-13.836	3.516	C.3	223	MET458	0.000	
3476	  CG	22.043	-12.617	3.442	C.3	223	MET458	0.000	
3477	  SD	21.014	-11.203	3.849	S.3	223	MET458	0.000	
3478	  CE	19.940	-11.034	2.416	C.3	223	MET458	0.000	
3479	   H	21.958	-14.667	1.264	 H	223	MET458	0.000	
3480	  HA	22.916	-15.032	3.924	 H	223	MET458	0.000	
3481	 HB2	20.690	-13.852	4.483	 H	223	MET458	0.000	
3482	 HB3	20.449	-13.790	2.720	 H	223	MET458	0.000	
3483	 HG2	22.445	-12.506	2.435	 H	223	MET458	0.000	
3484	 HG3	22.865	-12.695	4.154	 H	223	MET458	0.000	
3485	 HE1	19.265	-10.191	2.565	 H	223	MET458	0.000	
3486	 HE2	19.357	-11.947	2.289	 H	223	MET458	0.000	
3487	 HE3	20.545	-10.863	1.526	 H	223	MET458	0.000	
3488	   N	21.400	-16.589	5.154	N.am	224	GLU459	0.000	
3489	  CA	20.695	-17.725	5.830	C.3	224	GLU459	0.000	
3490	   C	19.241	-17.407	6.104	C.2	224	GLU459	0.000	
3491	   O	18.859	-16.253	6.044	O.2	224	GLU459	0.000	
3492	  CB	21.405	-18.186	7.125	C.3	224	GLU459	0.000	
3493	  CG	21.366	-17.181	8.356	C.3	224	GLU459	0.000	
3494	  CD	22.125	-15.826	8.150	C.2	224	GLU459	0.000	
3495	 OE1	22.602	-15.575	7.012	O.2	224	GLU459	0.000	
3496	 OE2	22.258	-15.004	9.137	O.co2	224	GLU459	0.000	
3497	   H	22.072	-16.054	5.686	 H	224	GLU459	0.000	
3498	  HA	20.734	-18.556	5.127	 H	224	GLU459	0.000	
3499	 HB2	22.452	-18.369	6.881	 H	224	GLU459	0.000	
3500	 HB3	20.938	-19.118	7.444	 H	224	GLU459	0.000	
3501	 HG2	21.808	-17.686	9.215	 H	224	GLU459	0.000	
3502	 HG3	20.321	-16.951	8.568	 H	224	GLU459	0.000	
3503	   N	18.453	-18.449	6.371	N.am	225	ARG460	0.000	
3504	  CA	17.068	-18.309	6.814	C.3	225	ARG460	0.000	
3505	   C	17.075	-17.624	8.168	C.2	225	ARG460	0.000	
3506	   O	17.748	-18.083	9.100	O.2	225	ARG460	0.000	
3507	  CB	16.372	-19.678	6.916	C.3	225	ARG460	0.000	
3508	  CG	14.799	-19.603	6.980	C.3	225	ARG460	0.000	
3509	  CD	14.121	-20.972	7.099	C.3	225	ARG460	0.000	
3510	  NE	14.814	-21.696	8.127	N.pl3	225	ARG460	0.000	
3511	  CZ	14.440	-21.652	9.397	C.2	225	ARG460	0.000	
3512	 NH1	13.342	-20.977	9.733	N.pl3	225	ARG460	0.000	
3513	 NH2	15.154	-22.296	10.331	N.4	225	ARG460	0.000	
3514	   H	18.832	-19.379	6.261	 H	225	ARG460	0.000	
3515	  HA	16.512	-17.717	6.088	 H	225	ARG460	0.000	
3516	 HB2	16.728	-20.176	7.818	 H	225	ARG460	0.000	
3517	 HB3	16.650	-20.268	6.043	 H	225	ARG460	0.000	
3518	 HG2	14.440	-19.119	6.072	 H	225	ARG460	0.000	
3519	 HG3	14.518	-19.004	7.847	 H	225	ARG460	0.000	
3520	 HD2	14.191	-21.508	6.152	 H	225	ARG460	0.000	
3521	 HD3	13.073	-20.849	7.371	 H	225	ARG460	0.000	
3522	  HE	15.614	-22.259	7.873	 H	225	ARG460	0.000	
3523	HH11	13.042	-20.948	10.697	 H	225	ARG460	0.000	
3524	HH12	12.810	-20.494	9.023	 H	225	ARG460	0.000	
3525	HH21	14.861	-22.272	11.297	 H	225	ARG460	0.000	
3526	HH22	15.985	-22.806	10.068	 H	225	ARG460	0.000	
3527	   N	16.368	-16.493	8.288	N.am	226	PRO461	0.000	
3528	  CA	16.280	-15.918	9.644	C.3	226	PRO461	0.000	
3529	   C	15.620	-16.853	10.700	C.2	226	PRO461	0.000	
3530	   O	15.014	-17.858	10.368	O.2	226	PRO461	0.000	
3531	  CB	15.484	-14.616	9.427	C.3	226	PRO461	0.000	
3532	  CG	15.719	-14.316	7.929	C.3	226	PRO461	0.000	
3533	  CD	15.685	-15.668	7.286	C.3	226	PRO461	0.000	
3534	  HA	17.268	-15.755	10.074	 H	226	PRO461	0.000	
3535	 HB2	15.869	-13.811	10.053	 H	226	PRO461	0.000	
3536	 HB3	14.425	-14.764	9.636	 H	226	PRO461	0.000	
3537	 HG2	16.686	-13.838	7.776	 H	226	PRO461	0.000	
3538	 HG3	14.930	-13.677	7.532	 H	226	PRO461	0.000	
3539	 HD2	14.661	-16.005	7.125	 H	226	PRO461	0.000	
3540	 HD3	16.221	-15.670	6.337	 H	226	PRO461	0.000	
3541	   N	15.797	-16.529	11.974	N.am	227	GLU462	0.000	
3542	  CA	15.178	-17.286	13.031	C.3	227	GLU462	0.000	
3543	   C	13.668	-17.086	12.903	C.2	227	GLU462	0.000	
3544	   O	13.218	-15.950	12.855	O.2	227	GLU462	0.000	
3545	  CB	15.683	-16.804	14.393	C.3	227	GLU462	0.000	
3546	  CG	15.719	-17.912	15.493	C.3	227	GLU462	0.000	
3547	  CD	15.982	-17.297	16.859	C.2	227	GLU462	0.000	
3548	 OE1	15.781	-16.056	16.978	O.co2	227	GLU462	0.000	
3549	 OE2	16.399	-18.024	17.807	O.co2	227	GLU462	0.000	
3550	   H	16.377	-15.735	12.207	 H	227	GLU462	0.000	
3551	  HA	15.427	-18.344	12.952	 H	227	GLU462	0.000	
3552	 HB2	15.028	-16.004	14.736	 H	227	GLU462	0.000	
3553	 HB3	16.694	-16.417	14.265	 H	227	GLU462	0.000	
3554	 HG2	16.513	-18.622	15.260	 H	227	GLU462	0.000	
3555	 HG3	14.761	-18.431	15.511	 H	227	GLU462	0.000	
3556	   N	12.909	-18.180	12.749	N.am	228	GLY463	0.000	
3557	  CA	11.442	-18.067	12.759	C.3	228	GLY463	0.000	
3558	   C	10.783	-17.807	11.417	C.2	228	GLY463	0.000	
3559	   O	9.583	-17.584	11.347	O.2	228	GLY463	0.000	
3560	   H	13.345	-19.082	12.625	 H	228	GLY463	0.000	
3561	 HA2	11.176	-17.247	13.426	 H	228	GLY463	0.000	
3562	 HA3	11.039	-19.001	13.153	 H	228	GLY463	0.000	
3563	   N	11.561	-17.834	10.342	N.am	229	CYS464	0.000	
3564	  CA	11.044	-17.506	9.008	C.3	229	CYS464	0.000	
3565	   C	10.533	-18.806	8.426	C.2	229	CYS464	0.000	
3566	   O	11.277	-19.758	8.422	O.2	229	CYS464	0.000	
3567	  CB	12.146	-16.891	8.110	C.3	229	CYS464	0.000	
3568	  SG	11.752	-16.829	6.356	S.3	229	CYS464	0.000	
3569	   H	12.534	-18.086	10.445	 H	229	CYS464	0.000	
3570	  HA	10.253	-16.758	9.069	 H	229	CYS464	0.000	
3571	 HB2	13.052	-17.484	8.232	 H	229	CYS464	0.000	
3572	 HB3	12.329	-15.872	8.450	 H	229	CYS464	0.000	
3573	  HG	11.521	-18.067	5.908	 H	229	CYS464	0.000	
3574	   N	9.261	-18.838	7.954	N.am	230	PRO465	0.000	
3575	  CA	8.684	-20.092	7.457	C.3	230	PRO465	0.000	
3576	   C	9.527	-20.542	6.303	C.2	230	PRO465	0.000	
3577	   O	10.025	-19.721	5.547	O.2	230	PRO465	0.000	
3578	  CB	7.276	-19.678	6.973	C.3	230	PRO465	0.000	
3579	  CG	6.963	-18.406	7.768	C.3	230	PRO465	0.000	
3580	  CD	8.292	-17.717	7.874	C.3	230	PRO465	0.000	
3581	  HA	8.640	-20.899	8.187	 H	230	PRO465	0.000	
3582	 HB2	6.548	-20.459	7.190	 H	230	PRO465	0.000	
3583	 HB3	7.280	-19.472	5.902	 H	230	PRO465	0.000	
3584	 HG2	6.572	-18.652	8.755	 H	230	PRO465	0.000	
3585	 HG3	6.243	-17.783	7.237	 H	230	PRO465	0.000	
3586	 HD2	8.483	-17.101	6.996	 H	230	PRO465	0.000	
3587	 HD3	8.339	-17.098	8.770	 H	230	PRO465	0.000	
3588	   N	9.687	-21.836	6.161	N.am	231	GLU466	0.000	
3589	  CA	10.592	-22.404	5.207	C.3	231	GLU466	0.000	
3590	   C	10.187	-22.088	3.759	C.2	231	GLU466	0.000	
3591	   O	11.044	-21.982	2.877	O.2	231	GLU466	0.000	
3592	  CB	10.687	-23.936	5.464	C.3	231	GLU466	0.000	
3593	   H	9.149	-22.458	6.748	 H	231	GLU466	0.000	
3594	  HA	11.575	-21.952	5.339	 H	231	GLU466	0.000	
3595	 HB1	9.704	-24.388	5.334	 H	231	GLU466	0.000	
3596	 HB2	11.036	-24.112	6.482	 H	231	GLU466	0.000	
3597	 HB3	11.389	-24.379	4.758	 H	231	GLU466	0.000	
3598	   N	8.882	-21.956	3.521	N.3	232	LYS467	0.000	
3599	  CA	8.348	-21.651	2.203	C.3	232	LYS467	0.000	
3600	   C	8.574	-20.197	1.811	C.2	232	LYS467	0.000	
3601	   O	8.744	-19.902	0.624	O.2	232	LYS467	0.000	
3602	  CB	6.843	-22.015	2.116	C.3	232	LYS467	0.000	
3603	   H	8.237	-22.073	4.289	 H	232	LYS467	0.000	
3604	  HA	8.896	-22.266	1.489	 H	232	LYS467	0.000	
3605	 HB1	6.281	-21.407	2.825	 H	232	LYS467	0.000	
3606	 HB2	6.710	-23.070	2.356	 H	232	LYS467	0.000	
3607	 HB3	6.481	-21.823	1.106	 H	232	LYS467	0.000	
3608	   N	8.562	-19.294	2.795	N.am	233	VAL468	0.000	
3609	  CA	8.956	-17.932	2.564	C.3	233	VAL468	0.000	
3610	   C	10.453	-17.936	2.204	C.2	233	VAL468	0.000	
3611	   O	10.862	-17.282	1.231	O.2	233	VAL468	0.000	
3612	  CB	8.570	-17.010	3.780	C.3	233	VAL468	0.000	
3613	 CG1	9.210	-15.585	3.685	C.3	233	VAL468	0.000	
3614	 CG2	7.058	-16.885	3.849	C.3	233	VAL468	0.000	
3615	   H	8.270	-19.575	3.720	 H	233	VAL468	0.000	
3616	  HA	8.412	-17.495	1.727	 H	233	VAL468	0.000	
3617	  HB	8.961	-17.476	4.684	 H	233	VAL468	0.000	
3618	HG11	8.844	-15.080	2.791	 H	233	VAL468	0.000	
3619	HG12	10.295	-15.677	3.632	 H	233	VAL468	0.000	
3620	HG13	8.938	-15.004	4.567	 H	233	VAL468	0.000	
3621	HG21	6.691	-16.417	2.935	 H	233	VAL468	0.000	
3622	HG22	6.783	-16.273	4.707	 H	233	VAL468	0.000	
3623	HG23	6.616	-17.876	3.952	 H	233	VAL468	0.000	
3624	   N	11.250	-18.745	2.907	N.am	234	TYR469	0.000	
3625	  CA	12.686	-18.761	2.644	C.3	234	TYR469	0.000	
3626	   C	13.047	-19.361	1.276	C.2	234	TYR469	0.000	
3627	   O	14.003	-18.884	0.618	O.2	234	TYR469	0.000	
3628	  CB	13.458	-19.494	3.710	C.3	234	TYR469	0.000	
3629	  CG	14.973	-19.466	3.498	C.2	234	TYR469	0.000	
3630	 CD1	15.656	-18.256	3.454	C.2	234	TYR469	0.000	
3631	 CD2	15.712	-20.654	3.353	C.2	234	TYR469	0.000	
3632	 CE1	17.003	-18.207	3.277	C.2	234	TYR469	0.000	
3633	 CE2	17.074	-20.633	3.195	C.2	234	TYR469	0.000	
3634	  CZ	17.721	-19.391	3.148	C.2	234	TYR469	0.000	
3635	  OH	19.074	-19.281	2.998	O.3	234	TYR469	0.000	
3636	   H	10.860	-19.345	3.620	 H	234	TYR469	0.000	
3637	  HA	12.972	-17.709	2.646	 H	234	TYR469	0.000	
3638	 HB2	13.131	-20.533	3.719	 H	234	TYR469	0.000	
3639	 HB3	13.237	-19.034	4.673	 H	234	TYR469	0.000	
3640	 HD1	15.104	-17.334	3.563	 H	234	TYR469	0.000	
3641	 HD2	15.196	-21.602	3.365	 H	234	TYR469	0.000	
3642	 HE1	17.512	-17.255	3.237	 H	234	TYR469	0.000	
3643	 HE2	17.635	-21.552	3.110	 H	234	TYR469	0.000	
3644	  HH	19.544	-20.116	2.928	 H	234	TYR469	0.000	
3645	   N	12.286	-20.382	0.870	N.am	235	GLU470	0.000	
3646	  CA	12.409	-21.035	-0.409	C.3	235	GLU470	0.000	
3647	   C	12.074	-20.033	-1.529	C.2	235	GLU470	0.000	
3648	   O	12.758	-19.939	-2.567	O.2	235	GLU470	0.000	
3649	  CB	11.461	-22.233	-0.415	C.3	235	GLU470	0.000	
3650	   H	11.575	-20.719	1.503	 H	235	GLU470	0.000	
3651	  HA	13.426	-21.388	-0.580	 H	235	GLU470	0.000	
3652	 HB1	10.441	-21.890	-0.244	 H	235	GLU470	0.000	
3653	 HB2	11.748	-22.928	0.375	 H	235	GLU470	0.000	
3654	 HB3	11.518	-22.737	-1.380	 H	235	GLU470	0.000	
3655	   N	11.045	-19.237	-1.277	N.am	236	LEU471	0.000	
3656	  CA	10.724	-18.117	-2.134	C.3	236	LEU471	0.000	
3657	   C	11.865	-17.064	-2.256	C.2	236	LEU471	0.000	
3658	   O	12.196	-16.605	-3.368	O.2	236	LEU471	0.000	
3659	  CB	9.482	-17.469	-1.602	C.3	236	LEU471	0.000	
3660	  CG	8.435	-16.933	-2.559	C.3	236	LEU471	0.000	
3661	 CD1	8.229	-17.772	-3.881	C.3	236	LEU471	0.000	
3662	 CD2	7.171	-16.877	-1.728	C.3	236	LEU471	0.000	
3663	   H	10.471	-19.417	-0.466	 H	236	LEU471	0.000	
3664	  HA	10.578	-18.504	-3.143	 H	236	LEU471	0.000	
3665	 HB2	9.804	-16.629	-0.987	 H	236	LEU471	0.000	
3666	 HB3	8.985	-18.209	-0.976	 H	236	LEU471	0.000	
3667	  HG	8.749	-15.965	-2.949	 H	236	LEU471	0.000	
3668	HD11	7.907	-18.781	-3.624	 H	236	LEU471	0.000	
3669	HD12	9.168	-17.819	-4.432	 H	236	LEU471	0.000	
3670	HD13	7.468	-17.295	-4.499	 H	236	LEU471	0.000	
3671	HD21	6.924	-17.879	-1.375	 H	236	LEU471	0.000	
3672	HD22	6.352	-16.495	-2.337	 H	236	LEU471	0.000	
3673	HD23	7.327	-16.219	-0.873	 H	236	LEU471	0.000	
3674	   N	12.443	-16.682	-1.107	N.am	237	MET472	0.000	
3675	  CA	13.616	-15.798	-1.062	C.3	237	MET472	0.000	
3676	   C	14.692	-16.380	-1.922	C.2	237	MET472	0.000	
3677	   O	15.227	-15.700	-2.754	O.2	237	MET472	0.000	
3678	  CB	14.181	-15.747	0.345	C.3	237	MET472	0.000	
3679	  CG	13.767	-14.618	1.129	C.3	237	MET472	0.000	
3680	  SD	14.773	-14.618	2.618	S.3	237	MET472	0.000	
3681	  CE	13.386	-14.560	3.803	C.3	237	MET472	0.000	
3682	   H	12.056	-17.016	-0.236	 H	237	MET472	0.000	
3683	  HA	13.311	-14.806	-1.395	 H	237	MET472	0.000	
3684	 HB2	15.268	-15.726	0.272	 H	237	MET472	0.000	
3685	 HB3	13.869	-16.652	0.867	 H	237	MET472	0.000	
3686	 HG2	12.713	-14.710	1.390	 H	237	MET472	0.000	
3687	 HG3	13.925	-13.696	0.570	 H	237	MET472	0.000	
3688	 HE1	13.778	-14.552	4.820	 H	237	MET472	0.000	
3689	 HE2	12.753	-15.437	3.665	 H	237	MET472	0.000	
3690	 HE3	12.799	-13.658	3.633	 H	237	MET472	0.000	
3691	   N	14.989	-17.653	-1.675	N.am	238	ARG473	0.000	
3692	  CA	15.984	-18.414	-2.454	C.3	238	ARG473	0.000	
3693	   C	15.755	-18.421	-3.982	C.2	238	ARG473	0.000	
3694	   O	16.739	-18.378	-4.715	O.2	238	ARG473	0.000	
3695	  CB	16.171	-19.826	-1.888	C.3	238	ARG473	0.000	
3696	  CG	17.033	-19.841	-0.657	C.3	238	ARG473	0.000	
3697	  CD	18.437	-19.272	-1.039	C.3	238	ARG473	0.000	
3698	  NE	19.361	-19.728	-0.036	N.pl3	238	ARG473	0.000	
3699	  CZ	20.369	-20.557	-0.232	C.2	238	ARG473	0.000	
3700	 NH1	20.714	-20.985	-1.453	N.pl3	238	ARG473	0.000	
3701	 NH2	21.076	-20.888	0.827	N.4	238	ARG473	0.000	
3702	   H	14.510	-18.120	-0.918	 H	238	ARG473	0.000	
3703	  HA	16.919	-17.867	-2.332	 H	238	ARG473	0.000	
3704	 HB2	16.638	-20.450	-2.650	 H	238	ARG473	0.000	
3705	 HB3	15.192	-20.234	-1.635	 H	238	ARG473	0.000	
3706	 HG2	17.135	-20.862	-0.290	 H	238	ARG473	0.000	
3707	 HG3	16.581	-19.220	0.117	 H	238	ARG473	0.000	
3708	 HD2	18.408	-18.183	-1.054	 H	238	ARG473	0.000	
3709	 HD3	18.736	-19.642	-2.020	 H	238	ARG473	0.000	
3710	  HE	19.227	-19.382	0.903	 H	238	ARG473	0.000	
3711	HH11	21.528	-21.571	-1.571	 H	238	ARG473	0.000	
3712	HH12	20.160	-20.721	-2.255	 H	238	ARG473	0.000	
3713	HH21	21.893	-21.474	0.726	 H	238	ARG473	0.000	
3714	HH22	20.802	-20.557	1.741	 H	238	ARG473	0.000	
3715	   N	14.490	-18.415	-4.432	N.am	239	ALA474	0.000	
3716	  CA	14.164	-18.288	-5.845	C.3	239	ALA474	0.000	
3717	   C	14.372	-16.853	-6.419	C.2	239	ALA474	0.000	
3718	   O	14.839	-16.677	-7.563	O.2	239	ALA474	0.000	
3719	  CB	12.732	-18.712	-6.038	C.3	239	ALA474	0.000	
3720	   H	13.736	-18.501	-3.766	 H	239	ALA474	0.000	
3721	  HA	14.853	-18.928	-6.396	 H	239	ALA474	0.000	
3722	 HB1	12.077	-18.049	-5.472	 H	239	ALA474	0.000	
3723	 HB2	12.605	-19.735	-5.684	 H	239	ALA474	0.000	
3724	 HB3	12.476	-18.659	-7.096	 H	239	ALA474	0.000	
3725	   N	13.999	-15.823	-5.634	N.am	240	CYS475	0.000	
3726	  CA	14.304	-14.440	-6.003	C.3	240	CYS475	0.000	
3727	   C	15.804	-14.212	-6.217	C.2	240	CYS475	0.000	
3728	   O	16.172	-13.432	-7.070	O.2	240	CYS475	0.000	
3729	  CB	13.770	-13.491	-4.949	C.3	240	CYS475	0.000	
3730	  SG	11.999	-13.647	-4.755	S.3	240	CYS475	0.000	
3731	   H	13.500	-16.008	-4.776	 H	240	CYS475	0.000	
3732	  HA	13.811	-14.241	-6.955	 H	240	CYS475	0.000	
3733	 HB2	14.005	-12.468	-5.244	 H	240	CYS475	0.000	
3734	 HB3	14.251	-13.714	-3.997	 H	240	CYS475	0.000	
3735	  HG	11.398	-13.375	-5.918	 H	240	CYS475	0.000	
3736	   N	16.640	-14.940	-5.471	N.am	241	TRP476	0.000	
3737	  CA	18.085	-14.883	-5.564	C.3	241	TRP476	0.000	
3738	   C	18.729	-15.884	-6.535	C.2	241	TRP476	0.000	
3739	   O	19.917	-16.162	-6.433	O.2	241	TRP476	0.000	
3740	  CB	18.710	-15.064	-4.163	C.3	241	TRP476	0.000	
3741	  CG	18.285	-14.052	-3.161	C.2	241	TRP476	0.000	
3742	 CD1	17.886	-12.768	-3.416	C.2	241	TRP476	0.000	
3743	 CD2	18.248	-14.209	-1.737	C.2	241	TRP476	0.000	
3744	 CE2	17.802	-12.965	-1.191	C.2	241	TRP476	0.000	
3745	 CE3	18.541	-15.282	-0.847	C.2	241	TRP476	0.000	
3746	 NE1	17.567	-12.113	-2.246	N.pl3	241	TRP476	0.000	
3747	 CZ2	17.643	-12.772	0.187	C.2	241	TRP476	0.000	
3748	 CZ3	18.409	-15.077	0.516	C.2	241	TRP476	0.000	
3749	 CH2	17.958	-13.842	1.019	C.2	241	TRP476	0.000	
3750	   H	16.237	-15.574	-4.796	 H	241	TRP476	0.000	
3751	  HA	18.296	-13.897	-5.978	 H	241	TRP476	0.000	
3752	 HB2	19.793	-15.009	-4.264	 H	241	TRP476	0.000	
3753	 HB3	18.429	-16.050	-3.790	 H	241	TRP476	0.000	
3754	 HD1	17.827	-12.328	-4.401	 H	241	TRP476	0.000	
3755	 HE1	17.220	-11.168	-2.175	 H	241	TRP476	0.000	
3756	 HE3	18.861	-16.240	-1.230	 H	241	TRP476	0.000	
3757	 HZ2	17.290	-11.833	0.587	 H	241	TRP476	0.000	
3758	 HZ3	18.655	-15.874	1.202	 H	241	TRP476	0.000	
3759	 HH2	17.853	-13.721	2.087	 H	241	TRP476	0.000	
3760	   N	17.967	-16.433	-7.482	N.am	242	GLN477	0.000	
3761	  CA	18.559	-17.259	-8.540	C.3	242	GLN477	0.000	
3762	   C	19.576	-16.447	-9.281	C.2	242	GLN477	0.000	
3763	   O	19.319	-15.300	-9.676	O.2	242	GLN477	0.000	
3764	  CB	17.485	-17.759	-9.530	C.3	242	GLN477	0.000	
3765	  CG	16.804	-19.084	-9.185	C.3	242	GLN477	0.000	
3766	  CD	17.795	-20.200	-8.835	C.2	242	GLN477	0.000	
3767	 NE2	17.538	-20.869	-7.744	N.pl3	242	GLN477	0.000	
3768	 OE1	18.771	-20.455	-9.556	O.2	242	GLN477	0.000	
3769	   H	16.969	-16.279	-7.470	 H	242	GLN477	0.000	
3770	  HA	19.028	-18.128	-8.078	 H	242	GLN477	0.000	
3771	 HB2	17.960	-17.874	-10.504	 H	242	GLN477	0.000	
3772	 HB3	16.710	-16.995	-9.591	 H	242	GLN477	0.000	
3773	 HG2	16.213	-19.403	-10.043	 H	242	GLN477	0.000	
3774	 HG3	16.147	-18.924	-8.330	 H	242	GLN477	0.000	
3775	HE21	18.144	-21.626	-7.461	 H	242	GLN477	0.000	
3776	HE22	16.732	-20.631	-7.183	 H	242	GLN477	0.000	
3777	   N	20.736	-17.041	-9.512	N.am	243	TRP478	0.000	
3778	  CA	21.803	-16.367	-10.285	C.3	243	TRP478	0.000	
3779	   C	21.257	-15.808	-11.592	C.2	243	TRP478	0.000	
3780	   O	21.526	-14.635	-11.929	O.2	243	TRP478	0.000	
3781	  CB	23.010	-17.277	-10.544	C.3	243	TRP478	0.000	
3782	  CG	24.223	-16.559	-11.189	C.2	243	TRP478	0.000	
3783	 CD1	24.690	-16.705	-12.480	C.2	243	TRP478	0.000	
3784	 CD2	25.089	-15.585	-10.565	C.2	243	TRP478	0.000	
3785	 CE2	26.046	-15.178	-11.531	C.2	243	TRP478	0.000	
3786	 CE3	25.142	-15.016	-9.292	C.2	243	TRP478	0.000	
3787	 NE1	25.807	-15.880	-12.680	N.pl3	243	TRP478	0.000	
3788	 CZ2	27.019	-14.225	-11.255	C.2	243	TRP478	0.000	
3789	 CZ3	26.122	-14.074	-9.015	C.2	243	TRP478	0.000	
3790	 CH2	27.047	-13.690	-9.982	C.2	243	TRP478	0.000	
3791	   H	20.896	-17.972	-9.154	 H	243	TRP478	0.000	
3792	  HA	22.158	-15.538	-9.672	 H	243	TRP478	0.000	
3793	 HB2	22.696	-18.081	-11.209	 H	243	TRP478	0.000	
3794	 HB3	23.330	-17.699	-9.591	 H	243	TRP478	0.000	
3795	 HD1	24.259	-17.357	-13.226	 H	243	TRP478	0.000	
3796	 HE1	26.346	-15.816	-13.532	 H	243	TRP478	0.000	
3797	 HE3	24.430	-15.306	-8.533	 H	243	TRP478	0.000	
3798	 HZ2	27.728	-13.915	-12.008	 H	243	TRP478	0.000	
3799	 HZ3	26.169	-13.631	-8.031	 H	243	TRP478	0.000	
3800	 HH2	27.801	-12.958	-9.731	 H	243	TRP478	0.000	
3801	   N	20.496	-16.635	-12.328	N.am	244	ASN479	0.000	
3802	  CA	20.063	-16.240	-13.680	C.3	244	ASN479	0.000	
3803	   C	18.740	-15.498	-13.558	C.2	244	ASN479	0.000	
3804	   O	17.790	-16.003	-12.962	O.2	244	ASN479	0.000	
3805	  CB	20.055	-17.471	-14.627	C.3	244	ASN479	0.000	
3806	  CG	19.628	-17.143	-16.112	C.2	244	ASN479	0.000	
3807	 ND2	19.746	-15.898	-16.567	N.pl3	244	ASN479	0.000	
3808	 OD1	19.225	-18.055	-16.825	O.2	244	ASN479	0.000	
3809	   H	20.218	-17.531	-11.953	 H	244	ASN479	0.000	
3810	  HA	20.765	-15.549	-14.146	 H	244	ASN479	0.000	
3811	 HB2	19.358	-18.206	-14.226	 H	244	ASN479	0.000	
3812	 HB3	21.059	-17.894	-14.646	 H	244	ASN479	0.000	
3813	HD21	19.500	-15.684	-17.523	 H	244	ASN479	0.000	
3814	HD22	20.081	-15.167	-15.956	 H	244	ASN479	0.000	
3815	   N	18.686	-14.267	-14.086	N.am	245	PRO480	0.000	
3816	  CA	17.430	-13.508	-13.988	C.3	245	PRO480	0.000	
3817	   C	16.230	-14.332	-14.482	C.2	245	PRO480	0.000	
3818	   O	15.215	-14.349	-13.830	O.2	245	PRO480	0.000	
3819	  CB	17.660	-12.281	-14.884	C.3	245	PRO480	0.000	
3820	  CG	19.090	-12.227	-15.178	C.3	245	PRO480	0.000	
3821	  CD	19.751	-13.535	-14.805	C.3	245	PRO480	0.000	
3822	  HA	17.194	-13.238	-12.959	 H	245	PRO480	0.000	
3823	 HB2	17.350	-11.374	-14.364	 H	245	PRO480	0.000	
3824	 HB3	17.091	-12.381	-15.809	 H	245	PRO480	0.000	
3825	 HG2	19.545	-11.419	-14.605	 H	245	PRO480	0.000	
3826	 HG3	19.233	-12.043	-16.242	 H	245	PRO480	0.000	
3827	 HD2	20.065	-14.080	-15.695	 H	245	PRO480	0.000	
3828	 HD3	20.612	-13.367	-14.159	 H	245	PRO480	0.000	
3829	   N	16.347	-15.033	-15.605	N.am	246	SER481	0.000	
3830	  CA	15.217	-15.782	-16.140	C.3	246	SER481	0.000	
3831	   C	14.810	-16.975	-15.276	C.2	246	SER481	0.000	
3832	   O	13.682	-17.466	-15.426	O.2	246	SER481	0.000	
3833	  CB	15.488	-16.213	-17.588	C.3	246	SER481	0.000	
3834	  OG	16.227	-17.427	-17.637	O.3	246	SER481	0.000	
3835	   H	17.231	-15.047	-16.094	 H	246	SER481	0.000	
3836	  HA	14.366	-15.102	-16.125	 H	246	SER481	0.000	
3837	 HB2	16.057	-15.431	-18.091	 H	246	SER481	0.000	
3838	 HB3	14.536	-16.356	-18.099	 H	246	SER481	0.000	
3839	  HG	17.059	-17.279	-17.182	 H	246	SER481	0.000	
3840	   N	15.690	-17.444	-14.363	N.am	247	ASP482	0.000	
3841	  CA	15.264	-18.492	-13.406	C.3	247	ASP482	0.000	
3842	   C	14.501	-17.917	-12.197	C.2	247	ASP482	0.000	
3843	   O	14.063	-18.660	-11.322	O.2	247	ASP482	0.000	
3844	  CB	16.396	-19.370	-12.921	C.3	247	ASP482	0.000	
3845	  CG	17.065	-20.140	-14.034	C.2	247	ASP482	0.000	
3846	 OD1	16.336	-20.592	-14.939	O.co2	247	ASP482	0.000	
3847	 OD2	18.316	-20.326	-13.987	O.co2	247	ASP482	0.000	
3848	   H	16.632	-17.081	-14.333	 H	247	ASP482	0.000	
3849	  HA	14.585	-19.120	-13.983	 H	247	ASP482	0.000	
3850	 HB2	15.998	-20.081	-12.197	 H	247	ASP482	0.000	
3851	 HB3	17.142	-18.739	-12.438	 H	247	ASP482	0.000	
3852	   N	14.322	-16.601	-12.151	N.am	248	ARG483	0.000	
3853	  CA	13.672	-16.001	-11.012	C.3	248	ARG483	0.000	
3854	   C	12.174	-16.029	-11.325	C.2	248	ARG483	0.000	
3855	   O	11.774	-15.737	-12.483	O.2	248	ARG483	0.000	
3856	  CB	14.200	-14.557	-10.802	C.3	248	ARG483	0.000	
3857	  CG	15.633	-14.493	-10.222	C.3	248	ARG483	0.000	
3858	  CD	16.277	-13.073	-10.201	C.3	248	ARG483	0.000	
3859	  NE	17.746	-13.155	-10.312	N.pl3	248	ARG483	0.000	
3860	  CZ	18.512	-12.177	-10.788	C.2	248	ARG483	0.000	
3861	 NH1	17.962	-11.039	-11.221	N.pl3	248	ARG483	0.000	
3862	 NH2	19.824	-12.356	-10.917	N.4	248	ARG483	0.000	
3863	   H	14.642	-16.021	-12.913	 H	248	ARG483	0.000	
3864	  HA	13.876	-16.537	-10.085	 H	248	ARG483	0.000	
3865	 HB2	13.527	-14.042	-10.116	 H	248	ARG483	0.000	
3866	 HB3	14.196	-14.047	-11.766	 H	248	ARG483	0.000	
3867	 HG2	16.269	-15.143	-10.822	 H	248	ARG483	0.000	
3868	 HG3	15.599	-14.863	-9.197	 H	248	ARG483	0.000	
3869	 HD2	16.018	-12.578	-9.265	 H	248	ARG483	0.000	
3870	 HD3	15.888	-12.493	-11.038	 H	248	ARG483	0.000	
3871	  HE	18.198	-14.005	-10.008	 H	248	ARG483	0.000	
3872	HH11	18.540	-10.326	-11.641	 H	248	ARG483	0.000	
3873	HH12	16.967	-10.893	-11.129	 H	248	ARG483	0.000	
3874	HH21	20.393	-11.636	-11.338	 H	248	ARG483	0.000	
3875	HH22	20.251	-13.212	-10.593	 H	248	ARG483	0.000	
3876	   N	11.342	-16.303	-10.309	N.am	249	PRO484	0.000	
3877	  CA	9.903	-16.252	-10.506	C.3	249	PRO484	0.000	
3878	   C	9.479	-14.839	-10.812	C.2	249	PRO484	0.000	
3879	   O	10.263	-13.874	-10.650	O.2	249	PRO484	0.000	
3880	  CB	9.314	-16.646	-9.118	C.3	249	PRO484	0.000	
3881	  CG	10.423	-16.665	-8.163	C.3	249	PRO484	0.000	
3882	  CD	11.723	-16.601	-8.906	C.3	249	PRO484	0.000	
3883	  HA	9.576	-16.897	-11.322	 H	249	PRO484	0.000	
3884	 HB2	8.854	-17.633	-9.175	 H	249	PRO484	0.000	
3885	 HB3	8.567	-15.914	-8.809	 H	249	PRO484	0.000	
3886	 HG2	10.383	-17.583	-7.578	 H	249	PRO484	0.000	
3887	 HG3	10.343	-15.806	-7.497	 H	249	PRO484	0.000	
3888	 HD2	12.356	-15.810	-8.503	 H	249	PRO484	0.000	
3889	 HD3	12.247	-17.554	-8.844	 H	249	PRO484	0.000	
3890	   N	8.228	-14.713	-11.220	N.am	250	SER485	0.000	
3891	  CA	7.628	-13.452	-11.575	C.3	250	SER485	0.000	
3892	   C	6.946	-12.955	-10.296	C.2	250	SER485	0.000	
3893	   O	6.740	-13.724	-9.364	O.2	250	SER485	0.000	
3894	  CB	6.596	-13.682	-12.698	C.3	250	SER485	0.000	
3895	  OG	5.517	-14.463	-12.163	O.3	250	SER485	0.000	
3896	   H	7.662	-15.547	-11.286	 H	250	SER485	0.000	
3897	  HA	8.353	-12.725	-11.941	 H	250	SER485	0.000	
3898	 HB2	7.064	-14.216	-13.525	 H	250	SER485	0.000	
3899	 HB3	6.218	-12.723	-13.052	 H	250	SER485	0.000	
3900	  HG	5.884	-15.297	-11.861	 H	250	SER485	0.000	
3901	   N	6.624	-11.679	-10.229	N.am	251	PHE486	0.000	
3902	  CA	5.836	-11.176	-9.107	C.3	251	PHE486	0.000	
3903	   C	4.388	-11.732	-9.126	C.2	251	PHE486	0.000	
3904	   O	3.800	-11.959	-8.059	O.2	251	PHE486	0.000	
3905	  CB	5.853	-9.665	-9.087	C.3	251	PHE486	0.000	
3906	  CG	7.182	-9.054	-8.644	C.2	251	PHE486	0.000	
3907	 CD1	7.650	-9.201	-7.316	C.2	251	PHE486	0.000	
3908	 CD2	7.937	-8.291	-9.531	C.2	251	PHE486	0.000	
3909	 CE1	8.863	-8.610	-6.885	C.2	251	PHE486	0.000	
3910	 CE2	9.146	-7.673	-9.125	C.2	251	PHE486	0.000	
3911	  CZ	9.593	-7.823	-7.791	C.2	251	PHE486	0.000	
3912	   H	6.923	-11.046	-10.957	 H	251	PHE486	0.000	
3913	  HA	6.297	-11.533	-8.186	 H	251	PHE486	0.000	
3914	 HB2	5.076	-9.324	-8.402	 H	251	PHE486	0.000	
3915	 HB3	5.632	-9.307	-10.093	 H	251	PHE486	0.000	
3916	 HD1	7.067	-9.779	-6.614	 H	251	PHE486	0.000	
3917	 HD2	7.595	-8.168	-10.548	 H	251	PHE486	0.000	
3918	 HE1	9.220	-8.762	-5.877	 H	251	PHE486	0.000	
3919	 HE2	9.722	-7.091	-9.829	 H	251	PHE486	0.000	
3920	  HZ	10.499	-7.332	-7.468	 H	251	PHE486	0.000	
3921	   N	3.821	-11.986	-10.321	N.am	252	ALA487	0.000	
3922	  CA	2.561	-12.802	-10.443	C.3	252	ALA487	0.000	
3923	   C	2.652	-14.090	-9.633	C.2	252	ALA487	0.000	
3924	   O	1.833	-14.362	-8.765	O.2	252	ALA487	0.000	
3925	  CB	2.275	-13.158	-11.919	C.3	252	ALA487	0.000	
3926	   H	4.252	-11.619	-11.157	 H	252	ALA487	0.000	
3927	  HA	1.748	-12.191	-10.050	 H	252	ALA487	0.000	
3928	 HB1	3.089	-13.768	-12.310	 H	252	ALA487	0.000	
3929	 HB2	2.194	-12.242	-12.505	 H	252	ALA487	0.000	
3930	 HB3	1.340	-13.714	-11.984	 H	252	ALA487	0.000	
3931	   N	3.666	-14.891	-9.966	N.am	253	GLU488	0.000	
3932	  CA	3.967	-16.125	-9.255	C.3	253	GLU488	0.000	
3933	   C	4.112	-15.913	-7.762	C.2	253	GLU488	0.000	
3934	   O	3.422	-16.589	-6.994	O.2	253	GLU488	0.000	
3935	  CB	5.227	-16.741	-9.822	C.3	253	GLU488	0.000	
3936	  CG	5.053	-17.206	-11.236	C.3	253	GLU488	0.000	
3937	  CD	6.221	-17.995	-11.726	C.2	253	GLU488	0.000	
3938	 OE1	7.024	-18.450	-10.870	O.co2	253	GLU488	0.000	
3939	 OE2	6.322	-18.207	-12.962	O.co2	253	GLU488	0.000	
3940	   H	4.251	-14.629	-10.746	 H	253	GLU488	0.000	
3941	  HA	3.125	-16.803	-9.397	 H	253	GLU488	0.000	
3942	 HB2	5.507	-17.595	-9.205	 H	253	GLU488	0.000	
3943	 HB3	6.023	-15.996	-9.795	 H	253	GLU488	0.000	
3944	 HG2	4.927	-16.334	-11.878	 H	253	GLU488	0.000	
3945	 HG3	4.162	-17.831	-11.291	 H	253	GLU488	0.000	
3946	   N	4.946	-14.939	-7.358	N.am	254	ILE489	0.000	
3947	  CA	5.282	-14.681	-5.955	C.3	254	ILE489	0.000	
3948	   C	4.083	-14.253	-5.172	C.2	254	ILE489	0.000	
3949	   O	3.867	-14.712	-4.051	O.2	254	ILE489	0.000	
3950	  CB	6.431	-13.577	-5.809	C.3	254	ILE489	0.000	
3951	 CG1	7.770	-14.094	-6.280	C.3	254	ILE489	0.000	
3952	 CG2	6.607	-13.151	-4.416	C.3	254	ILE489	0.000	
3953	 CD1	8.686	-12.936	-6.899	C.3	254	ILE489	0.000	
3954	   H	5.366	-14.351	-8.064	 H	254	ILE489	0.000	
3955	  HA	5.652	-15.624	-5.552	 H	254	ILE489	0.000	
3956	  HB	6.106	-12.739	-6.425	 H	254	ILE489	0.000	
3957	HG12	7.603	-14.855	-7.043	 H	254	ILE489	0.000	
3958	HG13	8.292	-14.539	-5.432	 H	254	ILE489	0.000	
3959	HG21	6.931	-14.000	-3.815	 H	254	ILE489	0.000	
3960	HG22	5.660	-12.773	-4.030	 H	254	ILE489	0.000	
3961	HG23	7.359	-12.363	-4.369	 H	254	ILE489	0.000	
3962	HD11	8.174	-12.483	-7.748	 H	254	ILE489	0.000	
3963	HD12	9.634	-13.360	-7.230	 H	254	ILE489	0.000	
3964	HD13	8.872	-12.176	-6.140	 H	254	ILE489	0.000	
3965	   N	3.321	-13.340	-5.766	N.am	255	HIS490	0.000	
3966	  CA	2.085	-12.864	-5.181	C.3	255	HIS490	0.000	
3967	   C	1.140	-14.028	-4.975	C.2	255	HIS490	0.000	
3968	   O	0.538	-14.111	-3.899	O.2	255	HIS490	0.000	
3969	  CB	1.391	-11.791	-6.004	C.3	255	HIS490	0.000	
3970	  CG	0.101	-11.316	-5.381	C.2	255	HIS490	0.000	
3971	 CD2	-1.177	-11.381	-5.814	C.2	255	HIS490	0.000	
3972	 ND1	0.040	-10.740	-4.127	N.2	255	HIS490	0.000	
3973	 CE1	-1.216	-10.464	-3.823	C.2	255	HIS490	0.000	
3974	 NE2	-1.977	-10.847	-4.830	N.pl3	255	HIS490	0.000	
3975	   H	3.614	-12.965	-6.657	 H	255	HIS490	0.000	
3976	  HA	2.352	-12.404	-4.230	 H	255	HIS490	0.000	
3977	 HB2	1.171	-12.197	-6.992	 H	255	HIS490	0.000	
3978	 HB3	2.063	-10.939	-6.103	 H	255	HIS490	0.000	
3979	 HD2	-1.510	-11.780	-6.761	 H	255	HIS490	0.000	
3980	 HE1	-1.561	-10.005	-2.908	 H	255	HIS490	0.000	
3981	 HE2	-2.982	-10.761	-4.873	 H	255	HIS490	0.000	
3982	   N	1.010	-14.921	-5.967	N.am	256	GLN491	0.000	
3983	  CA	0.162	-16.126	-5.813	C.3	256	GLN491	0.000	
3984	   C	0.637	-17.032	-4.672	C.2	256	GLN491	0.000	
3985	   O	-0.165	-17.423	-3.820	O.2	256	GLN491	0.000	
3986	  CB	0.028	-16.943	-7.118	C.3	256	GLN491	0.000	
3987	  CG	-1.152	-18.010	-7.078	C.3	256	GLN491	0.000	
3988	   H	1.501	-14.770	-6.837	 H	256	GLN491	0.000	
3989	  HA	-0.827	-15.744	-5.561	 H	256	GLN491	0.000	
3990	 HB2	0.965	-17.472	-7.292	 H	256	GLN491	0.000	
3991	 HB3	-0.158	-16.253	-7.941	 H	256	GLN491	0.000	
3992	 HG1	-0.982	-18.709	-6.260	 H	256	GLN491	0.000	
3993	 HG2	-1.182	-18.554	-8.021	 H	256	GLN491	0.000	
3994	 HG3	-2.101	-17.496	-6.925	 H	256	GLN491	0.000	
3995	   N	1.931	-17.359	-4.646	N.am	257	ALA492	0.000	
3996	  CA	2.507	-18.113	-3.513	C.3	257	ALA492	0.000	
3997	   C	2.227	-17.429	-2.196	C.2	257	ALA492	0.000	
3998	   O	1.901	-18.122	-1.235	O.2	257	ALA492	0.000	
3999	  CB	4.019	-18.367	-3.679	C.3	257	ALA492	0.000	
4000	   H	2.527	-17.086	-5.415	 H	257	ALA492	0.000	
4001	  HA	2.013	-19.085	-3.510	 H	257	ALA492	0.000	
4002	 HB1	4.549	-17.414	-3.686	 H	257	ALA492	0.000	
4003	 HB2	4.199	-18.890	-4.618	 H	257	ALA492	0.000	
4004	 HB3	4.379	-18.976	-2.849	 H	257	ALA492	0.000	
4005	   N	2.353	-16.093	-2.142	N.am	258	PHE493	0.000	
4006	  CA	2.082	-15.351	-0.904	C.3	258	PHE493	0.000	
4007	   C	0.609	-15.271	-0.561	C.2	258	PHE493	0.000	
4008	   O	0.265	-15.308	0.625	O.2	258	PHE493	0.000	
4009	  CB	2.700	-13.926	-0.869	C.3	258	PHE493	0.000	
4010	  CG	4.127	-13.895	-0.408	C.2	258	PHE493	0.000	
4011	 CD1	4.474	-14.348	0.832	C.2	258	PHE493	0.000	
4012	 CD2	5.124	-13.428	-1.227	C.2	258	PHE493	0.000	
4013	 CE1	5.800	-14.361	1.248	C.2	258	PHE493	0.000	
4014	 CE2	6.442	-13.429	-0.806	C.2	258	PHE493	0.000	
4015	  CZ	6.775	-13.903	0.426	C.2	258	PHE493	0.000	
4016	   H	2.639	-15.589	-2.969	 H	258	PHE493	0.000	
4017	  HA	2.583	-15.947	-0.141	 H	258	PHE493	0.000	
4018	 HB2	2.107	-13.311	-0.193	 H	258	PHE493	0.000	
4019	 HB3	2.655	-13.507	-1.875	 H	258	PHE493	0.000	
4020	 HD1	3.705	-14.704	1.502	 H	258	PHE493	0.000	
4021	 HD2	4.877	-13.056	-2.210	 H	258	PHE493	0.000	
4022	 HE1	6.054	-14.736	2.228	 H	258	PHE493	0.000	
4023	 HE2	7.213	-13.050	-1.461	 H	258	PHE493	0.000	
4024	  HZ	7.807	-13.915	0.746	 H	258	PHE493	0.000	
4025	   N	-0.255	-15.105	-1.572	N.am	259	GLU494	0.000	
4026	  CA	-1.729	-15.109	-1.376	C.3	259	GLU494	0.000	
4027	   C	-2.221	-16.447	-0.817	C.2	259	GLU494	0.000	
4028	   O	-3.000	-16.435	0.124	O.2	259	GLU494	0.000	
4029	  CB	-2.510	-14.723	-2.653	C.3	259	GLU494	0.000	
4030	  CG	-3.623	-13.665	-2.402	C.3	259	GLU494	0.000	
4031	   H	0.110	-14.972	-2.505	 H	259	GLU494	0.000	
4032	  HA	-1.935	-14.334	-0.637	 H	259	GLU494	0.000	
4033	 HB2	-2.974	-15.622	-3.059	 H	259	GLU494	0.000	
4034	 HB3	-1.806	-14.318	-3.380	 H	259	GLU494	0.000	
4035	 HG1	-4.338	-14.054	-1.677	 H	259	GLU494	0.000	
4036	 HG2	-4.137	-13.449	-3.339	 H	259	GLU494	0.000	
4037	 HG3	-3.174	-12.750	-2.015	 H	259	GLU494	0.000	
4038	   N	-1.761	-17.581	-1.375	N.am	260	THR495	0.000	
4039	  CA	-2.076	-18.907	-0.812	C.3	260	THR495	0.000	
4040	   C	-1.710	-18.912	0.659	C.2	260	THR495	0.000	
4041	   O	-2.589	-19.045	1.526	O.2	260	THR495	0.000	
4042	  CB	-1.283	-20.080	-1.447	C.3	260	THR495	0.000	
4043	 CG2	-1.749	-21.415	-0.859	C.3	260	THR495	0.000	
4044	 OG1	-1.435	-20.099	-2.873	O.3	260	THR495	0.000	
4045	   H	-1.183	-17.522	-2.202	 H	260	THR495	0.000	
4046	  HA	-3.137	-19.061	-1.009	 H	260	THR495	0.000	
4047	  HB	-0.227	-19.931	-1.217	 H	260	THR495	0.000	
4048	 HG1	-2.366	-20.230	-3.064	 H	260	THR495	0.000	
4049	HG21	-2.804	-21.564	-1.088	 H	260	THR495	0.000	
4050	HG22	-1.610	-21.404	0.222	 H	260	THR495	0.000	
4051	HG23	-1.164	-22.227	-1.292	 H	260	THR495	0.000	
4052	   N	-0.416	-18.743	0.941	N.am	261	MET496	0.000	
4053	  CA	0.100	-18.804	2.311	C.3	261	MET496	0.000	
4054	   C	-0.733	-18.020	3.328	C.2	261	MET496	0.000	
4055	   O	-0.922	-18.494	4.451	O.2	261	MET496	0.000	
4056	  CB	1.565	-18.345	2.369	C.3	261	MET496	0.000	
4057	  CG	2.541	-19.355	1.887	C.3	261	MET496	0.000	
4058	  SD	4.253	-18.825	2.106	S.3	261	MET496	0.000	
4059	  CE	4.554	-17.913	0.616	C.3	261	MET496	0.000	
4060	   H	0.229	-18.568	0.184	 H	261	MET496	0.000	
4061	  HA	0.029	-19.853	2.598	 H	261	MET496	0.000	
4062	 HB2	1.807	-18.104	3.404	 H	261	MET496	0.000	
4063	 HB3	1.668	-17.451	1.754	 H	261	MET496	0.000	
4064	 HG2	2.364	-19.533	0.827	 H	261	MET496	0.000	
4065	 HG3	2.388	-20.281	2.442	 H	261	MET496	0.000	
4066	 HE1	5.575	-17.532	0.624	 H	261	MET496	0.000	
4067	 HE2	3.855	-17.080	0.553	 H	261	MET496	0.000	
4068	 HE3	4.417	-18.568	-0.244	 H	261	MET496	0.000	
4069	   N	-1.186	-16.821	2.940	N.am	262	PHE497	0.000	
4070	  CA	-1.961	-15.934	3.815	C.3	262	PHE497	0.000	
4071	   C	-3.297	-16.603	4.265	C.2	262	PHE497	0.000	
4072	   O	-4.338	-16.499	3.584	O.2	262	PHE497	0.000	
4073	  CB	-2.127	-14.516	3.197	C.3	262	PHE497	0.000	
4074	  CG	-2.706	-13.492	4.164	C.2	262	PHE497	0.000	
4075	 CD1	-2.173	-13.347	5.468	C.2	262	PHE497	0.000	
4076	 CD2	-3.797	-12.691	3.789	C.2	262	PHE497	0.000	
4077	 CE1	-2.734	-12.408	6.411	C.2	262	PHE497	0.000	
4078	 CE2	-4.366	-11.743	4.712	C.2	262	PHE497	0.000	
4079	  CZ	-3.826	-11.604	6.026	C.2	262	PHE497	0.000	
4080	   H	-0.985	-16.512	1.999	 H	262	PHE497	0.000	
4081	  HA	-1.396	-15.775	4.734	 H	262	PHE497	0.000	
4082	 HB2	-2.791	-14.591	2.336	 H	262	PHE497	0.000	
4083	 HB3	-1.147	-14.166	2.871	 H	262	PHE497	0.000	
4084	 HD1	-1.328	-13.952	5.764	 H	262	PHE497	0.000	
4085	 HD2	-4.214	-12.786	2.797	 H	262	PHE497	0.000	
4086	 HE1	-2.319	-12.322	7.404	 H	262	PHE497	0.000	
4087	 HE2	-5.205	-11.134	4.408	 H	262	PHE497	0.000	
4088	  HZ	-4.250	-10.891	6.718	 H	262	PHE497	0.000	
4089	   N	-3.203	-17.307	5.414	N.am	263	GLN498	0.000	
4090	  CA	-4.173	-18.345	5.896	C.3	263	GLN498	0.000	
4091	   C	-4.509	-18.192	7.393	C.2	263	GLN498	0.000	
4092	   O	-3.652	-17.844	8.228	O.2	263	GLN498	0.000	
4093	  CB	-3.656	-19.777	5.621	C.3	263	GLN498	0.000	
4094	  CG	-3.988	-20.292	4.192	C.3	263	GLN498	0.000	
4095	  CD	-3.287	-21.619	3.800	C.2	263	GLN498	0.000	
4096	 NE2	-3.675	-22.175	2.662	N.pl3	263	GLN498	0.000	
4097	 OE1	-2.418	-22.116	4.507	O.2	263	GLN498	0.000	
4098	   H	-2.407	-17.115	6.005	 H	263	GLN498	0.000	
4099	  HA	-5.090	-18.184	5.328	 H	263	GLN498	0.000	
4100	 HB2	-4.110	-20.453	6.346	 H	263	GLN498	0.000	
4101	 HB3	-2.573	-19.783	5.748	 H	263	GLN498	0.000	
4102	 HG2	-3.688	-19.525	3.478	 H	263	GLN498	0.000	
4103	 HG3	-5.065	-20.446	4.129	 H	263	GLN498	0.000	
4104	HE21	-3.252	-23.038	2.352	 H	263	GLN498	0.000	
4105	HE22	-4.394	-21.736	2.105	 H	263	GLN498	0.000	
4106	  HC	-5.516	-18.391	7.728	 H	263	GLN498	0.000	
@<TRIPOS>BOND
1 1 2 1
2 1 24 1
3 1 25 1
4 1 26 1
5 2 3 1
6 2 5 1
7 2 15 1
8 3 4 2
9 3 27 1
10 5 6 1
11 5 16 1
12 5 17 1
13 6 7 2
14 6 8 1
15 7 11 1
16 7 18 1
17 8 9 2
18 8 10 1
19 9 12 1
20 10 13 2
21 10 20 1
22 9 11 1
23 11 19 1
24 12 14 2
25 12 21 1
26 13 14 1
27 13 22 1
28 14 23 1
29 27 28 1
30 27 36 1
31 28 29 1
32 28 31 1
33 28 37 1
34 29 30 2
35 29 42 1
36 31 32 1
37 31 38 1
38 31 39 1
39 32 33 1
40 32 40 1
41 32 41 1
42 33 34 2
43 33 35 1
44 42 43 1
45 42 50 1
46 43 44 1
47 43 46 1
48 43 51 1
49 44 45 2
50 44 59 1
51 46 47 1
52 46 52 1
53 46 53 1
54 47 48 1
55 47 54 1
56 47 55 1
57 48 49 1
58 49 56 1
59 49 57 1
60 49 58 1
61 59 60 1
62 59 68 1
63 60 61 1
64 60 63 1
65 60 69 1
66 61 62 2
67 61 74 1
68 63 64 1
69 63 70 1
70 63 71 1
71 64 65 1
72 64 72 1
73 64 73 1
74 65 66 2
75 65 67 1
76 74 75 1
77 74 80 1
78 75 76 1
79 75 78 1
80 75 81 1
81 76 77 2
82 76 87 1
83 78 79 1
84 78 82 1
85 78 83 1
86 79 84 1
87 79 85 1
88 79 86 1
89 87 88 1
90 87 94 1
91 88 89 1
92 88 91 1
93 88 95 1
94 89 90 2
95 89 101 1
96 91 92 1
97 91 93 1
98 91 96 1
99 92 98 1
100 92 99 1
101 92 100 1
102 93 97 1
103 101 102 1
104 101 109 1
105 102 103 1
106 102 105 1
107 102 110 1
108 103 104 2
109 103 113 1
110 105 106 1
111 105 111 1
112 105 112 1
113 106 107 2
114 106 108 1
115 113 114 1
116 113 121 1
117 114 115 1
118 114 117 1
119 114 122 1
120 115 116 2
121 115 132 1
122 117 118 1
123 117 119 1
124 117 123 1
125 118 120 1
126 118 124 1
127 118 125 1
128 119 126 1
129 119 127 1
130 119 128 1
131 120 129 1
132 120 130 1
133 120 131 1
134 132 133 1
135 132 139 1
136 133 134 1
137 133 136 1
138 133 140 1
139 134 135 2
140 134 146 1
141 136 137 1
142 136 138 1
143 136 141 1
144 137 143 1
145 137 144 1
146 137 145 1
147 138 142 1
148 146 147 1
149 146 154 1
150 147 148 1
151 147 150 1
152 147 155 1
153 148 149 2
154 148 163 1
155 150 151 1
156 150 156 1
157 150 157 1
158 151 152 1
159 151 158 1
160 151 159 1
161 152 153 1
162 153 160 1
163 153 161 1
164 153 162 1
165 163 164 1
166 163 172 1
167 164 165 1
168 164 167 1
169 164 173 1
170 165 166 2
171 165 185 1
172 167 168 1
173 167 174 1
174 167 175 1
175 168 169 1
176 168 176 1
177 168 177 1
178 169 170 1
179 169 178 1
180 169 179 1
181 170 171 1
182 170 180 1
183 170 181 1
184 171 182 1
185 171 183 1
186 171 184 1
187 185 186 1
188 185 190 1
189 186 187 1
190 186 189 1
191 186 191 1
192 187 188 2
193 187 195 1
194 189 192 1
195 189 193 1
196 189 194 1
197 195 196 1
198 195 204 1
199 196 197 1
200 196 199 1
201 196 205 1
202 197 198 2
203 197 217 1
204 199 200 1
205 199 206 1
206 199 207 1
207 200 201 1
208 200 208 1
209 200 209 1
210 201 202 1
211 201 210 1
212 201 211 1
213 202 203 1
214 202 212 1
215 202 213 1
216 203 214 1
217 203 215 1
218 203 216 1
219 217 218 1
220 217 225 1
221 218 219 1
222 218 221 1
223 218 226 1
224 219 220 2
225 219 236 1
226 221 222 1
227 221 227 1
228 221 228 1
229 222 223 1
230 222 224 1
231 222 229 1
232 223 230 1
233 223 231 1
234 223 232 1
235 224 233 1
236 224 234 1
237 224 235 1
238 236 237 1
239 236 240 1
240 237 238 1
241 237 241 1
242 237 242 1
243 238 239 2
244 238 243 1
245 243 244 1
246 243 247 1
247 244 245 1
248 244 248 1
249 244 249 1
250 245 246 2
251 245 250 1
252 250 251 1
253 250 254 1
254 251 252 1
255 251 255 1
256 251 256 1
257 252 253 2
258 252 257 1
259 257 258 1
260 257 266 1
261 258 259 1
262 258 261 1
263 258 267 1
264 259 260 2
265 259 274 1
266 261 262 1
267 261 268 1
268 261 269 1
269 262 263 1
270 262 270 1
271 262 271 1
272 263 264 1
273 263 265 2
274 264 272 1
275 264 273 1
276 274 275 1
277 274 286 1
278 275 276 1
279 275 278 1
280 275 287 1
281 276 277 2
282 276 295 1
283 278 279 1
284 278 288 1
285 278 289 1
286 279 280 2
287 279 281 1
288 280 282 1
289 280 290 1
290 281 283 2
291 281 291 1
292 282 284 2
293 282 292 1
294 283 284 1
295 283 293 1
296 284 285 1
297 285 294 1
298 295 296 1
299 295 299 1
300 296 297 1
301 296 300 1
302 296 301 1
303 297 298 2
304 297 302 1
305 302 303 1
306 302 311 1
307 303 304 1
308 303 306 1
309 303 312 1
310 304 305 2
311 304 317 1
312 306 307 1
313 306 313 1
314 306 314 1
315 307 308 1
316 307 315 1
317 307 316 1
318 308 309 2
319 308 310 1
320 317 318 1
321 317 324 1
322 318 319 1
323 318 321 1
324 318 325 1
325 319 320 2
326 319 333 1
327 321 322 1
328 321 323 1
329 321 326 1
330 322 327 1
331 322 328 1
332 322 329 1
333 323 330 1
334 323 331 1
335 323 332 1
336 333 334 1
337 333 345 1
338 334 335 1
339 334 337 1
340 334 346 1
341 335 336 2
342 335 354 1
343 337 338 1
344 337 347 1
345 337 348 1
346 338 339 2
347 338 340 1
348 339 341 1
349 339 349 1
350 340 342 2
351 340 350 1
352 341 343 2
353 341 351 1
354 342 343 1
355 342 352 1
356 343 344 1
357 344 353 1
358 354 355 1
359 354 363 1
360 355 356 1
361 355 358 1
362 355 364 1
363 356 357 2
364 356 369 1
365 358 359 1
366 358 365 1
367 358 366 1
368 359 360 1
369 359 367 1
370 359 368 1
371 360 361 2
372 360 362 1
373 369 370 1
374 369 373 1
375 370 371 1
376 370 374 1
377 370 375 1
378 371 372 2
379 371 376 1
380 376 377 1
381 376 383 1
382 377 378 1
383 377 380 1
384 377 384 1
385 378 379 2
386 378 392 1
387 380 381 1
388 380 382 1
389 380 385 1
390 381 386 1
391 381 387 1
392 381 388 1
393 382 389 1
394 382 390 1
395 382 391 1
396 392 393 1
397 392 406 1
398 393 394 1
399 393 396 1
400 393 407 1
401 394 395 2
402 394 416 1
403 396 397 1
404 396 408 1
405 396 409 1
406 397 398 2
407 397 399 1
408 398 402 1
409 398 410 1
410 399 400 2
411 399 401 1
412 400 403 1
413 401 404 2
414 401 412 1
415 400 402 1
416 402 411 1
417 403 405 2
418 403 413 1
419 404 405 1
420 404 414 1
421 405 415 1
422 406 495 1
423 416 417 1
424 416 425 1
425 417 418 1
426 417 420 1
427 417 426 1
428 418 419 2
429 418 438 1
430 420 421 1
431 420 427 1
432 420 428 1
433 421 422 1
434 421 429 1
435 421 430 1
436 422 423 1
437 422 431 1
438 422 432 1
439 423 424 1
440 423 433 1
441 423 434 1
442 424 435 1
443 424 436 1
444 424 437 1
445 438 439 1
446 438 447 1
447 439 440 1
448 439 442 1
449 439 448 1
450 440 441 2
451 440 460 1
452 442 443 1
453 442 449 1
454 442 450 1
455 443 444 1
456 443 451 1
457 443 452 1
458 444 445 1
459 444 453 1
460 444 454 1
461 445 446 1
462 445 455 1
463 445 456 1
464 446 457 1
465 446 458 1
466 446 459 1
467 460 461 1
468 460 472 1
469 461 462 1
470 461 464 1
471 461 473 1
472 462 463 2
473 462 481 1
474 464 465 1
475 464 474 1
476 464 475 1
477 465 466 2
478 465 467 1
479 466 468 1
480 466 476 1
481 467 469 2
482 467 477 1
483 468 470 2
484 468 478 1
485 469 470 1
486 469 479 1
487 470 471 1
488 471 480 1
489 481 482 1
490 481 487 1
491 482 483 1
492 482 485 1
493 482 488 1
494 483 484 2
495 483 492 1
496 485 486 1
497 485 489 1
498 485 490 1
499 486 491 1
500 492 493 1
501 492 500 1
502 493 494 1
503 493 496 1
504 493 501 1
505 494 495 2
506 494 511 1
507 496 497 1
508 496 502 1
509 496 503 1
510 497 498 1
511 497 499 1
512 497 504 1
513 498 505 1
514 498 506 1
515 498 507 1
516 499 508 1
517 499 509 1
518 499 510 1
519 511 512 1
520 511 518 1
521 512 513 1
522 512 515 1
523 512 519 1
524 513 514 2
525 513 525 1
526 515 516 1
527 515 517 1
528 515 520 1
529 516 522 1
530 516 523 1
531 516 524 1
532 517 521 1
533 525 526 1
534 525 532 1
535 526 527 1
536 526 529 1
537 526 533 1
538 527 528 2
539 527 541 1
540 529 530 1
541 529 531 1
542 529 534 1
543 530 535 1
544 530 536 1
545 530 537 1
546 531 538 1
547 531 539 1
548 531 540 1
549 541 542 1
550 541 546 1
551 542 543 1
552 542 545 1
553 542 547 1
554 543 544 2
555 543 551 1
556 545 548 1
557 545 549 1
558 545 550 1
559 551 552 1
560 551 558 1
561 552 553 1
562 552 555 1
563 552 559 1
564 553 554 2
565 553 567 1
566 555 556 1
567 555 557 1
568 555 560 1
569 556 561 1
570 556 562 1
571 556 563 1
572 557 564 1
573 557 565 1
574 557 566 1
575 567 568 1
576 567 576 1
577 568 569 1
578 568 571 1
579 568 577 1
580 569 570 2
581 569 589 1
582 571 572 1
583 571 578 1
584 571 579 1
585 572 573 1
586 572 580 1
587 572 581 1
588 573 574 1
589 573 582 1
590 573 583 1
591 574 575 1
592 574 584 1
593 574 585 1
594 575 586 1
595 575 587 1
596 575 588 1
597 589 590 1
598 589 596 1
599 590 591 1
600 590 593 1
601 590 597 1
602 591 592 2
603 591 603 1
604 593 594 1
605 593 595 1
606 593 598 1
607 594 600 1
608 594 601 1
609 594 602 1
610 595 599 1
611 603 604 1
612 603 611 1
613 604 605 1
614 604 607 1
615 604 612 1
616 605 606 2
617 605 622 1
618 607 608 1
619 607 613 1
620 607 614 1
621 608 609 1
622 608 610 1
623 608 615 1
624 609 616 1
625 609 617 1
626 609 618 1
627 610 619 1
628 610 620 1
629 610 621 1
630 622 623 1
631 622 627 1
632 623 624 1
633 623 626 1
634 623 628 1
635 624 625 2
636 624 632 1
637 626 629 1
638 626 630 1
639 626 631 1
640 633 634 1
641 633 644 1
642 633 645 1
643 633 646 1
644 634 635 1
645 634 637 1
646 634 641 1
647 635 636 2
648 635 647 1
649 637 638 1
650 637 642 1
651 637 643 1
652 638 639 2
653 638 640 1
654 647 648 1
655 647 654 1
656 648 649 1
657 648 651 1
658 648 655 1
659 649 650 2
660 649 661 1
661 651 652 1
662 651 653 1
663 651 656 1
664 652 658 1
665 652 659 1
666 652 660 1
667 653 657 1
668 661 662 1
669 661 666 1
670 662 663 1
671 662 665 1
672 662 667 1
673 663 664 2
674 663 671 1
675 665 668 1
676 665 669 1
677 665 670 1
678 671 672 1
679 671 680 1
680 672 673 1
681 672 675 1
682 672 681 1
683 673 674 2
684 673 686 1
685 675 676 1
686 675 682 1
687 675 683 1
688 676 677 1
689 676 684 1
690 676 685 1
691 677 678 2
692 677 679 1
693 686 687 1
694 686 693 1
695 687 688 1
696 687 690 1
697 687 694 1
698 688 689 2
699 688 702 1
700 690 691 1
701 690 692 1
702 690 695 1
703 691 696 1
704 691 697 1
705 691 698 1
706 692 699 1
707 692 700 1
708 692 701 1
709 702 703 1
710 702 711 1
711 703 704 1
712 703 706 1
713 703 712 1
714 704 705 2
715 704 717 1
716 706 707 1
717 706 713 1
718 706 714 1
719 707 708 1
720 707 715 1
721 707 716 1
722 708 709 2
723 708 710 1
724 717 718 1
725 717 726 1
726 718 719 1
727 718 721 1
728 718 727 1
729 719 720 2
730 719 732 1
731 721 722 1
732 721 728 1
733 721 729 1
734 722 723 1
735 722 730 1
736 722 731 1
737 723 724 2
738 723 725 1
739 732 733 1
740 732 743 1
741 733 734 1
742 733 736 1
743 733 744 1
744 734 735 2
745 734 752 1
746 736 737 1
747 736 745 1
748 736 746 1
749 737 738 2
750 737 739 1
751 738 740 1
752 738 747 1
753 739 741 2
754 739 748 1
755 740 742 2
756 740 749 1
757 741 742 1
758 741 750 1
759 742 751 1
760 752 753 1
761 752 760 1
762 753 754 1
763 753 756 1
764 753 761 1
765 754 755 2
766 754 771 1
767 756 757 1
768 756 762 1
769 756 763 1
770 757 758 1
771 757 759 1
772 757 764 1
773 758 765 1
774 758 766 1
775 758 767 1
776 759 768 1
777 759 769 1
778 759 770 1
779 771 772 1
780 771 776 1
781 772 773 1
782 772 775 1
783 772 777 1
784 773 774 2
785 773 781 1
786 775 778 1
787 775 779 1
788 775 780 1
789 781 782 1
790 781 790 1
791 782 783 1
792 782 785 1
793 782 791 1
794 783 784 2
795 783 796 1
796 785 786 1
797 785 792 1
798 785 793 1
799 786 787 1
800 786 794 1
801 786 795 1
802 787 788 2
803 787 789 1
804 796 797 1
805 796 801 1
806 797 798 1
807 797 800 1
808 797 802 1
809 798 799 2
810 798 806 1
811 800 803 1
812 800 804 1
813 800 805 1
814 806 807 1
815 806 811 1
816 807 808 1
817 807 810 1
818 807 812 1
819 808 809 2
820 808 816 1
821 810 813 1
822 810 814 1
823 810 815 1
824 816 817 1
825 816 823 1
826 817 818 1
827 817 820 1
828 817 824 1
829 818 819 2
830 818 832 1
831 820 821 1
832 820 822 1
833 820 825 1
834 821 826 1
835 821 827 1
836 821 828 1
837 822 829 1
838 822 830 1
839 822 831 1
840 832 833 1
841 832 840 1
842 833 834 1
843 833 836 1
844 833 841 1
845 834 835 2
846 834 849 1
847 836 837 1
848 836 842 1
849 836 843 1
850 837 838 1
851 837 844 1
852 837 845 1
853 838 839 1
854 839 846 1
855 839 847 1
856 839 848 1
857 849 850 1
858 849 858 1
859 850 851 1
860 850 853 1
861 850 859 1
862 851 852 2
863 851 871 1
864 853 854 1
865 853 860 1
866 853 861 1
867 854 855 1
868 854 862 1
869 854 863 1
870 855 856 1
871 855 864 1
872 855 865 1
873 856 857 1
874 856 866 1
875 856 867 1
876 857 868 1
877 857 869 1
878 857 870 1
879 871 872 1
880 871 880 1
881 872 873 1
882 872 875 1
883 872 881 1
884 873 874 2
885 873 886 1
886 875 876 1
887 875 882 1
888 875 883 1
889 876 877 1
890 876 884 1
891 876 885 1
892 877 878 2
893 877 879 1
894 886 887 1
895 886 894 1
896 887 888 1
897 887 890 1
898 887 895 1
899 888 889 2
900 888 905 1
901 890 891 1
902 890 892 1
903 890 896 1
904 891 893 1
905 891 897 1
906 891 898 1
907 892 899 1
908 892 900 1
909 892 901 1
910 893 902 1
911 893 903 1
912 893 904 1
913 905 906 1
914 905 910 1
915 906 907 1
916 906 909 1
917 906 911 1
918 907 908 2
919 907 915 1
920 909 912 1
921 909 913 1
922 909 914 1
923 915 916 1
924 915 925 1
925 916 917 1
926 916 919 1
927 916 926 1
928 917 918 2
929 917 932 1
930 919 920 1
931 919 927 1
932 919 928 1
933 920 921 2
934 920 922 1
935 921 924 1
936 921 929 1
937 922 923 2
938 923 924 1
939 923 930 1
940 924 931 1
941 932 933 1
942 932 938 1
943 933 934 1
944 933 936 1
945 933 939 1
946 934 935 2
947 934 946 1
948 936 937 1
949 936 940 1
950 936 941 1
951 937 938 1
952 937 942 1
953 937 943 1
954 938 944 1
955 938 945 1
956 946 947 1
957 946 954 1
958 947 948 1
959 947 950 1
960 947 955 1
961 948 949 2
962 948 960 1
963 950 951 1
964 950 956 1
965 950 957 1
966 951 952 1
967 951 953 2
968 952 958 1
969 952 959 1
970 960 961 1
971 960 968 1
972 961 962 1
973 961 964 1
974 961 969 1
975 962 963 2
976 962 979 1
977 964 965 1
978 964 970 1
979 964 971 1
980 965 966 1
981 965 967 1
982 965 972 1
983 966 973 1
984 966 974 1
985 966 975 1
986 967 976 1
987 967 977 1
988 967 978 1
989 979 980 1
990 979 986 1
991 980 981 1
992 980 983 1
993 980 987 1
994 981 982 2
995 981 995 1
996 983 984 1
997 983 985 1
998 983 988 1
999 984 989 1
1000 984 990 1
1001 984 991 1
1002 985 992 1
1003 985 993 1
1004 985 994 1
1005 995 996 1
1006 995 1004 1
1007 996 997 1
1008 996 999 1
1009 996 1005 1
1010 997 998 2
1011 997 1012 1
1012 999 1000 1
1013 999 1006 1
1014 999 1007 1
1015 1000 1001 1
1016 1000 1008 1
1017 1000 1009 1
1018 1001 1002 1
1019 1001 1003 2
1020 1002 1010 1
1021 1002 1011 1
1022 1012 1013 1
1023 1012 1020 1
1024 1013 1014 1
1025 1013 1016 1
1026 1013 1021 1
1027 1014 1015 2
1028 1014 1031 1
1029 1016 1017 1
1030 1016 1022 1
1031 1016 1023 1
1032 1017 1018 1
1033 1017 1019 1
1034 1017 1024 1
1035 1018 1025 1
1036 1018 1026 1
1037 1018 1027 1
1038 1019 1028 1
1039 1019 1029 1
1040 1019 1030 1
1041 1031 1032 1
1042 1031 1039 1
1043 1032 1033 1
1044 1032 1035 1
1045 1032 1040 1
1046 1033 1034 2
1047 1033 1050 1
1048 1035 1036 1
1049 1035 1041 1
1050 1035 1042 1
1051 1036 1037 1
1052 1036 1038 1
1053 1036 1043 1
1054 1037 1044 1
1055 1037 1045 1
1056 1037 1046 1
1057 1038 1047 1
1058 1038 1048 1
1059 1038 1049 1
1060 1050 1051 1
1061 1050 1054 1
1062 1051 1052 1
1063 1051 1055 1
1064 1051 1056 1
1065 1052 1053 2
1066 1052 1057 1
1067 1057 1058 1
1068 1057 1064 1
1069 1058 1059 1
1070 1058 1061 1
1071 1058 1065 1
1072 1059 1060 2
1073 1059 1073 1
1074 1061 1062 1
1075 1061 1063 1
1076 1061 1066 1
1077 1062 1067 1
1078 1062 1068 1
1079 1062 1069 1
1080 1063 1070 1
1081 1063 1071 1
1082 1063 1072 1
1083 1073 1074 1
1084 1073 1079 1
1085 1074 1075 1
1086 1074 1077 1
1087 1074 1080 1
1088 1075 1076 2
1089 1075 1084 1
1090 1077 1078 1
1091 1077 1081 1
1092 1077 1082 1
1093 1078 1083 1
1094 1084 1085 1
1095 1084 1091 1
1096 1085 1086 1
1097 1085 1088 1
1098 1085 1092 1
1099 1086 1087 2
1100 1086 1098 1
1101 1088 1089 1
1102 1088 1090 1
1103 1088 1093 1
1104 1089 1095 1
1105 1089 1096 1
1106 1089 1097 1
1107 1090 1094 1
1108 1098 1099 1
1109 1098 1103 1
1110 1099 1100 1
1111 1099 1102 1
1112 1099 1104 1
1113 1100 1101 2
1114 1102 1105 1
1115 1102 1106 1
1116 1102 1107 1
1117 1108 1109 1
1118 1108 1113 1
1119 1109 1110 1
1120 1109 1112 1
1121 1109 1114 1
1122 1110 1111 2
1123 1110 1118 1
1124 1112 1115 1
1125 1112 1116 1
1126 1112 1117 1
1127 1118 1119 1
1128 1118 1124 1
1129 1119 1120 1
1130 1119 1122 1
1131 1119 1125 1
1132 1120 1121 2
1133 1120 1132 1
1134 1122 1123 1
1135 1122 1126 1
1136 1122 1127 1
1137 1123 1124 1
1138 1123 1128 1
1139 1123 1129 1
1140 1124 1130 1
1141 1124 1131 1
1142 1132 1133 1
1143 1132 1138 1
1144 1133 1134 1
1145 1133 1136 1
1146 1133 1139 1
1147 1134 1135 2
1148 1134 1146 1
1149 1136 1137 1
1150 1136 1140 1
1151 1136 1141 1
1152 1137 1138 1
1153 1137 1142 1
1154 1137 1143 1
1155 1138 1144 1
1156 1138 1145 1
1157 1146 1147 1
1158 1146 1157 1
1159 1147 1148 1
1160 1147 1150 1
1161 1147 1158 1
1162 1148 1149 2
1163 1148 1166 1
1164 1150 1151 1
1165 1150 1159 1
1166 1150 1160 1
1167 1151 1152 2
1168 1151 1153 1
1169 1152 1154 1
1170 1152 1161 1
1171 1153 1155 2
1172 1153 1162 1
1173 1154 1156 2
1174 1154 1163 1
1175 1155 1156 1
1176 1155 1164 1
1177 1156 1165 1
1178 1166 1167 1
1179 1166 1178 1
1180 1167 1168 1
1181 1167 1170 1
1182 1167 1179 1
1183 1168 1169 2
1184 1168 1187 1
1185 1170 1171 1
1186 1170 1180 1
1187 1170 1181 1
1188 1171 1172 2
1189 1171 1173 1
1190 1172 1174 1
1191 1172 1182 1
1192 1173 1175 2
1193 1173 1183 1
1194 1174 1176 2
1195 1174 1184 1
1196 1175 1176 1
1197 1175 1185 1
1198 1176 1177 1
1199 1177 1186 1
1200 1187 1188 1
1201 1187 1195 1
1202 1188 1189 1
1203 1188 1191 1
1204 1188 1196 1
1205 1189 1190 2
1206 1189 1206 1
1207 1191 1192 1
1208 1191 1193 1
1209 1191 1197 1
1210 1192 1194 1
1211 1192 1198 1
1212 1192 1199 1
1213 1193 1200 1
1214 1193 1201 1
1215 1193 1202 1
1216 1194 1203 1
1217 1194 1204 1
1218 1194 1205 1
1219 1206 1207 1
1220 1206 1214 1
1221 1207 1208 1
1222 1207 1210 1
1223 1207 1215 1
1224 1208 1209 2
1225 1208 1225 1
1226 1210 1211 1
1227 1210 1212 1
1228 1210 1216 1
1229 1211 1213 1
1230 1211 1217 1
1231 1211 1218 1
1232 1212 1219 1
1233 1212 1220 1
1234 1212 1221 1
1235 1213 1222 1
1236 1213 1223 1
1237 1213 1224 1
1238 1225 1226 1
1239 1225 1232 1
1240 1226 1227 1
1241 1226 1229 1
1242 1226 1233 1
1243 1227 1228 2
1244 1227 1239 1
1245 1229 1230 1
1246 1229 1231 1
1247 1229 1234 1
1248 1230 1236 1
1249 1230 1237 1
1250 1230 1238 1
1251 1231 1235 1
1252 1239 1240 1
1253 1239 1248 1
1254 1240 1241 1
1255 1240 1243 1
1256 1240 1249 1
1257 1241 1242 2
1258 1241 1254 1
1259 1243 1244 1
1260 1243 1250 1
1261 1243 1251 1
1262 1244 1245 1
1263 1244 1252 1
1264 1244 1253 1
1265 1245 1246 2
1266 1245 1247 1
1267 1254 1255 1
1268 1254 1265 1
1269 1255 1256 1
1270 1255 1258 1
1271 1255 1266 1
1272 1256 1257 2
1273 1256 1274 1
1274 1258 1259 1
1275 1258 1267 1
1276 1258 1268 1
1277 1259 1260 2
1278 1259 1261 1
1279 1260 1262 1
1280 1260 1269 1
1281 1261 1263 2
1282 1261 1270 1
1283 1262 1264 2
1284 1262 1271 1
1285 1263 1264 1
1286 1263 1272 1
1287 1264 1273 1
1288 1274 1275 1
1289 1274 1282 1
1290 1275 1276 1
1291 1275 1278 1
1292 1275 1283 1
1293 1276 1277 2
1294 1276 1291 1
1295 1278 1279 1
1296 1278 1284 1
1297 1278 1285 1
1298 1279 1280 1
1299 1279 1286 1
1300 1279 1287 1
1301 1280 1281 1
1302 1281 1288 1
1303 1281 1289 1
1304 1281 1290 1
1305 1291 1292 1
1306 1291 1298 1
1307 1292 1293 1
1308 1292 1295 1
1309 1292 1299 1
1310 1293 1294 2
1311 1293 1305 1
1312 1295 1296 1
1313 1295 1297 1
1314 1295 1300 1
1315 1296 1302 1
1316 1296 1303 1
1317 1296 1304 1
1318 1297 1301 1
1319 1305 1306 1
1320 1305 1317 1
1321 1306 1307 1
1322 1306 1309 1
1323 1306 1318 1
1324 1307 1308 2
1325 1307 1326 1
1326 1309 1310 1
1327 1309 1319 1
1328 1309 1320 1
1329 1310 1311 2
1330 1310 1312 1
1331 1311 1313 1
1332 1311 1321 1
1333 1312 1314 2
1334 1312 1322 1
1335 1313 1315 2
1336 1313 1323 1
1337 1314 1315 1
1338 1314 1324 1
1339 1315 1316 1
1340 1316 1325 1
1341 1326 1327 1
1342 1326 1330 1
1343 1327 1328 1
1344 1327 1331 1
1345 1327 1332 1
1346 1328 1329 2
1347 1328 1333 1
1348 1333 1334 1
1349 1333 1341 1
1350 1334 1335 1
1351 1334 1337 1
1352 1334 1342 1
1353 1335 1336 2
1354 1335 1347 1
1355 1337 1338 1
1356 1337 1343 1
1357 1337 1344 1
1358 1338 1339 1
1359 1338 1340 2
1360 1339 1345 1
1361 1339 1346 1
1362 1347 1348 1
1363 1347 1355 1
1364 1348 1349 1
1365 1348 1351 1
1366 1348 1356 1
1367 1349 1350 2
1368 1349 1366 1
1369 1351 1352 1
1370 1351 1357 1
1371 1351 1358 1
1372 1352 1353 1
1373 1352 1354 1
1374 1352 1359 1
1375 1353 1360 1
1376 1353 1361 1
1377 1353 1362 1
1378 1354 1363 1
1379 1354 1364 1
1380 1354 1365 1
1381 1366 1367 1
1382 1366 1374 1
1383 1367 1368 1
1384 1367 1370 1
1385 1367 1375 1
1386 1368 1369 2
1387 1368 1385 1
1388 1370 1371 1
1389 1370 1376 1
1390 1370 1377 1
1391 1371 1372 1
1392 1371 1373 1
1393 1371 1378 1
1394 1372 1379 1
1395 1372 1380 1
1396 1372 1381 1
1397 1373 1382 1
1398 1373 1383 1
1399 1373 1384 1
1400 1385 1386 1
1401 1385 1393 1
1402 1386 1387 1
1403 1386 1389 1
1404 1386 1394 1
1405 1387 1388 2
1406 1387 1397 1
1407 1389 1390 1
1408 1389 1395 1
1409 1389 1396 1
1410 1390 1391 2
1411 1390 1392 1
1412 1397 1398 1
1413 1397 1409 1
1414 1398 1399 1
1415 1398 1401 1
1416 1398 1410 1
1417 1399 1400 2
1418 1399 1418 1
1419 1401 1402 1
1420 1401 1411 1
1421 1401 1412 1
1422 1402 1403 2
1423 1402 1404 1
1424 1403 1405 1
1425 1403 1413 1
1426 1404 1406 2
1427 1404 1414 1
1428 1405 1407 2
1429 1405 1415 1
1430 1406 1407 1
1431 1406 1416 1
1432 1407 1408 1
1433 1408 1417 1
1434 1418 1419 1
1435 1418 1426 1
1436 1419 1420 1
1437 1419 1422 1
1438 1419 1427 1
1439 1420 1421 2
1440 1420 1437 1
1441 1422 1423 1
1442 1422 1428 1
1443 1422 1429 1
1444 1423 1424 1
1445 1423 1425 1
1446 1423 1430 1
1447 1424 1431 1
1448 1424 1432 1
1449 1424 1433 1
1450 1425 1434 1
1451 1425 1435 1
1452 1425 1436 1
1453 1437 1438 1
1454 1437 1448 1
1455 1438 1439 1
1456 1438 1441 1
1457 1438 1449 1
1458 1439 1440 2
1459 1439 1461 1
1460 1441 1442 1
1461 1441 1450 1
1462 1441 1451 1
1463 1442 1443 1
1464 1442 1452 1
1465 1442 1453 1
1466 1443 1444 1
1467 1443 1454 1
1468 1443 1455 1
1469 1444 1445 1
1470 1444 1456 1
1471 1445 1446 2
1472 1445 1447 1
1473 1446 1457 1
1474 1446 1458 1
1475 1447 1459 1
1476 1447 1460 1
1477 1461 1462 1
1478 1461 1470 1
1479 1462 1463 1
1480 1462 1465 1
1481 1462 1471 1
1482 1463 1464 2
1483 1463 1476 1
1484 1465 1466 1
1485 1465 1472 1
1486 1465 1473 1
1487 1466 1467 1
1488 1466 1474 1
1489 1466 1475 1
1490 1467 1468 2
1491 1467 1469 1
1492 1476 1477 1
1493 1476 1482 1
1494 1477 1478 1
1495 1477 1480 1
1496 1477 1483 1
1497 1478 1479 2
1498 1478 1487 1
1499 1480 1481 1
1500 1480 1484 1
1501 1480 1485 1
1502 1481 1486 1
1503 1487 1488 1
1504 1487 1495 1
1505 1488 1489 1
1506 1488 1491 1
1507 1488 1496 1
1508 1489 1490 2
1509 1489 1501 1
1510 1491 1492 1
1511 1491 1497 1
1512 1491 1498 1
1513 1492 1493 1
1514 1492 1494 2
1515 1493 1499 1
1516 1493 1500 1
1517 1501 1502 1
1518 1501 1512 1
1519 1502 1503 1
1520 1502 1505 1
1521 1502 1513 1
1522 1503 1504 2
1523 1503 1525 1
1524 1505 1506 1
1525 1505 1514 1
1526 1505 1515 1
1527 1506 1507 1
1528 1506 1516 1
1529 1506 1517 1
1530 1507 1508 1
1531 1507 1518 1
1532 1507 1519 1
1533 1508 1509 1
1534 1508 1520 1
1535 1509 1510 2
1536 1509 1511 1
1537 1510 1521 1
1538 1510 1522 1
1539 1511 1523 1
1540 1511 1524 1
1541 1525 1526 1
1542 1525 1534 1
1543 1526 1527 1
1544 1526 1529 1
1545 1526 1535 1
1546 1527 1528 2
1547 1527 1542 1
1548 1529 1530 1
1549 1529 1536 1
1550 1529 1537 1
1551 1530 1531 1
1552 1530 1538 1
1553 1530 1539 1
1554 1531 1532 1
1555 1531 1533 2
1556 1532 1540 1
1557 1532 1541 1
1558 1542 1543 1
1559 1542 1551 1
1560 1543 1544 1
1561 1543 1546 1
1562 1543 1552 1
1563 1544 1545 2
1564 1544 1557 1
1565 1546 1547 1
1566 1546 1553 1
1567 1546 1554 1
1568 1547 1548 1
1569 1547 1555 1
1570 1547 1556 1
1571 1548 1549 2
1572 1548 1550 1
1573 1557 1558 1
1574 1557 1564 1
1575 1558 1559 1
1576 1558 1561 1
1577 1558 1565 1
1578 1559 1560 2
1579 1559 1573 1
1580 1561 1562 1
1581 1561 1563 1
1582 1561 1566 1
1583 1562 1567 1
1584 1562 1568 1
1585 1562 1569 1
1586 1563 1570 1
1587 1563 1571 1
1588 1563 1572 1
1589 1573 1574 1
1590 1573 1581 1
1591 1574 1575 1
1592 1574 1577 1
1593 1574 1582 1
1594 1575 1576 2
1595 1575 1587 1
1596 1577 1578 1
1597 1577 1583 1
1598 1577 1584 1
1599 1578 1579 1
1600 1578 1580 2
1601 1579 1585 1
1602 1579 1586 1
1603 1587 1588 1
1604 1587 1592 1
1605 1588 1589 1
1606 1588 1591 1
1607 1588 1593 1
1608 1589 1590 2
1609 1589 1597 1
1610 1591 1594 1
1611 1591 1595 1
1612 1591 1596 1
1613 1597 1598 1
1614 1597 1604 1
1615 1598 1599 1
1616 1598 1601 1
1617 1598 1605 1
1618 1599 1600 2
1619 1599 1613 1
1620 1601 1602 1
1621 1601 1603 1
1622 1601 1606 1
1623 1602 1607 1
1624 1602 1608 1
1625 1602 1609 1
1626 1603 1610 1
1627 1603 1611 1
1628 1603 1612 1
1629 1613 1614 1
1630 1613 1620 1
1631 1614 1615 1
1632 1614 1617 1
1633 1614 1621 1
1634 1615 1616 2
1635 1615 1629 1
1636 1617 1618 1
1637 1617 1619 1
1638 1617 1622 1
1639 1618 1623 1
1640 1618 1624 1
1641 1618 1625 1
1642 1619 1626 1
1643 1619 1627 1
1644 1619 1628 1
1645 1629 1630 1
1646 1629 1637 1
1647 1630 1631 1
1648 1630 1633 1
1649 1630 1638 1
1650 1631 1632 2
1651 1631 1648 1
1652 1633 1634 1
1653 1633 1639 1
1654 1633 1640 1
1655 1634 1635 1
1656 1634 1636 1
1657 1634 1641 1
1658 1635 1642 1
1659 1635 1643 1
1660 1635 1644 1
1661 1636 1645 1
1662 1636 1646 1
1663 1636 1647 1
1664 1648 1649 1
1665 1648 1656 1
1666 1649 1650 1
1667 1649 1652 1
1668 1649 1657 1
1669 1650 1651 2
1670 1650 1667 1
1671 1652 1653 1
1672 1652 1658 1
1673 1652 1659 1
1674 1653 1654 1
1675 1653 1655 1
1676 1653 1660 1
1677 1654 1661 1
1678 1654 1662 1
1679 1654 1663 1
1680 1655 1664 1
1681 1655 1665 1
1682 1655 1666 1
1683 1667 1668 1
1684 1667 1679 1
1685 1668 1669 1
1686 1668 1671 1
1687 1668 1680 1
1688 1669 1670 2
1689 1669 1688 1
1690 1671 1672 1
1691 1671 1681 1
1692 1671 1682 1
1693 1672 1673 2
1694 1672 1674 1
1695 1673 1675 1
1696 1673 1683 1
1697 1674 1676 2
1698 1674 1684 1
1699 1675 1677 2
1700 1675 1685 1
1701 1676 1677 1
1702 1676 1686 1
1703 1677 1678 1
1704 1678 1687 1
1705 1688 1689 1
1706 1688 1696 1
1707 1689 1690 1
1708 1689 1692 1
1709 1689 1697 1
1710 1690 1691 2
1711 1690 1705 1
1712 1692 1693 1
1713 1692 1698 1
1714 1692 1699 1
1715 1693 1694 1
1716 1693 1700 1
1717 1693 1701 1
1718 1694 1695 1
1719 1695 1702 1
1720 1695 1703 1
1721 1695 1704 1
1722 1705 1706 1
1723 1705 1710 1
1724 1706 1707 1
1725 1706 1709 1
1726 1706 1711 1
1727 1707 1708 2
1728 1707 1715 1
1729 1709 1712 1
1730 1709 1713 1
1731 1709 1714 1
1732 1715 1716 1
1733 1715 1722 1
1734 1716 1717 1
1735 1716 1719 1
1736 1716 1723 1
1737 1717 1718 2
1738 1717 1729 1
1739 1719 1720 1
1740 1719 1721 1
1741 1719 1724 1
1742 1720 1726 1
1743 1720 1727 1
1744 1720 1728 1
1745 1721 1725 1
1746 1729 1730 1
1747 1729 1738 1
1748 1730 1731 1
1749 1730 1733 1
1750 1730 1739 1
1751 1731 1732 2
1752 1731 1746 1
1753 1733 1734 1
1754 1733 1740 1
1755 1733 1741 1
1756 1734 1735 1
1757 1734 1742 1
1758 1734 1743 1
1759 1735 1736 1
1760 1735 1737 2
1761 1736 1744 1
1762 1736 1745 1
1763 1746 1747 1
1764 1746 1754 1
1765 1747 1748 1
1766 1747 1750 1
1767 1747 1755 1
1768 1748 1749 2
1769 1748 1765 1
1770 1750 1751 1
1771 1750 1752 1
1772 1750 1756 1
1773 1751 1753 1
1774 1751 1757 1
1775 1751 1758 1
1776 1752 1759 1
1777 1752 1760 1
1778 1752 1761 1
1779 1753 1762 1
1780 1753 1763 1
1781 1753 1764 1
1782 1765 1766 1
1783 1765 1771 1
1784 1766 1767 1
1785 1766 1769 1
1786 1766 1772 1
1787 1767 1768 2
1788 1767 1776 1
1789 1769 1770 1
1790 1769 1773 1
1791 1769 1774 1
1792 1770 1775 1
1793 1776 1777 1
1794 1776 1782 1
1795 1777 1778 1
1796 1777 1780 1
1797 1777 1783 1
1798 1778 1779 2
1799 1778 1787 1
1800 1780 1781 1
1801 1780 1784 1
1802 1780 1785 1
1803 1781 1786 1
1804 1787 1788 1
1805 1787 1792 1
1806 1788 1789 1
1807 1788 1791 1
1808 1788 1793 1
1809 1789 1790 2
1810 1789 1797 1
1811 1791 1794 1
1812 1791 1795 1
1813 1791 1796 1
1814 1797 1798 1
1815 1797 1805 1
1816 1798 1799 1
1817 1798 1801 1
1818 1798 1806 1
1819 1799 1800 2
1820 1799 1814 1
1821 1801 1802 1
1822 1801 1807 1
1823 1801 1808 1
1824 1802 1803 1
1825 1802 1809 1
1826 1802 1810 1
1827 1803 1804 1
1828 1804 1811 1
1829 1804 1812 1
1830 1804 1813 1
1831 1814 1815 1
1832 1814 1823 1
1833 1815 1816 1
1834 1815 1818 1
1835 1815 1824 1
1836 1816 1817 2
1837 1816 1829 1
1838 1818 1819 1
1839 1818 1825 1
1840 1818 1826 1
1841 1819 1820 1
1842 1819 1827 1
1843 1819 1828 1
1844 1820 1821 2
1845 1820 1822 1
1846 1829 1830 1
1847 1829 1841 1
1848 1830 1831 1
1849 1830 1833 1
1850 1830 1842 1
1851 1831 1832 2
1852 1831 1850 1
1853 1833 1834 1
1854 1833 1843 1
1855 1833 1844 1
1856 1834 1835 2
1857 1834 1836 1
1858 1835 1837 1
1859 1835 1845 1
1860 1836 1838 2
1861 1836 1846 1
1862 1837 1839 2
1863 1837 1847 1
1864 1838 1839 1
1865 1838 1848 1
1866 1839 1840 1
1867 1840 1849 1
1868 1850 1851 1
1869 1850 1858 1
1870 1851 1852 1
1871 1851 1854 1
1872 1851 1859 1
1873 1852 1853 2
1874 1852 1869 1
1875 1854 1855 1
1876 1854 1860 1
1877 1854 1861 1
1878 1855 1856 1
1879 1855 1857 1
1880 1855 1862 1
1881 1856 1863 1
1882 1856 1864 1
1883 1856 1865 1
1884 1857 1866 1
1885 1857 1867 1
1886 1857 1868 1
1887 1869 1870 1
1888 1869 1878 1
1889 1870 1871 1
1890 1870 1873 1
1891 1870 1879 1
1892 1871 1872 2
1893 1871 1884 1
1894 1873 1874 1
1895 1873 1880 1
1896 1873 1881 1
1897 1874 1875 1
1898 1874 1882 1
1899 1874 1883 1
1900 1875 1876 2
1901 1875 1877 1
1902 1884 1885 1
1903 1884 1890 1
1904 1885 1886 1
1905 1885 1888 1
1906 1885 1891 1
1907 1886 1887 2
1908 1888 1889 1
1909 1888 1892 1
1910 1888 1893 1
1911 1889 1894 1
1912 1889 1895 1
1913 1889 1896 1
1914 1897 1898 1
1915 1897 1903 1
1916 1898 1899 1
1917 1898 1901 1
1918 1898 1904 1
1919 1899 1900 2
1920 1899 1910 1
1921 1901 1902 1
1922 1901 1905 1
1923 1901 1906 1
1924 1902 1907 1
1925 1902 1908 1
1926 1902 1909 1
1927 1910 1911 1
1928 1910 1918 1
1929 1911 1912 1
1930 1911 1914 1
1931 1911 1919 1
1932 1912 1913 2
1933 1912 1924 1
1934 1914 1915 1
1935 1914 1920 1
1936 1914 1921 1
1937 1915 1916 1
1938 1915 1917 2
1939 1916 1922 1
1940 1916 1923 1
1941 1924 1925 1
1942 1924 1935 1
1943 1925 1926 1
1944 1925 1928 1
1945 1925 1936 1
1946 1926 1927 2
1947 1926 1944 1
1948 1928 1929 1
1949 1928 1937 1
1950 1928 1938 1
1951 1929 1930 2
1952 1929 1931 1
1953 1930 1932 1
1954 1930 1939 1
1955 1931 1933 2
1956 1931 1940 1
1957 1932 1934 2
1958 1932 1941 1
1959 1933 1934 1
1960 1933 1942 1
1961 1934 1943 1
1962 1944 1945 1
1963 1944 1952 1
1964 1945 1946 1
1965 1945 1948 1
1966 1945 1953 1
1967 1946 1947 2
1968 1946 1963 1
1969 1948 1949 1
1970 1948 1950 1
1971 1948 1954 1
1972 1949 1951 1
1973 1949 1955 1
1974 1949 1956 1
1975 1950 1957 1
1976 1950 1958 1
1977 1950 1959 1
1978 1951 1960 1
1979 1951 1961 1
1980 1951 1962 1
1981 1963 1964 1
1982 1963 1973 1
1983 1964 1965 1
1984 1964 1967 1
1985 1964 1974 1
1986 1965 1966 2
1987 1965 1980 1
1988 1967 1968 1
1989 1967 1975 1
1990 1967 1976 1
1991 1968 1969 2
1992 1968 1970 1
1993 1969 1972 1
1994 1969 1977 1
1995 1970 1971 2
1996 1971 1972 1
1997 1971 1978 1
1998 1972 1979 1
1999 1980 1981 1
2000 1980 1991 1
2001 1981 1982 1
2002 1981 1984 1
2003 1981 1992 1
2004 1982 1983 2
2005 1982 2004 1
2006 1984 1985 1
2007 1984 1993 1
2008 1984 1994 1
2009 1985 1986 1
2010 1985 1995 1
2011 1985 1996 1
2012 1986 1987 1
2013 1986 1997 1
2014 1986 1998 1
2015 1987 1988 1
2016 1987 1999 1
2017 1988 1989 2
2018 1988 1990 1
2019 1989 2000 1
2020 1989 2001 1
2021 1990 2002 1
2022 1990 2003 1
2023 2004 2005 1
2024 2004 2012 1
2025 2005 2006 1
2026 2005 2008 1
2027 2005 2013 1
2028 2006 2007 2
2029 2006 2016 1
2030 2008 2009 1
2031 2008 2014 1
2032 2008 2015 1
2033 2009 2010 2
2034 2009 2011 1
2035 2016 2017 1
2036 2016 2024 1
2037 2017 2018 1
2038 2017 2020 1
2039 2017 2025 1
2040 2018 2019 2
2041 2018 2035 1
2042 2020 2021 1
2043 2020 2026 1
2044 2020 2027 1
2045 2021 2022 1
2046 2021 2023 1
2047 2021 2028 1
2048 2022 2029 1
2049 2022 2030 1
2050 2022 2031 1
2051 2023 2032 1
2052 2023 2033 1
2053 2023 2034 1
2054 2035 2036 1
2055 2035 2040 1
2056 2036 2037 1
2057 2036 2039 1
2058 2036 2041 1
2059 2037 2038 2
2060 2037 2045 1
2061 2039 2042 1
2062 2039 2043 1
2063 2039 2044 1
2064 2045 2046 1
2065 2045 2050 1
2066 2046 2047 1
2067 2046 2049 1
2068 2046 2051 1
2069 2047 2048 2
2070 2047 2055 1
2071 2049 2052 1
2072 2049 2053 1
2073 2049 2054 1
2074 2055 2056 1
2075 2055 2066 1
2076 2056 2057 1
2077 2056 2059 1
2078 2056 2067 1
2079 2057 2058 2
2080 2057 2079 1
2081 2059 2060 1
2082 2059 2068 1
2083 2059 2069 1
2084 2060 2061 1
2085 2060 2070 1
2086 2060 2071 1
2087 2061 2062 1
2088 2061 2072 1
2089 2061 2073 1
2090 2062 2063 1
2091 2062 2074 1
2092 2063 2064 2
2093 2063 2065 1
2094 2064 2075 1
2095 2064 2076 1
2096 2065 2077 1
2097 2065 2078 1
2098 2079 2080 1
2099 2079 2087 1
2100 2080 2081 1
2101 2080 2083 1
2102 2080 2088 1
2103 2081 2082 2
2104 2081 2093 1
2105 2083 2084 1
2106 2083 2089 1
2107 2083 2090 1
2108 2084 2085 1
2109 2084 2086 2
2110 2085 2091 1
2111 2085 2092 1
2112 2093 2094 1
2113 2093 2099 1
2114 2094 2095 1
2115 2094 2097 1
2116 2094 2100 1
2117 2095 2096 2
2118 2095 2104 1
2119 2097 2098 1
2120 2097 2101 1
2121 2097 2102 1
2122 2098 2103 1
2123 2104 2105 1
2124 2104 2112 1
2125 2105 2106 1
2126 2105 2108 1
2127 2105 2113 1
2128 2106 2107 2
2129 2106 2123 1
2130 2108 2109 1
2131 2108 2114 1
2132 2108 2115 1
2133 2109 2110 1
2134 2109 2111 1
2135 2109 2116 1
2136 2110 2117 1
2137 2110 2118 1
2138 2110 2119 1
2139 2111 2120 1
2140 2111 2121 1
2141 2111 2122 1
2142 2123 2124 1
2143 2123 2130 1
2144 2124 2125 1
2145 2124 2127 1
2146 2124 2131 1
2147 2125 2126 2
2148 2125 2139 1
2149 2127 2128 1
2150 2127 2129 1
2151 2127 2132 1
2152 2128 2133 1
2153 2128 2134 1
2154 2128 2135 1
2155 2129 2136 1
2156 2129 2137 1
2157 2129 2138 1
2158 2139 2140 1
2159 2139 2143 1
2160 2140 2141 1
2161 2140 2144 1
2162 2140 2145 1
2163 2141 2142 2
2164 2141 2146 1
2165 2146 2147 1
2166 2146 2155 1
2167 2147 2148 1
2168 2147 2150 1
2169 2147 2156 1
2170 2148 2149 2
2171 2148 2161 1
2172 2150 2151 1
2173 2150 2157 1
2174 2150 2158 1
2175 2151 2152 1
2176 2151 2159 1
2177 2151 2160 1
2178 2152 2153 2
2179 2152 2154 1
2180 2161 2162 1
2181 2161 2169 1
2182 2162 2163 1
2183 2162 2165 1
2184 2162 2170 1
2185 2163 2164 2
2186 2163 2175 1
2187 2165 2166 1
2188 2165 2171 1
2189 2165 2172 1
2190 2166 2167 1
2191 2166 2168 2
2192 2167 2173 1
2193 2167 2174 1
2194 2175 2176 1
2195 2175 2185 1
2196 2176 2177 1
2197 2176 2179 1
2198 2176 2186 1
2199 2177 2178 2
2200 2177 2192 1
2201 2179 2180 1
2202 2179 2187 1
2203 2179 2188 1
2204 2180 2181 2
2205 2180 2182 1
2206 2181 2184 1
2207 2181 2189 1
2208 2182 2183 2
2209 2183 2184 1
2210 2183 2190 1
2211 2184 2191 1
2212 2192 2193 1
2213 2192 2200 1
2214 2193 2194 1
2215 2193 2196 1
2216 2193 2201 1
2217 2194 2195 2
2218 2194 2211 1
2219 2196 2197 1
2220 2196 2202 1
2221 2196 2203 1
2222 2197 2198 1
2223 2197 2199 1
2224 2197 2204 1
2225 2198 2205 1
2226 2198 2206 1
2227 2198 2207 1
2228 2199 2208 1
2229 2199 2209 1
2230 2199 2210 1
2231 2211 2212 1
2232 2211 2218 1
2233 2212 2213 1
2234 2212 2215 1
2235 2212 2219 1
2236 2213 2214 2
2237 2213 2227 1
2238 2215 2216 1
2239 2215 2217 1
2240 2215 2220 1
2241 2216 2221 1
2242 2216 2222 1
2243 2216 2223 1
2244 2217 2224 1
2245 2217 2225 1
2246 2217 2226 1
2247 2227 2228 1
2248 2227 2236 1
2249 2228 2229 1
2250 2228 2231 1
2251 2228 2237 1
2252 2229 2230 2
2253 2229 2249 1
2254 2231 2232 1
2255 2231 2238 1
2256 2231 2239 1
2257 2232 2233 1
2258 2232 2240 1
2259 2232 2241 1
2260 2233 2234 1
2261 2233 2242 1
2262 2233 2243 1
2263 2234 2235 1
2264 2234 2244 1
2265 2234 2245 1
2266 2235 2246 1
2267 2235 2247 1
2268 2235 2248 1
2269 2249 2250 1
2270 2249 2256 1
2271 2250 2251 1
2272 2250 2253 1
2273 2250 2257 1
2274 2251 2252 2
2275 2251 2265 1
2276 2253 2254 1
2277 2253 2255 1
2278 2253 2258 1
2279 2254 2259 1
2280 2254 2260 1
2281 2254 2261 1
2282 2255 2262 1
2283 2255 2263 1
2284 2255 2264 1
2285 2265 2266 1
2286 2265 2270 1
2287 2266 2267 1
2288 2266 2269 1
2289 2266 2271 1
2290 2267 2268 2
2291 2267 2275 1
2292 2269 2272 1
2293 2269 2273 1
2294 2269 2274 1
2295 2275 2276 1
2296 2275 2283 1
2297 2276 2277 1
2298 2276 2279 1
2299 2276 2284 1
2300 2277 2278 2
2301 2277 2287 1
2302 2279 2280 1
2303 2279 2285 1
2304 2279 2286 1
2305 2280 2281 2
2306 2280 2282 1
2307 2287 2288 1
2308 2287 2298 1
2309 2288 2289 1
2310 2288 2291 1
2311 2288 2299 1
2312 2289 2290 2
2313 2289 2307 1
2314 2291 2292 1
2315 2291 2300 1
2316 2291 2301 1
2317 2292 2293 2
2318 2292 2294 1
2319 2293 2295 1
2320 2293 2302 1
2321 2294 2296 2
2322 2294 2303 1
2323 2295 2297 2
2324 2295 2304 1
2325 2296 2297 1
2326 2296 2305 1
2327 2297 2306 1
2328 2307 2308 1
2329 2307 2311 1
2330 2308 2309 1
2331 2308 2312 1
2332 2308 2313 1
2333 2309 2310 2
2334 2309 2314 1
2335 2314 2315 1
2336 2314 2322 1
2337 2315 2316 1
2338 2315 2318 1
2339 2315 2323 1
2340 2316 2317 2
2341 2316 2333 1
2342 2318 2319 1
2343 2318 2324 1
2344 2318 2325 1
2345 2319 2320 1
2346 2319 2321 1
2347 2319 2326 1
2348 2320 2327 1
2349 2320 2328 1
2350 2320 2329 1
2351 2321 2330 1
2352 2321 2331 1
2353 2321 2332 1
2354 2333 2334 1
2355 2333 2339 1
2356 2334 2335 1
2357 2334 2337 1
2358 2334 2340 1
2359 2335 2336 2
2360 2335 2344 1
2361 2337 2338 1
2362 2337 2341 1
2363 2337 2342 1
2364 2338 2343 1
2365 2344 2345 1
2366 2344 2350 1
2367 2345 2346 1
2368 2345 2348 1
2369 2345 2351 1
2370 2346 2347 2
2371 2348 2349 1
2372 2348 2352 1
2373 2348 2353 1
2374 2349 2354 1
2375 2349 2355 1
2376 2349 2356 1
2377 2357 2358 1
2378 2357 2362 1
2379 2358 2359 1
2380 2358 2361 1
2381 2358 2363 1
2382 2359 2360 2
2383 2359 2367 1
2384 2361 2364 1
2385 2361 2365 1
2386 2361 2366 1
2387 2367 2368 1
2388 2367 2375 1
2389 2368 2369 1
2390 2368 2371 1
2391 2368 2376 1
2392 2369 2370 2
2393 2369 2384 1
2394 2371 2372 1
2395 2371 2377 1
2396 2371 2378 1
2397 2372 2373 1
2398 2372 2379 1
2399 2372 2380 1
2400 2373 2374 1
2401 2374 2381 1
2402 2374 2382 1
2403 2374 2383 1
2404 2384 2385 1
2405 2384 2391 1
2406 2385 2386 1
2407 2385 2388 1
2408 2385 2392 1
2409 2386 2387 2
2410 2386 2398 1
2411 2388 2389 1
2412 2388 2390 1
2413 2388 2393 1
2414 2389 2395 1
2415 2389 2396 1
2416 2389 2397 1
2417 2390 2394 1
2418 2398 2399 1
2419 2398 2402 1
2420 2399 2400 1
2421 2399 2403 1
2422 2399 2404 1
2423 2400 2401 2
2424 2400 2405 1
2425 2405 2406 1
2426 2405 2410 1
2427 2406 2407 1
2428 2406 2409 1
2429 2406 2411 1
2430 2407 2408 2
2431 2407 2415 1
2432 2409 2412 1
2433 2409 2413 1
2434 2409 2414 1
2435 2415 2416 1
2436 2415 2422 1
2437 2416 2417 1
2438 2416 2419 1
2439 2416 2423 1
2440 2417 2418 2
2441 2417 2429 1
2442 2419 2420 1
2443 2419 2421 1
2444 2419 2424 1
2445 2420 2426 1
2446 2420 2427 1
2447 2420 2428 1
2448 2421 2425 1
2449 2429 2430 1
2450 2429 2441 1
2451 2430 2431 1
2452 2430 2433 1
2453 2430 2442 1
2454 2431 2432 2
2455 2431 2450 1
2456 2433 2434 1
2457 2433 2443 1
2458 2433 2444 1
2459 2434 2435 2
2460 2434 2436 1
2461 2435 2437 1
2462 2435 2445 1
2463 2436 2438 2
2464 2436 2446 1
2465 2437 2439 2
2466 2437 2447 1
2467 2438 2439 1
2468 2438 2448 1
2469 2439 2440 1
2470 2440 2449 1
2471 2450 2451 1
2472 2450 2457 1
2473 2451 2452 1
2474 2451 2454 1
2475 2451 2458 1
2476 2452 2453 2
2477 2452 2464 1
2478 2454 2455 1
2479 2454 2456 1
2480 2454 2459 1
2481 2455 2461 1
2482 2455 2462 1
2483 2455 2463 1
2484 2456 2460 1
2485 2464 2465 1
2486 2464 2469 1
2487 2465 2466 1
2488 2465 2468 1
2489 2465 2470 1
2490 2466 2467 2
2491 2466 2474 1
2492 2468 2471 1
2493 2468 2472 1
2494 2468 2473 1
2495 2474 2475 1
2496 2474 2484 1
2497 2475 2476 1
2498 2475 2478 1
2499 2475 2485 1
2500 2476 2477 2
2501 2476 2491 1
2502 2478 2479 1
2503 2478 2486 1
2504 2478 2487 1
2505 2479 2480 2
2506 2479 2481 1
2507 2480 2483 1
2508 2480 2488 1
2509 2481 2482 2
2510 2482 2483 1
2511 2482 2489 1
2512 2483 2490 1
2513 2491 2492 1
2514 2491 2496 1
2515 2492 2493 1
2516 2492 2495 1
2517 2492 2497 1
2518 2493 2494 2
2519 2493 2501 1
2520 2495 2498 1
2521 2495 2499 1
2522 2495 2500 1
2523 2501 2502 1
2524 2501 2505 1
2525 2502 2503 1
2526 2502 2506 1
2527 2502 2507 1
2528 2503 2504 2
2529 2503 2508 1
2530 2508 2509 1
2531 2508 2513 1
2532 2509 2510 1
2533 2509 2512 1
2534 2509 2514 1
2535 2510 2511 2
2536 2510 2518 1
2537 2512 2515 1
2538 2512 2516 1
2539 2512 2517 1
2540 2518 2519 1
2541 2518 2527 1
2542 2519 2520 1
2543 2519 2522 1
2544 2519 2528 1
2545 2520 2521 2
2546 2520 2540 1
2547 2522 2523 1
2548 2522 2529 1
2549 2522 2530 1
2550 2523 2524 1
2551 2523 2531 1
2552 2523 2532 1
2553 2524 2525 1
2554 2524 2533 1
2555 2524 2534 1
2556 2525 2526 1
2557 2525 2535 1
2558 2525 2536 1
2559 2526 2537 1
2560 2526 2538 1
2561 2526 2539 1
2562 2540 2541 1
2563 2540 2551 1
2564 2541 2542 1
2565 2541 2544 1
2566 2541 2552 1
2567 2542 2543 2
2568 2542 2560 1
2569 2544 2545 1
2570 2544 2553 1
2571 2544 2554 1
2572 2545 2546 2
2573 2545 2547 1
2574 2546 2548 1
2575 2546 2555 1
2576 2547 2549 2
2577 2547 2556 1
2578 2548 2550 2
2579 2548 2557 1
2580 2549 2550 1
2581 2549 2558 1
2582 2550 2559 1
2583 2560 2561 1
2584 2560 2566 1
2585 2561 2562 1
2586 2561 2564 1
2587 2561 2567 1
2588 2562 2563 2
2589 2562 2574 1
2590 2564 2565 1
2591 2564 2568 1
2592 2564 2569 1
2593 2565 2566 1
2594 2565 2570 1
2595 2565 2571 1
2596 2566 2572 1
2597 2566 2573 1
2598 2574 2575 1
2599 2574 2582 1
2600 2575 2576 1
2601 2575 2578 1
2602 2575 2583 1
2603 2576 2577 2
2604 2576 2593 1
2605 2578 2579 1
2606 2578 2580 1
2607 2578 2584 1
2608 2579 2581 1
2609 2579 2585 1
2610 2579 2586 1
2611 2580 2587 1
2612 2580 2588 1
2613 2580 2589 1
2614 2581 2590 1
2615 2581 2591 1
2616 2581 2592 1
2617 2593 2594 1
2618 2593 2602 1
2619 2594 2595 1
2620 2594 2597 1
2621 2594 2603 1
2622 2595 2596 2
2623 2595 2615 1
2624 2597 2598 1
2625 2597 2604 1
2626 2597 2605 1
2627 2598 2599 1
2628 2598 2606 1
2629 2598 2607 1
2630 2599 2600 1
2631 2599 2608 1
2632 2599 2609 1
2633 2600 2601 1
2634 2600 2610 1
2635 2600 2611 1
2636 2601 2612 1
2637 2601 2613 1
2638 2601 2614 1
2639 2615 2616 1
2640 2615 2629 1
2641 2616 2617 1
2642 2616 2619 1
2643 2616 2630 1
2644 2617 2618 2
2645 2617 2639 1
2646 2619 2620 1
2647 2619 2631 1
2648 2619 2632 1
2649 2620 2621 2
2650 2620 2622 1
2651 2621 2625 1
2652 2621 2633 1
2653 2622 2623 2
2654 2622 2624 1
2655 2623 2626 1
2656 2624 2627 2
2657 2624 2635 1
2658 2623 2625 1
2659 2625 2634 1
2660 2626 2628 2
2661 2626 2636 1
2662 2627 2628 1
2663 2627 2637 1
2664 2628 2638 1
2665 2639 2640 1
2666 2639 2646 1
2667 2640 2641 1
2668 2640 2643 1
2669 2640 2647 1
2670 2641 2642 2
2671 2641 2653 1
2672 2643 2644 1
2673 2643 2645 1
2674 2643 2648 1
2675 2644 2650 1
2676 2644 2651 1
2677 2644 2652 1
2678 2645 2649 1
2679 2653 2654 1
2680 2653 2658 1
2681 2654 2655 1
2682 2654 2657 1
2683 2654 2659 1
2684 2655 2656 2
2685 2655 2663 1
2686 2657 2660 1
2687 2657 2661 1
2688 2657 2662 1
2689 2663 2664 1
2690 2663 2669 1
2691 2664 2665 1
2692 2664 2667 1
2693 2664 2670 1
2694 2665 2666 2
2695 2665 2677 1
2696 2667 2668 1
2697 2667 2671 1
2698 2667 2672 1
2699 2668 2669 1
2700 2668 2673 1
2701 2668 2674 1
2702 2669 2675 1
2703 2669 2676 1
2704 2677 2678 1
2705 2677 2686 1
2706 2678 2679 1
2707 2678 2681 1
2708 2678 2687 1
2709 2679 2680 2
2710 2679 2692 1
2711 2681 2682 1
2712 2681 2688 1
2713 2681 2689 1
2714 2682 2683 1
2715 2682 2690 1
2716 2682 2691 1
2717 2683 2684 2
2718 2683 2685 1
2719 2692 2693 1
2720 2692 2698 1
2721 2693 2694 1
2722 2693 2696 1
2723 2693 2699 1
2724 2694 2695 2
2725 2694 2703 1
2726 2696 2697 1
2727 2696 2700 1
2728 2696 2701 1
2729 2697 2702 1
2730 2703 2704 1
2731 2703 2711 1
2732 2704 2705 1
2733 2704 2707 1
2734 2704 2712 1
2735 2705 2706 2
2736 2705 2722 1
2737 2707 2708 1
2738 2707 2713 1
2739 2707 2714 1
2740 2708 2709 1
2741 2708 2710 1
2742 2708 2715 1
2743 2709 2716 1
2744 2709 2717 1
2745 2709 2718 1
2746 2710 2719 1
2747 2710 2720 1
2748 2710 2721 1
2749 2722 2723 1
2750 2722 2727 1
2751 2723 2724 1
2752 2723 2726 1
2753 2723 2728 1
2754 2724 2725 2
2755 2724 2732 1
2756 2726 2729 1
2757 2726 2730 1
2758 2726 2731 1
2759 2732 2733 1
2760 2732 2744 1
2761 2733 2734 1
2762 2733 2736 1
2763 2733 2745 1
2764 2734 2735 2
2765 2734 2753 1
2766 2736 2737 1
2767 2736 2746 1
2768 2736 2747 1
2769 2737 2738 2
2770 2737 2739 1
2771 2738 2740 1
2772 2738 2748 1
2773 2739 2741 2
2774 2739 2749 1
2775 2740 2742 2
2776 2740 2750 1
2777 2741 2742 1
2778 2741 2751 1
2779 2742 2743 1
2780 2743 2752 1
2781 2753 2754 1
2782 2753 2761 1
2783 2754 2755 1
2784 2754 2757 1
2785 2754 2762 1
2786 2755 2756 2
2787 2755 2767 1
2788 2757 2758 1
2789 2757 2763 1
2790 2757 2764 1
2791 2758 2759 1
2792 2758 2760 2
2793 2759 2765 1
2794 2759 2766 1
2795 2767 2768 1
2796 2767 2776 1
2797 2768 2769 1
2798 2768 2771 1
2799 2768 2777 1
2800 2769 2770 2
2801 2769 2789 1
2802 2771 2772 1
2803 2771 2778 1
2804 2771 2779 1
2805 2772 2773 1
2806 2772 2780 1
2807 2772 2781 1
2808 2773 2774 1
2809 2773 2782 1
2810 2773 2783 1
2811 2774 2775 1
2812 2774 2784 1
2813 2774 2785 1
2814 2775 2786 1
2815 2775 2787 1
2816 2775 2788 1
2817 2789 2790 1
2818 2789 2800 1
2819 2790 2791 1
2820 2790 2793 1
2821 2790 2801 1
2822 2791 2792 2
2823 2791 2809 1
2824 2793 2794 1
2825 2793 2802 1
2826 2793 2803 1
2827 2794 2795 2
2828 2794 2796 1
2829 2795 2797 1
2830 2795 2804 1
2831 2796 2798 2
2832 2796 2805 1
2833 2797 2799 2
2834 2797 2806 1
2835 2798 2799 1
2836 2798 2807 1
2837 2799 2808 1
2838 2809 2810 1
2839 2809 2815 1
2840 2810 2811 1
2841 2810 2813 1
2842 2810 2816 1
2843 2811 2812 2
2844 2811 2820 1
2845 2813 2814 1
2846 2813 2817 1
2847 2813 2818 1
2848 2814 2819 1
2849 2820 2821 1
2850 2820 2828 1
2851 2821 2822 1
2852 2821 2824 1
2853 2821 2829 1
2854 2822 2823 2
2855 2822 2839 1
2856 2824 2825 1
2857 2824 2826 1
2858 2824 2830 1
2859 2825 2827 1
2860 2825 2831 1
2861 2825 2832 1
2862 2826 2833 1
2863 2826 2834 1
2864 2826 2835 1
2865 2827 2836 1
2866 2827 2837 1
2867 2827 2838 1
2868 2839 2840 1
2869 2839 2848 1
2870 2840 2841 1
2871 2840 2843 1
2872 2840 2849 1
2873 2841 2842 2
2874 2841 2861 1
2875 2843 2844 1
2876 2843 2850 1
2877 2843 2851 1
2878 2844 2845 1
2879 2844 2852 1
2880 2844 2853 1
2881 2845 2846 1
2882 2845 2854 1
2883 2845 2855 1
2884 2846 2847 1
2885 2846 2856 1
2886 2846 2857 1
2887 2847 2858 1
2888 2847 2859 1
2889 2847 2860 1
2890 2861 2862 1
2891 2861 2867 1
2892 2862 2863 1
2893 2862 2865 1
2894 2862 2868 1
2895 2863 2864 2
2896 2863 2872 1
2897 2865 2866 1
2898 2865 2869 1
2899 2865 2870 1
2900 2866 2871 1
2901 2872 2873 1
2902 2872 2880 1
2903 2873 2874 1
2904 2873 2876 1
2905 2873 2881 1
2906 2874 2875 2
2907 2874 2884 1
2908 2876 2877 1
2909 2876 2882 1
2910 2876 2883 1
2911 2877 2878 2
2912 2877 2879 1
2913 2884 2885 1
2914 2884 2891 1
2915 2885 2886 1
2916 2885 2888 1
2917 2885 2892 1
2918 2886 2887 2
2919 2886 2900 1
2920 2888 2889 1
2921 2888 2890 1
2922 2888 2893 1
2923 2889 2894 1
2924 2889 2895 1
2925 2889 2896 1
2926 2890 2897 1
2927 2890 2898 1
2928 2890 2899 1
2929 2900 2901 1
2930 2900 2914 1
2931 2901 2902 1
2932 2901 2904 1
2933 2901 2915 1
2934 2902 2903 2
2935 2902 2924 1
2936 2904 2905 1
2937 2904 2916 1
2938 2904 2917 1
2939 2905 2906 2
2940 2905 2907 1
2941 2906 2910 1
2942 2906 2918 1
2943 2907 2908 2
2944 2907 2909 1
2945 2908 2911 1
2946 2909 2912 2
2947 2909 2920 1
2948 2908 2910 1
2949 2910 2919 1
2950 2911 2913 2
2951 2911 2921 1
2952 2912 2913 1
2953 2912 2922 1
2954 2913 2923 1
2955 2924 2925 1
2956 2924 2929 1
2957 2925 2926 1
2958 2925 2928 1
2959 2925 2930 1
2960 2926 2927 2
2961 2926 2934 1
2962 2928 2931 1
2963 2928 2932 1
2964 2928 2933 1
2965 2934 2935 1
2966 2934 2945 1
2967 2935 2936 1
2968 2935 2938 1
2969 2935 2946 1
2970 2936 2937 2
2971 2936 2954 1
2972 2938 2939 1
2973 2938 2947 1
2974 2938 2948 1
2975 2939 2940 2
2976 2939 2941 1
2977 2940 2942 1
2978 2940 2949 1
2979 2941 2943 2
2980 2941 2950 1
2981 2942 2944 2
2982 2942 2951 1
2983 2943 2944 1
2984 2943 2952 1
2985 2944 2953 1
2986 2954 2955 1
2987 2954 2958 1
2988 2955 2956 1
2989 2955 2959 1
2990 2955 2960 1
2991 2956 2957 2
2992 2956 2961 1
2993 2961 2962 1
2994 2961 2968 1
2995 2962 2963 1
2996 2962 2965 1
2997 2962 2969 1
2998 2963 2964 2
2999 2963 2977 1
3000 2965 2966 1
3001 2965 2967 1
3002 2965 2970 1
3003 2966 2971 1
3004 2966 2972 1
3005 2966 2973 1
3006 2967 2974 1
3007 2967 2975 1
3008 2967 2976 1
3009 2977 2978 1
3010 2977 2985 1
3011 2978 2979 1
3012 2978 2981 1
3013 2978 2986 1
3014 2979 2980 2
3015 2979 2996 1
3016 2981 2982 1
3017 2981 2987 1
3018 2981 2988 1
3019 2982 2983 1
3020 2982 2984 1
3021 2982 2989 1
3022 2983 2990 1
3023 2983 2991 1
3024 2983 2992 1
3025 2984 2993 1
3026 2984 2994 1
3027 2984 2995 1
3028 2996 2997 1
3029 2996 3004 1
3030 2997 2998 1
3031 2997 3000 1
3032 2997 3005 1
3033 2998 2999 2
3034 2998 3015 1
3035 3000 3001 1
3036 3000 3006 1
3037 3000 3007 1
3038 3001 3002 1
3039 3001 3003 1
3040 3001 3008 1
3041 3002 3009 1
3042 3002 3010 1
3043 3002 3011 1
3044 3003 3012 1
3045 3003 3013 1
3046 3003 3014 1
3047 3015 3016 1
3048 3015 3029 1
3049 3016 3017 1
3050 3016 3019 1
3051 3016 3030 1
3052 3017 3018 2
3053 3017 3039 1
3054 3019 3020 1
3055 3019 3031 1
3056 3019 3032 1
3057 3020 3021 2
3058 3020 3022 1
3059 3021 3025 1
3060 3021 3033 1
3061 3022 3023 2
3062 3022 3024 1
3063 3023 3026 1
3064 3024 3027 2
3065 3024 3035 1
3066 3023 3025 1
3067 3025 3034 1
3068 3026 3028 2
3069 3026 3036 1
3070 3027 3028 1
3071 3027 3037 1
3072 3028 3038 1
3073 3039 3040 1
3074 3039 3048 1
3075 3040 3041 1
3076 3040 3043 1
3077 3040 3049 1
3078 3041 3042 2
3079 3041 3054 1
3080 3043 3044 1
3081 3043 3050 1
3082 3043 3051 1
3083 3044 3045 1
3084 3044 3052 1
3085 3044 3053 1
3086 3045 3046 2
3087 3045 3047 1
3088 3054 3055 1
3089 3054 3062 1
3090 3055 3056 1
3091 3055 3058 1
3092 3055 3063 1
3093 3056 3057 2
3094 3056 3073 1
3095 3058 3059 1
3096 3058 3060 1
3097 3058 3064 1
3098 3059 3061 1
3099 3059 3065 1
3100 3059 3066 1
3101 3060 3067 1
3102 3060 3068 1
3103 3060 3069 1
3104 3061 3070 1
3105 3061 3071 1
3106 3061 3072 1
3107 3073 3074 1
3108 3073 3078 1
3109 3074 3075 1
3110 3074 3077 1
3111 3074 3079 1
3112 3075 3076 2
3113 3075 3083 1
3114 3077 3080 1
3115 3077 3081 1
3116 3077 3082 1
3117 3083 3084 1
3118 3083 3090 1
3119 3084 3085 1
3120 3084 3087 1
3121 3084 3091 1
3122 3085 3086 2
3123 3085 3097 1
3124 3087 3088 1
3125 3087 3089 1
3126 3087 3092 1
3127 3088 3094 1
3128 3088 3095 1
3129 3088 3096 1
3130 3089 3093 1
3131 3097 3098 1
3132 3097 3109 1
3133 3098 3099 1
3134 3098 3101 1
3135 3098 3110 1
3136 3099 3100 2
3137 3099 3118 1
3138 3101 3102 1
3139 3101 3111 1
3140 3101 3112 1
3141 3102 3103 2
3142 3102 3104 1
3143 3103 3105 1
3144 3103 3113 1
3145 3104 3106 2
3146 3104 3114 1
3147 3105 3107 2
3148 3105 3115 1
3149 3106 3107 1
3150 3106 3116 1
3151 3107 3108 1
3152 3108 3117 1
3153 3118 3119 1
3154 3118 3122 1
3155 3119 3120 1
3156 3119 3123 1
3157 3119 3124 1
3158 3120 3121 2
3159 3120 3125 1
3160 3125 3126 1
3161 3125 3133 1
3162 3126 3127 1
3163 3126 3129 1
3164 3126 3134 1
3165 3127 3128 2
3166 3127 3142 1
3167 3129 3130 1
3168 3129 3135 1
3169 3129 3136 1
3170 3130 3131 1
3171 3130 3137 1
3172 3130 3138 1
3173 3131 3132 1
3174 3132 3139 1
3175 3132 3140 1
3176 3132 3141 1
3177 3142 3143 1
3178 3142 3148 1
3179 3143 3144 1
3180 3143 3146 1
3181 3143 3149 1
3182 3144 3145 2
3183 3144 3153 1
3184 3146 3147 1
3185 3146 3150 1
3186 3146 3151 1
3187 3147 3152 1
3188 3153 3154 1
3189 3153 3159 1
3190 3154 3155 1
3191 3154 3157 1
3192 3154 3160 1
3193 3155 3156 2
3194 3155 3167 1
3195 3157 3158 1
3196 3157 3161 1
3197 3157 3162 1
3198 3158 3159 1
3199 3158 3163 1
3200 3158 3164 1
3201 3159 3165 1
3202 3159 3166 1
3203 3167 3168 1
3204 3167 3179 1
3205 3168 3169 1
3206 3168 3171 1
3207 3168 3180 1
3208 3169 3170 2
3209 3169 3188 1
3210 3171 3172 1
3211 3171 3181 1
3212 3171 3182 1
3213 3172 3173 2
3214 3172 3174 1
3215 3173 3175 1
3216 3173 3183 1
3217 3174 3176 2
3218 3174 3184 1
3219 3175 3177 2
3220 3175 3185 1
3221 3176 3177 1
3222 3176 3186 1
3223 3177 3178 1
3224 3178 3187 1
3225 3188 3189 1
3226 3188 3194 1
3227 3189 3190 1
3228 3189 3192 1
3229 3189 3195 1
3230 3190 3191 2
3231 3190 3202 1
3232 3192 3193 1
3233 3192 3196 1
3234 3192 3197 1
3235 3193 3194 1
3236 3193 3198 1
3237 3193 3199 1
3238 3194 3200 1
3239 3194 3201 1
3240 3202 3203 1
3241 3202 3206 1
3242 3203 3204 1
3243 3203 3207 1
3244 3203 3208 1
3245 3204 3205 2
3246 3204 3209 1
3247 3209 3210 1
3248 3209 3217 1
3249 3210 3211 1
3250 3210 3213 1
3251 3210 3218 1
3252 3211 3212 2
3253 3211 3228 1
3254 3213 3214 1
3255 3213 3215 1
3256 3213 3219 1
3257 3214 3216 1
3258 3214 3220 1
3259 3214 3221 1
3260 3215 3222 1
3261 3215 3223 1
3262 3215 3224 1
3263 3216 3225 1
3264 3216 3226 1
3265 3216 3227 1
3266 3228 3229 1
3267 3228 3236 1
3268 3229 3230 1
3269 3229 3232 1
3270 3229 3237 1
3271 3230 3231 2
3272 3230 3240 1
3273 3232 3233 1
3274 3232 3238 1
3275 3232 3239 1
3276 3233 3234 2
3277 3233 3235 1
3278 3240 3241 1
3279 3240 3248 1
3280 3241 3242 1
3281 3241 3244 1
3282 3241 3249 1
3283 3242 3243 2
3284 3242 3259 1
3285 3244 3245 1
3286 3244 3250 1
3287 3244 3251 1
3288 3245 3246 1
3289 3245 3247 1
3290 3245 3252 1
3291 3246 3253 1
3292 3246 3254 1
3293 3246 3255 1
3294 3247 3256 1
3295 3247 3257 1
3296 3247 3258 1
3297 3259 3260 1
3298 3259 3265 1
3299 3260 3261 1
3300 3260 3263 1
3301 3260 3266 1
3302 3261 3262 2
3303 3261 3270 1
3304 3263 3264 1
3305 3263 3267 1
3306 3263 3268 1
3307 3264 3269 1
3308 3270 3271 1
3309 3270 3279 1
3310 3271 3272 1
3311 3271 3274 1
3312 3271 3280 1
3313 3272 3273 2
3314 3272 3287 1
3315 3274 3275 1
3316 3274 3281 1
3317 3274 3282 1
3318 3275 3276 1
3319 3275 3283 1
3320 3275 3284 1
3321 3276 3277 1
3322 3276 3278 2
3323 3277 3285 1
3324 3277 3286 1
3325 3287 3288 1
3326 3287 3294 1
3327 3288 3289 1
3328 3288 3291 1
3329 3288 3295 1
3330 3289 3290 2
3331 3289 3303 1
3332 3291 3292 1
3333 3291 3293 1
3334 3291 3296 1
3335 3292 3297 1
3336 3292 3298 1
3337 3292 3299 1
3338 3293 3300 1
3339 3293 3301 1
3340 3293 3302 1
3341 3303 3304 1
3342 3303 3315 1
3343 3304 3305 1
3344 3304 3307 1
3345 3304 3316 1
3346 3305 3306 2
3347 3305 3324 1
3348 3307 3308 1
3349 3307 3317 1
3350 3307 3318 1
3351 3308 3309 2
3352 3308 3310 1
3353 3309 3311 1
3354 3309 3319 1
3355 3310 3312 2
3356 3310 3320 1
3357 3311 3313 2
3358 3311 3321 1
3359 3312 3313 1
3360 3312 3322 1
3361 3313 3314 1
3362 3314 3323 1
3363 3324 3325 1
3364 3324 3333 1
3365 3325 3326 1
3366 3325 3328 1
3367 3325 3334 1
3368 3326 3327 2
3369 3326 3339 1
3370 3328 3329 1
3371 3328 3335 1
3372 3328 3336 1
3373 3329 3330 1
3374 3329 3337 1
3375 3329 3338 1
3376 3330 3331 2
3377 3330 3332 1
3378 3339 3340 1
3379 3339 3347 1
3380 3340 3341 1
3381 3340 3343 1
3382 3340 3348 1
3383 3341 3342 2
3384 3341 3358 1
3385 3343 3344 1
3386 3343 3349 1
3387 3343 3350 1
3388 3344 3345 1
3389 3344 3346 1
3390 3344 3351 1
3391 3345 3352 1
3392 3345 3353 1
3393 3345 3354 1
3394 3346 3355 1
3395 3346 3356 1
3396 3346 3357 1
3397 3358 3359 1
3398 3358 3366 1
3399 3359 3360 1
3400 3359 3362 1
3401 3359 3367 1
3402 3360 3361 2
3403 3360 3377 1
3404 3362 3363 1
3405 3362 3368 1
3406 3362 3369 1
3407 3363 3364 1
3408 3363 3365 1
3409 3363 3370 1
3410 3364 3371 1
3411 3364 3372 1
3412 3364 3373 1
3413 3365 3374 1
3414 3365 3375 1
3415 3365 3376 1
3416 3377 3378 1
3417 3377 3386 1
3418 3378 3379 1
3419 3378 3381 1
3420 3378 3387 1
3421 3379 3380 2
3422 3379 3392 1
3423 3381 3382 1
3424 3381 3388 1
3425 3381 3389 1
3426 3382 3383 1
3427 3382 3390 1
3428 3382 3391 1
3429 3383 3384 2
3430 3383 3385 1
3431 3392 3393 1
3432 3392 3401 1
3433 3393 3394 1
3434 3393 3396 1
3435 3393 3402 1
3436 3394 3395 2
3437 3394 3414 1
3438 3396 3397 1
3439 3396 3403 1
3440 3396 3404 1
3441 3397 3398 1
3442 3397 3405 1
3443 3397 3406 1
3444 3398 3399 1
3445 3398 3407 1
3446 3398 3408 1
3447 3399 3400 1
3448 3399 3409 1
3449 3399 3410 1
3450 3400 3411 1
3451 3400 3412 1
3452 3400 3413 1
3453 3414 3415 1
3454 3414 3422 1
3455 3415 3416 1
3456 3415 3418 1
3457 3415 3423 1
3458 3416 3417 2
3459 3416 3426 1
3460 3418 3419 1
3461 3418 3424 1
3462 3418 3425 1
3463 3419 3420 2
3464 3419 3421 1
3465 3426 3427 1
3466 3426 3438 1
3467 3427 3428 1
3468 3427 3430 1
3469 3427 3439 1
3470 3428 3429 2
3471 3428 3447 1
3472 3430 3431 1
3473 3430 3440 1
3474 3430 3441 1
3475 3431 3432 2
3476 3431 3433 1
3477 3432 3434 1
3478 3432 3442 1
3479 3433 3435 2
3480 3433 3443 1
3481 3434 3436 2
3482 3434 3444 1
3483 3435 3436 1
3484 3435 3445 1
3485 3436 3437 1
3486 3437 3446 1
3487 3447 3448 1
3488 3447 3458 1
3489 3448 3449 1
3490 3448 3451 1
3491 3448 3459 1
3492 3449 3450 2
3493 3449 3471 1
3494 3451 3452 1
3495 3451 3460 1
3496 3451 3461 1
3497 3452 3453 1
3498 3452 3462 1
3499 3452 3463 1
3500 3453 3454 1
3501 3453 3464 1
3502 3453 3465 1
3503 3454 3455 1
3504 3454 3466 1
3505 3455 3456 2
3506 3455 3457 1
3507 3456 3467 1
3508 3456 3468 1
3509 3457 3469 1
3510 3457 3470 1
3511 3471 3472 1
3512 3471 3479 1
3513 3472 3473 1
3514 3472 3475 1
3515 3472 3480 1
3516 3473 3474 2
3517 3473 3488 1
3518 3475 3476 1
3519 3475 3481 1
3520 3475 3482 1
3521 3476 3477 1
3522 3476 3483 1
3523 3476 3484 1
3524 3477 3478 1
3525 3478 3485 1
3526 3478 3486 1
3527 3478 3487 1
3528 3488 3489 1
3529 3488 3497 1
3530 3489 3490 1
3531 3489 3492 1
3532 3489 3498 1
3533 3490 3491 2
3534 3490 3503 1
3535 3492 3493 1
3536 3492 3499 1
3537 3492 3500 1
3538 3493 3494 1
3539 3493 3501 1
3540 3493 3502 1
3541 3494 3495 2
3542 3494 3496 1
3543 3495 3497 1
3544 3503 3504 1
3545 3503 3514 1
3546 3504 3505 1
3547 3504 3507 1
3548 3504 3515 1
3549 3505 3506 2
3550 3505 3527 1
3551 3507 3508 1
3552 3507 3516 1
3553 3507 3517 1
3554 3508 3509 1
3555 3508 3518 1
3556 3508 3519 1
3557 3509 3510 1
3558 3509 3520 1
3559 3509 3521 1
3560 3510 3511 1
3561 3510 3522 1
3562 3511 3512 2
3563 3511 3513 1
3564 3512 3523 1
3565 3512 3524 1
3566 3513 3525 1
3567 3513 3526 1
3568 3527 3528 1
3569 3527 3533 1
3570 3528 3529 1
3571 3528 3531 1
3572 3528 3534 1
3573 3529 3530 2
3574 3529 3541 1
3575 3531 3532 1
3576 3531 3535 1
3577 3531 3536 1
3578 3532 3533 1
3579 3532 3537 1
3580 3532 3538 1
3581 3533 3539 1
3582 3533 3540 1
3583 3541 3542 1
3584 3541 3550 1
3585 3542 3543 1
3586 3542 3545 1
3587 3542 3551 1
3588 3543 3544 2
3589 3543 3556 1
3590 3545 3546 1
3591 3545 3552 1
3592 3545 3553 1
3593 3546 3547 1
3594 3546 3554 1
3595 3546 3555 1
3596 3547 3548 2
3597 3547 3549 1
3598 3556 3557 1
3599 3556 3560 1
3600 3557 3558 1
3601 3557 3561 1
3602 3557 3562 1
3603 3558 3559 2
3604 3558 3563 1
3605 3563 3564 1
3606 3563 3569 1
3607 3564 3565 1
3608 3564 3567 1
3609 3564 3570 1
3610 3565 3566 2
3611 3565 3574 1
3612 3567 3568 1
3613 3567 3571 1
3614 3567 3572 1
3615 3568 3573 1
3616 3574 3575 1
3617 3574 3580 1
3618 3575 3576 1
3619 3575 3578 1
3620 3575 3581 1
3621 3576 3577 2
3622 3576 3588 1
3623 3578 3579 1
3624 3578 3582 1
3625 3578 3583 1
3626 3579 3580 1
3627 3579 3584 1
3628 3579 3585 1
3629 3580 3586 1
3630 3580 3587 1
3631 3588 3589 1
3632 3588 3593 1
3633 3589 3590 1
3634 3589 3592 1
3635 3589 3594 1
3636 3590 3591 2
3637 3592 3595 1
3638 3592 3596 1
3639 3592 3597 1
3640 3598 3599 1
3641 3598 3603 1
3642 3599 3600 1
3643 3599 3602 1
3644 3599 3604 1
3645 3600 3601 2
3646 3600 3608 1
3647 3602 3605 1
3648 3602 3606 1
3649 3602 3607 1
3650 3608 3609 1
3651 3608 3615 1
3652 3609 3610 1
3653 3609 3612 1
3654 3609 3616 1
3655 3610 3611 2
3656 3610 3624 1
3657 3612 3613 1
3658 3612 3614 1
3659 3612 3617 1
3660 3613 3618 1
3661 3613 3619 1
3662 3613 3620 1
3663 3614 3621 1
3664 3614 3622 1
3665 3614 3623 1
3666 3624 3625 1
3667 3624 3636 1
3668 3625 3626 1
3669 3625 3628 1
3670 3625 3637 1
3671 3626 3627 2
3672 3626 3645 1
3673 3628 3629 1
3674 3628 3638 1
3675 3628 3639 1
3676 3629 3630 2
3677 3629 3631 1
3678 3630 3632 1
3679 3630 3640 1
3680 3631 3633 2
3681 3631 3641 1
3682 3632 3634 2
3683 3632 3642 1
3684 3633 3634 1
3685 3633 3643 1
3686 3634 3635 1
3687 3635 3644 1
3688 3645 3646 1
3689 3645 3650 1
3690 3646 3647 1
3691 3646 3649 1
3692 3646 3651 1
3693 3647 3648 2
3694 3647 3655 1
3695 3649 3652 1
3696 3649 3653 1
3697 3649 3654 1
3698 3655 3656 1
3699 3655 3663 1
3700 3656 3657 1
3701 3656 3659 1
3702 3656 3664 1
3703 3657 3658 2
3704 3657 3674 1
3705 3659 3660 1
3706 3659 3665 1
3707 3659 3666 1
3708 3660 3661 1
3709 3660 3662 1
3710 3660 3667 1
3711 3661 3668 1
3712 3661 3669 1
3713 3661 3670 1
3714 3662 3671 1
3715 3662 3672 1
3716 3662 3673 1
3717 3674 3675 1
3718 3674 3682 1
3719 3675 3676 1
3720 3675 3678 1
3721 3675 3683 1
3722 3676 3677 2
3723 3676 3691 1
3724 3678 3679 1
3725 3678 3684 1
3726 3678 3685 1
3727 3679 3680 1
3728 3679 3686 1
3729 3679 3687 1
3730 3680 3681 1
3731 3681 3688 1
3732 3681 3689 1
3733 3681 3690 1
3734 3691 3692 1
3735 3691 3702 1
3736 3692 3693 1
3737 3692 3695 1
3738 3692 3703 1
3739 3693 3694 2
3740 3693 3715 1
3741 3695 3696 1
3742 3695 3704 1
3743 3695 3705 1
3744 3696 3697 1
3745 3696 3706 1
3746 3696 3707 1
3747 3697 3698 1
3748 3697 3708 1
3749 3697 3709 1
3750 3698 3699 1
3751 3698 3710 1
3752 3699 3700 2
3753 3699 3701 1
3754 3700 3711 1
3755 3700 3712 1
3756 3701 3713 1
3757 3701 3714 1
3758 3715 3716 1
3759 3715 3720 1
3760 3716 3717 1
3761 3716 3719 1
3762 3716 3721 1
3763 3717 3718 2
3764 3717 3725 1
3765 3719 3722 1
3766 3719 3723 1
3767 3719 3724 1
3768 3725 3726 1
3769 3725 3731 1
3770 3726 3727 1
3771 3726 3729 1
3772 3726 3732 1
3773 3727 3728 2
3774 3727 3736 1
3775 3729 3730 1
3776 3729 3733 1
3777 3729 3734 1
3778 3730 3735 1
3779 3736 3737 1
3780 3736 3750 1
3781 3737 3738 1
3782 3737 3740 1
3783 3737 3751 1
3784 3738 3739 2
3785 3738 3760 1
3786 3740 3741 1
3787 3740 3752 1
3788 3740 3753 1
3789 3741 3742 2
3790 3741 3743 1
3791 3742 3746 1
3792 3742 3754 1
3793 3743 3744 2
3794 3743 3745 1
3795 3744 3747 1
3796 3745 3748 2
3797 3745 3756 1
3798 3744 3746 1
3799 3746 3755 1
3800 3747 3749 2
3801 3747 3757 1
3802 3748 3749 1
3803 3748 3758 1
3804 3749 3759 1
3805 3760 3761 1
3806 3760 3769 1
3807 3761 3762 1
3808 3761 3764 1
3809 3761 3770 1
3810 3762 3763 2
3811 3762 3777 1
3812 3764 3765 1
3813 3764 3771 1
3814 3764 3772 1
3815 3765 3766 1
3816 3765 3773 1
3817 3765 3774 1
3818 3766 3767 1
3819 3766 3768 2
3820 3767 3775 1
3821 3767 3776 1
3822 3777 3778 1
3823 3777 3791 1
3824 3778 3779 1
3825 3778 3781 1
3826 3778 3792 1
3827 3779 3780 2
3828 3779 3801 1
3829 3781 3782 1
3830 3781 3793 1
3831 3781 3794 1
3832 3782 3783 2
3833 3782 3784 1
3834 3783 3787 1
3835 3783 3795 1
3836 3784 3785 2
3837 3784 3786 1
3838 3785 3788 1
3839 3786 3789 2
3840 3786 3797 1
3841 3785 3787 1
3842 3787 3796 1
3843 3788 3790 2
3844 3788 3798 1
3845 3789 3790 1
3846 3789 3799 1
3847 3790 3800 1
3848 3801 3802 1
3849 3801 3809 1
3850 3802 3803 1
3851 3802 3805 1
3852 3802 3810 1
3853 3803 3804 2
3854 3803 3815 1
3855 3805 3806 1
3856 3805 3811 1
3857 3805 3812 1
3858 3806 3807 1
3859 3806 3808 2
3860 3807 3813 1
3861 3807 3814 1
3862 3815 3816 1
3863 3815 3821 1
3864 3816 3817 1
3865 3816 3819 1
3866 3816 3822 1
3867 3817 3818 2
3868 3817 3829 1
3869 3819 3820 1
3870 3819 3823 1
3871 3819 3824 1
3872 3820 3821 1
3873 3820 3825 1
3874 3820 3826 1
3875 3821 3827 1
3876 3821 3828 1
3877 3829 3830 1
3878 3829 3835 1
3879 3830 3831 1
3880 3830 3833 1
3881 3830 3836 1
3882 3831 3832 2
3883 3831 3840 1
3884 3833 3834 1
3885 3833 3837 1
3886 3833 3838 1
3887 3834 3839 1
3888 3840 3841 1
3889 3840 3848 1
3890 3841 3842 1
3891 3841 3844 1
3892 3841 3849 1
3893 3842 3843 2
3894 3842 3852 1
3895 3844 3845 1
3896 3844 3850 1
3897 3844 3851 1
3898 3845 3846 2
3899 3845 3847 1
3900 3852 3853 1
3901 3852 3863 1
3902 3853 3854 1
3903 3853 3856 1
3904 3853 3864 1
3905 3854 3855 2
3906 3854 3876 1
3907 3856 3857 1
3908 3856 3865 1
3909 3856 3866 1
3910 3857 3858 1
3911 3857 3867 1
3912 3857 3868 1
3913 3858 3859 1
3914 3858 3869 1
3915 3858 3870 1
3916 3859 3860 1
3917 3859 3871 1
3918 3860 3861 2
3919 3860 3862 1
3920 3861 3872 1
3921 3861 3873 1
3922 3862 3874 1
3923 3862 3875 1
3924 3876 3877 1
3925 3876 3882 1
3926 3877 3878 1
3927 3877 3880 1
3928 3877 3883 1
3929 3878 3879 2
3930 3878 3890 1
3931 3880 3881 1
3932 3880 3884 1
3933 3880 3885 1
3934 3881 3882 1
3935 3881 3886 1
3936 3881 3887 1
3937 3882 3888 1
3938 3882 3889 1
3939 3890 3891 1
3940 3890 3896 1
3941 3891 3892 1
3942 3891 3894 1
3943 3891 3897 1
3944 3892 3893 2
3945 3892 3901 1
3946 3894 3895 1
3947 3894 3898 1
3948 3894 3899 1
3949 3895 3900 1
3950 3901 3902 1
3951 3901 3912 1
3952 3902 3903 1
3953 3902 3905 1
3954 3902 3913 1
3955 3903 3904 2
3956 3903 3921 1
3957 3905 3906 1
3958 3905 3914 1
3959 3905 3915 1
3960 3906 3907 2
3961 3906 3908 1
3962 3907 3909 1
3963 3907 3916 1
3964 3908 3910 2
3965 3908 3917 1
3966 3909 3911 2
3967 3909 3918 1
3968 3910 3911 1
3969 3910 3919 1
3970 3911 3920 1
3971 3921 3922 1
3972 3921 3926 1
3973 3922 3923 1
3974 3922 3925 1
3975 3922 3927 1
3976 3923 3924 2
3977 3923 3931 1
3978 3925 3928 1
3979 3925 3929 1
3980 3925 3930 1
3981 3931 3932 1
3982 3931 3940 1
3983 3932 3933 1
3984 3932 3935 1
3985 3932 3941 1
3986 3933 3934 2
3987 3933 3946 1
3988 3935 3936 1
3989 3935 3942 1
3990 3935 3943 1
3991 3936 3937 1
3992 3936 3944 1
3993 3936 3945 1
3994 3937 3938 2
3995 3937 3939 1
3996 3946 3947 1
3997 3946 3954 1
3998 3947 3948 1
3999 3947 3950 1
4000 3947 3955 1
4001 3948 3949 2
4002 3948 3965 1
4003 3950 3951 1
4004 3950 3952 1
4005 3950 3956 1
4006 3951 3953 1
4007 3951 3957 1
4008 3951 3958 1
4009 3952 3959 1
4010 3952 3960 1
4011 3952 3961 1
4012 3953 3962 1
4013 3953 3963 1
4014 3953 3964 1
4015 3965 3966 1
4016 3965 3975 1
4017 3966 3967 1
4018 3966 3969 1
4019 3966 3976 1
4020 3967 3968 2
4021 3967 3982 1
4022 3969 3970 1
4023 3969 3977 1
4024 3969 3978 1
4025 3970 3971 2
4026 3970 3972 1
4027 3971 3974 1
4028 3971 3979 1
4029 3972 3973 2
4030 3973 3974 1
4031 3973 3980 1
4032 3974 3981 1
4033 3982 3983 1
4034 3982 3988 1
4035 3983 3984 1
4036 3983 3986 1
4037 3983 3989 1
4038 3984 3985 2
4039 3984 3995 1
4040 3986 3987 1
4041 3986 3990 1
4042 3986 3991 1
4043 3987 3992 1
4044 3987 3993 1
4045 3987 3994 1
4046 3995 3996 1
4047 3995 4000 1
4048 3996 3997 1
4049 3996 3999 1
4050 3996 4001 1
4051 3997 3998 2
4052 3997 4005 1
4053 3999 4002 1
4054 3999 4003 1
4055 3999 4004 1
4056 4005 4006 1
4057 4005 4016 1
4058 4006 4007 1
4059 4006 4009 1
4060 4006 4017 1
4061 4007 4008 2
4062 4007 4025 1
4063 4009 4010 1
4064 4009 4018 1
4065 4009 4019 1
4066 4010 4011 2
4067 4010 4012 1
4068 4011 4013 1
4069 4011 4020 1
4070 4012 4014 2
4071 4012 4021 1
4072 4013 4015 2
4073 4013 4022 1
4074 4014 4015 1
4075 4014 4023 1
4076 4015 4024 1
4077 4025 4026 1
4078 4025 4031 1
4079 4026 4027 1
4080 4026 4029 1
4081 4026 4032 1
4082 4027 4028 2
4083 4027 4038 1
4084 4029 4030 1
4085 4029 4033 1
4086 4029 4034 1
4087 4030 4035 1
4088 4030 4036 1
4089 4030 4037 1
4090 4038 4039 1
4091 4038 4045 1
4092 4039 4040 1
4093 4039 4042 1
4094 4039 4046 1
4095 4040 4041 2
4096 4040 4052 1
4097 4042 4043 1
4098 4042 4044 1
4099 4042 4047 1
4100 4043 4049 1
4101 4043 4050 1
4102 4043 4051 1
4103 4044 4048 1
4104 4052 4053 1
4105 4052 4060 1
4106 4053 4054 1
4107 4053 4056 1
4108 4053 4061 1
4109 4054 4055 2
4110 4054 4069 1
4111 4056 4057 1
4112 4056 4062 1
4113 4056 4063 1
4114 4057 4058 1
4115 4057 4064 1
4116 4057 4065 1
4117 4058 4059 1
4118 4059 4066 1
4119 4059 4067 1
4120 4059 4068 1
4121 4069 4070 1
4122 4069 4080 1
4123 4070 4071 1
4124 4070 4073 1
4125 4070 4081 1
4126 4071 4072 2
4127 4071 4089 1
4128 4073 4074 1
4129 4073 4082 1
4130 4073 4083 1
4131 4074 4075 2
4132 4074 4076 1
4133 4075 4077 1
4134 4075 4084 1
4135 4076 4078 2
4136 4076 4085 1
4137 4077 4079 2
4138 4077 4086 1
4139 4078 4079 1
4140 4078 4087 1
4141 4079 4088 1
4142 4089 4090 1
4143 4089 4098 1
4144 4090 4091 1
4145 4090 4093 1
4146 4090 4099 1
4147 4091 4092 2
4148 4091 4106 1
4149 4093 4094 1
4150 4093 4100 1
4151 4093 4101 1
4152 4094 4095 1
4153 4094 4102 1
4154 4094 4103 1
4155 4095 4096 1
4156 4095 4097 2
4157 4096 4104 1
4158 4096 4105 1
@<TRIPOS>SUBSTRUCTURE
1	TRP235	1	RESIDUE	1 A	TRP
2	GLU236	27	RESIDUE	1 A	GLU
3	MET237	42	RESIDUE	1 A	MET
4	GLU238	59	RESIDUE	1 A	GLU
5	ARG239	74	RESIDUE	1 A	ARG
6	THR240	87	RESIDUE	1 A	THR
7	ASP241	101	RESIDUE	1 A	ASP
8	ILE242	113	RESIDUE	1 A	ILE
9	THR243	132	RESIDUE	1 A	THR
10	MET244	146	RESIDUE	1 A	MET
11	LYS245	163	RESIDUE	1 A	LYS
12	HIS246	185	RESIDUE	1 A	HIS
13	LYS247	195	RESIDUE	1 A	LYS
14	LEU248	217	RESIDUE	1 A	LEU
15	GLY249	236	RESIDUE	1 A	GLY
16	GLY250	243	RESIDUE	1 A	GLY
17	GLY251	250	RESIDUE	1 A	GLY
18	GLN252	257	RESIDUE	1 A	GLN
19	TYR253	274	RESIDUE	1 A	TYR
20	GLY254	295	RESIDUE	1 A	GLY
21	GLU255	302	RESIDUE	1 A	GLU
22	VAL256	317	RESIDUE	1 A	VAL
23	TYR257	333	RESIDUE	1 A	TYR
24	GLU258	354	RESIDUE	1 A	GLU
25	GLY259	369	RESIDUE	1 A	GLY
26	VAL260	376	RESIDUE	1 A	VAL
27	TRP261	392	RESIDUE	1 A	TRP
28	LYS262	416	RESIDUE	1 A	LYS
29	LYS263	438	RESIDUE	1 A	LYS
30	TYR264	460	RESIDUE	1 A	TYR
31	SER265	481	RESIDUE	1 A	SER
32	LEU266	492	RESIDUE	1 A	LEU
33	THR267	511	RESIDUE	1 A	THR
34	VAL268	525	RESIDUE	1 A	VAL
35	ALA269	541	RESIDUE	1 A	ALA
36	VAL270	551	RESIDUE	1 A	VAL
37	LYS271	567	RESIDUE	1 A	LYS
38	THR272	589	RESIDUE	1 A	THR
39	LEU273	603	RESIDUE	1 A	LEU
40	LYS274	622	RESIDUE	1 A	LYS
41	ASP276	633	RESIDUE	1 A	ASP
42	THR277	647	RESIDUE	1 A	THR
43	MET278	661	RESIDUE	1 A	MET
44	GLU279	671	RESIDUE	1 A	GLU
45	VAL280	686	RESIDUE	1 A	VAL
46	GLU281	702	RESIDUE	1 A	GLU
47	GLU282	717	RESIDUE	1 A	GLU
48	PHE283	732	RESIDUE	1 A	PHE
49	LEU284	752	RESIDUE	1 A	LEU
50	LYS285	771	RESIDUE	1 A	LYS
51	GLU286	781	RESIDUE	1 A	GLU
52	ALA287	796	RESIDUE	1 A	ALA
53	ALA288	806	RESIDUE	1 A	ALA
54	VAL289	816	RESIDUE	1 A	VAL
55	MET290	832	RESIDUE	1 A	MET
56	LYS291	849	RESIDUE	1 A	LYS
57	GLU292	871	RESIDUE	1 A	GLU
58	ILE293	886	RESIDUE	1 A	ILE
59	LYS294	905	RESIDUE	1 A	LYS
60	HIS295	915	RESIDUE	1 A	HIS
61	PRO296	932	RESIDUE	1 A	PRO
62	ASN297	946	RESIDUE	1 A	ASN
63	LEU298	960	RESIDUE	1 A	LEU
64	VAL299	979	RESIDUE	1 A	VAL
65	GLN300	995	RESIDUE	1 A	GLN
66	LEU301	1012	RESIDUE	1 A	LEU
67	LEU302	1031	RESIDUE	1 A	LEU
68	GLY303	1050	RESIDUE	1 A	GLY
69	VAL304	1057	RESIDUE	1 A	VAL
70	CYS305	1073	RESIDUE	1 A	CYS
71	THR306	1084	RESIDUE	1 A	THR
72	ARG307	1098	RESIDUE	1 A	ARG
73	GLU308	1108	RESIDUE	1 A	GLU
74	PRO309	1118	RESIDUE	1 A	PRO
75	PRO310	1132	RESIDUE	1 A	PRO
76	PHE311	1146	RESIDUE	1 A	PHE
77	TYR312	1166	RESIDUE	1 A	TYR
78	ILE313	1187	RESIDUE	1 A	ILE
79	ILE314	1206	RESIDUE	1 A	ILE
80	THR315	1225	RESIDUE	1 A	THR
81	GLU316	1239	RESIDUE	1 A	GLU
82	PHE317	1254	RESIDUE	1 A	PHE
83	MET318	1274	RESIDUE	1 A	MET
84	THR319	1291	RESIDUE	1 A	THR
85	TYR320	1305	RESIDUE	1 A	TYR
86	GLY321	1326	RESIDUE	1 A	GLY
87	ASN322	1333	RESIDUE	1 A	ASN
88	LEU323	1347	RESIDUE	1 A	LEU
89	LEU324	1366	RESIDUE	1 A	LEU
90	ASP325	1385	RESIDUE	1 A	ASP
91	TYR326	1397	RESIDUE	1 A	TYR
92	LEU327	1418	RESIDUE	1 A	LEU
93	ARG328	1437	RESIDUE	1 A	ARG
94	GLU329	1461	RESIDUE	1 A	GLU
95	CYS330	1476	RESIDUE	1 A	CYS
96	ASN331	1487	RESIDUE	1 A	ASN
97	ARG332	1501	RESIDUE	1 A	ARG
98	GLN333	1525	RESIDUE	1 A	GLN
99	GLU334	1542	RESIDUE	1 A	GLU
100	VAL335	1557	RESIDUE	1 A	VAL
101	ASN336	1573	RESIDUE	1 A	ASN
102	ALA337	1587	RESIDUE	1 A	ALA
103	VAL338	1597	RESIDUE	1 A	VAL
104	VAL339	1613	RESIDUE	1 A	VAL
105	LEU340	1629	RESIDUE	1 A	LEU
106	LEU341	1648	RESIDUE	1 A	LEU
107	TYR342	1667	RESIDUE	1 A	TYR
108	MET343	1688	RESIDUE	1 A	MET
109	ALA344	1705	RESIDUE	1 A	ALA
110	THR345	1715	RESIDUE	1 A	THR
111	GLN346	1729	RESIDUE	1 A	GLN
112	ILE347	1746	RESIDUE	1 A	ILE
113	SER348	1765	RESIDUE	1 A	SER
114	SER349	1776	RESIDUE	1 A	SER
115	ALA350	1787	RESIDUE	1 A	ALA
116	MET351	1797	RESIDUE	1 A	MET
117	GLU352	1814	RESIDUE	1 A	GLU
118	TYR353	1829	RESIDUE	1 A	TYR
119	LEU354	1850	RESIDUE	1 A	LEU
120	GLU355	1869	RESIDUE	1 A	GLU
121	LYS356	1884	RESIDUE	1 A	LYS
122	LYS357	1897	RESIDUE	1 A	LYS
123	ASN358	1910	RESIDUE	1 A	ASN
124	PHE359	1924	RESIDUE	1 A	PHE
125	ILE360	1944	RESIDUE	1 A	ILE
126	HIS361	1963	RESIDUE	1 A	HIS
127	ARG362	1980	RESIDUE	1 A	ARG
128	ASP363	2004	RESIDUE	1 A	ASP
129	LEU364	2016	RESIDUE	1 A	LEU
130	ALA365	2035	RESIDUE	1 A	ALA
131	ALA366	2045	RESIDUE	1 A	ALA
132	ARG367	2055	RESIDUE	1 A	ARG
133	ASN368	2079	RESIDUE	1 A	ASN
134	CYS369	2093	RESIDUE	1 A	CYS
135	LEU370	2104	RESIDUE	1 A	LEU
136	VAL371	2123	RESIDUE	1 A	VAL
137	GLY372	2139	RESIDUE	1 A	GLY
138	GLU373	2146	RESIDUE	1 A	GLU
139	ASN374	2161	RESIDUE	1 A	ASN
140	HIS375	2175	RESIDUE	1 A	HIS
141	LEU376	2192	RESIDUE	1 A	LEU
142	VAL377	2211	RESIDUE	1 A	VAL
143	LYS378	2227	RESIDUE	1 A	LYS
144	VAL379	2249	RESIDUE	1 A	VAL
145	ALA380	2265	RESIDUE	1 A	ALA
146	ASP381	2275	RESIDUE	1 A	ASP
147	PHE382	2287	RESIDUE	1 A	PHE
148	GLY383	2307	RESIDUE	1 A	GLY
149	LEU384	2314	RESIDUE	1 A	LEU
150	SER385	2333	RESIDUE	1 A	SER
151	ARG386	2344	RESIDUE	1 A	ARG
152	LEU387	2357	RESIDUE	1 A	LEU
153	MET388	2367	RESIDUE	1 A	MET
154	THR389	2384	RESIDUE	1 A	THR
155	GLY390	2398	RESIDUE	1 A	GLY
156	ASP391	2405	RESIDUE	1 A	ASP
157	THR392	2415	RESIDUE	1 A	THR
158	TYR393	2429	RESIDUE	1 A	TYR
159	THR394	2450	RESIDUE	1 A	THR
160	ALA395	2464	RESIDUE	1 A	ALA
161	HIS396	2474	RESIDUE	1 A	HIS
162	ALA397	2491	RESIDUE	1 A	ALA
163	GLY398	2501	RESIDUE	1 A	GLY
164	ALA399	2508	RESIDUE	1 A	ALA
165	LYS400	2518	RESIDUE	1 A	LYS
166	PHE401	2540	RESIDUE	1 A	PHE
167	PRO402	2560	RESIDUE	1 A	PRO
168	ILE403	2574	RESIDUE	1 A	ILE
169	LYS404	2593	RESIDUE	1 A	LYS
170	TRP405	2615	RESIDUE	1 A	TRP
171	THR406	2639	RESIDUE	1 A	THR
172	ALA407	2653	RESIDUE	1 A	ALA
173	PRO408	2663	RESIDUE	1 A	PRO
174	GLU409	2677	RESIDUE	1 A	GLU
175	SER410	2692	RESIDUE	1 A	SER
176	LEU411	2703	RESIDUE	1 A	LEU
177	ALA412	2722	RESIDUE	1 A	ALA
178	TYR413	2732	RESIDUE	1 A	TYR
179	ASN414	2753	RESIDUE	1 A	ASN
180	LYS415	2767	RESIDUE	1 A	LYS
181	PHE416	2789	RESIDUE	1 A	PHE
182	SER417	2809	RESIDUE	1 A	SER
183	ILE418	2820	RESIDUE	1 A	ILE
184	LYS419	2839	RESIDUE	1 A	LYS
185	SER420	2861	RESIDUE	1 A	SER
186	ASP421	2872	RESIDUE	1 A	ASP
187	VAL422	2884	RESIDUE	1 A	VAL
188	TRP423	2900	RESIDUE	1 A	TRP
189	ALA424	2924	RESIDUE	1 A	ALA
190	PHE425	2934	RESIDUE	1 A	PHE
191	GLY426	2954	RESIDUE	1 A	GLY
192	VAL427	2961	RESIDUE	1 A	VAL
193	LEU428	2977	RESIDUE	1 A	LEU
194	LEU429	2996	RESIDUE	1 A	LEU
195	TRP430	3015	RESIDUE	1 A	TRP
196	GLU431	3039	RESIDUE	1 A	GLU
197	ILE432	3054	RESIDUE	1 A	ILE
198	ALA433	3073	RESIDUE	1 A	ALA
199	THR434	3083	RESIDUE	1 A	THR
200	TYR435	3097	RESIDUE	1 A	TYR
201	GLY436	3118	RESIDUE	1 A	GLY
202	MET437	3125	RESIDUE	1 A	MET
203	SER438	3142	RESIDUE	1 A	SER
204	PRO439	3153	RESIDUE	1 A	PRO
205	TYR440	3167	RESIDUE	1 A	TYR
206	PRO441	3188	RESIDUE	1 A	PRO
207	GLY442	3202	RESIDUE	1 A	GLY
208	ILE443	3209	RESIDUE	1 A	ILE
209	ASP444	3228	RESIDUE	1 A	ASP
210	LEU445	3240	RESIDUE	1 A	LEU
211	SER446	3259	RESIDUE	1 A	SER
212	GLN447	3270	RESIDUE	1 A	GLN
213	VAL448	3287	RESIDUE	1 A	VAL
214	TYR449	3303	RESIDUE	1 A	TYR
215	GLU450	3324	RESIDUE	1 A	GLU
216	LEU451	3339	RESIDUE	1 A	LEU
217	LEU452	3358	RESIDUE	1 A	LEU
218	GLU453	3377	RESIDUE	1 A	GLU
219	LYS454	3392	RESIDUE	1 A	LYS
220	ASP455	3414	RESIDUE	1 A	ASP
221	TYR456	3426	RESIDUE	1 A	TYR
222	ARG457	3447	RESIDUE	1 A	ARG
223	MET458	3471	RESIDUE	1 A	MET
224	GLU459	3488	RESIDUE	1 A	GLU
225	ARG460	3503	RESIDUE	1 A	ARG
226	PRO461	3527	RESIDUE	1 A	PRO
227	GLU462	3541	RESIDUE	1 A	GLU
228	GLY463	3556	RESIDUE	1 A	GLY
229	CYS464	3563	RESIDUE	1 A	CYS
230	PRO465	3574	RESIDUE	1 A	PRO
231	GLU466	3588	RESIDUE	1 A	GLU
232	LYS467	3598	RESIDUE	1 A	LYS
233	VAL468	3608	RESIDUE	1 A	VAL
234	TYR469	3624	RESIDUE	1 A	TYR
235	GLU470	3645	RESIDUE	1 A	GLU
236	LEU471	3655	RESIDUE	1 A	LEU
237	MET472	3674	RESIDUE	1 A	MET
238	ARG473	3691	RESIDUE	1 A	ARG
239	ALA474	3715	RESIDUE	1 A	ALA
240	CYS475	3725	RESIDUE	1 A	CYS
241	TRP476	3736	RESIDUE	1 A	TRP
242	GLN477	3760	RESIDUE	1 A	GLN
243	TRP478	3777	RESIDUE	1 A	TRP
244	ASN479	3801	RESIDUE	1 A	ASN
245	PRO480	3815	RESIDUE	1 A	PRO
246	SER481	3829	RESIDUE	1 A	SER
247	ASP482	3840	RESIDUE	1 A	ASP
248	ARG483	3852	RESIDUE	1 A	ARG
249	PRO484	3876	RESIDUE	1 A	PRO
250	SER485	3890	RESIDUE	1 A	SER
251	PHE486	3901	RESIDUE	1 A	PHE
252	ALA487	3921	RESIDUE	1 A	ALA
253	GLU488	3931	RESIDUE	1 A	GLU
254	ILE489	3946	RESIDUE	1 A	ILE
255	HIS490	3965	RESIDUE	1 A	HIS
256	GLN491	3982	RESIDUE	1 A	GLN
257	ALA492	3995	RESIDUE	1 A	ALA
258	PHE493	4005	RESIDUE	1 A	PHE
259	GLU494	4025	RESIDUE	1 A	GLU
260	THR495	4038	RESIDUE	1 A	THR
261	MET496	4052	RESIDUE	1 A	MET
262	PHE497	4069	RESIDUE	1 A	PHE
263	GLN498	4089	RESIDUE	1 A	GLN
