# Supplementary material for: Frags2Drugs: A Novel In Silico Fragment-Based Approach to the Discovery of Kinase Inhibitors
Source: Pharmaceuticals (Basel). 2026 Feb 12;19(2):308. doi: 10.3390/ph19020308 (PMC12944305; doi:10.3390/ph19020308)
Supplement: Supplementary file 1 [file pharmaceuticals-19-00308-s001.zip › pharmaceuticals-4126567-supplementary/SupplementaryData_bonnet/2HYY_seed.sdf]

     RDKit          3D

  6  6  0  0  0  0  0  0  0  0999 V2000
    6.2204    9.4758    6.0006 C   0  0  0  0  0  0  0  0  0  0  0  0
    4.8245    9.2894    5.9421 C   0  0  0  0  0  0  0  0  0  0  0  0
    4.1657    9.4412    4.7690 N   0  0  0  0  0  0  0  0  0  0  0  0
    4.8035    9.7747    3.6147 C   0  0  0  0  0  0  0  0  0  0  0  0
    6.2073    9.9770    3.6027 C   0  0  0  0  0  0  0  0  0  0  0  0
    6.9140    9.8235    4.8143 C   0  0  0  0  0  0  0  0  0  0  0  0
  1  2  2  0
  1  6  1  0
  2  3  1  0
  3  4  2  0
  4  5  1  0
  5  6  2  0
M  END
>  <Smiles>  (1) 
c1ccncc1

>  <MW>  (1) 
79.0

>  <TPSA>  (1) 
12.9

>  <HBA>  (1) 
1

>  <HBD>  (1) 
0

>  <nrot>  (1) 
0

>  <clogp>  (1) 
1.08

$$$$
