# Supplementary material for: Frags2Drugs: A Novel In Silico Fragment-Based Approach to the Discovery of Kinase Inhibitors
Source: Pharmaceuticals (Basel). 2026 Feb 12;19(2):308. doi: 10.3390/ph19020308 (PMC12944305; doi:10.3390/ph19020308)
Supplement: Supplementary file 1 [file pharmaceuticals-19-00308-s001.zip › pharmaceuticals-4126567-supplementary/SupplementaryData_bonnet/3OG7_ligand.sdf]

lig
  PyMOL2.4          3D                             0

 50 53  0  0  0  0  0  0  0  0999 V2000
    9.4310    8.5170   10.2620 Cl  0  0  0  0  0  0  0  0  0  0  0  0
    6.1350    9.4970    5.3440 C   0  0  0  0  0  0  0  0  0  0  0  0
    4.7420    9.5570    5.4150 C   0  0  0  0  0  0  0  0  0  0  0  0
    3.8860    9.7850    4.3950 N   0  0  0  0  0  0  0  0  0  0  0  0
    6.7240    9.6900    4.0860 C   0  0  0  0  0  0  0  0  0  0  0  0
    5.8930    9.9310    2.9780 C   0  0  0  0  0  0  0  0  0  0  0  0
    4.5220    9.9600    3.2240 C   0  0  0  0  0  0  0  0  0  0  0  0
    6.9460    9.2480    6.5450 C   0  0  0  0  0  0  0  0  0  0  0  0
    8.0990    8.4450    6.4930 C   0  0  0  0  0  0  0  0  0  0  0  0
    8.8660    8.2160    7.6380 C   0  0  0  0  0  0  0  0  0  0  0  0
    8.4890    8.7950    8.8480 C   0  0  0  0  0  0  0  0  0  0  0  0
    7.3540    9.6010    8.9280 C   0  0  0  0  0  0  0  0  0  0  0  0
    6.5910    9.8260    7.7800 C   0  0  0  0  0  0  0  0  0  0  0  0
    3.8890   10.2030    2.0420 N   0  0  0  0  0  0  0  0  0  0  0  0
    4.8200   10.3320    1.0500 C   0  0  0  0  0  0  0  0  0  0  0  0
    6.0840   10.1720    1.5780 C   0  0  0  0  0  0  0  0  0  0  0  0
    7.3320   10.2370    0.8270 C   0  0  0  0  0  0  0  0  0  0  0  0
    7.2880   10.5160   -0.6180 C   0  0  0  0  0  0  0  0  0  0  0  0
    8.4400   10.0890    1.3380 O   0  0  0  0  0  0  0  0  0  0  0  0
    7.6480    9.5460   -1.5340 C   0  0  0  0  0  0  0  0  0  0  0  0
    7.6050    9.8130   -2.8980 C   0  0  0  0  0  0  0  0  0  0  0  0
    7.2030   11.0700   -3.3520 C   0  0  0  0  0  0  0  0  0  0  0  0
    6.8440   12.0580   -2.4380 C   0  0  0  0  0  0  0  0  0  0  0  0
    6.8940   11.7670   -1.0810 C   0  0  0  0  0  0  0  0  0  0  0  0
    7.9830    8.7690   -3.8050 N   0  5  0  0  0  0  0  0  0  0  0  0
    7.9320    9.0630   -5.4940 S   0  2  0  0  0  0  0  0  0  0  0  0
    8.3680    7.8750   -6.1980 O   0  5  0  0  0  0  0  0  0  0  0  0
    8.4850   10.3610   -5.8240 O   0  5  0  0  0  0  0  0  0  0  0  0
    6.1750    9.1660   -5.8250 C   0  0  0  0  0  0  0  0  0  0  0  0
    5.4630    7.8250   -5.9320 C   0  0  0  0  0  0  0  0  0  0  0  0
    4.0840    7.9130   -5.2980 C   0  0  0  0  0  0  0  0  0  0  0  0
    6.5470   12.7230   -0.2190 F   0  0  0  0  0  0  0  0  0  0  0  0
    8.0330    8.3400   -1.1120 F   0  0  0  0  0  0  0  0  0  0  0  0
    4.3020    9.4040    6.3900 H   0  0  0  0  0  0  0  0  0  0  0  0
    7.7970    9.6540    3.9700 H   0  0  0  0  0  0  0  0  0  0  0  0
    8.3950    7.9990    5.5560 H   0  0  0  0  0  0  0  0  0  0  0  0
    9.7470    7.5930    7.5860 H   0  0  0  0  0  0  0  0  0  0  0  0
    7.0670   10.0470    9.8680 H   0  0  0  0  0  0  0  0  0  0  0  0
    5.7140   10.4530    7.8400 H   0  0  0  0  0  0  0  0  0  0  0  0
    2.8890   10.2760    1.9190 H   0  0  0  0  0  0  0  0  0  0  0  0
    4.6000   10.5290    0.0110 H   0  0  0  0  0  0  0  0  0  0  0  0
    7.1710   11.2760   -4.4120 H   0  0  0  0  0  0  0  0  0  0  0  0
    6.5310   13.0340   -2.7790 H   0  0  0  0  0  0  0  0  0  0  0  0
    6.0390    9.6980   -6.7670 H   0  0  0  0  0  0  0  0  0  0  0  0
    5.7110    9.7320   -5.0170 H   0  0  0  0  0  0  0  0  0  0  0  0
    6.0490    7.0630   -5.4180 H   0  0  0  0  0  0  0  0  0  0  0  0
    5.3590    7.5540   -6.9830 H   0  0  0  0  0  0  0  0  0  0  0  0
    4.1850    8.1830   -4.2460 H   0  0  0  0  0  0  0  0  0  0  0  0
    3.5840    6.9480   -5.3780 H   0  0  0  0  0  0  0  0  0  0  0  0
    3.4950    8.6720   -5.8130 H   0  0  0  0  0  0  0  0  0  0  0  0
  2  3  4  0  0  0  0
  2  5  4  0  0  0  0
  2  8  1  0  0  0  0
  3  4  4  0  0  0  0
  3 34  1  0  0  0  0
  4  7  4  0  0  0  0
  5  6  4  0  0  0  0
  5 35  1  0  0  0  0
  6  7  4  0  0  0  0
  8  9  4  0  0  0  0
  8 13  4  0  0  0  0
  9 10  4  0  0  0  0
  9 36  1  0  0  0  0
 10 37  1  0  0  0  0
  1 11  1  0  0  0  0
 10 11  4  0  0  0  0
 11 12  4  0  0  0  0
 12 13  4  0  0  0  0
 12 38  1  0  0  0  0
 13 39  1  0  0  0  0
  7 14  4  0  0  0  0
 14 40  1  0  0  0  0
 14 15  4  0  0  0  0
 15 16  4  0  0  0  0
 15 41  1  0  0  0  0
  6 16  4  0  0  0  0
 16 17  1  0  0  0  0
 17 18  1  0  0  0  0
 17 19  2  0  0  0  0
 18 20  4  0  0  0  0
 20 21  4  0  0  0  0
 20 33  1  0  0  0  0
 21 22  4  0  0  0  0
 21 25  1  0  0  0  0
 22 23  4  0  0  0  0
 22 42  1  0  0  0  0
 23 43  1  0  0  0  0
 18 24  4  0  0  0  0
 23 24  4  0  0  0  0
 24 32  1  0  0  0  0
 25 26  1  0  0  0  0
 26 27  2  0  0  0  0
 26 28  2  0  0  0  0
 26 29  1  0  0  0  0
 29 30  1  0  0  0  0
 29 44  1  0  0  0  0
 29 45  1  0  0  0  0
 30 31  1  0  0  0  0
 30 46  1  0  0  0  0
 30 47  1  0  0  0  0
 31 48  1  0  0  0  0
 31 49  1  0  0  0  0
 31 50  1  0  0  0  0
M  END
$$$$
