# Supplementary material for: Frags2Drugs: A Novel In Silico Fragment-Based Approach to the Discovery of Kinase Inhibitors
Source: Pharmaceuticals (Basel). 2026 Feb 12;19(2):308. doi: 10.3390/ph19020308 (PMC12944305; doi:10.3390/ph19020308)
Supplement: Supplementary file 1 [file pharmaceuticals-19-00308-s001.zip › pharmaceuticals-4126567-supplementary/SupplementaryData_bonnet/3OG7_new_molecules.sdf]

     RDKit          3D

 22 25  0  0  0  0  0  0  0  0999 V2000
    8.8168    9.1719    5.1131 C   0  0  0  0  0  0  0  0  0  0  0  0
   10.0216   10.0910    5.2166 C   0  0  0  0  0  0  0  0  0  0  0  0
   10.8590   10.1150    4.0481 O   0  0  0  0  0  0  0  0  0  0  0  0
    9.9845   10.5947    3.0104 C   0  0  0  0  0  0  0  0  0  0  0  0
    8.7772    9.7027    2.7616 C   0  0  0  0  0  0  0  0  0  0  0  0
    7.9932    9.5932    3.9885 N   0  0  0  0  0  0  0  0  0  0  0  0
    4.8204   10.3321    1.0501 C   0  0  0  0  0  0  0  0  0  0  0  0
    6.1354    9.4967    5.3442 C   0  0  0  0  0  0  0  0  0  0  0  0
    4.7419    9.5565    5.4153 C   0  0  0  0  0  0  0  0  0  0  0  0
    3.8857    9.7848    4.3950 N   0  0  0  0  0  0  0  0  0  0  0  0
    6.7239    9.6899    4.0858 C   0  0  0  0  0  0  0  0  0  0  0  0
    3.8886   10.2030    2.0422 N   0  0  0  0  0  0  0  0  0  0  0  0
    6.0837   10.1719    1.5784 C   0  0  0  0  0  0  0  0  0  0  0  0
    5.8927    9.9313    2.9784 C   0  0  0  0  0  0  0  0  0  0  0  0
    4.5221    9.9605    3.2242 C   0  0  0  0  0  0  0  0  0  0  0  0
    6.3347    9.8593   10.5839 C   0  0  0  0  0  0  0  0  0  0  0  0
    7.5378    9.3942    9.9602 O   0  0  0  0  0  0  0  0  0  0  0  0
    6.4493    9.4884    7.6332 C   0  0  0  0  0  0  0  0  0  0  0  0
    6.9932    9.3129    6.4248 C   0  0  0  0  0  0  0  0  0  0  0  0
    8.2903    8.8663    6.6230 C   0  0  0  0  0  0  0  0  0  0  0  0
    8.5165    8.7760    7.8845 N   0  0  0  0  0  0  0  0  0  0  0  0
    7.3719    9.1695    8.5343 N   0  0  0  0  0  0  0  0  0  0  0  0
  1  2  1  0
  1  6  1  0
  2  3  1  0
  3  4  1  0
  4  5  1  0
  5  6  1  0
  7 12  1  0
  7 13  2  0
  8  9  2  0
  8 11  1  0
  9 10  1  0
 10 15  2  0
 11 14  2  0
 12 15  1  0
 13 14  1  0
 14 15  1  0
 16 17  1  0
 18 19  2  0
 18 22  1  0
 19 20  1  0
 20 21  2  0
 21 22  1  0
 17 22  1  0
 19  8  1  0
  6 11  1  0
M  END
>  <Smiles>  (1) 
COn1cc(-c2cnc3[nH]ccc3c2N2CCOCC2)cn1

>  <MW>  (1) 
299.1

>  <2D_mol>  (1) 
<img data-content="rdkit/molecule" src="data:image/png;base64,iVBORw0KGgoAAAANSUhEUgAAAMgAAADICAIAAAAiOjnJAAAABmJLR0QA/wD/AP+gvaeTAAAbt0lEQVR4nO2de1hU1frHv3suwCA3UVS0i4qaFzQNzePRRNQw00oOB0+F6DmhZGKaoqFZWVmKl7SLnZx6rMMvsyNpGpGaaGaW6PGWguKNElERb8BwmQsz8/7+WDghiTnMXsPArM/j4zOznr3fd83wnb3XXut93yUREQQCuVE0dAcETRMhLAEXhLAEXBDCEnBBCEvABSEsAReEsARcEMIScEEIS8AFISwBF4SwBFwQwhJwQQhLwAUhLAEXhLAEXBDCEnBBCEvABSEsAReEsARcEMIScEEIS8AFISwBF4SwBFwQwhJwQQhLwAUhLAEXhLAEXBDCEnBBCEvABSEsAReEsARcEMIScEEIS8AFISwBF4SwBFwQwhJwQQhLwAUhLAEXhLAEXBDCEnBBCEvABSEsAReEsARcEMIScEEIS8AFISwBF1QN3QFeGAwGk8nk5+fX0B2pzf79+ysrK318fAD4+vqqVCq1Wl3z7e1P37sXEREoKEDLlpg4EbNmoWtXZ3TbXpqasC5fvrx169aMjIzvvvsuJiamXbt2r7/+ekN3qhqz2ZyUlLRz587s7Oy6jhk8eG1W1lM+PgDg5welEp6e8PYGgIAAeHjg1VfRoQO0Wsyb56x+14umICyr1XrgwIGMjIxvv/328OHDbGtPSZJSU1PNZnO/fv1Gjx7d0H0EgPfee++9994LDAwcPHhwRUUFAJ1OZ7FYTCaT7a0keVVVobgYQPX/NfH1BYDRo7F1K1580bm9txOp8e6wqtPhhx8Obty4cvPmzZcvX2aNPj4+Dz/88KOPPjpq1Kj//ve/M2fODAoKysnJadWqVcP29vz58926dSsvL8/IyBg1atRtjjSZUFEBAKWlsFphMECvB4DiYqjV8PTEpk1o0wZBQdi503VvhaDGRl4eabU0ejR5eNCgQafYp2jfvn1CQkJ6errBYLAdabFYIiIiAIwZM6YBO8z429/+BiAmJsZBO1lZlJxMpaU0dCjFx1Nuriy9k5/GISyjkbZvpxkzqHNnAqr/qVT02GOGJUuWHDt2rK4TCwoKAgICAKxZs8aZHa7F1q1bAfj6+p4/f95BU0xYRDR9OnXrJoR1x2RlkZcXXblCRBQfT+vWUXQ0+fn9rqcWLSg2lr74gq5fv8Xpp06dWr58+axZs2wtq1evBuDv75+fn++sD3ETlZWVHTt2BLBixQrWcvny5XpbswkrL48UCoqNpfXrZemmzLiisLp1ozffJCKKj6f//KdaTx070rRplJlJJlPtU8xm8+7du5OTk7t3787ujGq1uri42HYAuw0NHz7carU68aNU89JLLwHo2bOnyWQiIp1Od9ddd0VFRZWWljpo+aOPCKBOnW7xnTQ4riis2bNp0CAymSg+nrKz6cMP6ezZWxxZVESffkoJCSU1J6sCAwOffvrptWvXVlZW2o68fPly69atAXzwwQfO+yRERHTy5ElPT0+FQrFnzx7WMmPGDAD9+vWzWCwOGjebqXt3AmjlSoc7KjeuKKzkZFqxgtasufXgNCeHUlJo+HBSqQggSaI2bcI6duw4bdq0zMxMUx0/3k2bNgHw9vY+efIk989Qg6FDhwJ49tln2dujR4+q1WqlUnno0CFZ7G/cSAAFBZHDlz+ZcVFh3fKp59o1atv298GWlxeNHEkffEBnz5bcieVx48YBGDBggNls5tX7m/nss88AtGjR4sqVK0RksVj++te/AnjhhRccN240Vr8YOJAAmj/fcZNy4qLCojqeeu67j1q1org4Sksjnc4+yyUlJffccw+AhQsXytbd27oLDg4GkJqaylq0Wi2ANm3alJTc0S+hLs6coZEjKS6u+u3evSRJ5ONDhYUOdllOXFFYzz1HaWm0fj0pFLWFdemSQ8a3b98uSZJarT5w4IBDhu6AyZMnA3jooYfYE8PVq1dbtmwJIC0tzUHLZ8+SpycpFHTwYHXLmDEE0HPPOWhYTlxOWESUmkoAjR/PxXhiYiKA7t276/V6Lg6IiGj//v1KpdLDw8M2xzZhwgQAkZGRstifOZMAGjGi+u2JE6RSkUpFx4/LYl4GXFFY7Cl64kQuxisqKrp06QJgzpw5XBwQmc3mBx54AMDcuXNZy+7duyVJ8vT0lOvR4fp1CgwkgDIzq1smTaJmzcpnzHD0cigXriis998ngBITednPyspSKpUKhWLXrl087L/77rsA7rnnnvLyciKqqqrq1asXgDfeeENGL4sWEUD3309s1uL8eVP79iGSJO3du1dGL/XGFYW1bBkBNHMmRxds0rJjx446ex8B/ozCwkK2iJSens5aFi1aBKBz587y3nwrK+muuwigDRsusJZ58+axUZ2MXuqNKwrrrbcIoBu3ES6YTKa+ffsCeE7uEe/YsWNrLnvn5+c3a9YMQKbtpiUfa9YUhoYO6Nixo9FoJCKdTseCODIyMmT3ZS+uKKz58wmg117j6+XYsWNeXl6SJG3evFkum9u2bWPTsL/99htrefzxxwE8/fTTcrmoidls7tGjB4B3332XtbzzzjsAunXrVlVVxcPjneOKwpozhwBatIi7o5SUFABt27a9du2a49YMBsN9990HYMmSJaxl48aNAPz8/C5cuOC4/VuSnp4OoGXLlmzl0Wg0hoSEAPjkk084ebxDXDHQb+ZMrFiB5csxY4b8xvPz8++991722mKxhIeH//zzz506dQoPD2cTBOzO5e/vr1AoPD09vb29AQQEBEiS5OXlpdFoADRv3hyARqNh1zw2qFq+fPmbb77Zo0ePw4cPq9VqvV7ftWvXc+fOrVy5ks1xcGLo0KE7d+58+eWXFyxYAGDt2rWxsbHt2rU7deoU63zD0LC6viVTphBAPNaLP/30Uy8vr9WrV9taUlJSPDw8JEly/Jv09fWVJGn37t024xs3boyKiuK9grRv3z5JkjQaTUFBARFZrdawsDAAixcv5ur39rhizLvRCACenjKbzc7OTkxMNBgMNhllZ2e/8cYbJpNpypQpffr0sVqtRqOxsrISAFt1MRgMer0eQHFxMQC9Xs8iVEtKSgBUVlYajUar1VpaWgqgqqoKALvgMcaMGTNmzBiZP8YfePDBB6Oior7++uudO3fGxcVJkrRo0aLIyMgFCxYYjcahQ4f269fPw8ODdzdq04Cirotx4wigzz6T06ZOp+vatSuAiTcmXm0tkyZNksXFrFmzAERERMhizS5+/fXXmmG0Fy9e1Gg0LVq0YH9itVodFhaWnJycnp5eM0yNK64orJgYAmjdOtkMWq3W6OhoAL169WJxWraW+++/v2bkliMUFxcHBgYC2LZtmywG682TTz4JoE+fPlOmTAkNDa15o1epVP37909KStqy5ZAcTyx14orCevxxAmjTJtkMLlu2DEBAQMCZM2dYy5IlS1hLXl6ebG6IFi9ezMTqeBBfvcnMzATg7e3966+/shadTpeZmZmcnDxw4EDbPXHQoE9ZXG5CAqWm3jqU0hFcUVgjRhBAW7bIY23Pnj1seL5hwwZbi1qtliTpq6++ksfHDfR6PYvM+fzzz+W1fIcYjUZ2f69r5F5WVrZt27ZXXnklKirfy+v34DYW4vyvf9Gnn9KZM7UzD3JzKSuLpk+vNsIie2+PKworIoIA+v57GUwVFRW1a9cOQDIL8iK6dOkSa+G0CP3JJ58AaN++fc1ENKfx2muvAejRo0ddkbQ1MRho92566y0aOZJ8fW8S2aRJN2UeNBFhEVFlJTk+dWyxWB5++GEA4eHhbCbabDazliFDhnCam7ZYLL1790aNnByncfr0aTav9r39P0qzmXJySKulmBgKCqLly2/KPGj0wvrjFdgR5s6dC6B169a2ie85c+bUauFBRkYGgJYtWzoYKWovjz76KIB//vOfDtqxWunnn2tnHmRlUbt2FB5O4eHUpk0jFFatK3C9ycjIUCgUKpXqhx9+YC3ffPONJEkqlYpTtExNWA7FSy+9xNuRjXXr1gEIDAwsKipy3NofMw/svWK5XH0sVvGiqsohI/n5+RMmTLBarQsXLgwPD2ct7Ke8aNGiwYMHy9PXuklJSZEkacWKFQUFBbx9ASgrK5s5cyaAxYsXy1ilws8PPXtiz576nOtywlIoEB2NtLTqt6mp2LoVZrMdFoxGY3R09LVr10aPHs0mLW0tjz32WFJSEode16Zfv37R0dF6vZ6t3/HmlVdeuXDhwoMPPvjMM8/Ia3naNJw8Wa8zHb9sykJVFWVk1L4CZ2dTy5YEUGAgJSTQ7t10J5nMzz//PICQkBDbLPOkSZMAdOrUyZmDnry8PA8PD6VSmZOTw9XRkSNHVCqVSqViJZxk5KefqFkzGjKkPufeTlg//fTT9VsWSJCb48epXz+SJHr77Ztyvw4epAULqFu3m+ZaXn2VTpy4nbXc3NywsLCDN1JYPv/8cwBeXl62FqcxZcoUAE888QQ/FxaLZcCAAQCSkpJkN370KAEUGlqfc+sUll6vDw4O9vHxmTZtGr9nKIuFVqwgjYYAat+ePvzwpooXtsH7oUM0cya1a/e7wvr2peXLqbDw1itfthoNR48eZaEjNSManEZRUZGvry+AmiEP8vLhhx8CCA4OdrwSxB+5eJEAatOmPufWKaxz585FRkay26VGo5k6dars1Vry82no0GqhxMTcunpMTSwW2r2bpk2rvj+2bm1Rq70GDhyo1Wpv+bWWlZWxaej4+Hh5e37nzJ8/H0D//v151CO5dOkSiwyzLSrIi8lEkkRq9R2NQGrxJ4F+R44cefvtt9euXWuxWNRq9ZNPPjl37txu3brVazh3E19+iWefRXExWrWCVgu7oksMBmzejB9/PLxq1QCj0QjAy8vrsccei42NfeSRRzw9PQEQ0dixY9evX9+rV6+srKyGCnkrLy/v3LnzpUuXNm7cWDOEJjc3d/LkyWwQxoqa+Pj4qNVqlUrFLnK16t76+fmFhYV17ty5pvG4uLg1a9aMGDGC1d/igb8/dDqUlMDf384z70R9OTk548aNYwV9FQrF2LFjjzgyTrx0qeTJZ4NbWwCKjq6eDq0fJSUlqampo0ePthUbDggIiIuLS09PX7p0KQBfX98Ttx+R8WflypUA7rvvvppz/T///LO9f+N///vfNc3u2rWLxffJu45ei44dCaAba/d2YEdo8tmzZ1esWPHxxx/r9fqsIUP+UlWF11/HsGH2fT1ffYXJk3HlytbwRVcnzhk3zt6v99acP39+3bp1a9as+eWXX1iLSqWyWCxfffWVE0Ltbk9VVVWPHj1Onz6t1WoTEhJYY3l5+cGDB6uqqsxmc1lZGYCysjKz2VxVVVVeXo4/1L0tLS2dNGnSsBvftslk6t27d25u7ptvvjmPZ/3k/v3xv/9h717072/nmfYq8cKFCy/Nnm0NDq4eHIWH03ff3dGZJSWUkFB91vDhdO6cva7vhOPHj8+fP79Tp05z585dtmwZDxf1IC0tDUBwcDBLYXWct956C0CXLl14L3U/+igBVI90svrOY129SvPnV6d5s4Tc1FS6TXB3ZibdfTcBpNFQSgpxDleyWq13srzvNKxWK5sUmDVr1rVr165fv+5IdOHZs2dZAPSOHTtk7OQtGT+eAPrPf+w+0bEsnfJyrF6NJUtw8SIAdOqE2bPxzDOotb3C9Ol4/30QYcAApKbi5hGom7B9+/bIyEiNRsNi6m3cMuHH29ub1QH09/cH0KxZs5rD/G+//ZaNeln9La68/HJ5ejpNmaKfPNnOlSIZVF1ZSStX0r33Vl+9hg0jIlq/noYMoWHD6NVXadYsUqtp/vzbXdKaOiyH0d/fv3nz5s2bN/fy8qr3H7tVq1YeHh4y5tneBnbPnWt/WrocWToaDRITkZCAL75ASgr+/nfk52PFCuzYAU9PJCZi4EAcOoTQUBl8NU7OnTvHFg3Xr18/fPhwWzvVkfBTUVFhMpksFotOpwNQXl5ec5ifnp6+Z8+eSZMm7du3jwUt8oPV9Lp69ardZ8qscIuFqqronXfo44+rW3JzyeGq+Y0deRPtTSYTC8vp06dPWVmZLDbrYsOGDQCioqLsPVHu6AaFAioVCgvRtm11S3AwCgtl9tKo2LRpU3p6up+fH5tacxy1Wv3ll1926dLl8OHD//jHPywWiyxmb0m9r1h8wmZqiqmwEMHBXLw0BiorK1n97YULF7a1/dgcJjAwcMuWLUFBQZs3b36R53ZNLnMrZPz2Gz30ELEplqlT5UwRbGzMnj0bQFhYGI9E+x9//JGtX62Ur9C7yWSqGWFbVFQEICgoyF473OKx0tKqnwrnzavPGmaTICcnR61WKxQKflX2vvjiC0mSlErlN99846CpixcvpqSk3H333QqFwpaTaDabFQqFUqm0N1PSVQL9mh5WK/3rX//n5eU1depUro5efvllAL6+vkeOHKnH6Varddu2bVFRUbb11h49etj20SAilt599epVu8wKYfHik09Y3Nhp3mGrVqs1NjYWwL333nvJnnrlJSUlWq2WlW4D4OHhERMTk5mZWTPCx2q13n333QDsXcsXwuLCtWsUFEQArV3rDHd6vZ7teREWFlZRUfGnxx84cCAhIcFWGKdt27bJycmsCpKN0tJSrVYbGhoKID4+/uLFi3Z1SQiLC/Hx1Qv0ThteXrlypVOnTgCio6PrGg8ZDIa0tDTbDK0kScOHD09LS6uVu3vo0KGJEyfaZNeuXbtN9hfSEMKSn337SKEgDw9n71J5/PhxttT4xxWYvLy8mTNnstESgMDAwKSkpNOnT9c8ppbsAAwcODAtLa1+y/lCWDJTVUW9exNAr77aAN537tzJ6smsWrWqZvtHH33EtBIWFqbVamvdLs+cOZOcnBwUFMSO8fPzS0hIyP7TnNTbIoQlM6xIfUgI8dxR5XawHWXVavX27dttjeXl5ZMnT96/f3/NIy0WS2ZmZkxMjFKpZJJ64IEHtFqtLEFjQlhyUlBAPj71jIyTEZam6+/vX1dKY1FRUUpKSocOHZiePD092fOgjH0QwpKTjRvJ27vh19wtFktUVBSADh061CrlwJ4HWe1nACEhISkpKVccyTuoAyEsmfn1V7LzwZwLlZWV/fv3BzBo0CCDwaDT6bRa7f3338/0pFAo2PMgv4rOQliOIm/pJRm5ePEim9vs0qWLbdvs1q1bz5s3T/YU0T/iiuW4nUlFRcXSpUs1Gk1dYcF+fg8olYFKJdifxtcXKhXUavj4/G6kQwdoteCZLFMfgoODt2zZMnjwYLPZrNPpwsLCEhISxo8f70jwqh3wVq4rs3Xr1v5/ltbUt+/lmjUUa/2Li6OsrNrF71yK4uLivXv3Ojh3UA/c94ql1+sTExPz8vIiIyPZ7gG3DAtu3lwigtmMsjIAKCuD2QyTCRUVAMAyUWqVXnIpAgIC/vTHwwP3FdbChQvz8vJ69uyZkZGhVqvrZ0Svx5EjAPDMM4iKwo3nd4HrFV5zDqdPn162bJlCoVi1alW9VQXgxmO7Q8XvmiRuKqznnnvOYDDEx8ezoABZYMXvTCa57DVynDymcwXWrFkDoEWLFrJPDK5cSa1b/3nhV3fA7a5YOp2OZR8sW7aMZQrIyMmTKCrC3LnyWm2cNLSynQ0r3zho0CAeldCuXCE/PwKIf1EFV8e9hHXgwAGlUqlSqX755RdOLt54gwB68EG3zSCpxo2EZbFY2IyObV8dHlRW0l13EUDr1/Nz0ghwI2G9//77AO655x7eaemrVhFAXbqQK1VScjbuIqxLly6xpcCvv/6aty+zubqE+M21Hd0LdxHWU089BWDkyJHOcbdhAwHUqhXpdM5x6HI4VnitkbBr166IiAiNRpOTk9PBKcsuRBg0CED+E0/sfPHFfzrBo8vR0Mrmjm3T0ZSUFGf63b37fwB8fX1l2Y6r0dH0hfX666/jjjcdlRdWFisxMdHJfl2BJn4rzMvLCw0NNRqNO3bsiIiIcLL3EydO9OzZU5KkY8eOdXazyqtNfEln+vTpBoNhwoQJzlcVgK5du06YMKGqqorV7XAvGvqSyRF5Nx2tHxcuXPD29pYkqWb9FnegyQpLp9Oxwq8fffRRw/aEbUQ9ePDghu2Gk2myY6yCgoJRo0bp9fqTJ08qFA15xy8tLQ0JCbl27drmzZtHjhzZgD1xJk12jFVUVJSdnX358uXi4uKG7Ym/v39ycjIAtru9m9BkhdW3b99HHnlEp9OxEvgNC9t3ia0puQsNfS/myNGjRxUKhYeHx5l6bIsmH2fOnGF5i99//30DdsPJNGVhEVFcXByAcePGNWAfRo0aBWDChAkN2Afn08SFVVBQoNFoFAqF83caZ7AN5Zo3b+5uCztNXFhElJSUBCAyMtL5rm1THlqt1vneG5amL6zr16+zEony1n+6E1544QUA/fr1s7dIehOgyT4V2mjevDlLy1nD9kx0FtnZ2R988IFSqdRqtQ07kdYwNLSynUFlZeW60aOtkuSk6thEFouFbak6Y8YM53h0NdxCWEREq1cTQO3bE+dNlBmrVq0CEBwczHv3AJfFbYRlNlNoKAH0zju8XV29epWlwn755Ze8fbksbiMsIvrmGwKoZUvifBUZP348gBEjRnD14uK4k7CIaOhQAmjePH4efvzxR0mSPD09T548yc+L6+Nmwtq3jySJNBq6ed8YuTAajd27dwewYMECHvYbEW4mLCKKjiaAEhJ42F64cCGAzp076xtq+wCXocnGY9XJqVMIDQURsrPRtauMhs+dO9e9e/eKiort27cPGzZMRsuNEfcrFdmlC2bPRlCQ7HUdp06dWlFRERsbK1QFwP2uWHzYtGlTVFSUn59fbm6ujJuKN17cb6nBxoYNiIjA8OGYP9/BpR7bVvWLFi0SqmK46xUrPx+xsdixA56eSExE//5o2/b3fQH8/KBUwsMDbDNIf3/cdrHvxRdfXLp0aVhY2L59+2w7abk57iqsd99Fs2aYOBEATpzA1KnYseM2h/+tc+fN5855e3sDCAgIYDNV7K1Go2Gb1O/bty8sLMwpvW8EuN/gnVFYiMGDq18HB6O4GMOH/74vQGkprFYYjaisBICSknKTyWg0Go1GAH/Mznjqqad69+4tVFUTdxVWcDAKC6tfFxYiJOT2G0tsAwwGg16vxw1h1XzboUOHkJAQ7n1uVLjrrfDsWYwfj8xMeHri+efx0EMYO7ah+9SkcNcrVvv2eP55PPIIlEr85S+IiWnoDjU13PWKJeCMG89jCXgihCXgghCWgAtCWAIuCGEJuCCEJeCCEJaAC0JYAi4IYQm4IIQl4IIQloALQlgCLghhCbgghCXgghCWgAtCWAIuCGEJuCCEJeCCEJaAC0JYAi4IYQm4IIQl4IIQloALQlgCLghhCbgghCXgghCWgAtCWAIuCGEJuCCEJeCCEJaAC0JYAi4IYQm4IIQl4IIQloALQlgCLghhCbgghCXgghCWgAtCWAIuCGEJuCCEJeCCEJaAC0JYAi78Pz0eVltG/T/uAAAAAElFTkSuQmCC" alt="Mol"/>

>  <Name>  (1) 
CHK1_HUMAN_2WMU-AA_alignment_L1F002::BRAF_HUMAN_3OG7-A_alignment_L1F003::TGFR1_HUMAN_2WOT-AA_alignment_L1F008::PDPK1_HUMAN_5HKM-A_alignment_L1F004::

>  <score_inter>  (1) 
-25.1855

>  <best_rmsd>  (1) 
1.76

>  <Lfrag>  (1) 
(18777, 30306, 869, 8749)

>  <SA_score>  (1) 
3.043

>  <QED>  (1) 
0.79

>  <LogP>  (1) 
1.3

>  <clogp>  (1) 
1.32

>  <NAR>  (1) 
3

>  <NCA>  (1) 
0

>  <nrot>  (1) 
3

>  <TPSA>  (1) 
68.2

>  <HBA>  (1) 
6

>  <HBD>  (1) 
1

>  <NRB>  (1) 
3

>  <NHA>  (1) 
22

>  <RoF>  (1) 
0

>  <Frag>  (1) 
0

>  <Lead>  (1) 
1

>  <Drug>  (1) 
1

>  <PKI>  (1) 
1

>  <PAINSA>  (1) 
0

>  <PAINSB>  (1) 
0

>  <PAINSC>  (1) 
0

$$$$

     RDKit          3D

 23 26  0  0  0  0  0  0  0  0999 V2000
    8.8168    9.1719    5.1131 C   0  0  0  0  0  0  0  0  0  0  0  0
   10.0216   10.0910    5.2166 C   0  0  0  0  0  0  0  0  0  0  0  0
   10.8590   10.1150    4.0481 O   0  0  0  0  0  0  0  0  0  0  0  0
    9.9845   10.5947    3.0104 C   0  0  0  0  0  0  0  0  0  0  0  0
    8.7772    9.7027    2.7616 C   0  0  0  0  0  0  0  0  0  0  0  0
    7.9932    9.5932    3.9885 N   0  0  0  0  0  0  0  0  0  0  0  0
    4.8204   10.3321    1.0501 C   0  0  0  0  0  0  0  0  0  0  0  0
    6.1354    9.4967    5.3442 C   0  0  0  0  0  0  0  0  0  0  0  0
    4.7419    9.5565    5.4153 C   0  0  0  0  0  0  0  0  0  0  0  0
    3.8857    9.7848    4.3950 N   0  0  0  0  0  0  0  0  0  0  0  0
    6.7239    9.6899    4.0858 C   0  0  0  0  0  0  0  0  0  0  0  0
    3.8886   10.2030    2.0422 N   0  0  0  0  0  0  0  0  0  0  0  0
    6.0837   10.1719    1.5784 C   0  0  0  0  0  0  0  0  0  0  0  0
    5.8927    9.9313    2.9784 C   0  0  0  0  0  0  0  0  0  0  0  0
    4.5221    9.9605    3.2242 C   0  0  0  0  0  0  0  0  0  0  0  0
    9.8221    8.6203   10.9866 N   0  0  0  0  0  0  0  0  0  0  0  0
    9.1941    8.7166   10.0385 C   0  0  0  0  0  0  0  0  0  0  0  0
    8.4327    8.8369    8.8200 C   0  0  0  0  0  0  0  0  0  0  0  0
    7.0460    8.7767    8.8513 C   0  0  0  0  0  0  0  0  0  0  0  0
    6.3212    8.8663    7.6766 C   0  0  0  0  0  0  0  0  0  0  0  0
    9.0803    8.9951    7.6009 C   0  0  0  0  0  0  0  0  0  0  0  0
    8.3465    9.0835    6.4312 C   0  0  0  0  0  0  0  0  0  0  0  0
    6.9540    9.0174    6.4438 C   0  0  0  0  0  0  0  0  0  0  0  0
  1  2  1  0
  1  6  1  0
  2  3  1  0
  3  4  1  0
  4  5  1  0
  5  6  1  0
  7 12  1  0
  7 13  2  0
  8  9  2  0
  8 11  1  0
  9 10  1  0
 10 15  2  0
 11 14  2  0
 12 15  1  0
 13 14  1  0
 14 15  1  0
 16 17  3  0
 17 18  1  0
 18 19  2  0
 18 21  1  0
 19 20  1  0
 20 23  2  0
 21 22  2  0
 22 23  1  0
  1 22  1  0
  6 11  1  0
M  END
>  <Smiles>  (2) 
N#Cc1cccc(C2COCCN2c2ccnc3[nH]ccc23)c1

>  <MW>  (2) 
304.1

>  <2D_mol>  (2) 
<img data-content="rdkit/molecule" src="data:image/png;base64,iVBORw0KGgoAAAANSUhEUgAAAMgAAADICAIAAAAiOjnJAAAABmJLR0QA/wD/AP+gvaeTAAAbkUlEQVR4nO2daVSUR9bH/93sNImgRgGRTQlKiKI4RIO7JI4SNUY5iooy6hCNjls80WwvJtGMZnFwXBl0zDgkKpm4gR73LcgAosY1AZFF2cQIssjWTd/3Q5melrXpfqoRUr/DB7t9nlu34d/1VN26dUtGRBAIpEbe2g4I2idCWAIuCGEJuCCEJeCCEJaAC0JYAi4IYQm4IIQl4IIQloALQlgCLghhCbgghCXgghCWgAtCWAIuCGEJuCCEJeCCEJaAC0JYAi4IYQm4IIQl4IIQloALQlgCLghhCbgghCXgghCWgAtCWAIuCGEJuCCEJeCCEJaAC0JYAi4IYQm4IIQl4IIQloALQlgCLghhCbgghCXgghCWgAtCWAIuCGEJuCCEJeCCEJaAC0JYAi4IYQm4IIQl4IIQloALQlgCLghhCbgghNUmiYuDiwsqK1FVhalTW9ubhhDCakuoVMjKws8/A8DIkVi/vrUdahzT1nZA0AC1tbW5uZSVZZqVhcxMZGU9+cnJgUqFIUPw3nvw90d8PAoLW9vXRhDCamWKi4szniYvLy8zM7NPn4ykJPs6F8vlcHJC165PXn74IdasMbbDOiKE1TqoVKqUlJRhw4bV1NTU/1+ZTNalS66/v72rK7R/nJ1hbg4AcXEA4OEBKyuUlODxYygUxv0AzSETh423Cvv27ZsyZUptba2tra37bzg4ODg6Orq7u/fq1Uuhm1JUKqxejT17kJyM55/n7XVLIEFrMGLECAB/+9vfDLRTWUk+PgTQlCmS+CUZosdqBW7duuXt7a1QKHJzc583uJ+5fRsDBqC0FFu3Yt48SRyUABFuaAU2bdpERLNmzTJcVQA8PBAVBQBLluDSJcPtScPvrsd69OhR1m/MmDGjY8eOcrlRv11lZWVOTk6lpaXXr1/39vY+e/bsw4cPJ0yYYGra4okUES5cwODBALBgAbZsgYsLLl9Gx47Su91iWvlRzI3Kyso7d+6cOHEiMjJyxYoVQUFBvr6+Dg4O2p994MCBq1atMrJjGzZsADBq1Cj2cujQoQCioqJaaketpkmTSC6nw4eJiKqqyNeXABo3jtRqaV3WhzYvrPLy8hs3bsTGxm7cuPHdd9+dNGlS//79Ozb+nVUoFN7e3m+88cbEiRPlcrlcLj958qTRvFWr1b169QKwb98+Irpx4waA5557rqSkRA9rn39OANnZUWYmEVFGBtnaEkAREUpJvdaHtiqsmpqaxMTEF154oTEBWVlZeXl5jR079p133vniiy9iYmKSk5MLCwu1jYSHhwPo0qVLTk6Ocdw+fvw4gO7duyuVSiIKCwsDsHjxYv2sqdU0YQIB5OdH1dVERLGx5OV10dXVIz4+XkK39aCtCis6OpqNfM3Nzd3d3QMCAsLCwsLDwyMjI0+cOHHnzp3a2tpmjdTW1r7++usAhg4dyv7SvJkwYQKANWvWEFFxcbFCoZDJZL/88oveBouKyM2NAFq69Mk77767nGn3wYMHkvisH21VWAMHDgTw9ddfG2jn/v373bp1A/D+++9L4lgTZGdnm5iYmJubFxQUENH69esBvP766waa/e9/ydycOnR4FBt7gYiUSuXgwYMBjBkzRpdvFyfapLAuX74MwNbW9vHjx/pZuHTpUmBgYFlZGRElJCSYmZnJZLIDBw5I6mZdVqxYASAkJISI1Gr1iy++CODgwYOGW962rcDZuUeHDh3S09OJ6N69e507d9Z0ja1CmxRWaGgogOXLl+t3u1qtHjBgAIBp06axd9auXQvAzs4uIyNDOjefoqqqqkuXLgASExOJ6MiRIwBcXFxUKpUk9idNmgSgT58+FRUVRHTy5EkTExO5XH7ixAlJ7LeUtiesoqIia2trmUyWlpZGROfPn09ISGipkbS0NDZE27p1KxGp1eo333wTgJ+fXzUbBkvNzp07AfTv35+9DAwMBLBu3Tqp7JeWlnp6egKYP38+e+fDDz8E0LVr19zcXKla0Z22JyzWuwQGBrKXfn5+AP7zn/+01M7evXsBWFhYpKSkEFFRUZGbmxuAJUuWSOwxERH94Q9/APDNN98QUVZWlomJiYWFxf379yVs4urVq1ZWVgB27dpFRCqViq1I+vj4REdHnzhx4urVq3l5eTU1NRI22hhtTFi1tbXsz3/kyBEiSkpKYo8w/QZb8+fPB9CjR49Hjx4RUXJysrm5uX4ybZrExEQAnTt3rqysJKLly5cD+NOf/iRtK0S0bds2AIMHD1ar1URUUFDw/PPPs9mJNh07duzVq9fgwYNnz148bx793//R3/9Ou3fTmTN04wYVFBAb9MfGkrMzVVRQZSVNmUKxsbR1KxGRUkkTJjTjSRsT1sGDB5kU2Hxn5syZAFasWKGftaqqKl9fXwDjxo1jf4mIiAgWsTQkBFCfkJAQACtXriSiioqKTp06Abh48aKETWjYvn07ky8RXblyhYX0goKCRo4c+fLLL9vb25uYmGgU1rfvUIDq/8hk1KULrVlDoaG0evXvQFgs7LR+/XoievDggaWlpVwuN2TEnZWVxcL0mgyWyZMna4+CDaewsFDbz6ioKLaaJInxppkzZw6ApZoYl5ZLt27dOnfu3KFDCZs306pVtGABBQXRsGHk5UUvvEAyGQH09dcUFUWzZlF29hNhDRlCb79NYWHtS1i3b9+Wy+XW1tYPHz4kojVr1gAYP368gWYPHTokk8nMzMxYtLqsrIyturz99tsSOP2bnxN++1OwPvLf//63JMabQBOATU1Nbem9KhUVFND+/RQVRWlpFBbWrnusxYsXAwgLCyMilUrl6uoK4NixY4ZbXrZsmXa0+tq1a2wU/K9//ctAyxo/jx8/TkQ1NTWrVq3y8fGpqqoy3O2m+fLLL1mYVG8LsbHEFscXL26/wiorK+vQoQOAS5cuEdG+ffsAeHh4SBJcViqV/v7+2tHqyMhItmJ98+ZNQyynpaU5Ojra29urjZtyoFarPTw8AMTFxRloKj6egoNpw4aW3dVmhLV161YAQ4YMYS9HjRoFYENLP27jaKLVn3/+OXuHzQw8PT1LS0v1NltWVtatWze5XH706FGJPNWJuLg4qQKw+/cTQL+l+ehKmxFWnz59AOzZs4eIbt26JZPJbGxsWJhAKo4cOSKXy01MTFgiTXl5uZeXF4Dg4GBDzH722Wdshp+VlSWRp80zZswYAF9++aXhph48IJmMFApqUfyrbQjrzJkzABwcHFhwb+HChdohZgn54IMPevbseeXKFfYyNTXV0tJy7ty5hjzIamtr//jHP7KZIKewfh3S09PlcrmVldWvv/4qicFevQig5OQW3NI2hMVCACzbs7S0lK3GXLt2TfKGVCqVds7dhQsXtAObevPw4UM2hNd7fbNFLF26FMCcOXOkMjh3LgG0fn0LbmkDwsrNzTUzMzMzM2PpeBs3bgQwfPhwIzQ9bdo0AB988IHhphITE83NzWUyGcsd5cfjx49ZZI4tVUnCzp0E0KRJLbiFi7CKi4uzs7Olsvbxxx8DmDp1Knvp7e0N4Pvvv5fKfmMUFhZaWFiYmJhkssxfg/nqq69Yts+dO3ckMdggbD7r7+8voc20NAKoa9cW3GKQsEpL6fr1h4cOHdqwYcPSpUvffPNNHx8fW1tbtlxliGUN1dXV9vb2AH788UciKi8vf/vttz09PY2Q8Pnpp58CeOutt6QyqFar33rrLQADBgzgF8fq378/gO+++05asw4OBFBamq7X6yqshw8pNpb+/ndatowmTSJfX+rUiQDq2/cs6mFjYxMQEKCH90VFRSkpKTExMWvXrg0LCwsICOjWrZuFhYWbm5v2ZVLlMDWBUql0cnICcOrUKQnNFhcXu7u7A1i4cKGEZjWcP38eQJcuXSQX7qRJBNDOnbper+tetitXMG5c3TetrNChQ8+xY8e6Pk0TexwYjZVYqaysrH+xQqHIy8v76aeffHx82Dvay6icOHDgQE5OTu/evVnmiVTY2tru27dv0KBBmzZteuWVV2bMmCGhcQCbN28GMG/ePAsLC2ktjx6dnp9/9KefSoEPdLle1w2r2dmYNw91ip9o6uk0CBHl5+dnZmbevXs3IyNDs0307t27jZVYcXBwcHNzqyPTdevWbd++vWfPnikpKSz4bgRGjBhx9uzZTZs2LViwQHLjW7ZsWbBggY2NTXJycu/evVt6e01NTXZ2NvtlTp069bnnnmPv5+fnu7i4EFFmZibrbiXk4sWLfn5+vXr1+pnVfWsOaXZCFxSUZWbeyHqa7Ozs6upqAC4uLtnZ2drX29nZ1S+x4unpaWNjU994dXX1q6++evny5fHjxx84cEAmkxnucNOw2go2NjY5OTmS7IKvT0hISHR0tLe3d1JSkrW1dYPXKJXKBw8e5Ofn1+nds7Oza2tr2TUXL15kadYAVq1a9cknnwQFBcXExEjusEqlYnlvBQUFLMe6GZp4TNbJ8yKioiJKSaGYGIqIoBUrKCiIfH3puefolVcONmi8S5cufn5+CxcufO+997Zs2XLkyJGff/5Zj5hQeno666skXMNpgnnz5oHbMIhRVlbG+qr60aaVK1cOGTKke/fujT3xTU1NXV1dhw8fHhoaeuvWLXZXTU0NS+g7e/YsJ5/ZMtr+/ft1ubgZYWnneQUENJARxn4GDLg5YMCAyZMnL1++fNOmTXFxcTdv3tR7C02DHDx4kCW3XLhwQUKz9SktLWUPl+vXr3Nt6Pr166yv2vn0kDggIECjITs7O19f36CgoBUrVmi2TDY4I969ezeAl156id9qN9vfq2OMtxlhaed5hYSQnR15eVFAAIWF0dq1FBNDKSkk6XpdU7C0me7du0u1UtEgLIlUv1ltS9mxYwcAS0tLzSISEcXHx586derOnTvNJqeXlJRcvXr14MGDERERLi4uALZt28bPW7aNW8cUxabGWHFxKCjAsGH46iuUlCA6Gk0XRFEqlffu3dOMsUxMTJjGpUKpVA4fPjwhISEwMDA2NpbHYIuIevfunZqaun//frZvhzezZ8/euXOnh4dHSkpKY+O5qqqqvLy8+vPo/Px8zTXm5uZEFBwcvH37djMzM6ncu3btmqmpKVuMLy8vt7Ozk8lkjx49amxc+D+aEF2dPC8NSiVlZtKZM7RzJ4WH0+LFqUOHDnV2dq4zJnBwcND/29EId+/eZckta9euldw4ER09ehSAs7OzEUJljMrKShZGmTJlyuPHj2/evBkXF7dp06bly5dPnjx5wIAB7PM2iLW1tZeXV2Bg4IIFC0JDQ1ly4pgxYwzJ89FQXl4eHh5ubm7u5+enSXpj6a9nzpxp9vYWRN5//plGjCBXVzI1fWqA5eh4l31OExMTZ2fnoUOHzpw5Mzw8nG11kpzDhw/L5XJTU9Pz589LbnzcuHHQSskyDr/88ouNjU0T9bEsLS179+49ZsyY+fPnr1u3bu/evUlJSfW3jiUmJnbt2hXAyy+/bOCS2nfffefo6Mj+pn/5y180863p06cD+Oyzz5q10AJhZWQ8UZJcTt260eDBFBJCH39MO3aodBwTSMXKlSsB2Nvb5+fn62ehsLAwOTk5JiZG22dO2/10wd/f39ra2tTUlBU4CQkJ0R6t654lm5GRwSabDg4O+i1Cp6WljR49mgna19c3KSmJvc86MDMzM09PT112wLZAWEolHT9OaWlklJyiplCpVGzqO2LEiKafWUVFRTdu3KhTfk07yqq9w+e9994DMHPmTP6f4Ck06Rv37t0z3FpRUdHw4cMB2NjYxMbG6n7j48ePw8PDWci+Y8eOERERGkHv3r1b04EtXLhQl4BRG0ibaZCCggJWnq9+Sb6PPvpo/Pjxffr0aSK2aWtr269fv4kTJ96+fZvdVVVVxVaiNN9Ro1EnfcNwqqur2U5GExOTjRs36nLLoUOH2LxSJpOFhIRoCok11oE1S1sVFhGdPn2a1b2os1GHLe9rRiea6llr166NiYlJSUkpKiqqb+2f//wntGorGI066RtSoVarw8PD2cR50aJFTTxM09PTx44dy35d/fr10xTC0O7A7OzstDswXWjDwiKiVatWoV5JvoMHD/7www+XLl1i2w+bQKVSZWVlnT179ptvvmEZnobv92op0dHRAPr27cvD+J49eywtLQFMnDixfry6oqIiPDycXWBraxsREaEZVxw6dIj9Qup0YLrTtoVVW1vLOupBgwY1PXWon5Dj5eXF5ueMDh06KBQKPQrXGMigQYMA/OMf/+BkPz4+ngUs/Pz8WME3DWwOJJPJQkNDNfMV7Q7Mx8dH719I2xYWERUWFrI1spUrV6rV6tzc3Pj4+Ojo6NWrV8+dOzcgIKBnz56s1Ed9ZDKZo6Ojv7//9OnTWTUYd3f34uJioznPaivY2tqWl5fza+X27dtsj6Gbm5tmbZGIHj58OGrUKE210urq6rVr1zbYgelBmxcWEf3444+mpqampqaNCQiAg4PDoEGDgoOD33///cjIyGPHjqWmpmpnw9UvEGIEZs+eDWDZsmW8G/r1119Z/Ug7O7vTp0/Xv+DkyZOssAB79tXp2/SgPQiLiKKiolhtIM2q7aJFizSjdVYSslk0BULWt2g/ir48fEgDB54eOPBNzcyUK1VVVVOnTgVgbm6uPZTMyclhU0gAnp6eUlUAbCfCIqKysjLD68OwJUhNgRCufPEFATR2LO92/gebKjINLVq0qLq6OiIiguXAKRSK8PBwCbc9th9hSQUrEOLk5MS1nHVtLbm7E/DkXAljsmXLFraqa2dnx0QWHBwseTlJIay6GKec9aFDBFCPHtQqBbOPHTvWuXNnPz8/Dw8PTkUlhLAawAjlrEePJoC++oqT+eYpKyu7f/8+vy3/v7vTv3Tk1KlTo0ePJqJjx45pp3RKQno6PD1hYYGcnGfjpC4OiPMKG2bUqFEsMDZjxgztfDpJ2LwZajVmzGi3qsLv8LxC3VGr1aNHjz558uTw4cNZPX5JzFZUwMkJxcW4dAlaq5rtDdFjNYpcLo+OjnZ0dDx79uwnn3wildlffoGVFfz927OqIHqsZjl37hw7tPLw4cOszJXhKJW4fx9Sbyl9thA9VjMMGzZs1apVarV6+vTpdbbdtpS4OLi4oLIStbVYvlwqB59RRI/VPGq1OjAw8OjRowMHDjx37lwTK5JatyAvD1lZyMxEVhaysuDujr598cMP6NkT776L0FDs2WME31uNFh9w/TtELpd/++23/fv3T0xM/PDDD1mZawb9Vp+C7XgrLn7n6lW7rCzcvYs65SkGDkTfvvD3R3w8CguN/RGMj+ixdCUpKYkdxDpt2jSFQlGnPgVj4MB7iYlPhk4ODk8VUOnVC6WlT+3TbN89lhBWC1i5cuW2bdtKSkq03+zataumMM5LL8154QUPpiRLy7q3sw3Ac+diyRLcuYMpUyB1FaNnCPEobAEVFRUlJSV9+/YNCwtjSnJzc9NOQ22aN9548o+PPoKnJ44ehasrBg/m5W3rInosXSkvL3dycmLlEljReUNYuRLr1sHeHleuwN5eEgefLUS4QVd27dpVUlIydOhQw1UFYPVqDBmCggJMn47fal21K4SwdIWdMSlVgT9TU8TEwN4ep09jzRpJTD5biEehTpw5c2bkyJEODg7Z2dkS1nI5cwavvQYiHD2K116TyuozgeixdEJTNFZCVQEYMQIfffQk0yEvT0LDrY/osZonLy+P7d7MzMysf76ygajVGD0ap05h9uyEbdv8mqg507YQPVbzbN26ValUTp48WXJVAZDL8e23eP31iB07/FkRh3YCp8zUdkN1dTUrOsV1305CQoKZmZlMJjtw4AC/VoyJEFYzcK2toM1f//pXAHZ2dlId3dO6CGE1A6utEMVqZvJErVZPmDABgJ+fn3GONeSKEFZTXL58GfxrK2goKipyc3MDsGTJEiM0xxUxeG8KdjbinDlzFAqFEZqzs7Pbu3evubl5RETEDz/8YIQWOdLayn52KSoqsra2lslkqampxmx3w4YNAAYNGmTkg++lRfRYjRIVFVVRUTFmzJgXX3zRmO3OmjXLwsKipKSkoqLCmO1KixBWw6jVamkXB3Vn586d1dXV3bp1M87zlxNCWA1z+PDhzMzMHj16SLUzR0eIqLUELS1CWA3DFgffeecdudyov6Ljx4+npqY6Ozu/oUkLbJsIYTVAenr6iRMnrKysQkNDjdw0E/T8+fONcIosV8QidAM8evRo2rRpV65cycjI0D3z2HCys7N79Ohhamp69+5dnQ6bfIYRPVYDmJiY3L59u6CgYMmSJcZsd/PmzbW1tVOnTm3rqgJEHKsRrl27xvoqo1V+r6io6NSpE4Dk5GTjtMgVIaxGiYyMBKBQKG7evGmE5tihmK+88ooR2jICQlhNMXPmTACenp6SnADYNOzM8F27dvFuyDgIYTVFeXk5O1w0ODiYa0MJCQkAOnfurMdJ7M8mYvDeFAqF4vvvv1coFLt37965Ywe/hliUISwszLL+Buq2iQg3NM/u3btjP/30G7XafM8e9Osnuf0HDx50795dpVKlp6ez5Pp2gOixmic4ODh62DDztDRMmYLSUsntR0ZGVldXjx8/vt2oChDhBh2prKT+/QmgoCBpDSuVSicnJwAnT56U1nLrInos3bC0xN696NAB33+PTZskNHzgwIGcnJzevXuPHDlSQrOtjhCWzvTsiagoAFi2DP/9r1RW2bB9wYIF7DTUdoMYvLeQRYuwcSOcnXH5Mjp1MtDYrVu3vL29bWxscnJymjjBui0ieqwW8vXXePVV3L2LWbNg8Hdyw4YNRDRr1qx2piqIwmstxswMe/bAzw9Dhuh+U3V1dW5uboYWeXl5+fn5hYWFcrl8/vz5/PxtLcSjUC8eP0aDecOVlU+KJGv97LO1nXT8eINmbG1tf/rpJxcXF77etgaix9ILhQK1tVi2DEQoK8O4ccjLw5o1KCiof223l14yNzd3cnJyd3d3d3d3cHBwdHRk/3Z1dTVyhqrREMLSl1274O2NP/8ZAMaNw/DhKCiAhQWcnZ+qluzqOsDVtdrRsbXdNTZCWPpy/Tpmznzyby8v9OuHnBw4OKBeD9S2U4z1pX32w8bA2xsXLz75961b8PFBt271VfW7RQze9UWlwtKlAFBWhsBABAW1tkPPFkJYAi6IrlvABSEsAReEsARcEMIScEEIS8AFISwBF4SwBFwQwhJwQQhLwAUhLAEXhLAEXBDCEnBBCEvABSEsAReEsARcEMIScEEIS8AFISwBF4SwBFwQwhJwQQhLwAUhLAEXhLAEXBDCEnBBCEvABSEsAReEsARcEMIScEEIS8AFISwBF4SwBFwQwhJwQQhLwAUhLAEXhLAEXBDCEnBBCEvABSEsAReEsARcEMIScEEIS8AFISwBF4SwBFwQwhJwQQhLwAUhLAEX/h8prSCFuZ/D7wAAAABJRU5ErkJggg==" alt="Mol"/>

>  <Name>  (2) 
CHK1_HUMAN_2WMU-AA_alignment_L1F002::BRAF_HUMAN_3OG7-A_alignment_L1F003::AAK1_HUMAN_5L4Q-BA_alignment_L1F003::

>  <score_inter>  (2) 
-22.4402

>  <best_rmsd>  (2) 
1.63

>  <Lfrag>  (2) 
(18777, 30306, 26246)

>  <SA_score>  (2) 
3.104

>  <QED>  (2) 
0.79

>  <LogP>  (2) 
3.0

>  <clogp>  (2) 
3.01

>  <NAR>  (2) 
3

>  <NCA>  (2) 
0

>  <nrot>  (2) 
2

>  <TPSA>  (2) 
64.9

>  <HBA>  (2) 
4

>  <HBD>  (2) 
1

>  <NRB>  (2) 
2

>  <NHA>  (2) 
23

>  <RoF>  (2) 
0

>  <Frag>  (2) 
0

>  <Lead>  (2) 
1

>  <Drug>  (2) 
1

>  <PKI>  (2) 
1

>  <PAINSA>  (2) 
0

>  <PAINSB>  (2) 
0

>  <PAINSC>  (2) 
0

$$$$

     RDKit          3D

 25 28  0  0  0  0  0  0  0  0999 V2000
    4.8204   10.3321    1.0501 C   0  0  0  0  0  0  0  0  0  0  0  0
    6.1354    9.4967    5.3442 C   0  0  0  0  0  0  0  0  0  0  0  0
    4.7419    9.5565    5.4153 C   0  0  0  0  0  0  0  0  0  0  0  0
    3.8857    9.7848    4.3950 N   0  0  0  0  0  0  0  0  0  0  0  0
    6.7239    9.6899    4.0858 C   0  0  0  0  0  0  0  0  0  0  0  0
    3.8886   10.2030    2.0422 N   0  0  0  0  0  0  0  0  0  0  0  0
    6.0837   10.1719    1.5784 C   0  0  0  0  0  0  0  0  0  0  0  0
    5.8927    9.9313    2.9784 C   0  0  0  0  0  0  0  0  0  0  0  0
    4.5221    9.9605    3.2242 C   0  0  0  0  0  0  0  0  0  0  0  0
    6.3347    9.8593   10.5839 C   0  0  0  0  0  0  0  0  0  0  0  0
    7.5378    9.3942    9.9602 O   0  0  0  0  0  0  0  0  0  0  0  0
   11.5033    8.9764    4.9093 C   0  0  0  0  0  0  0  0  0  0  0  0
   10.2873    9.6060    5.3271 O   0  0  0  0  0  0  0  0  0  0  0  0
   11.2364    7.4814    4.8279 C   0  0  0  0  0  0  0  0  0  0  0  0
    9.8889    7.2959    5.4737 C   0  0  0  0  0  0  0  0  0  0  0  0
    9.2305    8.6583    5.4371 C   0  0  0  0  0  0  0  0  0  0  0  0
    6.4493    9.4884    7.6332 C   0  0  0  0  0  0  0  0  0  0  0  0
    6.9932    9.3129    6.4248 C   0  0  0  0  0  0  0  0  0  0  0  0
    8.2903    8.8663    6.6230 C   0  0  0  0  0  0  0  0  0  0  0  0
    8.5165    8.7760    7.8845 N   0  0  0  0  0  0  0  0  0  0  0  0
    7.3719    9.1695    8.5343 N   0  0  0  0  0  0  0  0  0  0  0  0
    7.1855   10.4014    0.7314 C   0  0  0  0  0  0  0  0  0  0  0  0
    7.2476    9.6435   -0.3743 F   0  0  0  0  0  0  0  0  0  0  0  0
    7.1886   11.6793    0.3173 F   0  0  0  0  0  0  0  0  0  0  0  0
    8.3584   10.2297    1.3486 F   0  0  0  0  0  0  0  0  0  0  0  0
  1  6  1  0
  1  7  2  0
  2  3  2  0
  2  5  1  0
  3  4  1  0
  4  9  2  0
  5  8  2  0
  6  9  1  0
  7  8  1  0
  8  9  1  0
 10 11  1  0
 12 13  1  0
 12 14  1  0
 13 16  1  0
 14 15  1  0
 15 16  1  0
 17 18  2  0
 17 21  1  0
 18 19  1  0
 19 20  2  0
 20 21  1  0
 22 23  1  0
 22 24  1  0
 22 25  1  0
 11 21  1  0
 22  7  1  0
 18  2  1  0
 19 16  1  0
M  END
>  <Smiles>  (3) 
COn1cc(-c2cnc3[nH]cc(C(F)(F)F)c3c2)c(C2CCCO2)n1

>  <MW>  (3) 
352.1

>  <2D_mol>  (3) 
<img data-content="rdkit/molecule" src="data:image/png;base64,iVBORw0KGgoAAAANSUhEUgAAAMgAAADICAIAAAAiOjnJAAAABmJLR0QA/wD/AP+gvaeTAAAcEklEQVR4nO2de1yUVfrAn5lxLuBwFURFQDEFwdXwUioBJpC2Ypgum2VW5jpmlpv1y3G3XKzUptwtSlPxUuGqq/iJJSxcBfOSlzRAxeSigNwGuSnDcJlhYOb5/XFwHBERmPcMQ5zvp0+fmXdmnueM8+U95z23l4eIwGBwDb+nC8D4fcLEYlCBicWgAhOLQQUmFoMKTCwGFZhYDCowsRhUYGIxqMDEYlCBicWgAhOLQQUmFoMKTCwGFZhYDCowsRhUYGIxqMDEYlCBicWgAhOLQQUmFoMKTCwGFZhYDCowsRhUYGIxqMDEYlCBicWgAhOLQQUmFoMKTCwGFZhYDCowsRhUYGIxqMDEYlCBicWgAhOLQQUmFoMKTCwGFZhYDCowsRhU6NfTBeiVnDt3TiQSlZeXz5o1q6fLYqWwM1bXaGxsXL16dVBQ0MyZMyMiIpYuXdrc3NzThbJKkNFpjhw5MmzYMAAQCoWRkZE2NjYAEBwcXFFR0dNFszqYWJ2ipqZGJpPxeDwAGDdu3K+//oqIZ8+eHTx4MAB4eHikpaX1dBmtCybWw0lKSnJ3dwcAiUQSHR2t0+mMLymVyscffxwA+vfvf/DgwR4spLXBxOqQmzc/XrKEtBmCg4OvXbt2/1u0Wu2iRYsAgMfjyeVyvV5v+WJaIUysBxMfjwMG1Pn7O9rZKRSKjo2JjY0VCoUA8Mc//lGlUlmsjFYLE6s9CgowPBwBEABnzVKXlHTmQydPnnR1dQWAUaNGZWdn0y6jlcPEuhe9HmNjUSpFAHRywtjYLn06Ly9vzJgxAGBvb5+UlESpjL0CJpYJ165hSEjriSoqCisruxGjrq5u3rx5ACAQCBQKBedl7C0wse7w1VcoEiEADh2Khw6ZE8lgMCgUCj6fDwDz589vaGjgqoy9CB722XtCI4JcDrW1oNfD8OEwZQqEh8OCBRATA87O5of/8ccfFyxYUFtb++ijjyYmJnp5eZkfszfR02b3HHv24Keftj5+5x08ehRzcrjNkJOT4+vrCwAuLi7Hjx/nNriV04fHCjMzYfLk1sdTp8KlS+Djw20GHx+fM2fOhIeHV1dXh4eHf/nll9zGt2b6sFh/+ANcuND6+JdfYNw4GkmcnZ2Tk5PffvvtlpaWv/71rxs2bKCRxQrpw2K98AKUl8Py5fDaayCVwlNPUcrTr1+/f/3rX7t37xaJRGq1Wq/XU0pkVfRhsfh82LgRVq0CNzeQSmlnk0gkOp3u8OHDAoGAdi5roA+LRaiogA8/hG3baOf5+uuvAeAvf/kL7URWQh/ubiDo9TBwINy+DQUFMHw4pSRKpdLLy0sgECiVShcXF0pZrIo+f8YSCGDaNACAY8foJfnmm2/0ev3cuXP7iFXAxAIACAsDoCgWIn777bcA8Oqrr1JK0Q0uqNUv5eRsKC7erFTSiM8WUwCEhwMApKaCwQB87v/Sjh8/np+fP3To0OnTp3Me3BxCHBwWDx5MKTg7YwE88ggMHw7V1XD5Mo3wpNm+ePFia7sePFlbu6G4+PvqahrBmVgAABAaCgCQmsp54Nra2v/+9788Hu+ll17iPLiZhDg4/N3TM5JOs4+JBQB3mlkUxNq3b19jY2NoaKi3tzfnwc3hpk5X09zcTK1PgIkFAAChoU02Nsdra7VaLbeBST1oVc12wlm1en9VVWpNDaX4TCwAAHBxeXLs2Onnz585c4bDqFeuXElLS3N0dJwzZw6HYTnhhlYLAMMlEkrxmVitBIWEAMAxTjsddu3aBQAvvvgiWdpqPegRS7VaHoAnE4s2oaGhAJDKXTNLp9Pt27cPrLIeVDY16RAHiUS2FLpXCEysVoKDgyUSSXp6ejVHl9+JiYlVVVVjx44NCAjgJCCHFFKuB4GJZUQikUydOtVgMJw4cYKTgKTZvuTOelergjSwhjGxLENYWBhw1MwqLS1NTU0Vi8Xz5883PxrntIpFs+XHxLoLEYuTZpaVjzrTviQEJpYp48ePd3Z2zsvLu3HjhjlxEDEuLg6sstlOKKIvFhuEvotAIJg8eXJycvKcOXP8/Pzs7e0dHR3t7Ozs7OykUqnxqVQqtbOzI0/JxkZt+Omnn/Lz8z08PJ588knLf4uHUlZe7pSS8oivr+OECfSyMLHuUlNTk5mZ6ebmlpmZmZmZ2ZmPSKVSU8+IdufPnwerHHUmZF+9mrhqVVBQEMyeTS8LE6sVvV6/YMGC0tJSf3//zZs363S6uro6lUqlVqvr6+vr6urafVpfX19fX19eXt4m2oIFC1555ZWe+B4PJzs7GwDIgkd6MLFaWbVq1eHDh93c3A4fPuzh4dHJT7XxrO4Oy5Yt41PrezSTnJwcABg9ejTVLEwsAIA9e/Z89tlnQqHwwIEDnbcKAOzt7e3t7ekVjAbsjGUhLl68uHTpUgDYtGlTSEhITxfngVxQqzeXlfna2toLBC8PGmTX3QYcEYv2Gauvr9KpqKiYOHFiaWnp66+//tVXX/V0cTriglp9paGBTCZ+ITu7UKMZKhZ729h4SyTeNjbuYvEIiUT0sPpXrVY7ODjY2trW1dVRraz79Bmrubn5z3/+c2lpaWBg4Oeff97TxXk4J2trK5qb/W1t1S0tOsQCrbbAZAKZkMfzkEiGSSTe167Z377t6+vr4+PTv39/0whZWVkA4OPjQ7sJ2KfFWr58+alTpzw9PRMSEkQiUU8X5+EYlz9Eurio9XplU1OBRlOg1ZIHhVptgUZToNH88t13P+/cST4yePBgf39/b29vPz8/f3//ixcvAv16EPpyVbh58+Y333zTxsbm1KlTEydO7OniPBzTqrBdtAZDoVZbpNVm7NmT8fPP2dnZ169f1+l097/Ty8trxowZvr6+o0eP9vX19fLyaren1xz6qFinT58ODQ1tbm7eu3fv888/39PFoUVLS0txcXFBQcHVq1ezsrIKCgpOnTqFiG1u02Jra0vqTX9//wlPPjkqIMBDIhGap1pfFKuoqGjSpElVVVWrV6/++OOPe7o4FmXUqFHXr1/fsWOHVqvNzs7OycnJzs6+efOm8Q3P7dqVN26cgMcbJBK5i8XkysBbIhlpY9O/K9ehfU4sjUYTFBSUnp7+1FNPJScnW+eoCyV0Ol3//v0RsaGhQSwWG4+rVKqcnJysrKzc3FzbiIhLTk5Knc5wnxgDRaIwR8cnHByMvR5vuLs/KFffarwj4quvvpqenj5q1KgDBw70KasA4Nq1ay0tLSNHjjS1CgAcHR0nT5482bi/IUALYoVOl6/V3tBoyP8LtdpKnU5jMEDnllD3LbE2bNiwf/9+Ozu7hIQER0fHni6Opel812g/Hs9dLHYXi4MdHMgRA8DNpiYej1eq1Rp7PTpY7NqHxDpy5Eh0dDSfz9+3b5+/v39PF6cHMKfPnQ/gLhYDQKlW25kzlpUOlBJSU2HAAKiqAgCYORN0OkhNhbQ0yM2FsjJQq7sQKjc3d/78+Xq9ft26dREREZQKbOWQ4Wfao4QEaz9jRUbCP/4BW7cCAJSXt24MY4qjI9jZgZ0djBtXWFW1pN2peQKBYM2aNSqVau7cuatXr7b8t7ASOBklfMze/rFOjLtbu1h+fqBUQkYGAAAihIaCSgVqNdTVQX091NeDSgUqFQCAs7P29OkHTld3dXX18fHZvXs35z2BvQWDwXDt2jVgZywj0dGwaBEAgJdX2207EFs9q6+HxkZHlepou1PzLl++nJ2dPWPGjDYDZ32KoqKixsbGIUOGONxpj1PFqsU6fx5SU2HOHJg5E9rdIJ3HAycncHIizwYBDGo3Tnp6+sSJE0+fPk2vqNaPZeb3GbFqsU6dghMn4MgRWL4cli69e/zECdi/Hxwdwd4e7OxAKgU7O3Bxybe1vWVc7GDamxAQEODi4lJYWFhQUGBt2wlZDMtMw7pLD91q5eGUlKBAgBIJ3r7d9qWNG1vv/Wb6X1BQXJuvZm9vf+7cOfKRqKgoANi2bZulv4bVQHYC37x5s2XSWe8Za9cu0OvhueeMNd1dQkNhyxZQq0Glam3F19WBkxNfo5lobF2p1Wq1Wm1ra0s+EhYWdvDgwWPHji01PfX1JSx8xrLSsUJEGDkS8vMhNbV1G8duoFKpSF8DABQWFg4fPnzAgAGVlZVWu8yBKi4uLrdu3SorKxtMbUNbU6z0n/jYMcjPh2HDwJwln46OjsbRwGHDhnl7e9+6dSuDdF30Maqqqm7dumVvb28Zq8Bqxfr6awCARYu43B47PDwcON0Bqxdh6ZZ7x2LVUNugsmNqayExEfh8ePllLsNyvrVaL8KKxCotLX3sscdWrlxpsaIY2bMHNBoIDwdu73YbFhYmEAjOnDmj0Wi4jNsbsHAnFnQgVnZ2dklJSUxMzNtvv22x0hB27QIA4HynFicnp4CAAK1W2wd7Si2zSNWUB4oVHh6emJgokUg+//xzS563MjPh4kVwdobISO6Dc7gDVu/C8lXhQzpIDx8+LJFIAOCtt96ySL8avvEGAuCKFVSCE6XGjx9PJbq1cuXKFR6PJxQKm5ubLZb04T3vlnSrqQldXBAAL16kEl+j0djY2PD5/MrKSioJrIyioqIVK1aIxWKpVCoQCBQKhcVSd2pIx2Ju/ec/CIATJlBMQTodDhw4QDFHezQ0NFRUVCQkJDQ1NVkgXUlJybJly8gq3H79+gUGBvL5fB6PFxMTY4Hs2EmxEDEpKUkkEoV6eTX+/e/0ShMejgD41Vf0MuAnn3wCAEuWLKGY4z5KSkomTZrk5+cHAI6OjjKZLCMjg1KuyspKuVxOblnA5/OjoqJyc3MRcefOnZZ0qwuD0Ed/+KHZ0xMB8J13KJUmNhafeAJraiiFR0RMT08HAC8vL4o57uXEiROurq4AMGTIEOIWYdKkSVu3blWpVFwlqqqqaqNUdna26RuMbn3xxRdcJX0QXZzdkJyMEgkC4MqVdMpDHb1eT37mvLw8C6SLjY0VCoUAMHPmzNu3byPib7/9JpfLjbspSySSqKiolJQUg8HQ7SzV1dXR0dFkpy4ejxcREXHxAa1Ui7nV9WkzyckoFnPrVkoKOjsjaU/PmMFV1HuoqqoyPn7uuecAYOvWrVQy3UGr1S5evJjYs2LFipaWljavxsfHR0REGEczPTw85HL5jRs3upTl1q1b0dHRxkmhYWFh6enp979t7dq1OTk55PGOHTss4Fa35mNx5FZNDSYkYEICpqTgokX42muIFMRSKpWRkZG+vr5arZYc2b59OwDMmzeP40z3JiXrPyUSSVxcnOlLer3e9GlJSYlCoRg+fDgxg8/nh4WFxcXFNTY2dpxCrVYrFArjfMawsLBff/213Xdu3bqVVMSWdKu7E/2661ZzM6aloUKBYWEoFCIABgRgSgpu3IhvvYXp6VyKpdfrN23aZGdnBwDOzs7G2qGwsBAA7OzsKioqOEtmQnp6uqenJwAMHTr0/h972bJlgYGBsbGxDQ0NpkVNSUlZuHChcQKZk5PTg9r4dXV1CoXC6c48tbCwsPPnz3dQnsbGRtIz7ObmdvXqVXLQ6NaXX35p9jduBzNmkH7/PYpECICfffaQdxoMePlyVuypp5/G/v3vzvkUiXDaNFy/Ho8exY0bsaYG58zBGTNQq8W//Q3V6u4XDRHz8vKM26xHRESUlpaS4w0NDXK5nM/nDxw4UCQSRURExMfHc9hzuGfPHtJ8DgoKKi8vb/NqS0vLoEGDjOq88cYbbdSpqamJjY0dP368sY0/YcKEmJiY6upqRKyvr4+JiXFzcyMvBQYGHj9+vDOlsrxb5k1NTk7GRx/Fmzfbf/XmTYyPR5kMhw5FAKVbAI+HAOjtjTIZxsdjbW3rG8kZCxG3bUNPT3zzTQRAf3+8fr07hWpublYoFKTjbdCgQQcPHjS+9MMPP5C9a0Ui0dixY03bN2vWrCkoKOhOPpO8crmcBJTJZDqdrt231dbWxsbGBgYGGtXx8/NTKBSmrUBETEtLe/311401nY2NTXBwMLnsAICQkJCTJ092qXjkDsIWc8vsOe96PRoM+O67KJPh4sW4bh1WVuLy5ejjc8+MdA8PXLTo+wOa+/6G2yEvD8eMQQB0dsYjR7pWnMuXLxt3UYuKiiJ/6Ih4+/ZtmUxGjgcEBJDzhFKpVCgUjzzyiLF9Qyqp+vr6rv4zVFdXk59NLBbv3LmzMx/JysqSy+VGV8RicVRUVFJSkmkz37SNT+boTZkyJSkpqavFIzQ0NNzv1vbt22m4xcViij178NNPWx+/8w4eOtTa/OrfH8PCUKHAtDTs4rV0XR3OnYsAKBBgJ8chNBpNdHQ06WsePnz40aNHjS/Fx8cPHDiQ/N0rFIo2F2iImJaWJpPJjKsOHRwcZDLZzz//3MnSXrp0ibS+hwwZYly+0UmampqSkpKioqL69Wtdf+Du7i6Xy/Pz803fdvbsWVKwLgW/nwe5xePxuHWLC7FWrcJTp1off/cdfvopfvstnjuH9/1+XcJgQIUC+XwEwOefR5OWbjucPn2azAnh8/kymayuro4cLysrmzt3LvnBgoKCSB/0g6itrY2LiyNtEdNKquOBxf379xMjJ0yYUFxc3PUv2kpxcfGHH35oXJ3G5/PDw8NNa2fSp9CmxuwGHbu1adMmM+MTuBDr3//Gf/6z9fG773a59uqQQ4fQwaH14rGwsJ03GBvjAODv7//LL7+Q4waDIS4uztnZmfyhx8bGdr4HklRS5CRHGmTttvENBkN0dDRZs//iiy8+tIOgkxhPn1Kp1PgXgoiPPfYYAHT+PNoBpm5lZWWRg9y6xYVYej3+3//h66/j0qX4wQccBLyXzEz09kYeD59++uszZ860eZXcaVIkEq1du9Y4vpufnx96Z3FPRERESUlJN/I+qJIiXfa1tbXPPPMMAPTr14/GrIGampqffvrJ9MhLL70EADt27OAkfkNDw/Tp08n1DQ23rHfBqinV1SiTnSMt3Db/srm5uSEhIVeuXCFPm5ubY2JiSN3k5ubWpnOye5SUlKxbt27EiBHGSmrq1Knk6tLV1fXEiRPmp+gM69evB4B3uBuobdetTZs2Ebe62lhsQ+8QCxFbWloeejGfmZlJ6gtySWh+c6QNpm38AQMGjB49uqsjMOaQkJAAALNmzeIwZn19/bRp0wBg0aJFxoOzZ892dnY2vfrpBr1GLMLevXtJ9+MTTzxh2v2o0+kUCgW5JBwyZEhiYiK9MqhUqkmTJgHArl276GW5H3JTCW9vb27D1tfXv/feexqNhjxVqVSkYdqmIu4qvUwsRMzIyGgzYHL27FkyHYXH48lkMrWZffadYM2aNQDw/vvv005kik6nEwqFfD6fq6uEdomOjgaA6dOnmxmn94mFiJWVleQ2XRKJ5KmnniKXhKNHjz59+rRlCrB3714wGcaOjo4eP3782bNnaef18fEBgMuXL1OKX1NTQ/r6u9qtfz9WuhK6Y1xdXY8cObJ48WKtVpuWlsbn8+VyeUZGhuk4CVVInxlZrAcAhYWFGRkZv/32G+28ZJmNMS/nbNy4UaVSzZgxIzg42MxQ1rvbTMeQkZPIyEgXFxdbW9tx48ZZMruvry+fz79+/XpLS0u/fv3IiYTe722aF+6s5eKc6urqTZs2AcAHH3xgfrTeKhZhNs3bZXeAra2th4dHUVHRjRs3Ro4cSftEYoSIlZubSyP4J598UldXN3v27Mcff9z8aL2yKrQGTE8ebWpG2klpJCovL9+yZQuPxyPXJebDxOompmepESNGCIXCwsLCxsZGCyTNzc01GAzcRt6xQzto0LRnn32W9KSYDxOrm5i2q4RC4YgRIwwGw/Xr16kmJRtcNTY2FhcXcxhWqYQNG4aVlPz44Ye7uIrJxOombdpVvbo2XL8etFqYNw/8/Tm7vxATq5u0uUCzWPud80TFxfD11yAQwD/+wVVIACZWt3Fzc3N2dlapVOXl5XBvzUgVzhN99BE0NcELLwC3W9EwsbqP6W/cS89YhYWwezcIBPDee5zEuwsTq/uY/sa+vr48Ho/G9ZpWq12/fn1TUxN5ym0f6dq1oNPByy+Djw8n8e7CxOo+pmcscr2m0WiKioo4TKFUKkNCQt5//33j3ndDhw6VSqWVlZVlZWVmBr9+HfbuBaGQ+9MV9Pae957l/gvDsrKynJwc47JmMzl79uyf/vSnmzdvenh4GFfrFxQUiMVioVDo7u4+ePBgf39/Pz8/f39/b2/vMWPGGBctdoZ166ClBZYuBSp3geFkVLxvQu7S5unpSZ4uX74cAD576PLdzhEbG0umlwUHBxtXbB89epRMlhoyZAjZa6QNAwcOnD499LXX9F98gUePYlFRRylu3sS33kIz1n90BBOr+7S0tIjFYh6PR5Y8bNu2bdSoUVu2bDEzrE6Ha9b8QkRZuXKlcQVHbGwsmX0/a9YslUrV3Nycn5+flJSkUChkMllgYCDZTMDL6xHTBZ12djhxIi5ciBs2YEICFhW1swVLSgp+9FFr9tBQM4vfChPLLMi9pdvd4KV7VFRgUBACYGjo33bv3k0OajSaV155BQB4PJ5cLm+zrYgpRUVFx45lxMTg0qUYEoKurm1vZfXmm+1swUJDLNbGMovRo0dfvXo1JyfHdLeFbnPpEjz7LBQWgrs7bNiwgUzfVyqVc+fOvXDhglQq/fbbb+fNm9dBBE9PT09Pz+nT7x65fRuysyE7G3JyICsLpkwBuPe+tYSkJCgtBQAw+5KgFSaWWXB48b9/PyxeDI2NMHUqfPcdkFb4mTPn5s17tqKiYsSIEYmJiWPGjOlqWGdnCAwE0xmQZDNy431rCc88A++/DwBgslzXLFh3g1n4+voOHDjwiy++WL16dV5eXrfjJCfD889DYyPIZHD8eKtV27fD4sWOjY2akJCQc+fOdcOqDnB0hJkzgc6UQQBgV4Vmo1AoyL8kj8cLCQmJi4tr6Hg7gPbQ6zEy8u4uFU1NKJO1torWr790/2YT1g8TiwPIekOpVEoMs7e3X7hwYUpKSveiVVXhtGkIgBIJfvMNpwW1IEwszlCr1Tt27JhCmscAADB+/JSYGEOX7lWQkYFeXgiA7u544QK1stKHicU9OTk5crnczc1typQYsnFhRATGx+NDtw3ctw9tbREAAwMfuJtdb4GJRQudTnfo0O2ICBQIWltL7u743nv4oF3A16xpfduyZfiAzQB7E0ws6iiV+PHHOGpUqzc8Hk6bhrt3t90+7MgRtLHB7dt7qJRcw8SyHGlpKJOhVIoAOHIkHj3admilrKxnC8glVnoX+98xajUcOAC2tuDmBvv2gVgMW7fCzJnwv//1dMk4hfW8Wxp7e1iyBAAgNbWdoZXfDUysHqbN0MrvBjak08NQH1rpIVgbi0EFdsZiUIGJxaACE4tBBSYWgwpMLAYVmFgMKjCxGFRgYjGowMRiUIGJxaACE4tBBSYWgwpMLAYVmFgMKjCxGFRgYjGowMRiUIGJxaACE4tBBSYWgwpMLAYVmFgMKjCxGFRgYjGowMRiUIGJxaACE4tBBSYWgwpMLAYVmFgMKjCxGFRgYjGowMRiUIGJxaACE4tBBSYWgwpMLAYVmFgMKjCxGFRgYjGowMRiUIGJxaDC/wMeKPTyXYCt4wAAAABJRU5ErkJggg==" alt="Mol"/>

>  <Name>  (3) 
BRAF_HUMAN_3OG7-A_alignment_L1F003::TGFR1_HUMAN_2WOT-AA_alignment_L1F008::MP2K1_HUMAN_3DY7-A_alignment_L2F002::PDPK1_HUMAN_5HKM-A_alignment_L1F004::M3K12_HUMAN_5CEP-AA_alignment_L1F015::

>  <score_inter>  (3) 
-23.6804

>  <best_rmsd>  (3) 
0.88

>  <Lfrag>  (3) 
(30306, 869, 10760, 8749, 6719)

>  <SA_score>  (3) 
3.81

>  <QED>  (3) 
0.79

>  <LogP>  (3) 
3.4

>  <clogp>  (3) 
3.36

>  <NAR>  (3) 
3

>  <NCA>  (3) 
0

>  <nrot>  (3) 
3

>  <TPSA>  (3) 
65.0

>  <HBA>  (3) 
5

>  <HBD>  (3) 
1

>  <NRB>  (3) 
3

>  <NHA>  (3) 
25

>  <RoF>  (3) 
0

>  <Frag>  (3) 
0

>  <Lead>  (3) 
0

>  <Drug>  (3) 
1

>  <PKI>  (3) 
1

>  <PAINSA>  (3) 
0

>  <PAINSB>  (3) 
0

>  <PAINSC>  (3) 
0

$$$$

     RDKit          3D

 23 25  0  0  0  0  0  0  0  0999 V2000
    4.8204   10.3321    1.0501 C   0  0  0  0  0  0  0  0  0  0  0  0
    6.1354    9.4967    5.3442 C   0  0  0  0  0  0  0  0  0  0  0  0
    4.7419    9.5565    5.4153 C   0  0  0  0  0  0  0  0  0  0  0  0
    3.8857    9.7848    4.3950 N   0  0  0  0  0  0  0  0  0  0  0  0
    6.7239    9.6899    4.0858 C   0  0  0  0  0  0  0  0  0  0  0  0
    3.8886   10.2030    2.0422 N   0  0  0  0  0  0  0  0  0  0  0  0
    6.0837   10.1719    1.5784 C   0  0  0  0  0  0  0  0  0  0  0  0
    5.8927    9.9313    2.9784 C   0  0  0  0  0  0  0  0  0  0  0  0
    4.5221    9.9605    3.2242 C   0  0  0  0  0  0  0  0  0  0  0  0
    7.2519    9.4784   12.1083 O   0  0  0  0  0  0  0  0  0  0  0  0
    6.0940    9.3059   11.9209 C   0  0  0  0  0  0  0  0  0  0  0  0
    5.2393    9.0589   13.0042 O   0  0  0  0  0  0  0  0  0  0  0  0
    5.5241    9.3456   10.5054 C   0  0  0  0  0  0  0  0  0  0  0  0
    6.3608    9.5965    9.4135 C   0  0  0  0  0  0  0  0  0  0  0  0
    5.8237    9.6289    8.1226 C   0  0  0  0  0  0  0  0  0  0  0  0
    4.4573    9.4040    7.9171 C   0  0  0  0  0  0  0  0  0  0  0  0
    3.9126    9.5211    6.5754 N   0  0  0  0  0  0  0  0  0  0  0  0
    3.6178    9.1696    9.0122 C   0  0  0  0  0  0  0  0  0  0  0  0
    4.1566    9.1303   10.3070 C   0  0  0  0  0  0  0  0  0  0  0  0
    7.1855   10.4014    0.7314 C   0  0  0  0  0  0  0  0  0  0  0  0
    7.2476    9.6435   -0.3743 F   0  0  0  0  0  0  0  0  0  0  0  0
    7.1886   11.6793    0.3173 F   0  0  0  0  0  0  0  0  0  0  0  0
    8.3584   10.2297    1.3486 F   0  0  0  0  0  0  0  0  0  0  0  0
  1  6  1  0
  1  7  2  0
  2  3  2  0
  2  5  1  0
  3  4  1  0
  4  9  2  0
  5  8  2  0
  6  9  1  0
  7  8  1  0
  8  9  1  0
 10 11  2  0
 11 12  1  0
 11 13  1  0
 13 14  2  0
 13 19  1  0
 14 15  1  0
 15 16  2  0
 16 17  1  0
 16 18  1  0
 18 19  2  0
 20 21  1  0
 20 22  1  0
 20 23  1  0
 20  7  1  0
  3 17  1  0
M  CHG  1  12  -1
M  END
>  <Smiles>  (4) 
O=C([O-])c1ccc(Nc2ccc3c(C(F)(F)F)c[nH]c3n2)cc1

>  <MW>  (4) 
320.1

>  <2D_mol>  (4) 
<img data-content="rdkit/molecule" src="data:image/png;base64,iVBORw0KGgoAAAANSUhEUgAAAMgAAADICAIAAAAiOjnJAAAABmJLR0QA/wD/AP+gvaeTAAAU2klEQVR4nO2de1BT19bAV0JCgfAU5SEVsFasVkuV6lcf9VHbobaxaqfoXCvaJ9ZPzHT0aqYvbKe25vYxos7tZ6SdEaw60tZ6QW0tFasoVqXqFZCrIFieQUAJECCEnPX9sTFNATEkZxPgrt/4R8BzFivkl3X23jlrI0FEIAixkTo7AWJwQmIRXCCxCC6QWAQXSCyCCyQWwQUSi+ACiUVwgcQiuEBiEVwgsQgukFgEF0gsggskFsEFEovgAolFcIHEIrhAYhFcILEILpBYBBdILIILJBbBBRKL4AKJRXCBxCK4QGIRXCCxCC6QWAQXSCyCCyQWwQUSi+ACiUVwgcQiuEBiEVwgsQgukFgEF0gsggskFsEFEovgAolFcIHEIrhAYhFcILEILpBYBBdILIILJBbBBRKL4AKJRXCBxCK4QGIRXCCxCC6QWAQXSCyCCyQWwQUSi+ACiUVwgcQiuEBiEVwgsQgukFgEF0gsggskFsEFEovgAolFcIHEIrhAYhFckIkcT6+HtWvB3R2kUkhMhG+/hYgImDhR5J9C9HskiChmvM2bIToaJk2CPXtAoYCFC8UMTgwcxL4UFhbCI48AAERGwtWrIgcnBg5ii/Xgg5CbCwCQmwsRESIHJwYOYl8K6+tBpYKKCvDwgH/9C6Q0OfgvRWyxACA/H8aPh3HjID9f5MjEwEHsWSEA1NcDAPj5iR95gPPVVzB+PDz+OMTHw+efwzffwPHjsGcPvPkm7NgBZ85AeTm0tYHBAM3NYDSCXg8mEwjCp7W1+S0tLY2NjSaTqb6+vq2tzWAwpKenP/DAA25ubs5+Wt3DQazbtwFILJtob4eioo7Hq1fDxYvdHBMRcf7ate+6fn/SpElJSUmxsbE8E7QfEqtP+fRTCAiAU6c6vly1Cnbs6Hg8cyaMGgVyOXh5gbs7uLmBtzfIZBAY+AricwqFQqFQuLq6+vr6urq6Hjp06N13301JSSGxCACADRs6LoUMX19QKDqWZRIT73bSs12/FRYWtmnTpszMzLKyshEjRnDJ1TE4zNpILNtoaoIzZ+D11+H48V6cZTQa8/LyfHx85s+fLwjCnj17xMrnYG3t+uvXPyktvdnWJkI4FJs2tRrd3HDLFtEjDzJ27UIAXLiwF6eUlJT4+fmFhIS0t7cfOnQIAMaOHStWPj/U1FxuahIrmvgV6/WqKklrazJVrHvx008AAE891YtTwsPDAwICKioqMjMzo6Ojg4KCCgoKzp8/L1ZKKTrdP0pLRQklvlj19fUA4Edi9YjZDBkZAADPPNO7E5cuXQoAKSkpMpmMPd69e7dYWS0PClKHhooSSnyxbt++DSTWvTh3DurqYPRoGDWqdyeuWLFCKpUeOHCgsbGRTQn37t1rNBodT6mwpeVCU1OzIDgeCkgsZ3H0KEDvyxUAhIWFPfHEE83Nzd9///2jjz4aGRlZV1f3448/Op7SFYNhe3n5hcZGx0OB6GLV1NQwsXx9fcWNPMhgAyw7xAIAVqhSUlI6PXaEhvb2/OZmV4lkkpeXg6E6EGsWcPny5djYWC8vLw8PDwBoEm9+MfioqTG7uKCbGxoM9pyu1+s9PDwkEklxcbFOp5PJZK6urjU1NY6k9FNdXVROzv9eu+ZIEGtEqFi///77ggULIiMjd+/e3d7e3tzcLJPJZDIOS6+DhYyM/SEhD65Y8X8eHvac7u3tvXDhQkTcu3dvYGDg008/3dbWtn//fkdSOtPQAADTvL0dCWKNQ2JdunRp8eLFkydPTktLc3V1jYuLKygo2LZtmyAIUVFRIk6DBxk//fRTaen1MWNa7Y6wfPlyAEhOTkZE9tiRqyEC/NbQAABTfXzsDtIlqH2cPp2/fDmL4OnpuX79+urqakTU6XTLli0bOnQoAMhksvfee89oNIpVXVn8M2fO5OTkiBizjxEEITg4GACuXLlidxCz2Xz//fcDwJkzZ1paWtiItqCgwL5oBQZDVE7OvMuX7c6nK70X69QpVCoRAAFemDHj7bffZlf3ysrKt956iw2wfHx81q5d6+LiAgAPP/zw+fPnHU+0urparVZ7eHgEBga6uLjMmzevrKzM8bB9T05ODgCMGDHCwTjr168HgFWrViHi66+/DgDvvPOOfaFSbtx4LCfn4xs3HEzJmt6IlZVlUQq9vFCtxro6RNTpdGq12t3dHQAkEolSqTx37hwiZmdnP/TQQ6x0qdXq1tZW+1IsLy9fs2YNu/FIIpFMmTLFx8cHAIYMGbJ79277YjqRTZs2AcDKlSsdjJObmwsA4eHhZrP55MmTAMA+6rEj1MyZM0Mefvjo7787mJI1tolVWIgzZnQo5eeHH3yAt28jIt64sf3dd++77z4AkEqlL7744qVLl6zPa25uVqvVrHSNHz++t6WrtLRUpVJZK8siVFVVLViwgF2In3322fLy8l6FdS5PPPEEAPzwww+Oh0pPT29ubkZEQRDCw8MBICEh4TZ7aWxGr9fL5XKZTFZfX+94ShZsE0uvRz8/9PfHjRstSqFKhW5umY8+KpVKlUrl73f3PTs7e8yYMZbSZcuo68aNGyqVilWpu8VPTU0dMmQIAPj6+mq1WpueiLOprq6Wy+VyuVzcVzErK8vHxyc0NBQAXFxcoqKi1Gp1VlaW2Wy+57nfffcdAMyaNUvEfPAeYtXX46uv4urVuGYNnjyJjY2IiIWF+MorKJcjALq44LJlxTaMGTuVrh5G3yUlJSqVylIFY2Ji2CDXYDBs2bJl0aJF1gcPoNLV2tqq1WqDg4PDwsJcXV21Wq0gCKJETkxMlMvlADBhwoRZs2a5urpaZmYBAQGxsbF79uzpYZXrjTfeAIDNmzeLkoyFHsX65BNkdeKbb/CHH/D6dYyLQ5kMAVAqxZgY/M9/evXDTp8+3UPpKi4ujouLYwtgTCk2zWlqavrss88CAwPZL+vkyZOdwvbz0tXU1PT5559b8rc8eOaZZxycf7S0tLz88stsnKBSqUwmEyIaDIaMjAyVSsUujgypVMrKWEZGRltbm3UQVucuXrzo0JPsQo9ivfIKmkyIiLm5qNHg++8jAMrlGBuLV6/a9/NY6ZJKpewdxi5wRUVFFqXkcnlsbOzVq1cRsbGxMTExMSgoiP12IiMjU1NTu32jV1ZWPv/88+yw5557rqKiwr70xKWpqSkxMZEtLljnn5qaylZkvL297S5dRUVFjzzyCFvu+fbbb7s95vr161qtNiYmxtPT0yKZp6enUqnUarVlZWVsBhAUFCRW+bTQo1gff4wXLiAi7t2LBw5gXR2uXo0lJY7/1BMnTowaNYppNHHiROYZW2ItKSnBO0pZ3txTp05NS0u755PvP6VLr8dNm/Dpp9+05H/kyBHrA6qrq1944QX2v9HR0aWlpb2Kf+TIEfYxf0RERF5e3j2PNxgMR44cWbNmzejRoy2GSSSS4cOHs9rZqYw5To9i3b6Nr76KKhXGx6MNw8BewUqXRCIJDg5mVaqoqAgRGxoaNBoN8wMApk+fnpaWZnvYysrK+fPns3OVSmXfl67bt/HDD9HPDwEwPPzazJmzfv75Z0QUBOHAgQNPPvlkQ0OD5WBL6fLx8bGxdAmCoNFo2Ftx/vz5dkwCiouLWRnz9vYGAC8vLwBQKBRPPfVUYmLiDZFWs8S/NblXsGKenp6OiIIgJCQk+Nz5VGH27NmZmZl2xBQEYefOney3NmzYsIMHD4qddffo9ajRdCgFgNOnI3tHmM3m1NRU9kwB4IsvvrA+S6fTWUrXPUdder1+0aJFbOq3ceNGWyZ9PVBXVyeXyyUSydixY8GKcePGrV279nRBgdGB+E4WKyIiAgCu3hmxsV/x9OnTf/nlFwcjW0qXWq22LhKc2LoVvb07lJo7F0+cQEQ0m3H//pYJEyawF2zEiBHbt29vaWnpenpqaqq/v7+ldHX7IwoKCpgB/v7+R48edTzn9PR0dplGRJ1Ol5ycHBMTY7nfafHZs9MuXFh17dquqqorvb8Nw8liDRs2DABu3rzJviwoKDh9+rRYwQVBYGOIwsJCsWJak5SES5ciIq5ciVptR5U6dgwR0WzG1FQcOxYBcOrUJaGhoYmJid0qZUGn07Fq1G3p2rdvn0KhAICJEycWFxeLkv/q1asB4MMPP7T+pslkOnHixHvvv7/8ypXHcnKi7vxbmJv7jz/+yKqv//bmzb8XFX38xx/VPa5HOlkstugi7gfV1rAyUFtbyyN4UhIuXoyFhbhyJRqNePYsIqLZjLt24ejRHdVr5EhMTq6x/Ql2LV0mk0mtVjPhli1bZrDvHq7uYPOnsyzv7rhlMmXcuvXxjRvR//63xbB/lpfb0szjTLEaGxvZ7FfcsHFxcVFRUdnZ2YIgyGQyiUTCFnhEJykJjx/Hdeuw0+d+U6awkTtqtWjHZKuqqmrhnQ3r5s6dO2PGDACQyWQajUaszBHx2rVrADB06FBbBmpmQchtatJWVsZfu3agpubvRUWaP/7o+RRnilVaWgoA999/v7hh2YdxJ06c0Ov1bK1I3PgWkpLw4kVMSECl8i/fP34cU1LQQZl37drFhjtSqTQkJCQ7O9uhcF3Ytm0bACxl1/LeYGP7oTPv8+TUKGYJy7uto70dzp2D2bPhiy/+8v3Zs0UIvmLFijlz5rDV8/Pnz1tWWcWi3MsrKCIiOjpa3LAWnCkWpxfeEra2tpZHfAvR0fDAAzByJDQ1cYnPBgl+fn6iW9UmCKcjI0fs2/fsXxcabGHh0KG2HObMHfd4i8W7X4jTJhVr165dtWpVbW0tv4p7oampVRAi3N2HuruLHpwx2MQymUwGg0EulysUCt6XQk5i7du3b8eOHe3t7fzy72idEPEO9y44XyxxK4r1i8G72Z+JJXpBZGn7+vryEytbrweAqeL15HTFmWLxeOGtZeVdsXjsidnS0tLa2uru7u7m5sbpUl7d1lbS2qpwcZmgUIgb2RrnVyweYrGYA/FS2Af5n9brAeB/vL1lEom4ka0ZbGJZV8GBOHjvg0u56L2p3TLYlhv6cowll2fOno0hIWEAD4oVsw8qVkJ4+DMNDRPF2qPhLji/YlkqSmNjo06nEyVm31wKr17d+euvT7m65ogYk2v+bDPI7RUVExSKIZz3QOhHg/d169aNHTt2586djsTs2zHWwBsjLg8Keic0NMCq4YITzhTLZDIBQH5+PntcUVFRX1+/cuXKRYsW2V26NmzYUF1dvW7dOuiLWeHAm9WKuBlkzzhTrK+//loikSxZsmT16tVGo/Hw4cPspvWDBw/aXbrkcnlAQEBfDd77omKJm7+Im0H2jDPFmjp16ubNm11dXb/88ssJEyYcO3YsJiYmLy/v+eefZ6VLqVRWVlbaF/zIkSN1dXUAcOvWLVGz/pNOYomyX2PXWe1A3RvRnlsuRCUvL++xxx4DAIlEEhcX19jYiI7122RkZEyZMsXyBD08PLZu3erg7eHdwtpELf0ty5cvt6PfphPW+xOx30BdXZ0IufY5zhcLEU0mk0ajYd3P4eHhx44dw9732wiCkJaWNnnyZHbKsGHD1Go16+cEgGnTpl21txeyWzIyMgDAzc1Nr9cjYlVVleWdsGvXLrvD5uXlpaWllZWVCYLg4uIikUjs2+fD6fQLsRi5ubmdSlenfhvWzNMVplRUVBRzKCAgQKPRWG7hPXz4cEhICAC4u7trNBrHS9epU6eUSiUAsIoVHBzMGtR6vmm9t7Broo+Pj4PZOot+JBbeKV3sRviRI0ey9q/KykqlUimRSH788cdOx5vN5rS0tIl3/ph5YGCgRqNhG7BYU1dX99JLL7Fj5s9/5fp1O9PLzMycfecuPh8fn/j4+GnTprEvY2Jibt26hbb129jC0aNHWf22O4Jz6V9iMXJzc1n5sS5dv/76q/UxrFnP0hBnSxsMK11Tp5a6u6NG07sO3MzMS+zecwDw8/P74IMP2G5BZrNZq9Wy7eaCg4NZTbUuXXZsEJebmxsbG+vi4jJkyJBeNev2K/qjWHiX0sVgSrHNRQAgLCzsnkpZqK1t+NvfOvpn5sxBW9qosrJwzhx86CGDRCL19/ffuHFj1w2oCgsL2Y32ABAbG8vaGO0oXWybYIlEwkZva9asEXe3o76kn4rFuHz58qRJkyyl69atW8nJyRF3/oZ5eHi4Vqu1Y9OBQ4dw+HAEQA+Pu5YuQcC0NJw8ucPCYcNw+/b0Hhpf29vbLfOPsLCwjIwM/Gu/zbx583rYZenSpUsxMTFMqfvuuy8uLq4/b8lkC/1aLEQ0Go0JCQlsmOx95wP5MWPGpKSkONLUVVODS5b82bhsPePsqtTGjajX2xQ2Pz+frXSwd4J16ZJKpZ2u5ozs7Gw2ggQAhUKhUqn6yVY5DtLfxWJcvnw5KirqtddeGzduXHJyslh9gunpOHw4Bgfj1q1/9jTv2NGh1PDhuGULdpkJ3APrpRNL6SovL09KSup0pGV2CQCenp4qlaqqqkqU59UfGBhiIaLZbDYajaKvc968iWfP/qWnuaEBIyNx+3a0bdjWPXl5eWxFzbp0WcjKyuqklE6nc/SZ9DMGjFhcuVtPsyN0WvVl25xkZWXNnTuXKeXl5aVWqwfowvo9IbEQ797T7DjW84/QO5/++vv7f/TRRwN3xmcLJBbiHbGqq1GhED84K13u7u6TJ08eOnRotwsWgw8JIgLBn+rqaqPR6O/vr+DZG9N/cOZtM/2Hr76C334DAIiPh1b7/3RSTwQGBoaGhv6XWAUkFsEJ+quCHXz6KQQEwKlTzs5jsEBidbBhAzz+OMTHOzuPwQJdCgku0KyQ4AJVLIILJBbBBRKL4AKJRXCBxCK4QGIRXCCxCC6QWAQXSCyCCyQWwQUSi+ACiUVwgcQiuEBiEVwgsQgukFgEF0gsggskFsEFEovgAolFcIHEIrhAYhFcILEILpBYBBdILIILJBbBBRKL4AKJRXCBxCK4QGIRXCCxCC6QWAQXSCyCCyQWwQUSi+ACiUVwgcQiuEBiEVwgsQgukFgEF0gsggskFsEFEovgAolFcIHEIrhAYhFcILEILpBYBBdILIILJBbBBRKL4AKJRXCBxCK4QGIRXCCxCC6QWAQXSCyCCyQWwQUSi+ACiUVwgcQiuEBiEVwgsQgu/D8MaxtHXmuJRwAAAABJRU5ErkJggg==" alt="Mol"/>

>  <Name>  (4) 
BRAF_HUMAN_3OG7-A_alignment_L1F003::AURKA_HUMAN_2WTW-A_alignment_L1F011::M3K12_HUMAN_5CEP-AA_alignment_L1F015::

>  <score_inter>  (4) 
-25.0015

>  <best_rmsd>  (4) 
0.91

>  <Lfrag>  (4) 
(30306, 38557, 6719)

>  <SA_score>  (4) 
2.841

>  <QED>  (4) 
0.78

>  <LogP>  (4) 
2.7

>  <clogp>  (4) 
2.69

>  <NAR>  (4) 
3

>  <NCA>  (4) 
0

>  <nrot>  (4) 
3

>  <TPSA>  (4) 
80.8

>  <HBA>  (4) 
4

>  <HBD>  (4) 
2

>  <NRB>  (4) 
3

>  <NHA>  (4) 
23

>  <RoF>  (4) 
0

>  <Frag>  (4) 
0

>  <Lead>  (4) 
1

>  <Drug>  (4) 
1

>  <PKI>  (4) 
1

>  <PAINSA>  (4) 
0

>  <PAINSB>  (4) 
0

>  <PAINSC>  (4) 
0

$$$$

     RDKit          3D

 23 26  0  0  0  0  0  0  0  0999 V2000
    4.8204   10.3321    1.0501 C   0  0  0  0  0  0  0  0  0  0  0  0
    6.1354    9.4967    5.3442 C   0  0  0  0  0  0  0  0  0  0  0  0
    4.7419    9.5565    5.4153 C   0  0  0  0  0  0  0  0  0  0  0  0
    3.8857    9.7848    4.3950 N   0  0  0  0  0  0  0  0  0  0  0  0
    6.7239    9.6899    4.0858 C   0  0  0  0  0  0  0  0  0  0  0  0
    3.8886   10.2030    2.0422 N   0  0  0  0  0  0  0  0  0  0  0  0
    6.0837   10.1719    1.5784 C   0  0  0  0  0  0  0  0  0  0  0  0
    5.8927    9.9313    2.9784 C   0  0  0  0  0  0  0  0  0  0  0  0
    4.5221    9.9605    3.2242 C   0  0  0  0  0  0  0  0  0  0  0  0
   10.7617    8.8016    9.4632 C   0  0  0  0  0  0  0  0  0  0  0  0
   10.2562    7.4590    9.3188 N   0  0  0  0  0  0  0  0  0  0  0  0
    8.5809    8.7655   10.1150 N   0  0  0  0  0  0  0  0  0  0  0  0
    9.8992    9.4063   10.3493 C   0  0  0  0  0  0  0  0  0  0  0  0
   10.2171    9.9128   11.7765 C   0  0  0  0  0  0  0  0  0  0  0  0
    9.4701    9.2538   12.8037 O   0  0  0  0  0  0  0  0  0  0  0  0
    8.0848    9.1275   12.4838 C   0  0  0  0  0  0  0  0  0  0  0  0
    7.9529    8.1650   11.3028 C   0  0  0  0  0  0  0  0  0  0  0  0
    6.7035    9.1939    6.5164 C   0  0  0  0  0  0  0  0  0  0  0  0
    7.9852    8.6418    6.5849 C   0  0  0  0  0  0  0  0  0  0  0  0
    8.6325    8.4891    7.8098 C   0  0  0  0  0  0  0  0  0  0  0  0
    8.0126    8.8690    9.0102 C   0  0  0  0  0  0  0  0  0  0  0  0
    6.7315    9.4140    8.9400 C   0  0  0  0  0  0  0  0  0  0  0  0
    6.0817    9.5697    7.7164 C   0  0  0  0  0  0  0  0  0  0  0  0
  1  6  1  0
  1  7  2  0
  2  3  2  0
  2  5  1  0
  3  4  1  0
  4  9  2  0
  5  8  2  0
  6  9  1  0
  7  8  1  0
  8  9  1  0
 10 11  1  0
 12 13  1  0
 12 17  1  0
 13 14  1  0
 14 15  1  0
 15 16  1  0
 16 17  1  0
 18 19  2  0
 18 23  1  0
 19 20  1  0
 20 21  2  0
 21 22  1  0
 22 23  2  0
 18  2  1  0
 21 12  1  0
 10 13  1  0
M  END
>  <Smiles>  (5) 
NCC1COCCN1c1ccc(-c2cnc3[nH]ccc3c2)cc1

>  <MW>  (5) 
308.2

>  <2D_mol>  (5) 
<img data-content="rdkit/molecule" src="data:image/png;base64,iVBORw0KGgoAAAANSUhEUgAAAMgAAADICAIAAAAiOjnJAAAABmJLR0QA/wD/AP+gvaeTAAAW40lEQVR4nO3deVRU1x0H8N+bYRnQkUWNS0BxAGNEixRTMLGJdcNEmphStMSQBmXRaCAea7E1GqXmBJcEIlEzRlGU2oSocaPEgEuDGLegWMFOmEEWxQUBWQRmmJlf/3hxMorgLO8y6vl9DsdzGObdd8Ev79133+8+OEQEQoQmsnUHyJOJgkWYoGARJihYhAkKFmGCgkWYoGARJihYhAkKFmGCgkWYoGARJihYhAkKFmGCgkWYoGARJihYhAkKFmGCgkWYoGARJihYhAkKFmGCgkWYoGARJihYhAkKFmGCgkWYoGARJihYhAkKFmGCgkWYoGARJihYhAkKFmGCgkWYoGARJihYhAkKFmGCgkWYoGARJihYhAkKFmGCgkWYoGARJihYhAkKFmGCgkWYoGARJihYhAkKFmGCgkWYoGARJihYhAkKFmGCgkWYoGARJihYhAkKFmGCgkWYoGARJihYhAkKFmGCgkWYoGARJihYhAlhgrVtG+TlAQB89hmcPfvLi1OmAACkpsL584Lshzw22B6xXFzgxAmmeyCPKMGCtXEjvPce7N59z4uzZ0N6ulB7II8TwYI1dy6kpkJY2D0vOjhAQACcPCnUTshjg8mpcP9+WLYMCgsBAKKjfz4bNjdDUhK0t7PYIXnkcIjIot3btyEjAxISfnklJAS++w7i4+HTT1nskDxamByxdDpISYHo6HteTEoCR0dYtw4yMljskzxamARr5Upoa4NTp+55MSgIUlIAAObOhXPnWOyWPEJYnQo7w18n+vjAmTPg6tqdeybdqruD1dYGY8fCjz9CaCjs2wcimvl/QnX3f6xEAl9/De7ucOIErlt3sJv3TrqNDY4YQ4bAv/7V1rPnuIULXzt06FD3d4B0A9uciiZPlsyePUGv10dERJSVldmkD4Sp7h5jGSBiWFjYN9984+/vf+LECWdnZ5t0gzBis8Ezx3Hp6ek+Pj5FRUVxcXG26gZhxJZXZa6urnv27OnRo0dmZqZcLrdhT4jgbHYqNMjMzIyMjJTJZCUlJY6OjrbtDBGK7eeR3njjjT59+gDAjRs3bN2Xx9KjWVBpZ+sOQF5e3q1bt6RSqYeHh6378hioqQGlEkpLQan8+eOFFx7FgkrbB4sfXcXExIhoGv5eN27cUCqVpaWlSqWyrOyySpWpUHANDfe/bfBgiImB9HQYMcIWveyEjcdY169fHzRoECJWVFQMHDjQhj15RFy4cGHlypVKpVKpVDY1NRl/ydNTU1Vl7+YGPj4/f/j6go8PnDsHw4dDcTHk58PixTBqlK36fg8bH7E2b97c3t7+xz/+kVIFAAcPHkxJSTly5Aj/ae/evX3u8vX1HTq0TSaz7937/q0UCgCA6GhYtQoQ4eOPoX9/mDmze7veEdqOTqfz8vICgNzcXBt249ExZcoUAIiMjDx9+nRdXZ0FLXz7LQKgszMWFQneO/PYMljZ2dkA4O3trdPpbNiNR0RFRYVYLHZycqqtrbWmnVmzEAC9vPDWLaG6Zglbjpf5YXtcXBwN2wFALpfrdLrw8HB3d3dr2lm/HkaPhvJyePtt0OuF6p35bJXo6upqOzs7BweHGzdu2KoPXWtvb29paem2ffGjzIKCAkRcsGDBl19+qdFozGqkrg7lckTEigrs0wcBMCmJRWdNYrNgLV++HAD+9Kc/2aoDxtrb21UqVW5urlwuT0xMDA8PDwwMdHJySkhISEtL64YO7Nq1CwCeffZZRLx06RLHcVKptLGx0fQWNBp89lkEwO3bERFzc1EsRpEI//1vRl1+CNsES6vVDh48GACOHj3azbvWaDQKhSI7O/vTTz+dP3/+lClTfHx87OwecHUsEokkEgnHcXv37mXdq0mTJgEAH+KEhAQAmDt3rrmNyOUIgBIJ/vgjImJSEorF2pdfTiorKxO8ww9lm2Dt378fAJ555hm9Xt8Nu9u9e/e8efNCQkJkMtkDMyQWi728vCZOnDhnzpy1a9fu27evuLi4ra1t9erVACCVSktKSth1T6VSiUQiJyenurq6lpYWfoxVWFhoQVOzZyMADh6Mt26hTodxcSsAICAgoNvO6Qa2CdbUqVMB4OOPP+6Gfa1cufKll14yjtGAAQMmTpwYGxubnJyclZV19uzZO3fuPHBbvV4/ffp0ABg2bJhZJyazJCYmAkBUVBQiZmRkAEBQUJBlTbW2YmAgAmBU1CWdTtfY2Dhs2DAAePPNNwXt8sPZIFiVlZVisdjR0fHmzZus91VfX+/s7Mxx3LJly7KzsxUKhVqtNn1znU7X1NQ0fPhwdsNBtVrdr18/ADh58iQiPv/88wCQnp5ucYPl5RgSkimRSFasWIGIFy5c6NGjBwBs3LhRsE6bwAbBWrp0KQDMnDmzG/aVkpICAC+//LK5G7a2ts6aNWvx4sWIqFAoXFxcACAlJUXwHn711VcA8Ktf/QoRS0pKAMDFxaW5udmaNvPy8sRisUgkys7ORsSdO3cCgL29/fHjx4XptAm6O1jt7e1PP/00AHz//ffdsDs/Pz8AsGD0XVBQYGdnx3Hcnj17EHHv3r0cx9nZ2R07dkzYHo4fPx4ANmzYgIjz588HgPnz51vf7IcffggAbm5uSqUSEePj4/kxQEVFhfWNm6K7g7Vnzx5+yNINw/Zjx47xP02NRlNdXb1mzZqamhrTN1+7di0/ci8uLkbERYsWAUC/fv2uXLkiVA+VSiXHcT169GhoaGhpaXFzcwOAc+fOWd+yXq+fNm0aAIwaNUqj0Wg0mt/85jf8hYtUKh08ePCoUaPGjx8fFhYWExPz17/+NS3t8qZN+PXXePgwFhZieTk2NPzc1NatGBKCiJiSgufO4datyN+BS0vDM2c67QDbYLW2tl68eDErKys5OTk2NnbixImurq4cxy1fvpzpfnkREREAsGzZMkT8xz/+AQAzZswwqwV+5P7MM880NDRotdrJkycDwJgxY8waqHXhL3/5CwBER0cjYnp6OgA8//zzgrSMiI2NjQEBAZs3b+Y//dvf/sbPoTxwntzP7yQA3vdhZ4dxcbh1K06fjgUF5gVLsLKZ27dvq1Sqsntdvny5Y/sikSggIKCgoIBpIXJtba2Hh4dGoykrK/P09PT29i4vL8/Ly5swYYLpjTQ3NwcHBxcXF7/++uu7d++uq6sbPXp0eXn5u+++u27dOit7qNFoPD09b968eebMmdGjRwcHB586dSojI+Ott96ysmUDnU4nFosBABF9fX1VKtWhQ4eCg4Pr6+vr6uqM/1Wro65ceaquDurrwfBvUxO8+y78+tcwcCBkZcGIETBuHJw/DwcOgKcnFBXBmjUwenQn+7bst0GtVmdmZi5fvnzmzJlBQUG9OxZzAABAjx49/P39w8LCFi9evHnz5mPHjhUXF8tkMgCIjY21bNcmWrNmDQCEhoaidXe7DSN3fnLk1KlT/O/Dtm3brOzhP//5TwDw9/dHxKKiIgBwdXXtbOLDSjk5OQAwZMgQs34C7e3Y0oJbt+LRo/jZZzhjBuNTYUtLy4oVK+6baXR0dJTJZKGhoYmJiXK5PDc3V6VSPfDbOH/+PL+K0HCUFpxerx86dCgAHDhwABFfffVVAFi9erVlre3bt8945L5x40YAcHJy+pGf4bbUiy++CAByuRwRk5KSACA+Pt6aBrvAj7c++ugjC7blg9XWhp6ejIPFT+L1799/yZIlW7duzc/Pv379ulkt7NixAwAkEsmZLrpmhcOHDwOAp6enVqutqqqy/m43P4dpGLnPmjULALy8vG6ZWZtSV1d3+vTpnTt3xsfHG4bt/Jd++OEHfuQguOrqant7e3t7++rqastaaG3FiAj080PTj3eWBIufxLPyeMMvUh00aJBZV2om4gfdSUlJKNDdbp1OFxISAgDBwcFqtbq1tTUwMJA/1XZ2cqmrqzt79qzxhQs/BjDw8vJyc3Nj8e3fhz8cTp8+3ZpGhgxBADT9gtXsYPGTeObee++ora0tKCgIAGJikoWt86upqXF0dLSzs7ty5YqAd7tra2uHDBkCd+eZysvL+VVrSUlJN2/ePHHixPbt25cuXRoREfHcc8/xEwcdSaXSgICA8PDwxMREfo5twoQJWq1WgG+7Ezqdjv8JHD582Jp2oqIQAD/5xNT3mx0sfhLvnXfeMXfDjiorK6dOXcdx+iVLrG/sF8nJyQAwbdo0RNy3bx8Id7ebH7mLxeKLFy8iYk5ODn/z+IEZcnFxCQwMnDFjBj9gOH78+H0Dhurq6gEDBgDA3//+d+v71pmDBw/yFy5W/gQyMhAAX3vN1PebFyzDJJ5l9947OnIE7eyQ43D3bkHaQ71e7+vrCwA5OTmI+Morr4Cgd7u3bdv27bffGj718vKSSqW9evUKDAzkj0OGCxdT/iOPHDnCz+/v2rVLqB7e5/e//z0ArFmzxsp2KisRAF1d0cTDq3nB4ifxgoODLelaJ1atQgCUSvHSJQFa++677/ihm1arZX23+8yZMwDQu3fv1tZWixthWplTVVUlFouFKtOVyRAATTykmBesaePHg3X33jvS6zE8HAFw5Ei07t4rImJYWBgAfPjhh4j4/vvvA8uKkejoaABYuHChNY0wrcz54IMPACAiIkKQ1vhlGiYOs8wJVlEROjmVTJok+CReUxMOH44AaGVlyrVr1+zt7e3s7K5evarX6z09PYHZ3e7GxkapVMpxnEKhsLIpRpU5Wq120KBBACDUjfPt2xEA//AHky61zAnWO+8gALKZxCsuRqkUATAvz+xttVrt5cuXc3Nz+YnQsLAw/vWKigp2tYQbNmwAgN/97neCtMaiMkfYCxdErKpq9vOb1adPf1MuY00O1p076OqKAPjf/1rVu87t2oVbtjzkPVotqlR4+HDN+vXrFyxYEBoaOmzYMAcHB8O1WN++fWNiYhj10FhAQAAAfPnll0I1aHFlTnNz8/nz53ft2pWcnGyYbsW7Fy6fmD5DYAJvb28AMOWWg8nB2rwZAXDsWKv6ZQLjIo3cXMzJwbQ0TEjAV17BoUPRwYGv6S41vrDnOM7Dw2PcuHEhISEikUgsFudZcNwzx8mTJwGgT58+bW1tAjb70MqctrY2lUq1f/9+40lX44KF06dP8+9kdOEye/ZsE6+yTQ7Wc88hAO7YYVW/TGBcpMGfe40/OA4HDcJJkzSxsbGrV6/es2fPhQsXjFcK8OWp7u7uTJemREVFAUBiYqKwzRoqc/j5fcPr586dGzt2LF/B3JFEIvHz83vttdcWLlz4008/8ZswunDZvn07ALz66qsPfadpZTNFRTBqFLi6wtWrwPgptNu2/VKkIRbD/v2/PFzFxwe8vUEi6WpzvV4fGhqak5PDV+Z0NntpjYaGhqeffrqlpUWhUPBzZgKqra3tWJlTUlLCT9M7ODh4eHjIZDKZTDZ8+HA/Pz+ZTDZ48GC+NsZArVYPGTLk2rVr+fn5Y8eOFbB7V65c8fT0dHFxqa2tvW+n9zMpqHFxCIALFliZd1PcV6Rhgbq6OqaVOWlpaQAwadIkFo3jgypz1Gr10aNHq6qqOg7DO1tq6+7u7urq2tTUZH1/dDpdZmamYcBu4jDLtGBt2YIjRggzg9ml9nb84ot7ijQsw7QyZ9SoUQDAbq4cO6nMeeBSW3t7+44HC47j+vbtCwD+/v5WFrkXFRUFBwcDQGpqKv8KP3u3du3arje05dNmOsrKwn79cMMGAZpiVJlTUFAAAP379zf3wQrmevvttwFg4MCB0dHRkydP7myprUgkMl5qu3fv3osXL7a2tiqVSn5urE+fPpbN5N25c2fRokX8Tj08PPjKNr1eP2fOHI7j5s2b1/XmXQaruRljYnDePIyKwvp6CzpnrgkTEADXrxemtTlz5oDQlTl83TDT28Y8vjKHn9Qw6LjUtouFYo2NjaGhoQDg6OiYkZFh1t6zs7P5R5eJRKLY2Fh+FuOnn37i1xQ5Ojo+9EDYZbDWrsUjRxARCwtx6VKzemYBpRJFInR2FizDGo3mhRdeAEtLU65evfqf//zHuNrEsPyVX1PFWktLyw8//JCammrBUlueVqvlSxQBID4+3pS65GvXrkVGRvKb+Pv788toNRpNcnKyRCIBAHd3d7lc/tBJ1y6DFR2Nt28jIup0aOb6FgssWoQAOHu2kG1WVlY+9dRTAPD+++938TZDUd4HH3zAj3+lUin/ww0ICDC8LTU1FQCmTJkiZBfZk8vl/FAsLCysi9txer0+IyODX77g7OycnJzc3t6OiPn5+fw1KcdxkZGRJk6MdRmsNWuQnwU+fx67/I+xnlqNTz2FAHh3hk8whtKU3feW5qSnp7/++usjR47sbEqib9++Y8aMMX7qC//z/eabbwTuInu5ubl8vVNnw/kLFy7whcEAMHXq1PLyckSsr6+Pj4/nJ2B9fHzMeqJnl8FqasLoaIyPx6gorK7G6Gj86iszvyNT7dyJAOjvz6TxVatWAYBUKr1kdGGbYPSX0N3c3IwLqvLz82/zh2oj33//Pdxd/sqkl4yVlpbyDwgZMGDA6Xt/fbds2cIf0gYOHGi42s3KyuIP9vb29omJiebeYzD5qpC/tS2VIpsH+rz0EgLg55+zaBv1en14eDgAjBw50jDa5c99hYWFDyxW6bjUtnfv3mKxeCn7sSY7tbW1/OhbIpFkZmYaXlcoFE5OToZBukql4gv8AeC3v/2tZYVi5kw3/PnPCIBDh2KH32YrXbqkGDfuIy+v68yeFNRVaUp9fX3HVQ8cx3U8OW7ZsqUbnpDDVHt7O19cznFcYmKiYQx+7do1/qupqan802nc3NxMGaR3xpxgtbRgQMDPlc+CPnlhwYIFwH4J6//+979evXoBQGRkpOlLbRMTE7/44ovOJr4fU3K5nJ+gCg8PNwznCwoKRtz94xbh4eFW/gqZOUFaWvpz8cyqVdbs1Vhrayv/DLuzZ88K1WZnsrKyJBJJz549jTNk+lLbJ8mhQ4dcXV35y96SkhLDIN3b2/vQoUPWt2/+zPuBAygSoViMQuwe794wHz16tCCtPVRVVdWSJUssXmr7JLl48SJ/U5W/Neng4LB06VJr6veNWXRLZ8mS2716RU2cWFlZaX0P+DnMTZs2Wd8UMVdNTc2ECRMSEhLGjh3Lr2kTikXB0uli33gDAIKCgqysdCspKeE4rmfPnuye8EkeSqfTCT58tOhPQohEH6WlyWSyU6dOvffee5a0cNfnn3+OiG+++aZhppt0P5FI9MCrYGtY/nysoqKiMWPGtLa2btmyhX9IxkMhYlVVlfKu0tLSvLy85ubmwsLC++62ksedVQ9e27Fjx1tvvSWRSI4fP84/JMNYfX19cXFxSUmJ4TlsCoWiubnZ+D39+vVbv349vxiQPEmsfaJfXFzcpk2bPD09P/nkk5qaGsOhqKysTK1Wd3z/gAEDfH19fYzQseqJZG2w1Gr1iy++qFAoGjr8TVk3N7f7qrN9fX35KUryxBPgGaRVVVUqlSopKcnnXs6Ml12QR5mN/yY0eVLRX6AkTFCwCBMULMIEBYswQcEiTFCwCBMULMIEBYswQcEiTFCwCBMULMIEBYswQcEiTFCwCBMULMIEBYswQcEiTFCwCBMULMIEBYswQcEiTFCwCBMULMIEBYswQcEiTFCwCBMULMIEBYswQcEiTFCwCBMULMIEBYswQcEiTFCwCBMULMIEBYswQcEiTFCwCBMULMIEBYswQcEiTFCwCBMULMIEBYswQcEiTFCwCBMULMIEBYswQcEiTFCwCBMULMIEBYswQcEiTFCwCBMULMIEBYswQcEiTFCwCBMULMIEBYswQcEiTFCwCBP/B+0HtX4QfBreAAAAAElFTkSuQmCC" alt="Mol"/>

>  <Name>  (5) 
BRAF_HUMAN_3OG7-A_alignment_L1F003::CDK2_HUMAN_2W06-A_alignment_L1F001::JAK2_HUMAN_4AQC-AA_pocket_L1F003::CHK1_HUMAN_4QYH-A_alignment_L1F006#CHK1_HUMAN_4RVM-A_alignment_L1F006::

>  <score_inter>  (5) 
-24.1658

>  <best_rmsd>  (5) 
1.63

>  <Lfrag>  (5) 
(30306, 316, 18530, 13135)

>  <SA_score>  (5) 
2.99

>  <QED>  (5) 
0.78

>  <LogP>  (5) 
2.4

>  <clogp>  (5) 
2.39

>  <NAR>  (5) 
3

>  <NCA>  (5) 
0

>  <nrot>  (5) 
3

>  <TPSA>  (5) 
67.2

>  <HBA>  (5) 
4

>  <HBD>  (5) 
2

>  <NRB>  (5) 
3

>  <NHA>  (5) 
23

>  <RoF>  (5) 
0

>  <Frag>  (5) 
0

>  <Lead>  (5) 
1

>  <Drug>  (5) 
1

>  <PKI>  (5) 
1

>  <PAINSA>  (5) 
0

>  <PAINSB>  (5) 
0

>  <PAINSC>  (5) 
0

$$$$

     RDKit          3D

 22 25  0  0  0  0  0  0  0  0999 V2000
    8.8168    9.1719    5.1131 C   0  0  0  0  0  0  0  0  0  0  0  0
   10.0216   10.0910    5.2166 C   0  0  0  0  0  0  0  0  0  0  0  0
   10.8590   10.1150    4.0481 O   0  0  0  0  0  0  0  0  0  0  0  0
    9.9845   10.5947    3.0104 C   0  0  0  0  0  0  0  0  0  0  0  0
    8.7772    9.7027    2.7616 C   0  0  0  0  0  0  0  0  0  0  0  0
    7.9932    9.5932    3.9885 N   0  0  0  0  0  0  0  0  0  0  0  0
    4.8204   10.3321    1.0501 C   0  0  0  0  0  0  0  0  0  0  0  0
    6.1354    9.4967    5.3442 C   0  0  0  0  0  0  0  0  0  0  0  0
    4.7419    9.5565    5.4153 C   0  0  0  0  0  0  0  0  0  0  0  0
    3.8857    9.7848    4.3950 N   0  0  0  0  0  0  0  0  0  0  0  0
    6.7239    9.6899    4.0858 C   0  0  0  0  0  0  0  0  0  0  0  0
    3.8886   10.2030    2.0422 N   0  0  0  0  0  0  0  0  0  0  0  0
    6.0837   10.1719    1.5784 C   0  0  0  0  0  0  0  0  0  0  0  0
    5.8927    9.9313    2.9784 C   0  0  0  0  0  0  0  0  0  0  0  0
    4.5221    9.9605    3.2242 C   0  0  0  0  0  0  0  0  0  0  0  0
    7.1554    8.9976    9.8831 N   0  0  0  0  0  0  0  0  0  0  0  0
    7.7777   10.0307   10.6554 C   0  0  0  0  0  0  0  0  0  0  0  0
    6.4493    9.4884    7.6332 C   0  0  0  0  0  0  0  0  0  0  0  0
    6.9932    9.3129    6.4248 C   0  0  0  0  0  0  0  0  0  0  0  0
    8.2903    8.8663    6.6230 C   0  0  0  0  0  0  0  0  0  0  0  0
    8.5165    8.7760    7.8845 N   0  0  0  0  0  0  0  0  0  0  0  0
    7.3719    9.1695    8.5343 N   0  0  0  0  0  0  0  0  0  0  0  0
  1  2  1  0
  1  6  1  0
  2  3  1  0
  3  4  1  0
  4  5  1  0
  5  6  1  0
  7 12  1  0
  7 13  2  0
  8  9  2  0
  8 11  1  0
  9 10  1  0
 10 15  2  0
 11 14  2  0
 12 15  1  0
 13 14  1  0
 14 15  1  0
 16 17  1  0
 18 19  2  0
 18 22  1  0
 19 20  1  0
 20 21  2  0
 21 22  1  0
 16 22  1  0
 19  8  1  0
  6 11  1  0
M  END
>  <Smiles>  (6) 
CNn1cc(-c2cnc3[nH]ccc3c2N2CCOCC2)cn1

>  <MW>  (6) 
298.2

>  <2D_mol>  (6) 
<img data-content="rdkit/molecule" src="data:image/png;base64,iVBORw0KGgoAAAANSUhEUgAAAMgAAADICAIAAAAiOjnJAAAABmJLR0QA/wD/AP+gvaeTAAAbfklEQVR4nO2de1zUVfrHP9+5AIPcRFHRMgU1L2gamutqEmaYaSXL4laI7oqSiWmKhWZlZSle0i66Oe1LW36ZraRpRGqimVle1lsK3qUV8YY3YLjMfZ7fHwcnJDCH+Z5hZM775csXc17zfZ4zw4fzPd9znuc5EhFBIJAbRUN3QNA4EcIScEEIS8AFISwBF4SwBFwQwhJwQQhLwAUhLAEXhLAEXBDCEnBBCEvABSEsAReEsARcEMIScEEIS8AFISwBF4SwBFwQwhJwQQhLwAUhLAEXhLAEXBDCEnBBCEvABSEsAReEsARcEMIScEEIS8AFISwBF4SwBFwQwhJwQQhLwAUhLAEXhLAEXBDCEnBBCEvABSEsAReEsARcEMIScEEIS8AFISwBF4SwBFwQwhJwQQhLwAUhLAEXhLAEXBDCEnBB1dAd4IXBYDCZTAEBAQ3dkZrs27evsrLSz88PgL+/v0qlUqvV1V/e/vI9exAdjcJCNG+OceMwfTo6d3ZFtx2lsQnrypUrmzdvzs7O/u677+Lj49u0afPWW281dKeqsFgsqamp27dvz83Nres9Aweu3r37WT8/AAgIgFIJb2/4+gJAUBC8vPDGG2jfHlotZs1yVb/rRWMQls1m279/f3Z29rfffnvo0CF2tKckSRkZGRaLpU+fPsOHD2/oPgLAhx9++OGHHwYHBw8cOLCiogKATqezWq0mk8n+UpJ8zGYUFwOo+r86/v4AMHw4Nm/GK6+4tvcOIt29J6zqdPjhhwPr1y/duHHjlStXWKOfn99jjz32xBNPDBs27D//+c+0adNCQkLy8vJatGjRsL09f/58ly5dysvLs7Ozhw0bdpt3mkyoqACA0lLYbDAYoNcDQHEx1Gp4e2PDBrRqhZAQbN/uvrdC0N1Gfj5ptTR8OHl50YABp9inaNeuXXJyclZWlsFgsL/TarVGR0cDGDFiRAN2mPGXv/wFQHx8vJN2du+mtDQqLaVBgygpiY4fl6V38nN3CMtopK1baepU6tiRgKp/KhU9+aRhwYIFR48erevCwsLCoKAgAKtWrXJlh2uwefNmAP7+/ufPn3fSFBMWEU2ZQl26CGHdMbt3k48PXb1KRJSURGvWUFwcBQT8pqdmzSghgb74gm7cqOXyU6dOLV68ePr06faWFStWAAgMDCwoKHDVh7iFysrKsLAwAEuWLGEtV65cqbc1u7Dy80mhoIQEWrtWlm7KjDsKq0sXeucdIqKkJPr3v6v0FBZGkydTTg6ZTDUvsVgsO3fuTEtL69q1K7szqtXq4uJi+xvYbWjw4ME2m82FH6WKV199FUD37t1NJhMR6XS6e+65JzY2trS01EnLn3xCAHXoUMt30uC4o7BefpkGDCCTiZKSKDeXPv6Yzp6t5Z1FRfTpp5ScXFJ9sSo4OPi5555bvXp1ZWWl/Z1Xrlxp2bIlgGXLlrnukxAR0cmTJ729vRUKxa5du1jL1KlTAfTp08dqtTpp3GKhrl0JoKVLne6o3LijsNLSaMkSWrWq9slpXh6lp9PgwaRSEUCSRK1aRYaFhU2ePDknJ8dUxx/vhg0bAPj6+p48eZL7Z6jGoEGDADz//PPs5ZEjR9RqtVKpPHjwoCz2168ngEJCyOnhT2bcVFi1PvVcv06tW/822fLxoaFDadkyOnu25E4sjxo1CkC/fv0sFguv3t/KZ599BqBZs2ZXr14lIqvV+uc//xnASy+95Lxxo7Hqh/79CaDZs503KSduKiyq46nn/vupRQtKTKTMTNLpHLNcUlLStm1bAHPnzpWtu7d1FxoaCiAjI4O1aLVaAK1atSopuaO/hLo4c4aGDqXExKqXe/aQJJGfH1265GSX5cQdhfXCC5SZSWvXkkJRU1iXLztlfOvWrZIkqdXq/fv3O2XoDpgwYQKAhx9+mD0xXLt2rXnz5gAyMzOdtHz2LHl7k0JBBw5UtYwYQQC98IKThuXE7YRFRBkZBNDo0VyMp6SkAOjatater+figIiI9u3bp1Qqvby87GtsY8aMARATEyOL/WnTCKAhQ6penjhBKhWpVHTsmCzmZcAdhcWeoseN42K8oqKiU6dOAGbMmMHFAZHFYnnwwQcBzJw5k7Xs3LlTkiRvb2+5Hh1u3KDgYAIoJ6eqZfx4atKkfOpUZ4dDuXBHYX30EQGUksLL/u7du5VKpUKh2LFjBw/7H3zwAYC2bduWl5cTkdls7tGjB4C3335bRi/z5hFADzxAbNXi/HlTu3bhkiTt2bNHRi/1xh2FtWgRATRtGkcXbNEyLCxM5+gjwB9x6dIltomUlZXFWubNmwegY8eO8t58KyvpnnsIoHXrLrCWWbNmsVmdjF7qjTsK6913CaCbtxEumEym3r17A3hB7hnvyJEjq297FxQUNGnSBECO/aYlH6tWXYqI6BcWFmY0GolIp9OxII7s7GzZfTmKOwpr9mwC6M03+Xo5evSoj4+PJEkbN26Uy+aWLVvYMuz//vc/1vLUU08BeO655+RyUR2LxdKtWzcAH3zwAWt5//33AXTp0sVsNvPweOe4o7BmzCCA5s3j7ig9PR1A69atr1+/7rw1g8Fw//33A1iwYAFrWb9+PYCAgIALFy44b79WsrKyADRv3pztPBqNxvDwcAArV67k5PEOccdAv2nTsGQJFi/G1KnyGy8oKLjvvvvYz1arNSoq6ueff+7QoUNUVBRbIGB3rsDAQIVC4e3t7evrCyAoKEiSJB8fH41GA6Bp06YANBoNG/PYpGrx4sXvvPNOt27dDh06pFar9Xp9586dz507t3TpUrbGwYlBgwZt3779tddemzNnDoDVq1cnJCS0adPm1KlTrPMNQ8PqulYmTiSAeOwXf/rppz4+PitWrLC3pKene3l5SZLk/Dfp7+8vSdLOnTvtxtevXx8bG8t7B2nv3r2SJGk0msLCQiKy2WyRkZEA5s+fz9Xv7XHHmHejEQC8vWU2m5ubm5KSYjAY7DLKzc19++23TSbTxIkTe/XqZbPZjEZjZWUlALbrYjAY9Ho9gOLiYgB6vZ5FqJaUlACorKw0Go02m620tBSA2WwGwAY8xogRI0aMGCHzx/gdDz30UGxs7Ndff719+/bExERJkubNmxcTEzNnzhyj0Tho0KA+ffp4eXnx7kZNGlDUdTFqFAH02Wdy2tTpdJ07dwYw7ubCq71l/PjxsriYPn06gOjoaFmsOcSvv/5aPYz24sWLGo2mWbNm7FesVqsjIyPT0tKysrKqh6lxxR2FFR9PAK1ZI5tBm80WFxcHoEePHixOy97ywAMPVI/ccobi4uLg4GAAW7ZskcVgvXnmmWcA9OrVa+LEiREREdVv9CqVqm/fvqmpqZs2HZTjiaVO3FFYTz1FAG3YIJvBRYsWAQgKCjpz5gxrWbBgAWvJz8+XzQ3R/PnzmVidD+KrNzk5OQB8fX1//fVX1qLT6XJyctLS0vr372+/Jw4Y8CmLy01OpoyM2kMpncEdhTVkCAG0aZM81nbt2sWm5+vWrbO3qNVqSZK++uoreXzcRK/Xs8iczz//XF7Ld4jRaGT397pm7mVlZVu2bHn99ddjYwt8fH4LbmMhzv/4B336KZ05UzPz4Phx2r2bpkypMsIie2+POworOpoA+v57GUwVFRW1adMGQBoL8iK6fPkya+G0Cb1y5UoA7dq1q56I5jLefPNNAN26dasrkrY6BgPt3EnvvktDh5K//y0iGz/+lsyDRiIsIqqsJOeXjq1W62OPPQYgKiqKrURbLBbW8sgjj3Bam7ZarT179kS1nByXcfr0abau9r3jf5QWC+XlkVZL8fEUEkKLF9+SeXDXC+v3I7AzzJw5E0DLli3tC98zZsyo0cKD7OxsAM2bN3cyUtRRnnjiCQB///vfnbRjs9HPP9fMPNi9m9q0oagoioqiVq3uQmHVGIHrTXZ2tkKhUKlUP/zwA2v55ptvJElSqVScomWqw3IoXn31Vd6O7KxZswZAcHBwUVGR89Z+n3ng6IjldvWxWMULs9kpIwUFBWPGjLHZbHPnzo2KimIt7E953rx5AwcOlKevdZOeni5J0pIlSwoLC3n7AlBWVjZt2jQA8+fPl7FKRUAAunfHrl31udbthKVQIC4OmZlVLzMysHkzLBYHLBiNxri4uOvXrw8fPpwtWtpbnnzyydTUVA69rkmfPn3i4uL0ej3bv+PN66+/fuHChYceemjs2LHyWp48GSdP1utK54dNWTCbKTu75gicm0vNmxNAwcGUnEw7d9KdZDK/+OKLAMLDw+2rzOPHjwfQoUMHV0568vPzvby8lEplXl4eV0eHDx9WqVQqlYqVcJKRn36iJk3okUfqc+3thPXTTz/dqLVAgtwcO0Z9+pAk0Xvv3ZL7deAAzZlDXbrcstbyxht04sTtrB0/fjwyMvLAzRSWzz//HICPj4+9xWVMnDgRwNNPP83PhdVq7devH4DU1FTZjR85QgBFRNTn2jqFpdfrQ0ND/fz8Jk+ezO8ZymqlJUtIoyGA2rWjjz++peKFffJ+8CBNm0Zt2vymsN69afFiunSp9p0ve42GI0eOsNCR6hENLqOoqMjf3x9A9ZAHefn4448BhIaGOl8J4vdcvEgAtWpVn2vrFNa5c+diYmLY7VKj0UyaNEn2ai0FBTRoUJVQ4uNrrx5THauVdu6kyZOr7o8tW1rVap/+/ftrtdpav9aysjK2DJ2UlCRvz++c2bNnA+jbty+PeiSXL19mkWH2TQV5MZlIkkitvqMZSA3+INDv8OHD77333urVq61Wq1qtfuaZZ2bOnNmlS5d6Tedu4csv8fzzKC5GixbQauFQdInBgI0b8eOPh5Yv72c0GgH4+Pg8+eSTCQkJjz/+uLe3NwAiGjly5Nq1a3v06LF79+6GCnkrLy/v2LHj5cuX169fXz2E5vjx4xMmTGCTMFbUxM/PT61Wq1QqNsjVqHsbEBAQGRnZsWPH6sYTExNXrVo1ZMgQVn+LB4GB0OlQUoLAQAevvBP15eXljRo1ihX0VSgUI0eOPHTosMMavklRUVXmLkBxcVXLofWjpKQkIyNj+PDh9mLDQUFBiYmJWVlZCxcuBODv73/i9jMy/ixduhTA/fffX32t/+eff3b0d/zPf/6zutkdO3aw+D5599FrEBZGAN3cu3cAB0KTz549u2TJkn/96196vf6RR+aZzTPeeguPPurYt7NxI8aNw6VLCAzEggVITnb0662d8+fPr1mzZtWqVb/88gtrUalUVqv1q6++ckGo3e0xm83dunU7ffq0VqtNvvmBy8vLDxw4YDabLRZLWVkZgLKyMovFYjaby8vL8bu6t6WlpePHj3/05tdtMpl69ux5/Pjxd955ZxbP+sl9++K//8WePejb18ErHVXihQsXXn45LTS0lA05UVH03Xd3dGFJCSUnVw1UgwfTuXOOer4jjh07Nnv27A4dOsycOXPRokVcfDhOZmYmgNDQUJbC6jzvvvsugE6dOvHe6n7iCQKoHulk9VzHunaNZs+uyvJm+bgZGXSb2O6cHLr3XgJIo6H0dOIdrWSz2e5ke99l2Gw2tigwffr069ev37hxw5nowrNnz7IA6G3btsnYyVoZPZoA+ve/Hb7QqSyd8nKsWIEFC3DxIgB06ICXX8bYsahxusKUKfjoIxChXz9kZODWCainsHXr1piYGI1Gw2Lq7dSa8OPr68vqAAYGBgJo0qRJ9Wn+t99+y2a9rP4WV157rTwriyZO1E+Y4OBOkfOirqykpUvpvvuqRq9HH60ZpDB2LKnVNHv27Ya0Rg/LYQwMDGzatGnTpk19fHzq/ctu0aKFl5eXjHm2t4Hdc2c6npYuQ5aORoOUFCQn44svkJ6Ov/4VwC3HckyejKlTERHhvKu7lXPnzrFNw7Vr1w4ePNjeTnUk/FRUVJhMJqvVqtPpAJSXl1ef5mdlZe3atWv8+PF79+5lQYv8YDW9rl275vCV8grcaiWzuWaBWretRe4y5E20N5lMLCynV69eZWVlstisi3Xr1gGIjY119EKZoxsUiqoJVo0gBU9mw4YNWVlZAQEBbGnNedRq9ZdfftmpU6dDhw797W9/s1qtspitlXqPWBzDZsaOxcqV/MzfHVRWVrL623Pnzm3durVcZoODgzdt2hQSErJx48ZXeB7X5I7CciZMrNHw5ptvnj17NjIykpUklZGwsLB169Z5e3svXrx42bJlcpk1m80//vij/aW7zLEYNY7l8Ng5Vl5enlqtVigU/KrsffHFF5IkKZXKb775xklTFy9eTE9Pv/feexUKhT0n0WKxKBQKpVLpaKakuwT6NT5sNvrHP/7Px8dn0qRJXB299tprAPz9/Q8frs8Grs1m27JlS2xsrH2/tVu3bvZzNIiIpXdfu3bNIbO8RiyHAu8bJStXsrix07zDVm02W0JCAoD77rvvsiP1yktKSrRaLSvdBsDLyys+Pj4nJ6d6hI/NZrv33nsBOLqXL4TFhevXKSSEAFq92hXu9Ho9O/MiMjKyoqLiD9+/f//+5ORke2Gc1q1bp6WlsSpIdkpLS7VabUREBICkpKSLFy861CUhLC4kJVXt0LvsuLGrV6926NABQFxcXF3zIYPBkJmZaV+hlSRp8ODBmZmZNXJ3Dx48OG7cOLvs2rRps8HxQhq8hOVQcmMjY+9eUijIy8vVTy3Hjh1jW42/34HJz8+fNm0amy0BCA4OTk1NPX36dPX31JAdgP79+2dmZtZvO1+MWDJjNlPPngTQG280gPft27ezejLLly+v3v7JJ58wrURGRmq12hq3yzNnzqSlpYWEhLD3BAQEJCcn5zr3axPCkhlWpD48nHieqHI72ImyarV669at9sby8vIJEybs27ev+jutVmtOTk58fLxSqWSSevDBB7VarSxBY0JYclJYSH5+9YyMkxGWphsYGFhXSmNRUVF6enr79u2Znry9vdnzoIx9EOtYcrJ+Pfn6ktMn1TuL1WqNjY0F0L59+xqlHNjzIKv9DCA8PDw9Pf2qM3kHdSCEJTO//koOPphzobKysm/fvgAGDBhgMBh0Op1Wq33ggQeYnhQKBXse5FfRWQjLWeQtvSQjFy9eZGubnTp1sh+b3bJly1mzZsmeIvp73LEctyupqKhYuHChRqOpKyw4IOBBpTJYqQT71fj7Q6WCWg0/v9+MVI9qdB9CQ0M3bdo0cOBAi8Wi0+kiIyOTk5NHjx7tTPCqA/BWrjuzefPmvn+U1tS795XqNRRr/EtMdPeoxuLi4j179ji5dlAPPHfE0uv1KSkp+fn5MTEx7PSAWsOCmzaViGCxoKwMAMrKYLHAZEJFBQCwTBR3jmoMCgr6wz8eHniusObOnZufn9+9e/fs7Gy1Wl0/I3o9Dh8GgLFjERuLm8/vAvcrvOYaTp8+vWjRIoVCsXz58nqrCsDNx3YR1VgTDxXWCy+8YDAYkpKSWFCALLDidyaTXPbuclw8p3MHVq1aBaBZs2ayLwwuXUotW3rQTsNt8LgRS6fTseyDRYsWsYBuGTl5EkVFmDlTXqt3Jw2tbFfDyjcOGDCARyW0q1cpIIAA4l9Uwd3xLGHt379fqVSqVKpffvmFk4u33yaAHnrIdSF+7okHCctqtbIVHfu5OjyorKR77iGA1q7l5+QuwIOE9dFHHwFo27Yt77T05csJoE6dyJ0qKbkaTxHW5cuX2Vbg119/zduXxVJVQvzW2o6ehacI69lnnwUwdOhQ17hbt44AatGCdDrXOHQ7nCq8drewY8eO6OhojUaTl5fX3iXbLkQYMABAwdNPb3/llb+7wKPb0dDK5o790NH09HRX+t25878A/P39ZTmO666j8Qvrrbfewh0fOiovrCxWSkqKi/26A438Vpifnx8REWE0Grdt2xYdHe1i7ydOnOjevbskSUePHu3oYaVXG/mWzpQpUwwGw5gxY1yvKgCdO3ceM2aM2WxmdTs8i4YeMjki76Gj9ePChQu+vr6SJFWv3+IJNFph6XQ6Vvj1k08+adiesIOoBw4c2LDdcDGNdo5VWFg4bNgwvV5/8uRJhaIh7/ilpaXh4eHXr1/fuHHj0KFDG7AnrqTRzrGKiopyc3OvXLlSXFzcsD0JDAxMS0sDwE639xAarbB69+79+OOP63Q6VgK/YWHnLrE9JU+hoe/FHDly5IhCofDy8jpTj2PR5OPMmTMsb/H7779vwG64mMYsLCJKTEwEMGrUqAbsw7BhwwCMGTOmAfvgehq5sAoLCzUajUKhcP1J4wx2oFzTpk09bWOnkQuLiFJTUwHExMS43rV9yUOr1bree8PS+IV148YNViJR3vpPd8JLL70EoE+fPo4WSW8ENNqnQjtNmzZlaTmr2KGJriI3N3fZsmVKpVKr1TbsQlrD0NDKdgWVlZVrhg+3SZKLqmMTWa1WdqTq1KlTXePR3fAIYRERrVhBALVrR5wPUWYsX74cQGhoKO/TA9wWjxGWxUIREQTQ++/zdnXt2jWWCvvll1/y9uW2eIywiOibbwig5s2J8ygyevRoAEOGDOHqxc3xJGER0aBBBNCsWfw8/Pjjj5IkeXt7nzx5kp8X98fDhLV3L0kSaTR067kxcmE0Grt27Qpgzpw5POzfRXiYsIgoLo4ASk7mYXvu3LkAOnbsqG+o4wPchkYbj1Unp04hIgJEyM1F584yGj537lzXrl0rKiq2bt366KOPymj5bsTzSkV26oSXX0ZIiOx1HSdNmlRRUZGQkCBUBcDzRiw+bNiwITY2NiAg4Pjx4zIeKn734nlbDXbWrUN0NAYPxuzZTm712I+qnzdvnlAVw1NHrIICJCRg2zZ4eyMlBX37onXr384FCAiAUgkvL7DDIAMDcdvNvldeeWXhwoWRkZF79+61n6Tl4XiqsD74AE2aYNw4ADhxApMmYdu227z9Lx07bjx3ztfXF0BQUBBbqWIvNRoNO6R+7969kZGRLun9XYDnTd4Zly5h4MCqn0NDUVyMwYN/OxegtBQ2G4xGVFYCQElJuclkNBqNRiOA32dnPPvssz179hSqqo6nCis0FJcuVf186RLCw29/sMQWwGAw6PV63BRW9Zft27cPDw/n3ue7Ck+9FZ49i9GjkZMDb2+8+CIefhgjRzZ0nxoVnjpitWuHF1/E449DqcSf/oT4+IbuUGPDU0csAWc8eB1LwBMhLAEXhLAEXBDCEnBBCEvABSEsAReEsARcEMIScEEIS8AFISwBF4SwBFwQwhJwQQhLwAUhLAEXhLAEXBDCEnBBCEvABSEsAReEsARcEMIScEEIS8AFISwBF4SwBFwQwhJwQQhLwAUhLAEXhLAEXBDCEnBBCEvABSEsAReEsARcEMIScEEIS8AFISwBF4SwBFwQwhJwQQhLwAUhLAEXhLAEXBDCEnBBCEvABSEsAReEsARcEMIScOH/Ac9dDGsdGn0bAAAAAElFTkSuQmCC" alt="Mol"/>

>  <Name>  (6) 
CHK1_HUMAN_2WMU-AA_alignment_L1F002::BRAF_HUMAN_3OG7-A_alignment_L1F003::CHK1_HUMAN_2E9V-A_alignment_L1F012::PDPK1_HUMAN_5HKM-A_alignment_L1F004::

>  <score_inter>  (6) 
-20.5964

>  <best_rmsd>  (6) 
0.69

>  <Lfrag>  (6) 
(18777, 30306, 293, 8749)

>  <SA_score>  (6) 
3.101

>  <QED>  (6) 
0.77

>  <LogP>  (6) 
1.4

>  <clogp>  (6) 
1.44

>  <NAR>  (6) 
3

>  <NCA>  (6) 
0

>  <nrot>  (6) 
3

>  <TPSA>  (6) 
71.0

>  <HBA>  (6) 
6

>  <HBD>  (6) 
2

>  <NRB>  (6) 
3

>  <NHA>  (6) 
22

>  <RoF>  (6) 
0

>  <Frag>  (6) 
0

>  <Lead>  (6) 
1

>  <Drug>  (6) 
1

>  <PKI>  (6) 
1

>  <PAINSA>  (6) 
0

>  <PAINSB>  (6) 
0

>  <PAINSC>  (6) 
0

$$$$

     RDKit          3D

 25 28  0  0  0  0  0  0  0  0999 V2000
    8.5809    8.7655   10.1150 N   0  0  0  0  0  0  0  0  0  0  0  0
    9.8992    9.4063   10.3493 C   0  0  0  0  0  0  0  0  0  0  0  0
   10.2171    9.9128   11.7765 C   0  0  0  0  0  0  0  0  0  0  0  0
    9.4701    9.2538   12.8037 O   0  0  0  0  0  0  0  0  0  0  0  0
    8.0848    9.1275   12.4838 C   0  0  0  0  0  0  0  0  0  0  0  0
    7.9529    8.1650   11.3028 C   0  0  0  0  0  0  0  0  0  0  0  0
    4.8204   10.3321    1.0501 C   0  0  0  0  0  0  0  0  0  0  0  0
    6.1354    9.4967    5.3442 C   0  0  0  0  0  0  0  0  0  0  0  0
    4.7419    9.5565    5.4153 C   0  0  0  0  0  0  0  0  0  0  0  0
    3.8857    9.7848    4.3950 N   0  0  0  0  0  0  0  0  0  0  0  0
    6.7239    9.6899    4.0858 C   0  0  0  0  0  0  0  0  0  0  0  0
    3.8886   10.2030    2.0422 N   0  0  0  0  0  0  0  0  0  0  0  0
    6.0837   10.1719    1.5784 C   0  0  0  0  0  0  0  0  0  0  0  0
    5.8927    9.9313    2.9784 C   0  0  0  0  0  0  0  0  0  0  0  0
    4.5221    9.9605    3.2242 C   0  0  0  0  0  0  0  0  0  0  0  0
    6.7035    9.1939    6.5164 C   0  0  0  0  0  0  0  0  0  0  0  0
    7.9852    8.6418    6.5849 C   0  0  0  0  0  0  0  0  0  0  0  0
    8.6325    8.4891    7.8098 C   0  0  0  0  0  0  0  0  0  0  0  0
    8.0126    8.8690    9.0102 C   0  0  0  0  0  0  0  0  0  0  0  0
    6.7315    9.4140    8.9400 C   0  0  0  0  0  0  0  0  0  0  0  0
    6.0817    9.5697    7.7164 C   0  0  0  0  0  0  0  0  0  0  0  0
    7.1855   10.4014    0.7314 C   0  0  0  0  0  0  0  0  0  0  0  0
    7.2476    9.6435   -0.3743 F   0  0  0  0  0  0  0  0  0  0  0  0
    7.1886   11.6793    0.3173 F   0  0  0  0  0  0  0  0  0  0  0  0
    8.3584   10.2297    1.3486 F   0  0  0  0  0  0  0  0  0  0  0  0
  1  2  1  0
  1  6  1  0
  2  3  1  0
  3  4  1  0
  4  5  1  0
  5  6  1  0
  7 12  1  0
  7 13  2  0
  8  9  2  0
  8 11  1  0
  9 10  1  0
 10 15  2  0
 11 14  2  0
 12 15  1  0
 13 14  1  0
 14 15  1  0
 16 17  2  0
 16 21  1  0
 17 18  1  0
 18 19  2  0
 19 20  1  0
 20 21  2  0
 22 23  1  0
 22 24  1  0
 22 25  1  0
 19  1  1  0
 22 13  1  0
 16  8  1  0
M  END
>  <Smiles>  (7) 
FC(F)(F)c1c[nH]c2ncc(-c3ccc(N4CCOCC4)cc3)cc12

>  <MW>  (7) 
347.1

>  <2D_mol>  (7) 
<img data-content="rdkit/molecule" src="data:image/png;base64,iVBORw0KGgoAAAANSUhEUgAAAMgAAADICAIAAAAiOjnJAAAABmJLR0QA/wD/AP+gvaeTAAAXoklEQVR4nO2de1SU1fr4n2EYYEDAEARU0FPmDQQTwoMoal5Ycoi8gLUy+p6TaIqIlRqdNHGVqUl20GwdLx3xWktNl6GWAqE5CIiCN5AD6kFRTJD7dZhh3uf3x/Y3jig4l3eHyvNZ/uGamfd5N4vP7Muzn3cjQUQgCLEx6+wGEM8nJBbBBRKL4AKJRXCBxCK4QGIRXCCxCC6QWAQXSCyCCyQWwQUSi+ACiUVwgcQiuEBiEVwgsQgukFgEF0gsggskFsEFEovgAolFcIHEIrhAYhFcILEILpBYBBdILIILJBbBBRKL4AKJRXCBxCK4QGIRXCCxCC6QWAQXSCyCCyQWwQUSi+ACiUVwgcQiuEBiEVwgsQgukFgEF0gsggskFsEFEovgAolFcIHEIrhAYhFcILEILpBYBBdILIILJBbBBRKL4AKJRXCBxCK4QGIRXCCxCC6QWAQXzDu7AUTncLiy8kR1taOFxds9e/azshI9PonVdZnp7Oxja8spOA2FXZc9ZWWrSkqaBYFHcOqxui7UYxHPHhJE7Ow2EJ3DzxUVJS0tbzg6ultaih6ceqyuy7Gqqh1375apVDyCk1hdFw0AAEj5BCexui4CIgCYSSQ8gpNYXRcSi+ACy19xMoDE6rpQj0VwgevknTLvXReHixf7NzcLLi5gbS16cEqQdl08PT3z8/Pz8vI8PDxED05DYddFo9EAgFTKZTAksbouJBbBBRKL4IIgCABgZsbFAVoVPtuYUmHMtccisZ55tPV6nxYX17S2AoAEwFZHF9vS0ksbN3bv3l33KplMVl1dDQBfffVVt27d2CvsPwDQ08fHzNNTJpFYPaydlUTSgqioqXmiyuKkG8rLy8vLyw8ePOjv7z9ixAg7OzvTYxL6oO2xPuzT5428vCq1+tHPDL53b/fkyY+9XCaTqR93yfT1628EBDz2ksXu7i9bWT2x9FQEsWpra8eOHdvY2Hj16lUAkEqlAwcO9PHxGTVqVEBAwJAhQyR8Ng0IADhcWdnLwoL9mnMbGloFAQAEgAaN5sGH7t2rPH++trZW90K1Wh0bG9vY2PjZZ5/Z2NiwVxoaGti7bmPGCF5eakSlbhwAJaKXjU1GbS1TWd7+/MxUsZqbm4OCghQKxYsvvjhp0qQLFy7k5uaqdGrHHB0d/f39/f39R44c6evry34GQix0xTIUBweH6urqqqqqF154QfQ7miSWWq2eMmXKL7/84ubmlp6e7u7uzl68dOlSenp6Tk7OqVOnbt68qf0868xYT+bj40OdWedib29fV1dXW1tr0NRFX5XRWARB+Pvf/w4Ajo6OBQUF7X2suLh4z5490dHRPj4+5uYPrRVcXFymTp16+fJlo9tAmAKbqtfX1/MIbrxYH374IQDY2dmdO3dOz0saGxsVCkVCQkJ4eHjPnj2ZXmFhYbm5uUY3gzAauVwOAE1NTTyCGylWXXz8K87OVlZWJ06cMPrehYWFkyZNAoClS5caHYQwGgsLCwBoaWnhEdwosb77DgFUffseO3TIxNv/9ttvAODh4WFiHMIIWGq0tbWVR3DDJ+8HD8KMGSAIsHUrzJpl2LWPoNFoXFxcKioqCgsLBwwYYGI0wiDMzMwQURAEHksoA/eJUlPh7bdBo4GvvjLdKgCQSqXBwcEA8PPPP5sejdAfQRAQ0czMjNPC3BCxsrNh6lRoaYFPPoElS8RqwRtvvAEk1p8O141CMCCPdeUKjB4NVVUwaxZs3Qriad7U1OTk5KRUKktLS11cXMQKS3SMUqmUy+WWlpZKpZJHfL17LFdXGDwYQkNh0yYRrQIAa2vr8ePHSySS5OQzIoZtj9raWoOnlc8jrGamk3qshgb48EOwtISWFli/HhBBKgUOp7/9+OPV6OgX/P0djxwRPfYDGhoaFi5ceOvWrTNnzvj5+bHs/6hRowza0HhuqK+vt7Ozs7W1raur43KDjpaM8fF4+jQiYloaJiTwWJQyKirQ3BwtLbGujtctlErlhAkTAKDN9oVUKvX29o6Kitq5c+fVq1d53f7pg9XMdO/enVP8DsWKjMSGBtYKnDePUwsYgYEIgPv2cQmu0WhmzJgBAD179iwqKiotLU1KSoqNjQ0ICLB8+AQfe3v7CRMmxMXFpaSkNDY2cmnN00FFRQUA9OjRg1P8DsVauxYzMhART57Ef/2LUwsY69YhAM6cKX5kQRDmzJnDpDl//nybd1Uq1blz5xISEiIiItgmuhZzc/MhQ4bMmTNnx44deXl54resUykrK2PfNE7xOxSrrg4jIzEm5kHXxY3iYgRAe3sUfYPhn//8JwDI5fJTp04hYsf9UGlp6b59+2JiYgICAtiOB6Nv376XLl0SuWWdyp07dwDA1dWVU3w9tnTu3sV338WgIE4t0OLlhQB4/LiYMb/99lsAkMlkR48eRcTDhw87OztnZmbqc219fX1aWtrKlSuDgoIsLS27devW3NwsZuM6lRs3bgCAs7Mzp/h6iKVUoq0tSiRYUsKpEYzlyxEAo6JEC7hr1y6WWU5MTEREhULB9vM///xzQ0O9+uqrAJCUlCRa4zqV4uJif39/Ozs7mUwWERHBYzap3yZ0WBgC4MaNot9el9xcHDcOt28XJ1pSUhIr//rmm28Q8dKlSyytMHfuXCOirVy5EgBmzZolTuM6lW3btrFKLEdHR7Z28fLy6qCizjj0E2vXLgTAiRPFvTc/MjIyWA10XFwcIl6/ft3V1RUApkyZYtBmfl1d3b59+9RqdV5eHpvqcqoF+HOoqal5++232awxLCyssrIyPz/f09OTzUG3bNki4r30E6u6Gi0sUCbDqioR792GxEQMCUFEjIvDW7eMj6PtnObNm4eIZWVlrG7itddeUyqVBoUaNmwYAKSlpSEiC8JWAM8iaWlpffr0YZm8zZs3a19vamqKjIxktkVERDSItErTux5rwgQEwF27RLnrY0lMxPBwzMm5L9amTbhgAe7Zg8XFBgS5du0a23CcOnVqa2trTU3NK6+8AgB+fn5G1OB++umnALBw4UJEXLJkCQAsWrTI0CCdjkqliouLY088jxgxQjcP/MMPP7AK0h07drA+ftCgQRcvXjT9pnqL9e23CIBhYabfsj0SEzE5GefOvS/WuHEIcP+fiwuGhGBcHKakYAeVtKWlpX/5y18AYPz48UqlsqmpafTo0QAwYMCAsrIyI5p05swZlmsQBCE9PR0AXnrpJeN/ws6goKBg+PDhLC0XGxurUqm0b+3fvx8ABg8ezB47KCgo8PLyAgArK6sEkzda9BarpEQlk6UGBHBacpeUYGIiKhS4di2GheGtW5iejl9+iSEh6Oj4wDAAHDcuVpu3/N///qeNUFNTw0Yu1jmpVKq//e1vANCnT5+bN28a1ypBENjwkZuby2oSAYB3QqupqenatWvz5s3bvn37f//7X1NCafuhfv36KRSKNu9euXJFO8Fig2Nzc3NMTAwbFqdPn15TU2P0rQ0oTR4XGAgAR44cMfpm7XHmDHbrhsHBqFBgfT06OradYxUW4vbt+P77OHQoenuP0s2Pu7m5vfnmm/Hx8b6+vgDg4eFRWVkpCMI//vEPeNITRPoQFRWlXQTMnj3buGyF/qjV6tDQUEdHR+0PaGdnx3aZkpKSqqur9YxTXl4eGhqqnTnVtbML29TUxH4o9jE2W9i/f7+9vT3r6R/dq9ATA8T64osvACAyMtK4O7VHXh46OCAAvvsuCsKTP19fX69QKNasWRMSEtKjRw/tL8DBwaFXr163b99GxK1btwKAra2t/k8Qtcfx48cBwNvbGxGPHDkCAD4+PibGbA9BEN577z32syxZsmTatGlsMau7yzR8+PDo6Ojdu3fr9tZtSE5O7tWrF9vF2rNnzxPvq+3YBg4ceOHCBUQsLCxk3b+lpaVxw6IBYl2+fFn0JXdJCbq7IwCGhqJabfDlGo0mLy9v69atfn5+bMLOXler1ZGRkWw1ZyIqlYqtMa9fv65UKm1tbSUSidFja8csXrwYAKytrU+zohJEROxgy9zFxSUkJIRtmbM5eHNzc2xsLJunjxs37pbeq+tHJ1hKpVI7LE6ZMqXKwISAYU/psCX3o6O1cZSX46BBbNqEJs7c2LERDg4OaiP0fBIs97Nu3TpEDA8PB4ANGzaIfpcvv/wSACwsLI4dO8Ze0Wg0J06c0F3MNjY2njx5ctWqVa+//rqTk5OuZBYWFn5+fm5ubuz/a9eu1Wg0BjVAd4I1bdo0NuwePHiQfa/69u2bwSoS9MMwsdhXavHixQZd9Vhqa9HHBwHQ2xv1njl0xJAhQwDgt99+EyHWw+zduxcAAgMDEXH37t1s1SnuLbZv3y6RSMzMzPbu3at98eLFiwAglUqHDBkSERGxefPmvLw8QWe6oLtlLpPJ2ErFxcUlJyfH6Jb89NNP7MCjfv36ZWVlIeKNGzf++te/AsBGQ7ZeDBNLoVCIsuRubm5+772vpdLWgQOxvNzEYPdhOaeYmBhxwulQX19vZWUllUrLy8tramosLCzMzc0rKirEin/o0CFzc3OJRKKbt0TE9PR0X1/fR88lmDJlytq1axUKhe5DzLW1tZ999hkABAQEmNieoqIilvzr1asXSynn5uYaOgsyTCztkvvrr78uMXZPmh0lAgCTJ8+7ccO4GI8hOzsbANzd3QV9lgAGwp5R+89//oOIEydOBICdO3eKEjktLc3KygoAVq1a9dgPNDY2/v7776tXrw4NDW0z/MlkshEjRnz88cfsk+wLYGZm9scff5jYqubm5vnz52s33ZctWwYAc+bM0T+CwU9CJyQkjBp1f8Hv6uoaEhKyZs0ahUKhZ35LEIRZs2YBQI8ePfLz8w29e8eR2QzDlIGgPTZv3gwAoaGhiLhx40YAmD59uulhz549a2trCwDR0dF6XvJoxZi/v7/23ZCQEAD4/vvvTW+bLoMGDQKA1NRU/S8x5hH777//Pjg42MHBQffbY2VlFRAQsGjRogMHDty5c6e9a9nGSJuFj1jMnz8fAJYvXy565D/++OPNN988cOAAIt6+fVsikVhbW5tYbVJUVOTs7AwA77zzjqETbUZdXV1qampycrL2FZZnCWF7riJx/vx5AHBycjJoYWT8aTOIeP369R07dsTExPj4+LQ5fFe3M9Nu/a5evZp14L/++qsp922P5ORkAPDy8uIRXJcBAwZIJJJRo0atWbPm1KlTRhh2+/btvn37MglEXMmWlZVJpVJLS8v2MqJGwEpw5xn40INJYulSXV3966+/Ll++fOLEiW2ehLGxsRkzZkxwcPCjCx9x0c05cboFIiYlJUmlUt2Hxgytjq+oqBg8eDAbxcSqJtDCJir79+8XK2D//v0BwNBjhUQTqw2sM5szZ4722D5LS0tHR8f169dzuiNj5syZ2pwTD7SVXgsXLty1a1dUVNSwYcPaPPbZq1evsLCwb775JiMj49FCncbGxpEjRwLA0KFDDc066kN8fDwbXkWJdu7cObYUNTQrzkssXe7du5eUlLRp06Z79+7xvte+ffu0OSfRaVPppaWhoUF7oJzuNh/rzHx8fGJiYnbs2FFcXNzS0hIUFMRSNqav3R7LtWvXAKB79+6iHHz1ySfCsGFVK1YYMG1n/Bli/Zlol9x3794VN7K20mvatGkdfH0FQSgoKNi2bVtkZKSHh0ebqSfb3HV1deU6WLOahZSUFNNDvfQSAqAR1Y3Pm1iIyKplWM5JLNpUeul/YV1dnXbL3MHBQS6Xy+VyUX7lHcDSTvqnMNojKwsB0NUVjVizPodibdmyRZtzYqhUKkOLknVpU+lldByNRjN58mQA+O6779greXl5PM5fPXv2LAD07t3bxFzxRx8hAH7wgTHXPodisSW3lZWVdsn9yy+/6M51Oig4eZSmpia2zmKVXia2befOnQAwadIkRPzhhx8AIDg42MSYj6LNFZ89e9aEINi3LwKgIVvPD3gOxULEgIAAAGD5TETcsGFDm7mOu7v7W2+9tX79+uzsbN1q3TaoVCq2mePm5iZKqUx1dbVMJpPJZFVVVRUVFebm5uLmnLRER0cDwLJly4yOcPo0AqCbm15Fco/yfIq1du1aAIiIiNC+Ultbe/z48RUrVgQFBbEZtBa5XD569OiPP/5YN4WNOgfZOzk5mVgirMv48eMBgNXfBQYGAsA+DmehpKSkAICnp6fRERYuRAA0+tmR51OsoqIiMzMza2vr9oa/x+4ZhD38qIgRB9nrw4YNGwBgxowZiLhu3ToAmMnhLBRtrriwsNC4CMuXo5MTZmUZ2YDnUyxELCgoeOzwl5CQcObMGd3hr7Ky8siRI8uWLdPNVsfFxQGAhYVFm27MdNhWIzsJori4mOUgeBy2/s477wBAfHy80RHUaiPHQTTmOO5nh4aGhgsXLpw+fTo9PT0zM7OyslL7lkwm8/LyYof6jR07ts0BRv/+97+joqKkUunevXunT58uesN8fX1zcnKOHj0aHBzs5eV1+fLl5ORkVo1jIitXrmxoaFizZg0A/PTTT+Hh4QMGDFi0aJH2A3K5nFXpWFiMVKl6A4Bc/tAhje7ukJEBBw7A4cOwYgVERkJqKvTrB2PHwsqV8NZb0L+/fk0xWudnjo63zMPDwxMSEhQKhfYoEdGLT7R8/vnn8P/Lm1h13vz5800Pu2nTJgCQSqUshXH06FEbGxvdw5h08fNL0n2oTvvvo4/aPjmcmIhsn/CLL1D/Mw+f5x6rA6qqqrKysjIzMzMyMrKzs7V/pw8AbGxsGhsb4+PjWR02Dy5fvuzl5eXs7Hznzp3z58/7+vr27t371q1bphy5fujQobCwMEEQNm/ePHv27HPnzr322mv19fUjRozw9vbWfqy5uZkdk+zi8sndu8MBoLkZdM9NDg8HCwvo3RsOHgRn5/s91pEj0KcPZGfDzp3UY+lNa2trXl6edss8NjaWHVDDlZdffhkAWFFav379ACA7O9voaCkpKaxnWr16NZpc6dXmyWHjeiwSqy08Kpsfhc17WFXxggULwIS/VJWdjUOHXnF17bNgwQIUo9KLiaV9cpjEepY4deoUAPTv3x8RU1NTwdi/VHXlyv0jCObPvysIwr179/hVehkEidU5aB9Lyc/PV6vV7JFuQ3NOt27d33V5/XVUq7G+HqdOfQ8AvL29TTl2QRQM/CNNhEiYmZmxKgz27FdUVNTSpUvZQXt6UlUFEyfCzZswZgzs3QsaDUydCqmp/5o8+f+OHTvWZnehE+hcr7sySUlJAODn52fc5a2tOHs2enlhVRVqNDhjBgJgz55YVCRuM42ki6YbngZaWlqcnJwaGhpKSkrYYUmGggh1dWBnB3PnwpYtYG8PJ0/CsGGit9QYaCjsNCwtLVn9zAcffJCVlaVSqQyNIJGAvT0sXQpbtoBcDocPPy1WgQF/Vo7gQGpq6rZt23788UcAMDc39/b2ZrtMgYGBLLn1RDZuhAULQCaDQ4cgOJhvaw3C/MkfIbgxYcIEuVxuY2OTmZlZUFCQk5OTk5PD3goMnNOnz2Z/f/D3B29vMH/cLwoRTp8GMzNITHy6rALqsZ4e6uvrL168yLbMMzIyPDw2KBQz2VvW1vDKK+DjA6NGwZgx0LPng6sEAX7/HcaN65w2dwCJ9TSi0WgKCppPn+6WmQmZmVBU9OCtV1+FqKiHqg+Mmvdzh4bCpxGpVOrp2c3TE95/HwCgogIyMyErCzIywN8fAEAuh9zczm3jE6Ae69lj+/aHqg+ezh6L0g3PJHI5vPgi5Od3djvah8R6Vpk3D06e7OxGtA8NhQQXqMciuEBiEVwgsQgukFgEF0gsggskFsEFEovgAolFcIHEIrhAYhFcILEILpBYBBdILIILJBbBBRKL4AKJRXCBxCK4QGIRXCCxCC6QWAQXSCyCCyQWwQUSi+ACiUVwgcQiuEBiEVwgsQgukFgEF0gsggskFsEFEovgAolFcIHEIrhAYhFcILEILpBYBBdILIILJBbBBRKL4AKJRXCBxCK4QGIRXCCxCC6QWAQXSCyCCyQWwQUSi+ACiUVwgcQiuEBiEVwgsQgukFgEF0gsggskFsEFEovgwv8DKng0cu8WlmcAAAAASUVORK5CYII=" alt="Mol"/>

>  <Name>  (7) 
JAK2_HUMAN_4AQC-AA_pocket_L1F003::BRAF_HUMAN_3OG7-A_alignment_L1F003::CHK1_HUMAN_4QYH-A_alignment_L1F006#CHK1_HUMAN_4RVM-A_alignment_L1F006::M3K12_HUMAN_5CEP-AA_alignment_L1F015::

>  <score_inter>  (7) 
-25.6563

>  <best_rmsd>  (7) 
0.93

>  <Lfrag>  (7) 
(18530, 30306, 13135, 6719)

>  <SA_score>  (7) 
2.443

>  <QED>  (7) 
0.76

>  <LogP>  (7) 
4.1

>  <clogp>  (7) 
4.09

>  <NAR>  (7) 
3

>  <NCA>  (7) 
0

>  <nrot>  (7) 
2

>  <TPSA>  (7) 
41.1

>  <HBA>  (7) 
3

>  <HBD>  (7) 
1

>  <NRB>  (7) 
2

>  <NHA>  (7) 
25

>  <RoF>  (7) 
0

>  <Frag>  (7) 
0

>  <Lead>  (7) 
0

>  <Drug>  (7) 
1

>  <PKI>  (7) 
1

>  <PAINSA>  (7) 
0

>  <PAINSB>  (7) 
0

>  <PAINSC>  (7) 
0

$$$$

     RDKit          3D

 25 28  0  0  0  0  0  0  0  0999 V2000
    4.8204   10.3321    1.0501 C   0  0  0  0  0  0  0  0  0  0  0  0
    6.1354    9.4967    5.3442 C   0  0  0  0  0  0  0  0  0  0  0  0
    4.7419    9.5565    5.4153 C   0  0  0  0  0  0  0  0  0  0  0  0
    3.8857    9.7848    4.3950 N   0  0  0  0  0  0  0  0  0  0  0  0
    6.7239    9.6899    4.0858 C   0  0  0  0  0  0  0  0  0  0  0  0
    3.8886   10.2030    2.0422 N   0  0  0  0  0  0  0  0  0  0  0  0
    6.0837   10.1719    1.5784 C   0  0  0  0  0  0  0  0  0  0  0  0
    5.8927    9.9313    2.9784 C   0  0  0  0  0  0  0  0  0  0  0  0
    4.5221    9.9605    3.2242 C   0  0  0  0  0  0  0  0  0  0  0  0
    7.1554    8.9976    9.8831 N   0  0  0  0  0  0  0  0  0  0  0  0
    7.7777   10.0307   10.6554 C   0  0  0  0  0  0  0  0  0  0  0  0
   11.5033    8.9764    4.9093 C   0  0  0  0  0  0  0  0  0  0  0  0
   10.2873    9.6060    5.3271 O   0  0  0  0  0  0  0  0  0  0  0  0
   11.2364    7.4814    4.8279 C   0  0  0  0  0  0  0  0  0  0  0  0
    9.8889    7.2959    5.4737 C   0  0  0  0  0  0  0  0  0  0  0  0
    9.2305    8.6583    5.4371 C   0  0  0  0  0  0  0  0  0  0  0  0
    6.4493    9.4884    7.6332 C   0  0  0  0  0  0  0  0  0  0  0  0
    6.9932    9.3129    6.4248 C   0  0  0  0  0  0  0  0  0  0  0  0
    8.2903    8.8663    6.6230 C   0  0  0  0  0  0  0  0  0  0  0  0
    8.5165    8.7760    7.8845 N   0  0  0  0  0  0  0  0  0  0  0  0
    7.3719    9.1695    8.5343 N   0  0  0  0  0  0  0  0  0  0  0  0
    7.1855   10.4014    0.7314 C   0  0  0  0  0  0  0  0  0  0  0  0
    7.2476    9.6435   -0.3743 F   0  0  0  0  0  0  0  0  0  0  0  0
    7.1886   11.6793    0.3173 F   0  0  0  0  0  0  0  0  0  0  0  0
    8.3584   10.2297    1.3486 F   0  0  0  0  0  0  0  0  0  0  0  0
  1  6  1  0
  1  7  2  0
  2  3  2  0
  2  5  1  0
  3  4  1  0
  4  9  2  0
  5  8  2  0
  6  9  1  0
  7  8  1  0
  8  9  1  0
 10 11  1  0
 12 13  1  0
 12 14  1  0
 13 16  1  0
 14 15  1  0
 15 16  1  0
 17 18  2  0
 17 21  1  0
 18 19  1  0
 19 20  2  0
 20 21  1  0
 22 23  1  0
 22 24  1  0
 22 25  1  0
 22  7  1  0
 10 21  1  0
 18  2  1  0
 19 16  1  0
M  END
>  <Smiles>  (8) 
CNn1cc(-c2cnc3[nH]cc(C(F)(F)F)c3c2)c(C2CCCO2)n1

>  <MW>  (8) 
351.1

>  <2D_mol>  (8) 
<img data-content="rdkit/molecule" src="data:image/png;base64,iVBORw0KGgoAAAANSUhEUgAAAMgAAADICAIAAAAiOjnJAAAABmJLR0QA/wD/AP+gvaeTAAAb7UlEQVR4nO2deVSTV9rAnyRkARM2QVQEBBeW+Glxq0oBK6B2xGJ1mNpa21rHUGvr1Pacxplq6bRq0/G0xWpV3CoedRRPGYa2OArWpYrVAipWArLIFnYlhCUhkNzvj4sxjciW94ZQ7u/09CRvkue5MT/ue9+7vSyEEFAoTMMe6AJQ/phQsShEoGJRiEDFohCBikUhAhWLQgQqFoUIVCwKEahYFCJQsShEoGJRiEDFohCBikUhAhWLQgQqFoUIVCwKEahYFCJQsShEoGJRiEDFohCBikUhAhWLQgQqFoUIVCwKEahYFCJQsShEoGJRiEDFohCBikUhAhWLQgQqFoUIVCwKEahYFCJQsShEoGJRiEDFohCBikUhAhWLQgQqFoUIVCwKEWwGugCDkqtXr/J4vOrq6kWLFg10WawUWmP1jdbW1o0bNwYHBy9cuDAyMjImJqa9vX2gC2WVIEqvOXPmzNixYwGAy+VGRUXZ2toCQEhISE1NzUAXzeqgYvWKhoYGiUTCYrEAYMqUKb/++itCKCMjY9SoUQDg4eGRmZk50GW0LqhYPZOSkuLu7g4AAoEgNjZWq9UaXlIoFE8//TQADBs27NSpUwNYSGuDitUtVVWfrVmD2wwhISF37959/C0ajWbVqlUAwGKxpFKpTqezfDGtECrWk0lMRMOHN4nFjiKRTCbr3pj4+HgulwsAf/rTn5RKpcXKaLVQsbqiuBhFRCAABIAWLVKVl/fmQxcvXnR1dQWAiRMnyuVy0mW0cqhYv0enQ/HxSChEAMjJCcXH9+nThYWFkyZNAgB7e/uUlBRCZRwUULGMuHsXhYZ2VlTR0ai2th8xmpqali1bBgAcDkcmkzFexsECFesh33yDeDwEgMaMQd9/b04kvV4vk8nYbDYALF++vKWlhakyDiJYaMjeExohkEqhsRF0OvD2htmzISICVqyAuDhwdjY//I8//rhixYrGxsannnoqOTnZy8vL/JiDiYE2e+A4ehT961+dj99/H509i/LymM2Ql5fn5+cHAC4uLufPn2c2uJUzhMcKc3Jg1qzOx3PmwM2b4OvLbAZfX98rV65ERETU19dHRER8/fXXzMa3ZoawWP/3f3D9eufjX36BKVNIJHF2dk5NTX3vvfc6Ojr+9re/bdu2jUQWK2QIi/Xyy1BdDevWwZtvglAI8+cTymNjY/PFF18cOXKEx+OpVCqdTkcokVUxhMVis2H7dvjgA3BzA6GQdDaBQKDVak+fPs3hcEjnsgaGsFiYmhr45BPYu5d0nkOHDgHAX//6V9KJrIQh3N2A0elgxAh48ACKi8Hbm1AShULh5eXF4XAUCoWLiwuhLFbFkK+xOByYOxcA4Nw5ckm+/fZbnU63dOnSIWIVULEAAMLDAQiKhRA6fPgwALzxxhuEUvSD6yrVq3l528rKdikUJOLTxRQAEREAAOnpoNcDm/m/tPPnzxcVFY0ZM2bevHmMBzeHUAeH1aNGEQpOayyA8ePB2xvq6+HWLRLhcbN99erV1nY9eLGxcVtZ2X/r60kEp2IBAEBYGABAejrjgRsbG//zn/+wWKxXX32V8eBmEurg8A9PzygyzT4qFgA8bGYREOv48eOtra1hYWE+Pj6MBzeHKq22ob29nVifABULAADCwtpsbc83Nmo0GmYD4/OgVTXbMRkq1Ym6uvSGBkLxqVgAAODi8uzkyfOuXbty5QqDUW/fvp2Zmeno6LhkyRIGwzLCPY0GALwFAkLxqVidBIeGAsA5RjsdDh48CACvvPIKXtpqPegQqtBoWACeVCzShIWFAUA6c80srVZ7/PhxsMrzoKKtTYvQSB7PjkD3CoaK1UlISIhAIMjKyqpn6PI7OTm5rq5u8uTJgYGBjARkkBLC50GgYhkQCARz5szR6/UXLlxgJCButq95uN7VqsANrLFULMsQHh4ODDWzKioq0tPT+Xz+8uXLzY/GOJ1ikWz5UbEegcVipJll5aPOpC8JgYplzNSpU52dnQsLC+/du2dOHIRQQkICWGWzHVNKXiw6CP0IDocza9as1NTUJUuWBAQE2NvbOzo6ikQikUgkFAoNT4VCoUgkwk/xxkYm/PTTT0VFRR4eHs8++6zlv0WPVFZXO6Wljffzc5w2jVwWKtYjGhoacnJy3NzccnJycnJyevMRoVBo7BnW7tq1a2CVo84Y+Z07yR98EBwcDIsXk8tCxepEp9OtWLGioqJCLBbv2rVLq9U2NTUplUqVStXc3NzU1NTl0+bm5ubm5urqapNoK1aseP311wfie/SMXC4HALzgkRxUrE4++OCD06dPu7m5nT592sPDo5efMvGs6SFr165lE+t7NJO8vDwA8Pf3J5qFigUAcPTo0S+//JLL5Z48ebL3VgGAvb29vb09uYKRgNZYFuLGjRsxMTEAsHPnztDQ0IEuzhO5rlLtqqz0s7Oz53BeGzlS1N8GHBaLdI011Ffp1NTUTJ8+vaKi4q233vrmm28GujjdcV2lut3SgicTvyyXl6jVY/h8H1tbH4HAx9bWnc8fJxDwejr/qlQqBwcHOzu7pqYmoifrIV1jtbe3/+Uvf6moqAgKCvrqq68Gujg9c7Gxsaa9XWxnp+ro0CJUrNEUG00g47JYHgLBWIHA5+5d+wcP/Pz8fH19hw0bZhwhNzcXAHx9fUk3AYe0WOvWrbt06ZKnp2dSUhKPxxvo4vSMYflDlIuLSqdTtLUVq9XFGg1+UKLRFKvVxWr1L9999/OBA/gjo0aNEovFPj4+AQEBYrH4xo0bQP48CEP5VLhr16533nnH1tb20qVL06dPH+ji9IzxqbBLNHp9iUZTqtFkHz2a/fPPcrm8oKBAq9U+/k4vL68FCxb4+fn5+/v7+fl5eXl12dNrDkNUrMuXL4eFhbW3tx87duyll14a6OKQoqOjo6ysrLi4+M6dO7m5ucXFxZcuXUIImdymxc7ODp83xWLxtGefnRgY6CEQcM1TbSiKVVpaOmPGjLq6uo0bN3722WcDXRyLMnHixIKCgv3792s0GrlcnpeXJ5fLq6qqDG948eDBwilTOCzWSB7Pnc/HVwY+AsEEW9thfbkOHXJiqdXq4ODgrKys+fPnp6amWueoCyG0Wu2wYcMQQi0tLXw+33BcqVTm5eXl5ubm5+fbRUbedHJSaLX6x8QYweOFOzo+4+Bg6PV42939SbmGVuMdIfTGG29kZWVNnDjx5MmTQ8oqALh7925HR8eECROMrQIAR0fHWbNmzTLsbwjQgVCNVluk0dxTq/H/SzSaWq1WrddD75ZQDy2xtm3bduLECZFIlJSU5OjoONDFsTS97xq1YbHc+Xx3Pj/EwQEf0QNUtbWxWKwKjcbQ69HNYtchJNaZM2diY2PZbPbx48fFYvFAF2cAMKfPnQ3gzucDQIVG05say0oHSjHp6TB8ONTVAQAsXAhaLaSnQ2Ym5OdDZSWoVH0IlZ+fv3z5cp1Ot2XLlsjISEIFtnLw8DPpUUKMtddYUVHw0UewZw8AQHV158Ywxjg6gkgEIhFMmVJSV7emy6l5HA5n8+bNSqVy6dKlGzdutPy3sBIYGSWcaW8/sxfj7tYuVkAAKBSQnQ0AgBCEhYFSCSoVNDVBczM0N4NSCUolAICzs+by5SdOV3d1dfX19T1y5AjjPYGDBb1ef/fuXaA1loHYWFi1CgDAy8t02w6EOj1rbobWVkel8myXU/Nu3boll8sXLFhgMnA2pCgtLW1tbR09erTDw/Y4UaxarGvXID0dliyBhQuhyw3SWSxwcgInJ/xsJMDILuNkZWVNnz798uXL5Ipq/Vhmfp8Bqxbr0iW4cAHOnIF16yAm5tHxCxfgxAlwdAR7exCJQCgEkQhcXIrs7O4bFjsY9yYEBga6uLiUlJQUFxdb23ZCFsMy07AeMUC3WumZ8nLE4SCBAD14YPrS9u2d934z/i84OMHkq9nb21+9ehV/JDo6GgD27t1r6a9hNeCdwHft2mWZdNZbYx08CDodvPii4Uz3iLAw2L0bVCpQKjtb8U1N4OTEVqunG1pXKpVKpVLZ2dnhj4SHh586dercuXMxxlXfUMLCNZaVjhUiBBMmQFERpKd3buPYD5RKJe5rAICSkhJvb+/hw4fX1tZa7TIHori4uNy/f7+ysnIUsQ1tjbHSf+Jz56CoCMaOBXOWfDo6OhpGA8eOHevj43P//v1s3HUxxKirq7t//769vb1lrAKrFevQIQCAVauY3B47IiICGN0BaxBh6ZZ792I1ENugsnsaGyE5GdhseO01JsMyvrXaIMKKxKqoqJg5c+aGDRssVhQDR4+CWg0REcDs3W7Dw8M5HM6VK1fUajWTcQcDFu7Egm7Eksvl5eXlcXFx7733nsVKgzl4EACA8Z1anJycAgMDNRrNEOwptcwiVWOeKFZERERycrJAIPjqq68sWW/l5MCNG+DsDFFRzAdncAeswYXlT4U9dJCePn1aIBAAwLvvvmuRfjX09tsIAK1fTyQ4Vmrq1KlEolsrt2/fZrFYXC63vb3dYkl77nm3pFttbcjFBQGgGzeIxFer1ba2tmw2u7a2lkgCK6O0tHT9+vV8Pl8oFHI4HJlMZrHUvRrSsZhb//43AkDTphFMgTsdTp48STBHV7S0tNTU1CQlJbW1tVkgXXl5+dq1a/EqXBsbm6CgIDabzWKx4uLiLJAd9VIshFBKSgqPx/PyGv+Pfzw2dMccEREIAH3zDbkM6PPPPweANWvWEMzxGOXl5TNmzAgICAAAR0dHiUSSnZ1NKFdtba1UKsW3LGCz2dHR0fn5+QihAwcOWNKtPgxC//DD/zw9KwDQ+++TKk18PHrmGdTQQCo+QigrKwsAvLy8COb4PRcuXHB1dQWA0aNHY7cwM2bM2LNnj1KpZCpRXV2diVJyudz4DQa3duzYwVTSJ9G32Q2pqUggQABowwZC5SGOTqfDP3NhYaEF0sXHx3O5XABYuHDhgwcPEEK//fabVCo17KYsEAiio6PT0tL0en2/s9TX18fGxuKdulgsVmRk5I0ntFIt5lafp82kpiI+n2G30tKQszPC7ekFCxgLa0xdXZ3h8YsvvggAe/bsIZLpIRqNZvXq1die9evXd3R0mLyamJgYGRlpGM308PCQSqX37t3rU5b79+/HxsYaJoWGh4dnZWU9/raPP/44Ly8PP96/f78F3OrPfCym3GpoQElJKCkJpaWhVavQm28iREAshUIRFRXl5+en0WjwkX379gHAsmXLGM70+6R4/adAIEhISDB+SafTGT8tLy+XyWTe3t7YDDabHR4enpCQ0Nra2n0KlUolk8kM8xnDw8N//fXXLt+5Z88efCK2pFv9nOjXb7fa21FmJpLJUHg44nIRAAoMRGlpaPt29O67KCuLSbF0Ot3OnTtFIhEAODs7G84OJSUlACASiWpqahhLZkRWVpanpycAjBkz5vEfe+3atUFBQfHx8S0tLcZFTUtLW7lypWECmZOT05Pa+E1NTTKZzOnhPLXw8PBr1651U57W1lbcM+zm5nbnzh180ODW119/bfY37oL+zyD9738Rj4cA0Jdf9vBOvR7duoW++AI99xwaNuzRnE8eD82di7ZuRWfPou3bUUMDWrIELViANBr0978jlarfRUMIocLCQsM265GRkRUVFfh4S0uLVCpls9kjRozg8XiRkZGJiYkM9hwePXoUN5+Dg4Orq6tNXu3o6Bg5cqRBnbfffttEnYaGhvj4+KlTpxra+NOmTYuLi6uvr0cINTc3x8XFubm54ZeCgoLOnz/fm1JZ3i2zpianpqKnnkJVVV2/WlWFEhORRILGjPndHGIfHySRoMRE1NjY+U5cYyGE9u5Fnp7onXcQABKLUUFBf0rV3t4uk8lwx9vIkSNPnTpleOmHH37Ae9fyeLzJkycbt282b95cXFzcn3xGeaVSKQ4okUi0Wm2Xb2tsbIyPjw8KCjKoExAQIJPJjFuBCKHMzMy33nrLcKaztbUNCQnBlx0AEBoaevHixT4VD99B2GJumTvnXaczbXrX1qJ165Cv7+9k8vBAq1ahY8fQY3/DXVBYiCZNQgDI2RmdOdO38ty6dcuwi1p0dDT+Q0cIPXjwQCKR4OOBgYG4nlAoFDKZbPz48Yb2DT5JNTc39/GfAdXX1+Ofjc/nHzhwoDcfyc3NlUqlBlf4fH50dHRKSopxM9+4jY/n6M2ePTslJaWvxcO0tLQ87ta+fftIuMXAYgqTpndLS2fza9gwFB6OZDKUmYn6eind1ISWLkUAiMNBvRyHUKvVsbGxuK/Z29v77NmzhpcSExNHjBiB/+5lMpnJBRpCKDMzUyKRGFYdOjg4SCSSn3/+uZelvXnzJm59jx492rB8o5e0tbWlpKRER0fb2HSuP3B3d5dKpUVFRcZvy8jIwAXrU/DHeZJbLBaLWbeYEcuk6X34MLp6FT328/UNvR7JZIjNRgDopZeQUUu3Cy5fvoznhLDZbIlE0tTUhI9XVlYuXboU/2DBwcG4D/pJNDY2JiQk4LaI8Umq+4HFEydOYCOnTZtWVlbW9y/aSVlZ2SeffGJYncZmsyMiIozPzrhPweSM2Q+6d2vnzp1mxscwJpah6c0s33+PHBw6Lx5LSrp4g6ExDgBisfiXX37Bx/V6fUJCgrOzM/5Dj4+P730PJD5J4UoON8i6bOPr9frY2Fi8Zv+VV17psYOglxiqT6FQaPgLQQjNnDkTAHpfj3aDsVu5ubn4ILNuMSYWetj0ZpycHOTjg1gs9Nxzh65cuWLyKr7TJI/H+/jjjw3ju0VFRWEPF/dERkaWl5f3I++TTlK4y76xsfH5558HABsbGxKzBhoaGn766SfjI6+++ioA7N+/n5H4LS0t8+bNw9c3JNyy3gWrxtTXI4nkKm7hmvzL5ufnh4aG3r59Gz9tb2+Pi4vD5yY3NzeTzsn+UV5evmXLlnHjxhlOUnPmzMFXl66urhcuXDA/RW/YunUrALzP3Ehtl27t3LkTu9XXxqIJzNRYn37a+TgszPx4XdPR0dHjxXxOTg4+X+BLQvObIyYYt/GHDx/u7+/f1xEYc0hKSgKARYsWMRizubl57ty5ALBq1SrDwcWLFzs7Oxtf/fSDQSMW5tixY7j78ZlnnjHuftRqtTKZDF8Sjh49Ojk5mVwZlErljBkzAODgwYPksjwOvqmEj48Ps2Gbm5s//PBDtVqNnyqVStwwNTkR9xVmxJoxA8XEoJgY5O9vfrweyM7ONhkwycjIwNNRWCyWRCJRmdln3ws2b94MAJs2bSKdyBitVsvlctlsNlNXCV0SGxsLAPPmzTMzziCrsTC1tbX4Nl0CgWD+/Pn4ktDf3//y5cuWSI/QsWPHwGgYOzY2durUqRkZGaTz+vr6AsCtW7cIxW9oaMB9/X3t1n8cK10J3T2urq5nzpxZvXq1RqPJzMxks9lSqTQ7O9t4nIQouM8ML9YDgJKSkuzs7N9++410XrzMxpCXcbZv365UKhcsWBASEmJmKAZ2mwkPB0OfosUWVuGRk6ioKBcXFzs7uylTplgoMQAA+Pn5sdnsgoKCjo4OGxsbXJGQ+72N88LDtVyMU19fv3PnTgD45z//aX40693GqDcsJnm77G6ws7Pz8PAoLS29d+/ehAkTSFckBrBY+fn5JIJ//vnnTU1Nixcvfvrpp82PNihPhdaAceVhcmYknZREourq6t27d7NYLHxdYj5UrH5iXEuNGzeOy+WWlJS0trZaIGl+fr5er2c28v79mpEj577wwgu4J8V8qFj9xLhdxeVyx40bp9frCwoKiCbFG1y1traWlZUxGFahgG3bxpaX//jJJweZiknF6icm7apBfTbcuhU0Gli2DMRixu4vRMXqJyYXaBZrvzOeqKwMDh0CDgc++oipkABUrH7j5ubm7OysVCqrq6vh92dGojCe6NNPoa0NXn4ZmN2KhorVf4x/40FaY5WUwJEjwOHAhx8yEu8RVKz+Y/wb+/n5sVgsEtdrGo1m69atbW1t+CmzfaQffwxaLbz2Gvj6MhLvEVSs/mNcY+HrNbVaXVpaymAKhUIRGhq6adMmw953Y8aMEQqFtbW1lZWVZgYvKIBjx4DLZb66gsHe8z6wPH5hWFlZmZeXZ1jWbCYZGRl//vOfq6qqPDw8DKv1i4uL+Xw+l8t1d3cfNWqUWCwOCAgQi8U+Pj6TJk0yLFrsDVu2QEcHxMQAkbvAMDIqPjTBd2nzfDgde926dQDwZY/rd3tHfHw8nl4WEhJiWLF99uxZPFlq9OjReK8RE0aMGDFvXtibb+p27EBnz6LS0u5SVFWhd99FZqz/6A4qVv/p6Ojg8/ksFgsvedi7d+/EiRN3795tZlitFm3e/AsWZcOGDYYVHPHx8Xj2/aJFi5RKZXt7e1FRUUpKikwmk0gkQUFBeDMBL6/xxis6RSI0fTpauRJt24aSklBpaRdbsJCY+ETFMgt8b+kuN3jpHzU1KDgYAaCwsL8fOXIEH1Sr1a+//joAsFgsqVRqsq2IMaWlpefOZcfFoZgYFBqKXF1Nb2X1zjtdbMFCQizaxjILf3//O3fu5OXlGe+20G9u3oQXXoCSEnB3h23btuHp+wqFYunSpdevXxcKhYcPH162bFk3ETw9PT09PefNe3TkwQOQy0Euh7w8yM2F2bMBfn/fWkxKClRUAACYfUnQCRXLLBi8+D9xAlavhtZWmDMHvvsOcCv8ypWry5a9UFNTM27cuOTk5EmTJvU1rLMzBAWB8QxIPGfOcN9azPPPw6ZNAABGy3XNgnY3mIWfn9+IESN27NixcePGwsLCfsdJTYWXXoLWVpBI4Pz5Tqv27YPVqx1bW9WhoaFXr17th1Xd4OgICxcCmSmDAECvCs1GJpPhf0kWixUaGpqQkNDS/XYAXaHToaioR7tUtLUhiaSzVbR1683HN5uwfqhYDIDXGwqFQmyYvb39ypUr09LS+hetrg7NnYsAkECAvv2W0YJaECoWY6hUqv3798/GzWMAAJg6dXZcnL5P9yrIzkZeXggAubuj69eJlZU8VCzmycvLk0qlbm5us2fH4Y0LIyNRYiLqcdvA48eRnR0CQEFBT9zObrBAxSKFVqv9/vsHkZGIw+lsLbm7ow8/RE/aBXzz5s63rV2LnrAZ4GCCikUchQJ99hmaOLHTGxYLzZ2Ljhwx3T/szBlka4v27RugUjINFctyZGYiiQQJhQgATZiAzp41HVqprBzYAjKJld7F/g+MSgUnT4KdHbi5wfHjwOfDnj2wcCH8738DXTJGoT3vlsbeHtasAQBIT+9iaOUPAxVrgDEZWvnDQId0BhjiQysDBG1jUYhAaywKEahYFCJQsShEoGJRiEDFohCBikUhAhWLQgQqFoUIVCwKEahYFCJQsShEoGJRiEDFohCBikUhAhWLQgQqFoUIVCwKEahYFCJQsShEoGJRiEDFohCBikUhAhWLQgQqFoUIVCwKEahYFCJQsShEoGJRiEDFohCBikUhAhWLQgQqFoUIVCwKEahYFCJQsShEoGJRiEDFohCBikUhAhWLQgQqFoUIVCwKEahYFCL8P4MT5Tb/xa7HAAAAAElFTkSuQmCC" alt="Mol"/>

>  <Name>  (8) 
BRAF_HUMAN_3OG7-A_alignment_L1F003::CHK1_HUMAN_2E9V-A_alignment_L1F012::MP2K1_HUMAN_3DY7-A_alignment_L2F002::PDPK1_HUMAN_5HKM-A_alignment_L1F004::M3K12_HUMAN_5CEP-AA_alignment_L1F015::

>  <score_inter>  (8) 
-27.7289

>  <best_rmsd>  (8) 
1.05

>  <Lfrag>  (8) 
(30306, 293, 10760, 8749, 6719)

>  <SA_score>  (8) 
3.9

>  <QED>  (8) 
0.76

>  <LogP>  (8) 
3.5

>  <clogp>  (8) 
3.47

>  <NAR>  (8) 
3

>  <NCA>  (8) 
0

>  <nrot>  (8) 
3

>  <TPSA>  (8) 
67.8

>  <HBA>  (8) 
5

>  <HBD>  (8) 
2

>  <NRB>  (8) 
3

>  <NHA>  (8) 
25

>  <RoF>  (8) 
0

>  <Frag>  (8) 
0

>  <Lead>  (8) 
0

>  <Drug>  (8) 
1

>  <PKI>  (8) 
1

>  <PAINSA>  (8) 
0

>  <PAINSB>  (8) 
0

>  <PAINSC>  (8) 
0

$$$$

     RDKit          3D

 23 26  0  0  0  0  0  0  0  0999 V2000
    4.8204   10.3321    1.0501 C   0  0  0  0  0  0  0  0  0  0  0  0
    6.1354    9.4967    5.3442 C   0  0  0  0  0  0  0  0  0  0  0  0
    4.7419    9.5565    5.4153 C   0  0  0  0  0  0  0  0  0  0  0  0
    3.8857    9.7848    4.3950 N   0  0  0  0  0  0  0  0  0  0  0  0
    6.7239    9.6899    4.0858 C   0  0  0  0  0  0  0  0  0  0  0  0
    3.8886   10.2030    2.0422 N   0  0  0  0  0  0  0  0  0  0  0  0
    6.0837   10.1719    1.5784 C   0  0  0  0  0  0  0  0  0  0  0  0
    5.8927    9.9313    2.9784 C   0  0  0  0  0  0  0  0  0  0  0  0
    4.5221    9.9605    3.2242 C   0  0  0  0  0  0  0  0  0  0  0  0
    6.4121    9.8865   14.5656 C   0  0  0  0  0  0  0  0  0  0  0  0
    6.9337   10.0540   13.1704 N   0  0  0  0  0  0  0  0  0  0  0  0
    7.4366    8.8903   12.4282 C   0  0  0  0  0  0  0  0  0  0  0  0
    7.3191    8.8624   10.8554 C   0  0  0  0  0  0  0  0  0  0  0  0
    6.9052   10.0474   10.0660 N   0  0  0  0  0  0  0  0  0  0  0  0
    6.5121   11.2428   10.8646 C   0  0  0  0  0  0  0  0  0  0  0  0
    6.6024   11.2792   12.4396 C   0  0  0  0  0  0  0  0  0  0  0  0
    8.4890    8.7953    8.8484 C   0  0  0  0  0  0  0  0  0  0  0  0
    6.9459    9.2483    6.5451 C   0  0  0  0  0  0  0  0  0  0  0  0
    8.0986    8.4453    6.4935 C   0  0  0  0  0  0  0  0  0  0  0  0
    8.8664    8.2160    7.6383 C   0  0  0  0  0  0  0  0  0  0  0  0
    7.3537    9.6006    8.9275 C   0  0  0  0  0  0  0  0  0  0  0  0
    6.5912    9.8257    7.7801 C   0  0  0  0  0  0  0  0  0  0  0  0
    9.4314    8.5170   10.2617 Cl  0  0  0  0  0  0  0  0  0  0  0  0
  1  6  1  0
  1  7  2  0
  2  3  2  0
  2  5  1  0
  3  4  1  0
  4  9  2  0
  5  8  2  0
  6  9  1  0
  7  8  1  0
  8  9  1  0
 10 11  1  0
 11 12  1  0
 11 16  1  0
 12 13  1  0
 13 14  1  0
 14 15  1  0
 15 16  1  0
 17 20  2  0
 17 21  1  0
 17 23  1  0
 18 19  2  0
 18 22  1  0
 19 20  1  0
 21 22  2  0
 18  2  1  0
 21 14  1  0
M  CHG  1  11   1
M  END
>  <Smiles>  (9) 
C[NH+]1CCN(c2cc(-c3cnc4[nH]ccc4c3)ccc2Cl)CC1

>  <MW>  (9) 
327.1

>  <2D_mol>  (9) 
<img data-content="rdkit/molecule" src="data:image/png;base64,iVBORw0KGgoAAAANSUhEUgAAAMgAAADICAIAAAAiOjnJAAAABmJLR0QA/wD/AP+gvaeTAAAX3UlEQVR4nO2daVRURxaAby/QIMiiICJBBRUVxbhEozIDImpMBDQRolEhjtGWOIYT55jgic4wmeiRnJk5EjPRoIMTNEJsNA64REUjCGgirgjigjogm2zNJktDd82PMi+dBrGXVw009zv+aB79bpX2Z1V1vapbAkIIIAjfCLu7AohpgmIhTECxECagWAgTUCyECSgWwgQUC2ECioUwAcVCmIBiIUxAsRAmoFgIE1AshAkoFsIEFAthAoqFMAHFQpiAYiFMQLEQJqBYCBNQLIQJKBbCBBQLYQKKhTABxUKYgGIhTECxECagWAgTUCyECSgWwgQUC2ECioUwAcVCmIBiIUxAsRAmoFgIE1AshAkoFsIEFAthAoqFMAHFQpiAYiFMQLEQJqBYCBNQLIQJKBbCBBQLYQKKhTABxUKYgGIhTECxECagWAgTUCyECSgWwgQUC2GCuLsr0G1UVVVlZmaeO3fO29t70aJFFhYW3V0jk0JACOnuOnQDubm5QUFBRUVFSqUSAGxtbYOCgsLCwvz9/QUCQXfXziQgfY+TJ0/a2toCwIQJE/72t7+98sor3L/G6NGjt23bVlRU1N117PX0ObFiYmKEQiEALFmypKmpiV7Mz8+PiooaNmwY1UsoFHp7e8fGxjY0NHRvbXsvfUislpaWsLAwABAIBFFRUSqVSuMNSqUyNTU1NDS0X79+1DAbG5vQ0NDU1NSOb0a6pgeJpVAp1hWtW1e0TlooTWtIO1B9ILU+la/gpaWlr776KgBYW1sfPXqUXkxPT+/0zbW1tfHx8XPmzOHGW66urpGRkQUFBXzVx+TpQWLtrtwtq5HR162qVh7Fun79+tChQwHA3d391q1bhJDW1tZVq1YBwN69e7u48c6dO1FRUW5ubhpdZH19PS8VM2F6kFgfFH3wqPUR9yMVK6sx61TdqXZVu95hDx06RLu23/3ud0+ePCGEPHnyxNvbGwCsrKwOHz78wghKpfL06dPLly+3tLSkhllbWyclJeldpb5ADxJrV8Wuw/JnHzPXYs2/Px+ugnOOc8TjiBtNN3QKqFKpoqOjaXe2Zs2a1tZWQsjNmzeHDx8OAC4uLtnZ2ToFrKur47pIHx+fn376Safb+xQ9SKxWVWt4Yfi6onXvF73PjbG2l233yPWAq0D/TLsz7auKr6rbql8YraGh4c033wQAkUgUHR1NLx4/ftzGxgYAZsyYUVZWpndV33nnHQD46quv9I5g8vQgsbogqzFLWii1vWFL9ZJck2w4veHYsWNtbW2dvv/x48eTJ08GgAEDBqSmppJfWi860fDOO+9wEw36sWPHDgBYt26dIUFMm94hFqVF1ZJSmxLyMMTsmpnbLDfqjVQqvXr1qvrbMjMznZycAGDUqFH5+fmEkObm5hUrVmi0XvpBjTxz5gwA+Pr6GhLKtOlNYnGUPC2Jjo4eO3YsN2M+efLkL774orKycu/evebm5gDw2muvyeVyQkhJScnUqVMBoH///snJyXoXmp2d7eDgQGUqKSkBAAcHB77+RqZHrxSL46efflq3bp29vT3VSyx+9kx948aN7e3thJBLly45OzsDwIgRI/Ly8gwpS0OmAQMGAAD9mol0pHeLRWlpaUlJSQkJCZFIJDY2Nlxn9+OPP9I1C3PmzKmufvF4/4Woy0QnLH788UfDw5okprAeSyKRBAYGymQyPz+/+vp6Dw8Pen369Onjx4+XSqUnT56kThgI7Xzz8vIAYNy4cdxrpCOmIBbHhAkTACA3N5f+aGlpmZaWFhsba2Zmxkt8dZlQrK4xKbE6fthWVlaM4qNYXWPiYrGIT1tE9ddIR0xqBWlTU1P//v3FYnFjYyNf3Z865eXlzs7O9vb2NTU1AODo6FhVVVVWVjZ48GDey+rtmFSL1a9fv+HDhysUioKCAhbxBw8e7ODgIJfLy8rK4LdjeUQDkxIL2PeGnp6e0E3DLEJIVVWVccoyHBRL//hGE0upVG7atCk0NHTw4MFz587dv39/U1MT60INBMXSP75xxJLL5fPnz//8888PHTokEAjOnj377rvvurq6rl+/Pjs7m2nRBtHdM7Q8c+3aNQDw9PRkFP/8+fMAMHPmTELIkydPAMDW1pZRWYSQe/fujRkzBgAcHBzS09MrKipiYmImTpzIfXyenp6ff/55SUmPe7JkamI1NzeLRCIzMzO6rI93KisrqUx0e4WjoyMAlJSUsCjr9OnTdnZ2APDyyy//73//U/9VXl5eZGQk92104sTaOXNIfDxpbGRREX0wNbEIIaNGjQKA3NxcRvGPHDly69YtKpavry8AnDlzhvdSYmNj6TP14ODgp0+fdvoehUKRkpKycuXHFhYEgAAQOzuydi25eJH36uiMCYq1aNEiADh06JARygoPDweAzZs38xiT2+ghEAgiIyOVSiUh5Ny5c6tWraKvOyKXk9hY4u39TC8A4uFBoqLIw4c81ks3TFCszZs3A8Bf/vIX1gVVV1d7eXnR/T9TpkyJiYkxfA1FZWUlbQXVN3rs2rWLzvfu37+/69vz80lUFBk27JleM2cSLy+iVJLsbPL3vxtYNd0wQbESEhIAYPHixUxLyc3NdXd3p+Mt7olkv379VqxYkZqa+rympWs6bvRoa2uLiIigwSMiIrQM295OTp4kS5aQLVvIihXkm29QLD64efMmAIwZM0b9Il1Nyhc//PADzf4wadKkwsLCpqYmmUymvsHVxcUlIiLi5s2b2sfsuNGjurra398fACQSSXx8vB71TEoiSUlk6VKSlYViGUxLS4tYLBaLxS0tLfRKeXm5RCKZM2dOfHz88wbC2hMTEyMSiQBgyZIlGtEeP34cHR09cuRIbjqAdpGVlZVdBFTf6LFs2TK6rP7u3bujR48GAGdn559//lm/qlKx0tJIWBiKxQf0I8nJyaE/Hj16lC6EBwB7e/vw8PBLly7pEbalpWXlypXw/OwPHFeuXJFKpbQFok1OQECATCbruK2o040eXIs4ceLEwsJCPapKoWIRQmbPJrx+wXgxpilWYGAgAKhvyJHL5bGxsXQ9MWX06NFRUVEPtf7iVFFR4ePjAwDW1tbff/+9Nrc0NzfLZLKAgABuMb6zs3NERMT169fpG9Q3eqSkpNCLXIv49ttvG96+EkK+/poAkNWrDY+kAyYoVk5OzqBBg+go2NPTMzo6ury8nPvt7du3O81Y1Njl3OKNGzfoLS+99JLGbjNtKCoq2rp1K7dmGgCmTZu2ceNGOsPJbfTQvkXUibQ0AkBmzOAlmLaYmlhHjx61trYGgGHDhg0cOJB+imZmZkFBQUeOHOGm49vb20+cOPH2229zGSJtbGxWr1597dq1jjFlMhnN/uDt7a3uqB5cuXIlIiLCwcEBAGjRPj4+FRUVRK8WUUsqKwkAsbEhxszFZDpiddzr3N7enpqaGhISwg2w7OzspFJpRkYGd5dGxqLdu3c/L+bq1av5ekzU3Ny8f/9+oVAoEom4lvKzzz4DADc3N25oaAhNTWTmTDJ06DOZBg0iAOTxY8MDa4uJiNXc3BwaGsp1Ihq/ramp0RhgjR07NioqSv0B3J07dz755JOamhruSmNj4+LFi4GP/dOdQntGmlaJEKJUKrds2UJbL15wdPxVJj8/AkBOneIr9osxBbFKSkqmTZtGh8D//e9/u3gnfXZLN+DTAdbz5iCKi4unTJlCu8hjx46xqDbNWfLdd9+xCE5+K9P69QSA/POfjIrqBKOK9eDBg5s3b6alpfGYefHnn8mCBR+DLnudaRcZGhrK5buytbVVTwl58eJFOqweOXLk7du3+aqqBlu2bAGAP//5z4ziq8u0ezcBIKtWMSqqE4wnVlJSkpWV1aRJk+h3q8jIyPv37xsY89tviYUFMTNThIV9VFVVpevtVVVVX375pXrW5DFjxgQHB0skEgCYP38+v/P1GiQmJgLAm2++ySi+ukwXLhAA8uqrjIrqBGOIpVKpoqKi6Oh46tSp9KktHQ/5+Pjs27dPj8yLKhWJiiICAQEgUilRKAyqofocBM31IJVKn5cjiS9ycnIAwMPDg1F8dZmqq1W///2euXM3Gi1LL3Oxmpubly9frj4EViqVZ8+eDQ0N5Z7dWllZhYaGnjun0PLRbUMDWbSIABCxmHzxBW9VpXMQycnJ+s3L60pra6tYLBaJRAYm63oe1dWtU6bMGzlyDJWJdu6GzOPrBFuxiouLaUfTv3//jkNg9We348atAiAuLiQykty921XMoiIyeTIBIAMGkLNnGVbeCNBlxzdu6JYCU3vUZaLPs0+ePMmoLA0YiqX9EPjBgwc7dtx1c3u2ikggIN7eZM8eUlur+c7r14mDAwEgnp7EBHJj0+mMgwcPMoqvLhNdfvN3Yz2LZrVLJzEx0d/fv7y8fN68eZcvX1ZPktYRd3f3Dz/0ePAA0tPhD38Aa2vIygKpFJydYflyUN/FPnIkDBkC8+fDxYswYgSjuhsP09tT9Cu8q9re3h4ZGUmDS6VShe7j6uZmIpORgAAiEhEAsn37b5ZBVlQQvVbR9UQOHToEAAsXLmQUPzY2FgBWrlxJCMnMzASAqVOnMipLA57Fqq+vDwoKAgCxWPyvf/3LwGiFhWTnTpKU1G3LIFlDc4qMHDmSUXx1meRyOQBYWVnpt7pVV/gUq6CggO5AHzhw4Pnz5/kK243LIFmjUCjMzc2FQiGjL4aNjY1JSUl3f/k2NGTIEAB49OgRi7I04G2MlZGRMWPGjNu3b3t5eWVnZ8+aNYuvyJTwcIiN5Tdk92NmZjZq1CiVSnXnzh0W8a2srIKDg7nlOnRVRVxcHIuyNOBHrD179vj7+1dWVr7xxhuZmZnc4TM8olLB5ctQX8974G7GOGNqpVK5YcOGnJwcGxubrVu3BgYGPn78mGmJhnaFbW1tH3zwAfx2ExwLFiwgAITXdUo9gk8//RQANm3axK6I+vp6uqTW3Nw8LCyMLpi2tbWNiYlh93kZJJZSqZw9ezYAWFpaJiYm8lWnTvn4YwJAPvuMaSHdwOHDhwEgMDCQu1JcXLxjxw6+En3fv3+fzvU4ODikpaURQkpLS4ODg2mzMnPmTEZbxg0S6/bt23PnzrWzs9N7G4n2xMcTALJ0KetyjE1+fj4AuLu7c1e2b98OACKRiC7pMWRcf+bMGZoEf8KECRpj9pSUFFdXVwAwMzOLjIzkdjTxhUFiJScnA4C/vz9ftemCK1cIAPHyMkJRRqWtrU0ikQiFQm4p6dmzZ4OCgrhUlwMHDqQZi3SNzKWLDggIqKur6/iG2tratWvXCgQCa+v+Pj5FautqecAgsWhGRldXV75q0wVPnxKhkJibE8ZrDroBLy8vgUAQFhamvihZm1Wvz6Otre2Pf/yjlgPfjIyM4OCDAEQoJOHhnTxG0w9Dx1hWVlYCgaCWr+p0ibs7ASD5+UYoyqg8evSI+x5NtxWpD7C0X/VKqaqq8vPzAwALC4sDBw5oUwGFgkRHE4mEAJDBg4lem641MfRbIT29zTjrTAIDCQDR4kjU3of67h1ugCWTybjtGzRj0VtvvaW+8zajQ++Vk5NDHXVxcbl8+bJOdbh379lqZgASEECKigz6GxkqVnj4h5MmzT540BgZmTZtIgDk00+NUFT3wB0KxA2w7O3tNbYVcTtvLS0tNRa4njhxgk4lTJ8+Xb9jPpVKsmsXsbUlAMTWlnz7rf5/F0PFio4mAGTDBgPDaEVS0s8TJ85auXKtMQrrVsrKymJiYugybvUuUn1XY3FxMfea32M+S0tJcDABIB999JvH/0lJhM4pXb/+4nkfQ8U6dowAkHnzDAyjFTS/6Lhx44xRWM8gNzc3MjJy0KBB6l2kxhxE11vf9CYrS/Pxv1HFeviQ0JWfRoB1ftEeS2trq0YXye281X7rmx5oPP5PSiJz5pC1a0lw8IvFMvTIE5UKbGzg6VOoqYFfzqNkyKhRowoKCvLy8ugyir5GRUVFQkLCN998Q3OAAYCNjU19ff2IESNSUlJ4/zc5fBgAwNER9u0DLy8YPhza22HpUrhxA44fhy1burrX0IfQQiF4eoJEAoWFBkbSij5+5tagQYM+/PDDGzdu0C7SwcHBxsbG0dHx8uXLjP6nEQK+vqDPgRiGN5j//jehi7a16XoN5JNPPgEAHkcSvZry8nILCwuhUKjNrKke3L9PHB1JeLg+9/KwbMbWFoTGOuCij7dYGjg5Ob311lsqleo///kPi/jnzkFlJdTU6HMvP0bExUF4OGzbxkuwrkCxNFizZg0AxMXFKZVK3oOfPw8A4Oenz738iPXee/D117B5My/BuoKu5aUHQzAvrDfg6+vr4eFRXFx8+vRpfiMTAmlpAACzZ+tze286pOn777/38/NTKBQhISFCo/W+PRuBQPDee+8BwN69e/mNnJsLT57AkCGglodQF/ge8DGB35llE6O8vNzMzEwsFvN7pE9MDAEgYWF63t4L/t+3tLSEhYVt2rRJIBBER0cnJCRw6YcQAHBycgoKCmpvb4+Pj+cxrCEDLAC+WyyFgufzWzrNK4xocOrUKQBwc3Pjaw17ezuxtycARO95DJ7FksuJdkuAtOLSpUs0qZD2SdX6JkqlkmaJPstTmpSrV+/7+Nz08dH/lDqDusLDh2HCBFCp4MoV+Mc/4No12L0bTp+GpCRDoj7ju+++mz17dllZmY+Pz6VLl/rmMxwtEQqF9MAwvobwqalHLlx4ecyYP+kfwhCvO25+51qstjaSlaVnWJqojVZPv+wPfZDi4mKRSGRubs5LetzXXnsNAAzZeWWoWM/b/H78OAEgQ4eSyEjy4IEOMRsaGhYuXAgAYrF4586dhlSvrxEQEAAA/zQ4hW1raytdca7fakGK/qsb5HI4dw5A7en3xo2//jYxETZuhNJSAAChEPz84N13YfFi6Nevq5gPHz4MCgrKy8sbOHCgTCabrd/cXF8lJSVl4cKFo0ePzs/P584hA4C2trba2tq6urra2tra2lq5XK7+I/di586ddGlhRkaGj4/P+PHjb926pX9t9PMxK4s4OZG1a5+dAfTGG52k62hvJz/8QJYuJdzBsv37kz/9aWt6enqnmTAzMjLoirbx48drf8QNwtHW1ubi4gIAFy5coFeKioq4fJwvhEu5+Ne//hUAIiIiDKmMPi3Wvn3w/vugUEBQECQnv/j9dXWQnAwHDkBBwf3CwtGEEFdX12XLlq1Zs2bEL9nT9uzZs379+ra2ttdffz0xMZGefYXoypYtW7Zt2xYaGrp//34AqKurs7OzE4lEtra2dnZ29vb2dnZ2dnZ29EeN115eXnR366xZs9LT048ePUoPQdYTnTRsbyeRkc+aH6lU5y1+9+6Vbt68mW7ABQCBQODr6xsXF7dhwwZ6RftDRJFOefjwoVAotLS05I7Y0DUj9dOnTyUSiUgkUj+kQw90aLEaGmD5cjh2DMzNYfduWLVKT5VVKtXFixcPHDiQkJDQ2NgIADRHVFxc3LJly/QMivzCvHnzUlNTv/zyy/Xr16tfVygUGoMquVzecaRVWlr66NGjKVOmXLlyxaB6aCng3bt3X3+9GoAMGkQyMw1R+Vfq6uri4uLmzZt38OBBI2R/6CPIZDIAsLe3nz9//vTp08eOHevs7KzTQ7CQkBDDD4rSqsVKTU1dsmSJufmw8eMv7dtn8csBAEhPRKFQfPTRRwkJCVW/XVAsFou5QVXHwZb6CycnJ27jtd68WCxuWL1gwYKEhATuOFqkJ3PixAmBQKA+SNf+6yE/dNGa6ZRbAkHUET9PuOrq6pCQkPPnz1tYWOzdu5ceiI0gWvJcse7du3fx4sWXXnopOTmZZv5AEO3paox1/PjxV155hR5bgiA6YehOaATplF6wNBnpjaBYCBNQLIQJKBbCBBQLYQKKhTABxUKYgGIhTECxECagWAgTUCyECSgWwgQUC2ECioUwAcVCmIBiIUxAsRAmoFgIE1AshAkoFsIEFAthAoqFMAHFQpiAYiFMQLEQJqBYCBNQLIQJKBbCBBQLYQKKhTABxUKYgGIhTECxECagWAgTUCyECSgWwgQUC2ECioUwAcVCmIBiIUxAsRAmoFgIE1AshAkoFsIEFAthAoqFMAHFQpiAYiFMQLEQJqBYCBNQLIQJKBbCBBQLYQKKhTABxUKY8H+PLOAuMmlSPgAAAABJRU5ErkJggg==" alt="Mol"/>

>  <Name>  (9) 
BRAF_HUMAN_3OG7-A_alignment_L1F003::CSF1R_HUMAN_3KRL-AA_alignment_L1F012::BRAF_HUMAN_3OG7-A_alignment_L1F001::

>  <score_inter>  (9) 
-31.5192

>  <best_rmsd>  (9) 
2.39

>  <Lfrag>  (9) 
(30306, 24834, 21014)

>  <SA_score>  (9) 
3.452

>  <QED>  (9) 
0.76

>  <LogP>  (9) 
2.2

>  <clogp>  (9) 
2.22

>  <NAR>  (9) 
3

>  <NCA>  (9) 
0

>  <nrot>  (9) 
2

>  <TPSA>  (9) 
36.4

>  <HBA>  (9) 
2

>  <HBD>  (9) 
2

>  <NRB>  (9) 
2

>  <NHA>  (9) 
23

>  <RoF>  (9) 
0

>  <Frag>  (9) 
0

>  <Lead>  (9) 
1

>  <Drug>  (9) 
1

>  <PKI>  (9) 
1

>  <PAINSA>  (9) 
0

>  <PAINSB>  (9) 
0

>  <PAINSC>  (9) 
0

$$$$

     RDKit          3D

 25 28  0  0  0  0  0  0  0  0999 V2000
    4.8204   10.3321    1.0501 C   0  0  0  0  0  0  0  0  0  0  0  0
    6.1354    9.4967    5.3442 C   0  0  0  0  0  0  0  0  0  0  0  0
    4.7419    9.5565    5.4153 C   0  0  0  0  0  0  0  0  0  0  0  0
    3.8857    9.7848    4.3950 N   0  0  0  0  0  0  0  0  0  0  0  0
    6.7239    9.6899    4.0858 C   0  0  0  0  0  0  0  0  0  0  0  0
    3.8886   10.2030    2.0422 N   0  0  0  0  0  0  0  0  0  0  0  0
    6.0837   10.1719    1.5784 C   0  0  0  0  0  0  0  0  0  0  0  0
    5.8927    9.9313    2.9784 C   0  0  0  0  0  0  0  0  0  0  0  0
    4.5221    9.9605    3.2242 C   0  0  0  0  0  0  0  0  0  0  0  0
    6.7283    9.1281    6.6555 C   0  0  0  0  0  0  0  0  0  0  0  0
    6.1224    9.4891    7.8450 C   0  0  0  0  0  0  0  0  0  0  0  0
    6.8553    9.3588    9.0989 C   0  0  0  0  0  0  0  0  0  0  0  0
    8.2038    8.8572    9.1428 C   0  0  0  0  0  0  0  0  0  0  0  0
    8.7522    8.4805    7.9733 C   0  0  0  0  0  0  0  0  0  0  0  0
    8.0152    8.5903    6.6920 C   0  0  0  0  0  0  0  0  0  0  0  0
    8.9513    8.7426   10.3561 N   0  0  0  0  0  0  0  0  0  0  0  0
   10.0745    7.8984   10.6052 C   0  0  0  0  0  0  0  0  0  0  0  0
   11.1453    8.4757   11.5542 C   0  0  0  0  0  0  0  0  0  0  0  0
   10.6046    9.0400   12.7520 N   0  0  0  0  0  0  0  0  0  0  0  0
    9.5636    9.9870   12.4618 C   0  0  0  0  0  0  0  0  0  0  0  0
    8.4850    9.3966   11.5477 C   0  0  0  0  0  0  0  0  0  0  0  0
    7.1855   10.4014    0.7314 C   0  0  0  0  0  0  0  0  0  0  0  0
    7.2476    9.6435   -0.3743 F   0  0  0  0  0  0  0  0  0  0  0  0
    7.1886   11.6793    0.3173 F   0  0  0  0  0  0  0  0  0  0  0  0
    8.3584   10.2297    1.3486 F   0  0  0  0  0  0  0  0  0  0  0  0
  1  6  1  0
  1  7  2  0
  2  3  2  0
  2  5  1  0
  3  4  1  0
  4  9  2  0
  5  8  2  0
  6  9  1  0
  7  8  1  0
  8  9  1  0
 10 11  2  0
 10 15  1  0
 11 12  1  0
 12 13  2  0
 13 14  1  0
 13 16  1  0
 14 15  2  0
 16 17  1  0
 16 21  1  0
 17 18  1  0
 18 19  1  0
 19 20  1  0
 20 21  1  0
 22 23  1  0
 22 24  1  0
 22 25  1  0
 22  7  1  0
  2 10  1  0
M  CHG  1  19   1
M  END
>  <Smiles>  (10) 
FC(F)(F)c1c[nH]c2ncc(-c3ccc(N4CC[NH2+]CC4)cc3)cc12

>  <MW>  (10) 
347.1

>  <2D_mol>  (10) 
<img data-content="rdkit/molecule" src="data:image/png;base64,iVBORw0KGgoAAAANSUhEUgAAAMgAAADICAIAAAAiOjnJAAAABmJLR0QA/wD/AP+gvaeTAAAWRklEQVR4nO3deVhU1/kH8HcWBtlBFkHU4BYiWlFBlEUigo82RY0LSbVpVBSsyEMfa5TW6kPUWGmbGmtUTFUeTSX2QTEYl5ioqAybS10QRRQUUQhCkB1ZZu77++PkN44DmlnuCTa8nyd/xAv3nTP6nXPvPefcOxJEBELEJu3uBpCfJwoW4YKCRbigYBEuKFiECwoW4YKCRbigYBEuKFiECwoW4YKCRbigYBEuKFiECwoW4YKCRbigYBEuKFiECwoW4YKCRbigYBEuKFiECwoW4YKCRbigYBEuKFiECwoW4YKCRbigYBEuKFiECwoW4YKCRbigYBEuKFiECwoW4YKCRbigYBEuKFiECwoW4YKCRbigYBEuKFiECwoW4YKCRbigYBEuKFiECwoW4YKCRbigYBEuKFiECwoW4YKCRbigYBEuKFiECwoW4YKCRbigYBEuKFiECwoW4YKCRbiQd3cDSHdKq66uaG93NDOb5eTUSypmL0M9FgELqVTcVAH1WOSt3r0HW1iIXpZ6LMIFBatHU9bXLyoqymtoEL0yBatHExCb1GqBQ2UKVo+mBgAAGYfKFKweTUAEAKlEInplClaPRj0W4YJ6LMIFBYtwYdfW9hqAtKND9MoUrB5NuWjRYV/ftpIS0StTsHo0tVoNADKZ+KfvFKwejQVLKvYMNFCwejhBEIB6LCI6OhQSLvgFi9Zj/UywtaAdiCpEi+fPmaxkMjOVqiIlRbPFxsZGLpcDQG1tLQAcPHhw4MCBbItGfz8/qYODTh2pRGIvl+fU1//oulMJIor13rrU2Nj44MGD/Pz8gIAADw8Prq/Vk7Fg1atU6d9/3/mnTjLZN6NHd7mjQqFob2/vvP29M2cK7ew6b5/l5ORpaVnR3t7P3Hymk9OL2sO3x6qpqQkODraysrp06RIAuLq6+vr6+vj4BAUFBQYGWnBYuNiTvdW7t0IqHdirl+r5zqJZrZa2t4+Kj9dsaWhoYAfBlJSU5ubmefPmIaJKpdLey6NXLxtbW506AmJfc3PQY90pxx6rqakpLCzswoULAwYM8PLyunz58vdaHyaFQjFmzBh/f/+AgAB/f393d3dOzegh0qqrR1lbG7rI2N3dvaKiory8vG/fvuK+Fq9gtbe3z5gx4+TJk4MGDcrKynJzcwOAioqK7OzsrKys7Ozsq1evsmtdxs3NTdOTjR071tzcnEeriA5XV9fHjx9XVlb26dNH5NLIgVqtfueddwDAxcWlqKioy9+pr6//9ttv161bN3XqVHt7e+0mWVhYBAUFlZWV8Wgb0ebk5AQA1dXVolfmEqylS2MBwN7e/vr163ruUlJSsm/fvri4OB8fH6lUKpfLAwMDHzx4wKN5RMPBwQEAnjx5Inpl8YO1ejX6+VU6OPTNzMw0rkJNTc2kSZMAYOvWreK2jeiwtbUFgPr6etErixysTz5BADQzw6+/bjKlTkpKCgCEhoaK1TDSJSsrKwBoajLpH6tLYp68p6TA++8DIuzZAwsXmlSqvr7excVFEITKykpHR0eRGkh0WVhYtLa2Pn36tFevXuJWFm1K59gxWLAABAE+/tjUVAGAnZ3dm2++qVKpTpw4IUbrSNde9bnCvDz49a9BpYK1a+EPfxClJMyYMQMAjhw5Ik450hV+wTL1UFheDi4uUFQEU6bA9OmQlCRWw6C8vLx///4WFhbV1dWWlpai1SVaJBIJAIh4OqRh6pTO1asQFAQjRsCFC2DI4O2Pc3d39/cP7OiwzcysmTqVV7Dy8/O//PJLCwsLf39/X1/fHjXLxAaoeazyAzBtgDQnB6Oi8C9/wXv3RLmS0LVxoxoAFy3iUhwRN27cKJPJNGGSy+VeXl7R0dH79u0rKCjg9aqvDDb3bGZmxqP4y4KVlIQ3biAiLlv23Mb5859tPHoUa2t5NAwR8eZNBEAnJ1SpxC++c+dOAJDJZLGxsTExMd7e3jqnGu7u7nPmzNm8eXNOTk5bW5v4LehuT58+BYBevXrxKP4jh8L9+8HVFYqLn9vYvz9kZv7w/+HhovSbXfPyAk9PKCqCnByYMEHMyunp6cuWLZNIJElJSVFRUWxjc3Pz1atX//vf/2ZnZ589e7a8vPzQoUOHDh0CALlc7u3tHRgY6OPjExwc/PNY/8PvzB3gpYdCnR4rLQ1XrMA//xkLCzEmBpcu5RF0XatWIQCuWCFmzTNnzrBJ7k2bNr3odwRBKCwsTE5OXrx48fDhw3VORMLDw38GfVh9fT0A2Nra8ihu2KHwxg1ctgwLC/HSJXz9dUTEigrcuROvXePRNkTE7GwEQA8P0QpevHjRxsYGAGJjYxHx6NGjM2bMaG5ufvleDQ0NSqUyMTExPDzc3t7ezc1t3LhxorWpmzx58gQA7O3teRQ34OS9tRXXr0e1+rmN8fEIgMuXi9wsDbUa3dwQAPWezn6ZO3fuuLi4AMB7772nVquVSiUbyPjXv/6lf5GWlhZra2uJRPI/vf6ivr4+MjLSzs7O2to6ISFBJfZprAHBWrUK16zR7ZxyckTuUTqLjkYA/Mc/TK3z8OHD1157DQCmTZvW0dGRn5/P5vaXLFliaKk5c+YAwLZt20xtUzfJysoaOHAgAJibm7OjfGho6HfffSfiS5g6Ca3pUfgdDe/cEaF4dXX1sGHDAMDf37+5ubmkpIStPXz77bf1/7A2NTWlpaW1tbX9+9//BoDJkyeb2qyfXEdHR2JiopmZGQD4+vrevn07IyOD/VU4Ozt//fXXYr2QCKsblixBAPzwQ9MrdU1ngMMIzc3N/v7+APCLX/ziyZMnjx8/fv311wFg0qRJra2t+tfx8/MDgG+++aa2tlahUJiZmfFYycTP/fv3g4KCAEAikcTFxWmuP6qqqqZMmaLZ3t7ebvpriRCsEycQAEePNr1S15KScM0aPH8ely3DDRvQywujo3HfPtRzCLOtrY39rQ0ePPi7776rq6sbPXo0AIwdO7axsdGgliQkJADA0qVLETEsLAwA9u/fb8Q76hapqalspW7//v3Pnj2r2f7xxx9XVFQIgrBlyxbWkwUHBz969MjElxMhWK2taGuLALzG35OSng1wTJ2KAM/+c3fHOXNw82a8cOFRl9f/KpUqIiICAPr27Xvv3r2WlpYJEyYAwNChQx8/fmxoS65cucJKCYLw6aefAkBERIQYb5Gvurq63/zmN2ygZM6cOTU1NZof7d+/HwD69Onz7bffIuL58+fZXS1OTk7Hjh0z5UXFWeg3b17H6NGn9+w5J0o1jdZWnD0bP/jg2QBHUxMqlbhlC0ZEoJPTs4QNH75QLpf7+PjExcXt27fv/v37iCgIAhv8tLOzu3r1qkqlmjlzJgD069evtLTUuCaxc968vLxHjx5JJBJra+unT5+K+Z61XLt2LS0tzcfHJzY2NiUl5Z5RH9yMjIx+/foBgI2NzWeffabz06qqqqlTp2ofBKurq996663Oh0tDiROsL744AAAhISGiVGNUKpw1CwFwyBDs6OjiFwQBb93C5GSMihJGjfLTGcP08PAYOXIkAFhaWmZnZwuCsHDhQvZZLCwsNLpVv//97wHgT3/6EyL6+voCgImf7BcpLi52dXXVWX/n6uoaHh6ekJBw6tSplpaWl1fo6OhISEhgA+vjxo27e/dul7+mfRD08/O7f/8+26JQKNgJQ0lJiRHtFydYdXV1CoVCJpOJdb+HIODixQiAdnb6XhJqj2H27t2bRcrKyurLL79ExEePHrm7u9vY2Fy6dMmUhmVkZADAsGHDEHHDhg0AEBUVZUrBLmkuLyZOnJiRkbFly5aIiAg2AqehPWXe+d++sLBwzJgx7Nfi4+N/9Hw8Ly+PzVM5Ojqyj8rFixdZ92xnZ5eammroWxBtzTs7Qd67d68o1di4q6UlKpXG7K5Wq/Pz89m/zVdffcU2lpaWGn1/h4ZKpWK3TN2+ffvGjRsA4OLiIu7oYl1d3ahRo1j/oXN5UV5enpqaGhcXFxgYyPoYDTc3t/Dw8MTERKVSuXv3braY3cPDQ6n332B1dfWvfvUr7YNgXV0dO0MFgOjoaIMOi6IFKykpCQBmzpxpeqmtW3+4I+PECZPqfPTRRwCwSOxlN/PnzweAxMRERGTZzcrKEqu45vJi+PDh33//Pdt47ty5zussGhsbNT20zm0B7AC6YMGChoYGg15d+yDo6+tbUlIiCMInn3zCthj0jytasCorK6VSqaWl5Y/Ou73cf/5zRSJBqRQPHDC1SQUFBeykStwe5fDhw2ygFRE/+OADAFi5cqUoldvb29mJc//+/bXvqVy7dq32EVDnGgUR1Wr1zZs3d+/eHRkZ6ezsLJFI5s6da3QzcnNz2RSFg4PDqVOnEPHy5ctWVlZTpkwpLy/Xs4iYt3+NHz8eAIw4Hmukp6fL5fLg4Jjt28VpEutRTD8Camtubra0tJRKpRUVFUqlEgCGDBliellBEBYsWAAAzs7OOpcX9+/ff9E6Cw8Pj3nz5m3duvXy5cuCICBieno6O1s3pTHsIGhtbc1aUlZWJpFILC0t9b9RTMxgbdq0ycXFRSaTGbcO8+zZs6wPX7dunVhNWrlyJQCsEHfZDSK70WPnzp1qtdrV1RUATF9xunz5cgCwtbW9fPnyS36t8zUK4+DgoFarEbGlpcXKykoikTx8+NCU9giCcPv2bfb/f//73wHgnXfe0X93MYPV2tq6a9euzuswIyIiNm/enJub+5Kzv+vXr7Nx4ZiYGBGblJWVBQCDBw8WsSYiJicnOzs7//Of/0TExYsXA8CGDRtMKfjhhx8CgEKhYAOVemLXKJ999tn8+fO1p9LZcN2OHTtMaZI2Npd16NAh/XcR/xb7pqYmpVLJrpCdnn8wV5fnB4h49+5d9rmfO3euWmddjmk0PUp+fr6IZdva2jTnbUePHgWAfv36paSkaL8p/e3YsQMAZDLZwYMHRWne3r17AWDKlCmiVLt3755EIrGysjLohmkuDwXREATh1q1bLz8/2LBhAxsaDgsLM2hKWE9s8H39+vWiV2bWrFmjUCg0b82gMUxEPHz4sEwmk0gku3fvFqtJNTU1crnczMysVoz7ERITE9ln3qC9+AZLx4vODxwdHQMCAky8nHyRY8eOAYCPjw+P4prOZu7cudOmTdPpoRUKxfjx45cvX56amtrltO7p06fZIum//e1v4jYsJCQEAL744gvTS7GBVjbOrL+fNFja2PnBzp0758+fn5+fz2/9SWtrq42NjUQiEf2hSGlpaZ07Gz3HMJ8+fXrhwgVra2sAiI+PF7dhiLhlyxYAePfdd02sU1ysnjjx3MiR7xo6JdptwfopseFjcR+KpE9n8/KHy7HB8UWLFrFhAnGVlpaKMke+cSMC4G9/a/COPSJYbHGIiA9F0nQ2f/zjH/XfS+fhcu7u7oMGDRJ9sbkGW3Z2wrTpC29vBMD/nxUzQI8IFpsjl8vlmqVIra2txcXFxlUrKChgJ4jvv/++0Z1NQUGBdo9SXFx8wPSphuexIQwjVvRrFBUhANrboxHXVD0iWIg4efJkAPj888/ZH8+dOwcAdnZ2YWFh7ApOz0uHsrKyAQMGAMD06dM7ulzNozd2Unz8+PGGhgaWe83koCiuXbsGAH369DF6BGf9egTABQuM2benBGvbtm0AMHv2bPbHQ4cO6axCMTMzGzt2bFxc3IEDB150ml9VVeXp6QkAISEhpq/vW7duHQBER0ej2GtDNAYNGgQAOTk5xu0+YgQCGLkUoKcEiy34tLS01ExTIGJxcfHnn38eExMzatSoLh/cUFVVpfnl+vp61sd4e3uLMj6Un5+v6VHYsIUoa0O0sWki4646CwsRAB0c0Lg1pD0lWIg4a9aswYMHv2gMs/OEgYWFhWZ9XFtbGzuYDhkypLKyUqwmDR06FACys7PLy8tZ7sUdzGNH/KFDhxqxb1oa2tlhZKSRL92DgoWIkZGRLxrDPHjwoGYMkz24QbPmWKVSzZ49m3Vjxk3avMiKFSsAYNWqVYg4btw4AEhPTze9rObWU5VK5ezsDAC3bt0yok5rK2p12Ybh/iVNryCDviADEaOiovbs2ePo6JiZmenl5SViS5RKZXBw8JAhQ+7evbtp06bVq1cvXLgwOTnZlJoPHz4MDAwMDQ3dtWuXXC5/++23jxw54ujoaG9vrzOW5uk5raoqQXuLTAa2tjBpEgBAXh7s3QuxsTBixA/P1ouNhW3b9G1GTwyWtoaGhgsXLuTm5ubm5ubl5dXV1Wl+ZGFh4evr29HRkZeXZ21tffr0adapiEgQBHd398rKyps3b0okEi8vL0dHx8rKSp1veNPf48ePg4KCiouLQ0NDjx8//uDBg4CAALVarf2+NCZMWKxU7uq8fckSGDUKysth8mRITYURI6C0FFxd4eRJOHlS35b09GDpuHfvXlZWFntEFuvMBgwY0NzcvH//fnablOgWL168Z8+ejRs3rl69+o033igqKjp37tybb75pRKmGhoaQkJArV674+vpmZGQ0NjYGBgaWlpaGhIQkJSXJ5fJO8XKqrX1N+88qFTQ2wuDBcPEiTJwIn34KiDBypDE9Vs86xzJITU3N8ePH09LSeHxxg8ZXX30FAH5+fogYHx8PAMuNenZPSwu+++7vAOCNN96oqqqqra319vYGgHHjxhnx/QDsJmF2L2eXD3b8URSsbqaZI3/48GFOTg4AeBj+7J6ODpw+HW1t68LC5j148KC5uTkwMBAARowYoX3f80+JgtX92CXn9u3b1Wo1e/DLNUMeryMIGBn5w8Nab93C9vb2X/7ylwAwcODAiooKfs1+Ofqy8e6n+aoEqVQ6Y8YMX1/fhoYG/XdfuRKSk8HSEo4cAU9PWLBA2tTUlz2TiMW0e3RXoolGbW2tmZkZeyiSoYsdbt5EhQLNzfHUKUTEmBg2bSxcv97NTxukYL0SQkNDASAlJcWIfb/5BtldDmvXIgBaWOD58yI3zwgUrFfC1q1bAWD06NGZmZn6rJTvbPt2BECZDNPSRG+dMShYr4SysjLN4+aN+IKMlBSUSlEiwT17eLdUXzRA+qooKyv761//mp2dXVBQwB7tz4wfP79fv70BATB+PIwZA52/hb26GgYNgqYm2LwZli//Sdv8EhSsV47OF2QMG/YPpfJ99iNzc/DxAX9/CAiAwEDQfPP8mTOQkwNaT3jofhSsVxoi3rnTkpNjlZMDublQWAiaGfPJk6Fv3x/miQ2YafmpmPq1coQriUTi6Wnl6fnDl9bW10NuLuTlQW4uDB0KDg7PvtToVUM91v+qnTufzRPv2NHdremERt7/ty1cCGfOdHcjukI9FuGCeizCBQWLcEHBIlxQsAgXFCzCBQWLcEHBIlxQsAgXFCzCBQWLcEHBIlxQsAgXFCzCBQWLcEHBIlxQsAgXFCzCBQWLcEHBIlxQsAgXFCzCBQWLcEHBIlxQsAgXFCzCBQWLcEHBIlxQsAgXFCzCBQWLcEHBIlxQsAgXFCzCBQWLcEHBIlxQsAgXFCzCBQWLcEHBIlxQsAgXFCzCBQWLcEHBIlxQsAgXFCzCBQWLcEHBIlxQsAgXFCzCBQWLcEHBIlxQsAgXFCzCBQWLcEHBIlxQsAgXFCzCBQWLcPF/sSqix/CzEYUAAAAASUVORK5CYII=" alt="Mol"/>

>  <Name>  (10) 
BRAF_HUMAN_3OG7-A_alignment_L1F003::ACVR1_HUMAN_4BGG-CA_alignment_L1F003::M3K12_HUMAN_5CEP-AA_alignment_L1F015::

>  <score_inter>  (10) 
-26.4213

>  <best_rmsd>  (10) 
1.07

>  <Lfrag>  (10) 
(30306, 43274, 6719)

>  <SA_score>  (10) 
3.362

>  <QED>  (10) 
0.75

>  <LogP>  (10) 
2.6

>  <clogp>  (10) 
2.63

>  <NAR>  (10) 
3

>  <NCA>  (10) 
0

>  <nrot>  (10) 
2

>  <TPSA>  (10) 
48.5

>  <HBA>  (10) 
2

>  <HBD>  (10) 
2

>  <NRB>  (10) 
2

>  <NHA>  (10) 
25

>  <RoF>  (10) 
0

>  <Frag>  (10) 
0

>  <Lead>  (10) 
1

>  <Drug>  (10) 
1

>  <PKI>  (10) 
1

>  <PAINSA>  (10) 
0

>  <PAINSB>  (10) 
0

>  <PAINSC>  (10) 
0

$$$$

     RDKit          3D

 25 28  0  0  0  0  0  0  0  0999 V2000
    8.8168    9.1719    5.1131 C   0  0  0  0  0  0  0  0  0  0  0  0
   10.0216   10.0910    5.2166 C   0  0  0  0  0  0  0  0  0  0  0  0
   10.8590   10.1150    4.0481 O   0  0  0  0  0  0  0  0  0  0  0  0
    9.9845   10.5947    3.0104 C   0  0  0  0  0  0  0  0  0  0  0  0
    8.7772    9.7027    2.7616 C   0  0  0  0  0  0  0  0  0  0  0  0
    7.9932    9.5932    3.9885 N   0  0  0  0  0  0  0  0  0  0  0  0
    4.8204   10.3321    1.0501 C   0  0  0  0  0  0  0  0  0  0  0  0
    6.1354    9.4967    5.3442 C   0  0  0  0  0  0  0  0  0  0  0  0
    4.7419    9.5565    5.4153 C   0  0  0  0  0  0  0  0  0  0  0  0
    3.8857    9.7848    4.3950 N   0  0  0  0  0  0  0  0  0  0  0  0
    6.7239    9.6899    4.0858 C   0  0  0  0  0  0  0  0  0  0  0  0
    3.8886   10.2030    2.0422 N   0  0  0  0  0  0  0  0  0  0  0  0
    6.0837   10.1719    1.5784 C   0  0  0  0  0  0  0  0  0  0  0  0
    5.8927    9.9313    2.9784 C   0  0  0  0  0  0  0  0  0  0  0  0
    4.5221    9.9605    3.2242 C   0  0  0  0  0  0  0  0  0  0  0  0
    7.2519    9.4784   12.1083 O   0  0  0  0  0  0  0  0  0  0  0  0
    6.0940    9.3059   11.9209 C   0  0  0  0  0  0  0  0  0  0  0  0
    5.2393    9.0589   13.0042 O   0  0  0  0  0  0  0  0  0  0  0  0
    5.5241    9.3456   10.5054 C   0  0  0  0  0  0  0  0  0  0  0  0
    6.3608    9.5965    9.4135 C   0  0  0  0  0  0  0  0  0  0  0  0
    5.8237    9.6289    8.1226 C   0  0  0  0  0  0  0  0  0  0  0  0
    4.4573    9.4040    7.9171 C   0  0  0  0  0  0  0  0  0  0  0  0
    3.9126    9.5211    6.5754 N   0  0  0  0  0  0  0  0  0  0  0  0
    3.6178    9.1696    9.0122 C   0  0  0  0  0  0  0  0  0  0  0  0
    4.1566    9.1303   10.3070 C   0  0  0  0  0  0  0  0  0  0  0  0
  1  2  1  0
  1  6  1  0
  2  3  1  0
  3  4  1  0
  4  5  1  0
  5  6  1  0
  7 12  1  0
  7 13  2  0
  8  9  2  0
  8 11  1  0
  9 10  1  0
 10 15  2  0
 11 14  2  0
 12 15  1  0
 13 14  1  0
 14 15  1  0
 16 17  2  0
 17 18  1  0
 17 19  1  0
 19 20  2  0
 19 25  1  0
 20 21  1  0
 21 22  2  0
 22 23  1  0
 22 24  1  0
 24 25  2  0
  9 23  1  0
  6 11  1  0
M  CHG  1  18  -1
M  END
>  <Smiles>  (11) 
O=C([O-])c1ccc(Nc2cc(N3CCOCC3)c3cc[nH]c3n2)cc1

>  <MW>  (11) 
337.1

>  <2D_mol>  (11) 
<img data-content="rdkit/molecule" src="data:image/png;base64,iVBORw0KGgoAAAANSUhEUgAAAMgAAADICAIAAAAiOjnJAAAABmJLR0QA/wD/AP+gvaeTAAAW0ElEQVR4nO2deVBUV/bHv40sYYsbaAbHBVxH4qDBHXGJJnEBtwpq0E6NEo1LCo3LT01Fic5kJKUVG5MKKC7BLQrOjEGjGGOiEgO4oYmajAsQBUZpAUUQaJo+vz8u6XQUsJd3xdbz+Uuh+7zb1Kffu/ec8+5TEREYRmkcGnoAzNMJi8VIgcVipMBiMVJgsRgpsFiMFFgsRgosFiMFFouRAovFSIHFYqTAYjFSYLEYKbBYjBRYLEYKLBYjBRaLkQKLxUiBxWKkwGIxUmCxGCmwWIwUWCxGCiwWIwUWi5ECi8VIgcVipMBiMVJgsRgpsFiMFFgsRgosFiMFFouRAovFSIHFYqTAYjFSYLEYKbBYjBRYLEYKLBYjBRaLkQKLxUiBxWKkwGIxUmCxGCmwWIwUWCxGCiwWIwUWi5ECi8VIgcVipMBiMVJgsRgpsFiMFFgsRgosFiMFFouRAovFSIHFYqTAYjFSUEas3NzcU6dOzZ49+5tvvtHr9YrEZOwaFRHZGOLSpUsjRoy4d+9ecXExgKZNm4aEhISFhb366qsuLi5KDJKxP2wVKyMjIyQk5Pbt2927d3/llVcOHDhw8eJF8avGjRuHhoaOHz9++PDhrq6uSoyWsR/IBpKTk93c3ACMGTPm/v374odZWVkajSYoKEilUolDuLq6hoSEJCQk3L1715bDMXaE9WJt2bLF0dERwNSpU6uqqh5+QU5OzgOGPffcc8Kw4uJiG8b89FNeXr5ixYq5c+eq1eq9e/cav7R2hJViZa1Z4+zsDGDFihWPfPH169c1Gk1wcLCDQ81awdnZeeTIkZs2bbLHP5kgNpYyM4mI3n5b4cjFxcUDBw4U30Px5/Lw8Jg4cWJiYmJpaanCB5OG5WLp9TRzJgE7g4Pj4+MteqtWq01ISAgJCXFycgLg7u6+Z88eiwfwZBAbSwsX0tq1NHSokmHz8/O7d+8O4E9/+tPBgwfrOuXfuXNHyaNKwEKxKiooLIwAcnGhpCSrj6rVajds2ODs7KxSqW7fvm11nAZExhnr0qVLbdq0AdC1a9dff/3V+HNxyh82bJiYewBo1KhRUFCQRqO5efOmYodXFEvEKi6mgQMJoKZNKTXV9mMPGDAAQEpKiu2hHj+Ki5WRkeHt7Q2gT58+Wq1W/FCr1S5duvT06dPG/5qe8k0Ny8/PV2YcCmG2WHl5FBBAAPn40Pnzihx7/vz5AFauXKlINLvGuL4ePXq06bwzPj5eCNSmTZvIyMjU1FSDwUBEWq02Pj5++PDhYqYrDBs0aNCXX37ZcB/iD5gt1tKlBNCLL1JurlLH3rVrF4DQ0FClAj5mYmNp8mQiojlzbIrz+eefizPQw+vrzMzMd955p1WrVsb00J///OfIyMhjx45VV1cTUXFxcWJiolqtdnd3BzBhwoRjx47ZNBqFMFssvZ6WLydF0wRZWVkAWrRooWDMx0lsLC1bRkeO0Jw5tH077d5N9+5ZHCQ6OlrMzRcvXlzPyy5cuBAVFdWxY0ejYc2bN1er1cnJyTqdjohKSkrCw8MBzLFRc4WoV6xff6UFC2jtWlq6lPR6GYdv0aIFgOzsbBnBZRMbSz//TLNm0cyZ5OdHAD33HIWEUEKCWV9AvV4/a9YscRWLjY0186CnTp1asmSJqWEBAQHiV0ePHgXQs2dPqz+RgtQr1rx5VFhIRJSYSPv3yzj8qFGjAOzevVtGcElcukT9+lFOTo1YZ8+Snx9pNBQcTA4OBBBAzs40YgQlJJTVteatqKiYMGECABcXlySr1tfiHBYYGBgZGSl+Ulpa6ujo6OTk9CRkB+sVa+5c2WJpNEcHDrz4wQd2k4g/cYKaNSOAIiJq+a1WSwkJFBJCTk4E0KBBmcZVW15envFlxhRo06ZNjx8/buOQKisrjf/+61//CiAtLc3GmLZTr1jZ2TRvHs2eTa+9JulSePAgARQcLCO28iQnk5sbATRmDNV/UtBqaeNGmjYtxrhqc3BwCA4O1mg0p0+fFilQHx+f8wqtr4289dZbAGJiYpQNawWPmrzr9eTuTioVyUljFhaSSkVublRbsfHJYssWcnQkgKZOtWC0xcXFW7duHTNmjLE+I5Kc/v7+N27cUHyQ69evBzBZLFYbFDNWhcHBBJC0NGbHjgTQuXNSghcVFS1atCgsLMzG9oqVK6vF5MmM0mjt3Lt3b9euXePGjXN3d3d2dpZUbzh37hyAjh07yghuEWaItWCBTX/RRzF5MgG0fr3ykW/cuOHv7288SYha25gxY7Zu3Wp+e4VYu/Xv/6mjI5m9dKuPtm3bArh48aII/ssvvygQ9Df0er27u/uTUCgzQ6zduwmgkBBJI4iJIYDeekvhsKZ1t4yMjPXr14eEhDxca/vf//5XT5Dy8vKxY8eKlrKDB/+ryMDCwsIAbNmypbq6ukWLFiqVStkmouDgYAAHDx5UMKYVmCFWdjYB5O0taQRpaQRQt25KxkxPT/fy8gLQt29f0+/u7du366q1ma7aBKZrt1QlaqOC1atXA5g9ezYRBQUFAfj666+VCk5ECxYsMLOdyRrMTm2al3lv2ZIAkpPGLC8nZ2dq3pxMVs028eWXX4pOaNO+1itXrsyfP//EiROiElJYWCgMM3blOzg4BAUFRUdHX7lyhYjy8vICAgJkrN2OHTsGIDAwkIjeffddAP/4xz8UjL97924AIYpfYaqriSxIbZonVkgIAbRrl+3Dq5WcHDIYlAll7GudNm2aad3tww8/FAJ5eXmZVkLu3Lmzbdu2sWPHGrvyVSpVQECAaDR48cUXc5WrjQrKysqMacydO3eKwrOC8bOzswF4K3uF2bSJgoKotNT81KZZYp2NiXkvMHDV0qWKDPJhlKrmRkdHCzkerrudO3du4cKFvr6+xkpIixYtZsyYcejQIWHY/fv3k5OT1Wr1888/D6BVq1b+/v6SpsAijfnDDz9cu3ZNRrW0ZcuWALKyshSIZTDQ++8TQCoVJSVRdja9+y59/LEyl8KUlBQAAwYMUGCgtWGs5k6aRKNHU0ICFRVZFkGv18+cOVPMmeLi4up5paiE/OUvfzEa1rRpU7VabWz8vX//vii2LFq0yJYPVQ/Tp08HoNFo6LdqqWlbn+2EhoYC2GX7FUavpxkzCKBGjWjDBiKiH380861miVVcXKxSqdzc3Gq9acIWLlyg3Nzfq7mBgTW1tkaNKCiINBqqd9FWQ0VFhVhqubi4mN/r/NNPP33wwQfdunUzGta/f3/xq+TkZAAvv/yy1Z+rfjZs2AAgPDyciEaOHAnAunJhXaxcuRLA/PnzbYpSVlYzBXJ3r7nqbdtGTk60fLk57za3baZTp04AMkXTpEIcP05Nm1K3bvTxxzXV3HbtKC6Ohg2ryXELw15+mT7//GxdHZJFRUVigW312s14v5pxEn3r1i0Anp6eYqavOCKN2aFDByKKiopS5Ox469atgoIC8W/brzBlhYXUr19NNiAjg4goOppUKgLovffMiWCuWFOmTAGwXrk85t695OpKAI0dW0vdraiopprr4kIAde3ay8HBITAwMCoqSqzaBKZrtx/NPkvXhalGpmlMxdHr9R4eHiKNeeDAAQCDBg2yJWBWVlanTp169ux57949Irp9+7ZKpXJyclq/fr2xy9l8cnJyunTpsmbQIGrXjn75hQwGWrSoZpq1Zo2ZQcwVa926dQAiaq3pW87mzTXnpDlzqP6Twp07tHOnbvz48aartt69e3/00UcpKSkiBerv73/9+nVFBmZETLO2bNmibFgjIkN28ODBwsJClUrl7u5u9TTjzJkzYrbeq1cvrVYrkroqlUrUv+tJ1NXK+fPnfXx8APTo0aMyP58qK2nSpJrbZyyZtJkrVnp6ulh+mx+6LqKja+yPirLgXaWlpYmJiRMnTvTw8DDWZwAMHDhQxu2vIo05a9YsxSMLFi5caExjtm/fHoB1Z9wjR46IZezQoUPv3r1rTOo2adJk6dKlo0aNMk3UDRgwYO3atfUsFI4ePdqkSRMAQ4YMuXPnzt27d9PefJMAatKEjh61aGDmilVRUeHm5ubp6Tl06FCNRnPr1i2LDiPQ6/X/939agBwdadMmKwIQEd2/f3/v3r2vv/66i4uLp6dneXm5lYHq5fjx4wB69eorIzj9lsYcNWoUEb3xxhsALL1Jk4j27Nkjvl1TpkzR6XT5+fkPJ3XLyspEGsX4hRRlrqioqAfKlP/5z3/EZWHcuHHl5eXiDkdPD48zAweavxg0YsHtX/n5+cZKiJOT06uvvrphwwbjhPGRVFRUvP76682adezatXzfPkvH+SAGg6F58+YARPNJaWnpmTNnbA1qwr179wMC7j7/PMnx9g9pzLS0tP379xdZmGKJiYkRd5ZHRkZWV1eb1kZrnRg8kKgzNezixYtJSUmm0a5evdqhQwcA7du3v3r1qhUf0LIbVo21NtP+NXEJrz9DXVhYKOpizZs3T0vLsGKgD/Paa68B+Ne//lVWVubs7Ozs7FxRUaFIZIG42+2HHxQM+QesTmMaDAaxllSpVB999BHVXRutFXHKV6vV4qon6Ny5s7e3t+hyPnnypCg89O7d2/wTxwNYuXdDUVFRQkJCWFiYuOtIGCZWbZcvX37gxXl5eSLX3LZt259//tm6Iz7M8uXLASxZsoSIRDoqPT1dqeBENH06AbR2rYIh/4BIY1p6Bayqqpo2bRoAZ2fnnTt3Uh21UXPQ6/WpqamRkZFCcQDLli374osvPD09AYSEhJSVlVn2kUywaRsjqvcSLhy6cOFC69atIaFnct++fWKaSUQRERFQuiU3Pp4ACg9XMOQf+OSTT3r06GE85ZuzaistLR0xYgQADw8P0RhTV23UIqqqqg4fPty5c2cR2cZoAlvFMlJWVpaUlDRp0iThu/EEKwY6ePBgxfexKCgoEGlMvV4vWnKnTJmiYPzz5wmg9u0VDPkgK1eutGjVptVqO3fu3LJlSzGhrKc2agWffvopgBEjRkRFRRlsbgpQTCwj5eXlycnJM2bMENfpfv36jR07VtINSaKofOHChczMTACdOnVSMLheTx4epFKR5SlGCzB/1SbIysq6du2a+bVR8zl58qQ4tCLRlBfLSGVl5aFDh0pLSyUVRoho4sSJADZv3iypJVfsgXLggIIh66T+VZvpK01rowoWGXU6naurq4ODgyIbL0oU6zGwZs0aADNnziQ5e9dERVFwMB06pGDIR/PAKV/g5+cnNgUpLCy0sTZaD3379gVw5MgR20PZt1ipqakAXnrpJfqtJfdp2rumsrLywIEDERERIpUgaNy4MYA2bdpcunRJ8SNGRkYCWLVqle2h7FssYzdmWVmZ2LtG2ZZcpToQbcSYF/Dx8Rk3btyQIUMU72sVbN++HYB6wgTbQymwz3vD0qNHj3Pnzn3//fc+Pj5+fn7e3t5itWgFhw5h71589hl+25kRcXHIz8fgwfj3v/Hpp4qN2WoMBkNJSYlpYlNZ7l658tzw4S46HW7csDGU3T/ypHfv3gBOnjzp6+vbsmVLrVabk5NjRZxt2xAairg4JCUBwI0biIoCEcLDsWcPqqsVHbS1ODg4yLMKQOMOHVzu3kVuLvLybAz1lIh16tQpAL169QIgls0WERODv/0NVVWIjERYGC5cQP/+WLkS330HANOn4/BhhYf9hKJSoWdPAMjIsDWU7VfThuXHH38E4OfnR0Tp6eknTpywKGdWXV29bNl1gBwcaN06IqK0NGreXOwVo+w+c3bC8uUEkM0ZV7sXq7q6WiR+rOjkqaysDA8Pb9nSx88v+4sviB7V1/pMsH8/ATRkiI1h7F4sIho8eDCArVu3WvSukpKSYcOGAWjcuPF336US0aZN5va1Ps0UFBBAnp42blz1NIjVv3//du3a4bc89X//++hNFm7evPnSSy8BeOGFF86ePWswGKKj49zcylQq+vDDxzDkJxtfXwLop59siWH3Ym3duhWAk5OT6QPGAgMD//nPf9ZjmEajAdC5c+esrKyqqiqxX1nfvmM3b36cY39S2biRtmypuePZWuxbrKtXr4oJ1ubNm0UlRK1Wi9y0oGvXrosXL6619LF69WqtViv6WgG4ubntl7Md5rOJHYul0+n69OkDICwszPTnFRUVhw8fjoyMFDcZC3x9fU034BcUFRWJCmOzZs2+//77x/4Jnkge2E9m1y4rGt7JrsUSxUFfX9+6Or2MlZAXXnjBaFjbtm2FYbm5uaLvtF27dgr2tdo9Cm2Vba9ipaSkqFQqR0fHH8xoStfr9d9+++2cOXPEHXMCcQ0NCAh40p5C08AotFW2XdYKCwoKAgICbt68uWrVqiVLlpj/RoPBkJmZuW/fvvj4eJ1O5+XllZ6ebjonY5CTg3Xr0Lo1tFr8/e9o1MjKOEqJ/tgwGAzisQODBg3SW5trSUhIAKBWq5UdG2PE/mqFq1ev/uqrr7y9vXfu3NnI2u+T8dGSjCTsTKwzZ84sW7ZMpVJt3LjRdMLEPGnYk1ilpaXh4eE6nW7u3LmjR49u6OEw9WFPYs2aNevy5cvdunVbtWpVQ4+FeQR2I1ZCQsL27dvd3d0TExONjw9hnljsQ6xr166JPv9PPvmkS5cuDT0c5tHYh1jvvfdeSUnJG2+8MXXqVAB6vV7s5mgDaoCArYoMj3kY+xDL399fpVINGTIEQF5eXnBwcGhoaFVVldUBRVaYcw7ysA+xWrVqRUTz58+/fPmyh4fHrVu3Tp06tWzZsoYeF1Mn9iFWREREeHh4aWnp5MmTXV1dd+/e7eTktHr16sPPyk0O9od9iAXgs88+8/X1PX369PLly3v16iV2RJkyZcrNmzcbemhMbTR0TckCTp486eTk5ODg8PXXX1dXVw8dOhTA8OHDrdhzJyGBAHrzTRnDZIjsq1ZoPFGp1eqCgoKEhAQvL6+UlJSYmJiGHhrzEA1ttmU8cKL66quvVCqVi4vL2bNnLYqzfz8FBpr58A7GGuxMLCLKzc0Vu6+sXbuWiN555x0AHTp0KCkpaeihMb9jf2IRkemJqqKionv37gCmTZtm5tv1+j9sIxMbS+IRQW+/LW3Ezx72NMcyMnLkyDlz5lRWVk6YMEGn0+3YscPNzW3z5s1JYkOPOsjKQkwMBgzAihUA4OeHb7+t+dWOHdBocPWq/KE/OzS02VZSUVEhnsIgHu8TFxf3yiuv1Nq9nplJ779PXbvWPE4MoD59fn+Q3cyZfMaSgr2KRUQXL150c3MDsGPHDiIyTToYDIaMjIwVKza0b/+7T15eFBFBBw5QZWWNWGfPUvv2LJYU7FgsIoqLiwPQuHFj8XyH6urq1NTUxYsXi8d1AGjdusrLi9RqSk4mna6hh/ssYd9iEdGkSZMAdOnSZcaMGab3D7Zp02bevHlpafnP7vYeDYpd3v5lSnFxcffu3XU6najttGvXbvTo0WFhYUFBQXzHRANi92IByM7Ozs3N/eabb8aPHy9m9EyD8zSIxTyB2GUei3nyYbEYKbBYjBRYLEYKLBYjBRaLkQKLxUiBxWKkwGIxUmCxGCmwWIwUWCxGCiwWIwUWi5ECi8VIgcVipMBiMVJgsRgpsFiMFFgsRgosFiMFFouRAovFSIHFYqTAYjFSYLEYKbBYjBRYLEYKLBYjBRaLkQKLxUiBxWKkwGIxUmCxGCmwWIwUWCxGCiwWIwUWi5ECi8VIgcVipMBiMVJgsRgpsFiMFFgsRgosFiMFFouRAovFSIHFYqTAYjFSYLEYKbBYjBRYLEYKLBYjBRaLkQKLxUiBxWKkwGIxUmCxGCmwWIwUWCxGCv8PgVz0RAoMX9EAAAAASUVORK5CYII=" alt="Mol"/>

>  <Name>  (11) 
CHK1_HUMAN_2WMU-AA_alignment_L1F002::BRAF_HUMAN_3OG7-A_alignment_L1F003::AURKA_HUMAN_2WTW-A_alignment_L1F011::

>  <score_inter>  (11) 
-25.4291

>  <best_rmsd>  (11) 
1.34

>  <Lfrag>  (11) 
(18777, 30306, 38557)

>  <SA_score>  (11) 
2.772

>  <QED>  (11) 
0.75

>  <LogP>  (11) 
1.5

>  <clogp>  (11) 
1.51

>  <NAR>  (11) 
3

>  <NCA>  (11) 
0

>  <nrot>  (11) 
4

>  <TPSA>  (11) 
93.3

>  <HBA>  (11) 
6

>  <HBD>  (11) 
2

>  <NRB>  (11) 
4

>  <NHA>  (11) 
25

>  <RoF>  (11) 
0

>  <Frag>  (11) 
0

>  <Lead>  (11) 
1

>  <Drug>  (11) 
1

>  <PKI>  (11) 
1

>  <PAINSA>  (11) 
0

>  <PAINSB>  (11) 
0

>  <PAINSC>  (11) 
0

$$$$

     RDKit          3D

 27 31  0  0  0  0  0  0  0  0999 V2000
    8.8168    9.1719    5.1131 C   0  0  0  0  0  0  0  0  0  0  0  0
   10.0216   10.0910    5.2166 C   0  0  0  0  0  0  0  0  0  0  0  0
   10.8590   10.1150    4.0481 O   0  0  0  0  0  0  0  0  0  0  0  0
    9.9845   10.5947    3.0104 C   0  0  0  0  0  0  0  0  0  0  0  0
    8.7772    9.7027    2.7616 C   0  0  0  0  0  0  0  0  0  0  0  0
    7.9932    9.5932    3.9885 N   0  0  0  0  0  0  0  0  0  0  0  0
    4.8204   10.3321    1.0501 C   0  0  0  0  0  0  0  0  0  0  0  0
    6.1354    9.4967    5.3442 C   0  0  0  0  0  0  0  0  0  0  0  0
    4.7419    9.5565    5.4153 C   0  0  0  0  0  0  0  0  0  0  0  0
    3.8857    9.7848    4.3950 N   0  0  0  0  0  0  0  0  0  0  0  0
    6.7239    9.6899    4.0858 C   0  0  0  0  0  0  0  0  0  0  0  0
    3.8886   10.2030    2.0422 N   0  0  0  0  0  0  0  0  0  0  0  0
    6.0837   10.1719    1.5784 C   0  0  0  0  0  0  0  0  0  0  0  0
    5.8927    9.9313    2.9784 C   0  0  0  0  0  0  0  0  0  0  0  0
    4.5221    9.9605    3.2242 C   0  0  0  0  0  0  0  0  0  0  0  0
    8.7640    8.8023   10.1906 C   0  0  0  0  0  0  0  0  0  0  0  0
    9.7826    7.6770   10.2509 C   0  0  0  0  0  0  0  0  0  0  0  0
   10.3325    7.5833   11.6674 C   0  0  0  0  0  0  0  0  0  0  0  0
    9.7884    8.6297   12.5764 N   0  0  0  0  0  0  0  0  0  0  0  0
    9.9236   10.0052   12.0285 C   0  0  0  0  0  0  0  0  0  0  0  0
    9.4960   10.0887   10.5575 C   0  0  0  0  0  0  0  0  0  0  0  0
    6.7035    9.1939    6.5164 C   0  0  0  0  0  0  0  0  0  0  0  0
    7.9852    8.6418    6.5849 C   0  0  0  0  0  0  0  0  0  0  0  0
    8.6325    8.4891    7.8098 C   0  0  0  0  0  0  0  0  0  0  0  0
    8.0126    8.8690    9.0102 C   0  0  0  0  0  0  0  0  0  0  0  0
    6.7315    9.4140    8.9400 C   0  0  0  0  0  0  0  0  0  0  0  0
    6.0817    9.5697    7.7164 C   0  0  0  0  0  0  0  0  0  0  0  0
  1  2  1  0
  1  6  1  0
  2  3  1  0
  3  4  1  0
  4  5  1  0
  5  6  1  0
  7 12  1  0
  7 13  2  0
  8  9  2  0
  8 11  1  0
  9 10  1  0
 10 15  2  0
 11 14  2  0
 12 15  1  0
 13 14  1  0
 14 15  1  0
 16 17  1  0
 16 21  1  0
 17 18  1  0
 18 19  1  0
 19 20  1  0
 20 21  1  0
 22 23  2  0
 22 27  1  0
 23 24  1  0
 24 25  2  0
 25 26  1  0
 26 27  2  0
 22  8  1  0
  6 11  1  0
 25 16  1  0
M  CHG  1  19   1
M  END
>  <Smiles>  (12) 
c1cc2c(N3CCOCC3)c(-c3ccc(C4CC[NH2+]CC4)cc3)cnc2[nH]1

>  <MW>  (12) 
363.2

>  <2D_mol>  (12) 
<img data-content="rdkit/molecule" src="data:image/png;base64,iVBORw0KGgoAAAANSUhEUgAAAMgAAADICAIAAAAiOjnJAAAABmJLR0QA/wD/AP+gvaeTAAAZpklEQVR4nO2deVgUV9aHf900goAaFhUBQVGbRUEJxAcTNRn10THuOmgCojhRNBp1ZoLBjDHGZRQTYzAmUYzMiEkcwd2YoGKMo+K+xI3QCK2CQgRFNpGm6b7fH1f7Q2Ttrgsu5334x6bq1AFfqk7dOveWjDEGgpAaeVMnQDyfkFiEEEgsQggkFiEEEosQAolFCIHEIoRAYhFCILEIIZBYhBBILEIIJBYhBBKLEAKJRQiBxCKEQGIRQiCxCCGQWIQQSCxCCCQWIQQSixACiUUIgcQihEBiEUIgsQghkFiEEEgsQggkFiEEEosQAolFCIHEIoRAYhFCILEIIZBYhBBILEIIJBYhBBKLEAKJRQiBxCKEQGIRQiCxCCGQWIQQSCxCCCQWIQQSixACiUUIgcQihEBiEUIgsQghkFiEEEgsQggkFiEEEosQAolFCIHEek5YuxYTJwLAe+81dSoASKzng7t3AaCsDNevN3EmBhRNnQDRMDQa3LqFK1eQkgK1Gleu4PJlAIiKwrRpiIlp6vweQWI91WRnZ6ekpKjVarVafeXKlZSUlPJy1c2bVf/X7O1RWgpbWygUyM1tkkyrImOMNXUORFVKSko+/PDDdevWlZeXV/lWYGBucXFrDw8olVAq4ekJpRL29li7FoGBaN0aPXogLw8aDSwsmiT3h5BYTyO9evXKzMzMzs62tbX19vbu2rWru7u7u7u7t7e3p6enmZlZ7bsfPYrgYGzahN69GyffaqBL4VPH5cuXT5w40bJly7y8PAcHByMibN2KrCy89RbOnIGjo+QJ1gu6K3zqWL9+PYDQ0FDjrAKwYgXeeAO3bmH0aDxxLW0k6FL4dKHRaFxcXO7cuXPu3LkuXbqUlZU1VC/GUFaG4mIEBCArCzNm4KuvBCVbG3TGqhdZWVm//PJLcXGx6ANt27btzp07AQEBfn5+GzZscHFxWb58ef13LytDWBjGjYODA3btQvPm+PprxMaKy7dmGPE4BQUFZ86cSUhIiIqKCg0N9ff3b9GiBf9dBQcHr1y5UujR//SnPwFYu3YtY6xHjx4AtmzZUv/dr11j9vYMYAsWMMZYbCwDmItLzunTF8TkWyMvtFjl5eWpqak7d+789NNPJ0+e3Ldv37Zt21b759emTRtfX1+ZTKZQKA4ePCgon4yMDJlM1rx583v37p08eRKAg4NDWVlZg4IcOMAUCiaTsa1bGWPsn/+86ujo3L59+9u3bwtJugZeULGCg4O7dOmiUFRzU2xlZdWjR4+xY8d+9NFH33333alTpwoKCvhe8+bNA2BnZ6dWq0VkNXfuXACTJk1ijE2ZMgXAnDlzjIizfDkDWMuWTKUqLC8v79u3L4DXXntNo9FInXKNvHBiaTQaX19fJycnrlG7du0GDBgQHh4eFRW1e/fujIwMnU5X0746nW7IkCEAevTocf/+fWkT02q1PKvk5OSSkpKWLVsCSElJMSKUXs9CQrQDB0Z6eHgUFBT88ccfLi4uAGbNmiVtzrXwwomVkJAAoHPnzleuXGnQVebgwYN5eXn5+fmdO3cGEBISIm1iO3bsAODp6anX6/mIQ9++fY2OVlpa+vLLLwMYMWKEXq8/fvy4hYUFgNjYWAlzroUXTqyBAwcCWL16dYP22rRpk0Kh6N+/v1ar/f333/npZNWqVRImxs+F/OYgMDAQwMaNG00JeO3aNT5UsXjxYsZYXFwcAEtLyw0bNqSlpd2+fbuh1VuDeLHEyszMNDMzs7S0zM/Pb1DBkZOT4+zsDOD9999njG3fvp0X8r/++qskiWVlZZmZmTVr1iw3N/fSpUsAWrVqZfrVNjExUS6Xy+XyU6dOMcbGjx9vZWVVuaC0tLRs27atUqkcPjx0wAAWFMSmTGEREWzxYvbllywujh07xtasYRMmMMbYjBmMMbZmDTt9mjHGpk6t7dBPhVgVFRWZmZmNcKD58+cDGD9+PGNsxowZAQEBycnJ9dz32LFjzZo1A7BhwwbGWGRkJAB7e3tJCvmFCxcCeOuttxhjs2fPBjCD/zeaTFRU1JIlS/R6PWNs0aJF/OajU6dODg4O5ubmBsP8/PoB7MmvkBC2Zg0bO5Zdu9YwsZpg5P3evXuV+0DUanVqamp5efns2bOnTJmiVCoFHVev13fs2DEzM/PQoUM9e/Z0dna+d+/eb7/91r1793pG+Oabb2bMmNG8efMjR474+fkNHTo0MTHRz88vOTm5efPmpiTWqVOn69evHzhwoHfv3oaRdz8/P6NjPgljTKlUpqen79u3j9cDAEpLSwsLCwsLC0tKFPn5nQsKwL8KCx9+9ekDvR4eHti/H8XF+OorrF2LpCS0bo3kZFy6VOvxxFFWVnbx4sWtW7cuXbo0LCwsMDDQzs6u2jRatWoFwNvbu6ioSFAye/bsAaBUKvV6PS84AgMDGxpk8uTJANzc3Hgh36lTJwChoaGmJLZ3714AHTt21Ol0P/zwA4CAgABTAlZLUlISgPbt21dUVDRoxzVr2Pnz7KOPWFDQw382zaUwPz9/5syZgwYN6tixo1xezSOjVq1avfLKK8HBwYsWLdq8efO5c+dKSkqKi4u7deuGR3cxkmfFGBs5ciSA5cuXM8b69OkDYP369Q0NUlZW1rNnTwD9+/evqKi4cOGCtbU1gK+++sroxP7yl78A+Ne//sUY++CDD+RyOR95l5Zx48YBWLRoUUN35GL9/jtr1erhP5tArKysrDFjxshkMu6QQqFwd3fnA0XR0dFJSUkZGRk1eaNWq+3t7Q2/YmnJyckxNzdXKBTZ2dmpqakymczGxsa4s2N2dna7du0AREZGMsa2bdsmk8nMzc0PHTpUzwiVT+QhISEKhcLMzOzWrVv8uxkZGcXFxUYkVgt37tyxsLAwMzO7ceOGEbvrdA+fFNW/EpZYLF4eBgQE/PjjjyqVqry8vEG779u3z8zMTC6X//TTT9ImtnTpUgBjxoxhjEVERAAIDw83OlpycnKzZs1kMtnmzZsNAdu2bZuVlfXkxvn5+UeOHImJiYmMjAwKCvL29q7Sqefg4CCXy/fv3290PnWycuVKAEOHDjU6wrBhDGAbNtR3eynF4kUogAMHDhgdhKtpa2t79epVCRPr0qULgMTERI1G06ZNGwD8DtxoVq1aBcDa2vrixYsVFRV//vOf+V/UkSNHNm7cOG/evKCgoO7du1db1JubmyuVymHDhkVERKxbt+6dd94BYGdnl56eLtWPXIWuXbsC2Llzp9ERvviCAQ/HHeqDlGLt27fPUIQaHUSv1/Oaw8vLq7CwUJLEfvnlFwAuLi4VFRV85N3Hx8f0sBMmTDCc+fLy8pydnavVyNbW1t/fPzQ0NCoqKiEh4cyZMw8ePKgcR6/Xjx49GoCvr29JSYnpiVUhOTkZgKOjY0MvIJW5eJEBzMmpvttLKVZQUJAkFVJxcTH/Cxs1apQkhfzbb78N4JNPPmHGjrxXS2lp6apVqww3WcOGDZPJZK6uruPGjfv4449/+OGH06dP1/Nvo6ioyNvbG8Dbb79temJVmDRpEoAPP/zQlCB6PXN0ZABTqeq1vWRi8fJQoVAYilBTUKlUL730EoCoqCgTQ929e9fS0lIul1+/fr3yyLvpSVamoKDAyspKJpMZfTlLTU3lYy6ff/65hIkVFRXZ2NjIZDLTS4u33mIA++abem0smVirV38PYPjw4VIF3L17N38c8fPPP5sSJzo6GsDgwYPZ4yPv0rJ69WoAAwcONCXIzp07ZTKZmZnZ3r17pUpszZo1APr162d6qHXrGPBwNKtOJBPL05N5eZUkJl6WKiBjbMGCBbxGMaWq5QPr27ZtY49q2PqPC9Qf3u2ZkJBgYhxDy1dGRoYkifn7+wPYtGmT6aEyMkoCAj5ydfWqTw0tjViHDzOAOToyrVaSeA/R6/VjxowxoqotKSk5d+5cfHx8eHg4gNatW/O6taSkZNOmTZIPwJ46dQpGdXs+iaHlq3v37g19CJ2Xl5ecnLxr1y7DJxcuXABgb29f5XbBaDp06ADg/PnzdW4pjVgTJjCAzZsnSbDHqE9Ve+vWraSkJD5QNHToUHd398oj/q6urm3btjV0gYqA6xsRESFJtPq0fGk0moyMjN27d0dFRYWHhw8YMICP2fIHG4bNpk+fDuBvf/ubJIkxxv76178CWLFiRZ1bSiBWQQGzsmIyGRM0CmOoalesWJGXl3f06NHY2NjIyMhRo0Z5e3tbVDeT3MLComvXrqNHj46IiOAjWMOGDTNlEKQWDN2eV65ckSqmoeUrOjq68udLly4dOHBghw4danlWFhISwk+cpaWltra2AH777TepEvvuu+8AvPnmm3VuKYFYX3/NADZggOmRaoT3P1U7SsTv8Pv37//uu+9GR0cnJiZmZGRUfs56/fp13u/Ghxskh3d79unTR9qwO3bseLLla+jQofynrvNZWUVFxWeffQagV69eEmaVnZ3Nn4bVOSQmgVh+fgxg8fGmR6oNNze3Fi1a2NjY+Pv7BwUFRUZGxsXFnTlzpj7P+5KSkszMzGQyGS/hpYV3e8bFxUkemc+tqNzydejQoR9//DEtLU37eDGbn5/Pp6wtWLAgKCjI39+fN/RZW1sPHz7cxJoyNzc3NDTUUFd5eXkBqLOPzVSxSkrYqFGsXTsmss1VgiJ02bJlAFq0aCHhBYsxlpKSAom6PZ9Ep9MNHjwYgJ+fX2lpKf/wwYMHFy5c2LJly9KlSydOnFhTJ5JMJnN0dORXzPHjxxv9e4uLi+Pne0MD/rRp01CPLgkJzlg5OUzq4caqmF6E6vX6sWPHAuATV6RKjHd7Tp8+XaqAVbh79667uzuAbt261ae6Wrx4cXx8/Pnz57noP/30E6/V/Pz8Gtqjq1arBw0axOO//vrrKpWKMZacnNyhQwdXV9c6J1dKIFZiIsvJMT1MjUhVhEre8qXRaPhf87lz50yPVhNnzpyxtrbmvwEA5ubm9e9EYoxdvHixY8eOAJycnE6ePFmfI+p0upiYGBsbGwC2trYxMTF6vb6wsHD69Olcaw8Pj7y8vNqD1CZWtS1dVVrrjx1jU6eyRYvq+wjJCHi3pyRF6LVr13jL15IlS4zYPScnp/K45aZNmwD4+/ubnlgtbN68GYCbm9uePXuerK7qw507d/jMfQsLizprwQsXLvBORgBBQUF8/vSePXtcXV35TUNkZGR9LqzGiFW5tZ6JP2Pxbk+pJsTt37+ft3zt2bOnls3KysouX77MV3AIDw9/7bXX+JDHiBEjDNv069cPwJo1ayRJrCYGDBgA4OuvvzYliFarnTlzJtdl1qxZ1Y68lJaWLliwgE8YcXJy2r59O2Psjz/+CA0N5Tv6+fmdPXu2nkesQ6zRo9nUqaxbt8c+PHiQzZ3LJJpFUgcmdntWy+LFi/FEy5dWq/3iiy/efffd/v37t2/f/sk6ht89BAcH8+0zMjLkcjlfZ0GqxJ5ErVbzo0jy1DwmJobPzBk8eHCVQvPw4cMeHh4A5HJ5eHh4UVERnxnAT/BWVlZRUVENapY35oxVubVeNKZ3ez6JXq/nHT6enp6V21p4nVullJk1a1ZMTAwvZSoHqbzOgjj4o8MJ9e+vq4vDhw+3bt0agFKpTE1NNXw+Z84cAD4+PsePH2eMZWRk8DMlt/D69esNPVADxNqxg0VEsLlz2fnz7OZN5uDw2MZFRdLfG0rV7fkkhpavkSNHGirfZcuWrVq1au/evVWGWNmjgaK4uDjeXswHimQy2dGjR6VNrDJarZbPkj1y5IiEYdPT0/nPbmdnZ+j1vX//fnR0dHl5uVarjY6O5jNE7OzsYmJijDtKw+4KU1MfLo5ThatXmZcXGzSINXBmUR3wbk9fX18pgz4iLS2Nt3wtW7as8uf8AfbmzZsXLVoUHBwcEBBQ+UxmQC6XS/iopFp27drFb8Ekf2peXFw8YsQIXoxX7ng7f/58QECAoXKv89avFhoglkbDFiyoXp3MTNamDQPY3LlGZ1INEnZ7VsvevXt5IT9lypRp06b169ePr8pSbXXVq1evSZMmLVu2bOvWrZcuXRK68AFn0iT166+//+WX60QE1+v1CxYs4POpwsPDCwoKIiMj+SyPjh077tu3z8T4DRArMpLNn89qui04epQ1a8ZkMsme7fBuT6nq1pr45JNPHB9fWPjJ6io7O1tcAjWRk8MUCtasGRO6Xtr3339vaWkJgF/7FArFnDlzJHmKIGXPe3Q0A5iNDbt0SYJovNvTxEnGdaLT6XJzc2fOnMmrK7VaLagJoqEsWdKAdk1TOHfunLu7+5AhQ7p37y5hLSvxvMLQUAawzp3ZvXsmlQU6nY6PyP3vf/+TKrdnCL2ederEAGbyFaleaDSa+/fvGzH0WgsSi/XgAQsIYH36xAwe/GZD1wioTOV1FiRM71khKYkBzNVV4puhxkTi5bgtLbFt2+3ff5+XmPgz71g3Dt7kNHnyZMNs/ReK9esBYPJk1PVyk6cXIcsYHTx4cNCgQTqdLj4+ng9F1g5jLCsrKy0t7erVqyqVKiUl5fDhw3q9Pisrq6ZljJ9j7t6FszMqKqBWw9W1qbMxFlHrY33++ecRERE2NjYnTpzgw3EGCgsL09PTKy+RlZaWVmVtfh8fnxUrVhiWcXqhKCrCunW4cQOrVzd1KiYgcOG1sLCwuLi4Tp06LVy4MDs7Oy0tLS0tLTU1Nbe6N+q1bdvW09NTqVR26dLFw8PDy8uL96oTzygCxSotLX311VezsrLy8/Mrf25hYeHs7Gx4W5q3t7ePjw/vHXiRefAAcXE4fhxxcXjvvaZ5AY6ECHytnJWV1a5du9Rq9Weffebh4aF8RE29Ay8OWi2ysh6+eJe/gVetRnk55s17ut7rbAr09i/hZGdnq1QqXgmoVCqVSlVUpMrNrXo/bm2NZcvQrdv/r/b5TEMvwhSFRqP5+9///v333z/5zjAfn/tmZi26doW7O9zd4e2Nrl3RoQPWrXvsvc4VFajunSzPBs9s4k89ffr0uX37dnFxsYODg4eHh6EY8PDw6NzZslmzGnecNg09eiA5GWFh2LED3bo1YtLSQZdCIVy8eLF79+62trZXrlwxTH5vEGFhiIuDUomTJ/HSS5InKBx6EaYQ1q5dC2DixInGWQVg7Vr4+yMtDePGQaeTNLlGgc5Y0vPgwQMnJ6eCgoLLly9XGRxuEDdu4JVXkJeHjz/GwoUSJtgY0BlLehISEgoKCnr16mWKVQDc3PDf/0KhwOLF2LpVquwaCRJLevgTdP4mSxPp3x/LloExfPCBTqXKMD1go0GXQolRqVReXl7W1tY5OTl8MrGJMIZZs+5u3z6kZcvCkydPVtuA/xRCZyyJ+fbbbxljISEhklgFQCbDp59aOTpqU1NTx48fr9frJQkrnKZqBHsuMcxXO83nzUmH6FW+JIfEkpL4+HgIm68mdJUvyaFLoZTwsp0vSSo5AwYM4GuZhIWF8XW5nmqa2uznh2vXrkm4zkK16PX6IUOGWFtbmz7vTzR0xpKM2NhYviqEYS0ryZHJZL6+vvfv39+yZYugQ0gFiSUNOp2Or+PFX8EqCL1ezxflCgkJEXcUSSCxpOHnn3/OyspSKpW9e/cWd5R9+/bduHHD3d399ddfF3cUSSCxpMEw2i50vtq3334LIDw8/OmfFUcj7xJw586ddu3ayWSymzdv8nEsEdy+fbt9+/aMsczMTKObJhoNOmNJgJ2d3ejRoxlj10X2q2/YsEGr1Q4bNuzptwokliTI5fI2bdpUVFSMHDkyOztbxCEYY7GxsRB8cyAlTTva8dxQXl7OC+pXX31Vo9FIHv/XX3/Fo7cPSx5cBHTGkgZzc/P4+HgXF5djx47xdVOlhd8cvPPOO2bPynIOTW32c8XZs2f5m6SkWjycc+/ePSsrK/72YQnDCoXOWFLy8ssvf/nllwCSN27E2bNShd24cWNpaenAgQPd3Nykiimcpjb7OWT//PkPl7fKzZUkIH8v8NZq1xV+WqFxLAFotejfH0eOoHdvHDwIc3NTgp08eTIwMNDBweHmzZvVvvXz6YQuhQIwN0dCApydcfQoIiNNDMbL9kmTJj1DVoFG3gVy4gTeeAMaDf7zH4SFGRejpKTEycmpuLg4JSWFv4HyWYHOWMIIDMSqVQAwYwYuXDAuRkxMTHFxcd++fZ8tq0BrN4hl6lScPYvsbHToUOe2Go0mPT09JSXFsNbhpUuXioqK7O3tn5nR9krQpVAwWi0UCjzZjJCd/XBprEdrZC1p3Xr+yZNVtrK3t9+1a1fPnj3NTbsDaHzojCUYLkRhIf7xDzRvDgsLuLlhzhyUl1fZ8BV3dx8fH8PydHx1Gv5Wt2cREqtR+OYbzJ4NX1/8+9+4ehXl5bC1fbgu1qM1sgZ5eg56Vh7X1AMSq1FIT4ePDwD4+qKoCPfvw8qqqXMSC90VNgqdOuHyZQC4dAlduz73VoGK90aioADvvw8bG5iZYeXKps6mMSCxCCHQpZAQAolFCIHEIoRAYhFCILEIIZBYhBBILEIIJBYhBBKLEAKJRQiBxCKEQGIRQiCxCCGQWIQQSCxCCCQWIQQSixACiUUIgcQihEBiEUIgsQghkFiEEEgsQggkFiEEEosQAolFCIHEIoRAYhFCILEIIZBYhBBILEIIJBYhBBKLEAKJRQiBxCKEQGIRQiCxCCGQWIQQSCxCCCQWIQQSixACiUUIgcQihEBiEUIgsQghkFiEEEgsQggkFiEEEosQAolFCIHEIoRAYhFCILEIIfwfvAQ1CGhcTkcAAAAASUVORK5CYII=" alt="Mol"/>

>  <Name>  (12) 
CHK1_HUMAN_2WMU-AA_alignment_L1F002::BRAF_HUMAN_3OG7-A_alignment_L1F003::ALK_HUMAN_5IMX-A_alignment_L1F006::CHK1_HUMAN_4QYH-A_alignment_L1F006#CHK1_HUMAN_4RVM-A_alignment_L1F006::

>  <score_inter>  (12) 
-29.0004

>  <best_rmsd>  (12) 
1.3

>  <Lfrag>  (12) 
(18777, 30306, 19251, 13135)

>  <SA_score>  (12) 
3.312

>  <QED>  (12) 
0.75

>  <LogP>  (12) 
2.5

>  <clogp>  (12) 
2.51

>  <NAR>  (12) 
3

>  <NCA>  (12) 
0

>  <nrot>  (12) 
3

>  <TPSA>  (12) 
57.8

>  <HBA>  (12) 
3

>  <HBD>  (12) 
2

>  <NRB>  (12) 
3

>  <NHA>  (12) 
27

>  <RoF>  (12) 
0

>  <Frag>  (12) 
0

>  <Lead>  (12) 
0

>  <Drug>  (12) 
1

>  <PKI>  (12) 
1

>  <PAINSA>  (12) 
0

>  <PAINSB>  (12) 
0

>  <PAINSC>  (12) 
0

$$$$

     RDKit          3D

 23 25  0  0  0  0  0  0  0  0999 V2000
    4.8204   10.3321    1.0501 C   0  0  0  0  0  0  0  0  0  0  0  0
    6.1354    9.4967    5.3442 C   0  0  0  0  0  0  0  0  0  0  0  0
    4.7419    9.5565    5.4153 C   0  0  0  0  0  0  0  0  0  0  0  0
    3.8857    9.7848    4.3950 N   0  0  0  0  0  0  0  0  0  0  0  0
    6.7239    9.6899    4.0858 C   0  0  0  0  0  0  0  0  0  0  0  0
    3.8886   10.2030    2.0422 N   0  0  0  0  0  0  0  0  0  0  0  0
    6.0837   10.1719    1.5784 C   0  0  0  0  0  0  0  0  0  0  0  0
    5.8927    9.9313    2.9784 C   0  0  0  0  0  0  0  0  0  0  0  0
    4.5221    9.9605    3.2242 C   0  0  0  0  0  0  0  0  0  0  0  0
    8.7244    8.8932   10.7332 S   0  0  0  0  0  0  0  0  0  0  0  0
    9.2968   10.2010   10.8902 O   0  0  0  0  0  0  0  0  0  0  0  0
    9.7783    7.9284   10.5516 O   0  0  0  0  0  0  0  0  0  0  0  0
    7.8961    8.5319   12.0583 N   0  0  0  0  0  0  0  0  0  0  0  0
    6.7035    9.1939    6.5164 C   0  0  0  0  0  0  0  0  0  0  0  0
    7.9852    8.6418    6.5849 C   0  0  0  0  0  0  0  0  0  0  0  0
    8.6325    8.4891    7.8098 C   0  0  0  0  0  0  0  0  0  0  0  0
    8.0126    8.8690    9.0102 C   0  0  0  0  0  0  0  0  0  0  0  0
    6.7315    9.4140    8.9400 C   0  0  0  0  0  0  0  0  0  0  0  0
    6.0817    9.5697    7.7164 C   0  0  0  0  0  0  0  0  0  0  0  0
    7.1855   10.4014    0.7314 C   0  0  0  0  0  0  0  0  0  0  0  0
    7.2476    9.6435   -0.3743 F   0  0  0  0  0  0  0  0  0  0  0  0
    7.1886   11.6793    0.3173 F   0  0  0  0  0  0  0  0  0  0  0  0
    8.3584   10.2297    1.3486 F   0  0  0  0  0  0  0  0  0  0  0  0
  1  6  1  0
  1  7  2  0
  2  3  2  0
  2  5  1  0
  3  4  1  0
  4  9  2  0
  5  8  2  0
  6  9  1  0
  7  8  1  0
  8  9  1  0
 10 11  2  0
 10 12  2  0
 10 13  1  0
 14 15  2  0
 14 19  1  0
 15 16  1  0
 16 17  2  0
 17 18  1  0
 18 19  2  0
 20 21  1  0
 20 22  1  0
 20 23  1  0
 14  2  1  0
 20  7  1  0
 10 17  1  0
M  END
>  <Smiles>  (13) 
NS(=O)(=O)c1ccc(-c2cnc3[nH]cc(C(F)(F)F)c3c2)cc1

>  <MW>  (13) 
341.0

>  <2D_mol>  (13) 
<img data-content="rdkit/molecule" src="data:image/png;base64,iVBORw0KGgoAAAANSUhEUgAAAMgAAADICAIAAAAiOjnJAAAABmJLR0QA/wD/AP+gvaeTAAAZi0lEQVR4nO2de1iU1fbH19wYLgPDACIleAM1NfNn6tG8oBUoRKaVlKV47aCWqcfy0EnN8mjhOZrYxQQvpYXwwHm0vIEOJqmEegZRM/AgQqiIIDA4MDA4l/X7Y+s4oiHMzAaR9Xl4fF7fy9pr4Dtrr3fv9e5XgIhAEPZG2NoOEI8mJCyCCyQsggskLIILJCyCCyQsggskLIILJCyCCyQsggskLIILJCyCCyQsggskLIILJCyCCyQsggskLIILJCyCCyQsggskLIILJCyCCyQsggskLIILJCyCCyQsggskLIILJCyCCyQsggskLIILJCyCCyQsggskLIILJCyCCyQsggskLIILJCyCCyQsggskLIILJCyCCyQsggskLIILJCyCCyQsggskLIILJCyCCyQsggskLIILJCyCCyQsggskLIILJCyCCyQsggskLIILJCyCCyQsggskLIIL4tZ2gGgdDlZW/lRR0UkqHS2XD5PL7W5fgIh2N0o8/BysrBQJBM8rFJzsU1fYftlZXv7ppUt/6HQ8jFPEaqfwjliUY7VTNAZDXl2dm1g82NWVh33qCtspj0ulO8vLvy8t5WSfhNVOuWE0AoCbSMTJPgmrnVJtMACAm5hXLkTCaqdoKGIRPCBhEVzQGAwA4EpdIWFfWMSSU8Qi7Es1RSyCB8WrVonXrnUqL+dkn6Z02imdOnW6evVqcXHx448/zsM+Rax2ilqtBgAFt7lCiljtEZ1O5+TkJJVKdXxKG4AiVvuEhSsPDw9+TbRqdUN9PSxcCCIRVFXBsmXQq1drOtOmsLH+k3c/CK0srE2bICQExo+HqiqIjISkpNZ0pq3xipcXq6b6Xast1OncRCJXsZj9KxeJpMLG+qJHXVg5OTBhAgCAuztw6+wfVXaWl5+orn7T2/ugWh1/T/WLg1DoJhL1unYta8UKDw8PhUKhUCjMGxcuXAAAiURSWlrq4eEhkUjs7l7rCauuDnr3huxs8PWFGzfA0bHVPGmbmCNWX2fnFz09NUZjtcGgMRo1BoPGaKw3mcpNJo/KyoyMjPte7uzsnJ6e7uPjAwAymcxSeX2fe85zwgQ3sdhNJDKHQBYO3cRiZdN64Va6K6ypAR8fGDwYevYER0eorIQlS+CJJ1rBk7bJAwuLb5pMGqNRXVZWWlioVqvVanVlZaV5Izs7OycnR6FQSCQStVqt1+strx2zeHHF66/f12xPJ6fpPj5NqWlupYj188+g1cLNmxAbC1evwuDBoFDAF1+0jjNtkDEPuqFzEAq9hEKvTp16dOp079GPP/74k08+WbBgwfLlywGgpqbGUnnYoYPW1/dW/LsdAqsNhhtGI5sCMvfCXf+8n2klYaWkAACEht7avnoVLl1qHU/aJZWVlWCRvMtkMplM5ufn15RrD1ZWmnvhRmilcayDBwFuCys19c420SI8ouNY589DQQF06AADBoDBAGlpAAAhIa3gSXvFluGGB/bCjNaIWKwfDAkBoRAyM6GqCnr3hi5dWsGT9kqDrpAHrSCsek0ueChuhSjLZItoKR7BrtBkqs156XsIMz3Vd4wIwFh0TiQU2r0fNBgMRUVFYrG4CwXC+9ECI+8tHbGqq382mXROsqdFTl56fcnpRXvPH/aF0YF2bKKoqOipp56aPXt2165d/f39Z8+evWfPHn7T+G0RJix3d3d+TbS0sG7cSAUAuTwEADSaVAAUP94fJFJ72c/Pzx85cmRubm5ubq5cLi8oKIiLi3vppZe8vLzGjRu3YcOGwsJCe7XVRtFqtTdv3nRxcZFK7fZrvw/4JyQkYHIyIqJSid98c2fngAFoMqFSid9++2eXNsZvv/mrVFBTcwIRL158TaWCsrKvrTF0P86fP9+pUycAGDFixI0bNwwGg0qlWr58+cCBAwUCgfkjd+/ePTIyMikpqbq62l5NtyEuXboEAL6+vlxbaXbE6t0bkpMb7mziCgA6XV59/UWx2MvFZRCisbo6DQDc3MY214f7kpub++yzzxYXFwcGBu7fv9/NzU0kEg0cOPDjjz9WqVSlpaVJSUkREREeHh4sjL322mve3t7BwcGrV6/Oycmxiw9tghbI3KHxrjAuDubMgfXr79o5cSLs2gVG45099fUQEAD+/jB7NiQnQ3X1nxrUaFLglpKEWu1xg6HS0bGXVOpv20cAAMjOzg4MDCwpKQkJCUlNTXV1dTVaugjQoUOH8PDw7du3l5WVqVSq6Ojo4cOH19fXp6WlffDBB3379mXZWHJycnUjH+CRoAUyd4Dmd4W7duHevTh58p2u8OxZ9PREgFs/Tk4YEoIbN97U6fIa2NRofi4omKJW70LE4uKlKhVcurTQ9qirUqnY9y8sLKyurg4RExISnn766fLy8sYvLC0t3bZt2xtvvOHp6Wn+hXh7e9fU1Nju1UPLzp07AeDll1/m2kpThxt274Zz56CoCEJDISwMoqPvHOrXD8rKIDsb0tJgzx7IzITUVDCZqgYN6imVdnd1DXJzC3JzGysSubm6Puvq+iy7Sirt7uLyjFz+go1fjGPHjoWFhWk0mokTJ+7YsUMikWzZsiUyMtJkMu3ateutt95q5Fpvb++pU6dOnTrVZDJlZ2enpaWlpKScOXMmICDg6tWrlmnZo0QrR6x7qa3Ff/7zwaeVluL332NS0sHTp71UKmA/p0455uWNuXZtTX7+y0VFc8vLt1r/XbDgl19+cXV1BYBJkybp9XpEjI2NFQqFALBixQrrbHbu3BkAzp07ZxcPH0L+/e9/A8B7773HtZWmCstkwo8+wuvXm2XcqNWqSkqi8/KCsrLEKhVcuPBCTc1xdkyvLzMabepxUlJSnJycAGDy5MlMVV9//bVAIBAIBOvWrbPa7JQpUwDgq6++ssW3h5kPP/wQAFauXMm1laYKa+VKXLAAf/rJymb0+usVFfG1tWcuX36/sHC6Wv3j5cuLsrLE588PLymJ1mpViKZmGdy7d6+joyMAREZGGo1GRFy9ejUACASCL774wgoPTSbT9evXEXHz5s0AMHHiRCuMtAnmzp0LABs2bODaSjO6Qjvyv/89W1gYkZUlMveVZ892LiqarVbvMhg0D7x89+7dbHBv7ty5JpMJEaOjowFAJBJt2bLFCn9Onjzp5eUVGBiIiPn5+QDg6enJ9ProMWnSJABISEjg2koLCauqave1a2vLyr4qKnrnjz8iS0pWI6JeX1FZmVhYOP3MGR+zwrKyJFFR01evXn327Nn7mkpISBCLxQCwePFitmfZsmVMVdu2bbPWvSqRSOTg4KDVahGRzTD+mQNtmtzcXD8/P4lE8tFHH3FtqIWEdeHCCyoVlJdvQ8Sqqj1q9U8NEqza2nMsGztxQubqKmM3Fh07doyIiEhKSlKr1ey0+Ph4pqqoqChENJlMf/vb3wBALBb/8MMPtng4cOBAADh06BAiTp06FQCs61IfWnQ63fLly1mkF4lEQqEwOjqaX3MtISyjse7UKWeVSnDz5lVEzM0drFJBVdX++55cV6dOSkqaOXOm5WIVYrF41KhREyZMYHd8n376KSKaTKb58+cDgIODw86dO2108r333gOAZcuWIeLWrVsB4JVXXrHR5sPDkSNH+vTpw3LQiIiIVatWsd/kpEmTamtrebTYEsK6cSNVpYKcnIGIqNdfV6mEp045Go3aB1548eLFmJiYoKAgBwcHAJDL5SKR6PPPP2dHFy1aBABOTk77999fo81iz549ADBy5EhELCgoAAAPD49HIM1Sq9Xz589nMurRowcLyYjIZr0A4Jlnnrl27Zrd220JYV26tFClguLipYhYUfG9SgV5eSHNslBVVZWYmCiVSgUCQWlpKdt5+vRpX19fpVJpFyfNaRYbdu/atSsAnDlzxi7GW4ukpCRvb28AkEgkUVFROp3O8ujZs2fZx/T19c3KyrJv0y0hrHPneqlUUF19DBELCiarVFBaGmOFnaCgIAD4z3/+Y97DJnDsxaBBgwCAKXX69OkAEBNjjZ/NJTc395dffpk6dWpCQsIDp6GayMWLF8eOvTW7HxgYmJOTY3n0008//eOPPxDx+vXrgYGBACCTyX788Ue7NM3gLiydrkClguxshcmkRzSePu2tUkFd3f+sMLVy5UoAmDdvnt2dZCxevBgAli5diojffvstAEyYMIFTW2bOnj3bsWNHc62BUCgcOHBgVFSUUqlko77NRa/Xx8TEuLi4AIBCoYiNjWUjMmZYBunt7Z2RkYGIOp1u2rRpLP1avny5XT4UtoCwTHEbDYH/Vx2/CBFrak6oVPDbb92sM3Xs2DEAePLJJ+3q4B327dsHAMOHD0fEoqKiFkizTp065eXlBQCjRo2Kjo4ODg62LL7r0KHDlClT4uPjrzd5xiMjI+PJJ59kl4eHh5eVld17jkajGTduHABIpdLvvvuO7YyJiWF52BtvvGGXfoB/V/jiiwjAaiGM61fXTRmpPrTMOkus7lEgEPBINhFRo9GIxWKJRMLSrG7dugFAdnY2j7YQUaVSsaoKc1EGItbW1iqVyqioqN69e5sVZhnGbt68eV9rVVVV5iTd39//4MGDjTRtMBiioqKY8fnz57Mvz759+1g6P2zYMHMiazWchVVfjzIZCgRYXIyIOHQoAuCePVbbGzNmDAAkJSXZzcO7+ctf/gIA7K8yY8YMALBl2rERjh07xv6K48aNM+fUDaLjxYsXY2Njw8PDZTKZWWSenp7h4eGxsbFXrlwxn7l7925fX19zkt7EkLNp0ya2zswLL7xw48YNRDxz5gwbHO7WrZuN0/CchaVUIgAOGICIWFGBIhFKpWhDQfCqVasA4O2337abh3fz97//HQA+/PBDRNy2bRsAjB8/3u6tmIsyXn/9dctEatOmTeayaY3mztSWVqvdt2/fvHnzAgICLMPYoEGDFixY8Nxzz7E9I0aM+P3335vlydGjRzt06AAATz31lDmdHzlyJEvnf7J6bpi7sBYtQgD8xz8QEXfsQAAMDrbF3q+//goAffr0sY9797B//342tIO3a8Pd3d0NBoMdm0hNTWVFGW+++WaD9DwiIsKsG0dHx7Fjx8bExJw/f97yHHMYc739nkFnZ2e5XB4TE2NdOpifn8+6XS8vryNHjiCiTqdjnohEIqtH5zkLq3dvBMAjRxARIyIQAG8Pb1qHXq93dXUVCAQlJSX28fBuqqurfX19J0+ezO6k/P39AcCOYzz79u1jRRl//etf79WB0WhkZdNBQUFii6X9u3XrxsIY67AYtbW1KSkpLIZ9/bVND6RoNJqwsDCWzrP5VpPJFB0dzTK2WbNm1dfXN9cmT2FVVKBCgXI56vVoNGLHjgiAubk2WmXDM4mJiXbxsXFmzZoFAPa6Cb+3KKMRysrKfvjhh8mTJ7OuiiGVSoODg9euXWtOrtesWQMAb731lo2+3TedT05OdnJycnFxyctrWGX+QDhHLL3+lpLOnUOBALt2td3kZ599xv42tpt6IG+++SYbue7evfv8+fOVSqUV311GYmIiy5TNRRlNxDKMmdd0NFdeqFQqAAgICLDOqwZs2LBBLBYLBIKjR4+yPazs0Ypy3Basx7p2DX/91XYzx48fB4AnnnjCdlONw6pxhEIhS4kYcrn81Vdf3bx5s+VN2QNpUJRhNeXl5QkJCe+884454BkMBvZAc1FRkS2WzSiVyjVr1rDt+vp6Fi//+9//NtcOT2HpdDhnDr7zDk6ejHdnoLag1+vZjXoxG8Lgw9KlS1n2un37dr1ef/To0aioqHsffGVhrMEcXAPi4uJYsvLJJ5/wcJWNdm7fvt3uluPj4wGgf//+VlzLU1hffols+kmtxvBwOxoODQ0FbjWQJpNp4cKFAODg4GA5L8m4du3atm3bwsPD5Rbrujo7OwcFBcXExLA7dku++eYbVoa/du1aHt4i4tq1awFg5syZdrc8atQoANi4caMV1/IU1ty5ePnyre1x4+xomJW3z5492442GSaTad68eUxVu3btauTMxp/f3717t06nY8/DCASC9evX291VM6dOnWLt2tfs+fPnBQKBTCazvBVtOjyF9cUXuHs3ImJVlX0j1okTJwCgV69e5j1arXbGjBmJiYkVFRVWmzUYDGy03dnZ+cCBA02/8PLly3Fxca+88grroxksMxMKhZs2bbLapaZgNBrZ1NC98dIWWGluZGSkdZfzFFZdHc6ejfPn45Qpto8yWGLOWM0ZNJs/ZlkRm1Y7evRoswYMDQYDGxV0cXFJS0uz2jHLMKZQKGzM1pvI+PHjAcDqkv970el0LG1XqVTWWWidp3Rshw3oxcfHs/9eunRpzZo1zz//vGV1gLe3d0RExI4dOx5YHVBfX//qq6+yeYzDhw/bxcO3334bbhfh8GbdunUAMGPGDHsZTE6+2r//u4MGDbLaQlsVFktf+vXrl5qaajnnqtVqWXXAExavI2i8yKm+vn7ChAkA4O7unpmZaS8P9+7dCwAjRoxgXoWFhXXp0oVTEU52djYAdO7c2V4GR45EANy61cpBO2y7wiooKDCPFDs5OQUFBUVHRzeYgs3Nzf3888/HjBnjaLHOfYPxSa1WyyomFArFyZMn7eghK8JpUOvMqQjHaDSyuq7CwkLbreXmokCAMhlqHvyI55/SVoWFiHl5eUuWLGlwU9ajR4933313//79lg+fmIuc+vTpk5KSYt5fU1Pz/PPPs06Tx1OEgwcPhrtrnTkV4SDiyy+/DADfWrcc3t0sWIAAOGeOTUbasLDMXL9+PSkpKTIykr1yiOHo6MjCWIP00zxmXV1dPXr0aADw8fHhtAQIK8JZsmQJIn733XfApwiHsX79egCYNm2ajXZqa9HDAwHQxpn3R0FYZppeHaBWq4cOHcrykgsXLnDyhxXhDBs2DLkV4Zg5c+YMAPj5+dloZ9s2BMDBg23155ESliWNVAesXLmyf//+ANC1a9eLFy/y86G6uloikYjFYla11717dwA4deoUj7ZMJhNLswoKCmyxM3w4AuDmzbb688gKy8x9qwPkcnmvXr0umycGuDFkyBAAYMOtM2fOBAB+cztsxMS6ZVEYOTkoEKCrq01pO+PRf9m45VhDSUlJQkLCtGnTlEpleno6qxPnCkvj0tPTG2zbC6VSqdVq2Tab2rPFvl4PYWEwbRrcrk61nlZ6EWa7ITU1NTQ0dOjQoZmZmVeuXPHz85PL5RUVFSKRyHbj8fHx06ZNGzVqVGpqqkQiOXfuXL9+/WQy2ZQpU8xv6bV4Y6+HQuHXFMUggu2rZLbqO6HbASNGjJBIJCqVihU9BwQE5Ofnnz59mi1uYwtMVUajcfDgwRKJBBG3bNkiEolu3ry5cePGe8/39PSqqLgukYBCcevHw+PWRt++4O4O//oXZGXBoUNw5Qo4OoJYDBMnQloa5OfDnDnNdo+ExReZTDZo0KDMzMyMjIyQkJDRo0fn5+cfPnzYRmHFxcWx+uYVK1awFXIWLFjw5ZdfOjg4vPvuu/7+/urbmN+b6ujoXl8PNTVQVgZlZXdZCwqCWbNureBvr+XfSVjcGT16dGZmZnp6OhPW5s2b09PT33//fasNbt6smjNnDgCsW7du4cKFRqMxMjJy69atUqk0OTmZ1f39GXo9qNWgVkNl5a0NtRoeewz0epg4EZKSYPr0W2fGxUFaGhQXQ1iYVV7amv0TD+LAgQMAMGTIEES8evUqALi6ulq3LgMiRkcjAI4e/TFbRNRgMLBl4pydnW1ZeKfBCv73XeW/WTz6d4WtzogRIxwcHLKysjQazWOPPdazZ08PD48rV65YYWr1avjgAxAKISJi+dy5c/V6/aRJk7Zv3+7i4rJ37162Go8thIVBUZGNNm5jtcaJpjNs2DAA2LdvHyKal71sLh99hAAoEiFbyEOnw3nztgCAu7v78ePH7eitXSBhtQRLliyB5j/4ZUlcHAKgRIJs2YraWgwJQYHAFBISZfc10+wCCaslUCqVAGBL3RxTEns2RavFoCAEQG9vfGiXHKQB0pagtrbWx8dHIBAEBAQEBwcHBQWNGjXKPL/ULLRaGDcODh8GHx9QKuH2YlgPHSSsFqKioqJz5861tbXsv15eXsHBwaGhoWPHjmUPWzeFqioIDYXjx8HPDw4dgh49uLlrMySslqO2tjY9PT0lJSU1NZW9/wIAhELhuHEf9Ou3KjQUhgyBRmZ61GoICYGTJ6FLFzh0CPzt8JpHnrRyV9xesVyNaPToQ+xVjzIZvvgixsbifasuEhNRIMCePe9/9GGDIlYrU1dXl5Fh3LNHlpoKeXm3dgoEMGAAhISAnx/Exd2ZwhOJICgIHnusVT1uGiSsh4jCQlAqIS0NDhwAjQYEAvjqK8jIgPHjwcMDrly5M9/y8EPCehjR6eDIEcjOhi5dQCq9NYVXUkLCIuxEYiI4OoJEAgkJEBTUloRFc4VtAHtO4bUUFLEILlDEIrhAwiK4QMIiuEDCIrhAwiK4QMIiuEDCIrhAwiK4QMIiuEDCIrhAwiK4QMIiuEDCIrhAwiK4QMIiuEDCIrhAwiK4QMIiuEDCIrhAwiK4QMIiuEDCIrhAwiK4QMIiuEDCIrhAwiK4QMIiuEDCIrhAwiK4QMIiuEDCIrhAwiK4QMIiuEDCIrhAwiK4QMIiuEDCIrhAwiK4QMIiuEDCIrhAwiK4QMIiuEDCIrhAwiK4QMIiuEDCIrhAwiK4QMIiuEDCIrhAwiK4QMIiuEDCIrhAwiK4QMIiuPD/YvVRB4QpL/kAAAAASUVORK5CYII=" alt="Mol"/>

>  <Name>  (13) 
BRAF_HUMAN_3OG7-A_alignment_L1F003::IRE1_YEAST_3LJ1-B_alignment_L1F021::CHK1_HUMAN_4QYH-A_alignment_L1F006#CHK1_HUMAN_4RVM-A_alignment_L1F006::M3K12_HUMAN_5CEP-AA_alignment_L1F015::

>  <score_inter>  (13) 
-33.4297

>  <best_rmsd>  (13) 
1.14

>  <Lfrag>  (13) 
(30306, 5959, 13135, 6719)

>  <SA_score>  (13) 
2.452

>  <QED>  (13) 
0.75

>  <LogP>  (13) 
2.9

>  <clogp>  (13) 
2.9

>  <NAR>  (13) 
3

>  <NCA>  (13) 
0

>  <nrot>  (13) 
2

>  <TPSA>  (13) 
88.8

>  <HBA>  (13) 
3

>  <HBD>  (13) 
2

>  <NRB>  (13) 
2

>  <NHA>  (13) 
23

>  <RoF>  (13) 
0

>  <Frag>  (13) 
0

>  <Lead>  (13) 
1

>  <Drug>  (13) 
1

>  <PKI>  (13) 
1

>  <PAINSA>  (13) 
0

>  <PAINSB>  (13) 
0

>  <PAINSC>  (13) 
0

$$$$

     RDKit          3D

 25 28  0  0  0  0  0  0  0  0999 V2000
    4.8204   10.3321    1.0501 C   0  0  0  0  0  0  0  0  0  0  0  0
    6.1354    9.4967    5.3442 C   0  0  0  0  0  0  0  0  0  0  0  0
    4.7419    9.5565    5.4153 C   0  0  0  0  0  0  0  0  0  0  0  0
    3.8857    9.7848    4.3950 N   0  0  0  0  0  0  0  0  0  0  0  0
    6.7239    9.6899    4.0858 C   0  0  0  0  0  0  0  0  0  0  0  0
    3.8886   10.2030    2.0422 N   0  0  0  0  0  0  0  0  0  0  0  0
    6.0837   10.1719    1.5784 C   0  0  0  0  0  0  0  0  0  0  0  0
    5.8927    9.9313    2.9784 C   0  0  0  0  0  0  0  0  0  0  0  0
    4.5221    9.9605    3.2242 C   0  0  0  0  0  0  0  0  0  0  0  0
    6.9337   10.0540   13.1704 N   0  0  0  0  0  0  0  0  0  0  0  0
    7.4366    8.8903   12.4282 C   0  0  0  0  0  0  0  0  0  0  0  0
    7.3191    8.8624   10.8554 C   0  0  0  0  0  0  0  0  0  0  0  0
    6.9052   10.0474   10.0660 N   0  0  0  0  0  0  0  0  0  0  0  0
    6.5121   11.2428   10.8646 C   0  0  0  0  0  0  0  0  0  0  0  0
    6.6024   11.2792   12.4396 C   0  0  0  0  0  0  0  0  0  0  0  0
    8.4890    8.7953    8.8484 C   0  0  0  0  0  0  0  0  0  0  0  0
    6.9459    9.2483    6.5451 C   0  0  0  0  0  0  0  0  0  0  0  0
    8.0986    8.4453    6.4935 C   0  0  0  0  0  0  0  0  0  0  0  0
    8.8664    8.2160    7.6383 C   0  0  0  0  0  0  0  0  0  0  0  0
    7.3537    9.6006    8.9275 C   0  0  0  0  0  0  0  0  0  0  0  0
    6.5912    9.8257    7.7801 C   0  0  0  0  0  0  0  0  0  0  0  0
    7.1855   10.4014    0.7314 C   0  0  0  0  0  0  0  0  0  0  0  0
    7.2476    9.6435   -0.3743 F   0  0  0  0  0  0  0  0  0  0  0  0
    7.1886   11.6793    0.3173 F   0  0  0  0  0  0  0  0  0  0  0  0
    8.3584   10.2297    1.3486 F   0  0  0  0  0  0  0  0  0  0  0  0
  1  6  1  0
  1  7  2  0
  2  3  2  0
  2  5  1  0
  3  4  1  0
  4  9  2  0
  5  8  2  0
  6  9  1  0
  7  8  1  0
  8  9  1  0
 10 11  1  0
 10 15  1  0
 11 12  1  0
 12 13  1  0
 13 14  1  0
 14 15  1  0
 16 19  2  0
 16 20  1  0
 17 18  2  0
 17 21  1  0
 18 19  1  0
 20 21  2  0
 22 23  1  0
 22 24  1  0
 22 25  1  0
 17  2  1  0
 22  7  1  0
 20 13  1  0
M  CHG  1  10   1
M  END
>  <Smiles>  (14) 
FC(F)(F)c1c[nH]c2ncc(-c3cccc(N4CC[NH2+]CC4)c3)cc12

>  <MW>  (14) 
347.1

>  <2D_mol>  (14) 
<img data-content="rdkit/molecule" src="data:image/png;base64,iVBORw0KGgoAAAANSUhEUgAAAMgAAADICAIAAAAiOjnJAAAABmJLR0QA/wD/AP+gvaeTAAAW20lEQVR4nO2dfVhUVf7Av5eZEUEd3l9FTEpaQQtCxEBXc2tbH8mtp1BzG1bWFl+o2fo9PqK5OlnhUr+tRkMFTd3RCn882mNku7r2YgvlCoOgY5qrBAoizIC8CPEyL9/fH0dnkTeHmXsA8fv5w0eGe7/3XO5nzjn33PM9V0BEIAixcRrsAhDDExKL4AKJRXCBxCK4QGIRXCCxCC6QWAQXSCyCCyQWwQUSi+ACiUVwgcQiuEBiEVwgsQgukFgEF0gsggskFsEFEovgAolFcIHEIrhAYhFcILEILpBYBBdILIILJBbBBRKL4AKJRXCBxCK4QGIRXCCxCC6QWAQXSCyCCyQWwQUSi+ACiUVwgcQiuEBiEVwgsQgukFgEF0gsggskFsEFEovgAolFcIHEIrhAYhFcILEILpBYBBdILIILJBbBBRKL4AKJRXCBxCK4QGIRXCCxCC6QWAQXSCyCCyQWwQUSi+ACiUVwgcQiuCAd7AIMCerq6kaOHCkIgqur62CXZZhwr9dY1dXVr7/++v33369QKCZPnpyfnz/YJRou4L3K2bNnExMTZTIZAAiC4OvrCwBSqVSlUhmNxsEu3V3PvSiWVqtVKBROTk4A4OTkFB8fX1hY2NHRoVKpJBIJAERHR1+4cGGwi3l3cw+JZbFYcnNz4+LiWFXt7OysUCj+85//dN7mu+++CwkJAQAXFxe1Wm2xWAartIPLAb1+bWnp25cvN9pbed8TYnV0dGg0mvDwcKaUXC5XKpVVVVWIWFZW9vLLLx8+fNi6cWNjY3JyMtvyySefZJvdaxzQ6y+0tDgSYZiL1dzcrFarg4ODmSj+/v4qlaqhoQERT58+/cILL0ilUgCIjY3tsmNOTo6npycA+Pj4fPbZZ4NR9sHkgF6/urT03YoKuyMMW7EMBoNKpfLy8mJKPfDAA2q1uq2tDRHz8vLi4+MFQQAAmUymUCh0Ol33CNeuXZs7dy7bXaFQ3LhxY8BPYtCgGqtnLl68aB2RiouLy83NtVgsrI8VGxvLPh81apRSqbx8+XIfcSwWS1ZWFgs1YcKE/Pz8ATuFQeSQwbCrqorE6oHZs2d7eHjMnTuXqcD6WGFhYUwpb29vlUpVW1trY7SzZ89GRkaywYjU1NSOjg6eZR9kLre1TdVqZ5461Wo2OxJnGIrV3t4uCIJUKmX3dBcvXgwKCmJK3XfffVu2bGnp/3eRDUawEYpp06Z1uZccTvzvlStRWu1b5eUOxhmGYlVUVABAYGAg+9FsNoeGhk6ZMkWj0ThY2Xz11Vfjxo0DgCVLlohR0iFHi9k8q7g4Squ98PPPDoYahmJptVoAiIyMtH5SWVkp1ohUfX19UFCQVCo9fvy4KAGHFP+n10dptX/88UfHQw3Dh9B6vR4A2CMaxtixY8UK7u7u7ubmVllZyQYjhhoHDYaiGzfcpdLlgYFyab8v7kGDAQAWdvrT2c0wfAhdU1MDAH5+fiLG3LNnT1JSUl5eHqf4IrLE3391cLAdVhU0NZW2tvrIZLPc3R0vxjAUq3uN5Thff/313/72t/LycrPZfP36dYlEYh0hG2rsqq5+r7Ly45qat69cKWtrs33H7A8/fLClJcHbWyoIjhfjnmgKHYfVUr6+vgaDwWKx+Pr6ssfVQ5Cl/v4PuLjE63R6o/GAwRAtly/08Znp7t53FXL58uUPVq+WSqXvXb4sSjGGoVg8miomq5+f3xBvBxlOgpAZGppjMOTW1hY0NRU0NfnIZM94ey/w9XXvpYnMyMgwm82/+93vxDo1agptwlpj8QguIs/6+IS6ugJA8MiRq8aN++Khh/4nKGics7PBaNxx7Vq8Tpe6adPp06e77NXa2rpnzx4AeOmll8QqyTAUS/RKBRFra2sFQfDx8bkraiwrYySSxX5+BydP3jZx4uMeHkEdHe+sWxcRETF16tS9e/cajUa22UcffVRXVzd9+vTo6GixDj0MxRK9UqmrqzOZTJ6enjKZbIjXWD3iBDBNLk8PCXnL31+pVMrl8qKiot///vchISFpaWl6vT4jIwNEra4Aht3UZIvFIpPJBEFob28XK+bZs2cBYNKkSYiYmpoKAJs2bRIr+MDT1NS0devWSZMmMQHY5GwPDw829UMshluNdf36daPR6OHhMWLECLFidm7+7q6msEfGjBmzcuXKc+fO5eXlJSQkmEwmNze3+vr6uLi4HTt2tLa2inKUQRCrpKSkvr6+rT9DLLZj7WWLGLNz82e9PRQx/mAxY8YMtVotkUiam5vd3d2LioqWLVs2YcKEDRs2VFVVORh8QMXKz89/6qmnIiMj58+fHxUVVVxcLPoheFz47jXW3dXH6oOtW7eaTKaEhISrV6/u3Lnz4YcfrqmpefPNN++7775FixZpL12yP7SIzWpvmEym7OxsNqUJAORyub+/PwA4Ozu/8847Zsfm/XRh//79AJCQkMB+bGho+M1vflNUVORIzNdeew0A3nzzTURksxv6nh54t9DW1sa+LZ0nMLIUJplMJnN2/nVx8eJz5w4aDHbMzeIrVltbm0ajefDBB5lSvr6+KpXq+vXrP//8s1KpZJODY2NjS0tLRTlcR0eHQqEAgKeffpp9smbNGgAYMWLEpk2bTCaTfWFfeeUVQRAyMzMRceTIkQDws8OzSoYCGo0GACIiIrr/qqKi4oMDB54oKYnSaqO02jklJVsqK6v6cz/ES6zGxka1Wh0YGMiUCgkJUavVXa7H0aNH2QZyuTwrK8uRwzGDJ06cCAABAQGCICQnJ7e0tLS2tqamprIJetOnT7948aJ98U0mU3t7e319PSutI0UdOrBRq927d/e2QbvFcri2VnH+PNMruqho1aVLBU1NtgQXX6zq6mqVSuV+6wl5RESERqPprbbQ6/VPP/00AMTEbEpIwLq6fh+uS9JEWFjYc889x26hJ0+eXFJSgojHjh1jM2ccNPjHH38EgIkTJ9odYehw4sQJAPD29ral9j3X0pJWXh576lSUVpt84YItWYdiinXp0iWlUskaC7iVxWDLjrt2acaPNwFgUBB+9ZWthysvx7Vr00aNGsUOFxsbe+jQIdZjKywsZO2vTCZTqVQmk6m+vn7x4sVsy2effdb2Ce9WampqlixZ4uTkFBAQUGfHN2CIwf4aa9assX2Xuo6OnVVV+Q0NtuTwiCNWUVGRQqFgD/xZ0vrJkyf7FaGsDGfORAAUBExOxr6LrdOhQoEyGc6a9X5vBvfYjcvJyfHw8AAAPz+/zkmqfVNaWrpixQoXFxcAYP8GBQUdO3asXyc4pKipqXF2dpZIJGVlZXbsbkvWoQhiHTx4kNUELi4uK1assLsnbjJhejqOGIEAGB6OxcU9bPOvf+G8eSgICIAyGS5deqPHlEAr3btx5eXlv/zlLwHA2g/rY/fTp08rFAqW1CoIQnx8/IEDB2zfvb+0tbUNTFL/xo0bAeCZZ56xb/eBqLHKysqCg4NHjx6tVCqvXr3qYDREPHkSQ0MRAH19b6u3jhzB2FgEQAAcNQqVSrQxkcTajWPDEOzBX1paGuuHrVu3rse9uie1/vDDD+xXJpMpPT2djeyHhYWdOnXK0XNGLC4uVigUERER0dHRDt7H3JGOjg7W4/z666/tizAQYn3//fcAEBMT42CczjQ347JlqNHg9u24dCkiYkoKvv46AqC3N6am4rVr/Y6p0WhGjx4NAP7+/n//+98RUavVzp07t7GxsfNmZrM5Nzd3+vTpTET2hbly5Ur3gN27cfad7NGjR+fMmcMOJ701WWrBggX8unHZ2dnsK8G1dnRUrEOHDgHA/PnzRSlNF7Zvx4ULsaICU1KwthY3b8bmZvujlZWVzZw5k7ViSqWyyzPX9vZ2jUZjfTTr4+OjUqn6vrqOjMYxg6dNm8YON2bMGKVSWVlZmZOTw26o/f39v/jiCztPtU/Yejvbt2/nEdyKo2JlZWUBwIsvvihKabqwfTt+8w3++c+YkiJOQKPRaG3FwsPDi4uLEbGpqUmtVndOalWr1bZ3nvo7GtfboLF1g7KyMn7dOPYYzd3dnfdSFI6K9cYbb/TRU3GQ7dtRp8M1a3DxYjHDnjx5MjQ0lD1TeuKJJ9zc3Ng1joyMzM7OtqNR696N63EzWwaNjx8/Xl9fz6Mbx0hKSgKAV199VayAveGoWGx22ObNm0UpTRe2bMF//hPPn8dbWc2iYW3F2GC9deEQR2J278ZZsXHQ+KeffpLL5cHBwaxbLVY3zorBYHBxcREEYQDWK3RUrAULFgBAdna2KKXpwsmTCIBTp/KIjYiYn59fWFhYUFAgVsDu3bh+DRqXlpbGxMSwscBVq1a1tbWJ8lC1sbHxH//4x/r168PDwwVBmD17tgOnaCuOirV48dmYmEPfflspSmm6kJuLADhvHo/YvDAajRs3bmT3d76+vuwxpUQiWbRokS0tGusFsqEQay/QjoeqV69ezcnJUSqVUVFRrAzWscYpU6aIO6OkRxwVa9IkBMBbQzwi8+GHCIBJSVyCc6WgoCAwMHD8+PFsDOzHfq6GYO0Fjhw5Mj093Ww237EbZzQaCwoK1Gp1QkKCtRvHcHZ2jouLW7169f79+wMCAgBg586d4p1rzzgqlqcnAqDBIEphupKWhgDYn8dZQ4gVK1bArVlcdtC5EfzVr35VUVGB3bpxN27cyMvLS09Pj4+Pt96CMORy+eOPP65SqY4dO9ba2moNywaxPD09DZyu2S0cEqujAwUBpVLkVLP+6U8IgO+9xyU4bxYuXAgAn3zyiSNBjhw5wuoYNze3ffv2IeKlS5fY+K1UKu3cxgmCMGnSpD/84Q+7d+/urYJkgxpsPHb58uWOFOyOOCRWZSUCYECAWIXpyvPPIwB+9BGv+Fx57LHHAODLL7/U6/VJSUl/+ctf7ItTXV0dHx/P7ElKSkJEo9GYmJg4ZswYJyenqKgopVKZk5Oj1+v7CNLS0pKYmOjv719fX//DDz/IZDInJ6f+ThToFw6JdeoUAuDDD4tVmK7MmYMAeJdOI2ArU+p0uu7rddkBawTT0tLYj7t37wYAhUJh4+4Wi2X27NkA8PLLLyPiqlWrAGDq1Kn8evEOJVPU1AAA8MtY8fRcM2vWq35+el4H4Ik1t0eUjLHExMQzZ86wrEa4ldPBWklbEAQhIyNDJpNt27atpKRkw4YNY8eO1Wq1TFAeOCRWWBhkZMCyZWIVpivffrv722/Vvr7I6wDcMJlM1tWOxEqenjBhgnWJGztihoeHr1y50mw2p6SkjB49+q9//SsApKam1tbWOliwHnFIrOBgSEmBmBhobxerPP+FrUTl5OQ0ZFei6gO22pG3t7dEIuG3+k1/ZX3jjTcCAwO///77vXv3Llq0aM6cOdevX1+/fr2IBbMiQl5hcTHcuOF4mK7U1taazWYvLy9p/xenG3S657jyWP2mv7LK5fL09HQAWL16dUNDwwcffCCTyXbs2FFQUCBi2Rh9iZWZCSUlAADLl9/24YsvAgCwJSROnIDcXMjKgtJSkUt2Vyezdy48D7Hszst94YUXZs+erdfrN2zYEBYW9sorr1gslpSUFIvFImLxwL4aq7kZKitv/v/RR2H+fFi2DO6/X8xiAZ/rMWB0LjyPb4jdCdm99eJ37dolYvHgjmKlpcHy5aDV3vbh8uWQlfXfH+Pjwdtb3FIBUI3VOxaLpa6uThAEb7v+7p178aNGjWK9+DVr1ojbi7+DWOvWQWYmTJ1624fe3mAyQX19140PHIDMTEAx7uGKioq2bdsml8t9fHxECDfgcK2x2LR9Ly8v9qzaDgaiF9/HGNf27TdTZZYtQ0T89FNcvRrXrkWdDsvKus6RqqtDD4+bkxGqq+0cVevyrsqZM2faGWiwWbJkCQDs3r3bYrFIpVJBEER8A49OpwOAsLAwR4Ls27cPAB555BFE5DEW37+Rd50O+3h334ED6OWFAOjjg4cO9a8cfbyr8m6EvY/u8OHDBoMBADw9PUUM/uWXXwLAY4895kgQi8WSkZFhnaAcFRU1YcIEu5cg6E4/xGprQ5XqDs+bKyvx8cdvJmn98Y825T708a7Ku5eoqCgAKCwsvHDhgiAIv/jFL0QM/sknnwDAwoULxQq4efNmAHB2dmYrEohCP8RKTUWVCu94aIsFs7LQ1RXHjSudPPmhvLy83rbs412VdzssNYOtdsRG4UUM/v777wOAUqkUJdrhw4clEokgCHv37hUlIIPXajM6Hf72t0sBQCqVqlQq4+2rR5SXlyuVSuu7KqOiojQazQBMaxwYLBaLs7MziL3akXVK/tq1awHgrbfecjxmYWEhW/zC+nhbLDiuj8Xe8cceb0VHR7MJ/GfOnOmStD78XltqMpnefvttlgJUWSnCpG2Wlm1db2jp0qUAsGPHDgfDlpWVsXvVpSwtWFS4r+j3zTffsP6Tq6trZGSkNWk9MTHx7NmzvI8+WBw7dow18d7e3p9++ql9QTo6Ovbt2zdlyhRWr1vfiM6mZzn4CvS6OkxIOAoATz75pLH31YjsZiCWimxsbExOTpbJZAEBAba8iXl4UF1dPW/ePOaEQqFosm29MkZzM27ejE89tYrtHhQU9O6777I7OJ1Ox2bLbNy40e4lx9vacNYsBMDnnz/VZZEBsRi4dd7Pnz//73//exisLGU7Fotly5YtbOWjkJCQ7747ccddGhpQrUZ/fwTA4OAL4eGT9+zZwwRiq2ez6cise+rn55eamtrj0hJ9lgoVCgTAwEDs5679YLi9QGAIcu7cuUceeUQQnKZNq0lNxT5qmZwcHDXq5mDNo4/ioUNoNqPFYvnss8+sg8aurq4rV65MT09/6KGH2CcymWzRokW2d1Vfew0BcMyYnheKEgsSayBob29/5518iQQBMDoae0sGKy1FqRTj4pDltHZ04McfN1gHjb28vDZs2NA5u+b48ePPPfecdVrR4sXqXbuwU0pOD7CMOpkMjxwR8fx6gMQaOE6cwAceQAB0cUG1GntM6Ger5DU3o1qNwcEIgJGRc/oeNK6qqkpPTx8/fnxAQAUAurmhUok9rtRXVIRSKQLghx+Kd1a9QGINKI2NmJx8s7H79a+x+0p1ej2uX38zWxMAJ0/G/fuv2vKcsbXVpNHg1Kk3d5RI8JlnsMvKahYLpqYinwVcukJiDQI5OTfV6Zzb19qKL72Erq43zZgxAz//vOdarW9OnMDFi2+uuMnmBFgXrxtIhttLmu4KEhLgzBlITITQ0P9Oxx05Ek6cgNZWiI+H/HzIy4P4eLDj7czTp8PHH8OVK5CeDsHBEBl528TMAYPEGhzGjgWNBlxcbrvqW7eCTgeffw63bgHtx88PUlPhp59g7NiuEzMHhrsvT2GY0fmqx8SIHJxli/U2MZMrJNYgMzBXfdkyEWrBfiGgKFOJCbvIzIQZM2D0aIiLg6tXB7s0okJiDXMyM2H6dIiIgOXLITNz4I5LnXeCC9THGv6kpYGXV9ccPt6QWMOfdetuNoUDCTWFBBeo805wgWosggskFsEFEovgAolFcIHEIrhAYhFcILEILpBYBBdILIILJBbBBRKL4AKJRXCBxCK4QGIRXCCxCC6QWAQXSCyCCyQWwQUSi+ACiUVwgcQiuEBiEVwgsQgukFgEF0gsggskFsEFEovgAolFcIHEIrhAYhFcILEILpBYBBdILIILJBbBBRKL4AKJRXCBxCK4QGIRXCCxCC6QWAQXSCyCCyQWwQUSi+ACiUVwgcQiuEBiEVwgsQgukFgEF0gsggskFsEFEovgAolFcIHEIrhAYhFcILEILpBYBBdILIILJBbBBRKL4AKJRXCBxCK48P8O7qCg/pYSugAAAABJRU5ErkJggg==" alt="Mol"/>

>  <Name>  (14) 
BRAF_HUMAN_3OG7-A_alignment_L1F003::CSF1R_HUMAN_3KRL-AA_alignment_L1F004::BRAF_HUMAN_3OG7-A_alignment_L1F002::M3K12_HUMAN_5CEP-AA_alignment_L1F015::

>  <score_inter>  (14) 
-26.421

>  <best_rmsd>  (14) 
0.98

>  <Lfrag>  (14) 
(30306, 15362, 12300, 6719)

>  <SA_score>  (14) 
3.417

>  <QED>  (14) 
0.75

>  <LogP>  (14) 
2.6

>  <clogp>  (14) 
2.63

>  <NAR>  (14) 
3

>  <NCA>  (14) 
0

>  <nrot>  (14) 
2

>  <TPSA>  (14) 
48.5

>  <HBA>  (14) 
2

>  <HBD>  (14) 
2

>  <NRB>  (14) 
2

>  <NHA>  (14) 
25

>  <RoF>  (14) 
0

>  <Frag>  (14) 
0

>  <Lead>  (14) 
1

>  <Drug>  (14) 
1

>  <PKI>  (14) 
1

>  <PAINSA>  (14) 
0

>  <PAINSB>  (14) 
0

>  <PAINSC>  (14) 
0

$$$$

     RDKit          3D

 23 26  0  0  0  0  0  0  0  0999 V2000
   11.5033    8.9764    4.9093 C   0  0  0  0  0  0  0  0  0  0  0  0
   10.2873    9.6060    5.3271 O   0  0  0  0  0  0  0  0  0  0  0  0
   11.2364    7.4814    4.8279 C   0  0  0  0  0  0  0  0  0  0  0  0
    9.8889    7.2959    5.4737 C   0  0  0  0  0  0  0  0  0  0  0  0
    9.2305    8.6583    5.4371 C   0  0  0  0  0  0  0  0  0  0  0  0
    4.8204   10.3321    1.0501 C   0  0  0  0  0  0  0  0  0  0  0  0
    6.1354    9.4967    5.3442 C   0  0  0  0  0  0  0  0  0  0  0  0
    4.7419    9.5565    5.4153 C   0  0  0  0  0  0  0  0  0  0  0  0
    3.8857    9.7848    4.3950 N   0  0  0  0  0  0  0  0  0  0  0  0
    6.7239    9.6899    4.0858 C   0  0  0  0  0  0  0  0  0  0  0  0
    3.8886   10.2030    2.0422 N   0  0  0  0  0  0  0  0  0  0  0  0
    6.0837   10.1719    1.5784 C   0  0  0  0  0  0  0  0  0  0  0  0
    5.8927    9.9313    2.9784 C   0  0  0  0  0  0  0  0  0  0  0  0
    4.5221    9.9605    3.2242 C   0  0  0  0  0  0  0  0  0  0  0  0
    6.4493    9.4884    7.6332 C   0  0  0  0  0  0  0  0  0  0  0  0
    6.9932    9.3129    6.4248 C   0  0  0  0  0  0  0  0  0  0  0  0
    8.2903    8.8663    6.6230 C   0  0  0  0  0  0  0  0  0  0  0  0
    8.5165    8.7760    7.8845 N   0  0  0  0  0  0  0  0  0  0  0  0
    7.3719    9.1695    8.5343 N   0  0  0  0  0  0  0  0  0  0  0  0
    7.1855   10.4014    0.7314 C   0  0  0  0  0  0  0  0  0  0  0  0
    7.2476    9.6435   -0.3743 F   0  0  0  0  0  0  0  0  0  0  0  0
    7.1886   11.6793    0.3173 F   0  0  0  0  0  0  0  0  0  0  0  0
    8.3584   10.2297    1.3486 F   0  0  0  0  0  0  0  0  0  0  0  0
  1  2  1  0
  1  3  1  0
  2  5  1  0
  3  4  1  0
  4  5  1  0
  6 11  1  0
  6 12  2  0
  7  8  2  0
  7 10  1  0
  8  9  1  0
  9 14  2  0
 10 13  2  0
 11 14  1  0
 12 13  1  0
 13 14  1  0
 15 16  2  0
 15 19  1  0
 16 17  1  0
 17 18  2  0
 18 19  1  0
 20 21  1  0
 20 22  1  0
 20 23  1  0
 20 12  1  0
 16  7  1  0
 17  5  1  0
M  END
>  <Smiles>  (15) 
FC(F)(F)c1c[nH]c2ncc(-c3c[nH]nc3C3CCCO3)cc12

>  <MW>  (15) 
322.1

>  <2D_mol>  (15) 
<img data-content="rdkit/molecule" src="data:image/png;base64,iVBORw0KGgoAAAANSUhEUgAAAMgAAADICAIAAAAiOjnJAAAABmJLR0QA/wD/AP+gvaeTAAAefElEQVR4nO2deXhTxfrHv0lK2yRdoS1LF6RKQVahYKGUrQs7FxSqqKCy3Ir3AqIg5bpV9AH7KCKKXAiKWCuLxR8uKFKgCBQELoU+VkGgUJZudIEmbbM2yfz+mBJC6Zqcc0LifB4enpPJybxv2m9n3jPzzoyIEAIGg2vEjnaA4ZowYTF4gQmLwQtMWAxeYMJi8AITFoMXmLAYvMCExeAFJiwGLzBhMXiBCYvBC0xYDF5gwmLwAhMWgxeYsBi8wITF4AUmLAYvMGExeIEJi8ELTFgMXmDCYvACExaDF5iwGLzAhMXgBSYsBi8wYTF4gQmLwQtMWAxeYMJi8AITFoMX3BztgHBUVVW99NJL3bt3r62tffvtt6VSqaM9cmVEf5P9sf76668pU6bk5+e7ubkZjcaHHnpIoVDExsY62i+X5W/RFe7duzc6Ojo/P79///4//PBDZGTkpUuX4uLinnjiicrKSkd756IQV2ft2rUSiQRAYmKiWq0mhNTV1aWmpnp6egLo2LFjWlqao310QVxZWDqd7rnnngMgEomSk5PNZrP1u7TRon9dEydOvHbtmqP8dElcVljFxcVRUVEAvLy8du3a1eg9ZrM5LS2tffv2AORyeWpqqslkEthPV8U1hXXmzJmwsDAAoaGhp0+fbv7m0tLS6dOn06YrOjr67Nmzwjjp2rigsAzbtvXq1AnA6NGjKysrW/mpH3/8MSQkBEC7du2Sk5N1Oh2vTro8riUso5EsW0aAyoEDF/773waDoU2fViqVixYtEovFAPr06XP8+HGe3Pw74ELCqq4mU6YQgLi5kY8/trma7Ozsnj170pA/KSmpurqaQx//PriKsPLzSa9eBCAdOpCsLDsr02q1KSkp7u7uALp06dJU7M9oBpcQ1r59xN+fAKRvX1JQwFWteXl5jz76KA3qExMTy8rKuKr574DzC0uhIO3aEYBMnEhUKm7rNplMCoXCy8sLgL+/v0KhaDAYxmgKZxaWTkfmzCEAEYlIcjLhbQjqypUrY8eOpU3XyJEjL1y4wJMhV8KZhTVmDAGIXE527hTAWlpaWocOHQDIZLKP7Xg4EJgyvX54bu6LFy68eOHCuqIiwew6lbDy8sjYsWTMGDJqFNm9m3z3HQkNJadOCWb/5s2bSUlJAGbMmEGnHe9/yvT6mefOCW/XeYRVU0MeeoicP08IIbdukb59yZ9/Eq1WeEeCg4MBnDhxQnjTNuAoYTlP2syePRgxAj16AIC/P+bPR1oaPD0F9qK4uLi4uNjb2zsyMlJg0zZzXa9fmJ+/MD//kFIpmFHnySAtLERY2J2XYWE4elR4L/bv3w9g9OjRbm5O86ML8/BY1727wEadp8UKDUVh4Z2XhYUICRHei6ysLACWfBtGUziPsMaPx+HDuHgRAJRKbNyIZ58V3otff/0VAMtpbhGnac/h7Y2dO7FwIQDo9XjnHfTpI7AL58+fLy4uDgoK6t27t8CmbUZnNlcZjYvy8z8Rtjd0nhYLwCOPIDMTP/yAadOwbZvw9i39oEgkEt66bdSaTDcMBqXRKLBdpxIWxc0N772HjAycPCmwZWcMsDRmMwCpRCKwXecUFo2uNm8W0qzJZDp8+DCcLcCiwpKJhf5FO6GwAMyZA5EI27ejpkYwm7m5ubdu3QoPD+/WrZtgRu1HazIBkDJhtYqICIwYgdpaZGQIZtMZ+0EAWtYVto25cwHg888FM3jw4EE4Wz8I1hW2menT4e+PEyfw++8CWDMYDMeOHROJRKNGjRLAHIfUd4WsxWotUimefhoAvvxSAGvHjx9Xq9V9+vTp1KmTAOY4pL4rZC1WG0hKAoD0dOh0fJty0gALrCu0hX79EBmJmzfx/fd8m3JeYbGu0CbmzQNQtWMHr0ZqampOnTrl5uY2YsQIXg3xQbvKyoeMRhn/jXoDnFxYTz31zIgRnX75paCggD8jR44cqaurGzx4sI+PD39WeOLoW299M2SIQZBHHGucXFi+vu26dTMYDFu2bOHPCB1ocMZ+EEBtbS0AutBISJxcWMC8efMAbN682cjbPCsNsJxuBIvChGUjMTExvXr1Ki0t/eWXX/io/+bNm3/88Yenp+eQIUP4qJ9vmLBsZ/bs2QA28zMnnZWVZTabY2JinHQzXCosuVwusF1XENbzzz/v4eHx888/l5SUcF658w40UNRqNViLZRsBAQGTJ082Go1paWmcV+7UwiKEUGEJ32K5yHbcmZmZ48aNCw8Pz8/PF3M3ynz9+vWuXbv6+flVVlZKeB5jLDcYpp8710cmA9BLLl8QHGx/nRqNRi6XS6VSjUZjf21twnly3pslISGha9euBQUFhw4dauXjm06nU6lU1dXVKpVKqVQqlUp6TaHXf/31F4CRI0fyrSpKVw+P/0ZEcFihowIsuIywxGLx7Nmz33777Q8++MBsNldVVVlUYn1RVVVludbr9a2pOSkpiY5oCEmNyfSvixflEomHWCwVi70lEg+x2FMs9pZIPMViD7HYSyKRicWSGzfcamt9fHykUqlcLvfz82uQjO+oAAsu0xUCyM/P7927t1gsbqVi3N3dfX19fXx8/Pz8/Pz86LXvbei1v79/jx49QkND+XYeQLnBkHjuXD+5HECsv//Ka9da/EiXvXt3v/GGdYmnp6dUKvX395fJZFKpVCKRnDhxwtfX98knn7Toz9fXl75ruc3X19c3KEgqlcpaaphb31+7SIsFYPPmzXV1dR07duzbt6+1SiwXVD2Wwvtw+MCyZNlgNveUyWpNJp3ZrDebq29f1JpMWpNJR4jGZNKYTEZPz8jISJVKpdFotFptVVWVTqfT6XRVVVWWOqVSqUql2rRpU/Omnzx58pJEAkAmkXiKxVKx2Ot26+hz+6K3TDbEx6eV/bWLCCsvL2/NmjVisXjXrl3R0dGOdsde3MXih2Wylu9bsgRLllgXUIWpVCq1Wq3RaA4dOrR8+fI+ffosXLjQWn9arVaj0Vhuq6mpcXdzk4pEWrOZSrZRa7f8/Ia0erbUFYRlMpnmzJlTV1e3ePFiF1CVPchkMplMRvfxAkAH9h588EG6+1JrsG4m9WazjjaTZrPObO7o7o7bW4wAmBYYOMrPr6l6XEFYa9asOX36dFhY2LvvvutoX2wnyN09/eGHua3ThuDdSyLxkkgANBo9lRsMrdxixOkHSK9evbpixQoAn376qUMef+5nHDVRCBcQVlJSklqtnjlz5uTJkx3ty30HE5aNbNmyZf/+/R06dPjwww8d7cv9COfCan1/7cTCqqysXLZsGYC1a9cGBQU52p37EUdNFMKphbVgwYLKyspx48bNnDnT0b7cpzhwSsdZhbVnz55vvvlGJpOtX7/e0b7cvzhwSscphVVTUzN//nwAK1euDA8Pd7Q79y8seG8b//nPfwoLCwcPHryQbvDHaAImrDZw8uTJDRs2uLm5KRQKYbJZnBcmrNZiMBjmzp1rNpuXL18+YMAAR7tzv8OC99ayatWqs2fPRkREvP766472xQlgwXurOH/+fGpqqkgk2rBhg6fgZ1I4I6wrbBmz2Txv3jy9Xv/CCy846dpR4XGgsJwmg3TdunWLFi3q3LnzuXPn/JrO1mBYMJvN9FwWk8kk/P7hztFilZSUvPnmmwDWr1/PVNVK6MF3crncIbvSO4ewXnzxRZVKNX369Mcee8zRvjgNDuwH4RTC2r59+48//ujr67t27VpH++JMMGE1R2Fh4csvvwxg9erVwVys4fz74FhhcZOaXFSE0FCkp4PmGTzwAK5ebeS26mpUV0Olqv9fpYLBkF1aevzeBYAqlYquATSbzVKpNCoqai7df5vRahyYMwMOc967d8fq1XjqKVhmWdauxXff1ctIqYRSiXsfQIcN+/PYseRmqnV3d9dqteHh4U50LtJ9giu0WACCghAVha1b75wieO0ajhy56x4vL/j4wNe3/n9fX/To8dDQoUsbLAD08fHx9/en1wUFBT179ty9e3dNTY23tzdX3v4dcBFhAUhOxpgxeOaZ+pcvvogpU+oF5OcHX180NmWcACQ0U2dERERMTEx2dvbOnTvnzJnDobcuj+sE70FBSEhAenr9y4gIjBqFAQMQHo727RtVVauwbAbJkZt/F6qrq+G4GIubkfeiIsyYgaNHUVGB+HjcunXX8c0tYjAYaMxOd32h188//zx9V6vVBgcHV1VV/fnnn050tKljOXv27GOPPabX6z08PA4fPty5c2ehPSBcUFhIBg0iaWmksJAsW0Z8fRve8O235O23ySuvkLlzyfTpJD6eDB5MIiLIuHGXm9pDgQ4cU/71r38BePnllznx1rUxGAzvvvuuh4cHADpVHxwcfOLECYHd4EZYhJD16wlAZsxo/N3HHydAI/8GDSoH4Obm1qFDh/Dw8IEDB44ePXrq1KnPPfdcdXW15eO///47gA4dOuh0Oq4cdkny8vIGDRoEQCQSJSUlFRQU0Al7Dw+Pzz77TEhPOBPWtGkEIJs2Nf7u9u3kzTfJBx+QTZtIRgbZt4+cOEH++ouUlNTV1ta2pv6BAwcC2LFjB1cOuxgGgyE1NdXd3R1At27dDhw4QMvr6uqSk+sHdJKSkvR6vTD+cCMsk4kEBBCAXL7MSX2NQFfjJCQk8GXAmcnNzaX5tLShqqmpaXDD119/LZPJAAwbNqykpEQAl7gR1unTBCBdu3JSWeMolUqZTCYSiS5dusSjGWdDq9UmJyfT3P8HH3zw119/berOM2fOPPDAAwC6dOly/Phxvh3jRljvv08AMncuJ5U1ybPPPgvgzTff5NeM8/Dbb7/17NkTgFgsTkpKujeo0Ol0dXV1lpcVFRWWkGtTU1ELR3AjrLFjCUC2beOksiY5cuQIfcYxGo38WrIJg8EgmC2NRmNpqHr37n3y5MlGb5szZ87w4cNv3LhhKREs5OJAWHo9kcuJSERKS+2vrAUefvhhALt37+bdUlsoLi5euHDhgAEDevXqlZSUlJGRoVKp+DOXnZ0dERFBn6aTk5ObelIuKSnp0qULgLCwsJycHOu3tm7dSkOu6OhonkIuDoR15AgBSO/e9tfUMu+//z6AqVOnCmGsdZSWlvbo0YP+mi2DcO7u7iNGjFixYsXRo0c5bMnUanVycjLdyL5v376nTp1q/v7y8nJ6iLWHh8fmzZut3+I75OJAWCkpBCCLFtlfU8tUVFR4eHi4ubkVFxcLYa8lysrK6GRA//79i4qK9u/fn5KSEh8f365dO4vIZDJZfHx8ampqTk6OyWSy2VZmZmbXrl0BtGvXLjk5uZW9WIO+z1rlFRUV9MQNPkIuDoQVE0MA8sMP9tfUKqZNmwbgvffeE8he05SXl/fp0wdAv379KioqrN+qqanZv39/cnJyZGSkdcJPQEDApEmTqMhab0ipVCYlJdF6+vfvf+bMmba6+tVXX9EZjpiYmFKrkIW/kMteYdXWEnd3IpGQqipO/GmZPXv2AAgPDzebzQKZbIyKioq+ffsC6NmzZ2mz0WVZWVlGRkZSUhLteix06tQpMTFRoVBcu3atmY/v2bOHbjTv6emZkpJic8eak5MTFhZGn34aBPt8hFz2CmvPHgKQqChOnGkVJpOJ9gjNjNnwTVVVVWRkJIAePXo0r6oGXL58WaFQzJo1i4bVFsLDw2nUf/PmTWsrlt2Ohw4deu7cOTvdbibkys3NtYRcv/32m52GiP3CWrqUAOS11+z3pA2kpKQAmDlzpqBWb1NVVUXn4yIiIu79+7569ercuXO3bdtm/ZB/LyaTKTc3d/Xq1RMmTLBOmZJIJIMHD16+fPk777zTqVMnGqKtWbPGnuDMmlaGXAqFwk5D9gprwAACkNsTUwJRWFgokUg8PT2t/76FQalUDh48GED37t0bfYD47LPP7m2Hbt261UydRqMxJycnNTU1Pj6eZiXQDovOwJw/f57zbyFAyGWXsCoriVhMPD2JRmNPNbYwbtw4AJ988omQRpVK5aOPPkpVVVRU1Og9+fn577///tixY60z7Nzc3IYMGfLaa69lZWVptdpmTKjV6r1799LNLzt27MhfHEl3xkdjSTXbtm2zP+SyS1g7dxKAxMbaU4fNpnfSsRzBLKpUqqioKABdu3a9evVqi/fX1dXd2w5RkUVGRiYnJ+/fv7+pJsFoNLZv3x5AQUEB19/jDuXl5aNHj2405MrJyQkNDZVIJAcPHrStcruENX8+AcjKlfbUYSN6vZ7ulPy///1PAHO1tbUjRoygqrpy5UpbP65Wqy2jD9bndMrlcssQV4PGiY6q2B/rNI9er6ebbgJ49dVXrd9at24dgAkTJthWs13CWriQ+PoS/mfKidFoXLp06ZYtW6wLly5dCuCFF17g23ptbe3IkSMBhIWF2d+EVFRUZGRkzJ8/v/vdB4d8/vnn1rdt3LgRwLRp0+w01xrS09OlUmmDHy/9yg28aj32Bu9GI+HoeaVJqqqqaETl7e1tHa2fP39eJBJJpdLvv//eOo+ZW9RqNX1EDw0Nvcx1utn169e3bNkyc+bMLl26XLx40fqtK1euAPDz87NOT+CPBmNpV65coT9bpVJpW4XNCauwkERG3nkZHFxfCJD09PpCXnOwCCH5+fm9evUC0KFDhwb9/datW93c3OjgYWsCFxtQq9U0CgkJCRE+D4zONHMyqtRW3nrrLQCzZs2yuQZbhNW9O+nfn9DUFV6FlZmZ6e/vD6Bfv37WkY3RaKQbOtAH5kGDBlnvcuvt7T1x4sQ1a9b8/vvv9jxVaTQamr0UEhKSn5/PwfdpIwsWLACQkpIisF2z2Uw3Oc/KyrK5EluENWwYeeUVkpZGCJ/CUigUNF9g0qRJ1lkoKpVq0qRJANzd3S0RQDNzc4mJiWvXrm3T3BwhRKfTTZgwgT7z2z/kbRs//vgjfeYX2G5WVhZ9TLFnVLYFYXl5kZEj6/95edUXDhtGysrqGy0+hKXT6WbPng1AJBIlJydbf72LFy/SlKyAgICmpnRu3LjR6Nxc586d6dzc9evXm3dAr9dPnDgRQFBQ0NmzZzn8am2itrbWw8NDIpEIPA48a9Ys+1tKG1ssQsjSpWTLlnphVVQQO1rNuygvL6cP9nK5/Ntvv7V+a+/evXQ7v/79+7fymZ/OzSUmJloOHW1xTFyv19MWMSgo6M8//+TmW9kKfTRr8HPglZqaGi8vL/vXFtgurPJy0q8fCQkhhJCZMwlAEhPJ3ckjbSY3N5dOMIeEhDTovNauXUsDqcTExFauGGuARWS+vr4WhUkkEkvUr9Fo9Hr9P/7xDwCBgYF//PGHXV+GC1auXCnMkIqFzz//HMCoUaPsrMd2YRFyZ9HzypXE05MApFMn8s03NrqyY8cOyxIl6xlcnU5Hl9vf2zPahl6vP3LkSEpKSkxMjHVGnqenJ52hCwwMzMvLs9MKJ5w6dQrAAw88IJjFmJgYAF9++aWd9XC2YPXSJRIXV7++eeJE0myKUUPMZnNKSgoNuv/5z39ajxeUlJTQiRQvL69du3Zx5a2FBmPigYGBXl5ebY30+cNkMtEJhgsXLghgLj+fjBiRN3DgvHtXJrYVzoRFCDGbSVoaad+eAEQuJ6mprRo7rampmTp1Kh2LSk1NtX7rzJkzdKI0NDT09OnTHLraKBUVFYGBgQAcGLDfy1NPPQVg3bp1Ath6/XUCkNmzOaiKS2FRSktJYmJ90xUdTZr/HV26dInmjLdv3/7A3ck3lp4xJiamrKyMcz8bhT4QffTRR5YSs9l85syZyspKYRy4ly+++ALA5MmT+TZkMpGwMAKQw4c5qI17YVH+7/9I584EIB4eJDVV09Ro+EsvvQSgT58+1rMl1j1jg2Q0vklPTwcwfvx4SwkN7zZu3CiYDw0oKioSiURyuZzvDVEyMwlAunUjnKTq8CUsQohSSRYtImIxGTp0Te/evRtdY6TX619//XXrjWWqq6unTJlCe8aPP/6YP/ca5caNGyKRSCaTWX6LCoUCwOOPPy6wJ9bQJRuHDh3i1crTTxOArFjBTW08CouSna2ic15isXjhwoXNR4WXLl2yzAzaM59gD4888ggAS7989epVISeDG+WVV14B8BqfCeBKJZHJiEjE2bYuvAuLEKLValNSUugOO126dGnq4e7w4cM0du7bty+vCW7Ns2zZMgDLli2zlND1qMeOHXOUS3v37gUwaNAg/kxs3EgAEhfHWYVCCIuSl5dH83rpIGeDeFyhUNAhpYkTJ/K6Pr1FDhw4AOCRRx6xlNADgoWfDLag1WqlUqlYLC4vL+fJxNChdyWt2I9wwiKEmEwmhUJBF6X4+/srFAqz2azX6+nhAFyNf9qJXq+nBxtZ0r13794NYOjQoQ70KiEhAcD27dv5qPzCBSISER8fwmFWm6DCohQUFIwZM4Y2XdHR0XT809PTM53Dvxf7GD9+PICvvvqKvnTUZLA1H3zwAYDZnAwx3cPy5QQg8+ZxWacDhEXJyMgICAgA0K5du7CwMBuWjfPHRx99hLvT3GgSqZCTwQ2gu7AGBwdzvm7HZCLBwQQg2dlcVuswYRFCysrKPvnkk59++qn5tZ3Cc/bsWdy9+mrVqlV0UM1RLpnNZrqlNh8JF2fPkpUruRm+suBIYd3P0Kmk3Nxc+jInJ4fmvgnmQEpKSoOIim5o+OGHHwrmgz1weeSJK5GQkLB58+Z9+/bRYa0BAwYEBQVdu3bt4sWLdFiOV1asWLFixQoPD4/hw4dbDtMbNWrUV199tWrVquzsbJlM5uXl5ePjI5PJZDKZn5+fVCqlF15e/p6ekT4+8PKCTIamTjxp9MC2oiJMnYqcnPp7QkJQVGTrd3C0su9TduzYASDOamCHTgYLsPaabi4nkUi2bt1qKdRoNMOHD2/qsAVrwsN7NthM38eHdOxIwsPJwIFk2DCSkEBefbXxtQuNJkrZBmuxGmfMmDESiSQ7O1utVtPF8mPGjNm+ffv+/fvpsBZPfPjhh8uWLZNIJF9++eXTTz9NC/V6/fTp07Ozs4OCgj799FM/Pz+tVqtWq5VKpVar1Wg0SqVSo9FotVqVSuXtHeLtjZoaVFdDq4VaXX9MpDVqNRYtauTANi6xXZOuDh3O3bNnD31ZWlrK92TwmjVrAIjFYstIB7k7Vdq2fJ6qKlJSQi5fJjk55MgRkplJDh1qfO1Co6scbIMJq0neeOMNAIsXL7aU0Mlgnvbl2rAhg6rKOntTr9dPnjwZPCTgN7p2gcOukAmrSeju37169bKULFmyBPxMBn/8MZHJNJGRYzZs2GAp5DUBv9G1C0xYQlBXV0eXXViWi9HJ4Ejrnz0XrFtHRCIiEpFNm+4MJRkMBpo+FBAQwEcCfqNrF5iwBIL+ai1b/FgmgznMaP3ss3pVrV9/p9BoNM6YMQOAn5/f/ZOA3yaYsJqDngz15JNPWkpWr169Y8cOrvYg2byZiMVEJCLWGe11dWTBgvcBtG/f/r6a6WoTTFjNkZ+fD8Df35+PQ1a++KJeVdZDY3V15IkniLu7Pjb2WSdtqyhMWC1At8fgfHu3ujoSGUkAYrVugxiN9Ut/fX1JE6fjOA1cHjbuktAMn8zMTG6rdXPDvn1IS8PixfUlJhNmz8bXX8PHB5mZuJ0T6awwYbUAFRZ9HuSW9u3vDHmbzZgzB+npkMuxezeioji3JjTcnGLvwqhUqq5du5rN5sDAwPj4+Pj4+NjY2AZbjNgJIXjxRSgUkMvx888YOZLDuh0GE1bL3Lp1q1u3btW359vEYvGAAQNiY2Pj4uJiYmKst922AULw739jwwbIZPj5Z4waxYHD9wNMWK3CaDSeOnUqKysrKyvr+PHjer2elru7uw8ZMiQuLi4ubvyjjw622mGkVRCCBQvw3/9CJsNPP2H0aO49dxRMWG1Gq9WePn362LFjBw4cOHz4cF1dHYCoqPf++GN5dDTi4xEfjwEDIG5F+LpjB556CjIZdu9GbCzvngsJE5ZdKJXKQ4cOZWVllZUl7dzZ11IeEIDRoxEXh9hY3L3r9l0QgiVLMGEC4uOF8FZImLA4o7QUWVk4eBBZWbh+/U55WBhiYxEXh4ED0bt3w6RNV4UJixcKCnDgAI4excGDKC6uL/z5ZyxeDJkMp09DImHCYtiB2Yy8PBw8iOPHsXo1nnkGUVHo3x/PPsuExeCIoiLMmIFduzBmDE6fxoMPurKw2Mi70AQFISEB6emO9oNn2GIKB7BsGeLjYTI52g8+YS2WAwgMxLhxqKlxtB98wmIsBi+wFovBC0xYDF5gwmLwAhMWgxeYsBi8wITF4AUmLAYvMGExeIEJi8ELTFgMXmDCYvACExaDF5iwGLzAhMXgBSYsBi8wYTF4gQmLwQtMWAxeYMJi8AITFoMXmLAYvMCExeAFJiwGLzBhMXiBCYvBC0xYDF5gwmLwAhMWgxeYsBi8wITF4AUmLAYv/D8136r5rFAcgAAAAABJRU5ErkJggg==" alt="Mol"/>

>  <Name>  (15) 
MP2K1_HUMAN_3DY7-A_alignment_L2F002::BRAF_HUMAN_3OG7-A_alignment_L1F003::PDPK1_HUMAN_5HKM-A_alignment_L1F004::M3K12_HUMAN_5CEP-AA_alignment_L1F015::

>  <score_inter>  (15) 
-27.6115

>  <best_rmsd>  (15) 
1.27

>  <Lfrag>  (15) 
(10760, 30306, 8749, 6719)

>  <SA_score>  (15) 
3.715

>  <QED>  (15) 
0.75

>  <LogP>  (15) 
3.8

>  <clogp>  (15) 
3.82

>  <NAR>  (15) 
3

>  <NCA>  (15) 
0

>  <nrot>  (15) 
2

>  <TPSA>  (15) 
66.6

>  <HBA>  (15) 
3

>  <HBD>  (15) 
2

>  <NRB>  (15) 
2

>  <NHA>  (15) 
23

>  <RoF>  (15) 
0

>  <Frag>  (15) 
0

>  <Lead>  (15) 
0

>  <Drug>  (15) 
1

>  <PKI>  (15) 
1

>  <PAINSA>  (15) 
0

>  <PAINSB>  (15) 
0

>  <PAINSC>  (15) 
0

$$$$

     RDKit          3D

 25 28  0  0  0  0  0  0  0  0999 V2000
    4.8204   10.3321    1.0501 C   0  0  0  0  0  0  0  0  0  0  0  0
    6.1354    9.4967    5.3442 C   0  0  0  0  0  0  0  0  0  0  0  0
    4.7419    9.5565    5.4153 C   0  0  0  0  0  0  0  0  0  0  0  0
    3.8857    9.7848    4.3950 N   0  0  0  0  0  0  0  0  0  0  0  0
    6.7239    9.6899    4.0858 C   0  0  0  0  0  0  0  0  0  0  0  0
    3.8886   10.2030    2.0422 N   0  0  0  0  0  0  0  0  0  0  0  0
    6.0837   10.1719    1.5784 C   0  0  0  0  0  0  0  0  0  0  0  0
    5.8927    9.9313    2.9784 C   0  0  0  0  0  0  0  0  0  0  0  0
    4.5221    9.9605    3.2242 C   0  0  0  0  0  0  0  0  0  0  0  0
    6.8716    9.1075    6.6334 C   0  0  0  0  0  0  0  0  0  0  0  0
    8.1151    8.5072    6.6661 C   0  0  0  0  0  0  0  0  0  0  0  0
    8.8124    8.3874    7.9254 C   0  0  0  0  0  0  0  0  0  0  0  0
    8.1984    8.8996    9.1145 C   0  0  0  0  0  0  0  0  0  0  0  0
    6.9916    9.4401    9.0757 C   0  0  0  0  0  0  0  0  0  0  0  0
    6.2926    9.5229    7.8168 C   0  0  0  0  0  0  0  0  0  0  0  0
    8.8529    8.8100   10.3214 N   0  0  0  0  0  0  0  0  0  0  0  0
    8.2776    8.8168   11.6085 C   0  0  0  0  0  0  0  0  0  0  0  0
    9.1217    9.6214   12.5976 C   0  0  0  0  0  0  0  0  0  0  0  0
   10.4053    9.0177   12.7772 N   0  0  0  0  0  0  0  0  0  0  0  0
   11.0192    8.5523   11.5676 C   0  0  0  0  0  0  0  0  0  0  0  0
   10.2667    9.0151   10.2983 C   0  0  0  0  0  0  0  0  0  0  0  0
    7.1855   10.4014    0.7314 C   0  0  0  0  0  0  0  0  0  0  0  0
    7.2476    9.6435   -0.3743 F   0  0  0  0  0  0  0  0  0  0  0  0
    7.1886   11.6793    0.3173 F   0  0  0  0  0  0  0  0  0  0  0  0
    8.3584   10.2297    1.3486 F   0  0  0  0  0  0  0  0  0  0  0  0
  1  6  1  0
  1  7  2  0
  2  3  2  0
  2  5  1  0
  3  4  1  0
  4  9  2  0
  5  8  2  0
  6  9  1  0
  7  8  1  0
  8  9  1  0
 10 11  2  0
 10 15  1  0
 11 12  1  0
 12 13  2  0
 13 14  1  0
 13 16  1  0
 14 15  2  0
 16 17  1  0
 16 21  1  0
 17 18  1  0
 18 19  1  0
 19 20  1  0
 20 21  1  0
 22 23  1  0
 22 24  1  0
 22 25  1  0
 22  7  1  0
  2 10  1  0
M  CHG  1  19   1
M  END
>  <Smiles>  (16) 
FC(F)(F)c1c[nH]c2ncc(-c3ccc(N4CC[NH2+]CC4)cc3)cc12

>  <MW>  (16) 
347.1

>  <2D_mol>  (16) 
<img data-content="rdkit/molecule" src="data:image/png;base64,iVBORw0KGgoAAAANSUhEUgAAAMgAAADICAIAAAAiOjnJAAAABmJLR0QA/wD/AP+gvaeTAAAWRklEQVR4nO3deVhU1/kH8HcWBtlBFkHU4BYiWlFBlEUigo82RY0LSbVpVBSsyEMfa5TW6kPUWGmbGmtUTFUeTSX2QTEYl5ioqAybS10QRRQUUQhCkB1ZZu77++PkN44DmlnuCTa8nyd/xAv3nTP6nXPvPefcOxJEBELEJu3uBpCfJwoW4YKCRbigYBEuKFiECwoW4YKCRbigYBEuKFiECwoW4YKCRbigYBEuKFiECwoW4YKCRbigYBEuKFiECwoW4YKCRbigYBEuKFiECwoW4YKCRbigYBEuKFiECwoW4YKCRbigYBEuKFiECwoW4YKCRbigYBEuKFiECwoW4YKCRbigYBEuKFiECwoW4YKCRbigYBEuKFiECwoW4YKCRbigYBEuKFiECwoW4YKCRbigYBEuKFiECwoW4YKCRbigYBEuKFiECwoW4YKCRbigYBEuKFiECwoW4YKCRbiQd3cDSHdKq66uaG93NDOb5eTUSypmL0M9FgELqVTcVAH1WOSt3r0HW1iIXpZ6LMIFBatHU9bXLyoqymtoEL0yBatHExCb1GqBQ2UKVo+mBgAAGYfKFKweTUAEAKlEInplClaPRj0W4YJ6LMIFBYtwYdfW9hqAtKND9MoUrB5NuWjRYV/ftpIS0StTsHo0tVoNADKZ+KfvFKwejQVLKvYMNFCwejhBEIB6LCI6OhQSLvgFi9Zj/UywtaAdiCpEi+fPmaxkMjOVqiIlRbPFxsZGLpcDQG1tLQAcPHhw4MCBbItGfz8/qYODTh2pRGIvl+fU1//oulMJIor13rrU2Nj44MGD/Pz8gIAADw8Prq/Vk7Fg1atU6d9/3/mnTjLZN6NHd7mjQqFob2/vvP29M2cK7ew6b5/l5ORpaVnR3t7P3Hymk9OL2sO3x6qpqQkODraysrp06RIAuLq6+vr6+vj4BAUFBQYGWnBYuNiTvdW7t0IqHdirl+r5zqJZrZa2t4+Kj9dsaWhoYAfBlJSU5ubmefPmIaJKpdLey6NXLxtbW506AmJfc3PQY90pxx6rqakpLCzswoULAwYM8PLyunz58vdaHyaFQjFmzBh/f/+AgAB/f393d3dOzegh0qqrR1lbG7rI2N3dvaKiory8vG/fvuK+Fq9gtbe3z5gx4+TJk4MGDcrKynJzcwOAioqK7OzsrKys7Ozsq1evsmtdxs3NTdOTjR071tzcnEeriA5XV9fHjx9XVlb26dNH5NLIgVqtfueddwDAxcWlqKioy9+pr6//9ttv161bN3XqVHt7e+0mWVhYBAUFlZWV8Wgb0ebk5AQA1dXVolfmEqylS2MBwN7e/vr163ruUlJSsm/fvri4OB8fH6lUKpfLAwMDHzx4wKN5RMPBwQEAnjx5Inpl8YO1ejX6+VU6OPTNzMw0rkJNTc2kSZMAYOvWreK2jeiwtbUFgPr6etErixysTz5BADQzw6+/bjKlTkpKCgCEhoaK1TDSJSsrKwBoajLpH6tLYp68p6TA++8DIuzZAwsXmlSqvr7excVFEITKykpHR0eRGkh0WVhYtLa2Pn36tFevXuJWFm1K59gxWLAABAE+/tjUVAGAnZ3dm2++qVKpTpw4IUbrSNde9bnCvDz49a9BpYK1a+EPfxClJMyYMQMAjhw5Ik450hV+wTL1UFheDi4uUFQEU6bA9OmQlCRWw6C8vLx///4WFhbV1dWWlpai1SVaJBIJAIh4OqRh6pTO1asQFAQjRsCFC2DI4O2Pc3d39/cP7OiwzcysmTqVV7Dy8/O//PJLCwsLf39/X1/fHjXLxAaoeazyAzBtgDQnB6Oi8C9/wXv3RLmS0LVxoxoAFy3iUhwRN27cKJPJNGGSy+VeXl7R0dH79u0rKCjg9aqvDDb3bGZmxqP4y4KVlIQ3biAiLlv23Mb5859tPHoUa2t5NAwR8eZNBEAnJ1SpxC++c+dOAJDJZLGxsTExMd7e3jqnGu7u7nPmzNm8eXNOTk5bW5v4LehuT58+BYBevXrxKP4jh8L9+8HVFYqLn9vYvz9kZv7w/+HhovSbXfPyAk9PKCqCnByYMEHMyunp6cuWLZNIJElJSVFRUWxjc3Pz1atX//vf/2ZnZ589e7a8vPzQoUOHDh0CALlc7u3tHRgY6OPjExwc/PNY/8PvzB3gpYdCnR4rLQ1XrMA//xkLCzEmBpcu5RF0XatWIQCuWCFmzTNnzrBJ7k2bNr3odwRBKCwsTE5OXrx48fDhw3VORMLDw38GfVh9fT0A2Nra8ihu2KHwxg1ctgwLC/HSJXz9dUTEigrcuROvXePRNkTE7GwEQA8P0QpevHjRxsYGAGJjYxHx6NGjM2bMaG5ufvleDQ0NSqUyMTExPDzc3t7ezc1t3LhxorWpmzx58gQA7O3teRQ34OS9tRXXr0e1+rmN8fEIgMuXi9wsDbUa3dwQAPWezn6ZO3fuuLi4AMB7772nVquVSiUbyPjXv/6lf5GWlhZra2uJRPI/vf6ivr4+MjLSzs7O2to6ISFBJfZprAHBWrUK16zR7ZxyckTuUTqLjkYA/Mc/TK3z8OHD1157DQCmTZvW0dGRn5/P5vaXLFliaKk5c+YAwLZt20xtUzfJysoaOHAgAJibm7OjfGho6HfffSfiS5g6Ca3pUfgdDe/cEaF4dXX1sGHDAMDf37+5ubmkpIStPXz77bf1/7A2NTWlpaW1tbX9+9//BoDJkyeb2qyfXEdHR2JiopmZGQD4+vrevn07IyOD/VU4Ozt//fXXYr2QCKsblixBAPzwQ9MrdU1ngMMIzc3N/v7+APCLX/ziyZMnjx8/fv311wFg0qRJra2t+tfx8/MDgG+++aa2tlahUJiZmfFYycTP/fv3g4KCAEAikcTFxWmuP6qqqqZMmaLZ3t7ebvpriRCsEycQAEePNr1S15KScM0aPH8ely3DDRvQywujo3HfPtRzCLOtrY39rQ0ePPi7776rq6sbPXo0AIwdO7axsdGgliQkJADA0qVLETEsLAwA9u/fb8Q76hapqalspW7//v3Pnj2r2f7xxx9XVFQIgrBlyxbWkwUHBz969MjElxMhWK2taGuLALzG35OSng1wTJ2KAM/+c3fHOXNw82a8cOFRl9f/KpUqIiICAPr27Xvv3r2WlpYJEyYAwNChQx8/fmxoS65cucJKCYLw6aefAkBERIQYb5Gvurq63/zmN2ygZM6cOTU1NZof7d+/HwD69Onz7bffIuL58+fZXS1OTk7Hjh0z5UXFWeg3b17H6NGn9+w5J0o1jdZWnD0bP/jg2QBHUxMqlbhlC0ZEoJPTs4QNH75QLpf7+PjExcXt27fv/v37iCgIAhv8tLOzu3r1qkqlmjlzJgD069evtLTUuCaxc968vLxHjx5JJBJra+unT5+K+Z61XLt2LS0tzcfHJzY2NiUl5Z5RH9yMjIx+/foBgI2NzWeffabz06qqqqlTp2ofBKurq996663Oh0tDiROsL744AAAhISGiVGNUKpw1CwFwyBDs6OjiFwQBb93C5GSMihJGjfLTGcP08PAYOXIkAFhaWmZnZwuCsHDhQvZZLCwsNLpVv//97wHgT3/6EyL6+voCgImf7BcpLi52dXXVWX/n6uoaHh6ekJBw6tSplpaWl1fo6OhISEhgA+vjxo27e/dul7+mfRD08/O7f/8+26JQKNgJQ0lJiRHtFydYdXV1CoVCJpOJdb+HIODixQiAdnb6XhJqj2H27t2bRcrKyurLL79ExEePHrm7u9vY2Fy6dMmUhmVkZADAsGHDEHHDhg0AEBUVZUrBLmkuLyZOnJiRkbFly5aIiAg2AqehPWXe+d++sLBwzJgx7Nfi4+N/9Hw8Ly+PzVM5Ojqyj8rFixdZ92xnZ5eammroWxBtzTs7Qd67d68o1di4q6UlKpXG7K5Wq/Pz89m/zVdffcU2lpaWGn1/h4ZKpWK3TN2+ffvGjRsA4OLiIu7oYl1d3ahRo1j/oXN5UV5enpqaGhcXFxgYyPoYDTc3t/Dw8MTERKVSuXv3braY3cPDQ6n332B1dfWvfvUr7YNgXV0dO0MFgOjoaIMOi6IFKykpCQBmzpxpeqmtW3+4I+PECZPqfPTRRwCwSOxlN/PnzweAxMRERGTZzcrKEqu45vJi+PDh33//Pdt47ty5zussGhsbNT20zm0B7AC6YMGChoYGg15d+yDo6+tbUlIiCMInn3zCthj0jytasCorK6VSqaWl5Y/Ou73cf/5zRSJBqRQPHDC1SQUFBeykStwe5fDhw2ygFRE/+OADAFi5cqUoldvb29mJc//+/bXvqVy7dq32EVDnGgUR1Wr1zZs3d+/eHRkZ6ezsLJFI5s6da3QzcnNz2RSFg4PDqVOnEPHy5ctWVlZTpkwpLy/Xs4iYt3+NHz8eAIw4Hmukp6fL5fLg4Jjt28VpEutRTD8Camtubra0tJRKpRUVFUqlEgCGDBliellBEBYsWAAAzs7OOpcX9+/ff9E6Cw8Pj3nz5m3duvXy5cuCICBieno6O1s3pTHsIGhtbc1aUlZWJpFILC0t9b9RTMxgbdq0ycXFRSaTGbcO8+zZs6wPX7dunVhNWrlyJQCsEHfZDSK70WPnzp1qtdrV1RUATF9xunz5cgCwtbW9fPnyS36t8zUK4+DgoFarEbGlpcXKykoikTx8+NCU9giCcPv2bfb/f//73wHgnXfe0X93MYPV2tq6a9euzuswIyIiNm/enJub+5Kzv+vXr7Nx4ZiYGBGblJWVBQCDBw8WsSYiJicnOzs7//Of/0TExYsXA8CGDRtMKfjhhx8CgEKhYAOVemLXKJ999tn8+fO1p9LZcN2OHTtMaZI2Npd16NAh/XcR/xb7pqYmpVLJrpCdnn8wV5fnB4h49+5d9rmfO3euWmddjmk0PUp+fr6IZdva2jTnbUePHgWAfv36paSkaL8p/e3YsQMAZDLZwYMHRWne3r17AWDKlCmiVLt3755EIrGysjLohmkuDwXREATh1q1bLz8/2LBhAxsaDgsLM2hKWE9s8H39+vWiV2bWrFmjUCg0b82gMUxEPHz4sEwmk0gku3fvFqtJNTU1crnczMysVoz7ERITE9ln3qC9+AZLx4vODxwdHQMCAky8nHyRY8eOAYCPjw+P4prOZu7cudOmTdPpoRUKxfjx45cvX56amtrltO7p06fZIum//e1v4jYsJCQEAL744gvTS7GBVjbOrL+fNFja2PnBzp0758+fn5+fz2/9SWtrq42NjUQiEf2hSGlpaZ07Gz3HMJ8+fXrhwgVra2sAiI+PF7dhiLhlyxYAePfdd02sU1ysnjjx3MiR7xo6JdptwfopseFjcR+KpE9n8/KHy7HB8UWLFrFhAnGVlpaKMke+cSMC4G9/a/COPSJYbHGIiA9F0nQ2f/zjH/XfS+fhcu7u7oMGDRJ9sbkGW3Z2wrTpC29vBMD/nxUzQI8IFpsjl8vlmqVIra2txcXFxlUrKChgJ4jvv/++0Z1NQUGBdo9SXFx8wPSphuexIQwjVvRrFBUhANrboxHXVD0iWIg4efJkAPj888/ZH8+dOwcAdnZ2YWFh7ApOz0uHsrKyAQMGAMD06dM7ulzNozd2Unz8+PGGhgaWe83koCiuXbsGAH369DF6BGf9egTABQuM2benBGvbtm0AMHv2bPbHQ4cO6axCMTMzGzt2bFxc3IEDB150ml9VVeXp6QkAISEhpq/vW7duHQBER0ej2GtDNAYNGgQAOTk5xu0+YgQCGLkUoKcEiy34tLS01ExTIGJxcfHnn38eExMzatSoLh/cUFVVpfnl+vp61sd4e3uLMj6Un5+v6VHYsIUoa0O0sWki4646CwsRAB0c0Lg1pD0lWIg4a9aswYMHv2gMs/OEgYWFhWZ9XFtbGzuYDhkypLKyUqwmDR06FACys7PLy8tZ7sUdzGNH/KFDhxqxb1oa2tlhZKSRL92DgoWIkZGRLxrDPHjwoGYMkz24QbPmWKVSzZ49m3Vjxk3avMiKFSsAYNWqVYg4btw4AEhPTze9rObWU5VK5ezsDAC3bt0yok5rK2p12Ybh/iVNryCDviADEaOiovbs2ePo6JiZmenl5SViS5RKZXBw8JAhQ+7evbtp06bVq1cvXLgwOTnZlJoPHz4MDAwMDQ3dtWuXXC5/++23jxw54ujoaG9vrzOW5uk5raoqQXuLTAa2tjBpEgBAXh7s3QuxsTBixA/P1ouNhW3b9G1GTwyWtoaGhgsXLuTm5ubm5ubl5dXV1Wl+ZGFh4evr29HRkZeXZ21tffr0adapiEgQBHd398rKyps3b0okEi8vL0dHx8rKSp1veNPf48ePg4KCiouLQ0NDjx8//uDBg4CAALVarf2+NCZMWKxU7uq8fckSGDUKysth8mRITYURI6C0FFxd4eRJOHlS35b09GDpuHfvXlZWFntEFuvMBgwY0NzcvH//fnablOgWL168Z8+ejRs3rl69+o033igqKjp37tybb75pRKmGhoaQkJArV674+vpmZGQ0NjYGBgaWlpaGhIQkJSXJ5fJO8XKqrX1N+88qFTQ2wuDBcPEiTJwIn34KiDBypDE9Vs86xzJITU3N8ePH09LSeHxxg8ZXX30FAH5+fogYHx8PAMuNenZPSwu+++7vAOCNN96oqqqqra319vYGgHHjxhnx/QDsJmF2L2eXD3b8URSsbqaZI3/48GFOTg4AeBj+7J6ODpw+HW1t68LC5j148KC5uTkwMBAARowYoX3f80+JgtX92CXn9u3b1Wo1e/DLNUMeryMIGBn5w8Nab93C9vb2X/7ylwAwcODAiooKfs1+Ofqy8e6n+aoEqVQ6Y8YMX1/fhoYG/XdfuRKSk8HSEo4cAU9PWLBA2tTUlz2TiMW0e3RXoolGbW2tmZkZeyiSoYsdbt5EhQLNzfHUKUTEmBg2bSxcv97NTxukYL0SQkNDASAlJcWIfb/5BtldDmvXIgBaWOD58yI3zwgUrFfC1q1bAWD06NGZmZn6rJTvbPt2BECZDNPSRG+dMShYr4SysjLN4+aN+IKMlBSUSlEiwT17eLdUXzRA+qooKyv761//mp2dXVBQwB7tz4wfP79fv70BATB+PIwZA52/hb26GgYNgqYm2LwZli//Sdv8EhSsV47OF2QMG/YPpfJ99iNzc/DxAX9/CAiAwEDQfPP8mTOQkwNaT3jofhSsVxoi3rnTkpNjlZMDublQWAiaGfPJk6Fv3x/miQ2YafmpmPq1coQriUTi6Wnl6fnDl9bW10NuLuTlQW4uDB0KDg7PvtToVUM91v+qnTufzRPv2NHdremERt7/ty1cCGfOdHcjukI9FuGCeizCBQWLcEHBIlxQsAgXFCzCBQWLcEHBIlxQsAgXFCzCBQWLcEHBIlxQsAgXFCzCBQWLcEHBIlxQsAgXFCzCBQWLcEHBIlxQsAgXFCzCBQWLcEHBIlxQsAgXFCzCBQWLcEHBIlxQsAgXFCzCBQWLcEHBIlxQsAgXFCzCBQWLcEHBIlxQsAgXFCzCBQWLcEHBIlxQsAgXFCzCBQWLcEHBIlxQsAgXFCzCBQWLcEHBIlxQsAgXFCzCBQWLcEHBIlxQsAgXFCzCBQWLcEHBIlxQsAgXFCzCBQWLcPF/sSqix/CzEYUAAAAASUVORK5CYII=" alt="Mol"/>

>  <Name>  (16) 
BRAF_HUMAN_3OG7-A_alignment_L1F003::ACVR1_HUMAN_4BGG-BA_alignment_L1F003::M3K12_HUMAN_5CEP-AA_alignment_L1F015::

>  <score_inter>  (16) 
-26.4733

>  <best_rmsd>  (16) 
0.94

>  <Lfrag>  (16) 
(30306, 43287, 6719)

>  <SA_score>  (16) 
3.362

>  <QED>  (16) 
0.75

>  <LogP>  (16) 
2.6

>  <clogp>  (16) 
2.63

>  <NAR>  (16) 
3

>  <NCA>  (16) 
0

>  <nrot>  (16) 
2

>  <TPSA>  (16) 
48.5

>  <HBA>  (16) 
2

>  <HBD>  (16) 
2

>  <NRB>  (16) 
2

>  <NHA>  (16) 
25

>  <RoF>  (16) 
0

>  <Frag>  (16) 
0

>  <Lead>  (16) 
1

>  <Drug>  (16) 
1

>  <PKI>  (16) 
1

>  <PAINSA>  (16) 
0

>  <PAINSB>  (16) 
0

>  <PAINSC>  (16) 
0

$$$$

     RDKit          3D

 26 29  0  0  0  0  0  0  0  0999 V2000
    4.8204   10.3321    1.0501 C   0  0  0  0  0  0  0  0  0  0  0  0
    6.1354    9.4967    5.3442 C   0  0  0  0  0  0  0  0  0  0  0  0
    4.7419    9.5565    5.4153 C   0  0  0  0  0  0  0  0  0  0  0  0
    3.8857    9.7848    4.3950 N   0  0  0  0  0  0  0  0  0  0  0  0
    6.7239    9.6899    4.0858 C   0  0  0  0  0  0  0  0  0  0  0  0
    3.8886   10.2030    2.0422 N   0  0  0  0  0  0  0  0  0  0  0  0
    6.0837   10.1719    1.5784 C   0  0  0  0  0  0  0  0  0  0  0  0
    5.8927    9.9313    2.9784 C   0  0  0  0  0  0  0  0  0  0  0  0
    4.5221    9.9605    3.2242 C   0  0  0  0  0  0  0  0  0  0  0  0
    8.5785    8.6622   10.2590 N   0  0  0  0  0  0  0  0  0  0  0  0
   10.0456    8.6366   10.2656 C   0  0  0  0  0  0  0  0  0  0  0  0
   10.6320    8.9094   11.6410 C   0  0  0  0  0  0  0  0  0  0  0  0
    9.9472    8.0941   12.6483 N   0  0  0  0  0  0  0  0  0  0  0  0
   10.6356    8.1613   13.9526 C   0  0  0  0  0  0  0  0  0  0  0  0
    8.5738    8.5986   12.7499 C   0  0  0  0  0  0  0  0  0  0  0  0
    7.7795    8.3586   11.4653 C   0  0  0  0  0  0  0  0  0  0  0  0
    6.7035    9.1939    6.5164 C   0  0  0  0  0  0  0  0  0  0  0  0
    7.9852    8.6418    6.5849 C   0  0  0  0  0  0  0  0  0  0  0  0
    8.6325    8.4891    7.8098 C   0  0  0  0  0  0  0  0  0  0  0  0
    8.0126    8.8690    9.0102 C   0  0  0  0  0  0  0  0  0  0  0  0
    6.7315    9.4140    8.9400 C   0  0  0  0  0  0  0  0  0  0  0  0
    6.0817    9.5697    7.7164 C   0  0  0  0  0  0  0  0  0  0  0  0
    7.1855   10.4014    0.7314 C   0  0  0  0  0  0  0  0  0  0  0  0
    7.2476    9.6435   -0.3743 F   0  0  0  0  0  0  0  0  0  0  0  0
    7.1886   11.6793    0.3173 F   0  0  0  0  0  0  0  0  0  0  0  0
    8.3584   10.2297    1.3486 F   0  0  0  0  0  0  0  0  0  0  0  0
  1  6  1  0
  1  7  2  0
  2  3  2  0
  2  5  1  0
  3  4  1  0
  4  9  2  0
  5  8  2  0
  6  9  1  0
  7  8  1  0
  8  9  1  0
 10 11  1  0
 10 16  1  0
 11 12  1  0
 12 13  1  0
 13 14  1  0
 13 15  1  0
 15 16  1  0
 17 18  2  0
 17 22  1  0
 18 19  1  0
 19 20  2  0
 20 21  1  0
 21 22  2  0
 23 24  1  0
 23 25  1  0
 23 26  1  0
 17  2  1  0
 23  7  1  0
 20 10  1  0
M  CHG  1  13   1
M  END
>  <Smiles>  (17) 
C[NH+]1CCN(c2ccc(-c3cnc4[nH]cc(C(F)(F)F)c4c3)cc2)CC1

>  <MW>  (17) 
361.2

>  <2D_mol>  (17) 
<img data-content="rdkit/molecule" src="data:image/png;base64,iVBORw0KGgoAAAANSUhEUgAAAMgAAADICAIAAAAiOjnJAAAABmJLR0QA/wD/AP+gvaeTAAAV00lEQVR4nO3de1yUVf4H8O8zzzDDRUABQdCfq+aFa/p6MYsaiJegrSQ1W3pJCrq4slpG26b12kpx2XaFlxmoaFaGkpqsbpq062sFSZP1AoLIJSwjvJRcdRGHizCX7++Po+MAonN5Dmh83y/+qJl5zhzwM+ec55zzPCMgIhAiNVlfV4D8MlGwCBcULMIFBYtwQcEiXFCwCBcULMIFBYtwQcEiXFCwCBcULMIFBYtwQcEiXFCwCBcULMIFBYtwQcEiXFCwCBcULMIFBYtwQcEiXFCwCBcULMIFBYtwQcEiXFCwCBcULMIFBYtwQcEiXFCwCBcULMIFBYtwQcEiXFCwCBcULMIFBYtwQcEiXFCwCBcULMIFBYtwQcEiXFCwCBcULMIFBYtwQcEiXFCwCBcULMIFBYtwQcEiXFCwCBcULMIFBYtwQcEiXFCwCBcULMIFBYtwQcEiXFCwCBcULMIFBYtwIe/rCpC+tLe+vl6jcZbLF3h4CJKWTC1WfycTBFcbG2lTBdRikedcXf9PqZS8WGqx+rVben1dR4dap5O8ZApWv6bW6ZZeuPDPhgbJS6Zg9WuCIAAAIkpeMgWrXxMBAED6jpCC1c+xk0FqsYjEZIIAAHoeJXMokzwy2D8/BYtIjA3e9Ry6Qpog7ddkFRXDS0tx9GgYOlTikqUtjjxaGs6ePfD661e++UbykilY/ZooigCgo5l3Ii2ZTAYAer30w3cKVr9GwSJc8OsK6aywX2NtVVtbW2Njo+FBrVarVqvlAwaIzs6GBxGAbYIYJJcfv3HjgdsDBR7T+aRPsO2gDRrNGbX6VrdGaERDw/annup+lFwu12q13R+fm5JyecqU7o9HDh480tb2mlY7wtb2WReXnipDLdYvikwQFDJZfUdH96e0wj0aF5YqpVJpb29v/KCjo6OzUjnUaAOgAOAoigDgrlCACdsDKVi/KM+5urra2CwZMsRWFLs8JdPrP+vWO23fvj02Nvall15KT083/V321tc/8DW9GixEbGtrO3jwoEqlGj16tHCvzxCxkr1MZq9Q3OOJblEDSwfvL7q7P/A1vRqshISE7Ozs/Px8AHB0dHz88ccD7/D19aWcWcmUf+8u+E039F6wtm3b9te//lUUxSeeeOLSpUvV1dUnTpw4ceIEe9bFxUWlUqlUqsDAQJVKNXz48F6rWH/2yE83HDp0aNmyZQCwcePGl19+GQBqamoKCwuLioqKiooKCwtra2uzs7Ozs7PZ6wcOHOjn52doz/z8/Hqnnv0NvxYLkL/CwsIBAwYAQEJCQk+vuXr1alZWVkJCQkREhHvnJl0UxaKiol6oZz+0d+9eAIiMjJS8ZO4tVlUVJCS0tbS0Llq0KCEhoaeXeXl5eXl5Pffcc+x/L126VHhHQUFBYGDgd999N27cON617W/4dYV8W6yGBhw7FgHwD38439HRYVkhixYtAoDExERp60YQ8cCBAwAwZ84cyUuWbK0wLQ0qKwEAli+//UhbG8yeDRcuQEAAJCd729jYWFZyZGQkAOzbt0+aihIjj8bgfccOcHOD6moAAL0eFiyAkydh2DA4dAiMFp3MFh4e7uLiUlZWVlFR4evrK1VtCTwquxsWLYI//hG8vAAAPvkE9u+HQYMgOxuGDbOqWBsbmzlz5gA1Whz0TbDi4uJeffXVHTt2lJeXm9taLl4My5fDwYPg42NdBQHgTm+YmZkpQVnECL+usMfdDVqt1snJqa2tjf2vg4PDhAkTQkLC/PzWqFQwbhzIesjk5cswfDhIO4uu0Wg8PT1bWlqKi3/w9rauAeyh/JSUlLy8vKqqKsPkmUqlsrW1lfy9HipHjhwJDw8PCwvLycmRuOieRvVarTY3Nzc5OTkyMnLkyJHsxSrV0wAIgI6OOHUq/ulP+PnnePVqpwP37EGNRvKTDHz77VOOjk09T4RZTq/X/+53vwOALjFSKpVBQUHLli379NNPS0pKNDx+q7729ddfA8D06dMlL9nU6Ybr168fPnw4Le3Y3Lk4fDiyeLGfzZvvvuy//8WYGFy/HuvqJK7o4cMIgN7eEheLiKtXrwYAOzu73NzcvLy81NTU6OhoX19fWec22cbGxtfXNzo6OjU1NS8vr729Xfqq9Lpjx44BwNSpUyUv2cJ5rLo6PHQIExNx1ix86y1cuhQR8Y03ELm1WBoNDh6MAFhWJmWx27ZtAwBRFA8cONDlqaampqNHj65bt27evHnd92I4ODiEhIT861//krI2vY71gCqVSvKSJZgg3bQJ33kHi4puB4ufJUsQAFevlqzAQ4cOyeVyAEhLS0PEc+fO3efFTU1Nxu0Zy9n06dMzMjIkq1DvOn/+vI+Pj5ubmyAIcXFxLS0tEhYuTbAqK3H5cu7Bys5GABw3TprSDCuYq1atQsTExES5XP7JJ5+YePi1a9dWrlzJaYDSC9LT09mu0SFDhrBP1+OPP15eXi5V+dIE6+JFzMnBadPw4kVMTkZOS8ZaLbq7IwCWllpbVFVV1ZAhQwDgpZde0uv1u3fvFgRBFMX9+/ebXsjNmzdtbW1lMtnVLucvDze1Wr1gwQLWoUdHR6vV6jNnzrB1WFtb26SkJJ1OZ/27SLxW+NZbCIDLl0tb6l1xcQiAf/ubVYVcu3aN/R2nT5/e3t6em5urUCgAYNOmTaYX8sMPPyDi7NmzDT3pI6G8vJztQbKzs/v4448Nj7e2tsbHx7O0hYeHV1dXW/lGEgersBABcMgQ1GqlLfi2igo8fhyt+US1trYGBwcDQEBAQGNjY2lpqbOzMwC8/fbbJpag0Wh8fHzkcnlDQ8OuXbs4nVXxkJGRwbo/X1/fsjsnQc3NzVOmTGFnIfv373d1dQWAwYMHf/XVV9a8l/S7G0aPRgA8dkzyghERN23qdAZqLp1ON3fuXAAYNmzYTz/99NNPPw0bNgwA5s2bp9frTS/n2WefBYCPPvro5s2bdnZ2D39v2NTUNG/ePEP3ZzxOT05OBgBBEF5//fVbt27V1tY+88wz7BFrRvTSB+vPf0YAfOUVyQtG7HwG+uGH6OuL0dGYmop5eWjKX4C19s7OzqWlpTdu3AgICACAadOm3bp1y6xqbN++HQDCwsIQka1jmtWNmuX69evl5eXJycm5ubk3btywoIQzZ8489thjAODk5LRnz54uz+r1+tTUVDYY8PPzO3fuHHtEqVQCgI+PT3FxsQVvKn2wzp5FAPTw4NIbGp+BxsZ2mqeVy3H8eIyNxfT0LwsKCrpnJSkpCQAUCsWRI0fa29tnzJjB/pSNjY3mVqOxsVGhUIiiWFdXt3v3bgAIDQ2V6FfspKWlZeLEid7e3ob5M09Pz4iIiISEhKysrOvXr9//cOPQBAYGsnHhPZ05c2bs2LHG4/eysjL2wVMqlRaM6Lls9BszBgHw6FGJi33vPXzzzbtnoB0dWF6OGRkYH4/BwahUIgAKgt7ZeSAAyOVy44nynTt3ymQyQRB27dql1+vnz58PAEOHDr1y5YpllZk5cyYAbN26Va1Ws97w559/lvb31Wg0Tz/9NKvn4sWLJ02a1GXRSSaT+fj4LFiwgP2Ozc3Nxoc3NDRERESwTi0+Pv6BSwXG4/ennnqqurqaPcJm7MLCwszq7rkEa+3aytDQV1askG4qE3HjRgRAFxfsqTdoacGTJ/HDD2/GxMT4+fmJnS+jY1NWH3zwASImJiYCwMCBA8usmMXfsWMHADz55JOI+PzzzwPAhg0bLC6tO71eHxsbCwBubm7ff/89e1Cj0RQXF2/btm3p0qUqlUrR+fpBURT9/f0XLly4adOm9PT0ESNGsH5/3759pr/vF1980WX8/uWXX7q5uQGAu7v7N998Y2I5XIJVXFzMaibVwm1WFooiCgKaPsutVquPHz+ekpIyf/78UaNGOTg4eHp6sqdqamomTZqUk5NjTZUaGxuVSqUoirW1tZ9//jkAhISEWFNgF4YVzJMnT7JHjh49+pe//OXf//533Z2FWI1GU15enpGRER8fHxwcbNyeeXh4sCpZ0CTX1NSwltIwfq+rq/vNb36jUCh2795tYiG89ryzYUFubq71ReXno709AuDatRaW0NHRwT6F3377LXvErHPAnrBLP7Zs2dLc3Ozg4CAIgsUdaxf3XMF87bXX7jnSMuSsra3t9OnTmzdvjoqKkslkCoXCssE+Iup0uqSkJIVCYWdnx/5o7Hqe4OBgE0vgFax3330XAJayuQErVFbenm2Pi7OqnMWLFwPAmjVrrKyPsc8++8ywpPPCCy8AQGpqqvXFGlYwu5xp5uTkvPHGG1OnTnV0dITORo4cGRkZmZycbDiDY3N1mZmZ1tSksLDQ0ESxUem6detMPJZXsEpKStj4wJresLa2dsKEawA4a5a155j/+c9/AMBb0m03TU1NhiUdtrvV9A90TwwrmO++++59Xma4DDMsLMzBwcGQMLbuiYipqakA8MILL1hZH6ajo2PQoEEAYBjtPRDHy798fHwAwOKhjFqtDgwMHDXKOyLikvXr7hqNZvDgwQAg4TorIs6aNQsA0tLSWlpaWG94+fJli0szrGBGRUWZ3llrtdqysrLt27e/8sorhsF1dXW1TCaztbW9efOmxfUxYFeoBwQEmH4Ix2CtWrUKAB577LG1a9fm5OSYNV2k1WrZMtyoUaNqa2slqc+SJUvgvldjWyAzM3PmzJmHDx9GxN/+9rcAkJKSYllRxiuY5k7Y3lNISAgAdJ8RtQC7K4KhOTQFx2BVVVWtWbPGeChgPOS8du3afY5lN3owPtO2HvvYjZNq2003W7ZsYfMaht+xpqbGxGMNK5j+/v4WTNje04YNGwBg7ty5Vpaj1+vZwpdZNzrgeyV0bW1tRkbGq6++OnnyZDs7O+OQyWSycePGzZ8/n13FoFarDUexK/Ht7OxOnDghYWU0Gg27K0Sp9dtuumlsbLznnZjuefrWhU6nY2N/ayZsu6upqWG9YVNTkzXlFBaqg4M/8vcPNetUujduCsJoNJqSkpJPP/102bJlQUFBys43GhRF0c/Pb+HChTExMRZsjTJRXFycuU26Kdrb28PCwgDA19e3oqLCcHcTl2636DTOWUNDAzvcsIJZUlIibcWmTJkCAKZPPt0TW/yNjzfvqN4LVhc9Te7Z29vb2dlxWtNlW7zHjh0rYZl6vT46OhoAvLy8Ll26ZPyUTqerqKjYuXPna6+9FhwcbHz6BgCCIIwZMyYwMBAAlEql6ZPaptu4cSNYfWsGb28EwK+/Nu+oPgtWF7du3crPz9+8eXNSUpI1J1b3p9VqWW8oYdvANig7Ojo+cBeAVqs1/iyxrVGiKDo5OXHaKlhTUyOKojW94YULCICurmZfIPOwBKvXLF269IGzRKbbunUrANjY2LATQ7NoNJpz5879+te/hjt7ULVa7ZEjR6Q6C2amTp0KALt27bLs8LVrEQAXLTL7wH4XrNzc3C69YV1dXU/D6vvLysoSRVEQhB07dlhcH+M9qAsXLoQ7K+VSSUtLA4DZs2dbdvjEiQiAX35p9oH9Llg6nc7T0xMADD0Xm28z5fTNWH5+Phsz/f3vf7emPsZ7UNl63OTJk60psAvWGyqVSgvWDa9eRUFAe3uTNlF20e+ChXcmyQyb3FeuXHmf1bfc3NzuE0uVlZVsrLZkyRLr68N23WzcuNEwfd/lJMBK06ZNA4CdO3eae+CpUzh2LFo29O+PwWI3LBg6dOjFixfZIw88fTNeva6vrx8zZgwAzJw5U5J9QWzXzZQpUxDxxRdfBID333/f+mINNm/eDACzZs2y7PDO2wdN1R+/S0en002bNu3HH3+sqalxdnb29/fvcntmnU733XffFd1RXFy8detWNqfQ2tr65JNPnj59WqVSHTt2rEsELdPc3Ozu7t7e3n7lypVTp05FRkZOnDjx9OnT1pTZ2Ni4ePHiDz74YMSIEQ0NDV5eXgCwYMEC472BrHMUxc91urv332tuBo0GAgJg1Cj49lv48ENYsQJGjICnn4bRo2H5ckhLM60GlqX4F2DOnDnu3e647+HhMXPmzNWrV2dlZRmurdNoNGzxjscKJsOuHdqwYUNLS8uAAQMEQTC0phZoa2sLDQ0FgPDwcEQsLy+3t7cf1sP975TKW8aXDrCfkJBO162w/05JweefN7UO/bHFMlZdXW1omQoKCuo7f0uMp6enoTELCgpKTEzcsmWLm5vbiRMn2KUHUsnMzIyKigoJCcnLy4uKisrMzFy3bt2KFSssKAoRY2Jidu3a5eXlderUKZlMNnny5J9//jk0NJTtqTIYOHCgIAiCMBfx7jbuAQPAxgacnSE/H555BlJTQamkFstqVVVVe/fuffPNN2fMmOHc7capMpnM3t7+9OnTkr+v8a6bL774AgCCgoIsK2rlyrfgziVuTU1N48ePB4DQ0FBzd0wY3zlh0yZkF/iYflUfBet+jL/WwMXFZf369VlZWZzey7Drpq2tzcnJCQAqKyvNLWTLFvTzy/f0HJqdnd3R0REeHg4Avr6+//vf/3jU+T4oWKbS6XSS3C2jJ//4xz8A4IknnkDEqKgoAEhOTjarhH37UCZDQcA9e1r1en1MTAzcawWzd1CwHhbGk1j79+8HM++Hdvw42toiACYlISKuWnXDx0fl5ORk2XXM1qNgPUTYzaHXr1/f1tYWGxtrerd78+bt2x2+/DIiYloaAuDAgc25uQUcq3tfFKyHCFvSmTRpkgXHHjyIUVGo1d69BnP7dqnrZ47+Pt3wUGltbfXw8Ghpabl48eKvfvUrC0ooKIAZM6ClBd57D955R/IKmkHssi2d9CEbG5vS0tKKioqvvvrq+++/r6+vl8vlrq6usp7uqd/Zjz9CWBjcuAG//z2sW8e7sg9ALdbDpaqqKi0tLSUlxfCIvb39hAkTVCpVcPBb/v5e3t49fnXDxIlQUAAREXDgAMj7+lvkKVgPHbVaXVJSYlgPOH/+PPs3GjWqvapKMWAAjB8PgYG3f3x87ubswgVYtQrS00GKBUxrUbAedo2NjYWFhWfPnissXHHmjHD5cqdng4IgOvruavH77/dRLbvp6xaTPMigQYPCw8PZHDoANDVBWRkUFd3+Yd+B5eoKZ8/2ZSW7oxbr0dbRAR9/fHe1+OFpsaT8vkLS+9j2KlGE2bOhqKiva2OEWizCBbVYhAsKFuGCgkW4oGARLihYhAsKFuGCgkW4oGARLihYhAsKFuGCgkW4oGARLihYhAsKFuGCgkW4oGARLihYhAsKFuGCgkW4oGARLihYhAsKFuGCgkW4oGARLihYhAsKFuGCgkW4oGARLihYhAsKFuGCgkW4oGARLihYhAsKFuGCgkW4oGARLihYhAsKFuGCgkW4oGARLihYhAsKFuGCgkW4oGARLihYhAsKFuGCgkW4oGARLihYhAsKFuGCgkW4oGARLihYhAsKFuGCgkW4oGARLihYhAsKFuGCgkW4+H+aIRHj+M/GSwAAAABJRU5ErkJggg==" alt="Mol"/>

>  <Name>  (17) 
BRAF_HUMAN_3OG7-A_alignment_L1F003::CHK1_HUMAN_4QYH-B_alignment_L1F012::CHK1_HUMAN_4QYH-A_alignment_L1F006#CHK1_HUMAN_4RVM-A_alignment_L1F006::M3K12_HUMAN_5CEP-AA_alignment_L1F015::

>  <score_inter>  (17) 
-27.249

>  <best_rmsd>  (17) 
1.03

>  <Lfrag>  (17) 
(30306, 24830, 13135, 6719)

>  <SA_score>  (17) 
3.449

>  <QED>  (17) 
0.74

>  <LogP>  (17) 
2.6

>  <clogp>  (17) 
2.58

>  <NAR>  (17) 
3

>  <NCA>  (17) 
0

>  <nrot>  (17) 
2

>  <TPSA>  (17) 
36.4

>  <HBA>  (17) 
2

>  <HBD>  (17) 
2

>  <NRB>  (17) 
2

>  <NHA>  (17) 
26

>  <RoF>  (17) 
0

>  <Frag>  (17) 
0

>  <Lead>  (17) 
0

>  <Drug>  (17) 
1

>  <PKI>  (17) 
1

>  <PAINSA>  (17) 
0

>  <PAINSB>  (17) 
0

>  <PAINSC>  (17) 
0

$$$$

     RDKit          3D

 28 32  0  0  0  0  0  0  0  0999 V2000
    8.8168    9.1719    5.1131 C   0  0  0  0  0  0  0  0  0  0  0  0
   10.0216   10.0910    5.2166 C   0  0  0  0  0  0  0  0  0  0  0  0
   10.8590   10.1150    4.0481 O   0  0  0  0  0  0  0  0  0  0  0  0
    9.9845   10.5947    3.0104 C   0  0  0  0  0  0  0  0  0  0  0  0
    8.7772    9.7027    2.7616 C   0  0  0  0  0  0  0  0  0  0  0  0
    7.9932    9.5932    3.9885 N   0  0  0  0  0  0  0  0  0  0  0  0
    4.8204   10.3321    1.0501 C   0  0  0  0  0  0  0  0  0  0  0  0
    6.1354    9.4967    5.3442 C   0  0  0  0  0  0  0  0  0  0  0  0
    4.7419    9.5565    5.4153 C   0  0  0  0  0  0  0  0  0  0  0  0
    3.8857    9.7848    4.3950 N   0  0  0  0  0  0  0  0  0  0  0  0
    6.7239    9.6899    4.0858 C   0  0  0  0  0  0  0  0  0  0  0  0
    3.8886   10.2030    2.0422 N   0  0  0  0  0  0  0  0  0  0  0  0
    6.0837   10.1719    1.5784 C   0  0  0  0  0  0  0  0  0  0  0  0
    5.8927    9.9313    2.9784 C   0  0  0  0  0  0  0  0  0  0  0  0
    4.5221    9.9605    3.2242 C   0  0  0  0  0  0  0  0  0  0  0  0
    8.7640    8.8023   10.1906 C   0  0  0  0  0  0  0  0  0  0  0  0
    9.7826    7.6770   10.2509 C   0  0  0  0  0  0  0  0  0  0  0  0
   10.3325    7.5833   11.6674 C   0  0  0  0  0  0  0  0  0  0  0  0
    9.7884    8.6297   12.5764 N   0  0  0  0  0  0  0  0  0  0  0  0
   10.4354    8.5043   13.8984 C   0  0  0  0  0  0  0  0  0  0  0  0
    9.9236   10.0052   12.0285 C   0  0  0  0  0  0  0  0  0  0  0  0
    9.4960   10.0887   10.5575 C   0  0  0  0  0  0  0  0  0  0  0  0
    6.7035    9.1939    6.5164 C   0  0  0  0  0  0  0  0  0  0  0  0
    7.9852    8.6418    6.5849 C   0  0  0  0  0  0  0  0  0  0  0  0
    8.6325    8.4891    7.8098 C   0  0  0  0  0  0  0  0  0  0  0  0
    8.0126    8.8690    9.0102 C   0  0  0  0  0  0  0  0  0  0  0  0
    6.7315    9.4140    8.9400 C   0  0  0  0  0  0  0  0  0  0  0  0
    6.0817    9.5697    7.7164 C   0  0  0  0  0  0  0  0  0  0  0  0
  1  2  1  0
  1  6  1  0
  2  3  1  0
  3  4  1  0
  4  5  1  0
  5  6  1  0
  7 12  1  0
  7 13  2  0
  8  9  2  0
  8 11  1  0
  9 10  1  0
 10 15  2  0
 11 14  2  0
 12 15  1  0
 13 14  1  0
 14 15  1  0
 16 17  1  0
 16 22  1  0
 17 18  1  0
 18 19  1  0
 19 20  1  0
 19 21  1  0
 21 22  1  0
 23 24  2  0
 23 28  1  0
 24 25  1  0
 25 26  2  0
 26 27  1  0
 27 28  2  0
 23  8  1  0
  6 11  1  0
 26 16  1  0
M  CHG  1  19   1
M  END
>  <Smiles>  (18) 
C[NH+]1CCC(c2ccc(-c3cnc4[nH]ccc4c3N3CCOCC3)cc2)CC1

>  <MW>  (18) 
377.2

>  <2D_mol>  (18) 
<img data-content="rdkit/molecule" src="data:image/png;base64,iVBORw0KGgoAAAANSUhEUgAAAMgAAADICAIAAAAiOjnJAAAABmJLR0QA/wD/AP+gvaeTAAAYP0lEQVR4nO3deVhTV/oH8G8SAshiK7ihiIIEF7RVEHAZ21rwp7i2WtxGVJy6jB3p4lRwZbStxepM7cDYB7Euj1u12ipjVUprUVBRWqf2UbSExRVRQSIgSxJyfn8cm6YGNST3CNr38/iHD9x7cqLfe++bc07ulTHGQIjU5I3dAfJ0omARIShYRAgKFhGCgkWEoGARIShYRAgKFhGCgkWEoGARIShYRAgKFhGCgkWEoGARIShYRAgKFhGCgkWEoGARIShYRAgKFhGCgkWEoGARIShYRAgKFhGCgkWEoGARIShYRAgKFhGCgkWEoGARIShYRAgKFhGCgkWEoGARIShYRAgKFhGCgkWEoGARIShYRAgKFhGCgkWEoGARIShYRAgKFhGCgkWEoGARIShYRAgKFhGCgkWEoGARIShYRAgKFhGCgkWEoGARIShYRAgKFhGCgvVUSUzEjBkA8NZbjdwTu0Z+fWIDnQ6FhVCrkZsLtRpDhwJA27Y4ebKxe0bBelLo9fpLly6p1Wq1Wl1a6nXy5Gi1GpcuQa//bRulEioVpkzBJ59AoWi8vgKgYDVltbW1sbGxubm5eXl5hYWFOp2O/7xr14kXLowGoFDAxwcqFXx94eeH/v2RlQWZDOPHY948VFTA1bXROk/BaqI0Gk1UVFRqamp1dTUAuVzesWNHlUrl6+vbrVuAtzf8/ODtDXv73+3Vpw8AtG2LTp0wZAjS0+/f4PFhpElKSEgA4O/v/9VXX509e7ampsbyfUtKmLc3A9jcueI6+AgUrCaqV69eAHbt2mXd7qdPs2bNGMA2bpS0WxajYDVFx48fB9CqVauamhq9Xt/Q3a9eZYyxzZsZwBwd2Y8/St/DR6JxrAYoKSnJysravn07Y0zoC61btw7AX/7yFwcHh379+k2YMOHmzZsW7puSgu7dsWYNpkzB66+jpgZjxqCkRGR369UIYX4S3L59+4cffti1a1d8fPzMmTPDwsLatm1r/Ed78cUXd+/eLeilNRqNk5OTTCbLzc09ceIEgJYtW1peY+3dy2QyZmfH0tNZTQ0LCmIAmzkzo66uTlCH60XBYhqNJjs7e8eOHcuXL4+MjOzbt6+7u3u9B+EzzzzTp0+fPn368L//8ssvIvrDy/awsDDGWFRUFID58+c3qIXYWAawNm3YlSvs0iU2fHi8TCZbsmSJiN4+yB86WMXFxR988EG9GXJ1dQ0ICBg3btyiRYs2btx47NixmzdvGnccP348gC5duty5c0fyXhnLdo1G4+zszE9dDWpBr2eDBzOA/d//ldbW1h4+fNjOzk4mk+3Zs0fy3j7IHzpYEydOdHFxUSqVPj4+I0aMiImJSUpKSktLy8/PNxgMD9mxsrKyR48eAF599dWHb9lQvGzn177ExEQAoaGhVrRz6xYbNOi0p2env/71r4yxjz76iB8tOTk5Evb2If64wSopKXF0dJTL5RcvXrR8r+rq6piYmFu3buXm5j777LMAVq1aJWGvpk2bBiAmJoYx1rt3bwA7d+60rqn//e9/Tk5OAD777DODwTBu3DgAXbt2FXGWNffHDdaqVasAjBgxokF7zZo1C8DgwYP1en1KSopcLlcoFKmpqZJ0ycay3dyWLVsAODo6ZmdnV1RU+Pv787d8+/ZtSTr8EH/cYHXr1g3Avn37SkpKUlJSLBwuun79ert27QDExsYyxhYvXgzA3d29sLDQ9i6Zlu3Tp0+3omw3N3v2bAB+fn46ne7ChQvOzs6tW7fmdWSLFi18fHwCAwPDwsIiIiIWLvwxJobFx7OkJLZrF/vmG5adzfLy2CefsNdfZ4yxN99kCQns/HnGGHvjjUe8bpMIlk6ny8vLO3jwYEJCwty5c4cOHbp69erjx4+Le8Xvv/8egKenp06n+9e//gVg8uTJFu577Ngxe3t7mUy2a9euurq68PBwAMHBwbacWjjzst32D541NTVjxozh/5gGg6FDhw4ymcy1vtnpgIBUgJn/Wb6cLV7MsrLuBWvBAvbxx2zUqEe8biNMQpeVlZ07dy4nJ6fgVzk5OXyq1ejHH38sLy8/evRocHCwiD4YRyDt7OzWr18P4LXXXrNw3/79+69cufLtt9+ePn26v7//tm3bgoKCTp06FR0dnZSUZHWXTpw48dNPP7Vs2XLUqFHr16+/e/duaGion5+f1Q1yDg4Oe/bs4X//7rvvrly50qFDh8LCQrlcXmZCo9FUVT1fXIyyst/+aDQoK4OTEyZM+G0pzpQp6NoVeXmPemEbDwhLJCUlzZs3b9SoUd26dXNwcDDvA5+6Dw0NnT179urVq/ft2zd16lQAHTp0uHHjhuT9MS3b09PTAXh4eGi12gY1wnvYpUsXjUZz5swZXiYnJydb3Svzsv3zzz+3urV6RUREAFi+fHmD9kpIYGo1O3qUBQU1mUthXV3d/PnzjRd1rkWLFoGBgZGRkfHx8bt27frhhx8qKyvv21Gr1b7wwgsABg0apNPppO3V6tWr8WvZPmnSJABWDB5WVVUFBAQAGD16tMFg2Lp1Kz89nDp1yooumZbtlZWV48aNa9++fW1trRVNPcitW7ccHBzs7Oyu8qnEhrh5ky1e3LC1EmKDdeDAAQBubm4ffvjh7t27z5w5c/fuXQv3LS4ubt++PYB3331X2l6Zlu1WjDgYFRYW8jH6+Ph4xtjf/vY3fpY1HUqtl+l8UWRkZGBgoLOzs4uLi7+/v3Eb2yu2+8THx/PDwIp9y8qYQsEcHFhVlaW7iA3Wq6++CmDFihXW7X78+HFeJls9lmOOl+0eHh46ne6f//wngGHDhlndWmpqqkKhkMvlhw4d0mq1AwcOBPDyyy8bz7KlpaVZWVlbtmxZsmTJxIkT+/Tp88wzzzyoGLKzszty5IhEb/R3DAaDSqUC8PXXX1vXQu/eDGCHD1u6vcBgXb9+XalU2tnZXbt2zepG+CdwFxeXs2fPStKriRMnAoiLi2OMde/eHcDevXttaTAuLg5Ay5YtL1++fO3aNT5X3bNnz5CQEDc3t3oz1KJFi+Dg4EmTJsXFxW3btu3kyZO3b9+OjY0F0KZNmytXrkjyTk2lpaXxs6kVi3C4d95hAFu61NLtBQbr3//OdHVtP3bsWBvb4ROxKpVKo9HY2JTpte/IkSPWle33qaurGz58eGRkZFVVFWNs3759rq6udnZ2xvNQ9+7dIyIiTOeLHtTO0KFDAfTt21fy6yAfdl+2bJnVLaSkMIANHGjp9qKCVVfHOnVizs6Gw4eLbWyquro6MDAQwMiRI22cmONl+/Dhwxljf/7zn60r282Z5uAf//gHgAEDBmRkZBQXN+y9l5aWent7A5gzZ47tvTLiZbtCobh06ZLVjWg0TKFg9vbM7INW/UQF6+BBBjBvbybJKqCLFy+2bNkSwPvvv29LO/zaZ1q2SzJiblRXV9exY0cA3377rXUtmE7wSdUrW8p2U336MIClpVm0sahgjRnDAGZt1V6PtLQ0XiYfOHDAuhZMy3Y+2h4eHi5Z/xhjjO3fvx9A586dbVlVZzrBZ3uXjGX7/v37bWxq/nyDn1/VRx+ds2RjIcG6dYsplUypZNevS9nse++9xyvfB5Up9aqtrb1w4cJ///vfoKAgAEuXLmWMaTSaxMTEw5Z/yLHMqFGjAKxcudLGdvgEn5eX161bt2xs6ttvvwXg6elpddludODAQQD9+vWzZGMpg2U6LPvTT2zdOgnbZowxg8EwduxYAM8//3y942E6nS4/Pz8tLS0pKSkmJiYiIqJ79+7GOlomkzVv3nzt2rUSd+tXRUVFdnZ29vb2ts8WaLXaP/3pTwBCQ0MtCURxcXFGRsaGDRsWLFgQERExb948469sL9uNKioq+Mf88vLyR24scbAsnKG0Wnl5OR/enDRpUn5+/qFDhxITE6Ojo8PDw1UqlVKpNP9sb2dn17lz5yFDhvCh/ObNm5/n8ZfasmXLAIwfP16S1oqKijw8PAAsXLjQ9Oe3b98+fvz4pk2bFi9ePH78+ICAgObNm9/3lo0DrZKU7ab69u0L4NChQ4/cUtQZS5yzZ886OTk1a9bsQUNEAwYMmDlzpnG+qMpktNh0gk/aXtletps7duyYUqmUyWRffPGF8YcLFy40f9dubm4hISGTJ09etmzZ9u3bT58+zTdeuXIlgFHSHeh8sI1PaD7ckxcsxlhgYKC9vX3r1q1DQ0NnzZq1evXqvXv35uTkPHL4p6qqis/v8gk+CbskSdlujs8NuLq6njt3r2TeuXNnUFDQxIkTly5dunXr1qysrNLSUtNdioqK0tPT169fHxMTw0doU1JSbOyGsdRLTU0FEBwc/MhdmsR6rAYpKCiQy+XNmjW77x/UQvdN8ElFqrLd3JQpU/CAL26Yzzned1l0cnKSy+VDhw61+gyt0+nWrFnj4uLCz8R37961t7dXKBRlZWUP31FIsC5eZDZ/BHkgfi2YMmWK1S2YTvBJ0iUJy3ZzxrPsyy+/bCytzDNk1LJly379+k2dOvW9995bsmQJP4p69uxpxYhdVlbWc889x5tdsGABY0yv13fu3BnAwYMHH76vkGB98QWrrhbRMNPpdHxlcGZmpi3t8Ak+Nze3goIC23vFy/Zx48bZ3lS9cnNzTZcUmxaUgYGBpvNF180GePLy8viwsLu7e3p6uoWvWFlZGRMTo1AoAHh7e/Mj8MyZMyEhIRYWbTYFq7SUnTzJTp9mCQm/LYvOzGTTprFVq5gNU88PtHv3bgDdunWzsULiE3wAevXqVWX5WhDGGGM1NTU5OTnGC5OIsv0+tbW1vFoKDw9fsmTJli1bsrKySkpKLNy9vLx8xIgRAOzt7Tds2PDI7VNSUry8vPgH6ujo6IqKiqqqqri4OHt7ewDt2rWz5FvglgarrKwsOzt7z57vli1jkyezkBDm7n5vTfQrr7CEhN+WRTORZ6whQ4YAWLNmje1NlZWV+fr6AoiMjHzQNlqt1nRgbMSIET4+Pvw4Nq4/4WW7j4+PuO+w79y5E8Bzzz1ndQt6vT4mJoaf56Kjox80NlZUVBQZGck36927Nx/6P3DgQKdOnQDI5fKZM2daMojFHhIsvV7//vvvT5s2rX///q1ateIv1r59R9Nl9s2bs4AANn8+S0hgubnsjTdYdLR1b9wiNpbt5n7++WdnZ2cASUlJxh/qdLo33nhjyJAhxgzdR6lUqlSqr776im8vrmw3Cg0NBZCYmGhjO8nJyfysY17OGwyGpKQkXrc5OzvHx8fr9fri4mJjzp5//vmTJ09a/loPO2PxeV/O2dm5V69e48aNX7TIsGEDy8hgpjP3psuiuZQUJvWKYgnKdnPbt2/nWTEt2owHEgAPD4+wsDDTgbFqk7NxYWGhuLKdy8/P54eTJF8GzMjI4LVajx49TOtLPuIF4JVXXrly5YrBYNi8eTMv/J2cnOLi4hq6uOhhwUpMTExOTk5PT2/oSr3FixnA3nmnQTs9grFsz8jIkLJdxt58800eoKKiIv6T7du379+//8KFC6arzk0vi9HR0WFhYT4+PnK5vHXr1uLKdsYYv4RFRUVJ1WB+fr6xnP/+++/5D+/cuRMcHPzll18yxtRqNT9HAhg2bJh1C0CEfCo8cYI5ODCAbd4sWZv8O0y2l+3mdDrdiy++CGDAgAH8uNRqtb/88svXX3/98ccfz5kzZ/Dgwd7e3vVeFu3t7VesWPHIQR2rabVaPrFz4sQJCZstLy8fOXKkeTmv1Wrj4+P5N6natGmz2Yb/P1EDpP/5DwNYs2bs19kFW0lYtpszfr+Z3z3WOG9tys7OztfXNzw8PDo6OiEh4dChQ/n5+bYvGXi4vXsv9+r1ki1l+4OYl/NHjx7l87AymSwyMtLyT531EjjyPn06A5ivL7P9eL506ZJCoXB0dJSqbDd37NixYcOGGU9L5qVVQ0clJBEWxgD26aeWrdpsuHXr1vGZey8vL5lMBqB79+6SFBsCg1VVxQICGMBGjqyz8aM4L9sfMi4gldTU1PPnz0v7hT6r5eczuZw1a8aE3sIjMzOzdevWAQEBSqUyJiZGquX2YucKL11i3t53QkJesWU9kLiyvYmLiWEAk65qf6DLly+XlZVJe4NC4ZPQ33zzHZ+Ys/obbbxs79q1q+Rle1Om1TIPDwYwSav2x+dxrG5YsWIFgBYtWuTl5Vm+140bNzIzMzdu3NilSxdxZXuTtXMnA1jPno3dD2s9jrvNxMbGnj59evfu3fx+Onyw21RZWVmBiXPnzp09e/bOnTv8twqFIioqyjgE/AeRnAwAM2c2dj+sJWOCb1nOVVZWhoSE5OTkvPbaa++++25eXp5areaPH1Kr1WVlZea7uLm5+fr6qlQqlUr197//3TyOTzG9HpMm4ZtvcPEinn22sXtjlccULADnz58PCQmRyWTl5eX3/crR0dHHx8ff39/n9x5Px5qsu3fx5B5Njy9YAI4cOfLzzz9v3LiRj0OqVCo/Pz9fX1/zlUZ/NNXVyMuDWg29Hjdv4swZJCfjrbewZk1j98xajzVYBEBtbW1+fn5urjovb5RaLeN5unoV/P/Bxwdvv40bNzBiBHbseIKDRc8rFC4zM/PUqVO8mlSr1XztAIC2bfXFxfcG+u3t7z3SsmtXAE3lKam2oGCJtWnTpm3btvGvI3NKpbJz584qlSooSNOqlbtKBZUKXl6/xSgx8d5TUmfPxgsv4MsvYbJ86YlBl0KBysvL27dvf/fu3cmTJwcFBfHKslOnTvVOcpt74QVkZGDIEBw4APkT95i2Rh1Fe8qtXbsWwKBBg6zbvajo3uD7okXS9utxeOIOhCcJv9H3TGtHOT088MUXUCqxYgV+vaP2k6Oxk/3UOnXqFAB3d3cb1wusXs0A5urKzll0+6Cmgs5YovBnFERFRdV7a3vLzZuH8eNRUYHJkw2VlXcl6p1wVLwLUVlZ2a5du4qKipycHL4s07bWMHp09fXrM3v0qN25cydfkdfUNfYp8+n06aefwoay3Zygp9iJQ8ESgj+0gj+WXCqSP8VOKAqW9Ixle7XU3weX9il2QlHxLj1j2e7o6Chty8uWLRs2bFhpaemYMWPue15ak9PYyX7aVFRU8KcBCnr6cmlpaceOHWUyGf9yaZNFZyyJbd26taKi4qWXXrL9w2C93Nzcxo4dq1QqL1++LKJ9qVCwJJacnAwbRtstcfDgQa1Wy59h0WTROJaUsrOzg4OD3d3dr169KnmBxaWnpw8aNMjT05Pfj0TES0iCzlhS4mX7tGnTBKUKv3/osKCXkASdsSSj0+m8vLxu3Lhx/vx5/pU1yZWWlnp6emq12oKCAn4bwSaLzliSUSqVI0eOZIwdP35c0Ets2rSppqYmPDy8iacKFCxp8YdfzJkzJzs7W0T7GzZsgOBPBpJp5OGOp86cOXMAeHl5PfLJ0A1l+vQyaVsWgc5YEluzZs3AgQMvX748YcIEvV4vYct8IGPGjBlNvGy/p7GT/RQy3sbNkmfOWMj0ocNStSkUnbGk17Zt288//1ypVP6Ylqb/8ktJ2nyCyvZ7GjvZT63Mzz7TKxTM1ZVJMWnIb0e7d+9e25t6PChYIk2bxgDm58dse4pdeno6AA8Pj4beE7sR0aVQpLVrERCA3FxMnQobBqL5aPuMGTPqfdJn00Qj74JdvIg+fVBaig8/RGysFQ08QaPtpuiMJVinTtixAwoFFi3CoUOW72cwGC5evJiWljZr1qyampqhQ4c+QakC3bvhcRg8GEuWYPt2eHrWvwFjuHIFeXmF167958yZvLy83NzcgoKC2tpa/vvRo0fPmjXr8XVYCnQpfCwMBly4gE2b4OGBsjIsX44dO/DTT1Cr790Xq6YGwO2AAPfTp407eXp68ruIzZ07t2fPno3Xe2tQsB6XN9/EBx/AxQWfforevTFvHkznqtu2hZ9fVa9e//bwMN6VzsnJqfG6ayu6FDaSqCgMHw5fX/D7GLm4AHACrCnvmyQ6Yz0uBQVYuxbt2kGjwfLljd0b4ShYRAgabiBCULCIEBQsIgQFiwhBwSJCULCIEBQsIgQFiwhBwSJCULCIEBQsIgQFiwhBwSJCULCIEBQsIgQFiwhBwSJCULCIEBQsIgQFiwhBwSJCULCIEBQsIgQFiwhBwSJCULCIEBQsIgQFiwhBwSJCULCIEBQsIgQFiwhBwSJCULCIEBQsIgQFiwhBwSJCULCIEBQsIgQFiwhBwSJCULCIEBQsIgQFiwhBwSJCULCIEBQsIgQFiwhBwSJCULCIEBQsIgQFiwhBwSJCULCIEBQsIgQFiwjx/8ZesOZkiuLlAAAAAElFTkSuQmCC" alt="Mol"/>

>  <Name>  (18) 
CHK1_HUMAN_2WMU-AA_alignment_L1F002::BRAF_HUMAN_3OG7-A_alignment_L1F003::ALK_HUMAN_5IMX-A_alignment_L1F043::CHK1_HUMAN_4QYH-A_alignment_L1F006#CHK1_HUMAN_4RVM-A_alignment_L1F006::

>  <score_inter>  (18) 
-19.4895

>  <best_rmsd>  (18) 
1.67

>  <Lfrag>  (18) 
(18777, 30306, 24987, 13135)

>  <SA_score>  (18) 
3.396

>  <QED>  (18) 
0.74

>  <LogP>  (18) 
2.5

>  <clogp>  (18) 
2.46

>  <NAR>  (18) 
3

>  <NCA>  (18) 
0

>  <nrot>  (18) 
3

>  <TPSA>  (18) 
45.6

>  <HBA>  (18) 
3

>  <HBD>  (18) 
2

>  <NRB>  (18) 
3

>  <NHA>  (18) 
28

>  <RoF>  (18) 
0

>  <Frag>  (18) 
0

>  <Lead>  (18) 
0

>  <Drug>  (18) 
1

>  <PKI>  (18) 
1

>  <PAINSA>  (18) 
0

>  <PAINSB>  (18) 
0

>  <PAINSC>  (18) 
0

$$$$

     RDKit          3D

 23 25  0  0  0  0  0  0  0  0999 V2000
    7.1044   10.4085    0.6282 C   0  0  0  0  0  0  0  0  0  0  0  0
    8.2334   10.1890    1.0397 O   0  0  0  0  0  0  0  0  0  0  0  0
    7.1384    9.8801   -3.1354 C   0  0  0  0  0  0  0  0  0  0  0  0
    7.2697    9.6547   -1.6847 C   0  0  0  0  0  0  0  0  0  0  0  0
    6.7375   11.1526   -3.5525 C   0  0  0  0  0  0  0  0  0  0  0  0
    6.4519   12.2022   -2.6768 C   0  0  0  0  0  0  0  0  0  0  0  0
    6.5434   12.0328   -1.3185 C   0  0  0  0  0  0  0  0  0  0  0  0
    6.9686   10.7424   -0.7903 C   0  0  0  0  0  0  0  0  0  0  0  0
    4.8204   10.3321    1.0501 C   0  0  0  0  0  0  0  0  0  0  0  0
    6.1354    9.4967    5.3442 C   0  0  0  0  0  0  0  0  0  0  0  0
    4.7419    9.5565    5.4153 C   0  0  0  0  0  0  0  0  0  0  0  0
    3.8857    9.7848    4.3950 N   0  0  0  0  0  0  0  0  0  0  0  0
    6.7239    9.6899    4.0858 C   0  0  0  0  0  0  0  0  0  0  0  0
    3.8886   10.2030    2.0422 N   0  0  0  0  0  0  0  0  0  0  0  0
    6.0837   10.1719    1.5784 C   0  0  0  0  0  0  0  0  0  0  0  0
    5.8927    9.9313    2.9784 C   0  0  0  0  0  0  0  0  0  0  0  0
    4.5221    9.9605    3.2242 C   0  0  0  0  0  0  0  0  0  0  0  0
    7.5057    8.8768   -3.9103 N   0  0  0  0  0  0  0  0  0  0  0  0
    7.4280    8.9246   -5.5012 S   0  0  2  0  0  0  0  0  0  0  0  0
    5.6537    9.0547   -5.7353 C   0  0  0  0  0  0  0  0  0  0  0  0
    4.9892    7.6934   -5.8254 C   0  0  0  0  0  0  0  0  0  0  0  0
    7.7488    7.6701   -6.1756 O   0  0  0  0  0  0  0  0  0  0  0  0
    7.9770   10.1239   -6.1267 O   0  0  0  0  0  0  0  0  0  0  0  0
  1  2  2  0
  3  4  2  0
  3  5  1  0
  4  8  1  0
  5  6  2  0
  6  7  1  0
  7  8  2  0
  9 14  1  0
  9 15  2  0
 10 11  2  0
 10 13  1  0
 11 12  1  0
 12 17  2  0
 13 16  2  0
 14 17  1  0
 15 16  1  0
 16 17  1  0
 18 19  2  3
 19 20  1  0
 19 22  2  0
 19 23  1  6
 20 21  1  0
  1 15  1  0
  1  8  1  0
  3 18  1  0
M  CHG  1  23  -1
M  END
>  <Smiles>  (19) 
CCS(=O)([O-])=Nc1cccc(C(=O)c2c[nH]c3ncccc23)c1

>  <MW>  (19) 
328.1

>  <2D_mol>  (19) 
<img data-content="rdkit/molecule" src="data:image/png;base64,iVBORw0KGgoAAAANSUhEUgAAAMgAAADICAIAAAAiOjnJAAAABmJLR0QA/wD/AP+gvaeTAAAaUklEQVR4nO2deXyTRd7AfznapFDSNC0t0EuwbcKNVFYuRaXwqdpyiAXlsnIU2VUQlQ2+rOKuillfdxWV1SjIAu5HDn0pFWhp4bVYUI5sOSwlSUuBFmjfAm2OtknbJPP+MSWEml5J5mnp/r6f/pHjycykzzfzzMwz8xseIQQQxNfwu7oASM8ExUKYgGIhTECxECagWAgTUCyECSgWwgQUC2ECioUwAcVCmIBiIUxAsRAmoFgIE1AshAkoFsIEFAthAoqFMAHFQpiAYiFMQLEQJqBYCBNQLIQJKBbCBBQLYQKKhTABxUKYgGIhTECxECagWAgTUCyECSgWwgQUC2ECioUwAcVCmIBiIUxAsRAmoFgIE1AshAkoFsIEFAthAoqFMAHFQpiAYiFMQLEQJqBYCBNQLIQJKBbCBBQLYQKKhTABxUKYgGIhTBB2dQF6OEajcdWqVcHBwefOnUtPT58+fbq/v39XF4oLeLjZODsuXLgwc+ZMnU7Xu3fvuro6AAgLC1u4cOHixYsVCkVXl44xBGHDvn37goKCAGDEiBFnzpxRq9WjRo1y/tsTEhLUarXZbO7qYrICxfI9DodDpVLx+XwAmDNnTm1trfMtjUazYsUKmUxG9ZJIJAsWLMjNze3C0jICxfIxJpNp5syZACAQCFQqlcPh+O0xFotl165diYmJPB6PGjZ48GCVSlVVVcV9gRmBYvkSvV4/ZMgQAJDJZAcPHnR9q6GhYenSpT/++KOralqtVqlUhoWFUb1EIlFqampmZqbNZuO87D4GxfIZ+/fvl0qltFF18eLFFu/u3LmT2hMVFaVUKq9cueJ8q6GhITMzMzU1VShs7qRHRkYqlcpLly5x+gV8CorlA1wbVbNnz3ZtVDkpKyt78803IyMjqTpCoXDatGmZmZlNTU3OY65cufL222/HxMTQYwQCQXJy8p49ezj8Kj4DxfIWs9k8a9YsAODxeEql0m2jyondbs/NzU1NTXWOZvXr10+pVBYXF7c4ZsGCBQEBAbT+KygoYP89fAyK5RXFxcVDhw6l/bu9e/d2/IPV1dVqtXrEiBEtBiBca7uqqqrf//73ADBu3DgGZWcLiuU5Bw4cCA4OBgC5XH7hwgXPEsnPz09LS+vduzfVKzg4+KWXXiovL6fvVlZW0hd9V2qOQLE8wbVRlZKSYjQavUzQaDRu3bo1MTERAPh8/uXLl51v0Q7BPTcSgWJ1GrPZ/MwzzzgbVXa73YeJnz17duPGja6vPPTQQwCQn5/vw1w4AMXqHJWVlcOGDQMAqVS6f/9+DnJcuHAhAHz11Vcc5OVDcHZD5yguLm5qaoqJicnKyho8eDAHOcrlcgDQ6XQc5OVDcD5W5/j+++91Ot3ixYu5sQpQrP8Q6Gm+fPkyxzmiWD2cFqd5/vz5ISEhZ8+eZZdjXFycQCAoLS1tbGxkl4vP4UKs7Gz4+OPmx0lJkJ0NkZFQWwsAMGMGFBbC/v1w9CicOweXL0NNDQcl8hw6Qe/ChQv0aV1dXXV1NdPqRCQSxcTE2Gy20tJSdrn4nK5pvE+ZAh98AH/5CwDA11/DRx+1PEAiaf6Ljk4jpFIikQQHB0skEolEEhQURB9ER0c/+OCDHJe8f//+Eomkurr61q1bISEh3Fyn5HJ5aWmpTqe7h+adciTW7t2g1QIA2GwAAA89BKdOQXk5AIBcDk88AUYjmExgMoHReOcxAJSVHaqtveY2zXHjximVyunTp3PzFZzEx8drNBqdTjd+/HhuxFIoFFlZWVqtlvsv6zEciZWaCq+8AgCQlNT8yltvNddYy5bBsmUtjzcYnJ7tMpmMJpPJaDQaDAb6wGQyVVZW5uTkpKWl3bx5UyAQcPMtKAqFQqPRaLXa8ePH0ypES380zLgX2+9dcCnUaCAnB8aPh7594Zr7ygikUpBK6cPxraUTGxt78eLFgoKCMWPGsChna7ieZvpYr9cTQpzTQZnmeK/AReM9Kam5ugKA7Gw4eRLy8yEnB9avhwMHPE928uTJAHD48GFflLETuJ5mmUwWGhpqNpsrKipY58i6XvQtXA83VFZCVhb4+8PChR6mUFdXZzAYoHuIBbf7iUzPev/+/aVSaXV19c2bN9nl4lu4Fuvrr8Fmg2nT4PY8787x97//XSaTffbZZwAwefJkPp9/9OhRi8Xi41K2SXx8vEAguHjxYlNTE3B1nYqLi+MgFx/CqViEwJYtAACLF3uYwn333dfY2EhrqZCQkBEjRlit1l9++cV3ZWwfsVgcFRXV1NR06dIl4Eqse66ZxalYeXlQUgKRkTBliocpPP744wKB4Oeff6YLi7vD1RDFcgunYm3eDACweDF4PD4glUofeOCBxsbGY8eOQdeJ5dquoo99fsr37duXm5vrNsd7Au7EMhhgzx7g8TxvtlNcZXrkkUdEIpFGo6nh9k6Qa/0xaNAgPz+/K1eu+KqpRwh55513pk+f/uyzz16/fp2+SNtYGo3G+Up3h7OZX198YQQgU6Z4m05OTg4AJCQk0KcPP/wwAGRkZHibbmegWk+cOJE+pZ6dO3fO+5TdrvkxmUwpKSlisVggEPD5/MTExF27djU2NnqfHTu4E2vUqFFDhz6UkVHqZToWi0UsFvP5/Bs3bhBC3n77bQB4+eWXfVHGjnL16lUA6Nu3L31K77Ts2rXLy2TdrvkpKiqKj48HAKlU+uijj7ZYN0bHZrshHIl16tQpAAgJCbFard6n9thjjwHAd999RwjJz88HgCFDhnifbKeQSCQAcPPmTUKIRqM5fvy423WqHcftmh9nyJqRI0eWlpYSQqqqqj788EPnNEMejzdp0qRt27bV1/vgH+tDOBLrxRdfBIBVq1b5JLV3330XAJYvX04IaWpqouf46tWrPkm8gyQkJADAzz//7H1Sbtf8tBGyhqLRaNLT0wMDAwFALJZGRdnT00n3WXLBhVj19fV0DdPZs2d9kiAduIqPj6dPn3zySQDYvn27TxLvIHPnzgWALVu2eJmO2zU/HQlZQzGZTF9++eW8ed8CEPo3ejTZuJHU1HhZLm/hQqx//vOf4NPlvDabjZpK19/97W9/A4C0tDRfpd8R6OKZkSNHHj9+3ONEiouL6ZofiUTi7H+0EbKmDYqKiFJJ+vZt1kskIqmpJDeXtLninyFciEU7bps2bfJhmtOmTXNWGGfOnAGAiIgIH6bfBg6H44MPPhAIBLT1AwAKhcKD6FZZWVnORlVRURF9se2QNe1itZJvvyWJiYTPbzYsPp7s2UMiIggNHjh9emeT9BDmYul0Oh6PFxgYaDKZfJjshg0bAGD+/PmEEIfDER4eDgA6nc6HWbjFYrHQuorH4y1duvS1115zjW41Z86cnJycjixh/eijj+g0spkzZ9L/TEdC1nSc8nKiUpH77iOTJ5OsLJKWRt58k5CeJNbq1asBYMmSJb5NtrCwkHa5aftjzpw5APCPf/zDt7m0oKysjE6G7tOnz/fff09ftNlsNICMM7pVREREu9GtMjMzBQKBs1HlOny1bt26tkPWdBybjVy/TrKyyOefk0WLSFnZvS+W3W7Pz89PT08PDg4WCASfffaZb9N3OBz333//1KlTa2pqCCFffvklAMyaNcu3ubiSl5dHK6e4uLjCwsLfHnDt2jWVSjVo0CCql3Mks6GhwW2CztBFHoes6SBUrMuXyZIl97JYer1+7dq1zghjdF6lUChk4ZbzMV3oJ5VKGQVZVKvVfn5+APDkk0/WtNnjcv6ievXqRf8DwcHB6enprfWIDxw4QBtV3oSsaRsqFiFkzRqSmMgiBzf4TKz6+voWAVujo6OVSuXFixfXrVtHX1y6dGlrP18vOX36dEBAQEhIyJgxY9RqdV1dna9Stlgszz//PHQ+BEhNTU3bIbh9HrLGLXY7ycgg779PCCF6PQEgQ4eyyKcl3orlcJAffyQrV5Y6Izz16dNn0aJF+fn5rjXKzp076S94woQJlZWVXmbqSm1t7apVq2hD2FlJyGSyFStWeD9sVlZWRifUBwYG0oF+D6AjmX369KFloyG4MzMz2YWscaWsjAiFxM+PlJeT3FwCQB57jFFWd+G5WFevEpWKxMY2d2vj4oa3HRT/9OnTNLpmZGTkqVOnPM7Xlby8PHofTSgUrlixoqKiQq1WT5gwwbWS+Pjjj2/duuVB4keOHKGNqtjYWLeNqk5hNps3b948fvxda0O4CVnz3HMEgKxeTTZvJgDk+edZZ0iIB2LV15Pt28nkyXdGSmJiyFtvkdLSu64+9Gf67LPPur5448aNSZMmAYBYLPZyoLympiY9PZ1eYUeOHNnC1PPnzyuVytDQUHr+xGJxampqbm5ux3tbzkbVE088UV1d7U1RW3D+/PlXX311+vTpr7/+Oje3kDUaAkAkErJmDQEgb73FQZ6dEevWLbJ0KQkKavYpIIDMn08OHSKutXh5efl7771HaxFakdA5CE4aGhoWL17s5SUgMzNzwIABABAQELBu3brWJpBYrdYWzb74+HiVStX2tdhisaSlpXFwkeKSRx8lAOR3vyMAhJtIW+2IlZV1Z9B22jTSrx8BIAkJ5OOPyc2bdw6zWMiOHWTx4nXOtaMRERFvvPFGayOWrp0sg8HQ8eJev3796aefplk8/PDDWq22I58qKytTqVTR0dH0gwKBgA4EuIbCppSXlzsbVbt37+54wbo5P/xAAIhYTABIh+8SeUX7YrkO2u7bR1r0iAsLiVJJQkMJABk79juRSJScnOz2nLXgyJEjffv2pd3sjvjhcDjUajWdyBAUFKRWqzs7iugMhU2dBoABAwbQfis94KeffqIj+LGxsb/++munEu/mOBxk8ODmS03Hfoze0r5YrQ3afvQRGTaMOG+qP/gg+fzzxk41R0pKSujAoEwmO3ToUBtHFhcX0zlYAJCcnOwMKuwZ165dW79+fWxsrHMkc+rUqcuWLaPCJSUl+bZR1U344ovmM+W7oZi26JBYbgdtp0whAEQmI+npxOMA92azecaMGbQ1plKpfntAU1OTSqUSi8UA0K9fP99enmgPgw6UREdH83i8cePGvfHGGz7MovtgMlVoNMJjx3qZzT9xkF37YqWkkC1byB//SJ544q63jhwhe/cS7yde03FC2r5esmSJ6whqQUHB6NGjaTt6wYIFno0atM2mTZvCwsKSkpIOHjz4zTffAEBISIjPc+kO1NYe12hAo4GSEi5u67QjltFIeDwiFhPW21E5R1DHjx9fUVFRX1+vVCppV+D+++9v+0LpDdu3bweA2bNn06euE457GNXVuzQa0GgEGg3PYmFy78iVdsQ6fpwAkFGjWBeDEEL+/e9/R0VFAUB4eHhERAS9Pq5Zs6a+vp5dpidPnqQjYfQpnbxw7Ngxdjl2FZWVH2o0UFg4TKOBK1eWs86unXWFRUUAANwECB49enRBQcHEiRPNZnNlZeXIkSN/+eWX999/n+5VxAi5XM7j8fR6vcPhgHtwXWjHaWwsAwCpNBmAf+vWVputk/FF6uo6dXg7YtFYm1xFnobQ0NB169bV19fL5XKNRsNBJEiJRNKvXz+LxVJeXg734Er2jkPF6tXrwaCgJx2O+hs3vmj10KYmKC2FQ4dgwwZYtgymTIH+/eF2r7yDtBN4jdZYQ4Z0Kk2vKC4uBoCxY8c6582xRi6XV1RU6HS6mJiYHi+Wv390ePhrRuO+qqpPw8Nf5/PFTU3/Z7VeaGjQW606q1XbpwDC5x4Eu73l5/39wW6H11+HhgaorYXExLaXtLdz8miNxVSspqamgQMHyuXynJwcgUBAAxJzFp4fABQKRV5enlarnTp1ao8W6woAiEQxQmFYUFCKv3+0Xv+w1VpitxtcD7MHRYTzeDBoUPPfkCEwdCgMGgQDB8LWraBQNAf2fOYZePxxuD3r7re0JVZ9PVy+DH5+cHsokQklJSXXrl0TiUS0D1hUVAQAQzisJF1lco195Ryg7xnI5T83NpYJhX0BIDY2s77+zIULGwFAKJSJRPFi8WCxOF4slouHKKDufri93voufv0V5s9vfpyQABcueCiWVgsOBygUwPQ/3MKkrhVLLBY/P27cYJvNfOmS7Pat9J6BWBxPSGNp6RyhMIzPF0VErJfLfxKLFVQ19xiNoNOBTgdaLej1EBYGp07BAw8AABQU3JHMHW2JVVpaoVBIR470B2AYlpiaRK99BoOhoqKiV69ezhvGHJCgUGgmTYrkN/djNgcGQnY2aLXQs8QCAJMpSyZ7TiqdSZ8GBj7sfIsQe2PjZatVb7VeCP6u2v+7Y6DVQmXlXZ9fuRKKiuDll6G2Fp56CqKi2sirLbHOnNmo1b43e/ZbAH/2/Nu0h2ujyikZn89dfKWwmJiwEyea26SBgSCXQ3Y2dP9mltkMf/4znDkD4eFgNEJNDURFwc2bdkdNmfq+JnLLZqvx94+y22vs9trg4Fm9e48LDV1aWfnfRuN+f/+B/fuvNZlyzeYfGxr0VqvWai0hpIEm3Lv0Uf+8PACAXr0gPh7kcpDLQaGAhISO/9jaEsu1LmGH67WP++sgAACfD7GxUFgIej2MHg1yOQDcA2KJxfDJJ2CzASEgEkFDAwBA796Curq6ogJbTJDDUSsS3SeRpISGLvTzG0A/FBHxHgBcujTfatUbjZlVVZ850/P3jxaL40UiOcxNgKT/gvh4iI4GT2OMty8W09PscDj0ej2Px3Pdo4bLLmEzCgUUFoJW233F+m1X/4cfICysOVJ+QECzWH5+JCw0nJfEj0qUyebyeHe1jg2G/zGZDgEQu93o7x8RFJQiFIaKRHKxWC4Wx/P5zasWwCfNkNaG5BsaGoRCoUAgsFgs7Ab+6ahVVFQUfZqUlAQAe/bsYZeje9auvTNp99o1AkBux77qLmzZQr74ovnxrFmEThyaNq15KkxQEBk+nPzhDyQ3t92UCgsVGg3U1/smQEtrtFpj6XQ6m80WFxdHp6wwosXVtmsuhQB31VIDBoBEAjduwK1bEBLCdUlaw21Xf+JEaGiAMWNg9mwYPryDKYnFcqtVa7XqAgJGsCptG7d0uDnHrrnU1taWl5eLRCLnYmLuaHH5i4sDANDruS5GGwwbBqdONT8uKAC6Ddjq1ZCdDe+803GrAEAslgOA1cr2Wt+qWLS5w1os10YVXQcsl8s5u5lzB3qe9HpwOO487Va3ohcubO7qv/BCu139thGJuBCr1VP42y7htm3bjh079umnn/q7HZb1CFd9uemEukcigX79oLISrl6F6GiQy4HPbzmK07UIBHd2E/UOsVgBAFYr259Nq2LRZrX09h5cBoNh5cqVBoNBp9Pt3r2broPwEkIInaDirLGgq8QCgJkzwWxurrFWroTVq4Fl47ILoWI1NOgACACrHcta7RUePnxYIBCEhobm5eXRVwoKCuiAeGRkpEaj8b7jQCN5hIeH06cpKSngi9jDnmOzkVdeIcuXkwULyNatXVYM9pw5E6rRQGPjNXZZtCqWyWSiUaaFQuGGDRvoi1VVVY888ggA9O7d2+NYBk4OHDgAAI/djiVAl814v5jdc9x26XsiWu0EjQZMpv9ll0VbU5MdDoczUEx6ejpd5mC1WhctWgS+WChsNpvz8/OPHj1KCLFYLAKBQCgU+iRet4e8+uqd9Ubr15OcnC4rCWMuX16k0UBV1efssmh/if23335LlzlMnDjRuTjduZT5qaee8kn8ndOnTwOAQqHwPinP+fprolY3P37mGVJW1pWFYcnOnRvl8kGrV7/KLosOxW5w27o6ePAgjc06fPhwGtveG/71r38BwNNPP+1lOl5hs5GVK8lLL5G0NOJ1nO3uzN69ewEgKSmJXRYdDQpy/fr1sWPHtmhdFRcX05GCkJCQw4cPe1yI8+fP08T/9Kc/eZwI0nFoZ3zgwIHssuhEtBmr1frCCy/Ab0LdO9v4bpcyt4HBYNi6dWtiYiLtny5ZssT7mg/pCI2NjX5+fnw+n92N4E7Hx1Kr1XRk3Nm6stvta9asoW38tWvXtpuC3W4/ePDgc88957wLKZVKX3zxxQKPF+ojnceHO5a5xZOIfm5bVzt27JDJZCdOnGjjg1euXFGpVAMHDqQ+8fn8CRMmqNVqL2OaIx5Ad2BgF6rJw1CRbltXrXUPW4t7ixe+LoTG33/33XcZpe95DNKOtK5cd6gCgICAgM6GbEQYsWnTJgBYsGABo/S9iprsdgSVEHL16lWVShXrsmqs7bi3CPfQfR7HjBnDKH0fxHnfsWMHHUEdN27cV199lZyc7BowUqlUOrdgQLoJdC/gwMBA3+6c5YpvNhA4depUZGSkswlFoxRnZmYy2icC8QatVkunkMhkMp9s5OkWHiHEi7kRd6isrMzOzj527NiYMWPmzJnj3HIN6VYcOHBg3rx5BoNh+PDhGRkZDCfrMhIW6W647rAybdo0RjusOEGx/iNw3bZOqVRy0CvnfHY5wjklJSUzZsw4f/68RCLZvn07HRplDYrVw8nKypo3b15NTY1cLs/IyKALgzmAuxAJCMcQQv76178mJyfX1NSkpKScOHGCM6uas0d6HmazmZtt61oDL4U9kJKSkpkzZxYWFkokkm3bttE7bxyDYvU0srOz586dW1NTEx8fn5GR0VXL6bCN1XMgLo2q5OTkkydPdtkiTcA2Vk+htrY2NTUVus02i3gp7CF88sknu3fvDgoK+uabb5KTk7u6OOCze4VI19LU1LR8+fLVq1fTOcddDoqFMAEb7wgTUCyECSgWwgQUC2ECioUwAcVCmIBiIUxAsRAmoFgIE1AshAkoFsIEFAthAoqFMAHFQpiAYiFMQLEQJqBYCBNQLIQJKBbCBBQLYQKKhTABxUKYgGIhTECxECagWAgTUCyECSgWwgQUC2ECioUwAcVCmIBiIUxAsRAmoFgIE1AshAkoFsIEFAthAoqFMAHFQpiAYiFMQLEQJqBYCBNQLIQJKBbCBBQLYQKKhTABxUKYgGIhTECxECagWAgTUCyECSgWwoT/BzYGKX/IUBynAAAAAElFTkSuQmCC" alt="Mol"/>

>  <Name>  (19) 
BRAF_HUMAN_4XV1-A_alignment_L1F012#BRAF_HUMAN_4FK3-A_alignment_L1F007#BRAF_HUMAN_3C4C-A_alignment_L1F008::BRAF_HUMAN_3C4C-A_alignment_L1F001::BRAF_HUMAN_3OG7-A_alignment_L1F003::BRAF_HUMAN_4FK3-A_alignment_L1F009::

>  <score_inter>  (19) 
-41.0429

>  <best_rmsd>  (19) 
1.02

>  <Lfrag>  (19) 
(1080, 12513, 30306, 19181)

>  <SA_score>  (19) 
3.416

>  <QED>  (19) 
0.74

>  <LogP>  (19) 
3.0

>  <clogp>  (19) 
3.04

>  <NAR>  (19) 
3

>  <NCA>  (19) 
1

>  <nrot>  (19) 
4

>  <TPSA>  (19) 
98.2

>  <HBA>  (19) 
5

>  <HBD>  (19) 
1

>  <NRB>  (19) 
4

>  <NHA>  (19) 
23

>  <RoF>  (19) 
0

>  <Frag>  (19) 
0

>  <Lead>  (19) 
1

>  <Drug>  (19) 
1

>  <PKI>  (19) 
1

>  <PAINSA>  (19) 
0

>  <PAINSB>  (19) 
0

>  <PAINSC>  (19) 
0

$$$$

     RDKit          3D

 27 31  0  0  0  0  0  0  0  0999 V2000
    8.8168    9.1719    5.1131 C   0  0  0  0  0  0  0  0  0  0  0  0
   10.0216   10.0910    5.2166 C   0  0  0  0  0  0  0  0  0  0  0  0
   10.8590   10.1150    4.0481 O   0  0  0  0  0  0  0  0  0  0  0  0
    9.9845   10.5947    3.0104 C   0  0  0  0  0  0  0  0  0  0  0  0
    8.7772    9.7027    2.7616 C   0  0  0  0  0  0  0  0  0  0  0  0
    7.9932    9.5932    3.9885 N   0  0  0  0  0  0  0  0  0  0  0  0
    4.8204   10.3321    1.0501 C   0  0  0  0  0  0  0  0  0  0  0  0
    6.1354    9.4967    5.3442 C   0  0  0  0  0  0  0  0  0  0  0  0
    4.7419    9.5565    5.4153 C   0  0  0  0  0  0  0  0  0  0  0  0
    3.8857    9.7848    4.3950 N   0  0  0  0  0  0  0  0  0  0  0  0
    6.7239    9.6899    4.0858 C   0  0  0  0  0  0  0  0  0  0  0  0
    3.8886   10.2030    2.0422 N   0  0  0  0  0  0  0  0  0  0  0  0
    6.0837   10.1719    1.5784 C   0  0  0  0  0  0  0  0  0  0  0  0
    5.8927    9.9313    2.9784 C   0  0  0  0  0  0  0  0  0  0  0  0
    4.5221    9.9605    3.2242 C   0  0  0  0  0  0  0  0  0  0  0  0
    6.7283    9.1281    6.6555 C   0  0  0  0  0  0  0  0  0  0  0  0
    6.1224    9.4891    7.8450 C   0  0  0  0  0  0  0  0  0  0  0  0
    6.8553    9.3588    9.0989 C   0  0  0  0  0  0  0  0  0  0  0  0
    8.2038    8.8572    9.1428 C   0  0  0  0  0  0  0  0  0  0  0  0
    8.7522    8.4805    7.9733 C   0  0  0  0  0  0  0  0  0  0  0  0
    8.0152    8.5903    6.6920 C   0  0  0  0  0  0  0  0  0  0  0  0
    8.9513    8.7426   10.3561 N   0  0  0  0  0  0  0  0  0  0  0  0
   10.0745    7.8984   10.6052 C   0  0  0  0  0  0  0  0  0  0  0  0
   11.1453    8.4757   11.5542 C   0  0  0  0  0  0  0  0  0  0  0  0
   10.6046    9.0400   12.7520 N   0  0  0  0  0  0  0  0  0  0  0  0
    9.5636    9.9870   12.4618 C   0  0  0  0  0  0  0  0  0  0  0  0
    8.4850    9.3966   11.5477 C   0  0  0  0  0  0  0  0  0  0  0  0
  1  2  1  0
  1  6  1  0
  2  3  1  0
  3  4  1  0
  4  5  1  0
  5  6  1  0
  7 12  1  0
  7 13  2  0
  8  9  2  0
  8 11  1  0
  9 10  1  0
 10 15  2  0
 11 14  2  0
 12 15  1  0
 13 14  1  0
 14 15  1  0
 16 17  2  0
 16 21  1  0
 17 18  1  0
 18 19  2  0
 19 20  1  0
 19 22  1  0
 20 21  2  0
 22 23  1  0
 22 27  1  0
 23 24  1  0
 24 25  1  0
 25 26  1  0
 26 27  1  0
  6 11  1  0
  8 16  1  0
M  CHG  1  25   1
M  END
>  <Smiles>  (20) 
c1cc2c(N3CCOCC3)c(-c3ccc(N4CC[NH2+]CC4)cc3)cnc2[nH]1

>  <MW>  (20) 
364.2

>  <2D_mol>  (20) 
<img data-content="rdkit/molecule" src="data:image/png;base64,iVBORw0KGgoAAAANSUhEUgAAAMgAAADICAIAAAAiOjnJAAAABmJLR0QA/wD/AP+gvaeTAAAZ1klEQVR4nO3daVQUV9oH8H83jSAQlUVFQFTQBlFAAvFg4pJRjoxxjRk0AVFMFB2NOjPBYMYocRnBaAzGJIrKjJjEUdyNE9xiPCoqrnGB0Ei3CgYiKLKJNE33fT8U9osISHfXBZfnd/xi2/XUVf9U3bp165aEMQZCxCZt6QaQFxMFi3BBwSJcULAIFxQswgUFi3BBwSJcULAIFxQswgUFi3BBwSJcULAIFxQswgUFi3BBwSJcULAIFxQswgUFi3BBwSJcULAIFxQswgUFi3BBwSJcULAIFxQswgUFi3BBwSJcULAIFxQswgUFi3BBwSJcULAIFxQswgUFi3BBwSJcULAIFxQswgUFi3BBwSJcULAIFxQswgUFi3BBwSJcULAIFxQswgUFi3BBwSJcULAIFxQswgUFi3BBwSJcULAIFxQswgUFi3BBwXpBrFuHSZMA4MMPW7opAChYL4Z79wCgshI3b7ZwS/RkLd0AYhi1Gr//jvR0ZGRApUJ6Oq5dA4C4OEyfjoSElm7fIxSsZ1peXl5GRoZKpVKpVOnp6RkZGVVVitu36/6v2dujogK2tpDJUFDQIi2tS8IYa+k2kLrKy8s/+eST9evXV1VV1fmjwMCCsrL2Hh6QyyGXw9MTcjns7bFuHQID0b49+vRBYSHUalhYtEjba1CwnkX9+vXLycnJy8uztbX18vLq1auXm5ubm5ubl5eXp6enmZlZ45ufPInQUGzZgv79m6e99aBT4TPn2rVrZ86cadOmTWFhoYODgxEVduxAbi7efRfnz8PRUfQGNgldFT5zNm7cCCA8PNy4VAFYuRJvvonff8fYsXjiXNpM6FT4bFGr1S4uLnfv3r148WKPHj0qKysNjRdjqKxEWRkCApCbi5kz8fXXnBrbGDpiNUlubu7PP/9cVlbGe0c7d+68e/duQECAn5/fpk2bXFxcli9f3vTNKysREYHx4+HggL170bo1vvkGiYn82tswRh5XXFx8/vz55OTkuLi48PBwf3//V155Rfi3Cg0NXbVqFde9/+lPfwKwbt06xlifPn0AbN++vemb37jB7O0ZwGJiGGMsMZEBzMUl/9y5y3za26CXOlhVVVWZmZl79uz5/PPPp0yZMnDgwI4dO9b749ehQwcfHx+JRCKTyY4ePcqpPUqlUiKRtG7d+v79+2lpaQAcHBwqKysNKnLkCJPJmETCduxgjLF//vO6o6Nz586d79y5w6XRDXhJgxUaGtqjRw+ZrJ6LYisrqz59+owbN+7TTz/97rvvzp49W1xcLGw1f/58AHZ2diqViker5s2bB2Dy5MmMsalTpwKYO3euEXWWL2cAa9OGKRQlVVVVAwcOBPDGG2+o1Wqxm9ygly5YarXax8fHyclJiFGnTp2CgoIiIyPj4uL27dunVCq1Wm1D22q12uHDhwPo06fPgwcPxG2YRqMRWpWamlpeXt6mTRsAGRkZRpTS6VhYmGbo0GgPD4/i4uI//vjDxcUFwOzZs8VtcyNeumAlJycD6N69e3p6ukFnmaNHjxYWFhYVFXXv3h1AWFiYuA3bvXs3AE9PT51OJ4w4DBw40OhqFRUVr776KoDRo0frdLrTp09bWFgASExMFLHNjXjpgjV06FAAa9asMWirLVu2yGSyIUOGaDSa3377TTicrF69WsSGCcdC4eIgMDAQwObNm00peOPGDWGoYsmSJYyxpKQkAJaWlps2bcrKyrpz546hvTeDvFzBysnJMTMzs7S0LCoqMqjDkZ+f7+zsDOCjjz5ijO3atUvoyP/yyy+iNCw3N9fMzKxVq1YFBQVXr14F0LZtW9PPtikpKVKpVCqVnj17ljE2YcIEKyur2h1KS0vLjh07yuXyUaPCg4JYSAibOpVFRbElS9hXX7GkJHbqFFu7lk2cyBhjM2cyxtjatezcOcYYmzatsV0/E8Gqrq7Oyclphh0tWLAAwIQJExhjM2fODAgISE1NbeK2p06datWqFYBNmzYxxqKjowHY29uL0pFftGgRgHfffZcxNmfOHAAzhf9Gk8XFxS1dulSn0zHGFi9eLFx8uLu7Ozg4mJub6xPm5zcYYE/+Cgtja9eycePYjRuGBasFRt7v379fex6ISqXKzMysqqqaM2fO1KlT5XI5p/3qdLpu3brl5OQcO3asb9++zs7O9+/f//XXX319fZtY4dtvv505c2br1q1PnDjh5+c3YsSIlJQUPz+/1NTU1q1bm9Iwd3f3mzdvHjlypH///vqRdz8/P6NrPokxJpfLs7OzDx48KPQHAFRUVJSUlJSUlJSXy4qKuhcXQ/hVUlLza8AA6HTw8MChQygrw9dfY906HD6M9u2RmoqrVxvdHz+VlZVXrlzZsWPHsmXLIiIiAgMD7ezs6m1G27ZtAXh5eZWWlnJqzP79+wHI5XKdTid0OAIDAw0tMmXKFABdunQROvLu7u4AwsPDTWnYgQMHAHTr1k2r1f7www8AAgICTClYr8OHDwPo3LlzdXW1QRuuXcsuXWKffspCQmp+2zKnwqKiolmzZgUHB3fr1k0qreeWUdu2bV977bXQ0NDFixdv3br14sWL5eXlZWVlvXv3xqOrGNFbxRgbM2YMgOXLlzPGBgwYAGDjxo2GFqmsrOzbty+AIUOGVFdXX7582draGsDXX39tdMP+8pe/APjXv/7FGPv444+lUqkw8i6u8ePHA1i8eLGhGwrB+u031rZtzW9bIFi5ubnvvPOORCIRMiSTydzc3ISBovj4+MOHDyuVyoZyo1Kp7O3t9f/E4srPzzc3N5fJZHl5eZmZmRKJxMbGxrijY15eXqdOnQBER0czxnbu3CmRSMzNzY8dO9bECrUP5GFhYTKZzMzM7Pfffxf+VKlUlpWVGdGwRty9e9fCwsLMzOzWrVtGbK7V1twpanpPWORgCd3DgICAH3/8UaFQVFVVGbT5wYMHzczMpFLp/v37xW3YsmXLALzzzjuMsaioKACRkZFGV0tNTW3VqpVEItm6dau+YMeOHXNzc5/8clFR0YkTJxISEqKjo0NCQry8vOrM1HNwcJBKpYcOHTK6PU+1atUqACNGjDC6wsiRDGCbNjX1+2IGS+iEAjhy5IjRRZYsWQLA1tZWqbwtYsN69OgBICUlRa1Wd+jQAYBwBW601atXA7C2tr5y5Up1dfWf//xn4SfqxIkTmzdvnj9/fkhIiK+vb72denNzc7lcPnLkyKioqPXr13/wwQcA7OzssrOzxfor19GrVy8Ae/bsMbrCl18yoGbcoSnEDNbBgwf1nVCji+h0unHjxg0aFO3lpS0pEadhP//8MwAXF5fq6mph5N3b29v0shMnTtQf+QoLC52dneuNka2trb+/f3h4eFxcXHJy8vnz5x8+fFi7jk6nGzt2LAAfH5/y8nLTG1ZHamoqAEdHR0NPILVducIA5uTU1O+LGayQkBBRekilpbqePRnAxo1jovTj33vvPQCfffYZM3bkvV4VFRWrV6/WX2SNHDlSIpG4urqOHz9+4cKFP/zww7lz50qa9sNRWlrq5eUF4L333jO9YXVMnjwZwCeffGJKEZ2OOToygCkUTfq+aMESuocymUzfCTWFQsHatWMAi4sztdS9e/csLS2lUunNmzdrj7yb3sjaiouLraysJBKJ0aezzMxMYczliy++ELFhpaWlNjY2Eonk+vXrJpZ6910GsG+/bdKXRQvWmjXfAxg1apRYBfftY1Ipk0rZTz+ZVCc+Ph7AsGHD2OMj7+Jas2YNgKFDh5pSZM+ePRKJxMzM7MCBA2I1bO3atQAGDx5seqn16xlQM5r1VKIFy9OT9exZnpJyTayCjLGYGAYwW1tmSqdWGFjfuXMne9SHbfq4QNMJsz2Tk5NNrKOf8qVUKkVpmL+/P4AtW7aYXkqpLA8I+NTVtWdT+tDiBOv4cQYwR0em0YhSr4ZWW3OVO2eOYRuWl5dfvHhx69atkZGRANq3by/0W8vLy7ds2SL6AOzZs2dh1GzPJ+mnfPn6+hp6E7qwsDA1NXXv3r36Ty5fvgzA3t6+zuWC0bp27Qrg0qVLT/2mOMGaOJEBbP58UYo9priYrVjBGrkJUV3NlEqWksI2bLj+17/+dciQIZ07d659Uda5c+eOHTvqZ4HyIMQ3KipKlGpNmfKlVquVSuW+ffvi4uIiIyODgoKEMVvhxob+azNmzADwt7/9TZSGMcbef/99ACtXrnzqN0UIVnExs7JiEolJJ6zG1Z65UVrKEhNZdDR7+23m5cUsLGruw/v7F+rDZGFh0atXr7Fjx0ZFRQkjWCNHjjRlEKQR+tme6enpYtXUT/mKj4+v/fmyZcuGDh3atWvXRu6VhYWFCQfOiooKW1tbAL/++qtYDfvuu+8AvPXWW0/9pgjB+uYbBrCgINMrNaj2zI38/MfmdUgkzNWVBQWxuXPL4+PjU1JSlEpl7fusN2/eFOa7CcMNohNmew4YMEDcsrt3735yyteIESOEDD31Xll1dfWKFSsA9OvXT8RW5eXlCXfDnjokJkKw/PwYwLZtM71Sg9auZUePsnnzaqYEvf8+W7KEbdvGLl1iTemHHD582MzMTCKRCF14cQmzPZOSkkSvLDxbUXvK17Fjx3788cesrCzN453ZoqIi4ZG1mJiYkJAQf39/YUKftbX1qFGjTOxTFhQUhIeH6/tVPXv2BPDUeWymBqu8nL39NuvUifGc5lp35oYRYmNjAbzyyisinrAYYxkZGRBptueTtFrtsGHDAPj5+VVUVAgfPnz48PLly9u3b1+2bNmkSZMamokkkUgcHR2FM+aECROM7rwnJSUJx3v9BPzp06ejCbMkRDhi5eczsYcb61q2jF26xG7fZg4ORlYQ7hQBEB5cEathwmzPGTNmiFWwjnv37rm5uQHo3bt3U3pXS5Ys2bZt26VLl4Sg/+9//xP6an5+fobO0VWpVMHBwUL9QYMGKRQKxlhqamrXrl1dXV2f+nClCMFKSWH5+aaXaVBFBWvXjvn6MhNvHYo+5UutVgs/zRcvXjS9WkPOnz9vbW0tdMMBmJubN30mEmPsypUr3bp1A+Dk5JSWltaUPWq12oSEBBsbGwC2trYJCQk6na6kpGTGjBlCrD08PAoLCxsv0liw6p3SVWdq/alTbNo0tnhxU28hGSEpiQHM8Mme9bhx44Yw5Wvp0qVGbJ6fn1973HLLli0A/P39RWhZw7Zu3QqgS5cu+/fvf7J31RR3794Vnty3sLB4al/w8uXLwkxGACEhIcLz0/v373d1dRUuGqKjo5tyYjUmWLWn1jP+R6wBAxjADJ/sWb9Dhw41ZcpXZWXltWvXhBUcIiMj33jjDeFG3ujRo/XfGTx4MIC1a9eK07IGBAUFAfjmm29MKaLRaGbNmiXEZfbs2fWOvFRUVMTExAgPjDg5Oe3atYsx9scff4SHhwsb+vn5XbhwoYl7fEqwxo5l06ax3r0f+7D2BRpvCgWTSJiNDRNxKrx+ylft+7IajebLL7+sd4hVz97ePjQ0VPi+UqmUSqXCOguitewJKpVK2Isod80TEhKEJ3OGDRtWp6N5/PhxDw8PAFKpNDIysrS0VHgyQDjAW1lZxcXFGTRZ3pgjlokXaAaJimIAmzpVzJo6nU6Y4ePp6Vl7WovQz63TlZk9e3ZCQoLQlaldpPY6C/wItw4nNn1+3dMcP368ffv2AORyeWZmpv7zuXPnAvD29j59+jRjTKlUCkdKIYU3b940dEcGBGv3bhYVxebNq/8CrbRU/GtDtZp16MAA1rROpwHKysqEG9JjxozR93xjY2NXr1594MCBOkOs7NFAUVJSkjC9WBgokkgkJ0+eFLlltWg0GuEp2RMnTohYNjs7W/i729nZ6ef6PnjwID4+vqqqSqPRxMfHC0+I2NnZJSQkGLcXw64KMzNrFsep4/p11rMnCw5u7KaeEfbuzTczq/bxEbOmXlZWVrt27QDExsbW/lx/A3vx4sWhoaEBAQG1j2R6UqlUxFsl9dq7d69wCSb6XfOysrLRo0cLnfG4WlPeLl26FBAQoO+5P/XSrxEGBEutZjEx9UcnJ6fm0DJvntEtqUdwcLCjo3Ni4mkxi9Zy4MABoSM/derU6dOnDx48WFiVpd7eVb9+/SZPnhwbG7tjx46rV69yXfhAMHmyatCgj776aj2P4jqdLiYmRnieKjIysri4ODo6WnjKo1u3bgcPHjSxvgHBio5mCxawhi4LTp5krVoxiUS0ezv62Z737t0Tp2J9PvvsM8fHFxZ+sneVl5fHrwENyc9nMhlr1YpxXS/t+++/t7S0BCCc+2Qy2dy5c0W5iyDmnPf4eAYwGxt29aoI1RYuXAg+sz1r02q1BQUFs2bNEnpXKpWK0yQIQy1dasB0TVNcvHjRzc1t+PDhvr6+Jj65VJvIzxWGhzOAde/O7t83qVug1WqFETkesz2ffTodc3dnADP5jNQkarX6wYMHRgy9NkLkYD18yAIC2IABCcOGvWXoGgG11V5nQcTmPS8OH2YAc3UV+WKoOYm8HLelJXbuvPPbb/NTUn6KiYkxuo4wyemDDz7QP63/Utm4EQCmTMHTXm7y7OKyjNHRo0eDg4O1Wu22bduEocjGMcZyc3OzsrKuX7+uUCgyMjKOHz+u0+lyc3MbWsb4BXbvHpydUV0NlQquri3dGmPxWh/riy++iIqKsrGxOXPmjDAcp1dSUpKdnV17iaysrKw6a/N7e3uvXLlSv4zTS6W0FOvX49YtrFnT0k0xAceF1yIiIpKSktzd3RctWpSXl5eVlZWVlZWZmVlQ3xv1Onbs6OnpKZfLe/To4eHh0bNnT2GuOnlOcQxWRUXF66+/npubW1RUVPtzCwsLZ2dn/dvSvLy8vL29hbkDL7OHD5GUhNOnkZSEDz9smRfgiIjja+WsrKz27t2rUqlWrFjh4eEhf6ShuQMvD40Gubk1L94V3sCrUqGqCvPnP1vvdTYFvf2Lu7y8PIVCIfQEFAqFQqEoLVUUFNS9Hre2Rmwsevf+/9U+n2v0Ikxe1Gr13//+9++///7Jd4Z5ez8wM3ulVy+4ucHNDV5e6NULXbti/frH3utcXY363snyfHhuG/7MGzBgwJ07d8rKyhwcHDw8PPSdAQ8Pj+7dLVu1anDD6dPRpw9SUxERgd270bt3MzZaPHQq5OLKlSu+vr62trbp6en6h98NEhGBpCTI5UhLQ7t2ojeQO3oRJhfr1q0DMGnSJONSBWDdOvj7IysL48dDqxW1cc2Cjljie/jwoZOTU3Fx8bVr1+oMDhvk1i289hoKC7FwIRYtErGBzYGOWOJLTk4uLi7u16+fKakC0KUL/vtfyGRYsgQ7dojVumZCwRKfcAddeJOliYYMQWwsGMPHH2sVCqXpBZsNnQpFplAoevbsaW1tnZ+fLzxMbCLGMHv2vV27hrdpU5KWllbvBPxnEB2xRLZhwwbGWFhYmCipAiCR4PPPrRwdNZmZmRMmTNDpdKKU5a6lJoK9kPRvJzgnPDcnHt6rfImOgiWmbdu2AfDh88Aa11W+REenQjEJ3XZhSVLRBQUFCWuZRERECOtyPdNaOtkvjhs3boi4zkK9dDrd8OHDra2tTX/ujzc6YokmMTFRWBVCv5aV6CQSiY+Pz4MHD7Zv385pF2KhYIlDq9UKb20VXsHKiU6nExblCgsL47cXUVCwxPHTTz/l5ubK5fL+/fvz28vBgwdv3brl5uY2aNAgfnsRBQVLHPrRdq7Pq23YsAFAZGTks/9UHI28i+Du3budOnWSSCS3b98WxrF4uHPnTufOnRljOTk5Rk+aaDZ0xBKBnZ3d2LFjGWM3ec5X37Rpk0ajGTly5LOfKlCwRCGVSjt06FBdXT1mzJi8vDweu2CMJSYmgvPFgZhadrTjhVFVVSV0qF9//XW1Wi16/V9++QWP3j4senEe6IglDnNz823btrm4uJw6dUp4qb249ItZmD0vyzm0dLJfKBcuXBDeN56YmChi2fv371tZWQlvHxaxLFd0xBLTq6+++tVXXwFI3bwZFy6IVXbz5s0VFRVDhw7t0qWLWDW5a+lkv4AOLVhQs7xVQYEoBYX3Au+od13hZxWNY3Gg0WDIEJw4gf79cfQozM1NKZaWlhYYGOjg4HD79m0LCwux2sgbnQo5MDdHcjKcnXHyJKKjTSwmdNsnT578HKUKNPLO0ZkzePNNqNX4z38QEWFcjfLycicnp7KysoyMDOENlM8LOmJxExiI1asBYOZMXL5sXI2EhISysrKBAwc+X6kCrd3A17RpuHABeXno2vWp31Wr1dnZ2RkZGfq1Dq9evVpaWmpvb//cjLbXQqdCzjQayGR4cjJCXl7N0liP1sha2r79grS0Ot+yt7ffu3dv3759zU27Amh+dMTiTAhESQn+8Q+0bg0LC3TpgrlzUVVV54uvubl5e3vrl6cTVqcR3ur2PKJgNYtvv8WcOfDxwb//jevXUVUFW9uadbEerZEV7OkZ/LzcrmkCClazyM6GtzcA+PigtBQPHsDKqqXbxBddFTYLd3dcuwYAV6+iV68XPlWgznszKS7GRx/BxgZmZli1qqVb0xwoWIQLOhUSLihYhAsKFuGCgkW4oGARLihYhAsKFuGCgkW4oGARLihYhAsKFuGCgkW4oGARLihYhAsKFuGCgkW4oGARLihYhAsKFuGCgkW4oGARLihYhAsKFuGCgkW4oGARLihYhAsKFuGCgkW4oGARLihYhAsKFuGCgkW4oGARLihYhAsKFuGCgkW4oGARLihYhAsKFuGCgkW4oGARLihYhAsKFuGCgkW4oGARLihYhAsKFuGCgkW4oGARLihYhAsKFuGCgkW4oGARLv4PXESGZ4W9hQMAAAAASUVORK5CYII=" alt="Mol"/>

>  <Name>  (20) 
CHK1_HUMAN_2WMU-AA_alignment_L1F002::BRAF_HUMAN_3OG7-A_alignment_L1F003::ACVR1_HUMAN_4BGG-CA_alignment_L1F003::

>  <score_inter>  (20) 
-27.3036

>  <best_rmsd>  (20) 
1.08

>  <Lfrag>  (20) 
(18777, 30306, 43274)

>  <SA_score>  (20) 
3.274

>  <QED>  (20) 
0.74

>  <LogP>  (20) 
1.4

>  <clogp>  (20) 
1.45

>  <NAR>  (20) 
3

>  <NCA>  (20) 
0

>  <nrot>  (20) 
3

>  <TPSA>  (20) 
61.0

>  <HBA>  (20) 
4

>  <HBD>  (20) 
2

>  <NRB>  (20) 
3

>  <NHA>  (20) 
27

>  <RoF>  (20) 
0

>  <Frag>  (20) 
0

>  <Lead>  (20) 
0

>  <Drug>  (20) 
1

>  <PKI>  (20) 
1

>  <PAINSA>  (20) 
0

>  <PAINSB>  (20) 
0

>  <PAINSC>  (20) 
0

$$$$

     RDKit          3D

 26 29  0  0  0  0  0  0  0  0999 V2000
    4.8204   10.3321    1.0501 C   0  0  0  0  0  0  0  0  0  0  0  0
    6.1354    9.4967    5.3442 C   0  0  0  0  0  0  0  0  0  0  0  0
    4.7419    9.5565    5.4153 C   0  0  0  0  0  0  0  0  0  0  0  0
    3.8857    9.7848    4.3950 N   0  0  0  0  0  0  0  0  0  0  0  0
    6.7239    9.6899    4.0858 C   0  0  0  0  0  0  0  0  0  0  0  0
    3.8886   10.2030    2.0422 N   0  0  0  0  0  0  0  0  0  0  0  0
    6.0837   10.1719    1.5784 C   0  0  0  0  0  0  0  0  0  0  0  0
    5.8927    9.9313    2.9784 C   0  0  0  0  0  0  0  0  0  0  0  0
    4.5221    9.9605    3.2242 C   0  0  0  0  0  0  0  0  0  0  0  0
    6.4121    9.8865   14.5656 C   0  0  0  0  0  0  0  0  0  0  0  0
    6.9337   10.0540   13.1704 N   0  0  0  0  0  0  0  0  0  0  0  0
    7.4366    8.8903   12.4282 C   0  0  0  0  0  0  0  0  0  0  0  0
    7.3191    8.8624   10.8554 C   0  0  0  0  0  0  0  0  0  0  0  0
    6.9052   10.0474   10.0660 N   0  0  0  0  0  0  0  0  0  0  0  0
    6.5121   11.2428   10.8646 C   0  0  0  0  0  0  0  0  0  0  0  0
    6.6024   11.2792   12.4396 C   0  0  0  0  0  0  0  0  0  0  0  0
    8.4890    8.7953    8.8484 C   0  0  0  0  0  0  0  0  0  0  0  0
    6.9459    9.2483    6.5451 C   0  0  0  0  0  0  0  0  0  0  0  0
    8.0986    8.4453    6.4935 C   0  0  0  0  0  0  0  0  0  0  0  0
    8.8664    8.2160    7.6383 C   0  0  0  0  0  0  0  0  0  0  0  0
    7.3537    9.6006    8.9275 C   0  0  0  0  0  0  0  0  0  0  0  0
    6.5912    9.8257    7.7801 C   0  0  0  0  0  0  0  0  0  0  0  0
    7.1855   10.4014    0.7314 C   0  0  0  0  0  0  0  0  0  0  0  0
    7.2476    9.6435   -0.3743 F   0  0  0  0  0  0  0  0  0  0  0  0
    7.1886   11.6793    0.3173 F   0  0  0  0  0  0  0  0  0  0  0  0
    8.3584   10.2297    1.3486 F   0  0  0  0  0  0  0  0  0  0  0  0
  1  6  1  0
  1  7  2  0
  2  3  2  0
  2  5  1  0
  3  4  1  0
  4  9  2  0
  5  8  2  0
  6  9  1  0
  7  8  1  0
  8  9  1  0
 10 11  1  0
 11 12  1  0
 11 16  1  0
 12 13  1  0
 13 14  1  0
 14 15  1  0
 15 16  1  0
 17 20  2  0
 17 21  1  0
 18 19  2  0
 18 22  1  0
 19 20  1  0
 21 22  2  0
 23 24  1  0
 23 25  1  0
 23 26  1  0
 21 14  1  0
 18  2  1  0
 23  7  1  0
M  CHG  1  11   1
M  END
>  <Smiles>  (21) 
C[NH+]1CCN(c2cccc(-c3cnc4[nH]cc(C(F)(F)F)c4c3)c2)CC1

>  <MW>  (21) 
361.2

>  <2D_mol>  (21) 
<img data-content="rdkit/molecule" src="data:image/png;base64,iVBORw0KGgoAAAANSUhEUgAAAMgAAADICAIAAAAiOjnJAAAABmJLR0QA/wD/AP+gvaeTAAAW40lEQVR4nO2deVxTV9qA32xlEaMsxgXrVhRL3YWqxVKraK3asbQ6riAONk6nU6hfHZnSfl/6zbS/MnVpbKwdtKMGpl8VOu1vrKULagV11Mqio2VRsaMgkIgIyBqSvN8fB2+RNST3AOL7/Edy73tPkofznnu2K0FEIAixkXZ3AYjeCYlFcIHEIrhAYhFcILEILpBYBBdILIILJBbBBRKL4AKJRXCBxCK4QGIRXCCxCC6QWAQXSCyCCyQWwQUSi+ACiUVwgcQiuEBiEVwgsQgukFgEF0gsggskFsEFEovgAolFcIHEIrhAYhFcILEILpBYBBdILIILJBbBBRKL4AKJRXCBxCK4QGIRXCCxCC6QWAQXSCyCCyQWwQUSi+ACiUVwgcQiuEBiEVwgsQgukFgEF0gsggskFsEFEovgAolFcIHEIrhAYhFcILEILpBYBBdILIILJBbBBRKL4AKJRXCBxCK4QGIRXCCx7qGsrCwxMTE7O9tkMnV3We5vSKxG8vLyoqKihg0btnz58lmzZj3xxBP5+fndXaj7GXywMZvNX3zxxdNPP82+DalUGhgY6O3tDQD9+/f/xz/+0d0FvF95cMUqLy/XarUjRoxgSvXt21etVv/000+IWFFRsWzZMva6Wq2uq6vr7sLefzyIYuXm5kZGRvbp04ep4+PjExsbW1ZWhohFRUXCYXFxcU5OTgAwZcqUy5cvd19570seILEsFsvBgweDg4MlEgkASCSS4ODgxMREs9lsNpvZW0qlsqKiQjglIyPDx8cHAJRK5f79+7ux8PcdD4RY7WQ9g8Hw5z//mTWqAMDd3f3kyZNNz22aFkNDQ2tqarrpQ9xn9H6xUlJSXFxcmBljxozR6XSVlZWImJGRoVarm76l1WqrqqpaDaLX69mRD05aPGAw7Cgs/NRgsFitdpzey8UqLCwMCgpycnJqmfWE28Dg4OCDBw9aO/r6hLTYt2/fzz77rGvK340wsQ6Wltp3ei8XKy0tDQAef/xx9ueBAweGDBkiZL2NGzdevXrV9miVlZXLly9/QNLiAYPh59pau0/v5R2k165dA4BHHnmE/dmvX7+ioiKW9QoKCjZv3jxy5Ejbo7G6iqXFhISEwMDAK1eucCl3dxNXVJRbU2NFtDvCAyHWsGHD2J/z5s1LS0tjnexCd0NnCQsLO3nypI+PT1ZWVkJCgmhl7TEU1dfvKSlJLivrI5PZHaSXi3X9+nUAGD58OPtTIpE8+eSTjoedPHlyRkaGUqn805/+VFBQ4HjAHkWCwWBBXODpOfChh+wO8kCIJdRYIuLi4lJdXS2XywcPHix68G6kwmw+dOuWBGD1wIGOxOnlYrFUKNRYjrNy5coxY8akpqYWFBRYLBZvb2+5XC5W8J7AfqOx1moN6t9/lLOzI3F61ZfSEtFrrEuXLl2+fNnFxYVfXeg4iUbjzYYGd4Vi+YABUonE9hPrrNakmzcBIMyx6gp6d41VWlpaXV3dv39/pVIpVkyhChS9LhSdPlJpbk1Np075srS03Gye5OY20c3Nwav3ZrGatdwdp6amprS01MnJSaVSNbvf7Gks9PSUSSRhubkReXlpFRW2dBuYzeZtK1b45ueHeXk5XoDenApFr1SE9CeRSES3VnTqrNa+Mtn5qqr/unJltItL6KBB89zd5W1nxv3796cfPVpVVDRzyRLHr96bxRK9GdTU1J5cY/1apQKAEc7OCzw8vigt/T+j8XJt7f/8/PPOGzdWDRy42MPDtbUbjq1btwLApk2bpFIR8lhvToWi//ZNA/b8GgsAXGWy1QMHHhw37n9HjBjl4lJiMn1048YEf/+oqKiioqKmR37zzTfnzp3z9vZetWqVKJfuTrFKS0vfe++95OTkzz77jEd80X97ISAisn7RnlljNUMukSz09Dzg5/eBj0+gwZB//vyHH37o4+Pzu9/9TpjX//777wPAa6+99pADnaL3INqgZWfIyspSq9Wurq4AMGjQIAAIDw+vrq4W9yr+/v4AcPr0abEChoaGAsDevXtLSkoAwMvLS6zIXUlGRkZoaKhMJgMAqVS6aNGiPXv2AIBSqSwvLxfrKl0qVkNDQ2Ji4syZM5nTUqn0ueee27RpExu2Gzt27L///W8RL6dSqQBAmG3MJh87QlBQEAAcPXr0zJkzADBlyhSHy9ht5OTkREREsLnXjGXLlokYv4vEun37tlarFRKHUqlUq9U5OTns3ZycnPHjxwOAi4uLVqsV5Yo1NTUSieShhx6yWCyIWFlZOWbMmNDQ0Lam8tkCm4N65cqVpKQkAAgJCRGlqN1ISUnJq6++KpFIWAU2YcIEvV7f0NDgeGTuYmVmZgpZD+5O1Lxz506zw6qrq8PDw9kxa9asqaqyfyaQxWJJSUmZO3eup6dn//79T5w4gYiHDx9mU0DHjx8vCN0pzGazQqGQSqV1dXVbtmxhLRK7C9lzWL9+PQBMmzZNmKk2cuRInU7nYMuEl1j2TdSMj493c3ObPPl1Pz88f77TFy0rK2s6xYrV8wqFYvPmzVarNTs7e9y4caxe3L17d2eDm0ymL7/8Mi4uDhEjIyMBYNu2bZ0uYg/DYDC4uLhIpdLs7Oy6urpPPvlk7Nix7Nvz8vLS6vW37a29xBfLYDDExsa2lfU65KeffgoMrAdAV1fcs8fWi164kL1+/fqmK7q0Wm1paalGo2G9MsHBwSUlJTU1NevWrWPHOJIWFy9eDAC9YDlrTEwMALz44ovCK1ar9eDBg4GBgQCw6siRGRkZ//3zz9c6P5VUfLHGjBnDfrnHHnvs448/tuPHq63FyEgEQAAMDcUWafMXLBZMScFFizAoaCe7aGBgIJvbLhyTkpIycOBAABg6dOjx48cRUa/XC7cLFy5c6GzxKioqWKUo4v1mt1BVVeXp6QkA//rXv1q+m3bixOuXLvmnp09NT388IyPm6tW8ziRHkcUKCQlRKpWBgYGHDx/ucHlC+8THo5sbAqCvbytpsawM338fR4xo9G/QoKqoqA25ubmthiooKGC3onK5XKPRWCyWprcLu3btsrFIly9fjo6Odnd3l0gkffv2nTp1aqemzPc0WEtx1qxZ7Rxzva5u8/XrMzIzp6anT01P/01ubmp5uS2/q8hiTZw4EQDS09NFiZadjePGIQC6u6PQw3LxIqrV6OraqNTo0bh9OzZZZNo6DQ0NLdPiSy+9ZEtatFgsycnJ8+fPl9wdaAsICGDdb56enocOHRLlw3YxJpOJNVe+/vrrDg8uNZnibtyYlZU1NT19XW6uLSvDRBbL3d0dAG7evClWwJoajIhAnQ51Oly3DhHx8ccRACUSDA7GxERskvQ6pmVa3LNnj6urq1wub7ZOlVFZWRkXF+fn5yfcDYSGhp4/fx4RS0tLFy5cCAASiSQyMrK+vl6Uz9tl7Nu3j90j255YKs3mPcXFpysqbFkZJqZYlZWVAODq6ipiTAGdDmNi8McfMSICX30V8/LsjNMyLV68eLHlTaKQ9ZhSQ4YM0Wg0pfd+lVarVavVsjGQgIAAB9Oi1WpNSUlZvHhxfHz8vn37HAlly7XYDXJ8fLwdp9uyMkxMsS5cuAAAjz76qIgxBXQ6zMvDV17BqChHQzVNi3PmzCkuLhbeYn1gixYtErIeuxtop8/wxx9/ZG35fv36JSUl2VGeqqqqjz/+WKgX2Y1FeHi4I3257fPVV1+xatu+irarxTp06BAAPPPMMyLGFNDp8PJl/OEHnD5dnICHDx9m7SRvb++0tLRmWc/Z2VnIeh1SXl6+ZMkSO9Jifn5+dHS0h4cHu+igQYM0Gs2OHTs4jXEJsKVKH3zwAY/gDDHF2rlzJwCo1WoRYwqEhODIkZiWJmbMwsJC9hXLZDJhbGDkyJGbN2/u7MBi07To7++fn5/f/vHHjx9funSpsBBj6tSper3eZDKxd3NyciZMmMD8FmuMS4ANdLq7u7cc/xARMcV6551rM2Yk6nRcenfY7WFWlshhzWazRqMJCAhwc3PrMOt1yNmzZ0eNGtVOWqytrdXr9ax9w+4Gli5deurUqabHlJWVGY3G2tpa1r/PblpFlCAkJAQA3nrrLbECtoqYYq1YgQCYkCBiyF9QKhEAHZ6g0Domk8lgMIgSqq202CzrDR48WKPRGI3GZqdbrdaQkJCBAwempKTg3TEuAPD19bUxL7dPbm6uVCp1dnZu2rLkgZhiPfEEAmBqqoghG7l9GwHQzU38yDxolhYPHDiwdOlS2d3l6s2yXjMqKipYdpbL5e+++67FYsnNzRUxLbIRrZdfftnBOB0iplhDhyIA/uc/IoZs5Nw5BMDHHhM/Mj9Onz7Nptkww5ydndeuXZuZmdnhiSw7s5vW2bNnFxcXN02Lq1ev7mxarK6uPnXq1I4dO8LCwpydnWUyWRds8SWaWCYTymQok2Eb/4oOcfAgAuCCBeJH5kpZWZlSqZRIJNHR0Z3tND5y5Ai7aVWpVN9//z0iJiQk2JgW79y5k56ertfrIyMjAwMDm842ViqVTk5OhYWFDn0wGxBNrKtXEQAfflisePeg0yEA8q+/RcZkMslkMplM1lbiax+DwTB37lx208r6cttKixUVFampqdu2bVu9erWfn5/s3l1i5HL5xIkT165dq9Pp2Mbj4eHh4n3K1hFNrGPHEABnzhQr3j3Exh6bMWO/VnudS3RuXL16FQCGDRuGiOXl5eZODT8h4r1p8emnny4qKmo68ycoKGjFihW+vr7NFmwpFIopU6asW7du586dZ86cqW3SmZmfn+/k5CSVSsUaz20L0cTKycENG1CjQYtFrJC/wLaX/fTTT8UPzZNjx44BwMyZMxFx0aJFCoXi22+/tSPO0aNH2Z42Qlr8/PPP+/TpI2zXq1Ao/Pz8QkNDtVrt8ePH29pqsKCgABE3bNgAHU1qcByRB6GTktCB7QXbZPr06QDAJhnfR+j1egBYtWoVIrJZOln2dsQJaTE2Npa9wobA1Wp1VlaWLak2JiZGoVAcPny4rKyMTcP66quv7CuMLYi5rvDkSfj6a9ixA0pKRIwK0LOXHbeDiAtcVSrVN998s2/fvj/84Q/slVu3bgFAWFjYpEmTFApFhxHc3NwaGhpef/31fv36vfXWWwCwcePGhoYG+8rTMQ6KKcxmYWPDPGqs+vp6qVSqUCjsaKN0L6wx9Ne//vX27dvspxUxOEuOLLvZQm1tLdN67969JpNp9OjRALBz504Ri9QU+2us0lKIjYXyclCp4OzZxheXLAHH9utqhYKCAqvV6u3tLXNgS8xuQdg8QvTtSdhQgUKhsH0/QWdn53fffRcA3nzzTZPJFBsbCwAajaaiokKsUjXFHrHOnYP162H4cHjjDThxAtasAb2++THFxWCxiFA+4LBpTJchlJzHYn87/tlWrlwZEBBQVFS0devWF1544cknn7x58yYzTHQ6IZbZjElJEBQEkyfDrl1QVweLFsHYsSCVwpIlcObML0fW1cGzz8Ls2XDvxhP2UF5evmvXLrgPG1gAwPZ3ePjhhzltqNTZgBKJZPv27RKJ5C9/+UthYeH27dulUqlWq2XFExlb8iVbxzxq1JjBg80AqFSiWo3Z2W0ef/EiDhmCAKhS4Xff2Zmk8/LyIiMjWV/znDlz2loo0WMxGAwA4OHhgYisxf3ee++JFZztthAWFmbHuWx2Q0REBCKuXLkSAFauXClWwQQ6ECszM3Pt2rXOd9tNv/71tzt3trIeS6dDtnDwlVcaX7l5E599tnFyemRkJ8Z5LBbLP//5z6bP6Jo3b54tE/57GmfPngWAyZMnI4d+uLfffhvsnfoi9JFmZGQUFBS4urpKJJJWp/w7QptiFRQUCFuis907vv/++7Ym3ut0+MYb+MEH+Ktf/fKixYLvvINyOQLgsmU5HY5PVVRUxMXFCStx3dzc1Gq1Hev+egiff/45ADz//PPIoR9u7dq1AGD7wrVmREVFAcDs2bMRMTo6GgBmzJjh4HK9ZrQpVkNDw9ChQ21cx9yyxhJITUUfn6pRox718vJKTk5u9XSW9YR1zI888khsbOytW7c69Ul6Gtu2bQOAyMhIRGTbIly/LtqQ1Jw5cwDgO3vbGUIfaXJycmVlJVu5JO7C7vZSYUZGho0zNNoRCxGNxtJnnnmG1XwxMTHCFM22Vi7cd/1VrcJqhS1btvDoh2PPIXOk3bl161apVKrRaBDxo48+AoBRo0aJ+JDiLtrGiM19Yx3EQUFBOTk5Wq1W2L2DZb2LFy92TWG6BtZGTkpKMpvN58+ft7t2aYnVamWtXkc2hKmrqxMmh+Xn57u4uERERIiygRGjSzdeS0tLY88ybbZ7h4gbyfUcpkyZAnz2dyguLgaAAQMGiBWN1X9z584VJSCjq7eKNBqNS5cu3bhxY2/Keq2i1+vd3d0DAwNv3LghSkD2YFhEPH36NAD4+/s7HrO8vHzy5MkAMGnSpNu3bzseUKCXPwizG8nMzGRtdmGui33U19cnJiYGBwc/9dRT7JUDBw4AwAsvvOBgCWtqatiN/+jRo0tKShyM1gwSiyNGo3H+/Plwd8VOZ+eRFhcb3n77bWE00NPTk63q2bx5MwBs2LDBkbKZTKYFCxYAwNChQ//DYZ0CicWXZnctNk42T09HtRqnTTvMlPL19RUehH78+HFfX1+4u2eOfaWyWPCVV0o9PceqVKo8u7fBaBcSqytITU1laXHhwtR25pDW1+Pf/47TpjXu0CSXW3/zm6gffvgBEevq6hITE1lHKxspAgBnZ+f169dfunSps+V5+WUEwPHjazMyOl41ZB8kVhdhNBojInZJpSiVYkwMtnpf/913jUp5emJ0NF67hohYVFSk0WgGDBjAlFKpVNHR0cnJyc32am91V75WefNNBEAXFzx2TLyP1wISq+uwWlGrRYUCATAoCFtmRasVX3wRd+9GNmc9LQ1XrDB5eTUq5e/vr9frm/Zh5uXlvfTSS8Je7WFhf0xOxvYHZth6J5kMee+fSmJ1Namp6O2NAOjlha2OrdfVYWIiTp/eWHvNnv3HFStWtFMhGQwGjUbj4eExadJRABw/HvX61kf9ExJQKkWJBP/2N/E+TxuQWN2A0Yjz5zdO/Wi6lVBREWo0OGBAo1IqFUZHo40DjJWVd7ZsaVyMDoDDh6NWe888lNzcxgkBYu9e0zokVvfA0qKbG27a1Lho4Le/RReXRi0CAjA+Hu0YuKuvx7170c+vMY6HBzadALF9O2o0Yn2CDpAg2vL0TYILRiMkJkJxMTz/PHz6KZSVQV0dqNVw97kLdoIIR47A9u1w6BCEh4NcDrt3w2uvgVYrUrltoDc/CLPno1IBAKxZAx9+CHI5xMeLE1YigeBgCA6GM2fgzBkwGH5Z7dJl9OYHYd4vtFw0IBbTpoFU2vpqF95QKuzl7NgB8+dDYSG88QacOtV11yWxCC5QKuzl7NgBubkAAL//fZdelxrvvZ/4eFCpoKCgSy9KYvV+wsJg7Fi4cqVLL0qpkOACNd4JLlCNRXCBxCK4QGIRXCCxCC6QWAQXSCyCCyQWwQUSi+ACiUVwgcQiuEBiEVwgsQgukFgEF0gsggskFsEFEovgAolFcIHEIrhAYhFcILEILpBYBBdILIILJBbBBRKL4AKJRXCBxCK4QGIRXCCxCC6QWAQXSCyCCyQWwQUSi+ACiUVwgcQiuEBiEVwgsQgukFgEF0gsggskFsEFEovgAolFcIHEIrhAYhFcILEILpBYBBdILIILJBbBBRKL4AKJRXCBxCK4QGIRXCCxCC6QWAQXSCyCCyQWwQUSi+ACiUVwgcQiuEBiEVwgsQgukFgEF0gsggv/Dw15awYsxnyZAAAAAElFTkSuQmCC" alt="Mol"/>

>  <Name>  (21) 
BRAF_HUMAN_3OG7-A_alignment_L1F003::CSF1R_HUMAN_3KRL-AA_alignment_L1F012::BRAF_HUMAN_3OG7-A_alignment_L1F002::M3K12_HUMAN_5CEP-AA_alignment_L1F015::

>  <score_inter>  (21) 
-27.7546

>  <best_rmsd>  (21) 
1.4

>  <Lfrag>  (21) 
(30306, 24834, 12300, 6719)

>  <SA_score>  (21) 
3.502

>  <QED>  (21) 
0.74

>  <LogP>  (21) 
2.6

>  <clogp>  (21) 
2.58

>  <NAR>  (21) 
3

>  <NCA>  (21) 
0

>  <nrot>  (21) 
2

>  <TPSA>  (21) 
36.4

>  <HBA>  (21) 
2

>  <HBD>  (21) 
2

>  <NRB>  (21) 
2

>  <NHA>  (21) 
26

>  <RoF>  (21) 
0

>  <Frag>  (21) 
0

>  <Lead>  (21) 
0

>  <Drug>  (21) 
1

>  <PKI>  (21) 
1

>  <PAINSA>  (21) 
0

>  <PAINSB>  (21) 
0

>  <PAINSC>  (21) 
0

$$$$

     RDKit          3D

 25 28  0  0  0  0  0  0  0  0999 V2000
    8.5809    8.7655   10.1150 N   0  0  0  0  0  0  0  0  0  0  0  0
    9.8992    9.4063   10.3493 C   0  0  0  0  0  0  0  0  0  0  0  0
   10.2171    9.9128   11.7765 C   0  0  0  0  0  0  0  0  0  0  0  0
    9.4701    9.2538   12.8037 O   0  0  0  0  0  0  0  0  0  0  0  0
    8.0848    9.1275   12.4838 C   0  0  0  0  0  0  0  0  0  0  0  0
    7.9529    8.1650   11.3028 C   0  0  0  0  0  0  0  0  0  0  0  0
    4.8204   10.3321    1.0501 C   0  0  0  0  0  0  0  0  0  0  0  0
    6.1354    9.4967    5.3442 C   0  0  0  0  0  0  0  0  0  0  0  0
    4.7419    9.5565    5.4153 C   0  0  0  0  0  0  0  0  0  0  0  0
    3.8857    9.7848    4.3950 N   0  0  0  0  0  0  0  0  0  0  0  0
    6.7239    9.6899    4.0858 C   0  0  0  0  0  0  0  0  0  0  0  0
    3.8886   10.2030    2.0422 N   0  0  0  0  0  0  0  0  0  0  0  0
    6.0837   10.1719    1.5784 C   0  0  0  0  0  0  0  0  0  0  0  0
    5.8927    9.9313    2.9784 C   0  0  0  0  0  0  0  0  0  0  0  0
    4.5221    9.9605    3.2242 C   0  0  0  0  0  0  0  0  0  0  0  0
    7.3325   10.2372    0.8266 C   0  0  0  0  0  0  0  0  0  0  0  0
    8.4401   10.0888    1.3379 O   0  0  0  0  0  0  0  0  0  0  0  0
    7.1423    9.8750   -0.5612 C   0  0  0  0  0  0  0  0  0  0  0  0
    6.7741   11.1745   -1.2851 C   0  0  0  0  0  0  0  0  0  0  0  0
    6.7035    9.1939    6.5164 C   0  0  0  0  0  0  0  0  0  0  0  0
    7.9852    8.6418    6.5849 C   0  0  0  0  0  0  0  0  0  0  0  0
    8.6325    8.4891    7.8098 C   0  0  0  0  0  0  0  0  0  0  0  0
    8.0126    8.8690    9.0102 C   0  0  0  0  0  0  0  0  0  0  0  0
    6.7315    9.4140    8.9400 C   0  0  0  0  0  0  0  0  0  0  0  0
    6.0817    9.5697    7.7164 C   0  0  0  0  0  0  0  0  0  0  0  0
  1  2  1  0
  1  6  1  0
  2  3  1  0
  3  4  1  0
  4  5  1  0
  5  6  1  0
  7 12  1  0
  7 13  2  0
  8  9  2  0
  8 11  1  0
  9 10  1  0
 10 15  2  0
 11 14  2  0
 12 15  1  0
 13 14  1  0
 14 15  1  0
 16 17  2  0
 18 19  1  0
 20 21  2  0
 20 25  1  0
 21 22  1  0
 22 23  2  0
 23 24  1  0
 24 25  2  0
 16 18  1  0
 23  1  1  0
 16 13  1  0
 20  8  1  0
M  END
>  <Smiles>  (22) 
CCC(=O)c1c[nH]c2ncc(-c3ccc(N4CCOCC4)cc3)cc12

>  <MW>  (22) 
335.2

>  <2D_mol>  (22) 
<img data-content="rdkit/molecule" src="data:image/png;base64,iVBORw0KGgoAAAANSUhEUgAAAMgAAADICAIAAAAiOjnJAAAABmJLR0QA/wD/AP+gvaeTAAAYK0lEQVR4nO2de1xT1x3AfwkQJAGV8vAF1iJqUVQUrR+xTlFofbXWrmi3alFhTDqlbrTiYxtunStuVdGJGlARtT6ittZZrQbUlZe11BdYbRWlgg8Un5CQAMlvfxx7m6JAcnOPWPx9P/6hmPs7l+Sbc+49v985V4aIQBBSI2/uEyBaJiQWwQUSi+ACiUVwgcQiuEBiEVwgsQgukFgEF0gsggskFsEFEovgAolFcIHEIrhAYhFcILEILpBYBBdILIILJBbBBRKL4AKJRXCBxCK4QGIRXCCxCC6QWAQXSCyCCyQWwQUSi+ACiUVwgcQiuEBiEVwgsQgukFgEF0gsggskFsEFEovgAolFcIHEIrhAYhFcILEILpBYBBdILIILJBbBBRKL4AKJRXCBxCK4QGIRXCCxCC6QWAQXSCyCCyQWwQUSi+ACiUVwgcQixFBVVbV48eLNmzc39AIZPcWeEEFxcbG/v7+fn19xcfEjX0A9FiGGyspKAHBzc2voBSQWIYaqqioAcHV1begFJBYhBhKL4AINhQQXqMciuEBiEVygoZDggk6nAwCVStXQC0gsQgysx6KhkJAYdo1FQyEhMXTxTnCBhkKCCzQUElxocih0fIwnQ/BHr4fZs8HJCQwGWLoU2rTh1A5dYz1lrFkDv/kNpKTAzJmwYgUAwP79UFgoeTs0QfqUce4c9O8PANC3L3z3HVRUQGQk9O8Pc+eC0ShhO9RjPWV07w4nTwIAFBZCt26gVML06YAIixdDYCAcPmx/CxUVFXPnzgWAXr16KZXKBl+HREuishKjozEuDqdPx2PH0GhERMzNxZ49EQBlMoyJwXv3xMW+devW/PnzWS8lk8mys7MbeTGJ1UK5fx99fbFbNzxyBBHRYMC//AWdnBAAfX0rv/jCpmCVlZVJSUlt27ZlnVFYWFhBQUHjh5BYLZRz5/D55xEA5XKMi8PKSkTEwkIcNAhdXF7284uIiLhx40aTYXQ6XXJycrt27ZhSQ4YM+d///mdN+5KJtX379uXLl7/55ptpaWkXL16UKiwhnpoaTEpChQIBsGNH/PRTRMS6uhNpaawqwdPTc9OmTQ0dbTQa1Wp1hw4dmFIhISFZWVnWNy6NWMnJyQDg7u4uXLp16NAhIiJCrVaXlZVJ0gQhktOncdAgBEAAjIjAGzcQ8dKlSy+//DL7pEaNGlVSUmJ5RE1NTUZGxnPPPcdeMGjQoD179tjarARiqdVqmUwmk8kWLlyYkpLy+uuvWxomk8mCgoLi4+P37dtXVVVlf3OEzZhMqFajqys6Osa+8IJarWY/1mg0np6eAKBUKpOSkurq6kwmk0aj8ff3Z59dYGCgRqMxm80i2rRXrNTUVGZVSkqKxS9iKigoSEpKGjdunOUcmqOjY3BwcEJCglarNbIbFuKxcfFiXkwM+yBGjx79ww8/IGJ5efmbb74JAHK5fPHixT169GAvCAgIyMjIMJlMoluzS6y0tDRm1cqVKxt6TW1tLZMsLCzMyclJkEylUoWFhSUlJRUUFNjzCxA28XAvhYiLFy8WLs/9/f03bdpk/yciXqw1a9Y0aVU9KisrtVptQkJCcHCwTCYTJMvKyhLX3xIiuH79+pQpU9g7P3jw4KNHjy5YsEAmk/n6+qrV6traWklaESvWunWlISFKJ6cVK1aIC3DlypWNGzdGRka2bt0aAE6cOCHyTAhR7N69u1OnTgCgUCgA4LnnnpP24kSUWGvXolyOAFdTU+0/g6ioKABYvHix/aEIm7h7925cXNxLL70EAEOHDpU2uO1irV/PrMIPP5TkDLZt28YmcyWJRtjK3r172eW8tGFtTEJv2ADR0WA2wz//CXPn2nZsA4SFhcnl8pycHL1eL0lAwiaarFMQhy1ibdv2wKpFi2DePKnOwMPDIzg42GAwZGdnSxWTsJ4mi4zFYbVY587B5MlgMkFSEsyfL+1JhIeHA4BWq5U2LGENzd1jPf88LF0KH34ICQnSngH8KNbBgwclj0w0SZPrbcTRaM17vQLquDhp2xYICQnp0KGjUul37Vpthw5OTR9ASAdbLP94e6yHC6j5oFAoBgwo++qr3QcPPg6r2HeUYDTHUFivgJonYWEyAMjM5NoIVFZWTpkyZerUqe3atZs4cWJqampJSQnfJp94mlwWIY5Gh0JWQD1s2IMCap689BIAgFYLiGCR7JGSqqqqMWPG5OTkuLm5VVZW7tixY8eOHQDQvXv3kSNHjhw5MjQ09JlnnuHS9hMMpx6r0QlSVkA9axaOH487d0o7gfYwnTsjAHJK7eh0utDQUADw9fW9cOFCcXGxWq2OiIiwrPCRy+U9e/aMiYnRaDT3xBaG/+JghVn79++XNqwVM+9ff40A2KWLtA0/TFQUAiCP1I5glY+Pz4ULFyz/q66uTii+aNWqlSDZ01PhExISAgA5OTnShrVCLJMJvbwQAM+fl7btemzbhgAoeWpHp9ONGDGCWXX+/HlEbCiBr9frDx48yIov5PKfrj7btGnz6quvLl++XK/XS3xyTwB9+vQBgJMnT0ob1rpc4aRJCIAWpXw8qKhAuRxbtUKdTrKYer1+5MiRANC+fftvv/0WEbdv3x4YGHj16tXGD3y4wkelUoku5XiS8fPzA4B6Hbn9WCfW2rUIgK+9Jm3bDzNtGi5YgLdvSxNNr9eHhYUBQLt27ZhVH3/8sYODAwCk2lKXcfny5fXr17PyHhanJeHl5QUA5eXl0oa1TqzSUgRANzesqZG2eX4YDIaxY8cyq86cOYOIGo3G0dERAP7+97+LCMiK45KTk6U+02bGxcUFAHQSDhOIaEPZDFukJvUlXj3S0/HllxERly3DwkLxcYxG47hx4wDA29u7qKgIEXfs2MGs+tvf/iYu5saNGwFg7Nix4k/ryaOuro7dDktewWt1rlCYaOJMmzaQlwcA8N13EB8P+/ZBVZVtEWpqan7961/v3bvX29v70KFDvXr12rVr129/+9u6urqFCxf+9a9/tSna1q1bo6KijEZjeHi4TCY7cuSIUdLdNZoRRExNTXVzc1OpVKdPn5Y+ujXo9+3LGDIkcfJkab2uR3o6HjiAUVG4bBnOnPlgMZyDAwYHY0ICarVoMDQRwWg0vvLKKwDg5eVVWFiIiLt27WKLOObMmSPilIKCggCArdVkN1CHDh0SEedJo6SkhNWOMpRK5datWyWMb61YVVVVzs7ODg4Ot6W6tP45R47g5cuYno6HD+PKlThpEmo0uGABDhqEDg4PDANAV1d8662ypUuXnjp16uHe22g0vvrqq8yq06dPI+Inn3zCrHr//ffFndj7778PAHPnzkXE9957DwDmzZtn5y/bvJjNZrVazXI47u7uKSkp0dHRTK+YmJhmWEwxbNgwANi1a5ckDVty6BAqldi1K65YgYcPo8GAvr4/XWNVVqJWiwkJGByMMhkOHbqWvQteXl5ssTVb0V9TUzN+/HgA8PT0ZFZ9/vnnzs7OAPDee++JPjdWzNO/f39EPHDgAAAMGDBAgt+5mSguLmazegBguX2DWq1mqyqGDRtmzZ4OTWKDWP/4xz8AYMaMGfa3akl2Nrq6IgBOn45Nrma7cgU1muzIyEgfHx/LAb1r167du3cHAA8PDzbXt2/fPmZVfHy8PadXXV2tVCplMll5eXl1dbWLi4tcLpfkrX/MmEwmtVrNdm1o167dToscHVtFmJ2d3b59ewDo3Llzk5vJNIkNYh07dgwAukia28nJQTc3BMBp05q2qh5Cvo9ljn19fVUq1ddff42I9+/fZ8syRY+AlrBs2pYtWxCR1SRKeznySAwGQ05OztmzZyWJVlRUNGjQIKGjqqioEP7r+++/79at2+HDhxGxrKzshRdeAACVSqXRaOxp0QaxTCYTm0yTapY2N/eBVVOn2myVJXV1dVlZWQ4ODgqFopLt14OYn5//5z//WZLz/OijjwBg2rRpiPivf/0LAKZPny5J5IbIycnx8fHp1q0b613YiM8WxdtKbW1tUlIS67w7dOiwe/fuei+YMWMGACgUijVr1iCiwWCYPn06AMhksoSEBLZUWgS2Lf+aOHEiAKxatUpcY5bk5T2wKjLSLqsEBg8eDAD//e9/JYj1c06dOgUAnTp1MpvNJ0+eBAAfHx/JWxHIzs5mRSw9evQQVr4zAgICZs6c+emnn965c8fKMx8wYACzJCYm5pElG3V1dQk/lpvHxMSwjLtarWY3PaNGjRJ3u2abWGlpaQDQq1evw4cPG5q89W+YvLy84OBhzzxTMWkSiv1K1CcxMREA4uLipAlngdlsZttEFRUVCX/nlNvJzc1l92uRkZHs0kcY8YUN9QDAwcFBKL6orq5+OE5NTU1SUpKwyjkzM7Pxdrds2cI2FA0JCWGJ1C+//JJp7e/vX2j7bLVtYl25coXdcgOAi4uLuF098vPzWd5t1qxEqaxCxJycHPadliyiBW+//TYALFu2DBEnT54MfHI7eXl57J2ZNGnSw2OQZYUPG9qED2LIkCFMspqaGkTMz8/v2bOn0FEJlweNc+LEiS5dugBAx44d8/PzEbG0tHTgwIEA4OrqutPGgjybV0JfunTpj3/8Y58+fSx39fDw8HjjjTdWr179/fffN374N998w2rrIiIipJoyYdTW1rZp0wYAxF2LNM6mTZsAYMyYMYiYkZEBHHI7BQUF7J2ZOHGi5TszcOBAdo116dIl4YdVVVX79u2Lj48PCgqyrPBxd3fv168fS7QHBATk5eXZdA4VFRWsGMTZ2TktLQ0Rq6urp06dKlxyWd+DiN9t5saNGxqNJiYmRtj6jdG+fXv2Rly+fLneId988w27g3vjjTektYrx2muvAcDatWslj3z9+nWZTKZUKg0Gw7Vr12QymUqlsudioB4Nfd/Onz9v+d5269ZtxowZO3bssLytu3nzpkajiYuLCw4OZhf7jo6OCQkJjxwim6S2traRS67Ro0dbeXknzVaRxcXFGRkZMTExHTt2tHwj/Pz8WKXvnTt3jh8/ztUqRExJSWHjCI/gffv2hR9zO7179wYAdotuP42/MzZVUV+4cIFditl5575582ZW9TBkyJBr164holar9fDwkMlkn3/+uTURJN412WQyHT9+/N///veoUaMsn+vq6OjI/in5CGgJ+357eHjw2MntP//5T0JCAhvr4+PjAWD+/Pn2h7X++1ZXV3f06NFFixaFhoZaVlE7OzsPHz5c2FBYqjv3Y8eOsVnoiIgI9hP2vX399detOZzjdtyWe/kpFIro6OjJkyfXcK7oYvWQbJqUH/v37weATp061RuVbOXEiRMeHh7s07LpndHr9VqtNjExke2TqFAohP1d2Z37hAkTRJ+VwPXr1yMiIliPhYhjxowBACvLaB/TPu/379+/e/fuY2jo97//PQAsWrSIXxNmszk6OlqhUAi3L8KIb9PanpMnT4qzqh63bt2yHJRLS0sBoHXr1tJ+h69du+bo6KhQKG7evGnN61vaAwR27twJAMOHD+cU32w2x8bGspv8qKioESNGPDwqffDBB3l5eY2PaydPnmRJpzFjxkh4E8Bge9Tm5uZKGDMpKYmN11a+vqWJdefOHfbFsnLyxibMZvM777wDAEqlUthNX6/XZ2dnN757b70Kn1OnTjGrRo8eLblViDhr1iwASExMlDBmQEAAAFh55Y4tTyz8Mbezd+9eacOazeY//OEPrK9qaCK7od17vb29hbmos2fPsiICTlYh4p49ewAgJCREqoC5ublsIsn6G68WKBYrPn733XcljGk2m2fOnMms0mq11hxy+fLl9PT0yZMnC08NYbCMzdixY/mtg5W8KpNVArJqRytpgWKxnQEtczuZmZmvvPJKcnIyW1hhK2azmQ0uzs7O4jpCYS6qdevW7du379SpE6e+SuBXv/oVAHzyySf2h9LpcODA+0OHbj537pz1R7VAsYTcjjD1z6adHh6VrAw4Z84cAFAoFPYPr9euXZPL5a1atRIWVZeUlPDouj744AMAiI2NtT/Uxo0IgLaOqy1QLPwxt7Nu3Tr2zytXrmzYsGHKlCn1RqXu3bvHxsbu3Lnz1q1bDYVi+Q2FQiHiQUWPhCVeDh48iIgTJkwAACvHVpv46quvAKBr1672hwoNRQBMS7PtqJYp1qpVq9jFZmJiYnZ2tuWMzpkzZ1asWDF+/Pg2Fk94l8vlwcHBH330Ub047Bm1ElolxGSlrczahIQEqYILmEwmduNZXFxsT5xLl1AuRxcXtC5D+BMtU6yKigr2pDuGUql8uMLn4X1moqOjLYPMmzePWfXZZ59JeG5ZWVkA0LdvX0TMzMwEgH79+kkYXyAiIgIAVq9ebU+QxEQEwClTbD6wZYqFiPfv3//ss8/i4uJYZZKAl5fXpEmTUlNTLZ/WqdPpDhw4YPnYlfnz5zOrHq7ltROj0ejq6iqTya5evWowGFQqlUwmE9ImEpKammp9au+RmM3o54cAKGIlZYsVy5Ly8nJW4cMK2QQaelrnggULAMDJyelT9lRSqWFJN/Z001GjRgHAxx9/LHkrbBfMtm3bis76Z2U92BlNRE7/qRDLEuHOn+XpBIR8H7sHdHBw4LcUZ9myZQDw9ttvI+KSJUsAYOrUqTwaYrkdW8v9BFauRGdnFDeB/9SJJcCe1pmcnBwREWG5tatKpXJycrK1EtcmioqK2L2F2WwuLCwU/i5J8LS0NKGGlk2/LVy4UHS0W7ew4TvmxpAhIjz1GAyG/Pz8zMzMrKys3/3udx4eHmzCgh+dO3cuLS09ffp07969fX19y8rKCgsLAwMD7Qy7fPny2bNn+/n5FRUVubi4rFu3Ljo62snJydvbW6lUtm7dmm0BolQq3d3dfXzijMZebm7QujWoVKBUQtu24OoK3t7w5ZewbRt88QUkJ0NYGBQUgI8PhIVBcjK8+CIMGGDFqYh2mbCHadOmAQCb4IiMjASAJUuW2BlTeDg3q/IrKSl59tlnWf37I+nb94iwKYblnylTMD0dJ07E3NwH+0mlpyOba1u2DK0sdWt0O26CG+Hh4enp6VqtNj4+Pjw8PCMjQ6vV/ulPfxIdMC0tjS09XblyZWxsbGlp6YgRI3744YfBgwdv27ZNLpfrdLqqqqp79+7p9XqdTnfv3r26uoBbt0Cng7t3Qa8HnQ7u34fKSnj+eQCAqChYvx6EPnT5cti5EwoL4cUXrTshO78lhDhu3rwp5HbY311cXERvnrt6dV1QUKjQV12+fLlr164AEBwcLC4Pbbntj7gey8bnFRIS4enpGRQUxDZo8PT07NOnT3V1dR7bcs5G1Gp45x2H8+f3pqXtio2NLSsrCw0NLS4u7t+/v1artVyCYSvR0SDqjACAeqzmwzK3M2fOHEdHxxTb96Vetw7lcpTJkFWil5Vd9ff3B4CBAwdauU6LEyRWs8FyO0FBQYh448YNEc/CYFYJT124fh379dP37x/er1+/RtLqjwcSq9kwGo0sn9PkpvMNMXs2AuDSpYiIV69ijx4IgIMH62/fbs6+ikFiNSejR48Gi/IeWzGbkS3PKS/Hnj0RAIOC0I7VaFLisHDhQtEXd4Sd3Lx588yZM1u3bt2zZ8/FixcBwMfHp5GZp3rIZNClC9y4ASNGwLffQt++kJUFP89UNR/NbfZTjclkWrVqlaVJbm5u48aNS05OLiwstCbHU16OgYEIgH36oHUL/h4TlNJpfqqqqo4ePZqZmZmZmXn8+HH2iTz77Ei9PnP4cAgLg/Bw+PnGKz/x1luwZQv07g2HDoGn52M97cYhsZ4srly5kpWVlZmZeefOhL17Jwg/9/eHsDAYORJCQ3822N2+De++C0uXgpdXM5xtI5BYTy5nz0JWFmRlwZEjcPfugx+6u8OSJbB9+08ZYrsz11ygXOGTS0AABATAzJlgMkFBwQPJPD1BJvvpwTBPLNRj/fLYsAE6dgSNBgIDn9wei3KFv0gUCujXD44ebe7zaBgS65eKXRli/tBQSHCBeiyCCyQWwQUSi+ACiUVwgcQiuEBiEVwgsQgukFgEF0gsggskFsEFEovgAolFcIHEIrhAYhFcILEILpBYBBdILIILJBbBBRKL4AKJRXCBxCK4QGIRXCCxCC6QWAQXSCyCCyQWwQUSi+ACiUVwgcQiuEBiEVwgsQgukFgEF0gsggskFsEFEovgAolFcIHEIrhAYhFcILEILpBYBBdILIILJBbBBRKL4AKJRXCBxCK4QGIRXCCxCC6QWAQXSCyCCyQWwQUSi+ACiUVw4f/8tLOvwYuTxgAAAABJRU5ErkJggg==" alt="Mol"/>

>  <Name>  (22) 
JAK2_HUMAN_4AQC-AA_pocket_L1F003::BRAF_HUMAN_3OG7-A_alignment_L1F003::BRAF_HUMAN_3OG7-A_alignment_L1F008::Q9BJF5_TOXGO_3MA6-AA_alignment_L1F010::CHK1_HUMAN_4QYH-A_alignment_L1F006#CHK1_HUMAN_4RVM-A_alignment_L1F006::

>  <score_inter>  (22) 
-29.3089

>  <best_rmsd>  (22) 
1.37

>  <Lfrag>  (22) 
(18530, 30306, 1076, 1239, 13135)

>  <SA_score>  (22) 
2.304

>  <QED>  (22) 
0.74

>  <LogP>  (22) 
3.7

>  <clogp>  (22) 
3.66

>  <NAR>  (22) 
3

>  <NCA>  (22) 
0

>  <nrot>  (22) 
4

>  <TPSA>  (22) 
58.2

>  <HBA>  (22) 
4

>  <HBD>  (22) 
1

>  <NRB>  (22) 
4

>  <NHA>  (22) 
25

>  <RoF>  (22) 
0

>  <Frag>  (22) 
0

>  <Lead>  (22) 
0

>  <Drug>  (22) 
1

>  <PKI>  (22) 
1

>  <PAINSA>  (22) 
0

>  <PAINSB>  (22) 
0

>  <PAINSC>  (22) 
0

$$$$

     RDKit          3D

 27 31  0  0  0  0  0  0  0  0999 V2000
    8.8168    9.1719    5.1131 C   0  0  0  0  0  0  0  0  0  0  0  0
   10.0216   10.0910    5.2166 C   0  0  0  0  0  0  0  0  0  0  0  0
   10.8590   10.1150    4.0481 O   0  0  0  0  0  0  0  0  0  0  0  0
    9.9845   10.5947    3.0104 C   0  0  0  0  0  0  0  0  0  0  0  0
    8.7772    9.7027    2.7616 C   0  0  0  0  0  0  0  0  0  0  0  0
    7.9932    9.5932    3.9885 N   0  0  0  0  0  0  0  0  0  0  0  0
    4.8204   10.3321    1.0501 C   0  0  0  0  0  0  0  0  0  0  0  0
    6.1354    9.4967    5.3442 C   0  0  0  0  0  0  0  0  0  0  0  0
    4.7419    9.5565    5.4153 C   0  0  0  0  0  0  0  0  0  0  0  0
    3.8857    9.7848    4.3950 N   0  0  0  0  0  0  0  0  0  0  0  0
    6.7239    9.6899    4.0858 C   0  0  0  0  0  0  0  0  0  0  0  0
    3.8886   10.2030    2.0422 N   0  0  0  0  0  0  0  0  0  0  0  0
    6.0837   10.1719    1.5784 C   0  0  0  0  0  0  0  0  0  0  0  0
    5.8927    9.9313    2.9784 C   0  0  0  0  0  0  0  0  0  0  0  0
    4.5221    9.9605    3.2242 C   0  0  0  0  0  0  0  0  0  0  0  0
    6.7035    9.1939    6.5164 C   0  0  0  0  0  0  0  0  0  0  0  0
    7.9852    8.6418    6.5849 C   0  0  0  0  0  0  0  0  0  0  0  0
    8.6325    8.4891    7.8098 C   0  0  0  0  0  0  0  0  0  0  0  0
    8.0126    8.8690    9.0102 C   0  0  0  0  0  0  0  0  0  0  0  0
    6.7315    9.4140    8.9400 C   0  0  0  0  0  0  0  0  0  0  0  0
    6.0817    9.5697    7.7164 C   0  0  0  0  0  0  0  0  0  0  0  0
    8.6353    8.7541   10.2251 N   0  0  0  0  0  0  0  0  0  0  0  0
   10.0884    8.5822   10.2728 C   0  0  0  0  0  0  0  0  0  0  0  0
   10.5520    9.3646   11.4910 C   0  0  0  0  0  0  0  0  0  0  0  0
    9.8784    8.8770   12.7094 N   0  0  0  0  0  0  0  0  0  0  0  0
    8.4058    8.9490   12.5620 C   0  0  0  0  0  0  0  0  0  0  0  0
    7.9349    8.1471   11.3519 C   0  0  0  0  0  0  0  0  0  0  0  0
  1  2  1  0
  1  6  1  0
  2  3  1  0
  3  4  1  0
  4  5  1  0
  5  6  1  0
  7 12  1  0
  7 13  2  0
  8  9  2  0
  8 11  1  0
  9 10  1  0
 10 15  2  0
 11 14  2  0
 12 15  1  0
 13 14  1  0
 14 15  1  0
 16 17  2  0
 16 21  1  0
 17 18  1  0
 18 19  2  0
 19 20  1  0
 19 22  1  0
 20 21  2  0
 22 23  1  0
 22 27  1  0
 23 24  1  0
 24 25  1  0
 25 26  1  0
 26 27  1  0
  8 16  1  0
  6 11  1  0
M  CHG  1  25   1
M  END
>  <Smiles>  (23) 
c1cc2c(N3CCOCC3)c(-c3ccc(N4CC[NH2+]CC4)cc3)cnc2[nH]1

>  <MW>  (23) 
364.2

>  <2D_mol>  (23) 
<img data-content="rdkit/molecule" src="data:image/png;base64,iVBORw0KGgoAAAANSUhEUgAAAMgAAADICAIAAAAiOjnJAAAABmJLR0QA/wD/AP+gvaeTAAAZ1klEQVR4nO3daVQUV9oH8H83jSAQlUVFQFTQBlFAAvFg4pJRjoxxjRk0AVFMFB2NOjPBYMYocRnBaAzGJIrKjJjEUdyNE9xiPCoqrnGB0Ei3CgYiKLKJNE33fT8U9osISHfXBZfnd/xi2/XUVf9U3bp165aEMQZCxCZt6QaQFxMFi3BBwSJcULAIFxQswgUFi3BBwSJcULAIFxQswgUFi3BBwSJcULAIFxQswgUFi3BBwSJcULAIFxQswgUFi3BBwSJcULAIFxQswgUFi3BBwSJcULAIFxQswgUFi3BBwSJcULAIFxQswgUFi3BBwSJcULAIFxQswgUFi3BBwSJcULAIFxQswgUFi3BBwSJcULAIFxQswgUFi3BBwSJcULAIFxQswgUFi3BBwSJcULAIFxQswgUFi3BBwSJcULAIFxQswgUFi3BBwXpBrFuHSZMA4MMPW7opAChYL4Z79wCgshI3b7ZwS/RkLd0AYhi1Gr//jvR0ZGRApUJ6Oq5dA4C4OEyfjoSElm7fIxSsZ1peXl5GRoZKpVKpVOnp6RkZGVVVitu36/6v2dujogK2tpDJUFDQIi2tS8IYa+k2kLrKy8s/+eST9evXV1VV1fmjwMCCsrL2Hh6QyyGXw9MTcjns7bFuHQID0b49+vRBYSHUalhYtEjba1CwnkX9+vXLycnJy8uztbX18vLq1auXm5ubm5ubl5eXp6enmZlZ45ufPInQUGzZgv79m6e99aBT4TPn2rVrZ86cadOmTWFhoYODgxEVduxAbi7efRfnz8PRUfQGNgldFT5zNm7cCCA8PNy4VAFYuRJvvonff8fYsXjiXNpM6FT4bFGr1S4uLnfv3r148WKPHj0qKysNjRdjqKxEWRkCApCbi5kz8fXXnBrbGDpiNUlubu7PP/9cVlbGe0c7d+68e/duQECAn5/fpk2bXFxcli9f3vTNKysREYHx4+HggL170bo1vvkGiYn82tswRh5XXFx8/vz55OTkuLi48PBwf3//V155Rfi3Cg0NXbVqFde9/+lPfwKwbt06xlifPn0AbN++vemb37jB7O0ZwGJiGGMsMZEBzMUl/9y5y3za26CXOlhVVVWZmZl79uz5/PPPp0yZMnDgwI4dO9b749ehQwcfHx+JRCKTyY4ePcqpPUqlUiKRtG7d+v79+2lpaQAcHBwqKysNKnLkCJPJmETCduxgjLF//vO6o6Nz586d79y5w6XRDXhJgxUaGtqjRw+ZrJ6LYisrqz59+owbN+7TTz/97rvvzp49W1xcLGw1f/58AHZ2diqViker5s2bB2Dy5MmMsalTpwKYO3euEXWWL2cAa9OGKRQlVVVVAwcOBPDGG2+o1Wqxm9ygly5YarXax8fHyclJiFGnTp2CgoIiIyPj4uL27dunVCq1Wm1D22q12uHDhwPo06fPgwcPxG2YRqMRWpWamlpeXt6mTRsAGRkZRpTS6VhYmGbo0GgPD4/i4uI//vjDxcUFwOzZs8VtcyNeumAlJycD6N69e3p6ukFnmaNHjxYWFhYVFXXv3h1AWFiYuA3bvXs3AE9PT51OJ4w4DBw40OhqFRUVr776KoDRo0frdLrTp09bWFgASExMFLHNjXjpgjV06FAAa9asMWirLVu2yGSyIUOGaDSa3377TTicrF69WsSGCcdC4eIgMDAQwObNm00peOPGDWGoYsmSJYyxpKQkAJaWlps2bcrKyrpz546hvTeDvFzBysnJMTMzs7S0LCoqMqjDkZ+f7+zsDOCjjz5ijO3atUvoyP/yyy+iNCw3N9fMzKxVq1YFBQVXr14F0LZtW9PPtikpKVKpVCqVnj17ljE2YcIEKyur2h1KS0vLjh07yuXyUaPCg4JYSAibOpVFRbElS9hXX7GkJHbqFFu7lk2cyBhjM2cyxtjatezcOcYYmzatsV0/E8Gqrq7Oyclphh0tWLAAwIQJExhjM2fODAgISE1NbeK2p06datWqFYBNmzYxxqKjowHY29uL0pFftGgRgHfffZcxNmfOHAAzhf9Gk8XFxS1dulSn0zHGFi9eLFx8uLu7Ozg4mJub6xPm5zcYYE/+Cgtja9eycePYjRuGBasFRt7v379fex6ISqXKzMysqqqaM2fO1KlT5XI5p/3qdLpu3brl5OQcO3asb9++zs7O9+/f//XXX319fZtY4dtvv505c2br1q1PnDjh5+c3YsSIlJQUPz+/1NTU1q1bm9Iwd3f3mzdvHjlypH///vqRdz8/P6NrPokxJpfLs7OzDx48KPQHAFRUVJSUlJSUlJSXy4qKuhcXQ/hVUlLza8AA6HTw8MChQygrw9dfY906HD6M9u2RmoqrVxvdHz+VlZVXrlzZsWPHsmXLIiIiAgMD7ezs6m1G27ZtAXh5eZWWlnJqzP79+wHI5XKdTid0OAIDAw0tMmXKFABdunQROvLu7u4AwsPDTWnYgQMHAHTr1k2r1f7www8AAgICTClYr8OHDwPo3LlzdXW1QRuuXcsuXWKffspCQmp+2zKnwqKiolmzZgUHB3fr1k0qreeWUdu2bV977bXQ0NDFixdv3br14sWL5eXlZWVlvXv3xqOrGNFbxRgbM2YMgOXLlzPGBgwYAGDjxo2GFqmsrOzbty+AIUOGVFdXX7582draGsDXX39tdMP+8pe/APjXv/7FGPv444+lUqkw8i6u8ePHA1i8eLGhGwrB+u031rZtzW9bIFi5ubnvvPOORCIRMiSTydzc3ISBovj4+MOHDyuVyoZyo1Kp7O3t9f/E4srPzzc3N5fJZHl5eZmZmRKJxMbGxrijY15eXqdOnQBER0czxnbu3CmRSMzNzY8dO9bECrUP5GFhYTKZzMzM7Pfffxf+VKlUlpWVGdGwRty9e9fCwsLMzOzWrVtGbK7V1twpanpPWORgCd3DgICAH3/8UaFQVFVVGbT5wYMHzczMpFLp/v37xW3YsmXLALzzzjuMsaioKACRkZFGV0tNTW3VqpVEItm6dau+YMeOHXNzc5/8clFR0YkTJxISEqKjo0NCQry8vOrM1HNwcJBKpYcOHTK6PU+1atUqACNGjDC6wsiRDGCbNjX1+2IGS+iEAjhy5IjRRZYsWQLA1tZWqbwtYsN69OgBICUlRa1Wd+jQAYBwBW601atXA7C2tr5y5Up1dfWf//xn4SfqxIkTmzdvnj9/fkhIiK+vb72denNzc7lcPnLkyKioqPXr13/wwQcA7OzssrOzxfor19GrVy8Ae/bsMbrCl18yoGbcoSnEDNbBgwf1nVCji+h0unHjxg0aFO3lpS0pEadhP//8MwAXF5fq6mph5N3b29v0shMnTtQf+QoLC52dneuNka2trb+/f3h4eFxcXHJy8vnz5x8+fFi7jk6nGzt2LAAfH5/y8nLTG1ZHamoqAEdHR0NPILVducIA5uTU1O+LGayQkBBRekilpbqePRnAxo1jovTj33vvPQCfffYZM3bkvV4VFRWrV6/WX2SNHDlSIpG4urqOHz9+4cKFP/zww7lz50qa9sNRWlrq5eUF4L333jO9YXVMnjwZwCeffGJKEZ2OOToygCkUTfq+aMESuocymUzfCTWFQsHatWMAi4sztdS9e/csLS2lUunNmzdrj7yb3sjaiouLraysJBKJ0aezzMxMYczliy++ELFhpaWlNjY2Eonk+vXrJpZ6910GsG+/bdKXRQvWmjXfAxg1apRYBfftY1Ipk0rZTz+ZVCc+Ph7AsGHD2OMj7+Jas2YNgKFDh5pSZM+ePRKJxMzM7MCBA2I1bO3atQAGDx5seqn16xlQM5r1VKIFy9OT9exZnpJyTayCjLGYGAYwW1tmSqdWGFjfuXMne9SHbfq4QNMJsz2Tk5NNrKOf8qVUKkVpmL+/P4AtW7aYXkqpLA8I+NTVtWdT+tDiBOv4cQYwR0em0YhSr4ZWW3OVO2eOYRuWl5dfvHhx69atkZGRANq3by/0W8vLy7ds2SL6AOzZs2dh1GzPJ+mnfPn6+hp6E7qwsDA1NXXv3r36Ty5fvgzA3t6+zuWC0bp27Qrg0qVLT/2mOMGaOJEBbP58UYo9priYrVjBGrkJUV3NlEqWksI2bLj+17/+dciQIZ07d659Uda5c+eOHTvqZ4HyIMQ3KipKlGpNmfKlVquVSuW+ffvi4uIiIyODgoKEMVvhxob+azNmzADwt7/9TZSGMcbef/99ACtXrnzqN0UIVnExs7JiEolJJ6zG1Z65UVrKEhNZdDR7+23m5cUsLGruw/v7F+rDZGFh0atXr7Fjx0ZFRQkjWCNHjjRlEKQR+tme6enpYtXUT/mKj4+v/fmyZcuGDh3atWvXRu6VhYWFCQfOiooKW1tbAL/++qtYDfvuu+8AvPXWW0/9pgjB+uYbBrCgINMrNaj2zI38/MfmdUgkzNWVBQWxuXPL4+PjU1JSlEpl7fusN2/eFOa7CcMNohNmew4YMEDcsrt3735yyteIESOEDD31Xll1dfWKFSsA9OvXT8RW5eXlCXfDnjokJkKw/PwYwLZtM71Sg9auZUePsnnzaqYEvf8+W7KEbdvGLl1iTemHHD582MzMTCKRCF14cQmzPZOSkkSvLDxbUXvK17Fjx3788cesrCzN453ZoqIi4ZG1mJiYkJAQf39/YUKftbX1qFGjTOxTFhQUhIeH6/tVPXv2BPDUeWymBqu8nL39NuvUifGc5lp35oYRYmNjAbzyyisinrAYYxkZGRBptueTtFrtsGHDAPj5+VVUVAgfPnz48PLly9u3b1+2bNmkSZMamokkkUgcHR2FM+aECROM7rwnJSUJx3v9BPzp06ejCbMkRDhi5eczsYcb61q2jF26xG7fZg4ORlYQ7hQBEB5cEathwmzPGTNmiFWwjnv37rm5uQHo3bt3U3pXS5Ys2bZt26VLl4Sg/+9//xP6an5+fobO0VWpVMHBwUL9QYMGKRQKxlhqamrXrl1dXV2f+nClCMFKSWH5+aaXaVBFBWvXjvn6MhNvHYo+5UutVgs/zRcvXjS9WkPOnz9vbW0tdMMBmJubN30mEmPsypUr3bp1A+Dk5JSWltaUPWq12oSEBBsbGwC2trYJCQk6na6kpGTGjBlCrD08PAoLCxsv0liw6p3SVWdq/alTbNo0tnhxU28hGSEpiQHM8Mme9bhx44Yw5Wvp0qVGbJ6fn1973HLLli0A/P39RWhZw7Zu3QqgS5cu+/fvf7J31RR3794Vnty3sLB4al/w8uXLwkxGACEhIcLz0/v373d1dRUuGqKjo5tyYjUmWLWn1jP+R6wBAxjADJ/sWb9Dhw41ZcpXZWXltWvXhBUcIiMj33jjDeFG3ujRo/XfGTx4MIC1a9eK07IGBAUFAfjmm29MKaLRaGbNmiXEZfbs2fWOvFRUVMTExAgPjDg5Oe3atYsx9scff4SHhwsb+vn5XbhwoYl7fEqwxo5l06ax3r0f+7D2BRpvCgWTSJiNDRNxKrx+ylft+7IajebLL7+sd4hVz97ePjQ0VPi+UqmUSqXCOguitewJKpVK2Isod80TEhKEJ3OGDRtWp6N5/PhxDw8PAFKpNDIysrS0VHgyQDjAW1lZxcXFGTRZ3pgjlokXaAaJimIAmzpVzJo6nU6Y4ePp6Vl7WovQz63TlZk9e3ZCQoLQlaldpPY6C/wItw4nNn1+3dMcP368ffv2AORyeWZmpv7zuXPnAvD29j59+jRjTKlUCkdKIYU3b940dEcGBGv3bhYVxebNq/8CrbRU/GtDtZp16MAA1rROpwHKysqEG9JjxozR93xjY2NXr1594MCBOkOs7NFAUVJSkjC9WBgokkgkJ0+eFLlltWg0GuEp2RMnTohYNjs7W/i729nZ6ef6PnjwID4+vqqqSqPRxMfHC0+I2NnZJSQkGLcXw64KMzNrFsep4/p11rMnCw5u7KaeEfbuzTczq/bxEbOmXlZWVrt27QDExsbW/lx/A3vx4sWhoaEBAQG1j2R6UqlUxFsl9dq7d69wCSb6XfOysrLRo0cLnfG4WlPeLl26FBAQoO+5P/XSrxEGBEutZjEx9UcnJ6fm0DJvntEtqUdwcLCjo3Ni4mkxi9Zy4MABoSM/derU6dOnDx48WFiVpd7eVb9+/SZPnhwbG7tjx46rV69yXfhAMHmyatCgj776aj2P4jqdLiYmRnieKjIysri4ODo6WnjKo1u3bgcPHjSxvgHBio5mCxawhi4LTp5krVoxiUS0ezv62Z737t0Tp2J9PvvsM8fHFxZ+sneVl5fHrwENyc9nMhlr1YpxXS/t+++/t7S0BCCc+2Qy2dy5c0W5iyDmnPf4eAYwGxt29aoI1RYuXAg+sz1r02q1BQUFs2bNEnpXKpWK0yQIQy1dasB0TVNcvHjRzc1t+PDhvr6+Jj65VJvIzxWGhzOAde/O7t83qVug1WqFETkesz2ffTodc3dnADP5jNQkarX6wYMHRgy9NkLkYD18yAIC2IABCcOGvWXoGgG11V5nQcTmPS8OH2YAc3UV+WKoOYm8HLelJXbuvPPbb/NTUn6KiYkxuo4wyemDDz7QP63/Utm4EQCmTMHTXm7y7OKyjNHRo0eDg4O1Wu22bduEocjGMcZyc3OzsrKuX7+uUCgyMjKOHz+u0+lyc3MbWsb4BXbvHpydUV0NlQquri3dGmPxWh/riy++iIqKsrGxOXPmjDAcp1dSUpKdnV17iaysrKw6a/N7e3uvXLlSv4zTS6W0FOvX49YtrFnT0k0xAceF1yIiIpKSktzd3RctWpSXl5eVlZWVlZWZmVlQ3xv1Onbs6OnpKZfLe/To4eHh0bNnT2GuOnlOcQxWRUXF66+/npubW1RUVPtzCwsLZ2dn/dvSvLy8vL29hbkDL7OHD5GUhNOnkZSEDz9smRfgiIjja+WsrKz27t2rUqlWrFjh4eEhf6ShuQMvD40Gubk1L94V3sCrUqGqCvPnP1vvdTYFvf2Lu7y8PIVCIfQEFAqFQqEoLVUUFNS9Hre2Rmwsevf+/9U+n2v0Ikxe1Gr13//+9++///7Jd4Z5ez8wM3ulVy+4ucHNDV5e6NULXbti/frH3utcXY363snyfHhuG/7MGzBgwJ07d8rKyhwcHDw8PPSdAQ8Pj+7dLVu1anDD6dPRpw9SUxERgd270bt3MzZaPHQq5OLKlSu+vr62trbp6en6h98NEhGBpCTI5UhLQ7t2ojeQO3oRJhfr1q0DMGnSJONSBWDdOvj7IysL48dDqxW1cc2Cjljie/jwoZOTU3Fx8bVr1+oMDhvk1i289hoKC7FwIRYtErGBzYGOWOJLTk4uLi7u16+fKakC0KUL/vtfyGRYsgQ7dojVumZCwRKfcAddeJOliYYMQWwsGMPHH2sVCqXpBZsNnQpFplAoevbsaW1tnZ+fLzxMbCLGMHv2vV27hrdpU5KWllbvBPxnEB2xRLZhwwbGWFhYmCipAiCR4PPPrRwdNZmZmRMmTNDpdKKU5a6lJoK9kPRvJzgnPDcnHt6rfImOgiWmbdu2AfDh88Aa11W+REenQjEJ3XZhSVLRBQUFCWuZRERECOtyPdNaOtkvjhs3boi4zkK9dDrd8OHDra2tTX/ujzc6YokmMTFRWBVCv5aV6CQSiY+Pz4MHD7Zv385pF2KhYIlDq9UKb20VXsHKiU6nExblCgsL47cXUVCwxPHTTz/l5ubK5fL+/fvz28vBgwdv3brl5uY2aNAgfnsRBQVLHPrRdq7Pq23YsAFAZGTks/9UHI28i+Du3budOnWSSCS3b98WxrF4uHPnTufOnRljOTk5Rk+aaDZ0xBKBnZ3d2LFjGWM3ec5X37Rpk0ajGTly5LOfKlCwRCGVSjt06FBdXT1mzJi8vDweu2CMJSYmgvPFgZhadrTjhVFVVSV0qF9//XW1Wi16/V9++QWP3j4senEe6IglDnNz823btrm4uJw6dUp4qb249ItZmD0vyzm0dLJfKBcuXBDeN56YmChi2fv371tZWQlvHxaxLFd0xBLTq6+++tVXXwFI3bwZFy6IVXbz5s0VFRVDhw7t0qWLWDW5a+lkv4AOLVhQs7xVQYEoBYX3Au+od13hZxWNY3Gg0WDIEJw4gf79cfQozM1NKZaWlhYYGOjg4HD79m0LCwux2sgbnQo5MDdHcjKcnXHyJKKjTSwmdNsnT578HKUKNPLO0ZkzePNNqNX4z38QEWFcjfLycicnp7KysoyMDOENlM8LOmJxExiI1asBYOZMXL5sXI2EhISysrKBAwc+X6kCrd3A17RpuHABeXno2vWp31Wr1dnZ2RkZGfq1Dq9evVpaWmpvb//cjLbXQqdCzjQayGR4cjJCXl7N0liP1sha2r79grS0Ot+yt7ffu3dv3759zU27Amh+dMTiTAhESQn+8Q+0bg0LC3TpgrlzUVVV54uvubl5e3vrl6cTVqcR3ur2PKJgNYtvv8WcOfDxwb//jevXUVUFW9uadbEerZEV7OkZ/LzcrmkCClazyM6GtzcA+PigtBQPHsDKqqXbxBddFTYLd3dcuwYAV6+iV68XPlWgznszKS7GRx/BxgZmZli1qqVb0xwoWIQLOhUSLihYhAsKFuGCgkW4oGARLihYhAsKFuGCgkW4oGARLihYhAsKFuGCgkW4oGARLihYhAsKFuGCgkW4oGARLihYhAsKFuGCgkW4oGARLihYhAsKFuGCgkW4oGARLihYhAsKFuGCgkW4oGARLihYhAsKFuGCgkW4oGARLihYhAsKFuGCgkW4oGARLihYhAsKFuGCgkW4oGARLihYhAsKFuGCgkW4oGARLihYhAsKFuGCgkW4oGARLihYhAsKFuGCgkW4oGARLv4PXESGZ4W9hQMAAAAASUVORK5CYII=" alt="Mol"/>

>  <Name>  (23) 
CHK1_HUMAN_2WMU-AA_alignment_L1F002::BRAF_HUMAN_3OG7-A_alignment_L1F003::CHK1_HUMAN_4QYH-A_alignment_L1F004::

>  <score_inter>  (23) 
-29.4551

>  <best_rmsd>  (23) 
1.21

>  <Lfrag>  (23) 
(18777, 30306, 43270)

>  <SA_score>  (23) 
3.274

>  <QED>  (23) 
0.74

>  <LogP>  (23) 
1.4

>  <clogp>  (23) 
1.45

>  <NAR>  (23) 
3

>  <NCA>  (23) 
0

>  <nrot>  (23) 
3

>  <TPSA>  (23) 
61.0

>  <HBA>  (23) 
4

>  <HBD>  (23) 
2

>  <NRB>  (23) 
3

>  <NHA>  (23) 
27

>  <RoF>  (23) 
0

>  <Frag>  (23) 
0

>  <Lead>  (23) 
0

>  <Drug>  (23) 
1

>  <PKI>  (23) 
1

>  <PAINSA>  (23) 
0

>  <PAINSB>  (23) 
0

>  <PAINSC>  (23) 
0

$$$$

     RDKit          3D

 25 28  0  0  0  0  0  0  0  0999 V2000
    8.8168    9.1719    5.1131 C   0  0  0  0  0  0  0  0  0  0  0  0
   10.0216   10.0910    5.2166 C   0  0  0  0  0  0  0  0  0  0  0  0
   10.8590   10.1150    4.0481 O   0  0  0  0  0  0  0  0  0  0  0  0
    9.9845   10.5947    3.0104 C   0  0  0  0  0  0  0  0  0  0  0  0
    8.7772    9.7027    2.7616 C   0  0  0  0  0  0  0  0  0  0  0  0
    7.9932    9.5932    3.9885 N   0  0  0  0  0  0  0  0  0  0  0  0
    4.8204   10.3321    1.0501 C   0  0  0  0  0  0  0  0  0  0  0  0
    6.1354    9.4967    5.3442 C   0  0  0  0  0  0  0  0  0  0  0  0
    4.7419    9.5565    5.4153 C   0  0  0  0  0  0  0  0  0  0  0  0
    3.8857    9.7848    4.3950 N   0  0  0  0  0  0  0  0  0  0  0  0
    6.7239    9.6899    4.0858 C   0  0  0  0  0  0  0  0  0  0  0  0
    3.8886   10.2030    2.0422 N   0  0  0  0  0  0  0  0  0  0  0  0
    6.0837   10.1719    1.5784 C   0  0  0  0  0  0  0  0  0  0  0  0
    5.8927    9.9313    2.9784 C   0  0  0  0  0  0  0  0  0  0  0  0
    4.5221    9.9605    3.2242 C   0  0  0  0  0  0  0  0  0  0  0  0
    8.7244    8.8932   10.7332 S   0  0  0  0  0  0  0  0  0  0  0  0
    9.2968   10.2010   10.8902 O   0  0  0  0  0  0  0  0  0  0  0  0
    9.7783    7.9284   10.5516 O   0  0  0  0  0  0  0  0  0  0  0  0
    7.8961    8.5319   12.0583 N   0  0  0  0  0  0  0  0  0  0  0  0
    6.7035    9.1939    6.5164 C   0  0  0  0  0  0  0  0  0  0  0  0
    7.9852    8.6418    6.5849 C   0  0  0  0  0  0  0  0  0  0  0  0
    8.6325    8.4891    7.8098 C   0  0  0  0  0  0  0  0  0  0  0  0
    8.0126    8.8690    9.0102 C   0  0  0  0  0  0  0  0  0  0  0  0
    6.7315    9.4140    8.9400 C   0  0  0  0  0  0  0  0  0  0  0  0
    6.0817    9.5697    7.7164 C   0  0  0  0  0  0  0  0  0  0  0  0
  1  2  1  0
  1  6  1  0
  2  3  1  0
  3  4  1  0
  4  5  1  0
  5  6  1  0
  7 12  1  0
  7 13  2  0
  8  9  2  0
  8 11  1  0
  9 10  1  0
 10 15  2  0
 11 14  2  0
 12 15  1  0
 13 14  1  0
 14 15  1  0
 16 17  2  0
 16 18  2  0
 16 19  1  0
 20 21  2  0
 20 25  1  0
 21 22  1  0
 22 23  2  0
 23 24  1  0
 24 25  2  0
 20  8  1  0
 16 23  1  0
  6 11  1  0
M  END
>  <Smiles>  (24) 
NS(=O)(=O)c1ccc(-c2cnc3[nH]ccc3c2N2CCOCC2)cc1

>  <MW>  (24) 
358.1

>  <2D_mol>  (24) 
<img data-content="rdkit/molecule" src="data:image/png;base64,iVBORw0KGgoAAAANSUhEUgAAAMgAAADICAIAAAAiOjnJAAAABmJLR0QA/wD/AP+gvaeTAAAc80lEQVR4nO2de1iU1fbHvzOA3EUjFdAUwRxARAw1L3i8kb9KzEIBL0c0S9TMy2OZeazI4yV7OpXaRckLWV4SkIxjpeE5moipDOYFZcbkIoJYcp8EZnBm/f7YOSEqDsy7Z8KzPw+PDwzvu/Zi/M7e+1177bVlRASBQGrk1nZA8GAihCXgghCWgAtCWAIuCGEJuCCEJeCCEJaAC0JYAi4IYQm4IIQl4IIQloALQlgCLghhCbgghCXgghCWgAtCWAIuCGEJuCCEJeCCEJaAC0JYAi4IYQm4IIQl4IIQloALQlgCLghhCbgghCXgghCWgAtCWAIuCGEJuCCEJeCCEJaAC0JYAi4IYQm4IIQl4IIQloALQlgCLghhCbgghCXgghCWgAtCWAIuCGEJuCCEJeCCEJaAC0JYAi4IYQm4IIQl4IIQloALQlgCLghhCbgghNVaSU5Gr17Q65GdjZUrre3NHdha2wHB/SHC5ctQq3HhAlQqqNV49ll06YKQECQkYOBAa/t3N4Sw/nLU1dWp1Wq1Wl1SEnj8eIBaDbUaNTW3XePpiS5d8PTTSE1FcLCVHG0SISwrU1VVdfbsWZVKpVarL1y4oFarCwoKDAYDgKFDP09PD2CXeXrC3x8KBfz94eeHwEBkZADAvHn46CM8+qgV/4K7IxOn2FsRlUq1c+fOFStWNHzRzs7Ox8fH39+/f/9IL6/JAQFQKODm1vje5GTcvImJExERAWdnuLhgwwbLeX5fhLCsSXR0dFJSUvfu3UNDQ/39/RUKhb+/v6+vr52dnelGysvh44OqKvzrX3jlFX7ONg8hLKtRVlbWuXPn+vr6goKCRx55xBxT33yDiAgA2LcPTz0ljXtmIsINVmP79u1arfbJJ580U1UAxo3DG2/AYMCUKbh0SRLvzEUIy2okJCQAeOGFFwCYM27k5gLA229jwgRUVOCZZ1BdLZGL5kACa5CZmQnA3d29rq6OiEaNGhUdHV1UVNRcOx9/TLa2tH07EZFGQ4GBBNCzz5LBILnLzeN/V1harfb8+fPJycmrVq1KSEj49ddfLdn67NmzASxatIiI1Gq1TCZzcXHRaDTNtbNhAwHk4EAnTxIRXbxI7doRQGvXXpTc52bxvyKsiooKpVKZmJgYFxcXGRkZEhJib29v7LZ9fX2dnZ2VSqVlnKmpqWnXrh2AM2fOENHixYsBzJw5s2XWZs0igLy8qLiYiOi772jEiH/a2NikpqZK6HNzeQCFZTAY8vPz9+/f/+GHH86aNWv48OGdOnW6cw5gY2PTo0eP8PDwxYsXjxgxAkC3bt1+++03C3j45ZdfAnj88ceJqL6+3tPTE8BPP/3UMms6HQ0bRgANHkxaLRHRmjVrALi6umZnZ0vodrN4cIS1bt26iRMn9u3b18nJ6U4ZOTs7h4SETJ48ecWKFUlJSWfPnmWTG0Ztbe3jjz8OYNSoUfX19bxdHT58OIDPPvuMiPbu3QvAz8/PHIMlJdSlC3l7X1yyZDURGQyGSZMmAejZs2dFRYU0TjeTB0RY8+bNCwgIMMqoffv2ISEhU6dOXbNmTWpqam5url6vb9rC1atXO3fuDGDhwoVcXc3Ly5PJZI6Ojuy/fOzYsQDef/99M80qlTc6dfI06rWmpqZfv34ARo8effPmTQn8biaWEpZWS7Nn00sv0eTJdOKEtLZzcnIAODk5xcfHHz9+vLKyslm3GwyGsrIyIjp27BibeG3evFlaDxuybNkyANOmTSOia9eu2dnZ2dralpSUmG+ZjbB2dnY//vgjEV2+fLlDhw4AXn/9dfONNxdLCWvDBtq5k4ioro5Gj5bW9qJFiwDMmTOnBfdqNJrx48cHBQX9/vvvRPT5558DcHBwOCG1+hl6vZ6FQ48cOUK3JkMRERFS2V+4cCGATp06XblyhYjS09PbtGkjk8nef//93Nzc8vJyCwz0DEsJa948+uWXP74PDyfpOmetVtuxY0cAmZmZLbi9urqajaEREREGg4GIXnrpJQCenp4tiCrdl2+//RbAo48+ytry8/MD8O2330plv76+ftSoUQAGDhzImli3bp1MJnNrsIjt6OjYsWNHX1/fkJCQ4cOHv/ji+cmTadYsWrKEVq2i9espIYGSkyktjbZupYAAunmTzp2jFSsoKYm+/JKI6Nw5WrbsPp5YSliffkpffUVEpNVK22MlJycD6N27NxHp9frDhw8bmhkcVKlU7OH/nXfeISKdTscm14MGDWo4wZeE8ePHGxtKT08H0LlzZ2nnQGVlZX379jXGGo4cOcL6YG9v7/bt28vljddaevY8A9Bdv5YupalTadOmlgjLUvlYkyZh/nwcO4aCAuj1f6QRScHWrVtxa2HkP//5z+jRo0eNGnXw4EHTLSgUiq+++mrMmDHLli0LDAwMDw9PTk7u37//Tz/9NHv2bLbwIgllZWX79u2ztbWNiYkBsGXLFgDTpk2zsbGRqgkADz30UFZWlkwmYz+yVl555ZWVt/KXb9y4odFofv/996qqqqqqqpqaHpWV0GhQXQ32jfGrfXsEBd2WS5iQgKNHUVFhQgaYhJ+Ve7J3L8nlxGYSOTkEUPfukhguKiqysbFp06YNiz9FR0cDWLFiRQtMsaQoV1fX8+fPE9HPP//MwhYbNmyQxFUiev/99wGMHTuWiDQajYuLi0wm+8U4Q+CAma0kJdGuXXTsGMXE/DWHwlOnCKCAACIinY7s7Egupxs3zDfMPoVRUVFEVFZW5uDgIJfLL1++3AJTBoMhKioKgEKhYM+VO3bsAGBnZ3f48GHzXSWioKAgAF9//TURbdq0CcCwYcMksXwvPvvsMwDDhw9v2e1MWEQ0ZgzNm/cXFNaNGySXk50d6XRERH5+BNDp02ZaNRgMPXr0ALB//34iWr9+PYCnnnqqxQY1Gk3v3r0BPPPMMyzu9eqrrwLo1KlTYWGhmd4eP36cmdLpdET08ccfP/zww9u2bTPTbNMMHDgQwJdMDi3l0CGSy2nIkObdZanJu7c3AaRWExE99xwBf8zlzeDQoUMAunTpwia/wcHBAJKSksyxmZ+f//DDDwN48803iUiv1z/11FMAgoODbzS/i9VoNEqlcvv27cuWLfP19QUwf/5842+1Wq2WLcHwgYX33NzcWuB5Q6qryc6ObG2pqqoZd1lKWE8+SQDt3UtEtHQpAfT222aanDp1KoC33nqLiJRKJRpkoZjDwYMHbW1tZTLZ7t27iai8vJz1i1OmTGn6xvLy8vT09Pj4+CVLloSHh/v4+DR6BHNxcQkLC2vuQ2uLYeG92bNnm28qNJQAataitqWEtXAhAbRmDRHR558TQBMnmmOvsrLSyclJJpNdunSJbgWfpFqNYbNsFxeXs2fPElFOTk7btm3RYOFFp9Pl5OSkpKSsXr06JiZmwIAB7IJG2NvbBwUFRUZGvvnmm+vWrXvooYcAxMXFSeJk09TX13t4eAA4yfJpzCMujgBq0NveH0sJa+NGAuj554noZrayZtrfKjaYJawNGzYAGDVqFBHV1ta2b98ewGmz521GZsyYAcDb2/v69etElJKSIpPJ5HL50KFDFQrFXTc7uLu7h4aGvvjii++9996+ffsuXbrUKECVlpbG+sLExESp/LwXe/bsARAYGCiJtaNH/3z6MhELCUtbkFGwu9cl5SgiunmzSqmUnTrlSHSfheEm6N+/P4AdO3bQrce3/v37S+YuUW1t7YABA8LDw6tuzSwmTJjA+gCGp6dnWFhYbGzs2rVr09LScnNzTTH73nvvsb7w3LlzEnp7J2PGjAGwdu1aSazV11PbtgTQlSum3mIhYel015RK/PxzO/bjmTNeSiW02vyWWTt37lzDaSlbxNi4caNU3jLKy8sbzodYztbMmTNPnz5dW1vbYrPPP/88gO7du7O+kAeNwnuSMHYsAWT6U6zl0mZOn35IqYROV0JEavVIpRKVld+1zNSCBQsAzJ07l4jy8/PlcrkxC4UTeXl5UrVSW1vLutsnnniCU0LLqlWrAERGRkpoc906AmjqVFOvt9wuHXt7BYC6OhUABwc/4/fNRafT7dy5EwCbBm3dutVgMEyYMIGt93GCtRIVFWV+Kw4ODnv27OnYsWNaWtrSpUslca8hRMSWodj7IxWjR9cPH37k8uXFZOKGIglF3TT5+c8rlfjttw1E9Ouv65VKFBTEtsBOYmIigKCgICLS6/Vdu3YFcOjQIWm9bYixFZbnJAkZGRlt2rQBkJCQIJVNxuHDh9EgvCchXbp0AWBiurPleqxbvZQa5vVYbJli5syZAAwGw7vvvhsTEzNs2DApfb2dAwcOFBYW+vj4DB06VCqbgwcP/vDDDwHMmTOHBeFaQGFhYVpa2u7duxu+yFbln3/+eWnXtgGMHDkSgKkL/NKKugkqKr5RKnHx4pNEpNMVZWf7FRS8cN+7iouL09LS1q5dGxsbGxYW5uHh4ebmZmtre/XqVf4u/8GECRMArF69WnLLsbGxALp27XrfzWc6nS43Nzc1NXXNmjWxsbFDhgxxdXVl/4Nt27Y1XlZVVdUwvCct27ZtAxAeHm7KxZYTlk5XXFLyTlVV2r0u0Os1N24oy8q2Fxcvi49f2KtXLzZYNMLZ2RnAjBkzLON2aWmpvb29ra1tMdtdJSk6ne5vf/sbgCFDhjRa3snNzd28efPixYvHjh3bo0cPW9u7JDh16NBh2LBhsbGxNTU17K6NGzeyrkVyV4mopKREJpO5urqy5c6msVx9LDs7Lw+P12tqsnJzI+zsPBwcejo7D66pyaqry6mrU9XVqXW6QuPF1dVDzp8/D6B9+/YBAQG9evVi//r4+FRXV4eGhm7durVv374vv/wyb7e/+OILrVYbHh7u5eUluXE7O7vExMR+/fplZGQsWrTo448/Nv5q//79c+fObXixp6dnw/chMDCwYVyNwcZBaaftRjw8PAICAs6fP3/ixInQ0ND7XM1D2o0wGHS1taqKipSSkncKCxdUV/+HvZ6bO16phPErK8v+/PneubmRxcVv5OUlZWVlsTz0O9mzZ49MJrO1tf3vf//L2/k+ffoASElJ4ddEVlaWo6Mjbm2wYWRmZk6ZMmXlypVJSUnnzp2713J1aWlpenr6pk2bXn311ZEjR9rY2Dg5OZm56twQjUazcuVKY+ss0GPKqpT0wqqspBMn6PPPqbDwzUuXnsvOVmRl2RnVc+3a+qKi1/Lzp5eWfn79+uaCgheuXXuvsvLfdXWXDIZmPMUsWbIEgLu7u4kh75Zx4sQJAB07djSl8zeHL774AoCdnR3bZHEv2IwzPj5+/vz5YWFhPj4+d3YqACIjI+/1mWwW+/fv79atG4Dly5ezV1JTUwGEhobe9957CuuuWV1JSbdl1zNKS2n9epozh0aOJE/PPzOmv/tuxC09yc+d6/7LL09dubLo99+Ps7tUqmYm+NyOXq9nqxZ9+vSR5E28K7NmzQLw6quvcrLfkPnz5zNlsA02N27cOHXq1K5du956662oqKg+ffo4ODjcOeC0bdu2f//+U6dOXb169Z49e7Zs2cIibUFBQXl5eS12pqKiIjY2luU39+nTx1h84MCBA3K5PCQk5L6xjGYLq2F2PaOw8LYMfCcn6tuXJk4kpTK1vHx3Tc1pvf7PBZDy8q8uX37p8uXZRUWv1dRkV1a2fINKVVWVv78/gPHjx/PIRTFWWGDJyrypr69nq0YeHh7e3t7GpPWGdOnSJSwsbO7cuZ988snBgwfvuo/o4sWLbN+Ru7v7wYMHW+BJamoq27vr6Oi4Zs0apqHq6uq5c+eyRKCPPvrovkaaEtbIkTRrFkVF3SasXbto0iTKzPxTWAYDzZ1LH35I+/dTfn5TBXTq60uLil4rLHyZiAwGbVaWbVaWjcHQ8gwqlUrFNja9++67LTZyL9jT9aBBgyS3fC+uXr3q6urKdrOxSqTh4eFLliyJj49PT0+vMjnRrrq6ety4cQBsbW3XsFQl0ygpKWGxFTbeqVQq9vr333/PxkRbW9slS5aYkvTW7B6rYXZ9c9HrNUql7NQpBzadOnfuUaUSNTVmFa745ptv5HK5XC6XcHcegwVdN23aJK3ZJkhJSQHQo0ePixcvmrmz1GAwxMXFsW7v73//uzEe0QSJiYnu7u5seF27di1LzmZjIpNacHBwVlaWiQ6YKqx//5v++U+aPv2P7PrnnmuJsIjo7NkuSiXq6i4R0S+/jFUqUV5uVjIxES1fvhxA+/btL15sXlGoqqqqkydPbtu2benSpREREQ01xCosODs7m95PmE94eDiADz74QCqDu3fvZnuNBg0a1ERIOS8vLywsjKnn6aefNib4p6amsiBLwzHRRJrxVKjT3X9vxn25eDFMqURl5T4iunJlsVKJq1dbpNAGGDfY+Pn5NVG44c7U4UbzmJiYGOPF//jHPwBMnz7dTN9Mp6SkxNbWVtpcFyI6ffq0t7c3AC8vr+PHjzf6rV6vj4+Pd3FxYZ/M+Ph4ozMRrFwuMHToUOOYaDqmCstgoOXLyfzgc2HhPKUS1679i4iuX9+iVCIv7+/mGiXSaDSBgYEAxo0b16iwzKJFi/r168feu0Y4OjoGBwdHR0fHxcV99dVXxrfPWGEhPT3dfN9MZPXq1QAmTJggueXS0lK2zGdvb99ozfv48ePG4ZLlhxkMhm3btrEsajc3N+OY2FxMFdbKlTRr1h/joDn89tvHSiUKCl4kIo0mQ6nEhQsh5hologYbbN6+fZvG6NGjmYwa1jZKTEzMzs6+a99uMBhY2knPnj0ttvGBbtVx+O67FuaoNU19fT2L/AGIjY1tOIGLi4szTk9zc3ONY+KYMWPM2fRm6fpY1dUHlUqoVKFEdPNmuVKJC0cekaoU612Tyn/66aeMjAxWqOhO7rW4+8gjj7AKC5bhxx9/BIc6Do2Ij49ny6/Dhg1rNOA2HBM7duxo/oZHSwtLV1dcvKl/1Yo/tpUa/BUEkNnbQY00nVReWlp69OhRtgAyZswYX1/fu+aWdOrUae/evVw3/TWCVXN44403eDeUkZHBovO+vr7Gt+js2bMDBgxgf3tkZKQkOdPWqOjn5kYAMe9Z9cwffpDQ/PTp0wF07949Ozu76QUQFpjx8fEJCwubP39+fHx8WlratWvXJHTGFKqqaPDgtEGDJvDIdbmToqIilhvt4uKSlJS0Zs0a1o15eXntZRs/pcAawhowgABi82JW8nf9egnN19TUPPbYY3fW62Gz14CAgMjIyLi4uMTERKVSaUqAhzfx8QTQiBGWa7Gmpmby5MkA2Lskl8tffvnlFhQDbwJrHCvn54eTJ6FSITQUCgUAqFqSSnovHB0dv/7668zMzIULFyoUCj8/P39/fz8/P4VCwZJr/2ps2QIAL7xguRYdHR137NjRp0+fqqqqgwcPfvDBB0OGDJG4DQlFaiqrVhFAr7xCRPT99wQQn8S0VkF2NgHk5iZJ9Z2/ENY4S8fPD7jVS7Hvc3Ks4MZfA9ZdTZ6MuxURb8VYW1hdu8LJCSUlqKy0gifWRqfD9u2AZcdBy2CNOVaPHmjXDu7u0OthY4O9e+HlhbsV1XjgSU3F9evo3RshIdZ2RWqsIaw2bVBR8eePTzxhBR/+GmzdCgAvvmhtPzhgvcPGdTosWAC5HJWVWLAAtwJ0/1MMGoTcXEyZYm0/OGC9o3s3boSbGyZNglaLZ57BgQPWcUPAB+udsHrhAvr3BwB7e7RpA73eap5YnORk9OoFvR7Z2bhVJPtBw3pDob8/srLQowd0Ouh0kHo/+F+H6mqo1cjJgUr1xzexsQgJQUICBg60tnPcsJ6wZszAggU4dgzl5Vi+3GpuSM2VK1fUarVKpbp8efrPP7uoVCgubnxNURGefvq2wvwPHtabYz0QqNXq7OxstVp94cIFtVqtVqs1Gg37Vb9+vymVHQA4OkKhgEIBPz/4+0OhQE4OZDJ064aNG/Hoo3jjDav+DXwQwmo5P/zww/Lly48dO9bwxQ4dOrClyX79XnnkkZ4KBbp1Q6MF8eRk3LyJiRMREYHgYJSXY+BATJxoUed5I4TVQjQajaenp1arHTFiRHBwsEKhYHpiSb2mk5iI6Gg4OSEj48EaGa27VNl6MfM0kYbMnEkAdetGFjmQ2kJYL9zQypGwrssnn2DoUFy+jIgI6HTm2/tLIIbClqBSqfz9/d3c3K5evXrXs82by7Vr6NcPxcWYPx/r1plvz/qIHqslbN68GcCkSZMkURUADw8kJ8PeHuvXY/NmSUxaG2uPxa0PaU8TaciWLQRQ27aUmWmJ5HeuiB6r2aSmpl67di0wMJBtSZCQGTPw2mu1XbvGPvvssJKSEmmNWxghrGbT8LBgyVm1yq5Dh0vFxcXjx4/XarU8mrAQ1u4yWxk8ThNpRGlpKdupNm3aNE5NWADRYzWPbdu26fX6cePGdejQgVMT7u7uKSkpTk5O27Zt+/TTTzm1wh1rK7s1YTws+Pvvv+fdVnJyskwms7Oz43roBj+EsJoBv9NE7srixYsBuLu7m1NN1FqIobAZbNmyBXxOE7kr77zzDqtPfP36dQs0Jy1CWKZSXV3N6stPmzbNMi3a2NgoFIry8nJ2XGrrQgjLVHbt2lVTUzNixAh2Hr0FqKurY1VJWZ2F1oUQlqlwDV/dlT179lRUVAwYMICdjtG6EMIyiezs7JMnT7q5uT377LMWa5TrwTi8EcIyCTZtnzJlilSrzvclPz//8OHDjo6O0dHRlmlRWoSw7o/BYGDHulqy80hISDAYDJGRkVyPJOaHENb9kcvlMTExMpns9OnTlmmRlS5Gqx0HIYRlIgEBAUQ0Z86c9PR0CzT3ww8/sMOC2TGZrREhLJOYOnXqggUL6uvro6KiioqKeDdnfAK961FNrQKRmmwqer0+PDx8//79jz322NGjR9nRlTwoKytjdbnz8/PZOQatEdFjmYqNjc2OHTt8fX1PnTrFzjHkxJdffqnVap988snWqypAZDc0kzNnzrDTztetW8epCRYO3bNnDyf7lkH0WM0jKCgoISHBxsZG+803OHRIcvuZmZlnzpx5+OGH2fmxrRfrFQVptURGRgbn5T36+us4exaZmfD2ltA4m7ZPmzbN3t5eQrOWR0zeW4TBgHHjsG8f+vRBRgacnSWxWltb6+XlVVlZeebMmaCgIElsWgsxFLYIuRw7dyIgAGfOICYGEn04k5OTKysrBw4c2NpVBSGsluPqipQUtGuHlBS8+64kJlv1qnMjxFBoHgcOYMwYECE1FeZNt/Pz8319fZ2cnK5evdq29RcnF5N38/i//8Pbb+PNNzFtGvLz4epq+q06ne7SpUuqWxw5coSIJkyY8ACoCkJYErBsGQoKEBV1H1VVVkKlQk5OQlHRN1lZOTk5eXl5N2/ebHjJihUrWmmSzJ2IoVAiGpWt79wZ58//WdH2wgX8+iu78JPBg18+dgyAjY2Nt7c3O5yM1W3r3bv3g9FdQQhLMhqVrXdwQGrqbRc4O7NSpGcHDVJ7ePj5+fXs2bO1B6uaQAyFEnHhAubPB26VrX/8cWg0t1W07doVMhmAIKDVxxJMQPRYErFhAx56CNHR0Okwdqw4aEMISyK0WixYAHt7lJdj7twH+WgA0xDCEnBBRN4FXBDCEnBBCEvABSEsAReEsARcEMIScEEIS8AFISwBF4SwBFwQwhJwQQhLwAUhLAEXhLAEXBDCEnBBCEvABSEsAReEsARcEMIScEEIS8AFISwBF4SwBFwQwhJwQQhLwAUhLAEXhLAEXBDCEnBBCEvABSEsAReEsARcEMIScEEIS8AFISwBF4SwBFwQwhJwQQhLwAUhLAEXhLAEXBDCEnBBCEvABSEsAReEsARcEMIScEEIS8AFISwBF4SwBFwQwhJwQQhLwAUhLAEX/h82LEMgNXFrVwAAAABJRU5ErkJggg==" alt="Mol"/>

>  <Name>  (24) 
CHK1_HUMAN_2WMU-AA_alignment_L1F002::BRAF_HUMAN_3OG7-A_alignment_L1F003::IRE1_YEAST_3LJ1-B_alignment_L1F021::CHK1_HUMAN_4QYH-A_alignment_L1F006#CHK1_HUMAN_4RVM-A_alignment_L1F006::

>  <score_inter>  (24) 
-21.6583

>  <best_rmsd>  (24) 
1.3

>  <Lfrag>  (24) 
(18777, 30306, 5959, 13135)

>  <SA_score>  (24) 
2.452

>  <QED>  (24) 
0.74

>  <LogP>  (24) 
1.7

>  <clogp>  (24) 
1.71

>  <NAR>  (24) 
3

>  <NCA>  (24) 
0

>  <nrot>  (24) 
3

>  <TPSA>  (24) 
101.3

>  <HBA>  (24) 
5

>  <HBD>  (24) 
2

>  <NRB>  (24) 
3

>  <NHA>  (24) 
25

>  <RoF>  (24) 
0

>  <Frag>  (24) 
0

>  <Lead>  (24) 
0

>  <Drug>  (24) 
1

>  <PKI>  (24) 
1

>  <PAINSA>  (24) 
0

>  <PAINSB>  (24) 
0

>  <PAINSC>  (24) 
0

$$$$

     RDKit          3D

 27 30  0  0  0  0  0  0  0  0999 V2000
    8.5809    8.7655   10.1150 N   0  0  0  0  0  0  0  0  0  0  0  0
    9.8992    9.4063   10.3493 C   0  0  0  0  0  0  0  0  0  0  0  0
   10.2171    9.9128   11.7765 C   0  0  0  0  0  0  0  0  0  0  0  0
    9.4701    9.2538   12.8037 O   0  0  0  0  0  0  0  0  0  0  0  0
    8.0848    9.1275   12.4838 C   0  0  0  0  0  0  0  0  0  0  0  0
    7.9529    8.1650   11.3028 C   0  0  0  0  0  0  0  0  0  0  0  0
    4.8204   10.3321    1.0501 C   0  0  0  0  0  0  0  0  0  0  0  0
    6.1354    9.4967    5.3442 C   0  0  0  0  0  0  0  0  0  0  0  0
    4.7419    9.5565    5.4153 C   0  0  0  0  0  0  0  0  0  0  0  0
    3.8857    9.7848    4.3950 N   0  0  0  0  0  0  0  0  0  0  0  0
    6.7239    9.6899    4.0858 C   0  0  0  0  0  0  0  0  0  0  0  0
    3.8886   10.2030    2.0422 N   0  0  0  0  0  0  0  0  0  0  0  0
    6.0837   10.1719    1.5784 C   0  0  0  0  0  0  0  0  0  0  0  0
    5.8927    9.9313    2.9784 C   0  0  0  0  0  0  0  0  0  0  0  0
    4.5221    9.9605    3.2242 C   0  0  0  0  0  0  0  0  0  0  0  0
   10.7617    8.8016    9.4632 C   0  0  0  0  0  0  0  0  0  0  0  0
   10.2562    7.4590    9.3188 N   0  0  0  0  0  0  0  0  0  0  0  0
    7.1855   10.4014    0.7314 C   0  0  0  0  0  0  0  0  0  0  0  0
    7.2476    9.6435   -0.3743 F   0  0  0  0  0  0  0  0  0  0  0  0
    7.1886   11.6793    0.3173 F   0  0  0  0  0  0  0  0  0  0  0  0
    8.3584   10.2297    1.3486 F   0  0  0  0  0  0  0  0  0  0  0  0
    6.7035    9.1939    6.5164 C   0  0  0  0  0  0  0  0  0  0  0  0
    7.9852    8.6418    6.5849 C   0  0  0  0  0  0  0  0  0  0  0  0
    8.6325    8.4891    7.8098 C   0  0  0  0  0  0  0  0  0  0  0  0
    8.0126    8.8690    9.0102 C   0  0  0  0  0  0  0  0  0  0  0  0
    6.7315    9.4140    8.9400 C   0  0  0  0  0  0  0  0  0  0  0  0
    6.0817    9.5697    7.7164 C   0  0  0  0  0  0  0  0  0  0  0  0
  1  2  1  0
  1  6  1  0
  2  3  1  0
  3  4  1  0
  4  5  1  0
  5  6  1  0
  7 12  1  0
  7 13  2  0
  8  9  2  0
  8 11  1  0
  9 10  1  0
 10 15  2  0
 11 14  2  0
 12 15  1  0
 13 14  1  0
 14 15  1  0
 16 17  1  0
 18 19  1  0
 18 20  1  0
 18 21  1  0
 22 23  2  0
 22 27  1  0
 23 24  1  0
 24 25  2  0
 25 26  1  0
 26 27  2  0
 25  1  1  0
 18 13  1  0
 22  8  1  0
 16  2  1  0
M  END
>  <Smiles>  (25) 
NCC1COCCN1c1ccc(-c2cnc3[nH]cc(C(F)(F)F)c3c2)cc1

>  <MW>  (25) 
376.2

>  <2D_mol>  (25) 
<img data-content="rdkit/molecule" src="data:image/png;base64,iVBORw0KGgoAAAANSUhEUgAAAMgAAADICAIAAAAiOjnJAAAABmJLR0QA/wD/AP+gvaeTAAAajUlEQVR4nO2dd1yUV9bHz8wwMDQVUUFsFBuIaEQ3omg0wbq6LgqafAyxUd7FqIlRWUtCsimCEoO6FiQR0aAGW0QTNYiaRawgFqQFUBFFgRlk6NPO+8eNEwSCU57rELjfj3/Iw/Oc5wC/ueWcc+/lISIwGFzDN7QDjLYJExaDCkxYDCowYTGowITFoAITFoMKTFgMKjBhMajAhMWgAhMWgwpMWAwqMGExqMCExaACExaDCkxYDCowYTGowITFoAITFoMKTFgMKjBhMajAhMWgAhMWgwpMWAwqMGExqMCExaACExaDCkxYDCowYTGowITFoAITFoMKTFgMKjBhMajAhMWgAhMWgwpMWAwqMGExqMCExaACExaDCkxYDCowYTGowITFoAITFoMKTFgMKjBhMajAhMWgAhMWgwpMWAwqMGExqMCExaACExaDCkxYDCowYTGowITFoAITFoMKTFgMKrxqYe3ZAxcuAABEREBGxh8Xp00DAAgLg7y8V+wRgwpGhnbgd8zN4fp1QzvRbjghFv/67Fk3odCna1dHU1MarzCAsDZtgoMH4dYtmDz5j4sBARAdDY6Or96ddso73bq5W1rSs2+AMdby5bBzJ8ya9cJFkQicnSE9/dW7006Je/r0q8LCaqWSkn0Dd4U//ghpaVBZCX37QlAQbNxoWHfaEXNtbKi2WDxEpGddEyQSiIuDJUt+//Lbb2HLFti/H1xdDepWm+aEWCyRyzsZGXlZWZkLBDReYeBwg0IBmzeDv/8fV27cgDt3ICbGcD61A6ZbW/8kFn/+4MFTmYzSKwwsrNBQqKmBK1f+uLJwIQBAbCzU1xvKqXaBmUAAAFUqFSX7Bh5jffll4yvDh8PQoXDzJpw82XiAz+AQ0gPSG7y3xsj7/PkAALt3G9iNtg0RVk27Eta774KJCZw+DQ8fGtqVtosFnw/trcWytoYZM0Clgr17De1K24X2GKs1CgsAFi2CLl1UN25cMng0pK3SHsdYAODlBR06uBw9OvoCSVkzuKZjdXX/ujrFkyeU7LdSYfH58O67cwAghkW06CBNSjrg6XkrKoqS/VYqLABYsGABn88/fPjws2fPDO1LG6RDhw4AIJVKKdlvvcKyt7cfP358bW3twYMHDe1LG8TS0hLap7AAYNGiRQDw3XffGdqRNghpsSorKynZb9XC8vb2trKySk1NvXXrlqF9aWu0364QAEQi0axZswCA9Yaco21XWK9SSRSKovr6BLF4RX7+hsLCgtraFu5vLaXJzaJQKDIyMqysrLy9vQ3tSxtBqVRKpdJnz54VFRUBgFgsPnToUHl5eeVzqqqqysvL+/v5FffvX6NUVqtUVQpFlUqleh5QXNW7tybVp61aWMuXL79y5YqtrW2PHj0M7UsrRV29/ndr64K6OiKFaqWyUqmsUSprVKoapVKQnHxm/Xqim9oGzQyPx6uoqJg9e3ZTs7MnTsy3s2t4xZjPN+PzzQUCBWLc06dnysuX9ejRQi1X6xXWvn37tm7dKhQK4+PjmbBagLQfj+rrP7t/v9kbnBDz8/PJ/3k8XqdOnTp06GBpaXn37l0AmDVrlpWVleVzOnTo0KlTJ9uBAy0dHc35fHOBwFIgMBMIjHg8YuGEWKxJ9anhK0ib5caNG56enrW1tbt27QoICDC0O62XE2Lx+fLyLsbGAba22x4/NuPzzQQCS4HAXCAwEwjM+XxTgcC8osK4tpboxtzcXP1sly5dxGJxaWlply5dtHqjnbHxy8uasfVRXFzcs2dPAHj//fcN7UtrJ6GsLFUq1e1ZBwcHAMjPz+fWJUKrmxXK5fLZs2cXFRV5enp+/fXXhnanLUM1RtrqxliLFy9OTk7u3bv3kSNHjI2NDe1Oa2e6tbXOz1INZbWuFmv79u3R0dEikejIkSPdunUztDttHKrB91YkrJSUlA8//BAAdu/ePXz4cEO70/ZpFy1WYWHhzJkzZTLZqlWr3nnnHUO70y6gOsZqFcKqq6vz8fEpKSmZMGHCV199ZWh32gtUWywOBu9isTgzM3PFihUDn+Ps7Ozk5CQUCjW0EBwcfP36dQcHh/379wvoLMxlNIW0WJTGWPoKS6FQzJkzJyUlpa6u7tq1a3/YNTLq3bu3o6Oji4vLoEGDHB0dBw8ebGNj09RCRERETEyMhYVFQkKCVpE6hp5QHbzrK6wVK1YkJSXZ2NjExcWJxeKcnJysrKzs7Oz79+8XFBQUFBScPXtWfbOtra2zs/OAAQOcnZ0HDhw4YMCA3Nzc1atX83i83bt3u7LdGl4trbcr3Ldv3+bNm4VC4aFDh8aMGdPwW3V1dTk5OTk5OdnZ2VlZWeT/T548efLkyfnz59W3WVhYKBSK0NBQX19ffTxh6EArDZCmp6cHBQUBwH//+99GqgIAkUg0ZMiQIUOGNLz4+PHjzMzMgoKCu3fvZmZm5uXlSSQSU1PTlStX6uwGQ2fo1vrplgl68uQJSecFBwfrk1EaMWIEAHz//ff6GGHoRkpKCgB4eHjQMK5TuEEmuxgSUlRUNHbs2MjISH1kTarad7N9GgxB62uxAgMR4NqMGU+fPtVT1xUVFWZmZjweLy8vT09TDG25f/8+APTq1YuGce1brB07YNcuEIlGrF2rfzqvQ4cOPj4+iBgbG6unKYa2tKaUzqVL8MEHAAA7dsCIEZx4sHDhQgCIiYlRUttHQM25c+e2bdvm6urq4+Ozdu3a77//PjU1ld4SqFZORkaGhYUFAOzatQs5r/fUonV79Ai7d0cAXLmSwzZTpVL17dsXAE6dOsWh2aZkZGRYWlqSX2UjrKysRo8eHRgYGBYWlpCQkJ+fr1KpqDpjcKKiohpWJU2cOPHevXsc2tdYWLW1OGIEAqCXF8rlHHqAiBER295448OgICqljASJRELk+84772RkZMTHx4eFhfn5+bm7uzes1lVjYmLi4uLi6+sbGhoaHx+fmppaU1NDz71XiVwuDwkJIT9mYGDggQMHunbtCgBmZmZhYWEKhYKTt2gsrLNn0dgYnZxQLObkxQ0pKkKBAI2NsaSEc9uIiEqlcurUqQAwdOjQ6urqpjc8evQoMTExKipq6dKlXl5ejs0dZLB8+XJKVbyvkrKysjfffJN8cnbv3k0uSiSSwMBA8mN6eHjcvXtX/xdp0xUmJ2NGhv6vbJapUxEAIyOpGF+xYgUAWFtbFxQUaPhIaWlpcnJydHT0Rx99NHXq1O7duxsbG0+ZMoWKf6+Kmzdv2tvbA4Cdnd2VK1fIxZqaGrlcjog//fRTr169AEAoFIaEhNTX1+vzrhaFVVmJ/v4YHIz+/lhZqc9rXsqRIwiArq7cW46LiyO/rAsXLiDili1bPv74Y6VSqZURsVhsYmLC5/MLCwu5d/GV8MMPP5BO38PD4/Hjx+rrwcHBbm5u169fR8SKioqlS5fy+XwAcHV1vXr1qs6va1FYGzfi//6HiHjpEoaH6/wOTZDL0dYWAfDaNS7Npqenm5mZAcD27dsR8dy5c0ZGRjwej4hMK8jCzi+++IJL/14JKpUqNDSUx+MBwLvvvttwsFhVVUX6faFQuGbNmtraWkRMTk4eMGAAAPD5/MDAwEqd2pQWheXvj1VViIi1tbhggQ7WtWL5cgTA//s/zgyWlZWRFU7z5s1DxPv375NR6po1a7SyQ4K3Z86cAQAHB4e/1oRRKpXOmDEDAIyMjMLCwpreUFNTExISQsrgnJyczp07Ry6GhoaSijpHR8fExERt39uisDZswIsXERGvXMHmfOKWrCwEwI4dsbnhtdbIZLJx48aRlr+urq6mpsbd3R0AJk2apNXEx8vLCwCysrKUSmWfPn0A4Pz58xz4pwHa9tdNyc3NdXFxIePLs2fPtnDn5cuXBw0aBAA8Hi8wMFAqlSLizZs3yS+Nx+P5+fmJtZm3tSgsqRQXLcKlS9HfH1NSkP4ndeRItLHBtDQOTAUHBwNA9+7di4qKVCrV22+/DQD9+/cvLy/Xyo6/vz8ArFq1ChE/+eQT0ptw4F+LqFSqyMjIf/zjH927d/fy8goMDIyMjExMTNQqwHbq1KlOnToBgJubmyazFplMFhYWZmJiQkb3x44dQ0S5XK6+aGtre/jwYQ3frtmscMoUBMDkZA2N6syDByiTcWBnz549ACASicjwk9TRW1paZmg/q7106RIA2NjYyGSye/fu8fl8U1NTbdWpLV988QUANBtgs7KyGjly5MKFC8PDw48fP56bmytvLqwYGRlJejdfX98qMp7RjDt37rz++uvkXb6+viUlJYiYmZk5atQocnHPnj2a2NFMWKtXI8ArGGbFxODf/46IuH49/vabjkYuXbpEPmHffvstIp45c0YgEPD5/ISEBN0Mkt7k+PHjiPjWW28BwI4dO3R0TgNOnz5NHD5+/HhOTs6PP/4YHh6+YMGCkSNHWllZNZWasbGxi4vLrFmz1qxZs2/fvpSUlLlz55L+KyQkRIf+VKlURkVFkRRFt27dYmNjEVGlUpGiTj8/P02MaCas/Hzk8dDcHHXdJkBDYmJw9my8du13YYWHY3g4JiRgbq6m0f7i4mKyNc2yZcsQMScnh3QH+szmIiIiAGDGjBmIuH//fgAYPny4ztZaJjs7u2PHjgCwfv36Zm+QSCSpqamxsbEhISG+vr4uLi4kOtAQoVBoaWmp8weJkJeXR0Kpbm5upFE8ceIEAIwePVqTxzUOkI4diwD47bc6O6oJMTGYmIgBAb8LiwQgyD9jYxw0CGfNwrVr8fDh29evX286Da6rqyPN+JtvvimXy6VSKRmQent76zOVe/r0qVAoNDIyevz4cW1tLWk2bt68qd/P2gxSqZS0jjNnzlQ7HB8f7+3t/e9//3vPnj1Xr1599uxZo6eqq6tv3Lhx4MCBTz75ZPbs2WRBykou8rkqlSo6Ovra8wjQsmXLACA0NFSTZzUWVmwsAuCoUTp5qCkxMZicjJs24ezZmJuLO3bgsmU4cSL26YM83h8i8/CYQz6avXr18vLyev/997dt25aUlES6gD59+pSUlKhUKrLNpLOzc0VFhZ6OkS0Fw8PDEXHx4sXqFpFDlErltGnTAGDIkCENR0UfkHKSF4dZjVLmDfu748ePA8CAAQM4D4uQT2myZkNtjYVVU4OdOiEAcpFIaopCgd98g9HRmJyM1dXYvXvjMVZVFaal4f79+PHHGBS0ys3NjQykGtKxY0dTU1PSlly+fNnIyKhz586cJPhIL9C/f3+VSkV22rW2tq6rq9PfsprVq1cDQFOH8/Lyfvjhh88+++ztt99+7bXXSLy3Eebm5qSsDRHlcrmdnR0AXLp0iUP3iouLeTyepaWlTLPplTa5wsBABMAVK3R0rUVCQhAAp03T4hGFQpGXl3fy5MmNGzf6+/u7ubnx+XwnJyf1DUlJSS0Hb7R6F8mjXbx4ERFfe+01AIiPj+fEOCIeOXKEx+MZGRmR+GTLNE2Z83g8b29v9Q2keMHf358r9xBx7969ADBN47+QFsKSX7u26Y03xo0YoaFmNefwYeTxUChEfUKP9fX1pKKVpL04h7QoCxcuRMStW7cCwKRJkzixfOvWLRJZ2LJli24WJBLJw4cP1V/m5OTweDwLCwspd5Ot9957DwAiNS4T0K7m3c3NDQBI6Iwrbt5Ec3MEwG3b9DW1fPlyAPjXv/7FhV+Nyc/P5/F45ubmUqm0vLzc1NSUz+c/ePBAT7NisdjJyQkANJzGa4inpycAqAtj9GfEiLcBQPNAoHbC2rRpk1bt4UspK0NHRwTAefM4sJaRkUFGWs0WXenP2LFj1eExEsr/z3/+o49BhUIxadIkABg2bBi3hYRk4ZOnpycn1u7eRQB0d6/TfEKgnbDKyspMTEyMjIwePXqkvXuNkctx/HgEwJEjkatxMAk37Nu3jxtzL3LgwAE/P7/U1FRETExMBIDevXs3G/jWEDKBt7W1bdiRcUJVVRVZK5GZmam/tchIBECtmlStl3+ROfyfhe+0Yu3ar+3sHtjZYYPqIH2JiooCgPHjx3Nm8U9QKBSdOnWytrYWCoWOjo7Tpk0LCQmJjY0lqzM0sUCGw0Kh8H+kNolrSJYzJCREf1PTpyMAxsZq8YjWwvr5558BoF+/fnqGScjRS3Z2va5erdXHTiMqKystLCx4PN5vOqeENOPLL78EgGaXZvD5fHt7+8mTJ3/44Yc7d+68cOFC0wWYaWlppqam8HyFDA0aZjn1sSOXY4cOCIBatapaC0upVJKJtw41OmouX75MolDR0dE6G/kz5s2bBwDr1q3j3LIadTrvxIkTFRUV165d27t37+rVq2fOnOns7NzsxmBWVlYeHh4keRwbG0tCTYsXL6bnJL6Y5dSZixcRAF1ctHtKl5XQ69atIwm4pkUdmjyuTuctXbpUh7e/lF9//RUAevTowdWCk0ao849fffVVszfI5fL8/PzExMTIyMjAwEAvL6+mG4OZm5uPoBC4acTGjRvheZZTZz79FAFQ27+VLsKSSqV79+5t9nPZuXPnUaNGLVq0aMOGDSdOnPjtt98a/XVlMhnZmsbT01PPcv0WGDhwIAD8/PPPnFtuNp2nCcXFxefOnduxY8eyZctIXWtAQID6u6WlpZy7ii9mOXU2MmYMAqC2rZ7uJ1PIZLLs7OyjR4+uX79+/vz5r7/+OknLN8LExES98jguLs7Hxweep/N0fvVLIQVY6iwHV6jTeW5ubloVOTUiLS0NnieF5HK5l5eXSCQqKyvj0FU1DbOcuhEQgPb2qG26leMjTyQSSXJyclRUVEhIyLRp0xwdHRsVddja2pqZmaWnp3P73kYUFxcbGRkZGxtzK981a9aQVln/LUyGDh0Kz5NCU6ZMAYDNmzdz4WNjGmY5adj/M6ifpVNVVZWWlhYXF7du3TpfX9+dO3eSOBBtSNOyadMmrgwePXqUx+MJBILTp0/rb23Lli0AMHnyZEQ8dOgQAAwePFh/s01plOXUBKUSJRIUixvXXcbE/J5z27gR79x5iZFWevqX/hw7dmzmzJmDBg0i4XgAqKur++abb3TY1BkAbt++PWrUqOrq6sjISBLV1BOJRNKjRw9S7mxra9uzZ8/S0tLU1FSyeEF/srKyunbtSmqz1qxZs379+smTJwcEBFRVVZGDC589eyaVSisrKy0sPsjNda+oAKkUKiuhshKqqwEAFiyAsWPh1ClYsQKSksDHBy5eBHt7GDcOIiJg8mR4yZaxun8WWjdyudzW1hYA1KsuGx4sbWRk5Ojo6OXltXTp0qioqMTExCdPnvyZKUrpPJIU+vzzzxGRHMnBVZaztLTU3t7ewcGBzNMvXLhgYmLyZ/ucjxp1QF3opv5nZYVBQY3rLmNicPp0DArCkSPbcYsFACtXroyIiAgKCtq5cycAFBQUbN++Xb2ps0qlanS/elPnTz/9VB0gIAP206dPDxs27OLFiySqyQmJiYkTJ050cHDIy8vLyspydXXt2LHj48ePm6240hyFQjFx4sTz58+PHDnywoULSqXS09MzPT3dyclp8ODBZL8dctolOcGwc+cxIpGDlRVYWoKFBVhagvoowj17oG9fuH4drlyBL79kLdZzsrOzSW1aUVFRo2/JZLL8/PyEhISwsLDAwMDRo0c3jKFLJBL1naSA08bGhvN0nnqhYlJSEiL+7W9/Ay62Y12yZAkA2Nrakp+anB/Tr18/HVYWkYJedd2lVmOstiwsRPT09OzduzcAWFlZubu7+/n5hYWFxcfHZ2RkNAqwqVSqe/funT59uuEKnH379gGAUCj89ddfabgXGhoKAHPnzkWOspz79/8CACYmJpcvX0bE8PBw0HXdm560cWHV19cvWbKk2Yyeqanp0KFD58yZExoaevDgwfT09EaFKzdu3CC9UlRUFCX3CgsLBQKBSCSSSCT6b8d65QqamqrGjQv97rvvEPGXX34RCAQ8Hu/QoUOceq0RbVxYagoLCxMTE7du3RocHPzWW2/ZvXhEO4HP5zs4OJDk8caNG8nYn1LZoJoJEyYAwLZt2/B5laZuWc7iYuzZEwFwyRJExIKCAmtra9C7Ykxn2ouwmlJXV0e29iPnYri7uzcamPfo0WPMmDG003kHDhwAAHd3d9QjyymT/Z548fTE+nqUSnHixEx7+356rnvTh/YrrKbIZLKcnJxjx46FhYXNnz8/LS2Nat6JUF9fT6JNJBuhW5YzOBgBsE8fLClBlQr/+U9SPinhsOZdW5iwDA+Zx5Faj4iICG9vb23Xg9y6hS4uSB4KDf09EEW5IO0ltOU41l+F27dvDxkypHPnzo8ePRKJRLoZUamAz4fjx2HmTACAkydhyhQundSWVnHCajvHzc1t2LBhEomELGLWDT4fsrNh3jxQqWDDBgOrCpiwWgnkFIXNmzcXFhbqZqG8HKZPh4oKmDsXPvqIU+d0gnWFrYLy8vLhw4eXl5eXl5ebmJg4OTmRY2nJ+bTOzs4vzfNUVcF778G9e5CSAvrlhLiBCau1oFKpJkyYkJGRUVJS0uhbnp65+fn9Bg0CFxcYNAgcHcHVFWxtm1qAZ8+gc+dX5HDLMGG1OsrLy9XH0pKUuUiUdueOZaPbunaFDz4AOzs4fBhOnoSwMPDxgb59DeJyM3Bwij2DW8h6Hg8PD/UVuRwePoS7dyEzEwoK4O5duH0bSkuBFOeam8P16wbz9s9gLdZflYcPQSSCn36Cnj0hPh4cHVtXi8VmhX9VevWCrl0BAEQicHaG9HRDO/QiTFhtgaAgSE42tBMvwrpCBhVYi8WgAhMWgwpMWAwqMGExqMCExaACExaDCkxYDCowYTGowITFoAITFoMKTFgMKjBhMajAhMWgAhMWgwpMWAwqMGExqMCExaACExaDCkxYDCowYTGowITFoAITFoMKTFgMKjBhMajAhMWgAhMWgwpMWAwqMGExqMCExaACExaDCkxYDCowYTGowITFoAITFoMKTFgMKjBhMajAhMWgAhMWgwpMWAwqMGExqMCExaACExaDCkxYDCowYTGowITFoAITFoMKTFgMKjBhMajAhMWgAhMWgwpMWAwqMGExqMCExaACExaDCv8PveYCjn/hfBkAAAAASUVORK5CYII=" alt="Mol"/>

>  <Name>  (25) 
JAK2_HUMAN_4AQC-AA_pocket_L1F003::BRAF_HUMAN_3OG7-A_alignment_L1F003::CDK2_HUMAN_2W06-A_alignment_L1F001::M3K12_HUMAN_5CEP-AA_alignment_L1F015::CHK1_HUMAN_4QYH-A_alignment_L1F006#CHK1_HUMAN_4RVM-A_alignment_L1F006::

>  <score_inter>  (25) 
-31.4009

>  <best_rmsd>  (25) 
1.17

>  <Lfrag>  (25) 
(18530, 30306, 316, 6719, 13135)

>  <SA_score>  (25) 
3.22

>  <QED>  (25) 
0.74

>  <LogP>  (25) 
3.4

>  <clogp>  (25) 
3.41

>  <NAR>  (25) 
3

>  <NCA>  (25) 
0

>  <nrot>  (25) 
3

>  <TPSA>  (25) 
67.2

>  <HBA>  (25) 
4

>  <HBD>  (25) 
2

>  <NRB>  (25) 
3

>  <NHA>  (25) 
27

>  <RoF>  (25) 
0

>  <Frag>  (25) 
0

>  <Lead>  (25) 
0

>  <Drug>  (25) 
1

>  <PKI>  (25) 
1

>  <PAINSA>  (25) 
0

>  <PAINSB>  (25) 
0

>  <PAINSC>  (25) 
0

$$$$

     RDKit          3D

 25 28  0  0  0  0  0  0  0  0999 V2000
    4.8204   10.3321    1.0501 C   0  0  0  0  0  0  0  0  0  0  0  0
    6.1354    9.4967    5.3442 C   0  0  0  0  0  0  0  0  0  0  0  0
    4.7419    9.5565    5.4153 C   0  0  0  0  0  0  0  0  0  0  0  0
    3.8857    9.7848    4.3950 N   0  0  0  0  0  0  0  0  0  0  0  0
    6.7239    9.6899    4.0858 C   0  0  0  0  0  0  0  0  0  0  0  0
    3.8886   10.2030    2.0422 N   0  0  0  0  0  0  0  0  0  0  0  0
    6.0837   10.1719    1.5784 C   0  0  0  0  0  0  0  0  0  0  0  0
    5.8927    9.9313    2.9784 C   0  0  0  0  0  0  0  0  0  0  0  0
    4.5221    9.9605    3.2242 C   0  0  0  0  0  0  0  0  0  0  0  0
    8.7640    8.8023   10.1906 C   0  0  0  0  0  0  0  0  0  0  0  0
    9.7826    7.6770   10.2509 C   0  0  0  0  0  0  0  0  0  0  0  0
   10.3325    7.5833   11.6674 C   0  0  0  0  0  0  0  0  0  0  0  0
    9.7884    8.6297   12.5764 N   0  0  0  0  0  0  0  0  0  0  0  0
    9.9236   10.0052   12.0285 C   0  0  0  0  0  0  0  0  0  0  0  0
    9.4960   10.0887   10.5575 C   0  0  0  0  0  0  0  0  0  0  0  0
    6.7035    9.1939    6.5164 C   0  0  0  0  0  0  0  0  0  0  0  0
    7.9852    8.6418    6.5849 C   0  0  0  0  0  0  0  0  0  0  0  0
    8.6325    8.4891    7.8098 C   0  0  0  0  0  0  0  0  0  0  0  0
    8.0126    8.8690    9.0102 C   0  0  0  0  0  0  0  0  0  0  0  0
    6.7315    9.4140    8.9400 C   0  0  0  0  0  0  0  0  0  0  0  0
    6.0817    9.5697    7.7164 C   0  0  0  0  0  0  0  0  0  0  0  0
    7.1855   10.4014    0.7314 C   0  0  0  0  0  0  0  0  0  0  0  0
    7.2476    9.6435   -0.3743 F   0  0  0  0  0  0  0  0  0  0  0  0
    7.1886   11.6793    0.3173 F   0  0  0  0  0  0  0  0  0  0  0  0
    8.3584   10.2297    1.3486 F   0  0  0  0  0  0  0  0  0  0  0  0
  1  6  1  0
  1  7  2  0
  2  3  2  0
  2  5  1  0
  3  4  1  0
  4  9  2  0
  5  8  2  0
  6  9  1  0
  7  8  1  0
  8  9  1  0
 10 11  1  0
 10 15  1  0
 11 12  1  0
 12 13  1  0
 13 14  1  0
 14 15  1  0
 16 17  2  0
 16 21  1  0
 17 18  1  0
 18 19  2  0
 19 20  1  0
 20 21  2  0
 22 23  1  0
 22 24  1  0
 22 25  1  0
 16  2  1  0
 22  7  1  0
 19 10  1  0
M  CHG  1  13   1
M  END
>  <Smiles>  (26) 
FC(F)(F)c1c[nH]c2ncc(-c3ccc(C4CC[NH2+]CC4)cc3)cc12

>  <MW>  (26) 
346.2

>  <2D_mol>  (26) 
<img data-content="rdkit/molecule" src="data:image/png;base64,iVBORw0KGgoAAAANSUhEUgAAAMgAAADICAIAAAAiOjnJAAAABmJLR0QA/wD/AP+gvaeTAAAWGklEQVR4nO3deVhU1/kH8O8MwyA7yCIIGnciWlFBkCVWBGOaosREk2jTqLj9VB76WKu2NtaoTaVNqtYYIXV51Ep8imLELSYqGodNtFERRSIoohCEIDuyzMz5/XHSyQRQZ7kn2PB+/tIL950z8OXce885946MMQZCpCbv6gaQnyYKFhGCgkWEoGARIShYRAgKFhGCgkWEoGARIShYRAgKFhGCgkWEoGARIShYRAgKFhGCgkWEoGARIShYRAgKFhGCgkWEoGARIShYRAgKFhGCgkWEoGARIShYRAgKFhGCgkWEoGARIShYRAgKFhGCgkWEoGARIShYRAgKFhGCgkWEoGARIShYRAgKFhGCgkWEoGARIShYRAgKFhGCgkWEoGARIShYRAgKFhGCgkWEoGARIShYRAgKFhGCgkWEoGARIShYRAgKFhGCgkWEoGARIShYRAgKFhGCgkWEUHR1A0hXSqmsLGttdbG0fNXVtYdcyl6GeiwCa7lc2lSBeizycs+eA62tJS9LPRYRgoLVralqa+cWFGTX1UlemYLVrWkZa9BotAIqU7C6NQ0AwEJAZQpWt6ZlDIBcJpO8MgWrW6MeiwhBPRYRgoJFhHBsaXkOkLe1SV6ZgtWtqebOPRQQ0FJUJHllCla3ptFoAFhYSH/6TsHq1niw5FLPQIOC1c1ptVpQj0UkR4dCIoS4YNF6rJ8Ivha0jTE1Y9Y/PGeytbCwVKvLkpJ0W+zt7RUKBYDq6moABw4c6N+/P9+i0ycwUO7s3K6OXCZzUigya2ufuu5UxhiT6r11qr6+/u7du7m5uSEhIf369RP6Wt0ZD1atWn342287ftXVwuLzUaM63VGpVLa2tnbc/taZM/mOjh23v+rq6mNjU9ba6m1lNdXV9XHtEdtjVVVVjRs3ztbW9uLFiwA8PDwCAgL8/f3DwsJCQ0OtBSxc7M5e7tlTKZf379FD/cPOolGjkbe2jly5Urelrq6OHwSTkpIaGxtnzpzJGFOr1fp79evRw97BoV0dLWO9raxgwLpTgT1WQ0NDZGTkhQsX+vbt6+vre+nSpW/1/piUSuXo0aODg4NDQkKCg4O9vLwENaObSKmsHGlnZ+wiYy8vr7KystLS0t69e0v7WqKC1draGh0dffLkyQEDBqSnp3t6egIoKyvLyMhIT0/PyMi4fPkyv9blPD09dT3ZmDFjrKysRLSKtOPh4fHgwYPy8vJevXpJXJoJoNFoXn/9dQDu7u4FBQWdfk9tbe0XX3yxdu3al156ycnJSb9J1tbWYWFhJSUlItpG9Lm6ugKorKyUvLKQYC1aFAvAycnp6tWrBu5SVFS0Z8+euLg4f39/uVyuUChCQ0Pv3r0ronlEx9nZGcDDhw8lryx9sFatYoGB5c7Ovc+fP29ahaqqqgkTJgDYsmWLtG0j7Tg4OACora2VvLLEwdq0iQHM0pJ99lmDOXWSkpIARERESNUw0ilbW1sADQ1m/bI6JeXJe1IS3n4bjGHnTsyZY1ap2tpad3d3rVZbXl7u4uIiUQNJe9bW1s3NzY8ePerRo4e0lSWb0jl2DLNnQ6vFBx+YmyoAjo6O48ePV6vVJ06ckKJ1pHPP+lxhdjbefBNqNVavxm9/K0lJREdHA0hNTZWmHOmMuGCZeygsLYW7OwoKMGkSpkxBQoJUDUNZWZm3t7e1tXVlZaWNjY1kdYkemUwGQMLToe8rm1n02DGEhcHJCffvo3dvSLtiLCgoKCcn58iRI5MnT5ayrp7c3NxPP/3U2to6ODg4ICCgW80yabVaCwsLuVzO+y1pmTVXmJWFI0dw7RrefBP9+0vVpO9FR0fn5OSkpqYKCtZf/vKXP/3pT0ql8tGjRwAUCsWQIUP46L+/v/+wYcNEvOizQ9xxEHjiyHtCArt2jTHGliz5wcZZs77fePQoq66W/Fr1O9evXwfg6uqqVqslL56YmMh/rLGxsYsXL/bz82v3I/by8po2bdrGjRszMzNbWlokb0CX439OPXr0EFH8KT3Wvn3w8EBh4Q829umD8+e/+3dUlGQR78jX19fHx6egoCAzM/OFF16QsPLhw4eXLFkik8kSEhLmz5/PNzY2Nl6+fPk///lPRkbG2bNnS0tLDx48ePDgQQAKhcLPz4/3ZOPGjftprP95VnqslBS2bBn74x9Zfj5bvJgtWiQi6O2tWLECwLJlyySseebMGT7JvWHDhsd9j1arzc/P37Vr17x584YNG9budoOoqKifQB9WW1sLwMHBQURx4w6F166xJUtYfj67eJENGcIYY2VlLDGRXbkiom2MMZaRkQGgX79+UhXMycmxt7cHEBsbyxg7evRodHR0Y2Pjk/eqq6tTqVTx8fFRUVFOTk6enp5BQUFSNamrPHz4EICTk5OI4kZM6TQ3s3XrmEbzg40rVzKALV0qcbN0NBoNX3Jj+Hz2E3z99dfu7u4A3nrrLY1Go1Kp+EDGP//5T8OLNDU12dnZyWSy/+n1F7W1tTExMY6OjnZ2dmvWrJH8LNaIYK1Ywd55p33nlJnJACZdh9KJBQsWAFi7dq2Zde7du/fcc88BmDx5cltbW25uLp/bX7hwobGlpk2bBmDr1q1mNqmrpKen9+/fH4CVlRU/ykdERHzzzTcSvoS5k9AaDfP0ZIDAo+Hx48cBjB492pwilZWVQ4cOBRAcHNzY2FhUVMQ7wldeecXwP9aGhoaUlJSWlpZ//etfACZOnGhOk7pEW1tbfHy8paUlgICAgJs3b6alpfEfhZub22effSbVC0mwumHhQgawd981v1Lnmpub+eqOf//7301NTSZUaGxsDA4OBvCzn/3s4cOHDx48GDJkCIAJEyY0NzcbXicwMBDA559/Xl1drVQqLS0tRaxkEufOnTthYWEAZDJZXFyc7vqjoqJi0qRJuu2tra3mv5YEwTpxggFs1CjzK3WusrLSzc2NH8UUCoWvr++CBQv27NmTl5dnyO4tLS38pzZw4MBvvvmmpqZm1KhRAMaMGVNfX29US9asWQNg0aJFjLHIyEgA+/btM+UtdYXk5GS+UrdPnz5nz57Vbf/ggw/Kysq0Wu3mzZt5TzZu3Lj79++b+XISBKu5mTk4MIDdvm1+sfbq6uoCAgIA9O7de8SIEcaOYarV6unTp/Pdb9++3dTUxMfDBg8e/ODBA2Mb89VXX/FSWq32ww8/BDB9+nQp3qVYNTU1v/rVr/hPbNq0aVVVVbov7du3D0CvXr2++OILxtiXX37J72pxdXU9duyYOS8qzUK/mTPbRo06vXPnOUmq6bS0tLz44ou6zoYx1tDQoFKpNm/ePH36dNcf3tSmUCj8/f3j4uL27Nlz584dxphWq+WDn46OjpcvX1ar1VOnTgXg7e1dXFxsWpP4OW92dvb9+/dlMpmdnd2jR48kfMv6rly5kpKS4u/vHxsbm5SUdNukP9y0tDRvb28A9vb2H3/8cbuvVlRUvPTSS/oHwcrKypdffrnj4dJY0gTrk0/2AwgPD5ekGteus+n4DVqt9saNG48bw+zXr9+IESMA2NjYZGRkaLXaOXPm8L/F/Px8k1v1m9/8BsAf/vAHxhjvSs38y36cwsJCDw+PduvvPDw8oqKi1qxZc+rUqaeebra1ta1Zs4b38UFBQbdu3er02/QPgoGBgXfu3OFblEolP2EoKioyof3SBKumpkapVFpYWEh1v4d+Z3PFsAtO/THMnj178kjZ2tp++umnjLH79+97eXnZ29tfvHjRnIalpaUBGDp0KGNs/fr1AObPn29OwU7pLi/Gjx+flpbGe2g+AqffQ+tONzv+7vPz80ePHs2/beXKlU89H8/OzubzVC4uLvxPJScnh3fPjo6OycnJxr4Fyda88xPk3bt3S1Jt5cqVPBkqlcqE3TUaTW5uLv/dHDlyhG8sLi42+f4OHbVazQ/BN2/evHbtGgB3d3dpRxdrampGjhzJ+492lxelpaXJyclxcXGhoaG8j9Hx9PSMioqKj49XqVQ7duzgi9n79etn+A+wsrLyl7/8pf5BsKamhh80ACxYsMCow6JkwUpISAAwdepU80tt2bIFgKWl5YkTJ8yp8+c//xnA3LlzzW+SvlmzZgGIj49njPHspqenS1Vcd3kxbNiwb7/9lm88d+5cx2uU+vp6XQ/d7rYAfgCdPXt2XV2dUa+ufxAMCAgoKirSarWbNm3iW4z65UoWrPLycrlcbmNj89R5tyfbu3evTCaTy+X79+83s0l5eXkQsOrm0KFDAIKDgxljv/vd7wAsX75cksqtra38xLlPnz7691SuXr36CdcojDGNRnP9+vUdO3bExMS4ubnJZLIZM2aY3IysrCw+uOPs7Hzq1CnG2KVLl2xtbSdNmlRaWmpgESlv/xo7diwAE47HOqmpqfxhOps2bZKkSbxHMf8IqK+xsdHGxkYul5eVlalUKgCDBg0yv6xWq509ezYANze3dpcXd+7cecI1ysyZM7ds2XLp0iWtVssYO3z4MD9bN6cx/CBoZ2fHW1JSUiKTyWxsbAy/UUzKYG3YsMHd3d3CwsLYMUzu7NmzvA83f1pQZ/ny5ZB61Q1jjN/okZiYqNFoPDw8ABj1Tju1dOlSAA4ODpcuXXrCt3W8RuGcnZ01Gg1jrKmpydbWViaT3bt3z5z2aLXamzdv8n+///77AF5//XXDd5cyWM3Nzdu3b+84hjl9+vSNGzdmZWU94ezv6tWrfFx48eLFEjYpPT0dwMCBAyWsyRjbtWuXm5vbP/7xD8bYvHnzAKxfv96cgu+++y4ApVLJByoNxK9RPv7441mzZulPpfPhum3btpnTJH18LuvgwYOG7yL9LfZGjWFyt27d4n/3M2bM0LRbl2MeXY+Sm5srYdmWlhbdedvRo0cBeHt7JyUl6b8pw23btg2AhYXFgQMHJGne7t27AUyaNEmSardv35bJZLa2tkbdMC3koSA6Tx3DnDlz5vr16/nQcGRkpFFTwgbi42Hr1q2TvDL3zjvvKJVK3VszagyTMXbo0CELCwuZTLZjxw6pmlRVVaVQKCwtLauluB8hPj6e/80btZfYYLXzuPMDFxeXkJAQMy8nH+fYsWMA/P39RRTXdTYzZsyYPHlyux5aqVSOHTt26dKlycnJnU7rnj59mi+S/tvf/iZtw8LDwwF88skn5pfiA618nNlwP2qw9PHzg8TExFmzZuXm5opbf9Lc3Gxvby+TySR/KFJKSkrHzsbAMcxHjx5duHDBzs4OwMqVK6VtGGNs8+bNAN544w0z6xQWasaPPzdixBvGTol2WbB+THz4WNqHIhnS2Tz54XJ8cHzu3Ll8mEBaxcXFksyRv/ceA9ivf230jt0iWHxxiIQPRdJ1Nr///e8N36vdw+W8vLwGDBgg4pZJji87M3P2ws+PAey/s2JG6BbB4nPkCoVCtxSpubm5sLDQtGp5eXn8BPHtt982ubPJy8vT71EKCwvNn2lohw9hmLCiX6eggAHMyYmZcE3VLYLFGJs4cSKAvXv38v+eO3cOgKOjY2RkJL+CM/DSoaSkpG/fvgCmTJnS1tZmTpP4SfHx48fr6up47nWTg5K4cuUKgF69epk8grNuHQPY7Nmm7NtdgrV161YAr732Gv/vwYMH261CsbS0HDNmTFxc3P79+x93ml9RUeHj4wMgPDzc/PV9a9euBbBgwQIm9doQnQEDBgDIzMw0bffhwxnATDuWdpdg8QWfNjY2umkKxlhhYeHevXsXL148cuTIThc9V1RU6L65traW9zF+fn6SjA/l5ubqehQ+bCHJ2hB9fJrItKvO/HwGMGdnZtoa0u4SLMbYq6++OnDgwMeNYXacMLC2ttatj2tpaeEH00GDBpWXl0vVpMGDBwPIyMgoLS3luZd2MI8f8QcPHmzCvikpzNGRxcSY+NLdKFiMsZiYmMeNYR44cEA3hskf3KBbc6xWq1977TXejZk2afM4y5YtA7BixQrGWFBQEIDDhw+bX1Z366larXZzcwNw48YNE+o0NzO9Lts4wj+k6Rlk1AdkMMbmz5+/c+dOFxeX8+fP+/r6StgSlUo1bty4QYMG3bp1a8OGDatWrZozZ86uXbvMqXnv3r3Q0NCIiIjt27crFIpXXnklNTXVxcXFycmp3Viaj8/kioo1+lssLODggAkTACA7G7t3IzYWw4cjLAzDhyM2Flu3GtqM7hgsfXV1dRcuXMjKysrKysrOzq6pqdF9ydraOiAgoK2tLTs7287O7vTp07xTkZBWq/Xy8iovL79+/bpMJvP19XVxcSkvL2/3CW+Ge/DgQVhYWGFhYURExPHjx+/evRsSEqLRaPTfl84LL8xTqbZ33L5wIUaORGkpJk5EcjKGD0dxMTw8cPIkTp40tCXdPVjt3L59Oz09nT8ii3dmffv2bWxs3LdvH79NSnLz5s3buXPne++9t2rVqueff76goODcuXM///nPTShVV1cXHh7+1VdfBQQEpKWl1dfXh4aGFhcXh4eHJyQkKBSKDvFyra5+Tv//ajXq6zFwIHJyMH48PvwQjGHECFN6rO51jmWUqqqq48ePp6SkiPjgBp0jR44ACAwMZP+9hWSpSc/uaWpib7zxfwCef/75ioqK6upqPz8/AEFBQSZ8PkBCwvcPq+r0wY5PRcHqYro58nv37mVmZsKkh4G1tbEpU5iDQ01k5My7d+82NjaGhoYCGD58uP59zz8mClbX45ecH330ke5hYAbeSslptSwmhgHM1ZXduMFaW1t/8YtfAOjfv39ZWZm4Zj8Zfdh419N9VIJcLo+Ojg4ICKirqzN89+XLsWsXbGyQmgofH8yeLW9o6M2fScRj2jW6KtFEp7q62tLSkj8UydjFDtevM6WSWVmxU6cYY2zxYj5trL16tYufNkjBeiZEREQASEpKMmHfzz9n/C6H1asZwKyt2ZdfStw8E1Cwngn85u9Ro0adP3/etIfLffQRA5iFBUtJkbx1pqBgPRNKSkp0j5s34eFySUlMLmcyGdu5U3RLDUUDpM+KkpKSv/71rxkZGXl5efofbjN27Cxv790hIRg7FqNHo+OnsFdWYsAANDRg40YsXfqjtvkJKFjPnHYfkDF06N9Vqrf5l6ys4O+P4GCEhCA0FLpPnj9zBpmZ0HvCQ9ejYD3TGGNff92UmWmbmYmsLOTnQzdjPnEievf+bp7YiJmWH4tZn/5FRJPJZD4+tj4+331obW0tsrKQnY2sLAweDGfn7z/U6FlDPdb/qsTE7+eJt23r6tZ0QCPv/9vmzMGZM13diM5Qj0WEoB6LCEHBIkJQsIgQFCwiBAWLCEHBIkJQsIgQFCwiBAWLCEHBIkJQsIgQFCwiBAWLCEHBIkJQsIgQFCwiBAWLCEHBIkJQsIgQFCwiBAWLCEHBIkJQsIgQFCwiBAWLCEHBIkJQsIgQFCwiBAWLCEHBIkJQsIgQFCwiBAWLCEHBIkJQsIgQFCwiBAWLCEHBIkJQsIgQFCwiBAWLCEHBIkJQsIgQFCwiBAWLCEHBIkJQsIgQFCwiBAWLCEHBIkJQsIgQFCwiBAWLCEHBIkJQsIgQFCwiBAWLCEHBIkL8P/bYSpYy4DJxAAAAAElFTkSuQmCC" alt="Mol"/>

>  <Name>  (26) 
BRAF_HUMAN_3OG7-A_alignment_L1F003::ALK_HUMAN_5IMX-A_alignment_L1F006::CHK1_HUMAN_4QYH-A_alignment_L1F006#CHK1_HUMAN_4RVM-A_alignment_L1F006::M3K12_HUMAN_5CEP-AA_alignment_L1F015::

>  <score_inter>  (26) 
-28.152

>  <best_rmsd>  (26) 
1.37

>  <Lfrag>  (26) 
(30306, 19251, 13135, 6719)

>  <SA_score>  (26) 
3.404

>  <QED>  (26) 
0.73

>  <LogP>  (26) 
3.7

>  <clogp>  (26) 
3.69

>  <NAR>  (26) 
3

>  <NCA>  (26) 
0

>  <nrot>  (26) 
2

>  <TPSA>  (26) 
45.3

>  <HBA>  (26) 
1

>  <HBD>  (26) 
2

>  <NRB>  (26) 
2

>  <NHA>  (26) 
25

>  <RoF>  (26) 
0

>  <Frag>  (26) 
0

>  <Lead>  (26) 
0

>  <Drug>  (26) 
1

>  <PKI>  (26) 
1

>  <PAINSA>  (26) 
0

>  <PAINSB>  (26) 
0

>  <PAINSC>  (26) 
0

$$$$

     RDKit          3D

 26 29  0  0  0  0  0  0  0  0999 V2000
    4.8204   10.3321    1.0501 C   0  0  0  0  0  0  0  0  0  0  0  0
    6.1354    9.4967    5.3442 C   0  0  0  0  0  0  0  0  0  0  0  0
    4.7419    9.5565    5.4153 C   0  0  0  0  0  0  0  0  0  0  0  0
    3.8857    9.7848    4.3950 N   0  0  0  0  0  0  0  0  0  0  0  0
    6.7239    9.6899    4.0858 C   0  0  0  0  0  0  0  0  0  0  0  0
    3.8886   10.2030    2.0422 N   0  0  0  0  0  0  0  0  0  0  0  0
    6.0837   10.1719    1.5784 C   0  0  0  0  0  0  0  0  0  0  0  0
    5.8927    9.9313    2.9784 C   0  0  0  0  0  0  0  0  0  0  0  0
    4.5221    9.9605    3.2242 C   0  0  0  0  0  0  0  0  0  0  0  0
    6.9337   10.0540   13.1704 N   0  0  0  0  0  0  0  0  0  0  0  0
    7.4366    8.8903   12.4282 C   0  0  0  0  0  0  0  0  0  0  0  0
    7.3191    8.8624   10.8554 C   0  0  0  0  0  0  0  0  0  0  0  0
    6.9052   10.0474   10.0660 N   0  0  0  0  0  0  0  0  0  0  0  0
    6.5121   11.2428   10.8646 C   0  0  0  0  0  0  0  0  0  0  0  0
    6.6024   11.2792   12.4396 C   0  0  0  0  0  0  0  0  0  0  0  0
    8.4890    8.7953    8.8484 C   0  0  0  0  0  0  0  0  0  0  0  0
    6.9459    9.2483    6.5451 C   0  0  0  0  0  0  0  0  0  0  0  0
    8.0986    8.4453    6.4935 C   0  0  0  0  0  0  0  0  0  0  0  0
    8.8664    8.2160    7.6383 C   0  0  0  0  0  0  0  0  0  0  0  0
    7.3537    9.6006    8.9275 C   0  0  0  0  0  0  0  0  0  0  0  0
    6.5912    9.8257    7.7801 C   0  0  0  0  0  0  0  0  0  0  0  0
    9.4314    8.5170   10.2617 Cl  0  0  0  0  0  0  0  0  0  0  0  0
    7.1855   10.4014    0.7314 C   0  0  0  0  0  0  0  0  0  0  0  0
    7.2476    9.6435   -0.3743 F   0  0  0  0  0  0  0  0  0  0  0  0
    7.1886   11.6793    0.3173 F   0  0  0  0  0  0  0  0  0  0  0  0
    8.3584   10.2297    1.3486 F   0  0  0  0  0  0  0  0  0  0  0  0
  1  6  1  0
  1  7  2  0
  2  3  2  0
  2  5  1  0
  3  4  1  0
  4  9  2  0
  5  8  2  0
  6  9  1  0
  7  8  1  0
  8  9  1  0
 10 11  1  0
 10 15  1  0
 11 12  1  0
 12 13  1  0
 13 14  1  0
 14 15  1  0
 16 19  2  0
 16 20  1  0
 16 22  1  0
 17 18  2  0
 17 21  1  0
 18 19  1  0
 20 21  2  0
 23 24  1  0
 23 25  1  0
 23 26  1  0
 23  7  1  0
 17  2  1  0
 13 20  1  0
M  CHG  1  10   1
M  END
>  <Smiles>  (27) 
FC(F)(F)c1c[nH]c2ncc(-c3ccc(Cl)c(N4CC[NH2+]CC4)c3)cc12

>  <MW>  (27) 
381.1

>  <2D_mol>  (27) 
<img data-content="rdkit/molecule" src="data:image/png;base64,iVBORw0KGgoAAAANSUhEUgAAAMgAAADICAIAAAAiOjnJAAAABmJLR0QA/wD/AP+gvaeTAAAYYElEQVR4nO2de1xUZfrAnzMXcAARFGE0EQUtEEwTDRXNPoarfsTy0rBqkW7QqNmHz662TeQqS3kZd93ELS+j0srWb7dQTLHUwsjEWywqCkEgIBcBBVKGi1yGOe/vj9fGERAYznm59Xz/gplznvMO8+V9n3PO+7yHI4QAgoiNpLsbgPRNUCyECSgWwgQUC2ECioUwAcVCmIBiIUxAsRAmoFgIE1AshAkoFsIEFAthAoqFMAHFQpiAYiFMQLEQJqBYCBNQLIQJKBbCBBQLYQKKhTABxUKYgGIhTECxECagWAgTUCyECSgWwgQUC2ECioUwAcVCmIBiIUxAsRAmoFgIE1AshAkoFsIEFAthAoqFMAHFQpiAYiFMQLEQJqBYCBNQLIQJKBbCBBQLYQKKhTABxUKYgGIhTECxECagWAgTUCyECSgWwgQUC2ECioUwAcVCmIBiIUxAsRAmoFgIE1AshAkoFsIEFAthAoqFMEHW3Q1ohypj1dpba60l1rYS2+FWwxc4LBgmH9bdjULap6eLtat8V5hz2NOKpw3EoKvQdXdzkI7S04fCnIacsYqxACDn5N3dFsQCerpYHtYe6XXpAGAgBgBoIk0RpRF3m+6KEpzn+UOHDvn5+YWHh3/44YdGo1GUsL2duPJyTV7elsLCe01NnQ7CEUJEbJPo6I36tbfWKiQKO4ndMKthpU2lW0q3KOXK3a67Fzos7HRYnudjY2Pff//9zMxMAJBIJDzPT548OTo6esyYMeI1v1cSV14+1tb2SRsbQVFIryK3Pndm9ky4DHAZAnMCixuLLY3A83x8fPz48ePpx3dzc9PpdF999dXw4cMBQC6XazSahoYGFo3vLRwuK3snN3d7YaGQIL1MLEIIT3hdua5/an+4DI6pjrpyXUd35Pn4+PgJEyZQpYYPHx4VFVVfX0/f1ev1YWFhEokEAMaOHfu///2P2Sfo6RwuK8uqrRUYpPeJRclvyJ99Yzbtulb+c+WtW7fa3j4hIcHX15cq5erqalLq5MmTVVVVps2SkpKefPJJAJDJZBqNxqTdb4c6o/E3LRYhhCf8JxWfzPp2FgA4ODgcOHCA5/mWmyUkJEycOJEqNWzYsKioqLq6OkJIUlLSjBkzAGDz5s3m29+/f1+j0UilUgAYNWrUmTNnuujz9Awib94M+umn1OpqgXF6sViU0tLSxYsXU2+ee+657Oxs01sJCQmTJk2ibzk7O2u1WqrU6dOn/f39Ta/v3bu3ZdiLFy/SLF4ikajV6mrBf+heQa3ROP3KlYkpKQWCu+peLxYlNjZ28ODBAGBjY6PVar/55ptnn33WXKn79+8TQpKSkmbOnElfHzRoUEREhF6vf1zMxsZGrVZrZWUFACNHjjx9+nQXfqDuIa683DclRZ2VJTxUHxGLEFJWVrZ06VLzE16lUrljxw6q1Llz51544QVzpSorKzsS9tq1azQ54zhOrVa3IWIf4LXMTN+UlK9/+UV4qL4jFuXQoUNWVla2trb/+Mc/amtrCSHnz58PDAykSvXv31+j0XRQKRMGg0Gr1VpbWwPAkCFDjh49yqbt3UzO/fu+KSkzrl6tMxqFR+trYt2+fZsOf/TXq1evUqUcHBwiIyOF9Dfp6el+fn4A8NJLL9XU1IjU3h7E9sJC35QUbUGBKNH6mlhZWVn0bM70yqJFiyIiIu7duyc8eFNTE03dPvnkE+HRWECvbW4uKLhrMFi0Y31j45xr13xTUjIFX2ig9PTZDZZSVVUFAAMGDDC9EhcXJ1ZwqVT6xBNPNIvf0whRKodYW+8oKprv5DTezo7r2F5HjxxJfvvtpVu2eP56tU8gfU0svV4PAPb29iLGTExMPHjwYEBAwGuvvcYivrhE376tb2pKqa6O/+WX4f36zXF0fNHJSWll1c5e0dF3b93yqqoSqxk9fXaDpdAeS9wvPi0t7dNPP718+TKj+OISolRudHN7Xal0lssL6+v3lZYuSE9fl5t7Vq/nHzPhoKioKDExsV+/fsuWLROrGX2tx2o5FArHvJdiEV90hlpbv/nEE6uGDj1fVXWsouKcXv9DZeUPlZUTGhoGf/31H/7wh1GjRplvf+DAAaPRuGTJEkdHR7Ha0Nd6LBZDVXV1tSlmDx8KFw8ebJruIuG46QMGbPfwODF27DpX11EKRf6XX27ZsmX06NETJ07ct29fbW0tAPA8HxMTAwAhISEitgR7rPbpdT1WMwbK5UudnZc6OyctWDC0vPzw4cOXL19euXKlRqN55ZVXvLy8CgoKRo4cSe+cikVf67HoF9+/f3/RY9rb2xsMhrq6OplMZiNwElw3Md3f/+DBgyUlJXv37p00aVJlZeWuXbveeustAPDx8akSL3OHviqWuD2KKWbPz9w7gr29/cqVK5OTkzMyMsLCwjiOk0qlx48fVyqVQUFB9Jao8KP0NbFY5ECmmD08wbIULy8vNzc3Qsi4ceMCAgIMBsOhQ4dmzZr15JNPbtmypaSkREjwviYWi07FFLM3JlhtQ9P2DRs2JCQk5Obmbty40dXVNScnZ/369SPc3d/LyvqhsrKpUx0YJu8WxMzPz4c+1GNdunTp+vXrLi4u8+bNA4ARI0ZERkZGREQkJib++9//vuPo+G1Nzbc1NYPk8lmOjgucnEYpFB0P3tfEYjoU9o0cy0R0dDQALF++XC5/WLMpkUgCAgICAgLuNjaevHfvWEVFXn3952VlX5SVjbezW+Dk9IKjYz9J+wNdV4uVm5urUCgaGhpGjhzJIn6zHquxsdGqvbsZbUMIqamp4Tiuf//+fWkorK2t/eKLLwBgxYoVrW4w0MrqFReXV1xcrtfWHq2oOH337tWamqs1NYfKy+cPGpRcXT1AJls9dKijrHWFui7HKigoWLlypaenp0ql8vb23rZtG4sC0WY9VkhISGBg4K1btzodsKamxmg02tjYyGSyvpS8f/7559XV1dOmTfPy8mp7y6dtbTe6uSWMG6d1d3/W3n6WoyMAhCiV7w0f/jirALqkrvDmzZuhoaG0v5XJZKaKUD8/v/T0dBEPlJGRQeu3ysvLCSElJSUODg4A4OjoKGSiS1VVVWlpKSFk69atAKDRaERrcfcxZcoUAPjXv/5l6Y58xwoP2YpVWFgYFhbWr18/AJBIJCqVKisrixBy6tQpcQtE8/Ly1Gq1VCqVSqUSiUSpVMbFxRFCSktLFy58UDA9e/bs/Px8IUcJDw8HgE2bNglsbbfz888/cxxnZ2fXuSKRjtSHsRKrqKiomVI///yz+QZ6vX7VqlUcxwHAuHHjUlNzOnegGzduvPbaa7Ray8rKaunSpXSeJwAsWbKkrKyMtCi1MHZq6u3169dpyeH8+fMNFk6j62msW7cOANRqded27x6x7ty5o9FozJXKzMx83MZJSUlPPfXUoEGeLi5GjYbU1VlwoNzcOytWrJDJZLTnU6vVtEPieV6n09G7Oo6OjjqdjrYqODiYCufv79/M8rZJT08PCgqig6ytrS0ATJgwITU11YK2doyGhobOSW/pUZydnQHgxx9/ZHcUMcUqKyvTaDQKhYIqFRgY2JG/fm1t7Qcf5EulBIB4eZELF9o/UEEBCQsjTk56R8eBcrk8ODj4xo0bzba5efPmrFmzqEnz5s0rKioihBw/fpxOAVUoFFqttqmpqe0DZWRkBAcHm7pDtVodFxc3evRoELtU+vr16yqVKjAw0NvbOyYmRpSYj+Pw4cMA4OPjw/Qo4ohlrhTHcYGBgVevXrUowsWLZMwYAkA4jqjV5HFDf34+eeMNIpcTACKTkfDw47m5uW2EjY2NHThwIAAMGDBAp9PxPH/37t3ly5ebzh7y8vJa3dGUtJmUMlXxm5dKe3t7X7p0yaJP2ozU1NQFCxbQlMB0ZWTx4sX0dIEFc+fOBYCoqChG8SlCxTIYDOvWraN3+zmOW7x48fXr1zsXqr6evPcekckIAPHwIN9//8i7hYUkLIz060cAiERCVCrSwbLK0tLSRYsWNcvf6dmDk5MTTcLMuXnzplqtNo2wwcHBrbp74cIFeqJOS6U7UbeTnp4eHBxMR1gbG5uwsLDi4uKYmBg6287BwYEO4uJSVFQklUqtrKzoiTM7hIqVkJDg7e0NAAEBASkpKcIbdO0amTiRABCViixfTggha9aQ6mpib08AiFRKXn21o0qZ0zJ/1+v1zZaUaalUTk5bpxR1dXURERH0Moq7u/t3333Xwcb89NNPphHW2tparVYXFz9cj6mkpGTBggX0P2HOnDkFItVjUd5//30A+P3vfy9izFYRKtbs2bMB4KOPPhKlNZTGRrJ/P9m9mwQFkfx8smYNIYSEhRGVijz+NKB9muXv5qcU+fn5zZRqmbQ9jtTUVLo0Ei2VNl+7piUtkzZzpQghZ86cqaioIITExsY6OTkBgL29fVRUlChJPc/zHh4eAPDtt98Kj9Y2QsWi19nOnTsnSmvM2bOHfP89effdB2K1tpBMZ/jqq6+GDRtmyt/z8vLCwsJolTM9hzVfVqSDmJdKDx069NixYy23aSNpM1FaWuro6Ojs7Ezz99u3b7/88sv0P2H69OlZApZUyM7O3r1796xZs+Ry+ZAhQ7rg3FOoWHQcTEtLE6U15uzZQ9LSSHg4Eb3bNs/faS8lk8mWL1/e9sDXLmlpaaaVSFQqFe14yK9K0QNRpegpaksKCwtNa5YsWrSI5u/x8fFDhw7t+JmsiTt37sTGxqrV6hEjRphutNja2trZ2bW7nJhwhIrl6uoKAOLmARQqVmEhcXERPTYhhJw8edLPz2/hwoUtL952GqPRqNPp6LUupVK5Z8+ejpwHmENLG+iZrCl/v3fvnlqtpmZMmTIlIyPjcbtXVVUdP378j3/8o4+PDz3TpAwePDgoKGjfvn00dZk3b54on7cNhIpF78iKUsDeku++I6tXk9YGFtFgMShkZWVNmzYNfp16L5fL33jjDYvuJrWav584cYL+G/fr1y8iIsJ0H8xgMKSkpGi12oCAAPOpHDY2NgEBAVqtNiUlxfQxS0pK6FnnF198IfoHN0eQWDzPSyQSjuM63j9bxKZNBICEh7OIzRaj0UivcXh7ez/uUlm7tMzfKysrQ0NDaVc0fvz4d955Z+7cubSDNI3sU6dO3bBhw5kzZ1regaV3BnU6HQA4OTkxveIgSCy9vnbUKJ/Ro8eI1ZpmaDQEgGzdyig8WyIjIwFgw4YNQoLcvn1bpVJRaaZNm0bz97Nnz44ePZrecadvubu7q9Xq2NjYNoaOuLg4FxeXY8eO8TxPlwpbsWKFkLa1jSCxiooIAHniCbEa05xVqwgA2bWLVXym0Bu9f//73wkhN27cKC4ubnWJ1I5w6NAhFxcXALCzs6MZfUVFBe2fPv300w5eo4+KigKAIUOG3Lt3Lzs7m94m+eabbzrXpHYRJFZ6+oMbfIxYtowAkM8+YxWfKaGhoQBAs296S56uLdg5aP7+5ptv0l/pMmCDBw/ueASj0UhXXl29ejUhRKvVAoCbmxuj5VUFiXXhAgEgfn5iNaY58+YRABIfzyo+U4KCggDgv//9b0NDA03hhcc05eDZ2dkA4OHhYdHumZmZ1tbWEonk7NmzBoOBLoH5pz/9SXjDWiJoajItnWU3BZzG76UzgU0T5EWc0Cz5tYqhc7PvPT093333XZ7nQ0NDm5qaoqOj5XL5zp07L1y4ILxtzZsqZGe9HoDlF9/QUMc0PlOa1fawW07CIt577z1vb+/s7OwPPvhg3Lhxa9eu5Xl+1apVjY2NIjYPBIrFukcpL/fmOIm9fT6rA7CEaWF+p2NaWVlFR0dLpdK//e1vV65ciYyM9PT0TEtL27Ztm4jNA1HEYjcU0rVoHRzEXOGjy2BamC+kF/Tz81uzZk1TU1NISIhEItm7dy/HcZs2bcrIyBCxhYLEWrsWqqth82axGtMcFkvHdBlMC/MFyrp161Z3d/fU1NSdO3fOmDEjNDS0sbExJCSE53mxWii0rtDODiorob5elMY8Qm1tbVNTk0KhEFhx2i3wPN+szLWHDIUUGxub/fv3cxy3cePGnJyc7du3Dxs27NKlS3v27BGrhSIUrF67BpWVwsM0p1fXs9fU1PA8b2dnJ5VK2Q2FQmLOnDnz1VdfraurO3r0qL29/UcffQQA4eHh9NKrcNoSa+9eSE0FAAgNfeRFWpP91lsAABcvwtGjsH8/5OSI0p6H9Op6dtaLAIryX/fhhx+eOnXq7bffBoDJkyfb2dlNnTpVrHZ2Zu2GujooKHjw85QpoNfD+PGgVIrSnoeUlZVBr+2xzL94dosMCpTAycmJzqIxGAxBQUE1NTV05r4oLWxHrM2bYdAgSE5+5MXVq2Hv3oe/zpnz4Idbt8DKCpydhbapsbHx4MGDGzdu9PDwWLJkidBw3YH5F98Dk/dmvPnmm0lJSW5ubkeOHBEro21HrPXrYfz4R4ZCAHByAo6DZmMxIfD665CSAlot/DopzWIaGhr279+v1WqLi4sBwNXVddWqVZ2M1a2Yf/HPP/88x3HPPPOMiPFFTEB37tx54MABhUIRFxfnLLxXMNHG7Z49ewitDgwJIYSQI0fIO+8Qjab1iZ16Pfnd7wgAASAvvkiKLXwKeGNjY0xMjLu7O23V2LFjY2NjOz0doNuhKwSpVCoRY5rmOhNCxo0bBwCWFm+25PTp0zKZjOO4zz//XGCoZlh2Ezojg8TFtbVBbCwZNIgAkAEDiE7XoQoIqhStHgEAHx+fXq0UZd++fQDg6+srfL0TYlYPfPbsWfoKncbe7kTntsnJIXPnfg0Af/nLX4Q3shkWiNXQQDZuJO1O5S0uJi+++KDrCgmJbGNKLlXK9JQEWl3eBQUkXUB9fT0tOB47dmxycnKn49y5c2ft2rWmemDT46vppHghU0Crqoi3NwEgb72VyeJvboFYGg3ZsIFcudKhjf/zHzJ79v8BgJ2d3ccff9ys6UajMTY2li6CAABjxoyJiYlhNL+5uzh//rynpycAyGSysLAwS0uly8rIn/9MfH2fp0otXLjw2rVrhJCqqiqtVmtrayuXyxcvXpyQkNCJ3p3nycsvEwDi6UksfCpoR2G4Ptbdu3dNtSWmAlGqFF0PCAC8vLz6nlIm6urqTKs8eHh4JCYmdmSvigoSEfGg8nvixJMvvfQSzaUqKyv/+te/ms4uTVNoRo8evWXLlmJLstr16wkAGTiQdLgs12KYr+j35ZdfDhkyBAAUCsWyZctMvdRTTz312Wef9Y2Br22Sk5N9fHyoCpGRGW1P2NTpiJ3dg0Ri/nxCFy2orq7WarWmJyj5+/snJibm5eVt2LCBFt/SfnH+/Plff/1ju0t3xcURjiNSKTlxQrTP2JKuWCqSTqvlOI6u4jdixAidTtfb1y6ziMbGRq1W+8wzayQSMmIEaaPAPT6eAJCAAELXrqqqIjt2FNCMCgBmzpxpyt8pRqMxISFBpVLR60++vqeUShIWRh63Mkt2NrG1JQCE8WIzXfjo3lOnTiUnJx88ePA3pZQ5164ZfX0fLNUUGtp6csPzDy7x1NSQqCji4kIAyNNPT/f396cPI3kcd+7c2bHjY29vI+3tOI489xyJiSHNVt7jeaLVEpblOQ/oa8+E7uEYDCQqitjYEACiVJIjR1rZpqaGbNtGnJweDIjTp5MffrDgGennz5PXX384ng4YQBYufLhuD6ULLuagWN1AZiaZOvXBF79+/cPXGxrI9u3E2fnBW/7+JCGhk4e4f5/ExpKAAMJxZMmSR9bt6Rr62rN0egWennDuHOh0YG8P9fUPZ4tIpbB/P5SVweTJEB8P585BQEAnD6FQgEoFCQmQlgbPPtv89m4XgGJ1DxwHajUUFMCoUQ9ni0ilEBUFJ07AxYswf744B/L2BoWi9du7TOlrz9LpXTg4ADw6W8Q0VUR0Vq+GSZNYBW8JitX9sO5OTBNEbt9mdYiW4FDYI1i9Gs6cYRW81ZnArMEeq5vplu6kC0CxfhO0OhOYKSjWb4JWZwIzBXMshAkcEakqA0HMwR4LYQKKhTABxUKYgGIhTECxECagWAgTUCyECSgWwgQUC2ECioUwAcVCmIBiIUxAsRAmoFgIE1AshAkoFsIEFAthAoqFMAHFQpiAYiFMQLEQJqBYCBNQLIQJKBbCBBQLYQKKhTABxUKYgGIhTECxECagWAgTUCyECSgWwgQUC2ECioUwAcVCmIBiIUxAsRAmoFgIE1AshAkoFsIEFAthAoqFMAHFQpiAYiFMQLEQJqBYCBNQLIQJKBbCBBQLYQKKhTABxUKYgGIhTECxECagWAgTUCyECSgWwgQUC2ECioUwAcVCmIBiIUz4f1yRlUBuEjuWAAAAAElFTkSuQmCC" alt="Mol"/>

>  <Name>  (27) 
BRAF_HUMAN_3OG7-A_alignment_L1F003::CSF1R_HUMAN_3KRL-AA_alignment_L1F004::BRAF_HUMAN_3OG7-A_alignment_L1F001::M3K12_HUMAN_5CEP-AA_alignment_L1F015::

>  <score_inter>  (27) 
-28.5383

>  <best_rmsd>  (27) 
1.22

>  <Lfrag>  (27) 
(30306, 15362, 21014, 6719)

>  <SA_score>  (27) 
3.496

>  <QED>  (27) 
0.72

>  <LogP>  (27) 
3.3

>  <clogp>  (27) 
3.29

>  <NAR>  (27) 
3

>  <NCA>  (27) 
0

>  <nrot>  (27) 
2

>  <TPSA>  (27) 
48.5

>  <HBA>  (27) 
2

>  <HBD>  (27) 
2

>  <NRB>  (27) 
2

>  <NHA>  (27) 
26

>  <RoF>  (27) 
0

>  <Frag>  (27) 
0

>  <Lead>  (27) 
0

>  <Drug>  (27) 
1

>  <PKI>  (27) 
1

>  <PAINSA>  (27) 
0

>  <PAINSB>  (27) 
0

>  <PAINSC>  (27) 
0

$$$$

     RDKit          3D

 24 26  0  0  0  0  0  0  0  0999 V2000
    7.1044   10.4085    0.6282 C   0  0  0  0  0  0  0  0  0  0  0  0
    8.2334   10.1890    1.0397 O   0  0  0  0  0  0  0  0  0  0  0  0
    7.1384    9.8801   -3.1354 C   0  0  0  0  0  0  0  0  0  0  0  0
    7.2697    9.6547   -1.6847 C   0  0  0  0  0  0  0  0  0  0  0  0
    6.7375   11.1526   -3.5525 C   0  0  0  0  0  0  0  0  0  0  0  0
    6.4519   12.2022   -2.6768 C   0  0  0  0  0  0  0  0  0  0  0  0
    6.5434   12.0328   -1.3185 C   0  0  0  0  0  0  0  0  0  0  0  0
    6.9686   10.7424   -0.7903 C   0  0  0  0  0  0  0  0  0  0  0  0
    4.8204   10.3321    1.0501 C   0  0  0  0  0  0  0  0  0  0  0  0
    6.1354    9.4967    5.3442 C   0  0  0  0  0  0  0  0  0  0  0  0
    4.7419    9.5565    5.4153 C   0  0  0  0  0  0  0  0  0  0  0  0
    3.8857    9.7848    4.3950 N   0  0  0  0  0  0  0  0  0  0  0  0
    6.7239    9.6899    4.0858 C   0  0  0  0  0  0  0  0  0  0  0  0
    3.8886   10.2030    2.0422 N   0  0  0  0  0  0  0  0  0  0  0  0
    6.0837   10.1719    1.5784 C   0  0  0  0  0  0  0  0  0  0  0  0
    5.8927    9.9313    2.9784 C   0  0  0  0  0  0  0  0  0  0  0  0
    4.5221    9.9605    3.2242 C   0  0  0  0  0  0  0  0  0  0  0  0
    7.6509    8.8240   -4.0813 N   0  0  0  0  0  0  0  0  0  0  0  0
    7.5052    8.9719   -5.7955 S   0  0  1  0  0  0  0  0  0  0  0  0
    5.6909    9.2060   -6.0352 C   0  0  0  0  0  0  0  0  0  0  0  0
    3.9643    7.4665   -6.7285 C   0  0  0  0  0  0  0  0  0  0  0  0
    4.8901    7.9689   -5.6177 C   0  0  0  0  0  0  0  0  0  0  0  0
    8.2230   10.2027   -6.1674 O   0  0  0  0  0  0  0  0  0  0  0  0
    7.8727    7.6591   -6.3438 O   0  0  0  0  0  0  0  0  0  0  0  0
  1  2  2  0
  3  4  2  0
  3  5  1  0
  4  8  1  0
  5  6  2  0
  6  7  1  0
  7  8  2  0
  9 14  1  0
  9 15  2  0
 10 11  2  0
 10 13  1  0
 11 12  1  0
 12 17  2  0
 13 16  2  0
 14 17  1  0
 15 16  1  0
 16 17  1  0
 18 19  2  3
 19 20  1  0
 19 23  2  0
 19 24  1  6
 20 22  1  0
 21 22  1  0
  3 18  1  0
  1 15  1  0
  1  8  1  0
M  CHG  1  24  -1
M  END
>  <Smiles>  (28) 
CCCS(=O)([O-])=Nc1cccc(C(=O)c2c[nH]c3ncccc23)c1

>  <MW>  (28) 
342.1

>  <2D_mol>  (28) 
<img data-content="rdkit/molecule" src="data:image/png;base64,iVBORw0KGgoAAAANSUhEUgAAAMgAAADICAIAAAAiOjnJAAAABmJLR0QA/wD/AP+gvaeTAAAcFUlEQVR4nO2deViTV/bHT8KesAgiS0FExKUpahHrEhy3UosVxWlF7VgYtRXtU8xItT/UWjN2ZhT16RRra4vVp6Y+01Zsq0O1iBsqigsRRQVRZFFBIoQ9BEKW+/vjYhqRJZD3vsHM/Tz+kbx5c8+J75e7nnsuByEEFArTcM3tAMUyocKiEIEKi0IEKiwKEaiwKESgwqIQgQqLQgQqLAoRqLAoRKDCohCBCotCBCosChGosChEoMKiEIEKi0IEKiwKEaiwKESgwqIQgQqLQgQqLAoRqLAoRKDCohCBCotCBCosChGosChEoMKiEIEKi0IEKiwKEaiwKESgwqIQgQqLQgQqLAoRqLAoRKDCohCBCotCBCosChGosChEoMKiEIEKi0IEKiwKEaiwKESwNrcDlklFRUVeXp6Dg8PEiRO53P/Fv97/xd9Mmh9//DEgIGD58uWTJk3y8PCIiYk5ePBgY2Ojuf1iFQ49S4dZdu3atXLlSp1ON2HChKqqqqKiInydx+OFhYXNmTNn9uzZHh4e5nWSDRCFORITEwGAw+Fs3boVXykqKkpKSgoNDdU3iFwuNyQkRCwWS6VS83pLFCosZtDpdGvWrAEAKyur3bt3P3tDZWWlRCKJiori8/n6v+qAgACRSHTixAm1Ws2+z0ShwmIAjUbz7rvvAoCtre2BAwcMP8rOzq6rqzO8olQqU1NTY2Njvby89Arr379/dHR0SkpKQ0MDu76TggrLVFQq1bx58wCAz+cfO3bM8COdTufj42NlZRUaGpqUlPTgwQPDTzUaTUZGRnx8/JAhQ/QK4/F4kZGRe/fura6uZvd3MAwVlkkoFIoZM2YAgKur64ULF9p9WllZOWXKFCsrKywaDoczZsyYTZs2Xbt2rd2dz3bFvvzyy/r6erZ+B/NQYfWempqaiRMnAoCXl9f169c7u626ujolJSU6OtrZ2VlfM/n5+cXGxqampqpUKsOby8vLv/nmG09PTwD45ZdfyP8IUlBh9ZJHjx6NHDkSAPz9/QsLC435SnNz84kTJ0QikY+Pj15hfD4/IiJCIpHU1tbq7xSLxQCwevVqYu4ThwqrNxQXF+OOkUAgKCsr6+nXtVrt5cuX169f/9JLL+kV5u/vr78hPT0dACZMmMCo16xCJ0h7TF5e3owZMx49evTKK6+kpaX179/flNJKS0uPHz/+22+/BQQE7NixA19saGhwc3Pjcrn19fUODg5MeM065lb2c8alS5ewkqZPn050amDUqFEAkJmZSc4EUehaYQ84depUWFhYdXX13Llzjx496uTkRM5WaGgoAFy4cIGcCaJQYRnLTz/9NHPmTIVCgReV7e3tiZoTCoUAkJWVRdQKQcxdZT4fnD17Fs8wJSQk6HQ6Fizi1Wt3d3d2zDEOrbGMIi8vz8PD4/33309MTORwOCxYDAgI8Pb2lsvld+/eZcEc41BhGUV+fr5MJvP19WXT6HPdGlJhGUW7Z3zmzJn169ffvn2bTaPPFzQ02Sj0z1in03G53H379kkkEi8vrxdffJGc0ed6YEhrLKMYNGiQr69vbW1tQUEBPHnkpOuSMWPG8Hi8goICuVxO1BAJqLCMxbBhwq/Pnz9P1KKNjU1ISAhC6PLly0QNkYAKy1gMhSUQCNzc3MrLyx8+fEjU6PPbGlJhGYvhM+ZwOBMmTADyj/z57b+T7bwfOwYFBbBqFQBAeDisWgVLlsCdO+DsDGFhEBcHanXbnS0t0Nzc9lqjAYTSFYrr+G19fb1Op8Ovm5ubW1pakpOTibrdIS+//LKjo2NhYWFlZaWHh4dQKPz999+zsrIWLlxIzqhQKORwOFeuXGltbbW1tSVniHmITr+mpaHPP297/frrKC0NLV6M1q1DCKFRoxBAp//Gj9/Shc+TJ0/uRbCK6UybNg0ADh8+jBA6ffo0AIwZM4a00REjRgDA5cuXSRtiFuLTDQcPQkEBAIBKBQAQEgI3bkBpKTg4QGQk6P8I7eyAx2t7bWUFfn5BU6cm4LfOzs766F57e/vvv//+3LlzKSkp8fHxpJ1vh1AozMjIyMrKioyMHD9+vI2NTW5urkKhcHR0JGq0oKAgKytr3Lhx5KwwD1HZPltj7dyJHj5ES5agWbN6WebBgwcBYPz48Uw5aTxHjx4FgNDQUPx27NixAHDq1Clmrdy5c+fRo0f6t3v27AGAqKgoZq2QhtXO+8mT8Pgx+PqCjw8olb0sJCIiwtnZ+fLly/pNxqwhFAq5XK5UKlWpVEBmyJaTk/OnP/1pxowZNTU1+AquqNLS0vbu3VtZWcmgLbKwJmGZDHG5yN4eKRS9+bpGo9FHvS1atAgAEhMTmfTPOHAwcVZWFkLowIEDABAeHs5U4WfPnnVxcQGAV199tbGxESHU1NQ0c+ZMLpeLYyueo13U7Alr924EgCIievl1vHMhNzcXIZSamgoAwcHBTPpnHLGxsQCwfft2hFB5eTkAODs7a7Va00s+cuQIjkJeuHBha2srQqi2tnbSpEkA4Orqunbt2lmzZhkGgQ0bNuyjjz7KzMzUaDSmW2cc9oQVEYEA0Lff9vLr77//PgCsX78eIaRSqdzc3AAgPz+fSReNYN++fQDw5z//Gb/18/MDgJs3b5pY7H/+8x8bGxsAWLFiBZapTCZ7+eWXAcDPz6+goADfplAofvnll7/+9a+GgfZvvJGzdCk6fBg1NZnoBZOwJKymJsTjIS4XVVT0soQzZ84AQEBAAA58W7JkCQBs2rSJSS+NoLCwEAA8PDzw27fffhsAvvnmG1PK/Oqrr/RRhPhKaWnpsGHDAGDEiBHt9k9jNBrNmTNnPvzww8DAod7eGjxHY2+PwsJQUhIqLzfFHWZgSVi//ooA0MSJvS9Bq9Xi7XhXrlxBCB07dgz/vzPmotHgnAt4L+Hhw4c/+eSTLnardos+Qc22bdvwlfz8fBz4FRISUllZ2W0Jt26hzZvR+PGIy22bBeRykVCItm5Fd+/22i9TYUlYixcjALRli0mFrFq1Cp5s41Sr1TjL1I0bN5hx0Wjmzp0LABKJxMRydDrd6tWrAcDKyurbJ12E7OzsAQMGAMDkyZN7usW+qgpJJCgqCvH5bQqLjEReXggX0+v5nd7BhrA0GjRgAAJAJvaILl68CAC+vr64F7JixQoA+Pjjj5nx0mi2bdsGALGxsaYUotFoli5dCgC2trYpKSn4YkZGBt6GHxERoVQqe124QoF+/hnFxKDt2/9Y6rBAYZ07hwBQYKCp5eh0On9/f3iy2y4jI8Ow18UaeOJq2LBhvR6OtbS0vPXWWwDA5/PT09PxxdTUVDzo+8tf/oJHhaaDZ6SXLUMlJZYorC1bDo0Zc/z//k/V/a3dkZCQAABxcXHIoNeVnZ1tesnGk56ezufznZyc3NzcoqKiJBJJj9qsxsZGvObYv3//S5cu4Yv79++3trYGgA8++ICRyQsMI0sdvYMNYeEBDiObenNycvCgDKfA+9vf/gYAa9asMb1kIzl48CCOMnB3d9cP+O3t7d94443k5GTDpZjOaG1tnTVrlpeXF56TQwjt3Lmz3aiQKdLS0I4dqLQUbdiAQkLQkCHovfeYtdApxIWVl5eH/zqZmsfDYeYnT55ECOFApYEDB7LTGkokElyvxMXFabVanNQqLCwMX8QIBIJuZ8abmpru37+PX+tHhZ999hnjDhcWohEj0EsvIY0GHT2KANDMmYwb6Rjiwtq8eTMALF68mKkCN27cCADLli1DBr2u8+fPM1V+Z+zYsQPvKHy2XpHL5Ti/qOGme39/f5wBq7MOk06nw+NcKyurvXv3kvC5tRUNGYIA0N696MABBIBYW8smLiwcaXno0CGmCsSbrlxdXXHKso8++ggAVq5cyVT5HaKvVz7XR2t0hFKpxBmwvL299QrrsCumVqsXL14MAHZ2dkQTrP3wAwJAPj7o668RAFqyhJyppyArLJlMxuVyHRwcFL1bee4EvG549OhRhJBUKgUALy8vQktmGo0Grw9aW1t/9913Rn5Lq9VKpVKxWCwQCAy7YmFhYUlJScXFxXgyzNHR8cSJEyTc1qPToZAQBIBmz0YAKC6OqLU/ICus3bt3A8Ds2bOZLfaf//wnAMTExOC3eHBw+vRpZq0ghFQq1YIFC3C90utK9/bt24mJiTjkBisMN6kDBgxgJ0ghI6NtwQcArV3LgkGESAtr1qxZALBnzx5mi713755IJNJH627YsAEAli9fzqyVpqam8PBwAHBxcTl37pzpBeq7YkFBQatXr759+7bpZRrJjBltc/H/+AdLFgkKq76+3t7ensvlVvR65dk48Iy8s7Pzpk2bTFm2M6S2thbH8Xl4eOTk5DBSph4GZ6qM5No1xOEgAPTppyydVEBEWC0tLRKJJCAgwN/f38HBAXeGCJGdnR0QEAAAOOwEAAYNGtRhQmLj0YesDBo06M6dO8w6bC727Fl/5MhLmZnz2THHsLCqq6s//fRTvIyKx264SxEfH9/c3MysLYRQcnKynZ0dAAQHB3/77bfLli0zPO7B1dV10aJFBw4c6NHMeElJydChQ7sIWXlOKSyMkEpBKuU0NTFcAXcIY8KqqKgQi8U4shY/aYlE0trampSUhKeqBQIBg21KfX097lYDQHR0tOGS7a1bt8RicUhIiF5hnZ0N8Sw9DVl5jigsnCWVglQKd+8yFkvdBQwIKy/vfkxMDG6JOBzOzJkzMzIyDG+4ceMGniCwsbERi8Wm9zCuXr2Ks2E7Ozv/9NNPnd1WXFyMZ8b1rSTWd0JCQmZm5rOT9VeuXMELNVOmTHmuT4XokDt3pkilkJPjJJVCQ8PJnn25ogIVFfXoGyYJKzMTRUSgF154aGtry+VyIyIicBQexvDJNTc3i0QiPMyePn26KU2MvvkbM2aMkZn7Ozwbol1X7PTp03jefPbs2aaErPRZ8vNDpFJ48OADqRTy88ci1N0iWFERkkhQbCwSCBCHgxYsQBoNWrUKrViBYmJQd1N6vRGWVosOHUITJ7aNYPl89Pe/f19SUqK/obi4WCQSzXxmXSo9Pf2FF17AA/j9+/f31G4XzZ+RKJXK33777dmu2NSpU3F7/c4771ikqhBCt24Nl0qhqenajRsDpVKoqWlf02u1jQ0NJxUnklB4OHJxeWpnupMTio5G332Hvvyy7e7585HBE3+WnglLpUISCRII2sy5u6OEhKfC2KVS6fz58/HGZS6Xq98FoKeysjIyMhI/0aioqJqaGiNNX716NTAwsNvmz0j0M+O4K2Ztbe3p6RkUFGRnZ5eWlmZi4X2T3FwfqRRUqgdVVd9KpXDz5mCdTtXaWl5Xl1pWllBQEHr1qq1UCqU/BbU9XW9vFBWFkpJQZibC4+sPP0T6CKVt29Dvv3dhzlhhqdVo+3b0wgttRv390RdfPLUt5NSp7FdffRUrxtbWdunSpV1MAEokErwt3c/P78yZM91al0gkeGuU8c2fMajV6hdffNHa2nrfvn0ymQwvO27YsIGp8vsU1671k0pBo6nR6TR3775WVrb+xg1f3J3H/65etbl9e1x5yWqUkoI6TI2xdy/atavt9YIFqLi4C3NdCSst7amI6QkTEAAaORJJJEi/YK/VotRUNG4cGjXqHAA4OTmJRKKHDx92+zuLi4vxpjkOhyMSiTqbczK9+eua4OBgAMDiPnToEO4CMmuijyCTbS8v36jTtU2QtrZWSKVw7ZrT3bth5eXiurpUjaaug6+Vl6OUFCQSoZAQJBIhkQjFxaElS1B3qyndCMswYvrsWZSWhvQ9cqUSffUVCgj4o+LcseO7dqeJdo1arU5MTMRDtpEjR+oD3/Tomz8nJ6cff/zR+JKNJy4uDgD+9a9/IYSqqqo4HA6fz7e8g3QxSuXNoqJ59+9/8ODBKoRQc3PBs114na5Ffeci2r4dzZ2LPDza5QAy3lY3wuosYjolpW1/BAAaNgzt3o1aWow3+hSXL1/GE5L29vaJiYn6yQh98xccHMxg89eOH374AQBmPfl52JO+v4HdSLRahUpVolBcqqs7IpfvKy9fV1Pz87O3aTR19fUnysvFd++G5eTYVySP+0NMnp4oIgKJxejECdSTKe7u0xht3AgbN7a/OHAgVFVBcDCsWgWLFsGTLEO9Ydy4cdevX1+3bt0XX3yxdu3aU6dO7dy5UywW48wI0dHRycnJ5E7A0qepxemQhUJhYWFhVlaW4fxq30Wng6wskMuhqgoqK0EuB7kcSkrUNYXFn1spPep0umbD2728PlEqcxoafre1HeTtvbGlJV8m26ZQZKlUhQZ3cZtG28Dy5SAUglAIgYG99K0L0aWloc2b0cOHaN06NG1a+08NZqyY4ddff8Xzk3iaysXFRb8viih4qj0vLw8hhHMFLly4kAW7DLB1a2ep61p8wbBjLpXC9etulZVtXe+Skpjm5jyl8jr+KCeHX1AQWlaWUFeXqlbLGXGtm1Hhhg0IALG2kV0mkwUHB/v6+g4ePJhc89eO+fPnAwDeMnrr1i0A8PHxYce0qYSFdZoTkQPXT2NJce/eDauu/kGrba6t/eX+/RUPHsQVFy9Qqe7rdJrHj3c2NUn1PXoG6SY/1uPHAACenr2sDnuKp6fnjBkzysrK3nvvvcBeV8I9xCzpkJkhNLSzTzROYGPv4+39SVDQvaFDT7i5vc3l2vfr96af39dOTq/V1h4uK1vN4Vh5eMTxeCEcDvOJHbspkWVhAcDjx48BwHBmnDTt0iFnLFw49PRp26wseDLN0SfQamHNGmhpAaUSpk2DxYvh11+hw+OibG1hzhz0wQLBxDc7zIptbz8cIZVCQTZJvflrrIqKCl9fXxyrCU+EhfMysMPo0aOLp07Nb2yEqioAGOXt7VBQYNXXMmDv3w+BgfD11yCRQFoalJbCm29CfDxwDZ6gQAD//jeUl8PBgzZT53X2cO3th1lbD1CrZSpVCTl/+4SwysvLZTIZfouzIXqyWEna2NgMBrCqqICLFwGetC99LWf/zZswfnzb67FjAZ8P5ewMX38Nrq4QHg6XLkFeHsTHg8FO2k7g8PkTAKCpieAfTzfCwjkviT7ldkrCNRabwgJ4IiZcS40bBzY2kJsLCgWrPnRNUBBkZ7e9vnoVRoxoex0bCzU1kJb2h+yMwNFRCAAKhZmE1dgISiXw+cDnk3PgKSUhhKqqqoDdphAAQCgEeFJL8fkwejRoNHDlCqs+dE1MDBQUwMqVsHQpvPYaDB5sSmGOjqEAoFAQrJW76ryz03M3FFZdXZ1KpXJxcSF94nJ7hELgciE7G1QqsLMDoRCkUsjKgunTWXWjC6ysYMcOpgrj8cZyOLbNzTe12norKxemijWkqxoLt4Ok6w5DYZmnHQSAfv1gxAhQqSAnB+BJBdbX+u/MweU68HjBALqmJlK1clfCqqk5FxLycUjIz4RsY/qEsODpbtakSQAAFy/CkzN8LA/cGjY2kvrj6UpYZWX5V69uVqtPELKNMZxfMKewDGspHx/w84O6OsjPN4MnrFBRMe3dd0e8995FQuV33cdi4zEbjgrNX2PpZxnWrwdrazDI7WFh+Pm9kptbUFxcrtVqrUwJIugE8wvL0AoWGdtDQkxgIGzcCGPHgk4HXC4sX24GH1jE09Nz8ODBJSUlN2/exLtzmcXMwtLpdNXV1RwOB8c1mLPG4nBg0ybQamH16qdWTiyX0NDQkpKSrKwsEsLqqo/FwuqKXC7XaDT9+/fHcaTmFBbm2ZUTy4Xo8a1dTzcQX11ppyTzC6vDlRMLheiB093XWIaPecuWLTi1C1P0OWF1tnJiiQQFBbm4uJSWluLTppilU2G1tLQ0NDTY2dnp0zGcPXv2448/njx58saNGzUaDSPm2ymJ/RXo9jC6ctLH4XK548ePBwBmK4s2OosArK2tnTt3rqOjY3JyMr6iVqvFYjEemr7yyiuM5Pe5d+/erl27jh07hhBqaGgAAD6fb3qxFCPBefPj4+MZL7mr0OTPPvsMi++tt96Sy9tCoS9evIgTcjg4OCQlJTGYBxsfrBUQEMBUgZSuqaioGD58uK+vL+OZ5VC3Me8pKSk4x5Wnp+eRI0fwxfr6epzvFQBef/11Y7LmG8P58+cBYMKECYyURumaoqIinLBOIBCUEziHrvst9vfv358yZQoAcDic2NjYpif76n/++Wd8HKOHh8d///tfE/2oqqrCO54jIyNNLIrSLXl5efi0mLFjx1ZVVZEwYVTuBp1O12H+tIqKipkzZ+KqKzo6unc5t0tLS0UiEZ/PB4Dhw4eTTlhK0acBmzp1Krk0YD3INnPjxo1Ro0bB0/nTdDpdcnIyj8fD3aMLFy70qMDo6Gh9VrTQ0NDU1NQe/wJKT9CnAZszZw6J5J16epbGqLm5OSEhAecrnzZtmj5/2q1bt/CygLW1tVgs7jaXf2ZmZkREBM7DZmNjEx0dbfqxypRuOXz4MI6gfOedd0jnp+hN4rXjx48/mz+tpaUFay44OLiz1DFarTY1NXXixIm4iuLz+SKRSH9cEYUo+hOmVq5cyUI+8F6miqyqqsKHdsDT+dNOnjzZ4cnyKpVKIpHgg7sAYMCAAWKxWD+FQSFNUlJSZydMEcKkHKSG+dPaJbTV09DQkJSUhMcgAODv75+UlNRkmLKNQhKdTicWi8GIE6aYxdSsySUlJZ3lT5PJZGKxGE+DAcDo0aMlEomlpp7qmxieMLVv3z42TTOQjtswf1pQUFBubi4+60a/0wYP91g+uZmiUqlwvhMej/d7l/lCScDYAQIXL17EaTxsbGzwsNHKymr+/PkWk8Ts+UJ/wlS/fv0YOTS5pzB55IlSqRSJRPPmzePxeNHR0c+mTKawg/6EKU9Pz2vXrpnFBw5CqJdxEZ2g1WqVSqXhIbYUNpHJZOHh4bm5uYMGDTp+/Dg+zJF9mBcWxbxMnz49IyNDIBCkp6fjZIVmgfmMWxQzUlxcrFarBwwYcO7cORwiYC5ojWVRNDQ0uLq62tjY1NXVsZ3/4mm6SWNEeb5wdnYWCAQqlSoHJ6EwH1RYlgbRvTfGQ4VlaRDdLWg8tI9laRQVFQUGBrq7u1dWVnI6zH7LCrTGsjSGDBni5eUll8vv3btnRjeosCwQHPFm3taQCssC6QvdLCosC6QvDAxp590CUalU/fr1U6lUcrnczc3NLD7QGssCsbOzCwkJQQhdunTJXD5QYVkm+nMYzeUAFZZlYvb+O+1jWSZyudzDw4PH49XW1uq3BLMJrbEsE3d396FDhzY1NeXm5prFASosi8W8rSEVlsVChUUhAh4Y4qxj7EM77xYLQsjd3b2mpub+/ft+fn4sW6c1lsXC4XDwarRZ1nboZgpL5s033xw4cCDOGcsytCmkEIE2hRQiUGFRiECFRSECFRaFCFRYFCJQYVGIQIVFIQIVFoUIVFgUIlBhUYhAhUUhAhUWhQhUWBQiUGFRiECFRSECFRaFCFRYFCJQYVGIQIVFIQIVFoUIVFgUIlBhUYhAhUUhAhUWhQhUWBQiUGFRiECFRSECFRaFCFRYFCJQYVGIQIVFIQIVFoUIVFgUIlBhUYhAhUUhAhUWhQhUWBQiUGFRiECFRSECFRaFCFRYFCJQYVGI8P/Kb9tE6UyIDwAAAABJRU5ErkJggg==" alt="Mol"/>

>  <Name>  (28) 
BRAF_HUMAN_4XV1-A_alignment_L1F012#BRAF_HUMAN_4FK3-A_alignment_L1F007#BRAF_HUMAN_3C4C-A_alignment_L1F008::BRAF_HUMAN_3C4C-A_alignment_L1F001::BRAF_HUMAN_3OG7-A_alignment_L1F003::BRAF_HUMAN_4PP7-B_alignment_L1F021::

>  <score_inter>  (28) 
-40.1249

>  <best_rmsd>  (28) 
0.85

>  <Lfrag>  (28) 
(1080, 12513, 30306, 23825)

>  <SA_score>  (28) 
3.417

>  <QED>  (28) 
0.72

>  <LogP>  (28) 
3.4

>  <clogp>  (28) 
3.43

>  <NAR>  (28) 
3

>  <NCA>  (28) 
1

>  <nrot>  (28) 
5

>  <TPSA>  (28) 
98.2

>  <HBA>  (28) 
5

>  <HBD>  (28) 
1

>  <NRB>  (28) 
5

>  <NHA>  (28) 
24

>  <RoF>  (28) 
0

>  <Frag>  (28) 
0

>  <Lead>  (28) 
1

>  <Drug>  (28) 
1

>  <PKI>  (28) 
1

>  <PAINSA>  (28) 
0

>  <PAINSB>  (28) 
0

>  <PAINSC>  (28) 
0

$$$$

     RDKit          3D

 23 26  0  0  0  0  0  0  0  0999 V2000
    4.8204   10.3321    1.0501 C   0  0  0  0  0  0  0  0  0  0  0  0
    6.1354    9.4967    5.3442 C   0  0  0  0  0  0  0  0  0  0  0  0
    4.7419    9.5565    5.4153 C   0  0  0  0  0  0  0  0  0  0  0  0
    3.8857    9.7848    4.3950 N   0  0  0  0  0  0  0  0  0  0  0  0
    6.7239    9.6899    4.0858 C   0  0  0  0  0  0  0  0  0  0  0  0
    3.8886   10.2030    2.0422 N   0  0  0  0  0  0  0  0  0  0  0  0
    6.0837   10.1719    1.5784 C   0  0  0  0  0  0  0  0  0  0  0  0
    5.8927    9.9313    2.9784 C   0  0  0  0  0  0  0  0  0  0  0  0
    4.5221    9.9605    3.2242 C   0  0  0  0  0  0  0  0  0  0  0  0
    7.3325   10.2372    0.8266 C   0  0  0  0  0  0  0  0  0  0  0  0
    8.4401   10.0888    1.3379 O   0  0  0  0  0  0  0  0  0  0  0  0
    7.1423    9.8750   -0.5612 C   0  0  0  0  0  0  0  0  0  0  0  0
    6.7741   11.1745   -1.2851 C   0  0  0  0  0  0  0  0  0  0  0  0
   11.5033    8.9764    4.9093 C   0  0  0  0  0  0  0  0  0  0  0  0
   10.2873    9.6060    5.3271 O   0  0  0  0  0  0  0  0  0  0  0  0
   11.2364    7.4814    4.8279 C   0  0  0  0  0  0  0  0  0  0  0  0
    9.8889    7.2959    5.4737 C   0  0  0  0  0  0  0  0  0  0  0  0
    9.2305    8.6583    5.4371 C   0  0  0  0  0  0  0  0  0  0  0  0
    6.4493    9.4884    7.6332 C   0  0  0  0  0  0  0  0  0  0  0  0
    6.9932    9.3129    6.4248 C   0  0  0  0  0  0  0  0  0  0  0  0
    8.2903    8.8663    6.6230 C   0  0  0  0  0  0  0  0  0  0  0  0
    8.5165    8.7760    7.8845 N   0  0  0  0  0  0  0  0  0  0  0  0
    7.3719    9.1695    8.5343 N   0  0  0  0  0  0  0  0  0  0  0  0
  1  6  1  0
  1  7  2  0
  2  3  2  0
  2  5  1  0
  3  4  1  0
  4  9  2  0
  5  8  2  0
  6  9  1  0
  7  8  1  0
  8  9  1  0
 10 11  2  0
 12 13  1  0
 14 15  1  0
 14 16  1  0
 15 18  1  0
 16 17  1  0
 17 18  1  0
 19 20  2  0
 19 23  1  0
 20 21  1  0
 21 22  2  0
 22 23  1  0
 10 12  1  0
 20  2  1  0
 10  7  1  0
 21 18  1  0
M  END
>  <Smiles>  (29) 
CCC(=O)c1c[nH]c2ncc(-c3c[nH]nc3C3CCCO3)cc12

>  <MW>  (29) 
310.1

>  <2D_mol>  (29) 
<img data-content="rdkit/molecule" src="data:image/png;base64,iVBORw0KGgoAAAANSUhEUgAAAMgAAADICAIAAAAiOjnJAAAABmJLR0QA/wD/AP+gvaeTAAAfG0lEQVR4nO2de1hU1frHvzPcb4MDCAxoCgoEYQiU17xmGoGXMjx2kjJPkh5rrPOrh9Q8U50u+pQ5ahc1s6BSj2kmaJKK4VHTFElRSUBBgZkBDHFELsNl1u+PhePIZUDYew8M6/P48MzsWa73nZnvrP3utdd6XxEhBAwG14jN7QDDMmHCYvACExaDF5iwGLzAhMXgBSYsBi8wYTF4gQmLwQtMWAxeYMJi8AITFoMXmLAYvMCExeAFJiwGLzBhMXiBCYvBC0xYDF5gwmLwAhMWgxeYsBi8wITF4AUmLAYvMGExeIEJi8ELTFgMXmDCYvACExaDF5iwGLzAhMXgBSYsBi9Ym9uB7kJ5efny5cv9/PyuXr26atUqOzs7c3vUs2HCQmNj48aNG996663r16/b2trW1dWdO3fup59+kkql5natJ0N6NydPnhw2bBj9KCZMmLBr16777rsPQEhIyJUrV8ztXQ+m9wpLrVbHxcWJRCIA/fr1S0xMpMdVKtXQoUMByGSy06dPm9fJnktvFFZdXZ1SqZRIJAAcHBwSEhIqKyuNG9y8eXPy5MkAnJ2df/75Z3P52aPpdcI6v39/QEAAPfc99dRTBQUFrTbT6XR///vfAVhbW3/55ZfC+mgJ9CZhXbpEYmP1UmmAm1tgYGC7Q5Fer1coFABEIpFCoRDERcuhdwjr1i2ydCmxsyMAkUjyNmyoq6vr4H9du3atWCwGMG/evPr6el7dtCR6gbCSk8mAAQQgIhGJiyMazb12sGvXLgcHBwDTpk2rqqriw0fLw6KF9eefZPJkAhCARESQY8c63dPx48f79u0LYNiwYaWlpRz6aKlYqLCuXydyObG2JgBxcyNKJWlo6GKXeXl5gwcPBuDv75+Tk8OJmxaMRQjr+HHy6KNk8mQyZQo5f540NpLAQAIQa2sil5OKCq7saDSayMhIAO7u7se6MP71Bnq+sCoqSHAwKS4mhJCcHBISQmpryaefkvHjSVYW59YqKyufeOIJAE5OTikpKZz3bzH0fGF9+y15/fU7T+fMIamppLGRP4P19fXx8fEArKysvvjiC/4M9Wh6/rIZlQr9+t156usLlQpiHt+XtbX1+vXrFQpFY2PjwoUL33zzTcIKXbWg5wvL1xfFxXeeqlTw9eXbpkgkevvttzdv3mxjY7Ny5cq5c+fW19fzbbSHYe4hs8tcv06Cg4laTQghubkkOJjU1Ahm/JdffnFxcQEwadIkrVYrmN3uj4hYwDD+229YvhzW1gDw8ccYMkRI4ydPnpw6dWpZWdnYsWPT09PpcglGzz8VAhg1Cmlp2L0bjz+Ozz8X2PiwYcNOnDjh7OwskUiuX78usPVui0WMWBS9Hm5u0GqhUsHHR0jLmZmZkZGRffr0KSoqcnZ2FtK0udDpdHl5ecHBwVZWVq02sIgRiyIWg64F/f13gS2vXr0awPz583uJqgBkZGQMGTLkkUceaauBBQkLwMiRAHD8uJA2NRrN9u3braysFi5cKKRd83Lq1CkAQ9oOZy1LWCNGAMCJE0La/OKLL+rq6mbMmOHn5yekXfOSkZEB4KGHHmqzhbkvSzmlooKIRMTBgeh0whisra318vIC8L///U8Yi92EoKAgACb2BFjWiNWnDwIDUVODrCxhDG7ZsqW0tDQ8PHzMmDHCWOwO3Lx5My8vz87OLjQ0tK02liUs3A6zhDobrl27FsCrr74qjLluwunTp/V6fVhYmK2tbVttLE5YNMwSJH5PT08/c+aMp6fnrFmzBDDXfWg/wLJAYQk4Yq1ZswbAP//5T3t7ewHMdR86IiwLmiCl6PWQSnHzJjQaeHvzZ+fKlSuDBw+2tra+cuWKN5+GuiGDBg3Kz8/PysrqNdMNAMTidbNmhQcF7eF5mnTt2rWNjY2zZ8/ubaq6fv16QUGBo6NjcHCwiWYWJyyg1MvrTE7OMT7PhpWVlZs3bwbw8ssv82ele5KRkUEICQ8Pt7Y2lVHGAoU1cuRIAMf5jN+/+eYbrVY7duxY03GGRdKRAAsWKawRI0aIRKJTp041NDTw0T8h5LPPPgOwePFiPvrv5pw+fRq9U1ju7u4BAQHV1dVZ/EyT7t27NycnZ8CAAdOnT+ej/24OvUvYG4UFYMSIEeDtbEhnGV555ZW2VoxwyYkTmDQJU6bg8cdx4QLv5trj2rVrRUVFLi4ugYGB7TQV7O6SkHzxxRcA5syZw3nP58+fF4lEjo6O5eXlnHfenFZ3tpmVPXv2ABg/fny7LS1zxOIvfl+zZg0h5IUXXnBzc+O88+bs2YPo6Ka9IYGBiIhAejrvRk3SwcgdlnoqDA0NdXZ2vnz5cmlpKYfdVlRUbNmyRSQSCTTL0OrONgCE4MUXsX69ED7cTQcjd1iqsKysrB5++GEAv3M6Tbp+/fqqqqqoqKj777+fw27bpK2dbWlp+OorLFwIhQLC3jjp+Ihlcbd0bvPss89u3brV3t7ez8/Px8dHJpNJpVL6gP7t378/zRbZQRoaGvz9/YuKin755ReaSJJ3KiowejTS0iCTIS8P06cjMxP0vuTXX+Oll1Bfj+eew6ZNsLERwJ3i4uL+/ftLpdLy8vJ2NyNZZjruzMzM5ORkBweH6urq7Ozs7OzsVpvZ29sbS62Z8ry9vcVGO6p37NhRVFQUFBT02GOPCfQ2pFJs2oQ5c5p2tv33vzBkn3/hBfj64umnkZQEtRo7d+JefiSdwzBcdWSLmwUK68qVK9HR0bdu3Zo1a9aqVas0Gk1JSYlGo9FoNKWlpSqVqqysTKVSlZaW1tbW5ufn5+fnt9qPvb29l5eXj4+Pl5eXr69vSkoKgNdee03QnYN0ZxslIwMjRuCHH3DffQAweTLS0hATg4MH8cgj2LeP7y3gHQ+wYHmnwvLy8kceeeTixYvjx49PTU01XWCipqZGo9Go1WrjvxUVFfRBSUmJ8YfTt2/f+++/f9++fU5OTvy/j9aYMAHp6fD1xc8/48EHmw4WFCAqCjk5GDgQ+/aBz+AvKioqNTV1586dTz31VPuteZ74EJTq6mq6ISk0NLSiy2mxqqqqLl26dPTo0R07dqxdu3b9+vWcONl5KirIuHEEIM7OZN++O8fLy8no0QQgUinhc+k9zWl49erVjjS2HGE1NjbOnDkTgK+vb2Fhobnd4YfaWvLMMwQgtrbku+/uHK+qIlOnEiB/3LidO3fyYfnSpUsA+vbt28H2liMsekvY1dX17Nmz5vaFT/R6olA05eo1ThLe0FC6ZInEzk4sFq9du5Yra42NjUeOHJHL5R4eHgMHDuz4zQwLEdbKlSsB2NraHjx40Ny+CMKaNUQsJgB58UVilCRcqVTSawu5XN7YhexzDQ0NaWlpCxYs8PT0NERNEydO7HgPliCsbdu2icVikUj07bffmtsXAfnxR+LgQAAyfToxShKelJREN8/MnDmz5h4zOhnGJ5lMZtCTn5+fXC4/cuTIPXXV44WVnp5OL/0++eQTc/siOIcPE6lUL5Esmznzr7/+MhxOS0tzdXUFMGHChI5cxLSqp4EDB3ZCTwZ6trDOnz9PqwouXLjQ3L6YiQsX3ps8GUBQUFB+fr7h8Llz5/r16wfggQceaOs6jg89GejBwlKpVLS24LRp0xq6nMa956JWqyMiIgB4eXnRBemU4uLiBx98EICPj88ff/xhOG5aT3q9nhOveqqwtFptWFgYgDFjxtxrJGF5VFZWRkVFAXByctqzZ4/heHl5Od37HxkZ2dDQQPXkY5Q8bMCAAdzqyUCPFFZdXR29YRccHCzEgrueQH19/fz58wFYWVkZz+VWVVVNnTr1ueeeE0ZPBnqesPR6fVxcHACZTMaq6xpjqIMHICEhQa/X63S6ZcuWGfTk7++fkJBgfLrkD46FlZdHALJ/f9Pj6GhuuyeEkDfeeAOAi4tLZmYm9733fL766iu642/u3Lkffvihq6urVCrle3xqCffCCgkhdCKND2HRxew2Njapqakcd21B7N6929HREQC9c/r1118L7wP3y2b8/CCV4ujRO5kTTp1CQQFkMnh5wdcXnV4ckJKS8vLLL4tEoo0bN06ZMoUrhy2PadOmHTp0KD09fcOGDejwQheO4VandJTKziZPPHFnxFqwoKlmIP3n5EQCA8mYMeRvfyOLF5MPPyTff1+TmpqalZVlohTg77//Tn+F77//Prc+Wyp0naejo6NZCsPystAvOBhOTjh9uulpRASeegqlpdBooNGgqgq5ucjNvdP+gQcaL1x4nD62sbHx9PT09fX18vKSyWR0JadIJHrrrbeqq6vnz5+/dOlSPny2PE6dOkUIiYiIMJ1kgSf4MrlsGZ57Dv37A8D8+Zg//85LWi3UapSVobgYZWVQq6HXV3h7P1pSUlJSUlJeXq5SqVR0O4oRzs7OU6ZMoTEWoyN0fOMDH/AlrLAwDBgAvb6Vl1xd4eqKu3Pg9AMO0kc6na7ZAmK1Wp2cnFxWVjZnzhwhNh9bCve0kph7uD2zlpWRYcPI5s3c9kreeecdAP/617847teiofcKL168aBbrHI9Y69fj5El4e+OFF1p5dckSHD8OX194esLXF15ekMkgk8Hbu8bd3cFEtwJkJrIwSktLi4uLJRJJQECAWRzgUlj19diwAQDaSu+TkYHDh1s5PmzYqrNn36ObYYwj9+joaHojYvjw4WKxODMzU6fTmd4fwaDQnDCRkZFiPmuCmoBLYf33v1CpEBqKCRNab7B+Pa5ehVqN0lKoVCgrg0qF0lLo9YU6na6wsLCwsNC4/eHDh6mwJBJJcHDwhQsX/vjjD5pJhmEa80bu4FZY69YBwKuvoq2Nd4MGYdCgVl/ZWFOzpqSkRK1W02idxu/+/v6GFiNHjrxw4cKJEyeYsDqCmSN3cBe8HztGAOLhQaqrueryLjZt2gRg1qxZvPRucdC1VpcvXzaXA5ydgNesAYCXXoKDqSi889D4/YSwBZh6KMXFxRqNxs3NzYx1o7gRlkqFXbtgY4MFCzjprxWCg4OlUmlhYWHLuVNGMwzZHM1YR5gbYa1bh/p6xMbelc6JW0Qi0bBhw8AGrQ5g/gCLE2FVV2PTJgCQy7vemSlo2M6E1S70kjAyMtKMPnAgrG+/RXk5RozA8OFd78wUbJq0g2RmZgKgqefMBQfZZh58EOfOYetWzJ7NiUttcuPGDXd3d1tbW61Wa6KgWS+noKDA39+/b9++ZWVlZnSjqyPW/v04dw4+Ppg5kxN/TNGnT5+goKDa2tozZ87wbqzHQiN3Go+aka4Ki84yvPyyMMkK2aRD+3SHyB1dFFZeHlJT4eCA+Hiu/GkHXisDWAbdIXJHF4X1zTfQ6/Hss3B358qfdmAjlmkIITRyN/uI1aXgvbERP/2E0FAEBXHokin0er2bm5tWq1WpVMY7MBmU3NzcoKCgfv36FRUVmdeTLo1YVlaYOVM4VQEQi8U0LOU2gbvFYPZFDQZMCevSJUya1PT4ypWmx5cuQSTCgQNNj2Ni+PawOd1qmvT48eOHDh3qDleper0+JSXl3Xfftbe37w5L1jozYoWEYMUKzj3pKN1kmrSmpiY+Pn7UqFFxcXHh4eEPPfRQUlISTxUSTVNbW7tx48aQkJBp06bl5OQ0NDTs2rXrl19+Ed6TuzCx8iEvjzz6aNPjgoKmx3S34Jw55MgRvjbRm6aiokIkEjk4OOh0OqFt3+bMmTNBQUEAnJycoqKiDBUu/Pz8Pv744xs3bgjjxo0bN5RKpSHWHDhw4IoVK+RyOQBHR8ejR48K40artCOsPn3IuHFk3DgyfPhdwmq2JZU/dDrdypUrV61aZXyQfql035zwJCYm0q2zISEh586dI4RUVlZu2LDBUHzb2dk5Pj7+woUL/PmQn58vl8sNGeeHDh2amJhIN6bq9fp//OMfANzd3Xn1wTSdHLEIIbGxZNu2psddzqneOvv27aMFFx0dHcvKygzH586dC2DdunW8WG0brVY7+/Z9q7i4uCqjzJ+EkMbGxgMHDsTExNDFKiKRaNKkScnJydym4sjMzIyLizPsQR09enRycnKzNg0NDTTHv6+vr7kS8nReWGfOkAcfJNHR5Px54u5OPvuMS7cKCwtpriIAAQEBe/fuNX71008/BfDYY491JTHwvXLq1KlBgwYBkEgkW7ZsMdEyJydHLpfTUY36r1Qqb9261RXrer2eqpb2aWtrGxcXR8fLVqmurh47diy1TktsCEznhUUImTqVREeT1aubkjIsXUq6/uOsqqpSKBT29vY0glEoFLV3lxU9ePBgQECAq6urSCTy9/dfsWLF9evXu2rVJHq9XqlU0tveDz30UF5eXss21S1WZNMAiCazBODq6iqXyzsxfuh0usTExAceeID2I5FI5HJ5UVFRq41v3LhhyJqp1WrDw8MBPPzww5WVlfdqt4tws+b9m2+IjQ0BSFwc6UpInZycPHDgQHoeiY2NbVZg4vLly9OmTaOfb//+/Q3fmUQiWbx48aVLl7r6Nlrj2rVr0dHR1CW5XN7qFUNOTo5EIomPj8/Ozm72UmNjY3Jy8qTb0zZisTgmJubAgQMdMa3VapVKpe/t0ksymUyhUJjIgqxWq8PCwp5//nnDybe0tJTGEhMnTqwVtuwvZ5spDhwgEgkByMSJpBNXRX/++achM1F4eHizK5pWh7FmMY1YLOY8pklPT6ffq4eHR0pKSlvNPvnkE4Nupk6devDgwZY+ZGRkxMfH07cAICIiYsOGDW1lTy0oKEhISKAptQGEhYUlJibW1dWZ9vbYsWP0/Lts2TLDwcuXL3t7ewOYMWOGkCmAudxif/Ys8fUlAAkNJR0vZlNRUSGXy2k06ubmplQqm71/08MYIeTixYvGMU1gYKBSqWwWWd8rer1+xYoVNFXE2LFji2nF77bpoA8ajUahUNBqRwC8vLwSEhJUKpWhwR9//NEyNu/4T2XPnj02NjYAjK+js7KyaNLyBQsWdLCfrsNx7oaCAnL//QQgPj7kzJl2Guv1+sTERFpUQywWx8XFXbt2zbiB6WGsGWVlZStWrOhPE9zcjmk6V62ppKSE1lClp792hwoDFRUVSqWymQ8t06xXV1d/+eWXQ4YMoc3s7e3nzZv36aefTri909fW1vb555/PysrqhPPfffcdrdNhnMjvt99+o6JXGJff4RPuk9v+9RcZNcpQ5KzNn9qpU6cMW0/HjRvXrLJSu8NYW+h0uu3bt48aNYr2bGNjExsbe09ThQcOHKDnDk9Pz84lpKyrq9u+ffvo0aOpD1ZWVm3FVUeOHImNjaXjIv2Bubi4dPr3YGDdunX0vRtfTScnJ9PPc/Xq1V3pvIPwkjW5tpbMmkUcHEhExKKtW7e2bPDll1/SwKh///7btm0zfqndYayDZGRkxMXF2dxefxgZGdlumFJfX69QKGiyg0cffVStVnfCbid8uHTpEq0AEB0drdVqu2iU8uabbwJwcHAwrjGRlJQkEonEYnGzz5wP+ErH3dBA/v3vHVQcLX8iJSUlHh4ecrn85s2bxsdND2OdQK1WKxQK99vrxby9vRUKRatKvXr1Kh1jrK2tFQoFhzNkNK7y8PAw4cOaNWsALFq0iCujer3+xRdfpKfjM0ZByYoVK+hgts+4lCYP8JvnXalU0gGgZZWzZoGtRqOJj4+njX18fBITEzm8uKutrU1MTAwNDaVfrZ2dXVxcnHEEs2vXLjc3NzqC8nSLraqqasOGDYbpKH9/f+M3+OOPPwKYNm0ahxYbGhqefvpp+nkWFBQYjr/++usAHB0djx07xqG5ZvBeQOCHH36g19hPPvlky1lEQkhdXZ1SqaSX1jY2Ni2HMQ4xjmnoNdf333//yiuv0PPy9OnTBahzQX344IMPjA/SHRDh4eHc2tLpdLSEx+DBgw3z73q9ft68eQDc3d1bTrxxhRCVKQ4dOkR1M3LkyGangLS0NMOPeNKkSX/++acA/uTk5CxatMjZ2Rm3sbOzW7t2rZD59ZtRUlICwMPDg/OetVotDeDCwsIMk6sC3EwUqOTJ+fPn6UR5SEgIfSdFRUXGdwONSwsJQ0VFxccff0zl9euvvwpsvRl6vZ6O612cfmuVsrIyuh5kwoQJhvn36upqWr8pICDARBb0TiNcLR2VSjV06FAavRrmoFu9GygkdDLJuOqauaB3uHNzc/noPD8/nyY2Mp5/v3HjBv1G+LiZKGiRpoqKivHjx9MJQAAxMTFt1WgUDHofsOXKE+Ghn0xaWhpP/Z87d47Ov7/00kuGgyqViqY6mj17NrfmBE1Q2adPn9TU1KSkpM8+++zo0aMpKSmGG8nmgs6SG/a0XL58ee7cuXQSyCyeNEuWySGhoaG7d+92cHDYunVrfn4+Pejj47Nt2zZbW1tfX1/S5WQLxghds4Be6gts1ATNhEUnJoKDg1cIvqq/mSd8MGbMmB07dshkMuMcnJs2baqrq8vNzeU2mZYZimF0K5p9nXQENcumPAGEBeCJJ54wfpqdnf31119bW1tz/kMyT67m7kOzr9PFxUUikdy6devGjRvm9UQYXnvttYaGhkWLFoWEhHDbMxNW88jGLF+wWeympKTs379fKpUuX76c8857u7D69esnEolUKpX+dt0f8wqLv+C9GQ0NDfQa5e2333bnIfdGbxeWnZ1d37596+vrS0tL6RGBv2ADUqnUxcWlsrLy5s2bApj7/PPPs7OzBw8evICfhMS9XVhoEbCba8QCQMsqCWC6oqLi3XffBbB69WqeciMyYTVXkhmFJdhg+c4775SXl0+cODGGt9wbTFjdTlh8m87Nxblz0U5O7oY9IHzQ2+ex0PuE9cYbOHTosVdeKQ4Ls+fPChuxmp+AaKBDt+WYxRNehfXrr0hOhosLlizhUVVgwkKLr9PR0dHd3V2n0127ds28nnCOXo/XXweApUshk/FkpAkmrFa+TkudI/3qK2Rmws8Pr77Kk4U7MGHBx8fH2tq6pKSkrq6OHjHXHUODXT7OwpWVUCgAYOVK2PN7GgSYsABYWVnJZDK9Xq/RaOgRYUasmzdvPvPMM0lJSYYjjo6Obm5utbW15eXlnJv74ANoNBg5Ek8/zXnfrcCEBZjjwvDkyZNDhw7dtm3bkiVLamtrm3nC+VTWlStQKiESNf0VACYsQFhhEULWrFkzZsyYgoKCyMjIw4cPGzKF1NfX19TUAJg3b96SJUt27tx59epVTowmJKC2FnPmQLBKKGweC2gxTgQGBj7++ON0PTi3/PXXX3Pnzt27dy/NCvHRRx8Z7qgUFBTMnj07NzfX09Pz7NmzZ8+epcddXV1DQ0Mjb2PY1NRx1Grs2QNHR7z/PpfvpR24XencQ+F8I3KrHDlSScNzd3f3Zqvsf/zxR7og/b777vvpp5927969fPnyqKgoQ14aAz4+PgsW/Oedd8jevaTjm2sKC8nOndy/IxMwYRHCz0ZkY/R6olQSGxsyfvxbw4cPz8/PN7xUU1Mjv11BdMaMGS13zKpUquTkZIVCERMTQ/fpjx//Dk2hCBCZjMTEEIWCJCcToyyt5ocJixDeNiJT1GoycSIBiFhM/v3vBprbmHLx4kV6wrWzs1Mqle3umNXr9bm5uTt3qv7v/8i4ccTFhRgURv8NGkT+9jeyfj3JyyMA2b+fEKPsnq3m/uQJJixCbm9EdnJyOn78OLc9HzxIZDICEE9P0iwNR2JiIt0uGxgY2OmNjSoVSU4mCQlk9Gji5NQkr6gokpdHQkLIxImEMGGZEb1en5SURHM6mE7i2HHq64lCQcTipvSZxjmRKisbn3/+eXr6mzNnDlebRevrSVYW2byZJCe3XueBCcsMlJWVLVmyxLBI18fH57333ivrQthy8SJxcCDW1uSDD4hxop0LF0hoKBk37lUHBwelUsmB663Rap2HVitC8AQT1l3QfYWGJI50F2Sn03Rt2UKa5UT6/HNib08AEhmpy87O4cDjNmi1zgMbscyMIVs/zdcFYOLEiSkp6V1JxqbVktmzm2KguDjCQ+6Pu2hZ54EIKyw2894KtFpJSkpKbm5uQkKCVCo9dOjQRx+5BQRg5UpUVNxzhxkZiIjAtm2QSLBlC5KScDu9Mu+EhWHAAIFs3QWPorUUtFrt6tVrhgxppOONREIWLyYdLFdAZ7Bsbenpj7RW1MIyYcLqKI2N5MABEhNDRKKmSalJk0hysqkqL9eukehoAhCRiMjlXarZ0eNgwrpnLl4kcjlxdGwKmAIDiVLZesw0YwYBiIcHabuohcXChNVJysrIf/7TNPkJkIAAkpPTfLI7P5/ExJA26ilZOCx47yR9++Ktt3DlCrZvx6hRePJJiMXNixr7+SElBf36mc9L88GWzXQJW1vExiI2FnV1KCyEnx+kUhw9Cm9vc3tmbtiIxQ2GfepLl+LDD83qSveACYtjgoPh5ITTp83th7lhwuKeZcvwwQfmdsLcMGFxj9kmu7sTIiL4RnJGb4CNWAxeYMJi8AITFoMXmLAYvMCExeAFJiwGLzBhMXiBCYvBC0xYDF5gwmLwAhMWgxeYsBi8wITF4AUmLAYvMGExeIEJi8ELTFgMXmDCYvACExaDF5iwGLzAhMXgBSYsBi8wYTF4gQmLwQtMWAxeYMJi8AITFoMXmLAYvMCExeAFJiwGLzBhMXjh/wGN8ZJEPGd2GgAAAABJRU5ErkJggg==" alt="Mol"/>

>  <Name>  (29) 
BRAF_HUMAN_3OG7-A_alignment_L1F003::BRAF_HUMAN_3OG7-A_alignment_L1F008::Q9BJF5_TOXGO_3MA6-AA_alignment_L1F010::MP2K1_HUMAN_3DY7-A_alignment_L2F002::PDPK1_HUMAN_5HKM-A_alignment_L1F004::

>  <score_inter>  (29) 
-29.7678

>  <best_rmsd>  (29) 
1.44

>  <Lfrag>  (29) 
(30306, 1076, 1239, 10760, 8749)

>  <SA_score>  (29) 
3.55

>  <QED>  (29) 
0.72

>  <LogP>  (29) 
3.4

>  <clogp>  (29) 
3.4

>  <NAR>  (29) 
3

>  <NCA>  (29) 
0

>  <nrot>  (29) 
4

>  <TPSA>  (29) 
83.7

>  <HBA>  (29) 
4

>  <HBD>  (29) 
2

>  <NRB>  (29) 
4

>  <NHA>  (29) 
23

>  <RoF>  (29) 
0

>  <Frag>  (29) 
0

>  <Lead>  (29) 
1

>  <Drug>  (29) 
1

>  <PKI>  (29) 
1

>  <PAINSA>  (29) 
0

>  <PAINSB>  (29) 
0

>  <PAINSC>  (29) 
0

$$$$

     RDKit          3D

 25 28  0  0  0  0  0  0  0  0999 V2000
    4.8204   10.3321    1.0501 C   0  0  0  0  0  0  0  0  0  0  0  0
    6.1354    9.4967    5.3442 C   0  0  0  0  0  0  0  0  0  0  0  0
    4.7419    9.5565    5.4153 C   0  0  0  0  0  0  0  0  0  0  0  0
    3.8857    9.7848    4.3950 N   0  0  0  0  0  0  0  0  0  0  0  0
    6.7239    9.6899    4.0858 C   0  0  0  0  0  0  0  0  0  0  0  0
    3.8886   10.2030    2.0422 N   0  0  0  0  0  0  0  0  0  0  0  0
    6.0837   10.1719    1.5784 C   0  0  0  0  0  0  0  0  0  0  0  0
    5.8927    9.9313    2.9784 C   0  0  0  0  0  0  0  0  0  0  0  0
    4.5221    9.9605    3.2242 C   0  0  0  0  0  0  0  0  0  0  0  0
    7.3325   10.2372    0.8266 C   0  0  0  0  0  0  0  0  0  0  0  0
    8.4401   10.0888    1.3379 O   0  0  0  0  0  0  0  0  0  0  0  0
    6.3347    9.8593   10.5839 C   0  0  0  0  0  0  0  0  0  0  0  0
    7.5378    9.3942    9.9602 O   0  0  0  0  0  0  0  0  0  0  0  0
    7.1423    9.8750   -0.5612 C   0  0  0  0  0  0  0  0  0  0  0  0
    6.7741   11.1745   -1.2851 C   0  0  0  0  0  0  0  0  0  0  0  0
   11.5033    8.9764    4.9093 C   0  0  0  0  0  0  0  0  0  0  0  0
   10.2873    9.6060    5.3271 O   0  0  0  0  0  0  0  0  0  0  0  0
   11.2364    7.4814    4.8279 C   0  0  0  0  0  0  0  0  0  0  0  0
    9.8889    7.2959    5.4737 C   0  0  0  0  0  0  0  0  0  0  0  0
    9.2305    8.6583    5.4371 C   0  0  0  0  0  0  0  0  0  0  0  0
    6.4493    9.4884    7.6332 C   0  0  0  0  0  0  0  0  0  0  0  0
    6.9932    9.3129    6.4248 C   0  0  0  0  0  0  0  0  0  0  0  0
    8.2903    8.8663    6.6230 C   0  0  0  0  0  0  0  0  0  0  0  0
    8.5165    8.7760    7.8845 N   0  0  0  0  0  0  0  0  0  0  0  0
    7.3719    9.1695    8.5343 N   0  0  0  0  0  0  0  0  0  0  0  0
  1  6  1  0
  1  7  2  0
  2  3  2  0
  2  5  1  0
  3  4  1  0
  4  9  2  0
  5  8  2  0
  6  9  1  0
  7  8  1  0
  8  9  1  0
 10 11  2  0
 12 13  1  0
 14 15  1  0
 16 17  1  0
 16 18  1  0
 17 20  1  0
 18 19  1  0
 19 20  1  0
 21 22  2  0
 21 25  1  0
 22 23  1  0
 23 24  2  0
 24 25  1  0
 13 25  1  0
 22  2  1  0
 23 20  1  0
 10 14  1  0
 10  7  1  0
M  END
>  <Smiles>  (30) 
CCC(=O)c1c[nH]c2ncc(-c3cn(OC)nc3C3CCCO3)cc12

>  <MW>  (30) 
340.2

>  <2D_mol>  (30) 
<img data-content="rdkit/molecule" src="data:image/png;base64,iVBORw0KGgoAAAANSUhEUgAAAMgAAADICAIAAAAiOjnJAAAABmJLR0QA/wD/AP+gvaeTAAAcp0lEQVR4nO2daViTx9rH7yQEZBUQEVTq3qICKlbAotQq2iq41DYerZfi0oOiNm3douf0Pbi1xrW0emqx6iktcNpo61YrdbnqEa21QUXBBRWiIMomBAwIIcn9fhiMETUk8EwIMr+LD/HJ5L6H8Hdmnnlm/sNDRGAwuIbf3BVgvJgwYTGowITFoAITFoMKTFgMKjBhMajAhMWgAhMWgwpMWAwqMGExqMCExaACExaDCkxYDCowYTGowITFoAITFoMKTFgMKjBhMajAhMWgAhMWgwpMWAwqMGExqMCExaACExaDCkxYDCowYTGowITFoAITFoMKTFgMKjBhMajAhMWgAhMWgwpMWAwqMGExqMCExaACExaDCkxYDCowYTGowITFoAITFoMKTFhNQi6Xq1QqtVrd3BWxOpiwGsmVK1cmTZoUFBQ0bNiw0aNHq1Sq5q6RlYEMM8nNzY2KiuLz+QDg7Ozs4uICAEOHDi0vL2/uqlkRTFhm8ODBg9jYWHt7ewAQCoXR0dGFhYXXrl3z8fEBgMDAwKKiouauo7XAhGUSarU6Pj7e09MTAHg8nkgkunnzpv7d27dv9+rVCwB69+59586dZqyn9cCE1RA6HSYllQ4fzufxAOCNN96Qy+VPlyooKAgICACArl27Gmqu1cKEZZTjx3HgQARAgESR6NChQ0bKlpaWhoSEAIC3t3dGRobF6midMGE9hytXUCQiksJOnTA+HjWaBj+kUqnCw8MBwN3d/ezZsxaoptXChPUUd+5gdDQKBAiATk4okeCDB6Z/urq6esKECQDQtm3bU6dO0aumlcOE9SRJSWhvjwBoa4tiMRYXNyKGWq2eNGkSADg4OKSkpHBexxYBD1v50b06HSxZAlVVUF0NQUEwYgT4+cGbb8Lnn0PPno2OqtVq586du2PHDltb2+Tk5HfeeYfDKrcMmlvZzU1iIsbF1b2OisKMDMzN5SSwTqdbuHAhAAgEgl27dnESswXR6h/pXLoEwcF1r4ODISMDfHw4Cczj8TZt2iSVSrVa7ezZs7/44gtOwrYUWr2w/PxALq97LZeDnx+34SUSyZYtWwDgo48+WrlyJbfBrRk2xtLB4sWgVkN1NfTtCx9/TCPJ9u3bY2JidDqdRCKRSqU0Ulgdzd0XWwdbtqCLC65aRS9DcnKyUCgEgAULFtDLYj20+q6Q4OoKFRWQnk4vw5QpU/bu3SsUCsvLy+llsR6YsAAAoH9/AKAqLADo0aOHVqvdvXt3UVER1UTWABMWAAD4+kKbNqBQAM3mZN26dTqdbubMmWSVxIsNExYAANjYgJ8fIMLFi5Qy5OXlJScnCwQCMrnV0kFEjUZjpAAT1iMo94YbNmxQq9VTpkzp2YQJfevh3Llzbm5u77///vMKMGE9ol8/AKDUYt2/f3/Xrl08Hk8ikdCIb3lSU1ONL/NnwnoEzRZr8+bNlZWV48aN8+N6Ara5SE1NBYChQ4c+r0CrnyDVo1JB27ZgYwMPHoCtLYeBKyoqunTpolQqT58+/dprr3EYublARC8vr6Kiouzs7O7duz+zDGuxHuHklDhhwuygoOtZWdwG/uqrr5RK5RtvvPFiqAoAsrKyioqKvL29n6cqYMIy5IBAsOvUqT8vXOAwZnV19ZdffgkAy5cv5zBs80L6wbCwMCNlmLAe069fPwC4yOn4fdeuXffu3RswYABZsvxicOrUKQAYMmSIkTJMWI/p378/AKRzN37XarWbN28GgE8++YTH43EVttlpcOQOwB5CG3Dnzh0AcHNz0+l0nAT87rvvAMDX11er1XIS0Bog31Lbtm01RneXsBbrMZ06dfL09CwrK8vNzW16NERcv349ACxbtozsx38xIM1VaGioQCAwUuzF+YU5gQyzOOkN9+/fn5mZ6ePjM2XKlKZHsx5M6geZsOrB4TCLNFdLly615XRWDABAp4NFiyAmBmbOhG3bOA7eEKaM3AHYGOtJEhMTAWD06NFNjHPs2DEAaNeunUql4qRiT/D0BhBLUVZWxufz7ezsHj58aLykDX2JtySEQqGDg8Phw4ft7Ow6d+7c/Um8vb07duxoSpy1a9cCwMKFCx0dHbmv5aVL8Pbbda/JBhDypOibb2D8eKC5Juf06dM6nS4oKKhNmzbGSzJhPeby5cvz5s2rqqpydnZ+8OBBTk5OTk5OvTKurq5du3bt9hTE24ggl8uPHz/u4uIyb948KhUlG0BCQkiyunX6//kPREfDpk1w7Bh07kwlr8kDLGDC0pOdnT1q1Kj79++PGzduz549arVaoVAoFIqcnBzy4tatWwqFQqlUpqenPz0I8/Ly0ovs8OHDADBv3jxXV1cqdZ06FRYvhgULoLoaAgPB3x8AICIC+veH9HQYMgSOHoVevWhkNl1Y7CE0AEB+fv7QoUMVCsXw4cMPHTpkpJ0vKysjLdndu3fv3btHXl+7dq2yslJfxsXFxcXFJS0trUOHDpao/dmz8OqrIBCAUgkREfDHH9ChAxw5AgEB3Oapqalp27ZtbW1taWlp27ZtGyhtiSGfdVNUVNSnTx8ACA4OrqioaEQErVabl5d38uTJhISEFStWrF692vjkIZf89hva2eH48VhdjYioUuGoUQiAbm545gy3qf73v/8BQP/+/U0p3NqFpVQqBw4cCAD+/v73799v7uqYz9mz6O6OADhmDFZVISLW1ODEiXVWOceOcZhqzZo1APDBBx+YUrhVC6uyspIMF3r16nXv3r3mrk5jOX8e27dHAAwLQ2KwW1uL772HADpX1zPc2d28+eabACCTyUwp3HqFVVNTM3r0aADw8fG5detWc1enaVy9ip07IwAOHFhnvaTVamNiVgcF2dramigF46hUKmdnZwDIz883pXwrFZZGoxGJRADg6el57dq15q4OF9y6hT17IgD27o137iCiTqdbsmQJAAgEgh07djQuanFxcUJCgkgkcnZ27tix41tvvWXiB1ujsHQ63axZswDA1dX1woULzV0d7sjPxz59EAB79Sq+fZtcI1YRPB5v8+bNJobR6XTnz59ftWrVoEGD9I/PeTxeSEiI6TclrU5YOp1u7ty5AODs7PzXX381d3W4prQUg4MPvf66t7d3ZmYmufbvf/+b6EMikRj56MOHD48ePSoWi30MjJzs7e3Dw8Pj4uLy8vLMqkirExbZgGVvb//77783d12o8LC8nNyReHp6pqenk4vff/+9jY0Nuaert9qssLBQ39np9eTp6Tlt2jSZTPbAHP9VQ6xaWIcPo6cnlpUhIkZEcBBw9erVACAUCn/55RcOwlkrlZWVb731FunrT58+TS7KZDKyzmLlypWImJmZKZVKQ0NDDZe29unTRyKRpKamNn2po7ULa+ZMXLQIETEiAouLMS4O9+/HS5fMMjKuY+vWrWQk+9///pfzqlobNTU17777LgA4OjoeOXKEXNy3b1/nzp1nzJjRqVMnvZgcHBxIZ8ftmRrWLqwtW3DOHMzKwogIPHGizned/Hh44KBBOGkSSiT49dd4/Pj169ev19TUPDNUQkICn8/n8Xjbt2+38G/RXGg0GnKPYmdn99NPP5WUlBg+FO/Spcv8+fNTUlKqyZQ917QAYd27h1OmYEQEZmbi/Pk4Zgz27o1t2jwhMgAcMGARAPD5fB8fn7CwsKioqBUrViQkJJw8eXLnzp1khLFx48bm/p0sik6nW7BgAen9x4wZY2Nj06NHj88+++zSpUu0U1u1sHbswC+/RET87DMMCqr/7t27ePo0Jibi6tU4axZOnLigW7duRED1cHd3B4BVNA37rBmpVOrg4ECOkTpx4oRlklrv6obKSujSBTp2hBMnwN3d1E9pNJq8vDyFAZcvX7506ZK3t3d+fj7N+lo1V65cCQgI4PP5SqXSwcHBAhmtdz1WfDzcvw+9ej1DVTNmgKMjdOv2+MfNre4tGxsbsihKX7impsbZ2bmwsLCqqsoy36kVkpeXp9Vqg4KCLPYNWKmwamuB+KJ/8skz3kpKgnqmX6+9Vvbw4Qj9UjuyyLNHjx52dnZ2dna+vr4ZGRkZGRnBekv3VobpC/S4wpiwSktL3dzcmmULb0IC5OZCQACMGfOMd3/+GXJyQKF4/MPnF124cOHCk7YLiYmJU6dOBYD+/ftnZGSkp6czYVks43OFdfny5YiIiOnTp69atcpitSFotbBhAwDA8uXwtKqFQhg7tv7F4mJvheKsfgExoUePHuTdfv36ff/999yaMrQg1Gp1Wloaj8ezqN3N80b1KSkpNjY2PB7v22+/tcx9hJ4ffkAA7N4da2u5CUg2Yw0ePJibcC0NshPQ39/fkkmNTTd88803ACAUCo9xuhCxQQIDEQA5nMgsKSkBAEdHxxfJQ8F0yF60mJgYSyZtYB5r0aJFAODu7m6xRUuHDiEAenlhQzsizYM8sX9Bll6ZSUREBAAkJydbMmkDwtJqtW+//TYAdOvWrbCw0AIVGjIEAXDTJo7Djh07FgB++OEHjuNaPVqtlswP53J0XJ6JNODdwOfzk5KSQkJCFApFZGRkVVUVxeEewJkzcOoUuLvD3//OcWRiytAKx++ZmZmlpaVdu3b14ei4PBNp2BTE3t5+7969L730klwu37ZkCdCcqV+9GgDggw/AYGkQN3BoI9OysPxEQx0mtmwZGRlrw8J0jo74z39SajzT05HHQ0fHxh3E3ADZ2dkA4O3tzX1o62by5MkAEB8fb+G85jyETklBGxsEwK+/plGVv/0NAepWX3GOTqcjm3cLCgqoJLBWSA945coVC+c1c3XDjh0IgEIhtzshEbG8HN3c0M4OOV1t9gTE5bdVHStPTE08PDy4Mr80HTON12bPhsWLobYWJk6EzEwOe2QXF1Ao4OefwWBtI8dw7l1r/ZAB1pAhQyz/XM58R7/162HyZKiogHHjoLCwielTUqBDB1AqAQCmTn32k0GuoOG2beU028i9McLi8WDXLggJAYUCxo6Fxk5AVFXB2bNQUwMREbBmTeNimAdpsS5wej6AlWOqrSMFGuVBam8P+/ZB164gl0N8vIkfKiuDU6fgiy9g+nTo2xdcXCAkBG7cgMBAUKng+vXGVMQs/Pz8bG1tr1+/bvzYKs4pLy8nW/gtmRQASkpKsrKyHB0dBwwYYOHU0Pj1WB06wC+/QHIyfPjhswvodHDzJqSnw4ULcPHipOrvdv/uYfi+UAh9+4JaDW3awIoVQOl0yLt375aUlAQEBACAra2tr6/vpUuXMjMzQ4gdHmUePny4cuXKxMREjUbj6em5ePHi995775mLp2mwe/duRAwODiaHnFuapo7+tVpcuBDnzsUZM/CrrzAlBWNicPBgdHQ03Oqw5PWzzs4YGorR0RgXh6mpdZY7ZLsEGqxql8nwwIGmVgoRVSqVVCp1dnYOCAjQP3uePn06AGzbto2DBA3x559/vvzyywAgFArbtWtHvu2ePXtu376d0sYYglarPXr0qEgk4vP5PXv29Pf3r+VqlYg5NFlY9Rx858x5rCcfHxw7Fv/v/3DPnqqce6bc8GZkoK0tCoXYlAemarV6y5Yt7du3BwAej/fOO++UkT2viJs2bQKAWbNmNT66CdTW1kqlUtJO9O3b99y5czU1NQkJCb6+vkReHTp0iI2NVSqV3OYtLi5et26dfll2mzZtiLXu3LlzuU1kCk0W1tKlj53jvvoKV6/GjRvx2DEsKWlcPKkUAZDHq9ufYy4HDhzo9ch+Mzg4+OTJk/q35HJ5YGCgu7u7ra3ttGnTrl692rgaGufKlSuvvvoq0bRYLDZsnLRa7YEDBwYNGkSq5+LiIpFIShr7RRmSlpYWHR2tX8/eo0cPqVRaXFwsl8vJRcvve2uysL777rEEZs5ELjasSaXI4yGPhxs2mPGpM2fO6O+rX3nlFZlMpp8VzM7Onjx5MpnLcXJyImd18Pn8SZMmnT9/vukVJuh0uvj4eNJIdOnSxYg3RGpqqv4wMEdHR7FYbK7lBqG6ulomk4WGhpJQfD4/PDxcJpMZesLs3r2bz+fz+fyffvqpESkaDRdjrI8/xvnzcfbsuuESF2zbhnw+AqBRf5Q6rl27JhKJiG48PDzi4uL0o4r79+9LJBJiVmtraysWi4k7rVgs1htoh4aGHmjysO727dvDhw8nAUUiUWlpab0CS5cu3bx5s+F5AqmpqZGRkaTapBE1fblYdna2RCLx8Ki7H3J1dRWLxTk5Oc8sTBb62dvbn+HaldQI1rthNSkJhUIEwPnz8XkLP4uLi8ViMbnPcnR0lEgk5cQrEbGmpiYuLo4YYvP5fJFIVO97LywsjI2N1bv/Enk17tGHTCYja57at2+/d+/epwvcvn2bDLnatWu3cuVKQ7PTixcvTps2jfwKfD4/MjLSiLmSfmCuPyBp4MCB8fHxlZWVTxc+cuTIH3/8QV4T5yYvLy+LeRdar7AQ8eef0c4OeTxcvvy3epZfKpXqX//6F+l3bGxs5s6dqzcR1Wq1Mpmsa9eu5KsPDw830t+Vl5dLpVL9XZu/v39CQoLpt1FlZWVkIxAAjB492oiNYmpq6ogRI0hJJyenet0faUT1NuChoaH1loMrlcq4uDj9Ubl2dnYikejUqVNG0gmFwvbt22dnZyOiWq0eOXIkAPTp00d/K0MVqxYWIv72G4aHHwSASZMmqdVq/fXS0lLSSISHh2cYHCZz9OhRMsNO7shMtCtSqVRxcXGdHx3o0K1bt7i4uCoyI/J8UlJSiG2Ls7OzietSjHd/BQUFTzeicrnccGDevXt3MjA3nkij0ZBFs76+vqRfLi8v9/f3B4BRo0ZZYALC2oWFiGfPniUaGjNmjOEfOzk52fC/bFpamn6U4+PjEx8fb67ZuumTAlVVVWKxmOhj8ODBN27cMCsR6f709xCRkZFyuVz/bklJSWxsrPuTG8D5fH5ERMSvv/5q+n6QiooK8ng0LCyM3JwqFApypsHs2bPNqnAjaAHCQsTz58+TeamwsDD9KEpPbm5udHQ0cUN0c3OTSqUNnk1lhAYnBc6cOUNmNIRCYWxsbKPPCsjOzjbs/sLDw/UmaYj44MGDjRs3Ojk58fl8sVhMejRzyc/PJ83wjBkzyBW5XE7GD+vXr29ctU2kZQgLEa9evUq+o4EDB+o7gno3fdHR0UVFRVxlfHpSQKFQxMbGkpbGz8+PE2PcvLy8jz76SH9IWFhYWFpamv7dnj17AsD169cbHf/cuXNOTk4AsGbNGnJlz549xCqMqgFdixEWIt66dYt80b1791YoFPqbPh6PJxKJGvd/ukFSU1PHjBlDej1yZycQCJYtW/Y8h7fGUVxcrO/+DLtF8kzTsCVrBIcOHRIIBDweLzExkVxZt24d7QmIliQsRMzPzyfn3uh7kJEjR1rAUvvixYsTJ050c3NzdXU1ci/WRCoqKuptUCMD8H379jUx8ueff06+NL1GY2JiAMDDw+PmzZtNDP5MWpiwELG4uPj111+Piorq27fvwYMHLZa3oKCAzFRZLCMiEq/HRtv/G0Ks/dq1a0c61tra2lGjRpHmn8YERMsTFqG6utrC++U1Gg2fzxcIBJbMS8zD165d2/RQGo1m3LhxAPDKK6+QCYiKigqyoGjYsGHc9uxo9pp3q8HOzk5/aIJlEAgErq6uWq22rKwMAHbu3NmlS5c1lBe/koc2xcXFTQ8lEAiSkpL69++flZU1YcIE4kf366+/durU6cSJE6Rn5JCWKqxmgUx5kD9zbW1tbm5uXl6eBTISU5Om4+TkdOjQIR8fn5MnT5IJiE6dOu3du9fBwWHXrl3ffvstJ1kITFhmYCgsw9eWycgJHTt23L9/v5OTk6urq06nA4BBgwbNnDnT2dnZ29ubqyxgtVaR1olhx8RtW2JKRq4YMGDAxYsX9Y8dS0tLydEmpaWlHGZhLZYZGIqphbZYBL2qAGDZsmXkRptsxucKJiwzMPwz02hLnpeRXrsol8t37txpa2u7bds2bje1MmGZgaGY3N3dBQJBWVmZpp6BM6c4OTnZ29tXVlbSMJDSarVz5swh52X27t2b2+BMWGZg2H4IBAI3NzedTsft0ORpiJppNFpbt269cOHCSy+9tHz5cs6DM2GZQb0RT8sdvwNAQUHBihUrAGDr1q36R+AcwoRlBs8UVgsdv//jH2uVSuW4cePGPm1uzgVsusEM6jUelhQWt+3i8eOwd2/c8OFBX3wRymFYQ5iwzKCekix5Y8hhFrUaPvgAlEpeePjURxsDuId1hWZgb2/v6OhYU1NDbEUs02JxLt8NG+DqVXj5ZVp+GQQmLPN4+qkO54P3GzdurF+/vl5GrrLk5sLatQAA27aBnR0nIZ8NE5Z5UJ0jRcSvv/56wIABEonk4MGDT2dsOgsWQGUlTJ0Kj/ad0IIJyzwMxdSnT5958+aR8+KbTmFh4fjx42NiYiorK0UikX7jPFmlc+LEiVWrVp04caIpM6X79sHBg+DiAgYNIjW4Xd71wkOMkDg/uEom2002zbZr1+7HH38kFzUazZo1a4RCoX4dNgDY2NgMHDhQLBbLZLIGdxcaUlmJ3bohAIdGCMZgwjIPcrjQBrPsSoyiVGJ0NA4btgYARo0adeeRa3ROTg7xOOHxeFFRUUlJSR9++GFgYKB+cz0A8Pl8Pz+/f/7zclISNugqsnEjAmBgIDZ2u5p5MGGZBzHYGD58uKG9R6M5ehR9fBAA27bV7Nz5o945IiEhgezZ8vLyqreZW6VSpaamSqXS8PBwe3t7gUDg4qIkfmTe3igSYVwcpqU9w+2ithY3bcKzZ5tea5NgwjKPnJwcYtbg4eERGxtraO9hFg8fokRS56gTHIxZWXXXCwoK9FPhIpHIePyampozZ85LpRgZiW5uhg6K6OGB48fjp5+ipyeSrRIREYiIhw8/NocaMaJxdTcJJiyzSUlJ0R9V6uzsvGTJkrt375oVQaXC3r0RAG1t8dNPH/dN+/ffJCMtd3d3/UjLdLKzMT4ep02rG0sB4OLFOHNm3WEfTFgtg6ftPbL0zY4JxMRgnz547lzdP8lIi8fTDRo0ZuTIkXeafD5HTg4mJGByMm7ZgnPmYFbWY2GFhOCcOThnDg4a1MQkxmDCahLnzp179913yX4hGxubJUvSTLQ0rKx8fNKnfqTl6IjffPOAw+NJiHfwvXs4ZYqlWyw2j9UkAgMDd+/efePGDbFY7O7eLT4+MCAARo6EP/5o4IMODtCmDVRXw7Jl8OabkJcHwcFw/jy8/74T58eTeHmBvz9QfvL0FBRF28rIza0Si9HBoW58M2wY/vabsfJ//YW+vgiANjYokaCB+deLABMWxxQXY2wsurvXyatfP0xIeMbU0Zo1dUf09e2L3PnrWhGsK+QYDw9YsQIUCli3Dry84OJFiIqCsLD6xWprQauF6Gj46y9ojhNJqMNDi5/x0npQq+GHH+DTT2HKFAgJgagoyMoCV1eIjIS9e+HcObDIwSvNAxMWdTQaUKvh5EmQycDdHTZuhMhI+OWX5q4WZVhXSB0bGyDOtBY758waYEuTLQq9c86sDdZiWZTmmVJqDtgYi0EF1mIxqMCExaACExaDCkxYDCowYTGowITFoAITFoMKTFgMKjBhMajAhMWgAhMWgwpMWAwqMGExqMCExaACExaDCkxYDCowYTGowITFoAITFoMKTFgMKjBhMajAhMWgAhMWgwpMWAwqMGExqMCExaACExaDCkxYDCowYTGowITFoAITFoMKTFgMKjBhMajAhMWgAhMWgwpMWAwqMGExqMCExaACExaDCkxYDCowYTGowITFoML/A+mmuDU8rAVFAAAAAElFTkSuQmCC" alt="Mol"/>

>  <Name>  (30) 
BRAF_HUMAN_3OG7-A_alignment_L1F003::BRAF_HUMAN_3OG7-A_alignment_L1F008::TGFR1_HUMAN_2WOT-AA_alignment_L1F008::Q9BJF5_TOXGO_3MA6-AA_alignment_L1F010::MP2K1_HUMAN_3DY7-A_alignment_L2F002::PDPK1_HUMAN_5HKM-A_alignment_L1F004::

>  <score_inter>  (30) 
-26.1968

>  <best_rmsd>  (30) 
1.14

>  <Lfrag>  (30) 
(30306, 1076, 869, 1239, 10760, 8749)

>  <SA_score>  (30) 
3.656

>  <QED>  (30) 
0.72

>  <LogP>  (30) 
2.9

>  <clogp>  (30) 
2.93

>  <NAR>  (30) 
3

>  <NCA>  (30) 
0

>  <nrot>  (30) 
5

>  <TPSA>  (30) 
82.0

>  <HBA>  (30) 
6

>  <HBD>  (30) 
1

>  <NRB>  (30) 
5

>  <NHA>  (30) 
25

>  <RoF>  (30) 
0

>  <Frag>  (30) 
0

>  <Lead>  (30) 
1

>  <Drug>  (30) 
1

>  <PKI>  (30) 
1

>  <PAINSA>  (30) 
0

>  <PAINSB>  (30) 
0

>  <PAINSC>  (30) 
0

$$$$

     RDKit          3D

 25 28  0  0  0  0  0  0  0  0999 V2000
    4.8204   10.3321    1.0501 C   0  0  0  0  0  0  0  0  0  0  0  0
    6.1354    9.4967    5.3442 C   0  0  0  0  0  0  0  0  0  0  0  0
    4.7419    9.5565    5.4153 C   0  0  0  0  0  0  0  0  0  0  0  0
    3.8857    9.7848    4.3950 N   0  0  0  0  0  0  0  0  0  0  0  0
    6.7239    9.6899    4.0858 C   0  0  0  0  0  0  0  0  0  0  0  0
    3.8886   10.2030    2.0422 N   0  0  0  0  0  0  0  0  0  0  0  0
    6.0837   10.1719    1.5784 C   0  0  0  0  0  0  0  0  0  0  0  0
    5.8927    9.9313    2.9784 C   0  0  0  0  0  0  0  0  0  0  0  0
    4.5221    9.9605    3.2242 C   0  0  0  0  0  0  0  0  0  0  0  0
    7.3325   10.2372    0.8266 C   0  0  0  0  0  0  0  0  0  0  0  0
    8.4401   10.0888    1.3379 O   0  0  0  0  0  0  0  0  0  0  0  0
    6.8716    9.1075    6.6334 C   0  0  0  0  0  0  0  0  0  0  0  0
    8.1151    8.5072    6.6661 C   0  0  0  0  0  0  0  0  0  0  0  0
    8.8124    8.3874    7.9254 C   0  0  0  0  0  0  0  0  0  0  0  0
    8.1984    8.8996    9.1145 C   0  0  0  0  0  0  0  0  0  0  0  0
    6.9916    9.4401    9.0757 C   0  0  0  0  0  0  0  0  0  0  0  0
    6.2926    9.5229    7.8168 C   0  0  0  0  0  0  0  0  0  0  0  0
    8.8529    8.8100   10.3214 N   0  0  0  0  0  0  0  0  0  0  0  0
    8.2776    8.8168   11.6085 C   0  0  0  0  0  0  0  0  0  0  0  0
    9.1217    9.6214   12.5976 C   0  0  0  0  0  0  0  0  0  0  0  0
   10.4053    9.0177   12.7772 N   0  0  0  0  0  0  0  0  0  0  0  0
   11.0192    8.5523   11.5676 C   0  0  0  0  0  0  0  0  0  0  0  0
   10.2667    9.0151   10.2983 C   0  0  0  0  0  0  0  0  0  0  0  0
    7.1423    9.8750   -0.5612 C   0  0  0  0  0  0  0  0  0  0  0  0
    6.7741   11.1745   -1.2851 C   0  0  0  0  0  0  0  0  0  0  0  0
  1  6  1  0
  1  7  2  0
  2  3  2  0
  2  5  1  0
  3  4  1  0
  4  9  2  0
  5  8  2  0
  6  9  1  0
  7  8  1  0
  8  9  1  0
 10 11  2  0
 12 13  2  0
 12 17  1  0
 13 14  1  0
 14 15  2  0
 15 16  1  0
 15 18  1  0
 16 17  2  0
 18 19  1  0
 18 23  1  0
 19 20  1  0
 20 21  1  0
 21 22  1  0
 22 23  1  0
 24 25  1  0
 10 24  1  0
  2 12  1  0
 10  7  1  0
M  CHG  1  21   1
M  END
>  <Smiles>  (31) 
CCC(=O)c1c[nH]c2ncc(-c3ccc(N4CC[NH2+]CC4)cc3)cc12

>  <MW>  (31) 
335.2

>  <2D_mol>  (31) 
<img data-content="rdkit/molecule" src="data:image/png;base64,iVBORw0KGgoAAAANSUhEUgAAAMgAAADICAIAAAAiOjnJAAAABmJLR0QA/wD/AP+gvaeTAAAXfUlEQVR4nO3dfVRU1foH8O8MA8jgC4gioV1/4Gu+4PtVxJfQgUrJ9K6FmeVtWYpCqLkyx64V3nKtMMkoLSDNulpxr9q1TJcmo9crFygDsTAl0xRSlJcE0RkYgXl+f2yaRlSYl7PF4vms/rDhnD17hi/77LPPPvuoiAiMKU3d2hVgf0wcLCYFB4tJwcFiUnCwmBQcLCYFB4tJwcFiUnCwmBQcLCYFB4tJwcFiUnCwmBQcLCYFB4tJwcFiUnCwmBQcLCYFB4tJwcFiUnCwmBQcLCYFB4tJwcFiUnCwmBQcLCYFB4tJwcFiUnCwmBQcLCYFB4tJwcFiUnCwmBQcLCYFB4tJwcFiUnCwmBQcLCYFB4tJwcFiUnCwmBQcLCYFB4tJwcFiUnCwmBQcLCYFB4tJwcFiUnCwmBQcLCYFB4tJwcFiUnCwmBQcLCYFB4s5w2KxVFZWEtHtNuBgMWf8/PPPnTt37tmz5+024GAxZ1y7dg1Ahw4dbrcBB4s5QwSrffv2t9uAg8WccfXqVXCwmOL4UMik4EMhk4IPhUwKPhQyKfhQyKTgYDEpOFhMCtF55z4WUxi3WEwKDhaTosVDoeYOVobdKVVVeO45eHnBywtr1wJAQwPc3BR8B26x2qR338XSpdiwAb1749AhmM0YNQqrVqGuTql3aDFY3GL9EZ05g4EDAWDIEHz7LUpLkZ+P/Hzs3o1NmzB0qIvFnzhxoqKiAnxW2OYEB+PkSQAoKEDfvnj0URw6hD59kJeHUaOwZAmMRucKPnfu3IIFC0JCQsxm85YtWzp27HjbTYn98Vy+TE89RYsX09KlFB5OycnU0EBGI+n15OZGAPXqRQaDQ0WeO3du3rx5Go0GgIeHR1xcXElJSTPbc7D+0LZvJ4AAmjiRfviBiOjoURo+nIBT48fPmTPnl19+abGMsrIyvV7frl07AGq1Ojo6+vTp0y3udSeClZOT88YbbyQlJeXn5zc0NNyBd2S/2bWLevQggNq1o4QEMpvJbK5bvbqfvz+A7t27f/bZZ7fbtaKiQq/Xe3l5WSP1g0inHaQH6+9//zsAHx8fceTt0qVLdHR0cnJybm6u7LdmjSorKSaGVCoCKCSEvv6aiH788cfw8HDxS4mKijp//rztHtXV1YmJiZ06dQKgUqmioqLy8/Mdek+5wXr99dcBuLm5xcbGzp07909/+pNt9y4oKGjevHnp6emlpaVSq8GIiA4coF69CLgQGrps2TKj0WixWNLS0kQH3MfHJy0tzWKxXL16NTEx0dfXV/yOdDqdc02AxGCtXbtWpGrr1q3WF8+cOZOWlhYdHe3n53fjeUxwTEzMtm3bqqqq5FWprTMa65cvHxkYCKBXr14HDhwgouLi4qlTpwJo167dyy+/3K1bN/EbCQsL++9//+v0W8kKVlJSkkjVli1bbrlBQ0NDbm7umjVrIiMjtVqtNWHu7u7jxo1LSEjIzMy0WCySqteWHTt2bOTIkeLbjo6OrqioIKJly5ZZxw7GjRt36NAhF99FSrDWrrWMGvVKM6lqoq6uLjc3NzExUafTeXh4iI/XtWvXw4cPy6geq6urS05O9vb2BtCtW7fk5OT4+HiVShUSErJt2zZF3kL5YCUlNZ6CpKc7E4uqqqrPP/88Li5Oo9F4eHhcvXpV8RoyobCwcMKECeKMD8CQIUMUPEQoHKw33ySAVCpKTXW1qNDQUAC7d+9Wol7s1iwWS0pKyuOPPw7gwQcfVLBkJS/pvPUWli6FSoV338WCBa6WFhkZCSAjI0OBmrHbUKlUCxcunDZtGpq9ouwExYL18ceNqUpLw8KFChQYEREBYP/+/QqUxZrV4r1cTlAsWFOmYORIbNiA+fOVKXD06NGdOnU6efJkcXGxMiWy22hxDowTFAjWpUuorYWvL7KyEBfnenmNNBqNGBo2GAyKFcpupcXbmp2gQLCOHUNVFQC4u7te2A1EN8tgOKBwuexGRqMRdzJYqanIzQVwQ58pNRVPPgkA8fEAkJODzz7Dxo04dUrBWjWKiJgxfHjG4cPvWyzKF86sZLRYzswgra3FuXON/w4NxZUrGDoUAQEK1qpR794BVVUBFy7g6FH8OlasMIvFcuDAAYPB4O3tPXny5NGjR4spR22KjM57C1/ia6+ha1fk5NzwYmwsUlJ++98HH1SwPk1FRCAtDfv3SwmWxWKZP3/+Bx984O7ufv369YSEBG9v79DQUJ1Op9Pphg8frlKplH/Xu08rdN5feAGpqQgNveHFLl2gVqOsTMFq3FZEBADIGMwiovj4+M2bN3t5eb344ovx8fH9+/c3Go0Gg2HFihUjR4685557Zs+evXnz5qKiIuXf/m7SyofCzz5DVhY0Gowbh7g4DBvW+PrFiyBCYKCCtfrN5MnQaJCdjWvXoOAHF6lKSUnRarVffPHFpEmTxOulpaWHDx82GAxffvllUVFRenp6eno6gODgYJ1OFxYWptPpAiV91NYj41Do2CWdwkLaseOGV8SVweefV+5awE1CQwkgBS/tWCyWuLg4AFqtVkwduaWTJ0+uX79++vTp1lmKANRq9bBhw5YtW7Zv3z7FKtTahgwZAsDRqXzNcyBYZjMlJFB9/Q0vGgwE0NChClapqZdfJoCWLFGmNIvF8swzzwDw8vIyGAxEtG7dugULFjRz/bW+vt46+UJM/QbQr1+//fv3K1On1hYcHAzAnpns9nMgWHo9vfQS5eXd8KLZTN7epFJRs7dsuCQvj5YsIRfmnP3GYrHEx8cD8PT03LNnDxGtW7dOtENZWVn2lGAymQwGw6JFi8Sx4/r16wpUq7X5+/sDuHTpkoJlKjC74aGHCKCPPnK9pFtLSaG//pWI6JlnXCrHYrGIQHh6eopJE8nJyQBUKlVKSoqjpQ0YMADAH2PGmJhoee3aNQXLVGDkXd6Jm5XtyJnTVqxYsX79eg8Pjx07dkydOvW9995bunSpSqV65513Fjp+2fwPM/mioaGhpqZGrVbbzuNVgOvZPH6cAAoIIEkTiVNS6D//oeXLG1uspUtpxQrKyCCTyYFC9Ho9AA8Pj127dhHRe++9p1KpRKocqkxSUtKUKVNMJtOePXsAjB492qHd7zZ1dXWvvvqqr6+vj4/P559/rmDJykz0u/fehvvu+6agQEo/KyWFCgpoxQqKjiazmdq3b7wHU6OhESNIr6eMDGq+q7NixQrbVG3cuFGkasOGDY5WZsSIEQC+/PJLo9Ho6enp5uZmzz2fd6fc3NyQkBAAYhzYzc0tMTFRqUmkygQrJiYWQFJSkiKlWRmN9Oab9O67VFBAxcXk50d1dbRvHz3/PA0fTmp1Y8IAGjSodvr06evXrz9x4kSTQl544QWRKvEXuWnTJrVarVKp1q9f70SVRGnLli0jIjH6tX37dtc/6R1WU1OTkJDg7u4OIDg42GAwJCYmignKM2fOVKSzpUywPv74YwAPPPCAIqUJRiOFhxNAev2tN6iooF27SK+nESNowoTvrQf3bt26RUdHp6WlnTt3buXKlQDc3d3F/b7vv/++SNXbb7/tXK0OHjwIICQkhIhee+01ADExMc5+xNaRnZ193333AVCr1TExMdYY7dmzR4zYhYSEnDlzxsV3USZY5eXlarXay8vL5FDH5/ZMJpo8mQDq1o1uaoNuoaio5P333589e7b1tjhBpVI1SRWANWvWOF0xs9ncvn17lUpVUlKSl5cHoGfPnk6XdoeZTCa9Xu/m5gZg4MCBX331lfVHOTk5RHTq1Clxttu5c2cXR+kUu5li2LBhADIyMlwvqraWpk5tTNX33zu8u/WeWC8vL61WGxsbK15fvXo1gHXr1rlYPXF755YtWxoaGsQIkP0rGjjKZDLt3Llzzpw5y5cvFx07p4vKzMzs27cvAI1Go9fra2trrT/66KOPRNNrNpurq6tnzJjhepdLsWCJ067ly5e7WI7Z3Jgqf39nUmXrnXfeARAdHW195euvv3axevTr6NecOXOI6LHHHgPgXHetRTU1NZGRkeI8QzTAGo1mxIgRer0+IyPDbDbbWc6VK1cWL14sWuuQkJBvvvmmyQZbt24VVxTGjRt38eJFi8Vi7XLNmjXLuTQrFiwxgXjw4MGuFFJTU/P007n2HwGbd/bsWQC+vr71Ta5Dueb7778XPTmLxbJ582YA06ZNU7B8wWw2R0VFAejatevGjRv1ev2IESPEL1vo1KnTtGnT3n777e+b/fvbu3evWDLD3d1dr9ffLo5Hjx4Vz+ENDAwUh8Xdu3eLRUGGDBny008/OVp/xYJVW1sbEBDg4+MTEBAg+s7FxcWOljBlyhStVhsefsDFtsqqV69eABRpqGzde++9AI4dO3b+/HmVSqX4tR2z2fzwww8D8Pf3LygosL5eXV2dkZEhQmbblfT397eer1g3rqysjImJEa3dmDFjms8fEZWXl4vzXE9Pz02bNhHRDz/8ILr5fn5+jnZylLxh1WQyNek7Dxo0aMmSJbt27bpy5Urz+5rNZnF3W9euXb/77julqhQbGwvg1VdfVapA4amnngKwdu1aknBtx/arsKaqurp61apVmZmZ1gQXFRVt3rz58ccfD7hx8m6/fv3i4uJWrlwpXtdqtW+88YadbXZdXZ3o0ogu1/Xr16urq6dPn27tctn/KZS/xd7adxYNqeDm5mbtHNTU1DTZRVKqiOjf//43gAkTJihYJhGJSVqRkZFE9OyzzwJ46aWXFCn5dl/F7t27xTep1Wp1Ol1iYmJubq51FTvrd25dfqh79+4AwsLCCgsLHa3D1q1bxWJrN3e5HnvsMTu7XBKXMbrlUh8AvLy8bL+a69evP/LII6IzlNdk7oTLrly54u7urtFoWmwyHVJRUaFWq9u1a6fstZ3r16+L5sHX17fJqlTffffdokWLROtoewScNWvWxo0bz549Kzarq6vLzs5evHix6IQ5vX5iXl6e6Jl1795ddCS2b98uppiKweEW3aE1SKurq7/44otnn3128ODBthPJ/fz8goKCxD+OHTsm463DwsIAiIs5Cpo0adIjjzxy/vx5pa7tWFPl4+PTzFpnFy5c2LJly5NPPtmjRw/bkPXq1SsmJsY6sGntBTpdn5KSkrFjx4qGQEzVys7O1mg0U6dOtefA2gqL25aVlW3bti0mJkZEavjw4cHBwTefAytl1apVABYtWiSpfCIaP368eIvmFxJuRn19/axZs0Sq7P8qrEfAzp07i3hZmy7RC3z99dedq48gulzWgcCUlBQAERER9uzbyqsmnz59Oi8vT+p0uezsbNGllVR+aWlpjx49RAsBm6UJL1++bGcJ9fX1YjzMx8fnyJEjTtShvr7+yJEjtsNpohdoZwiaZz2e/vnPfwbwySef2LPXH3857vr6etGldWIwpkWXLl0SJ+RBQUGRkZG2N7q4ubmNGTNm5cqVBw8etB3mvrl6s2fPFl0i51J1S7a9QEUKLCwsFJVs/c773eMvf/kLgI0bNypbbFlZ2aBBgwCEhISUl5fTjbPjPT09bz5fyczMrKurs5ZQX18v1qbq1KmT4oNt1hk+ipS2bNkyAAsXLrRz+zYRLNE5mDlzpoJllpWVDR48GED//v0vXrx48wZGo9E6mGk7Yt6hQwcRsiNHjjzxxBMiVbbXg5ViO8PHRXV1dffccw8cGWpuE8G6+dqOi88xaDFVTZSWlqanp8+bN0+cr1ipVKqOHTvKSBXdOMPHRbt3GwAMGDDA/l3aRLDopms7BoPBehnEeiZlp8uXL4ujTL9+/Zw4Dbxw4YI4Ke7QoYNGo3nllVccLcFOtjN8XCxqxgwaOPBaaqoDfwBtJVhNru288sorti1H3759Y2Njd+zY0eJYVGVlpSupsrVmzRoATz/9NBHV1NTs379f8abLOsPHlUIqKsjDgzQasqNp/k1bCZa4tjN69GjrBKObL4MAUKvVAwYMEOMFNw/WV1ZWihXS+/bte+HCBRerlJ+fD6BHjx5ElJqaihtn+CjCdoaP09atI4AcncDRVoJVVVUVFBTUoUMH8TCftLS048ePix/V19fn5OSsXr06PDzc9lTO09PTdoJGZWXlqFGjAPTp08f1VBGRxWIR14lPnjx5B2b4OF3IkCEE0M6dju3VVoJFROXl5dZhTOtg5vz58//5z3+WlZWJbUwmU0ZGRkJCgk6ns51zXFVVJYYH+/Tp0+R5Rq4QYw1vvfUWEfXu3duh0y47iY/87bffOrd7bi4B5OdHdk8rbNSGgiXY/zAf6ywMa6p69+6tYKqI6MMPPwQQFRVFd2SGjxPi4wmgpUsd3rHNBctKPMwnOTk5OjradgUf2xk+tbW1VVVVo0ePBtCzZ09Hzx9bdPHiRZVK5e3tXVtbewdm+Diqro66dCGAnGjv2m6wbNXW1h48eHDlypVjxowRN7EI7du3FwODwcHBjk6ItZMYuz906JCyM3yKiorEP8QNVE5f2zl3jhy8V7yRm7j438ZpNJqgoKBJkybNmzfvueeeCw8PDwwMrK2tLS4uHjVqlLe39969e8WUcMWdOXMmJyene/fuDz30kFjtbezYsf369XOlzMzMzLCwsIaGhokTJ2q12k8//bSkpCQ/P7+goCAnJyc3N/f48eOnT58+e/bspUsdfvmlw9WrqK1FQwPatYOY05SaivXrMWMGXnwRCQlITQWAwEAsXIioKPsq4Uwa24ySkpJTp05Jfdzw3r17AYwaNYoUmuFz6NAh8Viv+fPnE1FhYaGvr2+TR5BajR2bbr2bXPyn1VKXLvS3v9HMmXT2bON6GSkpJObyLFhgbzXa3ArBDhHHQakmTpzo5eWVl5dXUVERERGxatUqV57ykpWV9fDDDxuNxrlz56amphYWFoaHh1dWVvbt2/f55583Go1Xr141mUxGo7GqqspoNHbp0tNsRnU1TCYYjaiqgskEkwlqddMljG+5zHFzXPnjYIrQ6XQA/vWvf1ln+Dh3lpCZSWPGTAEwd+7choaGU6dOieVSIyIi7O9gXbtGpaW0YcNvC7GQUy2Wkk//Ys4Rj6PKyMhwc3O7//774dRTXrKyMGUKCgq2Pffc65s2bTpz5kx4eHhJScmECRN27twpbo6wh7c3/P0hTmDi4nDwoKMV+ZUTfxlMWUePHsWv13bEDJ8F9rcMRESUnU0dOxJAjz5K9fX0448/ibt0Jk2a5Mpd+a5QEZGzmWTKIKLAwMBLly4VFhZ27dq1vLzcobPCr77CAw+guhpPPIEPP8T583jwQZNW+4hWW7t3715lV2+3Hx8KW59KpZo8eTKA/fv3d+7c2dGxBh8ftG+P6Gh88AGKijB+PAoLtX5+n+/bt6+1UgUO1l1CdLN27txZX1/v6L79+yM7G+npKCmBToeff0ZYGD79VCsGHVoLHwrvCiUlJVFRUSdOnNBoNM49zKe4GPffj7NnMXYs9u2Dsk+ZcEar9OzYzX766af+/fvb/moCAgJmz569desXv16eua3iYgoOJoBCQ6m6+o5UtyXcYt1drA/z2bdvn3hm8fjxH2VmPh4cDJ0OOh0mTcKN0zKAX/vvAwdi3z507NgK1b4ZB+vudfLkSYPBUFj48Mcf/9+VK40vqtUYOhSTJ6NTJ5w6hX/8A/Hx2LAB+fkIDobNOiytjIP1O9DQgGPHYDDAYMD//ofaWgB4+WUUFmLNGiQlYcOG1q7iTThYvzM1NcjKQlYW/P1x333YuxdG490YLB5u+J3x8oJOh4QEqFR39ImkjuLZDb9vtk8kvavwoZBJwYdCJgUHi0nBwWJScLCYFBwsJgUHi0nBwWJScLCYFBwsJgUHi0nBwWJScLCYFBwsJgUHi0nBwWJScLCYFBwsJgUHi0nBwWJScLCYFBwsJgUHi0nBwWJScLCYFBwsJgUHi0nBwWJScLCYFBwsJgUHi0nBwWJScLCYFBwsJgUHi0nBwWJScLCYFBwsJgUHi0nBwWJScLCYFBwsJgUHi0nBwWJScLCYFBwsJgUHi0nBwWJScLCYFBwsJgUHi0nBwWJScLCYFBwsJgUHi0nBwWJS/D/p42Yo27cutwAAAABJRU5ErkJggg==" alt="Mol"/>

>  <Name>  (31) 
BRAF_HUMAN_3OG7-A_alignment_L1F003::BRAF_HUMAN_3OG7-A_alignment_L1F008::ACVR1_HUMAN_4BGG-BA_alignment_L1F003::Q9BJF5_TOXGO_3MA6-AA_alignment_L1F010::

>  <score_inter>  (31) 
-27.1931

>  <best_rmsd>  (31) 
1.01

>  <Lfrag>  (31) 
(30306, 1076, 43287, 1239)

>  <SA_score>  (31) 
3.21

>  <QED>  (31) 
0.72

>  <LogP>  (31) 
2.2

>  <clogp>  (31) 
2.21

>  <NAR>  (31) 
3

>  <NCA>  (31) 
0

>  <nrot>  (31) 
4

>  <TPSA>  (31) 
65.6

>  <HBA>  (31) 
3

>  <HBD>  (31) 
2

>  <NRB>  (31) 
4

>  <NHA>  (31) 
25

>  <RoF>  (31) 
0

>  <Frag>  (31) 
0

>  <Lead>  (31) 
1

>  <Drug>  (31) 
1

>  <PKI>  (31) 
1

>  <PAINSA>  (31) 
0

>  <PAINSB>  (31) 
0

>  <PAINSC>  (31) 
0

$$$$

     RDKit          3D

 25 28  0  0  0  0  0  0  0  0999 V2000
    4.8204   10.3321    1.0501 C   0  0  0  0  0  0  0  0  0  0  0  0
    6.1354    9.4967    5.3442 C   0  0  0  0  0  0  0  0  0  0  0  0
    4.7419    9.5565    5.4153 C   0  0  0  0  0  0  0  0  0  0  0  0
    3.8857    9.7848    4.3950 N   0  0  0  0  0  0  0  0  0  0  0  0
    6.7239    9.6899    4.0858 C   0  0  0  0  0  0  0  0  0  0  0  0
    3.8886   10.2030    2.0422 N   0  0  0  0  0  0  0  0  0  0  0  0
    6.0837   10.1719    1.5784 C   0  0  0  0  0  0  0  0  0  0  0  0
    5.8927    9.9313    2.9784 C   0  0  0  0  0  0  0  0  0  0  0  0
    4.5221    9.9605    3.2242 C   0  0  0  0  0  0  0  0  0  0  0  0
    7.3325   10.2372    0.8266 C   0  0  0  0  0  0  0  0  0  0  0  0
    8.4401   10.0888    1.3379 O   0  0  0  0  0  0  0  0  0  0  0  0
    7.1423    9.8750   -0.5612 C   0  0  0  0  0  0  0  0  0  0  0  0
    6.7741   11.1745   -1.2851 C   0  0  0  0  0  0  0  0  0  0  0  0
    8.5785    8.6622   10.2590 N   0  0  0  0  0  0  0  0  0  0  0  0
   10.0456    8.6366   10.2656 C   0  0  0  0  0  0  0  0  0  0  0  0
   10.6320    8.9094   11.6410 C   0  0  0  0  0  0  0  0  0  0  0  0
    9.9472    8.0941   12.6483 N   0  0  0  0  0  0  0  0  0  0  0  0
    8.5738    8.5986   12.7499 C   0  0  0  0  0  0  0  0  0  0  0  0
    7.7795    8.3586   11.4653 C   0  0  0  0  0  0  0  0  0  0  0  0
    6.7035    9.1939    6.5164 C   0  0  0  0  0  0  0  0  0  0  0  0
    7.9852    8.6418    6.5849 C   0  0  0  0  0  0  0  0  0  0  0  0
    8.6325    8.4891    7.8098 C   0  0  0  0  0  0  0  0  0  0  0  0
    8.0126    8.8690    9.0102 C   0  0  0  0  0  0  0  0  0  0  0  0
    6.7315    9.4140    8.9400 C   0  0  0  0  0  0  0  0  0  0  0  0
    6.0817    9.5697    7.7164 C   0  0  0  0  0  0  0  0  0  0  0  0
  1  6  1  0
  1  7  2  0
  2  3  2  0
  2  5  1  0
  3  4  1  0
  4  9  2  0
  5  8  2  0
  6  9  1  0
  7  8  1  0
  8  9  1  0
 10 11  2  0
 12 13  1  0
 14 15  1  0
 14 19  1  0
 15 16  1  0
 16 17  1  0
 17 18  1  0
 18 19  1  0
 20 21  2  0
 20 25  1  0
 21 22  1  0
 22 23  2  0
 23 24  1  0
 24 25  2  0
 10 12  1  0
 20  2  1  0
 23 14  1  0
 10  7  1  0
M  CHG  1  17   1
M  END
>  <Smiles>  (32) 
CCC(=O)c1c[nH]c2ncc(-c3ccc(N4CC[NH2+]CC4)cc3)cc12

>  <MW>  (32) 
335.2

>  <2D_mol>  (32) 
<img data-content="rdkit/molecule" src="data:image/png;base64,iVBORw0KGgoAAAANSUhEUgAAAMgAAADICAIAAAAiOjnJAAAABmJLR0QA/wD/AP+gvaeTAAAXfUlEQVR4nO2de1RU5frHvzMMIIMX8IKEdvyJ17zglaOIl9DBSsn0rIWZ5WlZikKouTLHjhWecq0wySgtIM06WnGO2rFMlySjxyMHKAOxMCXTFFKUS4LoDAyXeX5/vDSNqDCX/YrF81n9YZu9n/3O8OHdz37fZ79bRURgGKVRt3YDmD8mLBYjBRaLkQKLxUiBxWKkwGIxUmCxGCmwWIwUWCxGCiwWIwUWi5ECi8VIgcVipMBiMVJgsRgpsFiMFFgsRgosFiMFFouRAovFSIHFYqTAYjFSYLEYKbBYjBRYLEYKLBYjBRaLkQKLxUiBxWKkwGIxUmCxGCmwWIwUWCxGCiwWIwUWi5ECi8VIgcVipMBiMVJgsRgpsFiMFFgsRgosFiMFFouRAovFSIHFYqTAYjFSYLEYKbBYjBRYLEYKLBYjBRaLkQKLxUiBxWKkwGIxUmCxGGewWCwVFRVEdLsdWCzGGX7++efOnTv36tXrdjuwWIwzXL9+HUCHDh1utwOLxTiDEKt9+/a324HFYpzh2rVrYLEYxeFLISMFvhQyUuBLISMFvhQyUuBLISMFFouRAovFSEEk75xjMQrDPRYjBRaLkUKLl0LNHWwMc6eorMRzz8HLC15eWL8eABoa4Oam4Bm4x2qTvPsuli/Hpk3o2xeHD8NsRnAw1qxBXZ1SZ2hRLO6x/oicPYvBgwFg2DB8+y1KSpCXh7w87N2LLVswfLiL4U+ePFleXg6+K2xzBAbi1CkAyM9H//549FEcPox+/ZCbi+BgLFsGo9G5wOfPn1+0aFFQUJDZbN62bVvHjh1vuysxfzyuXKGnnqKlS2n5cgoLo8REamggo5H0enJzI4D69CGDwaGQ58+fX7BggUajAeDh4RETE1NcXNzM/izWH5qdOwkggCZNoh9+ICI6doxGjiTg9IQJ8+bN++WXX1qMUVpaqtfr27VrB0CtVkdGRp45c6bFo+6EWNnZ2W+88UZCQkJeXl5DQ8MdOCPzG3v2UM+eBFC7dhQXR2Yzmc11a9cO8PMD0KNHj88+++x2h5aXl+v1ei8vL6tSPwg77UC6WH//+98B+Pj4iCtv165dIyMjExMTc3JyZJ+aaaSigqKiSKUigIKC6OuviejHH38MCwsTv5SIiIgLFy7YHlFVVRUfH9+pUycAKpUqIiIiLy/PoXPKFev1118H4ObmFh0dPX/+/D/96U+26V3v3r0XLFiQmppaUlIitRkMEdHBg9SnDwEXQ0JWrFhhNBotFktKSopIwH18fFJSUiwWy7Vr1+Lj4319fcXvSKfTOdcFSBRr/fr1wqrt27dbN549ezYlJSUyMrJLly433scERkVF7dixo7KyUl6T2jpGY/3KlaMDAgD06dPn4MGDRFRUVDR9+nQA7dq1e/nll7t37y5+I6Ghof/973+dPpUssRISEoRV27Ztu+UODQ0NOTk569atmzp1qlartRrm7u4+fvz4uLi4jIwMi8UiqXltmePHj48ePVp825GRkeXl5US0YsUK69jB+PHjDx8+7OJZpIi1fr0lOPiVZqxqQl1dXU5OTnx8vE6n8/DwEB+vW7duR44ckdE8pq6uLjEx0dvbG0D37t0TExNjY2NVKlVQUNCOHTsUOYXyYiUkNN6CpKY6o0VlZeXnn38eExOj0Wg8PDyuXbumeAsZQUFBwcSJE8UdH4Bhw4YpeIlQWKw33ySAVCpKTnY1VEhICIC9e/cq0S7m1lgslqSkpMcffxzAgw8+qGBkJad03noLy5dDpcK772LRIlejTZ06FUB6eroCLWNug0qlWrx48YwZM9DsjLITKCbWxx83WpWSgsWLFQgYHh4O4MCBAwrEYpqlxWe5nEAxsaZNw+jR2LQJCxcqE3DMmDGdOnU6depUUVGRMhGZ29BiDYwTKCDW5cuoqYGvLzIzERPjerxGNBqNGBo2GAyKBWVuRYuPNTuBAmIdP47KSgBwd3c92A2INMtgOKhwXOZGjEYj7qRYycnIyQFwQ86UnIwnnwSA2FgAyM7GZ59h82acPq1gqxoJD581cmT6kSPvWyzKB2esyOixnKkgranB+fON/w4JwdWrGD4c/v4KtqqRvn39Kyv9L17EsWP4daxYYSwWy8GDBw0Gg7e395QpU8aMGSNKjtoUMpL3Fr7E115Dt27Izr5hY3Q0kpJ++98HH1SwPU0JD0dKCg4ckCKWxWJZuHDhBx984O7uXltbGxcX5+3tHRISotPpdDrdyJEjVSqV8me9+2iF5P2FF5CcjJCQGzZ27Qq1GqWlCjbjtoSHA4CMwSwiio2N3bp1q5eX14svvhgbGztw4ECj0WgwGFatWjV69Oh77rln7ty5W7duLSwsVP70dxOtfCn87DNkZkKjwfjxiInBiBGN2y9dAhECAhRs1W9MmQKNBllZuH4dCn5wYVVSUpJWq/3iiy8mT54stpeUlBw5csRgMHz55ZeFhYWpqampqakAAgMDdTpdaGioTqcLkPRRWw8Zl0LHpnQKCmjXrhu2iJnB559Xbi7gJkJCCCAFp3YsFktMTAwArVYrSkduyalTpzZu3Dhz5kxrlSIAtVo9YsSIFStWpKWlKdag1mbYsGEAHC3lax4HxDKbKS6O6utv2GgwEEDDhyvYpKa8/DIBtGyZMtEsFsszzzwDwMvLy2AwENGGDRsWLVrUzPxrfX29tfhClH4DGDBgwIEDB5RpU2sTGBgIwJ5KdvtxQCy9nl56iXJzb9hoNpO3N6lU1OwjGy6Rm0vLlpELNWe/YbFYYmNjAXh6eu7bt4+INmzYIPqhzMxMeyKYTCaDwbBkyRJx7aitrVWgWa2Nn58fgMuXLysYU4HqhoceIoA++sj1SLcmKYn++lciomeecSmOxWIRQnh6eoqiicTERAAqlSopKcnRaIMGDQLwx6gYE4WW169fVzCmAiPv8m7crNiOnDnNqlWrNm7c6OHhsWvXrunTp7/33nvLly9XqVTvvPPOYsenzf8wxRcNDQ3V1dVqtdq2jlcBXHfzxAkCyN+fJBUSJyXRf/5DK1c29ljLl9OqVZSeTiaTA0H0ej0ADw+PPXv2ENF7772nUqmEVQ41JiEhYdq0aSaTad++fQDGjBnj0OF3G3V1da+++qqvr6+Pj8/nn3+uYGRlCv3uvbfhvvu+yc+XkmclJVF+Pq1aRZGRZDZT+/aNz2BqNDRqFOn1lJ5Ozac6q1atsrVq8+bNwqpNmzY52phRo0YB+PLLL41Go6enp5ubmz3PfN6d5OTkBAUFARDjwG5ubvHx8UoVkSojVlRUNICEhARFolkxGunNN+nddyk/n4qKqEsXqqujtDR6/nkaOZLU6kbDABoy5MzMmTM3btx48uTJJkFeeOEFYZX4i9yyZYtarVapVBs3bnSiSSLaihUriEiMfu3cudP1T3qHqa6ujouLc3d3BxAYGGgwGOLj40WB8uzZsxVJtpQR6+OPPwbwwAMPKBJNYDRSWBgBpNffeofyctqzh/R6GjWKJk78bY6pe/fukZGRKSkp58+fX716NQB3d3fxvO/7778vrHr77beda9WhQ4cABAUFEdFrr70GICoqytmP2DpkZWXdd999ANRqdVRUlFWjffv2iRG7oKCgs2fPungWZcQqKytTq9VeXl4mhxKf22My0ZQpBFD37nRTH3QLCgsvvv/++3PnzrU+FidQqVRNrAKwbt06pxtmNpvbt2+vUqmKi4tzc3MB9OrVy+lodxiTyaTX693c3AAMHjz4q6++sv4oOzubiE6fPi3udjt37uziKJ1iD1OMGDECQHp6uuuhampo+vRGq77/3uHDrc/Eenl5abXa6OhosX3t2rUANmzY4GLzxOOd27Zta2hoECNA9q9o4Cgmk2n37t3z5s1buXKlSOycDpWRkdG/f38AGo1Gr9fX1NRYf/TRRx+JrtdsNldVVc2aNcv1lEsxscRt18qVK12MYzY3WuXn54xVtrzzzjsAIiMjrVu+/vprF5tHv45+zZs3j4gee+wxAM6lay1SXV09depUcZ8hOmCNRjNq1Ci9Xp+enm42m+2Mc/Xq1aVLl4reOigo6Jtvvmmyw/bt28WMwvjx4y9dumSxWKwp15w5c5yzWTGxRAHx0KFDXQlSXV399NM59l8Bm+fcuXMAfH1965vMQ7nG999/LzI5i8WydetWADNmzFAwvsBsNkdERADo1q3b5s2b9Xr9qFGjxC9b0KlTpxkzZrz99tvfN/v3t3//frFkhru7u16vv52Ox44dE+/hDQgIEJfFvXv3ikVBhg0b9tNPPznafsXEqqmp8ff39/Hx8ff3F7lzUVGRoxGmTZum1WrDwg662FdZ6dOnDwBFOipb7r33XgDHjx+/cOGCSqVSfG7HbDY//PDDAPz8/PLz863bq6qq0tPThWS2qaSfn5/1fsW6c0VFRVRUlOjtxo4d27x/RFRWVibucz09Pbds2UJEP/zwg0jzu3Tp4miSo+QDqyaTqUnuPGTIkGXLlu3Zs+fq1avNH2s2m8XTbd26dfvuu++UalJ0dDSAV199VamAgqeeegrA+vXrScLcju1XYbWqqqpqzZo1GRkZVoMLCwu3bt36+OOP+99YvDtgwICYmJjVq1eL7Vqt9o033rCzz66rqxMpjUi5amtrq6qqZs6caU257P8Uyj9ib82dRUcqcHNzsyYH1dXVTQ6RZBUR/fvf/wYwceJEBWMSkSjSmjp1KhE9++yzAF566SVFIt/uq9i7d6/4JrVarU6ni4+Pz8nJsa5iZ/3OrcsP9ejRA0BoaGhBQYGjbdi+fbtYbO3mlOuxxx6zM+WSuIzRLZf6AODl5WX71dTW1j7yyCMiGcptUjvhMlevXnV3d9doNC12mQ5RXl6uVqvbtWun7NxObW2t6B58fX2brEr13XffLVmyRPSOtlfAOXPmbN68+dy5c2K3urq6rKyspUuXiiTM6fUTc3NzRWbWo0cPkUjs3LlTlJiKweEWuUNrkFZVVX3xxRfPPvvs0KFDbQvJu3Tp0rt3b/GP48ePyzh1aGgoADGZoyCTJ09+5JFHLly4oNTcjtUqHx+fZtY6u3jx4rZt25588smePXvaStanT5+oqCjrwKY1C3S6PcXFxePGjRMdgSjVysrK0mg006dPt+fC2gqL25aWlu7YsSMqKkooNXLkyMDAwJvvgZVizZo1AJYsWSIpPhFNmDBBnKL5hYSbob6+fs6cOcIq+78K6xWwc+fOQi9r1yWywNdff9259ghEymUdCExKSgIQHh5uz7GtvGrymTNncnNzpZbLZWVliZRWUvySkpKePXuKHgI2SxNeuXLFzgj19fViPMzHx+fo0aNOtKG+vv7o0aO2w2kiC7RTguaxXk///Oc/A/jkk0/sOeqPvxx3fX29SGmdGIxpkcuXL4sb8t69e0+dOtX2QRc3N7exY8euXr360KFDtsPcNzdv7ty5IiVyzqpbYpsFKhKwoKBANLL1k/e7h7/85S8ANm/erGzY0tLSIUOGAAgKCiorK6Mbq+M9PT1vvl/JyMioq6uzRqivrxdrU3Xq1EnxwTZrhY8i0VasWAFg8eLFdu7fJsQSycHs2bMVjFlaWjp06FAAAwcOvHTp0s07GI1G62Cm7Yh5hw4dhGRHjx594oknhFW288FKYVvh4yJ1dXX33HMPHBlqbhNi3Ty34+J7DFq0qgklJSWpqakLFiwQ9ytWVCpVx44dZVhFN1b4uMjevQYAgwYNsv+QNiEW3TS3YzAYrNMg1jspO7ly5Yq4ygwYMMCJ28CLFy+Km+IOHTpoNJpXXnnF0Qh2Ylvh42KoWbNo8ODryckO/AG0FbGazO288sortj1H//79o6Ojd+3a1eJYVEVFhStW2bJu3ToATz/9NBFVV1cfOHBA8a7LWuHjSpDycvLwII2G7Oiaf6OtiCXmdsaMGWMtMLp5GgSAWq0eNGiQGC+4ebC+oqJCrJDev3//ixcvutikvLw8AD179iSi5ORk3Fjhowi2FT5Os2EDAeRoAUdbEauysrJ3794dOnQQL/NJSUk5ceKE+FF9fX12dvbatWvDwsJsb+U8PT1tCzQqKiqCg4MB9OvXz3WriMhisYh54lOnTt2BCh+ngwwbRgDt3u3YUW1FLCIqKyuzDmNaBzMXLlz4z3/+s7S0VOxjMpnS09Pj4uJ0Op1tzXFlZaUYHuzXr1+T9xm5ghhreOutt4iob9++Dt122Yn4yN9++61zh+fkEEBdupDdZYWNtCGxBPa/zMdahWG1qm/fvgpaRUQffvghgIiICLojFT5OEBtLAC1f7vCBbU4sK+JlPomJiZGRkbYr+NhW+NTU1FRWVo4ZMwZAr169HL1/bJFLly6pVCpvb++ampo7UOHjKHV11LUrAeREf9d2xbKlpqbm0KFDq1evHjt2rHiIRdC+fXsxMBgYGOhoQaydiLH7w4cPK1vhU1hYKP4hHqByem7n/Hly8FnxRtzE5H8bR6PR9O7de/LkyQsWLHjuuefCwsICAgJqamqKioqCg4O9vb33798vSsIV5+zZs9nZ2T169HjooYfEam/jxo0bMGCAKzEzMjJCQ0MbGhomTZqk1Wo//fTT4uLivLy8/Pz87OzsnJycEydOnDlz5ty5c5cvd/jllw7XrqGmBg0NaNcOoqYpORkbN2LWLLz4IuLikJwMAAEBWLwYERH2NcIZG9sMxcXFp0+flvq64f379wMIDg4mhSp8Dh8+LF7rtXDhQiIqKCjw9fVt8gpSK+PGpVqfJhf/abXUtSv97W80ezadO9e4XkZSEolankWL7G1Gm1sh2CHEdVAqkyZN8vLyys3NLS8vDw8PX7NmjStvecnMzHz44YeNRuP8+fOTk5MLCgrCwsIqKir69+///PPPG43Ga9eumUwmo9FYWVlpNBq7du1lNqOqCiYTjEZUVsJkgskEtbrpEsa3XOa4OVz542AUQafTAfjXv/5lrfBx7i4hI4PGjp0GYP78+Q0NDadPnxbLpYaHh9ufYF2/TiUltGnTbwuxkFM9lpJv/2KcQ7yOKj093c3N7f7774dTb3nJzMS0acjP3/Hcc69v2bLl7NmzYWFhxcXFEydO3L17t3g4wh68veHnB3EDExODQ4ccbcivOPGXwSjLsWPH8OvcjqjwWWR/z0BERFlZ1LEjAfToo1RfTz/++JN4Smfy5MmuPJXvCioictZJRhmIKCAg4PLlywUFBd26dSsrK3PorvCrr/DAA6iqwhNP4MMPceECHnzQpNU+otXW7N+/X9nV2+2HL4Wtj0qlmjJlCoADBw507tzZ0bEGHx+0b4/ISHzwAQoLMWECCgq0Xbp8npaW1lpWgcW6SxBp1u7du+vr6x09duBAZGUhNRXFxdDp8PPPCA3Fp59qxaBDa8GXwruC4uLiiIiIkydPajQa517mU1SE++/HuXMYNw5paVD2LRPO0CqZHXMzP/3008CBA21/Nf7+/nPnzt2+/Ytfp2duS1ERBQYSQCEhVFV1R5rbEtxj3V1YX+aTlpYm3lk8YcJHGRmPBwZCp4NOh8mTcWNZBvBr/j54MNLS0LFjKzT7Zlisu5dTp04ZDIaCgoc//vj/rl5t3KhWY/hwTJmCTp1w+jT+8Q/ExmLTJuTlITAQNuuwtDIs1u+AhgYcPw6DAQYD/vc/1NQAwMsvo6AA69YhIQGbNrV2E2+CxfqdUV2NzExkZsLPD/fdh/37YTTejWLxcMPvDC8v6HSIi4NKdUffSOooXN3w+8b2jaR3FXwpZKTAl0JGCiwWIwUWi5ECi8VIgcVipMBiMVJgsRgpsFiMFFgsRgosFiMFFouRAovFSIHFYqTAYjFSYLEYKbBYjBRYLEYKLBYjBRaLkQKLxUiBxWKkwGIxUmCxGCmwWIwUWCxGCiwWIwUWi5ECi8VIgcVipMBiMVJgsRgpsFiMFFgsRgosFiMFFouRAovFSIHFYqTAYjFSYLEYKbBYjBRYLEYKLBYjBRaLkQKLxUiBxWKkwGIxUmCxGCmwWIwUWCxGCiwWIwUWi5ECi8VIgcVipMBiMVJgsRgp/D/6cWXNR6hVogAAAABJRU5ErkJggg==" alt="Mol"/>

>  <Name>  (32) 
BRAF_HUMAN_3OG7-A_alignment_L1F003::BRAF_HUMAN_3OG7-A_alignment_L1F008::Q9BJF5_TOXGO_3MA6-AA_alignment_L1F010::CHK1_HUMAN_4QYH-B_alignment_L1F007::CHK1_HUMAN_4QYH-A_alignment_L1F006#CHK1_HUMAN_4RVM-A_alignment_L1F006::

>  <score_inter>  (32) 
-27.06

>  <best_rmsd>  (32) 
0.8

>  <Lfrag>  (32) 
(30306, 1076, 1239, 19133, 13135)

>  <SA_score>  (32) 
3.21

>  <QED>  (32) 
0.72

>  <LogP>  (32) 
2.2

>  <clogp>  (32) 
2.21

>  <NAR>  (32) 
3

>  <NCA>  (32) 
0

>  <nrot>  (32) 
4

>  <TPSA>  (32) 
65.6

>  <HBA>  (32) 
3

>  <HBD>  (32) 
2

>  <NRB>  (32) 
4

>  <NHA>  (32) 
25

>  <RoF>  (32) 
0

>  <Frag>  (32) 
0

>  <Lead>  (32) 
1

>  <Drug>  (32) 
1

>  <PKI>  (32) 
1

>  <PAINSA>  (32) 
0

>  <PAINSB>  (32) 
0

>  <PAINSC>  (32) 
0

$$$$

     RDKit          3D

 25 28  0  0  0  0  0  0  0  0999 V2000
    4.8204   10.3321    1.0501 C   0  0  0  0  0  0  0  0  0  0  0  0
    6.1354    9.4967    5.3442 C   0  0  0  0  0  0  0  0  0  0  0  0
    4.7419    9.5565    5.4153 C   0  0  0  0  0  0  0  0  0  0  0  0
    3.8857    9.7848    4.3950 N   0  0  0  0  0  0  0  0  0  0  0  0
    6.7239    9.6899    4.0858 C   0  0  0  0  0  0  0  0  0  0  0  0
    3.8886   10.2030    2.0422 N   0  0  0  0  0  0  0  0  0  0  0  0
    6.0837   10.1719    1.5784 C   0  0  0  0  0  0  0  0  0  0  0  0
    5.8927    9.9313    2.9784 C   0  0  0  0  0  0  0  0  0  0  0  0
    4.5221    9.9605    3.2242 C   0  0  0  0  0  0  0  0  0  0  0  0
    6.7283    9.1281    6.6555 C   0  0  0  0  0  0  0  0  0  0  0  0
    6.1224    9.4891    7.8450 C   0  0  0  0  0  0  0  0  0  0  0  0
    6.8553    9.3588    9.0989 C   0  0  0  0  0  0  0  0  0  0  0  0
    8.2038    8.8572    9.1428 C   0  0  0  0  0  0  0  0  0  0  0  0
    8.7522    8.4805    7.9733 C   0  0  0  0  0  0  0  0  0  0  0  0
    8.0152    8.5903    6.6920 C   0  0  0  0  0  0  0  0  0  0  0  0
    8.9513    8.7426   10.3561 N   0  0  0  0  0  0  0  0  0  0  0  0
   10.0745    7.8984   10.6052 C   0  0  0  0  0  0  0  0  0  0  0  0
   11.1453    8.4757   11.5542 C   0  0  0  0  0  0  0  0  0  0  0  0
   10.6046    9.0400   12.7520 N   0  0  0  0  0  0  0  0  0  0  0  0
    9.5636    9.9870   12.4618 C   0  0  0  0  0  0  0  0  0  0  0  0
    8.4850    9.3966   11.5477 C   0  0  0  0  0  0  0  0  0  0  0  0
    7.3325   10.2372    0.8266 C   0  0  0  0  0  0  0  0  0  0  0  0
    8.4401   10.0888    1.3379 O   0  0  0  0  0  0  0  0  0  0  0  0
    7.1423    9.8750   -0.5612 C   0  0  0  0  0  0  0  0  0  0  0  0
    6.7741   11.1745   -1.2851 C   0  0  0  0  0  0  0  0  0  0  0  0
  1  6  1  0
  1  7  2  0
  2  3  2  0
  2  5  1  0
  3  4  1  0
  4  9  2  0
  5  8  2  0
  6  9  1  0
  7  8  1  0
  8  9  1  0
 10 11  2  0
 10 15  1  0
 11 12  1  0
 12 13  2  0
 13 14  1  0
 13 16  1  0
 14 15  2  0
 16 17  1  0
 16 21  1  0
 17 18  1  0
 18 19  1  0
 19 20  1  0
 20 21  1  0
 22 23  2  0
 24 25  1  0
 22 24  1  0
 22  7  1  0
  2 10  1  0
M  CHG  1  19   1
M  END
>  <Smiles>  (33) 
CCC(=O)c1c[nH]c2ncc(-c3ccc(N4CC[NH2+]CC4)cc3)cc12

>  <MW>  (33) 
335.2

>  <2D_mol>  (33) 
<img data-content="rdkit/molecule" src="data:image/png;base64,iVBORw0KGgoAAAANSUhEUgAAAMgAAADICAIAAAAiOjnJAAAABmJLR0QA/wD/AP+gvaeTAAAXfUlEQVR4nO3dfVRU1foH8O8MA8jgC4gioV1/4Gu+4PtVxJfQgUrJ9K6FmeVtWYpCqLkyx64V3nKtMMkoLSDNulpxr9q1TJcmo9crFygDsTAl0xRSlJcE0RkYgXl+f2yaRlSYl7PF4vms/rDhnD17hi/77LPPPvuoiAiMKU3d2hVgf0wcLCYFB4tJwcFiUnCwmBQcLCYFB4tJwcFiUnCwmBQcLCYFB4tJwcFiUnCwmBQcLCYFB4tJwcFiUnCwmBQcLCYFB4tJwcFiUnCwmBQcLCYFB4tJwcFiUnCwmBQcLCYFB4tJwcFiUnCwmBQcLCYFB4tJwcFiUnCwmBQcLCYFB4tJwcFiUnCwmBQcLCYFB4tJwcFiUnCwmBQcLCYFB4tJwcFiUnCwmBQcLCYFB4tJwcFiUnCwmBQcLCYFB4tJwcFiUnCwmBQcLCYFB4s5w2KxVFZWEtHtNuBgMWf8/PPPnTt37tmz5+024GAxZ1y7dg1Ahw4dbrcBB4s5QwSrffv2t9uAg8WccfXqVXCwmOL4UMik4EMhk4IPhUwKPhQyKfhQyKTgYDEpOFhMCtF55z4WUxi3WEwKDhaTosVDoeYOVobdKVVVeO45eHnBywtr1wJAQwPc3BR8B26x2qR338XSpdiwAb1749AhmM0YNQqrVqGuTql3aDFY3GL9EZ05g4EDAWDIEHz7LUpLkZ+P/Hzs3o1NmzB0qIvFnzhxoqKiAnxW2OYEB+PkSQAoKEDfvnj0URw6hD59kJeHUaOwZAmMRucKPnfu3IIFC0JCQsxm85YtWzp27HjbTYn98Vy+TE89RYsX09KlFB5OycnU0EBGI+n15OZGAPXqRQaDQ0WeO3du3rx5Go0GgIeHR1xcXElJSTPbc7D+0LZvJ4AAmjiRfviBiOjoURo+nIBT48fPmTPnl19+abGMsrIyvV7frl07AGq1Ojo6+vTp0y3udSeClZOT88YbbyQlJeXn5zc0NNyBd2S/2bWLevQggNq1o4QEMpvJbK5bvbqfvz+A7t27f/bZZ7fbtaKiQq/Xe3l5WSP1g0inHaQH6+9//zsAHx8fceTt0qVLdHR0cnJybm6u7LdmjSorKSaGVCoCKCSEvv6aiH788cfw8HDxS4mKijp//rztHtXV1YmJiZ06dQKgUqmioqLy8/Mdek+5wXr99dcBuLm5xcbGzp07909/+pNt9y4oKGjevHnp6emlpaVSq8GIiA4coF69CLgQGrps2TKj0WixWNLS0kQH3MfHJy0tzWKxXL16NTEx0dfXV/yOdDqdc02AxGCtXbtWpGrr1q3WF8+cOZOWlhYdHe3n53fjeUxwTEzMtm3bqqqq5FWprTMa65cvHxkYCKBXr14HDhwgouLi4qlTpwJo167dyy+/3K1bN/EbCQsL++9//+v0W8kKVlJSkkjVli1bbrlBQ0NDbm7umjVrIiMjtVqtNWHu7u7jxo1LSEjIzMy0WCySqteWHTt2bOTIkeLbjo6OrqioIKJly5ZZxw7GjRt36NAhF99FSrDWrrWMGvVKM6lqoq6uLjc3NzExUafTeXh4iI/XtWvXw4cPy6geq6urS05O9vb2BtCtW7fk5OT4+HiVShUSErJt2zZF3kL5YCUlNZ6CpKc7E4uqqqrPP/88Li5Oo9F4eHhcvXpV8RoyobCwcMKECeKMD8CQIUMUPEQoHKw33ySAVCpKTXW1qNDQUAC7d+9Wol7s1iwWS0pKyuOPPw7gwQcfVLBkJS/pvPUWli6FSoV338WCBa6WFhkZCSAjI0OBmrHbUKlUCxcunDZtGpq9ouwExYL18ceNqUpLw8KFChQYEREBYP/+/QqUxZrV4r1cTlAsWFOmYORIbNiA+fOVKXD06NGdOnU6efJkcXGxMiWy22hxDowTFAjWpUuorYWvL7KyEBfnenmNNBqNGBo2GAyKFcpupcXbmp2gQLCOHUNVFQC4u7te2A1EN8tgOKBwuexGRqMRdzJYqanIzQVwQ58pNRVPPgkA8fEAkJODzz7Dxo04dUrBWjWKiJgxfHjG4cPvWyzKF86sZLRYzswgra3FuXON/w4NxZUrGDoUAQEK1qpR794BVVUBFy7g6FH8OlasMIvFcuDAAYPB4O3tPXny5NGjR4spR22KjM57C1/ia6+ha1fk5NzwYmwsUlJ++98HH1SwPk1FRCAtDfv3SwmWxWKZP3/+Bx984O7ufv369YSEBG9v79DQUJ1Op9Pphg8frlKplH/Xu08rdN5feAGpqQgNveHFLl2gVqOsTMFq3FZEBADIGMwiovj4+M2bN3t5eb344ovx8fH9+/c3Go0Gg2HFihUjR4685557Zs+evXnz5qKiIuXf/m7SyofCzz5DVhY0Gowbh7g4DBvW+PrFiyBCYKCCtfrN5MnQaJCdjWvXoOAHF6lKSUnRarVffPHFpEmTxOulpaWHDx82GAxffvllUVFRenp6eno6gODgYJ1OFxYWptPpAiV91NYj41Do2CWdwkLaseOGV8SVweefV+5awE1CQwkgBS/tWCyWuLg4AFqtVkwduaWTJ0+uX79++vTp1lmKANRq9bBhw5YtW7Zv3z7FKtTahgwZAsDRqXzNcyBYZjMlJFB9/Q0vGgwE0NChClapqZdfJoCWLFGmNIvF8swzzwDw8vIyGAxEtG7dugULFjRz/bW+vt46+UJM/QbQr1+//fv3K1On1hYcHAzAnpns9nMgWHo9vfQS5eXd8KLZTN7epFJRs7dsuCQvj5YsIRfmnP3GYrHEx8cD8PT03LNnDxGtW7dOtENZWVn2lGAymQwGw6JFi8Sx4/r16wpUq7X5+/sDuHTpkoJlKjC74aGHCKCPPnK9pFtLSaG//pWI6JlnXCrHYrGIQHh6eopJE8nJyQBUKlVKSoqjpQ0YMADAH2PGmJhoee3aNQXLVGDkXd6Jm5XtyJnTVqxYsX79eg8Pjx07dkydOvW9995bunSpSqV65513Fjp+2fwPM/mioaGhpqZGrVbbzuNVgOvZPH6cAAoIIEkTiVNS6D//oeXLG1uspUtpxQrKyCCTyYFC9Ho9AA8Pj127dhHRe++9p1KpRKocqkxSUtKUKVNMJtOePXsAjB492qHd7zZ1dXWvvvqqr6+vj4/P559/rmDJykz0u/fehvvu+6agQEo/KyWFCgpoxQqKjiazmdq3b7wHU6OhESNIr6eMDGq+q7NixQrbVG3cuFGkasOGDY5WZsSIEQC+/PJLo9Ho6enp5uZmzz2fd6fc3NyQkBAAYhzYzc0tMTFRqUmkygQrJiYWQFJSkiKlWRmN9Oab9O67VFBAxcXk50d1dbRvHz3/PA0fTmp1Y8IAGjSodvr06evXrz9x4kSTQl544QWRKvEXuWnTJrVarVKp1q9f70SVRGnLli0jIjH6tX37dtc/6R1WU1OTkJDg7u4OIDg42GAwJCYmignKM2fOVKSzpUywPv74YwAPPPCAIqUJRiOFhxNAev2tN6iooF27SK+nESNowoTvrQf3bt26RUdHp6WlnTt3buXKlQDc3d3F/b7vv/++SNXbb7/tXK0OHjwIICQkhIhee+01ADExMc5+xNaRnZ193333AVCr1TExMdYY7dmzR4zYhYSEnDlzxsV3USZY5eXlarXay8vL5FDH5/ZMJpo8mQDq1o1uaoNuoaio5P333589e7b1tjhBpVI1SRWANWvWOF0xs9ncvn17lUpVUlKSl5cHoGfPnk6XdoeZTCa9Xu/m5gZg4MCBX331lfVHOTk5RHTq1Clxttu5c2cXR+kUu5li2LBhADIyMlwvqraWpk5tTNX33zu8u/WeWC8vL61WGxsbK15fvXo1gHXr1rlYPXF755YtWxoaGsQIkP0rGjjKZDLt3Llzzpw5y5cvFx07p4vKzMzs27cvAI1Go9fra2trrT/66KOPRNNrNpurq6tnzJjhepdLsWCJ067ly5e7WI7Z3Jgqf39nUmXrnXfeARAdHW195euvv3axevTr6NecOXOI6LHHHgPgXHetRTU1NZGRkeI8QzTAGo1mxIgRer0+IyPDbDbbWc6VK1cWL14sWuuQkJBvvvmmyQZbt24VVxTGjRt38eJFi8Vi7XLNmjXLuTQrFiwxgXjw4MGuFFJTU/P007n2HwGbd/bsWQC+vr71Ta5Dueb7778XPTmLxbJ582YA06ZNU7B8wWw2R0VFAejatevGjRv1ev2IESPEL1vo1KnTtGnT3n777e+b/fvbu3evWDLD3d1dr9ffLo5Hjx4Vz+ENDAwUh8Xdu3eLRUGGDBny008/OVp/xYJVW1sbEBDg4+MTEBAg+s7FxcWOljBlyhStVhsefsDFtsqqV69eABRpqGzde++9AI4dO3b+/HmVSqX4tR2z2fzwww8D8Pf3LygosL5eXV2dkZEhQmbblfT397eer1g3rqysjImJEa3dmDFjms8fEZWXl4vzXE9Pz02bNhHRDz/8ILr5fn5+jnZylLxh1WQyNek7Dxo0aMmSJbt27bpy5Urz+5rNZnF3W9euXb/77julqhQbGwvg1VdfVapA4amnngKwdu1aknBtx/arsKaqurp61apVmZmZ1gQXFRVt3rz58ccfD7hx8m6/fv3i4uJWrlwpXtdqtW+88YadbXZdXZ3o0ogu1/Xr16urq6dPn27tctn/KZS/xd7adxYNqeDm5mbtHNTU1DTZRVKqiOjf//43gAkTJihYJhGJSVqRkZFE9OyzzwJ46aWXFCn5dl/F7t27xTep1Wp1Ol1iYmJubq51FTvrd25dfqh79+4AwsLCCgsLHa3D1q1bxWJrN3e5HnvsMTu7XBKXMbrlUh8AvLy8bL+a69evP/LII6IzlNdk7oTLrly54u7urtFoWmwyHVJRUaFWq9u1a6fstZ3r16+L5sHX17fJqlTffffdokWLROtoewScNWvWxo0bz549Kzarq6vLzs5evHix6IQ5vX5iXl6e6Jl1795ddCS2b98uppiKweEW3aE1SKurq7/44otnn3128ODBthPJ/fz8goKCxD+OHTsm463DwsIAiIs5Cpo0adIjjzxy/vx5pa7tWFPl4+PTzFpnFy5c2LJly5NPPtmjRw/bkPXq1SsmJsY6sGntBTpdn5KSkrFjx4qGQEzVys7O1mg0U6dOtefA2gqL25aVlW3bti0mJkZEavjw4cHBwTefAytl1apVABYtWiSpfCIaP368eIvmFxJuRn19/axZs0Sq7P8qrEfAzp07i3hZmy7RC3z99dedq48gulzWgcCUlBQAERER9uzbyqsmnz59Oi8vT+p0uezsbNGllVR+aWlpjx49RAsBm6UJL1++bGcJ9fX1YjzMx8fnyJEjTtShvr7+yJEjtsNpohdoZwiaZz2e/vnPfwbwySef2LPXH3857vr6etGldWIwpkWXLl0SJ+RBQUGRkZG2N7q4ubmNGTNm5cqVBw8etB3mvrl6s2fPFl0i51J1S7a9QEUKLCwsFJVs/c773eMvf/kLgI0bNypbbFlZ2aBBgwCEhISUl5fTjbPjPT09bz5fyczMrKurs5ZQX18v1qbq1KmT4oNt1hk+ipS2bNkyAAsXLrRz+zYRLNE5mDlzpoJllpWVDR48GED//v0vXrx48wZGo9E6mGk7Yt6hQwcRsiNHjjzxxBMiVbbXg5ViO8PHRXV1dffccw8cGWpuE8G6+dqOi88xaDFVTZSWlqanp8+bN0+cr1ipVKqOHTvKSBXdOMPHRbt3GwAMGDDA/l3aRLDopms7BoPBehnEeiZlp8uXL4ujTL9+/Zw4Dbxw4YI4Ke7QoYNGo3nllVccLcFOtjN8XCxqxgwaOPBaaqoDfwBtJVhNru288sorti1H3759Y2Njd+zY0eJYVGVlpSupsrVmzRoATz/9NBHV1NTs379f8abLOsPHlUIqKsjDgzQasqNp/k1bCZa4tjN69GjrBKObL4MAUKvVAwYMEOMFNw/WV1ZWihXS+/bte+HCBRerlJ+fD6BHjx5ElJqaihtn+CjCdoaP09atI4AcncDRVoJVVVUVFBTUoUMH8TCftLS048ePix/V19fn5OSsXr06PDzc9lTO09PTdoJGZWXlqFGjAPTp08f1VBGRxWIR14lPnjx5B2b4OF3IkCEE0M6dju3VVoJFROXl5dZhTOtg5vz58//5z3+WlZWJbUwmU0ZGRkJCgk6ns51zXFVVJYYH+/Tp0+R5Rq4QYw1vvfUWEfXu3duh0y47iY/87bffOrd7bi4B5OdHdk8rbNSGgiXY/zAf6ywMa6p69+6tYKqI6MMPPwQQFRVFd2SGjxPi4wmgpUsd3rHNBctKPMwnOTk5OjradgUf2xk+tbW1VVVVo0ePBtCzZ09Hzx9bdPHiRZVK5e3tXVtbewdm+Diqro66dCGAnGjv2m6wbNXW1h48eHDlypVjxowRN7EI7du3FwODwcHBjk6ItZMYuz906JCyM3yKiorEP8QNVE5f2zl3jhy8V7yRm7j438ZpNJqgoKBJkybNmzfvueeeCw8PDwwMrK2tLS4uHjVqlLe39969e8WUcMWdOXMmJyene/fuDz30kFjtbezYsf369XOlzMzMzLCwsIaGhokTJ2q12k8//bSkpCQ/P7+goCAnJyc3N/f48eOnT58+e/bspUsdfvmlw9WrqK1FQwPatYOY05SaivXrMWMGXnwRCQlITQWAwEAsXIioKPsq4Uwa24ySkpJTp05Jfdzw3r17AYwaNYoUmuFz6NAh8Viv+fPnE1FhYaGvr2+TR5BajR2bbr2bXPyn1VKXLvS3v9HMmXT2bON6GSkpJObyLFhgbzXa3ArBDhHHQakmTpzo5eWVl5dXUVERERGxatUqV57ykpWV9fDDDxuNxrlz56amphYWFoaHh1dWVvbt2/f55583Go1Xr141mUxGo7GqqspoNHbp0tNsRnU1TCYYjaiqgskEkwlqddMljG+5zHFzXPnjYIrQ6XQA/vWvf1ln+Dh3lpCZSWPGTAEwd+7choaGU6dOieVSIyIi7O9gXbtGpaW0YcNvC7GQUy2Wkk//Ys4Rj6PKyMhwc3O7//774dRTXrKyMGUKCgq2Pffc65s2bTpz5kx4eHhJScmECRN27twpbo6wh7c3/P0hTmDi4nDwoKMV+ZUTfxlMWUePHsWv13bEDJ8F9rcMRESUnU0dOxJAjz5K9fX0448/ibt0Jk2a5Mpd+a5QEZGzmWTKIKLAwMBLly4VFhZ27dq1vLzcobPCr77CAw+guhpPPIEPP8T583jwQZNW+4hWW7t3715lV2+3Hx8KW59KpZo8eTKA/fv3d+7c2dGxBh8ftG+P6Gh88AGKijB+PAoLtX5+n+/bt6+1UgUO1l1CdLN27txZX1/v6L79+yM7G+npKCmBToeff0ZYGD79VCsGHVoLHwrvCiUlJVFRUSdOnNBoNM49zKe4GPffj7NnMXYs9u2Dsk+ZcEar9OzYzX766af+/fvb/moCAgJmz569desXv16eua3iYgoOJoBCQ6m6+o5UtyXcYt1drA/z2bdvn3hm8fjxH2VmPh4cDJ0OOh0mTcKN0zKAX/vvAwdi3z507NgK1b4ZB+vudfLkSYPBUFj48Mcf/9+VK40vqtUYOhSTJ6NTJ5w6hX/8A/Hx2LAB+fkIDobNOiytjIP1O9DQgGPHYDDAYMD//ofaWgB4+WUUFmLNGiQlYcOG1q7iTThYvzM1NcjKQlYW/P1x333YuxdG490YLB5u+J3x8oJOh4QEqFR39ImkjuLZDb9vtk8kvavwoZBJwYdCJgUHi0nBwWJScLCYFBwsJgUHi0nBwWJScLCYFBwsJgUHi0nBwWJScLCYFBwsJgUHi0nBwWJScLCYFBwsJgUHi0nBwWJScLCYFBwsJgUHi0nBwWJScLCYFBwsJgUHi0nBwWJScLCYFBwsJgUHi0nBwWJScLCYFBwsJgUHi0nBwWJScLCYFBwsJgUHi0nBwWJScLCYFBwsJgUHi0nBwWJScLCYFBwsJgUHi0nBwWJScLCYFBwsJgUHi0nBwWJScLCYFBwsJgUHi0nBwWJS/D/p42Yo27cutwAAAABJRU5ErkJggg==" alt="Mol"/>

>  <Name>  (33) 
BRAF_HUMAN_3OG7-A_alignment_L1F003::ACVR1_HUMAN_4BGG-CA_alignment_L1F003::BRAF_HUMAN_3OG7-A_alignment_L1F008::Q9BJF5_TOXGO_3MA6-AA_alignment_L1F010::

>  <score_inter>  (33) 
-27.6243

>  <best_rmsd>  (33) 
1.04

>  <Lfrag>  (33) 
(30306, 43274, 1076, 1239)

>  <SA_score>  (33) 
3.21

>  <QED>  (33) 
0.72

>  <LogP>  (33) 
2.2

>  <clogp>  (33) 
2.21

>  <NAR>  (33) 
3

>  <NCA>  (33) 
0

>  <nrot>  (33) 
4

>  <TPSA>  (33) 
65.6

>  <HBA>  (33) 
3

>  <HBD>  (33) 
2

>  <NRB>  (33) 
4

>  <NHA>  (33) 
25

>  <RoF>  (33) 
0

>  <Frag>  (33) 
0

>  <Lead>  (33) 
1

>  <Drug>  (33) 
1

>  <PKI>  (33) 
1

>  <PAINSA>  (33) 
0

>  <PAINSB>  (33) 
0

>  <PAINSC>  (33) 
0

$$$$

     RDKit          3D

 23 26  0  0  0  0  0  0  0  0999 V2000
    5.2367    9.2542    8.3456 N   0  0  0  0  0  0  0  0  0  0  0  0
    5.6599    9.1197    9.7160 C   0  0  0  0  0  0  0  0  0  0  0  0
    4.8204   10.3321    1.0501 C   0  0  0  0  0  0  0  0  0  0  0  0
    6.1354    9.4967    5.3442 C   0  0  0  0  0  0  0  0  0  0  0  0
    4.7419    9.5565    5.4153 C   0  0  0  0  0  0  0  0  0  0  0  0
    3.8857    9.7848    4.3950 N   0  0  0  0  0  0  0  0  0  0  0  0
    6.7239    9.6899    4.0858 C   0  0  0  0  0  0  0  0  0  0  0  0
    3.8886   10.2030    2.0422 N   0  0  0  0  0  0  0  0  0  0  0  0
    6.0837   10.1719    1.5784 C   0  0  0  0  0  0  0  0  0  0  0  0
    5.8927    9.9313    2.9784 C   0  0  0  0  0  0  0  0  0  0  0  0
    4.5221    9.9605    3.2242 C   0  0  0  0  0  0  0  0  0  0  0  0
    7.1554    8.9976    9.8831 N   0  0  0  0  0  0  0  0  0  0  0  0
    7.7777   10.0307   10.6554 C   0  0  0  0  0  0  0  0  0  0  0  0
   11.5033    8.9764    4.9093 C   0  0  0  0  0  0  0  0  0  0  0  0
   10.2873    9.6060    5.3271 O   0  0  0  0  0  0  0  0  0  0  0  0
   11.2364    7.4814    4.8279 C   0  0  0  0  0  0  0  0  0  0  0  0
    9.8889    7.2959    5.4737 C   0  0  0  0  0  0  0  0  0  0  0  0
    9.2305    8.6583    5.4371 C   0  0  0  0  0  0  0  0  0  0  0  0
    6.4493    9.4884    7.6332 C   0  0  0  0  0  0  0  0  0  0  0  0
    6.9932    9.3129    6.4248 C   0  0  0  0  0  0  0  0  0  0  0  0
    8.2903    8.8663    6.6230 C   0  0  0  0  0  0  0  0  0  0  0  0
    8.5165    8.7760    7.8845 N   0  0  0  0  0  0  0  0  0  0  0  0
    7.3719    9.1695    8.5343 N   0  0  0  0  0  0  0  0  0  0  0  0
  1  2  1  0
  3  8  1  0
  3  9  2  0
  4  5  2  0
  4  7  1  0
  5  6  1  0
  6 11  2  0
  7 10  2  0
  8 11  1  0
  9 10  1  0
 10 11  1  0
 12 13  1  0
 14 15  1  0
 14 16  1  0
 15 18  1  0
 16 17  1  0
 17 18  1  0
 19 20  2  0
 19 23  1  0
 20 21  1  0
 21 22  2  0
 22 23  1  0
 12  2  1  0
 12 23  1  0
 20  4  1  0
 21 18  1  0
M  END
>  <Smiles>  (34) 
CN(CN)n1cc(-c2cnc3[nH]ccc3c2)c(C2CCCO2)n1

>  <MW>  (34) 
312.2

>  <2D_mol>  (34)
[truncated: 6,082,907 more chars]
