# Supplementary material for: Frags2Drugs: A Novel In Silico Fragment-Based Approach to the Discovery of Kinase Inhibitors
Source: Pharmaceuticals (Basel). 2026 Feb 12;19(2):308. doi: 10.3390/ph19020308 (PMC12944305; doi:10.3390/ph19020308)
Supplement: Supplementary file 1 [file pharmaceuticals-19-00308-s001.zip › pharmaceuticals-4126567-supplementary/SupplementaryData_bonnet/3OG7_protein.mol2]

# created with PyMOL 2.4.0
@<TRIPOS>MOLECULE
3OG7_A
3975 4015 247           
SMALL
USER_CHARGES
@<TRIPOS>ATOM
1	   N	-4.171	17.787	-16.520	N.4	1	ASP449	0.000	
2	  CA	-2.900	18.137	-15.901	C.3	1	ASP449	0.000	
3	   C	-3.027	18.060	-14.387	C.2	1	ASP449	0.000	
4	   O	-4.083	18.358	-13.825	O.2	1	ASP449	0.000	
5	  CB	-2.462	19.540	-16.329	C.3	1	ASP449	0.000	
6	  CG	-0.999	19.597	-16.733	C.2	1	ASP449	0.000	
7	 OD1	-0.288	18.589	-16.540	O.co2	1	ASP449	0.000	
8	 OD2	-0.559	20.650	-17.245	O.co2	1	ASP449	0.000	
9	  HA	-2.141	17.427	-16.230	 H	1	ASP449	0.000	
10	 HB2	-2.622	20.224	-15.496	 H	1	ASP449	0.000	
11	 HB3	-3.071	19.852	-17.177	 H	1	ASP449	0.000	
12	  H1	-4.444	16.860	-16.228	 H	1	ASP449	0.000	
13	  H2	-4.072	17.807	-17.525	 H	1	ASP449	0.000	
14	  H3	-4.877	18.451	-16.238	 H	1	ASP449	0.000	
15	   N	-1.946	17.660	-13.728	N.am	2	TRP450	0.000	
16	  CA	-1.977	17.461	-12.286	C.3	2	TRP450	0.000	
17	   C	-1.101	18.452	-11.533	C.2	2	TRP450	0.000	
18	   O	-0.715	18.203	-10.392	O.2	2	TRP450	0.000	
19	  CB	-1.581	16.026	-11.936	C.3	2	TRP450	0.000	
20	  CG	-2.585	15.012	-12.392	C.2	2	TRP450	0.000	
21	 CD1	-2.621	14.379	-13.599	C.2	2	TRP450	0.000	
22	 CD2	-3.706	14.519	-11.646	C.2	2	TRP450	0.000	
23	 CE2	-4.374	13.586	-12.465	C.2	2	TRP450	0.000	
24	 CE3	-4.209	14.773	-10.366	C.2	2	TRP450	0.000	
25	 NE1	-3.691	13.520	-13.651	N.pl3	2	TRP450	0.000	
26	 CZ2	-5.515	12.909	-12.048	C.2	2	TRP450	0.000	
27	 CZ3	-5.341	14.100	-9.953	C.2	2	TRP450	0.000	
28	 CH2	-5.983	13.177	-10.791	C.2	2	TRP450	0.000	
29	   H	-1.089	17.491	-14.235	 H	2	TRP450	0.000	
30	  HA	-3.003	17.641	-11.967	 H	2	TRP450	0.000	
31	 HB2	-1.477	15.949	-10.854	 H	2	TRP450	0.000	
32	 HB3	-0.625	15.805	-12.410	 H	2	TRP450	0.000	
33	 HD1	-1.911	14.531	-14.399	 H	2	TRP450	0.000	
34	 HE1	-3.936	12.934	-14.437	 H	2	TRP450	0.000	
35	 HE3	-3.721	15.482	-9.714	 H	2	TRP450	0.000	
36	 HZ2	-6.012	12.199	-12.691	 H	2	TRP450	0.000	
37	 HZ3	-5.740	14.287	-8.966	 H	2	TRP450	0.000	
38	 HH2	-6.867	12.666	-10.436	 H	2	TRP450	0.000	
39	   N	-0.793	19.575	-12.170	N.am	3	GLU451	0.000	
40	  CA	-0.017	20.618	-11.515	C.3	3	GLU451	0.000	
41	   C	-0.879	21.356	-10.505	C.2	3	GLU451	0.000	
42	   O	-2.009	21.736	-10.801	O.2	3	GLU451	0.000	
43	  CB	0.552	21.603	-12.535	C.3	3	GLU451	0.000	
44	  CG	1.243	22.793	-11.897	C.3	3	GLU451	0.000	
45	  CD	2.004	23.637	-12.898	C.2	3	GLU451	0.000	
46	 OE1	2.146	23.199	-14.058	O.co2	3	GLU451	0.000	
47	 OE2	2.463	24.735	-12.520	O.co2	3	GLU451	0.000	
48	   H	-1.102	19.708	-13.122	 H	3	GLU451	0.000	
49	  HA	0.817	20.144	-10.996	 H	3	GLU451	0.000	
50	 HB2	-0.266	21.969	-13.156	 H	3	GLU451	0.000	
51	 HB3	1.274	21.076	-13.159	 H	3	GLU451	0.000	
52	 HG2	1.943	22.428	-11.146	 H	3	GLU451	0.000	
53	 HG3	0.489	23.418	-11.418	 H	3	GLU451	0.000	
54	   N	-0.338	21.550	-9.307	N.am	4	ILE452	0.000	
55	  CA	-1.044	22.256	-8.250	C.3	4	ILE452	0.000	
56	   C	-0.527	23.688	-8.157	C.2	4	ILE452	0.000	
57	   O	0.621	23.914	-7.775	O.2	4	ILE452	0.000	
58	  CB	-0.873	21.540	-6.898	C.3	4	ILE452	0.000	
59	 CG1	-1.405	20.107	-6.989	C.3	4	ILE452	0.000	
60	 CG2	-1.582	22.306	-5.794	C.3	4	ILE452	0.000	
61	 CD1	-1.046	19.236	-5.802	C.3	4	ILE452	0.000	
62	   H	0.591	21.197	-9.126	 H	4	ILE452	0.000	
63	  HA	-2.107	22.268	-8.491	 H	4	ILE452	0.000	
64	  HB	0.189	21.503	-6.655	 H	4	ILE452	0.000	
65	HG12	-0.994	19.647	-7.887	 H	4	ILE452	0.000	
66	HG13	-2.491	20.150	-7.066	 H	4	ILE452	0.000	
67	HG21	-2.648	22.357	-6.015	 H	4	ILE452	0.000	
68	HG22	-1.175	23.315	-5.733	 H	4	ILE452	0.000	
69	HG23	-1.433	21.795	-4.843	 H	4	ILE452	0.000	
70	HD11	0.038	19.180	-5.707	 H	4	ILE452	0.000	
71	HD12	-1.450	18.235	-5.951	 H	4	ILE452	0.000	
72	HD13	-1.469	19.667	-4.894	 H	4	ILE452	0.000	
73	   N	-1.378	24.661	-8.519	N.am	5	PRO453	0.000	
74	  CA	-1.015	26.084	-8.570	C.3	5	PRO453	0.000	
75	   C	-0.291	26.561	-7.312	C.2	5	PRO453	0.000	
76	   O	-0.511	26.020	-6.229	O.2	5	PRO453	0.000	
77	  CB	-2.372	26.780	-8.697	C.3	5	PRO453	0.000	
78	  CG	-3.223	25.788	-9.407	C.3	5	PRO453	0.000	
79	  CD	-2.779	24.437	-8.915	C.3	5	PRO453	0.000	
80	  HA	-0.321	26.295	-9.384	 H	5	PRO453	0.000	
81	 HB2	-2.283	27.698	-9.277	 H	5	PRO453	0.000	
82	 HB3	-2.783	27.009	-7.714	 H	5	PRO453	0.000	
83	 HG2	-3.078	25.866	-10.485	 H	5	PRO453	0.000	
84	 HG3	-4.274	25.952	-9.170	 H	5	PRO453	0.000	
85	 HD2	-3.378	24.116	-8.063	 H	5	PRO453	0.000	
86	 HD3	-2.846	23.692	-9.707	 H	5	PRO453	0.000	
87	   N	0.562	27.569	-7.469	N.am	6	ASP454	0.000	
88	  CA	1.350	28.110	-6.363	C.3	6	ASP454	0.000	
89	   C	0.470	28.680	-5.252	C.2	6	ASP454	0.000	
90	   O	-0.443	29.464	-5.510	O.2	6	ASP454	0.000	
91	  CB	2.309	29.189	-6.882	C.3	6	ASP454	0.000	
92	  CG	3.180	29.783	-5.785	C.2	6	ASP454	0.000	
93	 OD1	3.201	29.234	-4.662	O.co2	6	ASP454	0.000	
94	 OD2	3.853	30.802	-6.052	O.co2	6	ASP454	0.000	
95	   H	0.670	27.976	-8.387	 H	6	ASP454	0.000	
96	  HA	1.921	27.286	-5.935	 H	6	ASP454	0.000	
97	 HB2	1.721	29.990	-7.331	 H	6	ASP454	0.000	
98	 HB3	2.956	28.745	-7.638	 H	6	ASP454	0.000	
99	   N	0.750	28.278	-4.015	N.am	7	GLY455	0.000	
100	  CA	0.051	28.813	-2.861	C.3	7	GLY455	0.000	
101	   C	-1.024	27.908	-2.287	C.2	7	GLY455	0.000	
102	   O	-1.474	28.115	-1.160	O.2	7	GLY455	0.000	
103	   H	1.469	27.581	-3.876	 H	7	GLY455	0.000	
104	 HA2	-0.418	29.752	-3.155	 H	7	GLY455	0.000	
105	 HA3	0.786	29.003	-2.079	 H	7	GLY455	0.000	
106	   N	-1.441	26.905	-3.053	N.am	8	GLN456	0.000	
107	  CA	-2.516	26.017	-2.618	C.3	8	GLN456	0.000	
108	   C	-2.098	25.084	-1.482	C.2	8	GLN456	0.000	
109	   O	-2.919	24.703	-0.647	O.2	8	GLN456	0.000	
110	  CB	-3.062	25.206	-3.796	C.3	8	GLN456	0.000	
111	  CG	-3.819	26.033	-4.826	C.3	8	GLN456	0.000	
112	  CD	-4.706	25.181	-5.715	C.2	8	GLN456	0.000	
113	 NE2	-5.340	25.811	-6.697	N.pl3	8	GLN456	0.000	
114	 OE1	-4.825	23.972	-5.516	O.2	8	GLN456	0.000	
115	   H	-1.006	26.754	-3.952	 H	8	GLN456	0.000	
116	  HA	-3.304	26.659	-2.227	 H	8	GLN456	0.000	
117	 HB2	-3.739	24.446	-3.404	 H	8	GLN456	0.000	
118	 HB3	-2.223	24.722	-4.297	 H	8	GLN456	0.000	
119	 HG2	-3.098	26.558	-5.452	 H	8	GLN456	0.000	
120	 HG3	-4.442	26.758	-4.302	 H	8	GLN456	0.000	
121	HE21	-5.948	25.297	-7.317	 H	8	GLN456	0.000	
122	HE22	-5.212	26.805	-6.823	 H	8	GLN456	0.000	
123	   N	-0.820	24.721	-1.449	N.am	9	ILE457	0.000	
124	  CA	-0.325	23.787	-0.443	C.3	9	ILE457	0.000	
125	   C	0.355	24.496	0.724	C.2	9	ILE457	0.000	
126	   O	1.278	25.291	0.533	O.2	9	ILE457	0.000	
127	  CB	0.664	22.778	-1.054	C.3	9	ILE457	0.000	
128	 CG1	0.057	22.118	-2.291	C.3	9	ILE457	0.000	
129	 CG2	1.054	21.729	-0.026	C.3	9	ILE457	0.000	
130	 CD1	1.020	21.214	-3.028	C.3	9	ILE457	0.000	
131	   H	-0.180	25.098	-2.132	 H	9	ILE457	0.000	
132	  HA	-1.203	23.261	-0.068	 H	9	ILE457	0.000	
133	  HB	1.563	23.314	-1.356	 H	9	ILE457	0.000	
134	HG12	-0.272	22.901	-2.974	 H	9	ILE457	0.000	
135	HG13	-0.802	21.524	-1.979	 H	9	ILE457	0.000	
136	HG21	0.167	21.181	0.289	 H	9	ILE457	0.000	
137	HG22	1.506	22.217	0.837	 H	9	ILE457	0.000	
138	HG23	1.771	21.037	-0.468	 H	9	ILE457	0.000	
139	HD11	1.887	21.792	-3.349	 H	9	ILE457	0.000	
140	HD12	0.524	20.789	-3.901	 H	9	ILE457	0.000	
141	HD13	1.343	20.410	-2.367	 H	9	ILE457	0.000	
142	   N	-0.106	24.201	1.934	N.am	10	THR458	0.000	
143	  CA	0.518	24.730	3.135	C.3	10	THR458	0.000	
144	   C	1.534	23.726	3.664	C.2	10	THR458	0.000	
145	   O	1.163	22.699	4.232	O.2	10	THR458	0.000	
146	  CB	-0.519	25.030	4.230	C.3	10	THR458	0.000	
147	 CG2	0.148	25.693	5.430	C.3	10	THR458	0.000	
148	 OG1	-1.534	25.896	3.707	O.3	10	THR458	0.000	
149	   H	-0.908	23.594	2.021	 H	10	THR458	0.000	
150	  HA	1.012	25.666	2.873	 H	10	THR458	0.000	
151	  HB	-0.968	24.090	4.552	 H	10	THR458	0.000	
152	 HG1	-1.107	26.711	3.433	 H	10	THR458	0.000	
153	HG21	0.600	26.635	5.119	 H	10	THR458	0.000	
154	HG22	0.918	25.034	5.828	 H	10	THR458	0.000	
155	HG23	-0.600	25.886	6.200	 H	10	THR458	0.000	
156	   N	2.815	24.021	3.467	N.am	11	VAL459	0.000	
157	  CA	3.881	23.133	3.914	C.3	11	VAL459	0.000	
158	   C	4.099	23.278	5.417	C.2	11	VAL459	0.000	
159	   O	4.115	24.389	5.945	O.2	11	VAL459	0.000	
160	  CB	5.192	23.418	3.172	C.3	11	VAL459	0.000	
161	 CG1	6.249	22.390	3.540	C.3	11	VAL459	0.000	
162	 CG2	4.951	23.421	1.675	C.3	11	VAL459	0.000	
163	   H	3.055	24.882	2.996	 H	11	VAL459	0.000	
164	  HA	3.576	22.110	3.692	 H	11	VAL459	0.000	
165	  HB	5.556	24.401	3.470	 H	11	VAL459	0.000	
166	HG11	5.906	21.397	3.250	 H	11	VAL459	0.000	
167	HG12	6.421	22.416	4.616	 H	11	VAL459	0.000	
168	HG13	7.177	22.620	3.017	 H	11	VAL459	0.000	
169	HG21	4.587	22.442	1.364	 H	11	VAL459	0.000	
170	HG22	5.885	23.643	1.157	 H	11	VAL459	0.000	
171	HG23	4.210	24.180	1.428	 H	11	VAL459	0.000	
172	   N	4.265	22.151	6.103	N.am	12	GLY460	0.000	
173	  CA	4.403	22.161	7.548	C.3	12	GLY460	0.000	
174	   C	5.671	21.491	8.038	C.2	12	GLY460	0.000	
175	   O	6.771	21.816	7.592	O.2	12	GLY460	0.000	
176	   H	4.296	21.271	5.609	 H	12	GLY460	0.000	
177	 HA2	3.549	21.640	7.980	 H	12	GLY460	0.000	
178	 HA3	4.407	23.197	7.887	 H	12	GLY460	0.000	
179	   N	5.510	20.546	8.959	N.am	13	GLN461	0.000	
180	  CA	6.642	19.865	9.579	C.3	13	GLN461	0.000	
181	   C	7.572	19.209	8.564	C.2	13	GLN461	0.000	
182	   O	7.126	18.486	7.676	O.2	13	GLN461	0.000	
183	  CB	6.147	18.811	10.574	C.3	13	GLN461	0.000	
184	  CG	5.487	19.384	11.817	C.3	13	GLN461	0.000	
185	  CD	4.980	18.305	12.754	C.2	13	GLN461	0.000	
186	 NE2	4.779	18.663	14.017	N.pl3	13	GLN461	0.000	
187	 OE1	4.769	17.163	12.347	O.2	13	GLN461	0.000	
188	   H	4.574	20.292	9.240	 H	13	GLN461	0.000	
189	  HA	7.217	20.631	10.098	 H	13	GLN461	0.000	
190	 HB2	7.001	18.210	10.887	 H	13	GLN461	0.000	
191	 HB3	5.423	18.175	10.065	 H	13	GLN461	0.000	
192	 HG2	4.645	20.006	11.510	 H	13	GLN461	0.000	
193	 HG3	6.215	19.996	12.349	 H	13	GLN461	0.000	
194	HE21	4.441	17.986	14.686	 H	13	GLN461	0.000	
195	HE22	4.965	19.612	14.309	 H	13	GLN461	0.000	
196	   N	8.869	19.468	8.704	N.am	14	ARG462	0.000	
197	  CA	9.879	18.773	7.919	C.3	14	ARG462	0.000	
198	   C	10.002	17.363	8.472	C.2	14	ARG462	0.000	
199	   O	10.218	17.179	9.668	O.2	14	ARG462	0.000	
200	  CB	11.228	19.486	8.034	C.3	14	ARG462	0.000	
201	  CG	12.200	19.179	6.900	C.3	14	ARG462	0.000	
202	  CD	13.631	19.593	7.245	C.3	14	ARG462	0.000	
203	  NE	14.384	18.496	7.848	N.pl3	14	ARG462	0.000	
204	  CZ	15.254	17.733	7.192	C.2	14	ARG462	0.000	
205	 NH1	15.497	17.950	5.905	N.pl3	14	ARG462	0.000	
206	 NH2	15.888	16.755	7.825	N.4	14	ARG462	0.000	
207	   H	9.161	20.166	9.373	 H	14	ARG462	0.000	
208	  HA	9.590	18.756	6.868	 H	14	ARG462	0.000	
209	 HB2	11.694	19.187	8.973	 H	14	ARG462	0.000	
210	 HB3	11.046	20.561	8.045	 H	14	ARG462	0.000	
211	 HG2	11.883	19.719	6.008	 H	14	ARG462	0.000	
212	 HG3	12.182	18.108	6.701	 H	14	ARG462	0.000	
213	 HD2	13.597	20.425	7.948	 H	14	ARG462	0.000	
214	 HD3	14.136	19.909	6.333	 H	14	ARG462	0.000	
215	  HE	14.235	18.305	8.828	 H	14	ARG462	0.000	
216	HH11	16.162	17.372	5.412	 H	14	ARG462	0.000	
217	HH12	15.016	18.694	5.420	 H	14	ARG462	0.000	
218	HH21	16.552	16.178	7.329	 H	14	ARG462	0.000	
219	HH22	15.706	16.586	8.805	 H	14	ARG462	0.000	
220	   N	9.866	16.365	7.609	N.am	15	ILE463	0.000	
221	  CA	9.861	14.981	8.064	C.3	15	ILE463	0.000	
222	   C	11.239	14.331	7.982	C.2	15	ILE463	0.000	
223	   O	11.710	13.727	8.944	O.2	15	ILE463	0.000	
224	  CB	8.840	14.143	7.277	C.3	15	ILE463	0.000	
225	 CG1	7.417	14.598	7.610	C.3	15	ILE463	0.000	
226	 CG2	9.000	12.670	7.586	C.3	15	ILE463	0.000	
227	 CD1	7.108	14.613	9.092	C.3	15	ILE463	0.000	
228	   H	9.766	16.567	6.625	 H	15	ILE463	0.000	
229	  HA	9.571	15.005	9.115	 H	15	ILE463	0.000	
230	  HB	9.023	14.294	6.212	 H	15	ILE463	0.000	
231	HG12	6.718	13.920	7.120	 H	15	ILE463	0.000	
232	HG13	7.279	15.606	7.220	 H	15	ILE463	0.000	
233	HG21	8.822	12.501	8.648	 H	15	ILE463	0.000	
234	HG22	10.012	12.354	7.333	 H	15	ILE463	0.000	
235	HG23	8.283	12.096	7.001	 H	15	ILE463	0.000	
236	HD11	7.240	13.611	9.501	 H	15	ILE463	0.000	
237	HD12	6.077	14.934	9.244	 H	15	ILE463	0.000	
238	HD13	7.782	15.304	9.597	 H	15	ILE463	0.000	
239	   N	11.882	14.458	6.828	N.am	16	GLY464	0.000	
240	  CA	13.176	13.840	6.616	C.3	16	GLY464	0.000	
241	   C	13.766	14.233	5.281	C.2	16	GLY464	0.000	
242	   O	13.140	14.948	4.501	O.2	16	GLY464	0.000	
243	   H	11.461	14.995	6.083	 H	16	GLY464	0.000	
244	 HA2	13.060	12.757	6.647	 H	16	GLY464	0.000	
245	 HA3	13.853	14.156	7.410	 H	16	GLY464	0.000	
246	   N	14.978	13.758	5.014	N.am	17	SER465	0.000	
247	  CA	15.681	14.130	3.795	C.3	17	SER465	0.000	
248	   C	16.176	12.901	3.050	C.2	17	SER465	0.000	
249	   O	16.120	11.784	3.557	O.2	17	SER465	0.000	
250	  CB	16.869	15.039	4.124	C.3	17	SER465	0.000	
251	  OG	16.607	15.830	5.272	O.3	17	SER465	0.000	
252	   H	15.419	13.129	5.669	 H	17	SER465	0.000	
253	  HA	14.979	14.664	3.156	 H	17	SER465	0.000	
254	 HB2	17.060	15.696	3.276	 H	17	SER465	0.000	
255	 HB3	17.748	14.422	4.311	 H	17	SER465	0.000	
256	  HG	15.831	16.363	5.086	 H	17	SER465	0.000	
257	   N	16.661	13.124	1.836	N.am	18	GLY466	0.000	
258	  CA	17.241	12.071	1.026	C.3	18	GLY466	0.000	
259	   C	18.016	12.734	-0.089	C.2	18	GLY466	0.000	
260	   O	17.965	13.954	-0.228	O.2	18	GLY466	0.000	
261	   H	16.626	14.061	1.462	 H	18	GLY466	0.000	
262	 HA2	16.452	11.443	0.610	 H	18	GLY466	0.000	
263	 HA3	17.910	11.459	1.632	 H	18	GLY466	0.000	
264	   N	18.736	11.953	-0.884	N.am	19	SER467	0.000	
265	  CA	19.481	12.522	-2.001	C.3	19	SER467	0.000	
266	   C	18.555	13.329	-2.907	C.2	19	SER467	0.000	
267	   O	18.886	14.437	-3.332	O.2	19	SER467	0.000	
268	  CB	20.172	11.420	-2.804	C.3	19	SER467	0.000	
269	  OG	20.787	11.950	-3.966	O.3	19	SER467	0.000	
270	   H	18.769	10.958	-0.714	 H	19	SER467	0.000	
271	  HA	20.243	13.188	-1.596	 H	19	SER467	0.000	
272	 HB2	19.432	10.677	-3.100	 H	19	SER467	0.000	
273	 HB3	20.932	10.948	-2.182	 H	19	SER467	0.000	
274	  HG	20.100	12.359	-4.497	 H	19	SER467	0.000	
275	   N	17.388	12.761	-3.185	N.am	20	PHE468	0.000	
276	  CA	16.407	13.363	-4.080	C.3	20	PHE468	0.000	
277	   C	15.925	14.740	-3.623	C.2	20	PHE468	0.000	
278	   O	16.027	15.717	-4.364	O.2	20	PHE468	0.000	
279	  CB	15.217	12.419	-4.238	C.3	20	PHE468	0.000	
280	  CG	14.939	11.594	-3.015	C.2	20	PHE468	0.000	
281	 CD1	14.287	12.143	-1.925	C.2	20	PHE468	0.000	
282	 CD2	15.338	10.270	-2.954	C.2	20	PHE468	0.000	
283	 CE1	14.035	11.388	-0.797	C.2	20	PHE468	0.000	
284	 CE2	15.087	9.508	-1.829	C.2	20	PHE468	0.000	
285	  CZ	14.434	10.068	-0.748	C.2	20	PHE468	0.000	
286	   H	17.169	11.873	-2.756	 H	20	PHE468	0.000	
287	  HA	16.906	13.516	-5.037	 H	20	PHE468	0.000	
288	 HB2	15.419	11.745	-5.070	 H	20	PHE468	0.000	
289	 HB3	14.331	13.015	-4.460	 H	20	PHE468	0.000	
290	 HD1	13.973	13.176	-1.956	 H	20	PHE468	0.000	
291	 HD2	15.850	9.827	-3.795	 H	20	PHE468	0.000	
292	 HE1	13.526	11.830	0.047	 H	20	PHE468	0.000	
293	 HE2	15.402	8.475	-1.795	 H	20	PHE468	0.000	
294	  HZ	14.237	9.474	0.132	 H	20	PHE468	0.000	
295	   N	15.391	14.807	-2.406	N.am	21	GLY469	0.000	
296	  CA	14.871	16.051	-1.863	C.3	21	GLY469	0.000	
297	   C	14.445	15.926	-0.412	C.2	21	GLY469	0.000	
298	   O	14.777	14.949	0.260	O.2	21	GLY469	0.000	
299	   H	15.345	13.970	-1.844	 H	21	GLY469	0.000	
300	 HA2	14.008	16.356	-2.454	 H	21	GLY469	0.000	
301	 HA3	15.648	16.813	-1.933	 H	21	GLY469	0.000	
302	   N	13.705	16.920	0.073	N.am	22	THR470	0.000	
303	  CA	13.238	16.930	1.458	C.3	22	THR470	0.000	
304	   C	11.730	16.702	1.538	C.2	22	THR470	0.000	
305	   O	10.965	17.259	0.750	O.2	22	THR470	0.000	
306	  CB	13.585	18.256	2.162	C.3	22	THR470	0.000	
307	 CG2	13.184	18.204	3.628	C.3	22	THR470	0.000	
308	 OG1	14.995	18.498	2.066	O.3	22	THR470	0.000	
309	   H	13.458	17.689	-0.533	 H	22	THR470	0.000	
310	  HA	13.752	16.114	1.966	 H	22	THR470	0.000	
311	  HB	13.036	19.061	1.673	 H	22	THR470	0.000	
312	 HG1	15.445	17.772	2.505	 H	22	THR470	0.000	
313	HG21	13.728	17.400	4.125	 H	22	THR470	0.000	
314	HG22	12.112	18.019	3.705	 H	22	THR470	0.000	
315	HG23	13.423	19.154	4.104	 H	22	THR470	0.000	
316	   N	11.309	15.885	2.499	N.am	23	VAL471	0.000	
317	  CA	9.901	15.541	2.650	C.3	23	VAL471	0.000	
318	   C	9.251	16.300	3.801	C.2	23	VAL471	0.000	
319	   O	9.719	16.240	4.937	O.2	23	VAL471	0.000	
320	  CB	9.715	14.029	2.877	C.3	23	VAL471	0.000	
321	 CG1	8.253	13.706	3.143	C.3	23	VAL471	0.000	
322	 CG2	10.227	13.247	1.680	C.3	23	VAL471	0.000	
323	   H	11.983	15.491	3.140	 H	23	VAL471	0.000	
324	  HA	9.413	15.831	1.720	 H	23	VAL471	0.000	
325	  HB	10.294	13.736	3.752	 H	23	VAL471	0.000	
326	HG11	7.654	13.991	2.278	 H	23	VAL471	0.000	
327	HG12	7.912	14.258	4.019	 H	23	VAL471	0.000	
328	HG13	8.144	12.636	3.323	 H	23	VAL471	0.000	
329	HG21	9.659	13.526	0.793	 H	23	VAL471	0.000	
330	HG22	10.109	12.179	1.866	 H	23	VAL471	0.000	
331	HG23	11.282	13.473	1.523	 H	23	VAL471	0.000	
332	   N	8.171	17.014	3.494	N.am	24	TYR472	0.000	
333	  CA	7.397	17.728	4.503	C.3	24	TYR472	0.000	
334	   C	5.975	17.186	4.538	C.2	24	TYR472	0.000	
335	   O	5.526	16.541	3.593	O.2	24	TYR472	0.000	
336	  CB	7.334	19.222	4.183	C.3	24	TYR472	0.000	
337	  CG	8.673	19.909	4.071	C.2	24	TYR472	0.000	
338	 CD1	9.471	19.734	2.951	C.2	24	TYR472	0.000	
339	 CD2	9.129	20.754	5.075	C.2	24	TYR472	0.000	
340	 CE1	10.692	20.365	2.838	C.2	24	TYR472	0.000	
341	 CE2	10.351	21.392	4.971	C.2	24	TYR472	0.000	
342	  CZ	11.128	21.194	3.850	C.2	24	TYR472	0.000	
343	  OH	12.344	21.825	3.736	O.3	24	TYR472	0.000	
344	   H	7.878	17.064	2.529	 H	24	TYR472	0.000	
345	  HA	7.884	17.582	5.467	 H	24	TYR472	0.000	
346	 HB2	6.768	19.713	4.974	 H	24	TYR472	0.000	
347	 HB3	6.812	19.343	3.234	 H	24	TYR472	0.000	
348	 HD1	9.130	19.091	2.153	 H	24	TYR472	0.000	
349	 HD2	8.518	20.915	5.951	 H	24	TYR472	0.000	
350	 HE1	11.304	20.211	1.961	 H	24	TYR472	0.000	
351	 HE2	10.694	22.042	5.763	 H	24	TYR472	0.000	
352	  HH	12.581	22.386	4.478	 H	24	TYR472	0.000	
353	   N	5.271	17.457	5.632	N.am	25	LYS473	0.000	
354	  CA	3.843	17.183	5.711	C.3	25	LYS473	0.000	
355	   C	3.109	18.449	5.287	C.2	25	LYS473	0.000	
356	   O	3.559	19.554	5.584	O.2	25	LYS473	0.000	
357	  CB	3.451	16.785	7.136	C.3	25	LYS473	0.000	
358	  CG	1.975	16.470	7.320	C.3	25	LYS473	0.000	
359	  CD	1.700	15.953	8.724	C.3	25	LYS473	0.000	
360	  CE	0.219	15.689	8.944	C.3	25	LYS473	0.000	
361	  NZ	-0.055	15.147	10.306	N.4	25	LYS473	0.000	
362	   H	5.739	17.863	6.430	 H	25	LYS473	0.000	
363	  HA	3.577	16.353	5.057	 H	25	LYS473	0.000	
364	 HB2	3.709	17.608	7.803	 H	25	LYS473	0.000	
365	 HB3	4.025	15.900	7.412	 H	25	LYS473	0.000	
366	 HG2	1.679	15.711	6.596	 H	25	LYS473	0.000	
367	 HG3	1.394	17.377	7.154	 H	25	LYS473	0.000	
368	 HD2	2.038	16.696	9.447	 H	25	LYS473	0.000	
369	 HD3	2.251	15.025	8.873	 H	25	LYS473	0.000	
370	 HE2	-0.123	14.967	8.203	 H	25	LYS473	0.000	
371	 HE3	-0.327	16.624	8.821	 H	25	LYS473	0.000	
372	 HZ1	0.447	14.280	10.431	 H	25	LYS473	0.000	
373	 HZ2	-1.046	14.980	10.409	 H	25	LYS473	0.000	
374	 HZ3	0.248	15.814	11.001	 H	25	LYS473	0.000	
375	   N	1.989	18.295	4.588	N.am	26	GLY474	0.000	
376	  CA	1.293	19.445	4.039	C.3	26	GLY474	0.000	
377	   C	-0.219	19.416	4.143	C.2	26	GLY474	0.000	
378	   O	-0.815	18.430	4.581	O.2	26	GLY474	0.000	
379	   H	1.617	17.368	4.438	 H	26	GLY474	0.000	
380	 HA2	1.554	19.521	2.983	 H	26	GLY474	0.000	
381	 HA3	1.647	20.332	4.565	 H	26	GLY474	0.000	
382	   N	-0.838	20.516	3.728	N.am	27	LYS475	0.000	
383	  CA	-2.287	20.654	3.755	C.3	27	LYS475	0.000	
384	   C	-2.820	20.977	2.364	C.2	27	LYS475	0.000	
385	   O	-2.539	22.041	1.813	O.2	27	LYS475	0.000	
386	  CB	-2.697	21.750	4.742	C.3	27	LYS475	0.000	
387	  CG	-2.298	21.473	6.185	C.3	27	LYS475	0.000	
388	  CD	-3.463	20.918	6.991	C.3	27	LYS475	0.000	
389	  CE	-3.961	19.594	6.432	C.3	27	LYS475	0.000	
390	  NZ	-5.168	19.104	7.154	N.4	27	LYS475	0.000	
391	   H	-0.283	21.285	3.380	 H	27	LYS475	0.000	
392	  HA	-2.717	19.707	4.081	 H	27	LYS475	0.000	
393	 HB2	-3.781	21.859	4.702	 H	27	LYS475	0.000	
394	 HB3	-2.227	22.683	4.431	 H	27	LYS475	0.000	
395	 HG2	-1.961	22.403	6.644	 H	27	LYS475	0.000	
396	 HG3	-1.484	20.748	6.194	 H	27	LYS475	0.000	
397	 HD2	-4.281	21.639	6.970	 H	27	LYS475	0.000	
398	 HD3	-3.139	20.766	8.020	 H	27	LYS475	0.000	
399	 HE2	-3.168	18.851	6.525	 H	27	LYS475	0.000	
400	 HE3	-4.211	19.728	5.379	 H	27	LYS475	0.000	
401	 HZ1	-4.946	18.976	8.132	 H	27	LYS475	0.000	
402	 HZ2	-5.463	18.222	6.759	 H	27	LYS475	0.000	
403	 HZ3	-5.913	19.780	7.063	 H	27	LYS475	0.000	
404	   N	-3.585	20.049	1.801	N.am	28	TRP476	0.000	
405	  CA	-4.195	20.234	0.489	C.3	28	TRP476	0.000	
406	   C	-5.436	19.356	0.378	C.2	28	TRP476	0.000	
407	   O	-5.338	18.166	0.072	O.2	28	TRP476	0.000	
408	  CB	-3.197	19.889	-0.618	C.3	28	TRP476	0.000	
409	  CG	-3.617	20.375	-1.967	C.2	28	TRP476	0.000	
410	 CD1	-3.672	21.672	-2.387	C.2	28	TRP476	0.000	
411	 CD2	-4.037	19.575	-3.079	C.2	28	TRP476	0.000	
412	 CE2	-4.334	20.456	-4.139	C.2	28	TRP476	0.000	
413	 CE3	-4.193	18.200	-3.282	C.2	28	TRP476	0.000	
414	 NE1	-4.103	21.731	-3.690	N.pl3	28	TRP476	0.000	
415	 CZ2	-4.776	20.007	-5.384	C.2	28	TRP476	0.000	
416	 CZ3	-4.632	17.756	-4.518	C.2	28	TRP476	0.000	
417	 CH2	-4.918	18.656	-5.552	C.2	28	TRP476	0.000	
418	   H	-3.750	19.185	2.298	 H	28	TRP476	0.000	
419	  HA	-4.483	21.278	0.374	 H	28	TRP476	0.000	
420	 HB2	-3.087	18.805	-0.660	 H	28	TRP476	0.000	
421	 HB3	-2.236	20.342	-0.371	 H	28	TRP476	0.000	
422	 HD1	-3.414	22.529	-1.783	 H	28	TRP476	0.000	
423	 HE1	-4.230	22.575	-4.229	 H	28	TRP476	0.000	
424	 HE3	-3.975	17.499	-2.490	 H	28	TRP476	0.000	
425	 HZ2	-4.997	20.699	-6.183	 H	28	TRP476	0.000	
426	 HZ3	-4.756	16.696	-4.687	 H	28	TRP476	0.000	
427	 HH2	-5.259	18.276	-6.504	 H	28	TRP476	0.000	
428	   N	-6.601	19.948	0.623	N.am	29	HIS477	0.000	
429	  CA	-7.842	19.188	0.713	C.3	29	HIS477	0.000	
430	   C	-7.643	18.048	1.699	C.2	29	HIS477	0.000	
431	   O	-8.024	16.907	1.436	O.2	29	HIS477	0.000	
432	  CB	-8.249	18.632	-0.650	C.3	29	HIS477	0.000	
433	  CG	-8.248	19.652	-1.744	C.2	29	HIS477	0.000	
434	 CD2	-7.586	19.693	-2.925	C.2	29	HIS477	0.000	
435	 ND1	-9.010	20.799	-1.693	N.2	29	HIS477	0.000	
436	 CE1	-8.812	21.507	-2.791	C.2	29	HIS477	0.000	
437	 NE2	-7.953	20.856	-3.555	N.pl3	29	HIS477	0.000	
438	   H	-6.627	20.950	0.749	 H	29	HIS477	0.000	
439	  HA	-8.640	19.848	1.055	 H	29	HIS477	0.000	
440	 HB2	-9.254	18.219	-0.567	 H	29	HIS477	0.000	
441	 HB3	-7.551	17.839	-0.920	 H	29	HIS477	0.000	
442	 HD2	-6.899	18.950	-3.300	 H	29	HIS477	0.000	
443	 HE1	-9.273	22.456	-3.023	 H	29	HIS477	0.000	
444	 HE2	-7.620	21.165	-4.457	 H	29	HIS477	0.000	
445	   N	-7.033	18.367	2.836	N.am	30	GLY478	0.000	
446	  CA	-6.655	17.363	3.809	C.3	30	GLY478	0.000	
447	   C	-5.151	17.180	3.805	C.2	30	GLY478	0.000	
448	   O	-4.431	17.948	3.170	O.2	30	GLY478	0.000	
449	   H	-6.827	19.337	3.026	 H	30	GLY478	0.000	
450	 HA2	-7.134	16.417	3.557	 H	30	GLY478	0.000	
451	 HA3	-6.978	17.681	4.800	 H	30	GLY478	0.000	
452	   N	-4.673	16.158	4.504	N.am	31	ASP479	0.000	
453	  CA	-3.238	15.923	4.627	C.3	31	ASP479	0.000	
454	   C	-2.594	15.469	3.317	C.2	31	ASP479	0.000	
455	   O	-3.159	14.658	2.583	O.2	31	ASP479	0.000	
456	  CB	-2.964	14.892	5.724	C.3	31	ASP479	0.000	
457	  CG	-3.437	15.354	7.085	C.2	31	ASP479	0.000	
458	 OD1	-3.615	16.576	7.270	O.co2	31	ASP479	0.000	
459	 OD2	-3.625	14.496	7.973	O.co2	31	ASP479	0.000	
460	   H	-5.317	15.528	4.960	 H	31	ASP479	0.000	
461	  HA	-2.786	16.878	4.893	 H	31	ASP479	0.000	
462	 HB2	-1.891	14.708	5.770	 H	31	ASP479	0.000	
463	 HB3	-3.481	13.966	5.471	 H	31	ASP479	0.000	
464	   N	-1.409	16.002	3.032	N.am	32	VAL480	0.000	
465	  CA	-0.612	15.552	1.897	C.3	32	VAL480	0.000	
466	   C	0.852	15.435	2.297	C.2	32	VAL480	0.000	
467	   O	1.253	15.892	3.366	O.2	32	VAL480	0.000	
468	  CB	-0.716	16.506	0.687	C.3	32	VAL480	0.000	
469	 CG1	-2.141	16.569	0.168	C.3	32	VAL480	0.000	
470	 CG2	-0.210	17.895	1.056	C.3	32	VAL480	0.000	
471	   H	-1.051	16.740	3.621	 H	32	VAL480	0.000	
472	  HA	-1.010	14.581	1.601	 H	32	VAL480	0.000	
473	  HB	-0.085	16.115	-0.111	 H	32	VAL480	0.000	
474	HG11	-2.795	16.958	0.948	 H	32	VAL480	0.000	
475	HG12	-2.469	15.569	-0.116	 H	32	VAL480	0.000	
476	HG13	-2.182	17.225	-0.702	 H	32	VAL480	0.000	
477	HG21	-0.828	18.306	1.854	 H	32	VAL480	0.000	
478	HG22	-0.265	18.545	0.183	 H	32	VAL480	0.000	
479	HG23	0.823	17.827	1.395	 H	32	VAL480	0.000	
480	   N	1.644	14.816	1.431	N.am	33	ALA481	0.000	
481	  CA	3.084	14.752	1.625	C.3	33	ALA481	0.000	
482	   C	3.768	15.469	0.470	C.2	33	ALA481	0.000	
483	   O	3.477	15.194	-0.694	O.2	33	ALA481	0.000	
484	  CB	3.546	13.315	1.715	C.3	33	ALA481	0.000	
485	   H	1.238	14.379	0.617	 H	33	ALA481	0.000	
486	  HA	3.348	15.241	2.563	 H	33	ALA481	0.000	
487	 HB1	3.296	12.795	0.790	 H	33	ALA481	0.000	
488	 HB2	3.049	12.825	2.553	 H	33	ALA481	0.000	
489	 HB3	4.625	13.289	1.866	 H	33	ALA481	0.000	
490	   N	4.675	16.386	0.793	N.am	34	VAL482	0.000	
491	  CA	5.342	17.191	-0.224	C.3	34	VAL482	0.000	
492	   C	6.847	16.938	-0.247	C.2	34	VAL482	0.000	
493	   O	7.543	17.204	0.732	O.2	34	VAL482	0.000	
494	  CB	5.106	18.692	0.014	C.3	34	VAL482	0.000	
495	 CG1	5.486	19.488	-1.224	C.3	34	VAL482	0.000	
496	 CG2	3.654	18.948	0.394	C.3	34	VAL482	0.000	
497	   H	4.908	16.528	1.766	 H	34	VAL482	0.000	
498	  HA	4.913	16.896	-1.181	 H	34	VAL482	0.000	
499	  HB	5.737	19.019	0.841	 H	34	VAL482	0.000	
500	HG11	4.865	19.174	-2.063	 H	34	VAL482	0.000	
501	HG12	6.535	19.309	-1.463	 H	34	VAL482	0.000	
502	HG13	5.333	20.550	-1.035	 H	34	VAL482	0.000	
503	HG21	3.004	18.628	-0.421	 H	34	VAL482	0.000	
504	HG22	3.509	20.013	0.577	 H	34	VAL482	0.000	
505	HG23	3.410	18.387	1.296	 H	34	VAL482	0.000	
506	   N	7.346	16.425	-1.368	N.am	35	LYS483	0.000	
507	  CA	8.779	16.214	-1.530	C.3	35	LYS483	0.000	
508	   C	9.404	17.356	-2.323	C.2	35	LYS483	0.000	
509	   O	9.326	17.386	-3.551	O.2	35	LYS483	0.000	
510	  CB	9.071	14.874	-2.215	C.3	35	LYS483	0.000	
511	  CG	10.562	14.561	-2.335	C.3	35	LYS483	0.000	
512	  CD	10.841	13.397	-3.280	C.3	35	LYS483	0.000	
513	  CE	10.985	12.077	-2.537	C.3	35	LYS483	0.000	
514	  NZ	11.350	10.957	-3.455	N.4	35	LYS483	0.000	
515	   H	6.720	16.178	-2.121	 H	35	LYS483	0.000	
516	  HA	9.224	16.191	-0.535	 H	35	LYS483	0.000	
517	 HB2	8.642	14.898	-3.217	 H	35	LYS483	0.000	
518	 HB3	8.598	14.080	-1.636	 H	35	LYS483	0.000	
519	 HG2	10.947	14.309	-1.346	 H	35	LYS483	0.000	
520	 HG3	11.076	15.447	-2.709	 H	35	LYS483	0.000	
521	 HD2	11.766	13.598	-3.822	 H	35	LYS483	0.000	
522	 HD3	10.016	13.314	-3.988	 H	35	LYS483	0.000	
523	 HE2	10.037	11.841	-2.053	 H	35	LYS483	0.000	
524	 HE3	11.763	12.181	-1.781	 H	35	LYS483	0.000	
525	 HZ1	10.634	10.852	-4.160	 H	35	LYS483	0.000	
526	 HZ2	11.430	10.101	-2.926	 H	35	LYS483	0.000	
527	 HZ3	12.234	11.161	-3.900	 H	35	LYS483	0.000	
528	   N	10.014	18.296	-1.612	N.am	36	MET484	0.000	
529	  CA	10.721	19.401	-2.243	C.3	36	MET484	0.000	
530	   C	11.988	18.881	-2.910	C.2	36	MET484	0.000	
531	   O	12.913	18.437	-2.231	O.2	36	MET484	0.000	
532	  CB	11.101	20.453	-1.202	C.3	36	MET484	0.000	
533	  CG	9.959	20.907	-0.312	C.3	36	MET484	0.000	
534	  SD	8.639	21.711	-1.230	S.3	36	MET484	0.000	
535	  CE	7.728	22.470	0.109	C.3	36	MET484	0.000	
536	   H	9.987	18.243	-0.603	 H	36	MET484	0.000	
537	  HA	10.068	19.855	-2.988	 H	36	MET484	0.000	
538	 HB2	11.489	21.326	-1.727	 H	36	MET484	0.000	
539	 HB3	11.881	20.035	-0.566	 H	36	MET484	0.000	
540	 HG2	10.349	21.609	0.425	 H	36	MET484	0.000	
541	 HG3	9.548	20.035	0.199	 H	36	MET484	0.000	
542	 HE1	6.872	23.011	-0.294	 H	36	MET484	0.000	
543	 HE2	8.378	23.163	0.643	 H	36	MET484	0.000	
544	 HE3	7.380	21.698	0.795	 H	36	MET484	0.000	
545	   N	12.033	18.928	-4.237	N.am	37	LEU485	0.000	
546	  CA	13.225	18.489	-4.950	C.3	37	LEU485	0.000	
547	   C	14.391	19.418	-4.644	C.2	37	LEU485	0.000	
548	   O	14.208	20.625	-4.472	O.2	37	LEU485	0.000	
549	  CB	12.978	18.416	-6.458	C.3	37	LEU485	0.000	
550	  CG	11.947	17.389	-6.924	C.3	37	LEU485	0.000	
551	 CD1	12.252	16.951	-8.343	C.3	37	LEU485	0.000	
552	 CD2	11.937	16.187	-5.997	C.3	37	LEU485	0.000	
553	   H	11.236	19.270	-4.754	 H	37	LEU485	0.000	
554	  HA	13.473	17.485	-4.606	 H	37	LEU485	0.000	
555	 HB2	13.927	18.176	-6.939	 H	37	LEU485	0.000	
556	 HB3	12.642	19.398	-6.788	 H	37	LEU485	0.000	
557	  HG	10.960	17.852	-6.901	 H	37	LEU485	0.000	
558	HD11	13.237	16.486	-8.377	 H	37	LEU485	0.000	
559	HD12	12.237	17.819	-9.002	 H	37	LEU485	0.000	
560	HD13	11.500	16.233	-8.672	 H	37	LEU485	0.000	
561	HD21	12.918	15.711	-6.009	 H	37	LEU485	0.000	
562	HD22	11.184	15.475	-6.334	 H	37	LEU485	0.000	
563	HD23	11.702	16.512	-4.984	 H	37	LEU485	0.000	
564	   N	15.588	18.847	-4.569	N.am	38	ASN486	0.000	
565	  CA	16.792	19.621	-4.296	C.3	38	ASN486	0.000	
566	   C	17.181	20.470	-5.504	C.2	38	ASN486	0.000	
567	   O	18.234	20.267	-6.108	O.2	38	ASN486	0.000	
568	  CB	17.938	18.688	-3.898	C.3	38	ASN486	0.000	
569	  CG	19.082	19.419	-3.221	C.2	38	ASN486	0.000	
570	 ND2	20.217	19.497	-3.903	N.pl3	38	ASN486	0.000	
571	 OD1	18.951	19.894	-2.092	O.2	38	ASN486	0.000	
572	   H	15.666	17.850	-4.706	 H	38	ASN486	0.000	
573	  HA	16.586	20.297	-3.465	 H	38	ASN486	0.000	
574	 HB2	18.318	18.202	-4.796	 H	38	ASN486	0.000	
575	 HB3	17.551	17.934	-3.213	 H	38	ASN486	0.000	
576	HD21	21.018	19.961	-3.499	 H	38	ASN486	0.000	
577	HD22	20.280	19.093	-4.826	 H	38	ASN486	0.000	
578	   N	16.316	21.418	-5.852	N.am	39	VAL487	0.000	
579	  CA	16.536	22.300	-6.991	C.3	39	VAL487	0.000	
580	   C	16.053	23.717	-6.681	C.2	39	VAL487	0.000	
581	   O	14.851	23.981	-6.666	O.2	39	VAL487	0.000	
582	  CB	15.822	21.768	-8.257	C.3	39	VAL487	0.000	
583	 CG1	15.721	22.851	-9.323	C.3	39	VAL487	0.000	
584	 CG2	16.544	20.542	-8.797	C.3	39	VAL487	0.000	
585	   H	15.475	21.531	-5.305	 H	39	VAL487	0.000	
586	  HA	17.608	22.326	-7.184	 H	39	VAL487	0.000	
587	  HB	14.808	21.477	-7.981	 H	39	VAL487	0.000	
588	HG11	16.722	23.163	-9.620	 H	39	VAL487	0.000	
589	HG12	15.178	23.706	-8.921	 H	39	VAL487	0.000	
590	HG13	15.190	22.458	-10.191	 H	39	VAL487	0.000	
591	HG21	17.561	20.813	-9.079	 H	39	VAL487	0.000	
592	HG22	16.013	20.163	-9.671	 H	39	VAL487	0.000	
593	HG23	16.574	19.770	-8.028	 H	39	VAL487	0.000	
594	   N	16.999	24.618	-6.421	N.am	40	THR488	0.000	
595	  CA	16.686	26.021	-6.158	C.3	40	THR488	0.000	
596	   C	15.855	26.604	-7.296	C.2	40	THR488	0.000	
597	   O	14.669	26.899	-7.132	O.2	40	THR488	0.000	
598	  CB	17.965	26.879	-6.016	C.3	40	THR488	0.000	
599	 CG2	18.791	26.435	-4.825	C.3	40	THR488	0.000	
600	 OG1	18.758	26.767	-7.204	O.3	40	THR488	0.000	
601	   H	17.965	24.322	-6.405	 H	40	THR488	0.000	
602	  HA	16.128	26.045	-5.222	 H	40	THR488	0.000	
603	  HB	17.660	27.915	-5.864	 H	40	THR488	0.000	
604	 HG1	19.005	25.845	-7.303	 H	40	THR488	0.000	
605	HG21	19.102	25.400	-4.964	 H	40	THR488	0.000	
606	HG22	18.193	26.516	-3.917	 H	40	THR488	0.000	
607	HG23	19.673	27.070	-4.737	 H	40	THR488	0.000	
608	   N	16.497	26.770	-8.447	N.am	41	ALA489	0.000	
609	  CA	15.844	27.287	-9.641	C.3	41	ALA489	0.000	
610	   C	15.948	26.266	-10.769	C.2	41	ALA489	0.000	
611	   O	17.017	25.706	-11.005	O.2	41	ALA489	0.000	
612	  CB	16.473	28.607	-10.055	C.3	41	ALA489	0.000	
613	   H	17.476	26.527	-8.496	 H	41	ALA489	0.000	
614	  HA	14.790	27.463	-9.424	 H	41	ALA489	0.000	
615	 HB1	17.529	28.453	-10.277	 H	41	ALA489	0.000	
616	 HB2	16.373	29.327	-9.243	 H	41	ALA489	0.000	
617	 HB3	15.967	28.989	-10.942	 H	41	ALA489	0.000	
618	   N	14.830	26.020	-11.466	N.am	42	PRO490	0.000	
619	  CA	14.736	25.019	-12.533	C.3	42	PRO490	0.000	
620	   C	14.944	25.617	-13.921	C.2	42	PRO490	0.000	
621	   O	14.284	26.594	-14.266	O.2	42	PRO490	0.000	
622	  CB	13.283	24.534	-12.421	C.3	42	PRO490	0.000	
623	  CG	12.596	25.468	-11.415	C.3	42	PRO490	0.000	
624	  CD	13.519	26.617	-11.180	C.3	42	PRO490	0.000	
625	  HA	15.495	24.246	-12.421	 H	42	PRO490	0.000	
626	 HB2	13.254	23.505	-12.062	 H	42	PRO490	0.000	
627	 HB3	12.788	24.594	-13.391	 H	42	PRO490	0.000	
628	 HG2	12.412	24.940	-10.479	 H	42	PRO490	0.000	
629	 HG3	11.650	25.826	-11.822	 H	42	PRO490	0.000	
630	 HD2	13.304	27.443	-11.858	 H	42	PRO490	0.000	
631	 HD3	13.461	26.968	-10.150	 H	42	PRO490	0.000	
632	   N	15.840	25.031	-14.710	N.am	43	THR491	0.000	
633	  CA	15.997	25.436	-16.102	C.3	43	THR491	0.000	
634	   C	14.921	24.783	-16.953	C.2	43	THR491	0.000	
635	   O	14.390	23.736	-16.585	O.2	43	THR491	0.000	
636	  CB	17.367	25.039	-16.666	C.3	43	THR491	0.000	
637	 CG2	18.461	25.790	-15.943	C.3	43	THR491	0.000	
638	 OG1	17.562	23.629	-16.503	O.3	43	THR491	0.000	
639	   H	16.423	24.294	-14.339	 H	43	THR491	0.000	
640	  HA	15.909	26.522	-16.133	 H	43	THR491	0.000	
641	  HB	17.404	25.292	-17.725	 H	43	THR491	0.000	
642	 HG1	17.525	23.437	-15.563	 H	43	THR491	0.000	
643	HG21	18.432	25.542	-14.882	 H	43	THR491	0.000	
644	HG22	18.311	26.862	-16.071	 H	43	THR491	0.000	
645	HG23	19.430	25.506	-16.356	 H	43	THR491	0.000	
646	   N	14.591	25.404	-18.094	N.am	44	PRO492	0.000	
647	  CA	13.616	24.824	-19.021	C.3	44	PRO492	0.000	
648	   C	13.942	23.365	-19.317	C.2	44	PRO492	0.000	
649	   O	13.028	22.559	-19.487	O.2	44	PRO492	0.000	
650	  CB	13.790	25.673	-20.281	C.3	44	PRO492	0.000	
651	  CG	14.238	26.998	-19.769	C.3	44	PRO492	0.000	
652	  CD	15.088	26.712	-18.560	C.3	44	PRO492	0.000	
653	  HA	12.600	24.831	-18.626	 H	44	PRO492	0.000	
654	 HB2	12.847	25.765	-20.819	 H	44	PRO492	0.000	
655	 HB3	14.543	25.238	-20.939	 H	44	PRO492	0.000	
656	 HG2	13.378	27.607	-19.491	 H	44	PRO492	0.000	
657	 HG3	14.823	27.519	-20.527	 H	44	PRO492	0.000	
658	 HD2	16.142	26.655	-18.828	 H	44	PRO492	0.000	
659	 HD3	14.948	27.476	-17.795	 H	44	PRO492	0.000	
660	   N	15.230	23.033	-19.370	N.am	45	GLN493	0.000	
661	  CA	15.660	21.657	-19.610	C.3	45	GLN493	0.000	
662	   C	15.409	20.769	-18.390	C.2	45	GLN493	0.000	
663	   O	15.083	19.588	-18.527	O.2	45	GLN493	0.000	
664	  CB	17.139	21.605	-20.011	C.3	45	GLN493	0.000	
665	  CG	17.458	22.212	-21.372	C.3	45	GLN493	0.000	
666	  CD	18.935	22.122	-21.718	C.2	45	GLN493	0.000	
667	 NE2	19.246	22.172	-23.008	N.pl3	45	GLN493	0.000	
668	 OE1	19.785	22.011	-20.834	O.2	45	GLN493	0.000	
669	   H	15.929	23.752	-19.241	 H	45	GLN493	0.000	
670	  HA	15.062	21.272	-20.436	 H	45	GLN493	0.000	
671	 HB2	17.448	20.560	-20.026	 H	45	GLN493	0.000	
672	 HB3	17.713	22.143	-19.258	 H	45	GLN493	0.000	
673	 HG2	17.164	23.262	-21.365	 H	45	GLN493	0.000	
674	 HG3	16.888	21.681	-22.135	 H	45	GLN493	0.000	
675	HE21	20.212	22.118	-23.297	 H	45	GLN493	0.000	
676	HE22	18.516	22.264	-23.701	 H	45	GLN493	0.000	
677	   N	15.572	21.340	-17.198	N.am	46	GLN494	0.000	
678	  CA	15.242	20.643	-15.958	C.3	46	GLN494	0.000	
679	   C	13.729	20.469	-15.832	C.2	46	GLN494	0.000	
680	   O	13.250	19.510	-15.224	O.2	46	GLN494	0.000	
681	  CB	15.783	21.410	-14.745	C.3	46	GLN494	0.000	
682	  CG	17.275	21.227	-14.485	C.3	46	GLN494	0.000	
683	  CD	17.774	22.072	-13.323	C.2	46	GLN494	0.000	
684	 NE2	18.766	21.560	-12.601	N.pl3	46	GLN494	0.000	
685	 OE1	17.276	23.173	-13.080	O.2	46	GLN494	0.000	
686	   H	15.933	22.282	-17.151	 H	46	GLN494	0.000	
687	  HA	15.712	19.660	-15.987	 H	46	GLN494	0.000	
688	 HB2	15.241	21.071	-13.861	 H	46	GLN494	0.000	
689	 HB3	15.594	22.471	-14.903	 H	46	GLN494	0.000	
690	 HG2	17.823	21.510	-15.383	 H	46	GLN494	0.000	
691	 HG3	17.464	20.177	-14.260	 H	46	GLN494	0.000	
692	HE21	19.141	22.078	-11.819	 H	46	GLN494	0.000	
693	HE22	19.145	20.654	-12.835	 H	46	GLN494	0.000	
694	   N	12.983	21.401	-16.416	N.am	47	LEU495	0.000	
695	  CA	11.528	21.389	-16.333	C.3	47	LEU495	0.000	
696	   C	10.946	20.184	-17.068	C.2	47	LEU495	0.000	
697	   O	10.030	19.528	-16.576	O.2	47	LEU495	0.000	
698	  CB	10.952	22.690	-16.897	C.3	47	LEU495	0.000	
699	  CG	9.770	23.278	-16.129	C.3	47	LEU495	0.000	
700	 CD1	10.101	23.367	-14.649	C.3	47	LEU495	0.000	
701	 CD2	9.394	24.644	-16.680	C.3	47	LEU495	0.000	
702	   H	13.438	22.140	-16.932	 H	47	LEU495	0.000	
703	  HA	11.249	21.308	-15.283	 H	47	LEU495	0.000	
704	 HB2	10.625	22.496	-17.919	 H	47	LEU495	0.000	
705	 HB3	11.749	23.433	-16.906	 H	47	LEU495	0.000	
706	  HG	8.912	22.618	-16.254	 H	47	LEU495	0.000	
707	HD11	10.959	24.025	-14.507	 H	47	LEU495	0.000	
708	HD12	10.339	22.374	-14.269	 H	47	LEU495	0.000	
709	HD13	9.243	23.767	-14.108	 H	47	LEU495	0.000	
710	HD21	10.236	25.326	-16.567	 H	47	LEU495	0.000	
711	HD22	8.535	25.033	-16.132	 H	47	LEU495	0.000	
712	HD23	9.139	24.552	-17.736	 H	47	LEU495	0.000	
713	   N	11.489	19.899	-18.248	N.am	48	GLN496	0.000	
714	  CA	11.067	18.739	-19.023	C.3	48	GLN496	0.000	
715	   C	11.508	17.456	-18.331	C.2	48	GLN496	0.000	
716	   O	10.764	16.480	-18.273	O.2	48	GLN496	0.000	
717	  CB	11.640	18.799	-20.440	C.3	48	GLN496	0.000	
718	  CG	11.119	17.706	-21.358	C.3	48	GLN496	0.000	
719	  CD	9.607	17.730	-21.487	C.2	48	GLN496	0.000	
720	 NE2	9.100	18.620	-22.333	N.pl3	48	GLN496	0.000	
721	 OE1	8.905	16.962	-20.831	O.2	48	GLN496	0.000	
722	   H	12.211	20.502	-18.616	 H	48	GLN496	0.000	
723	  HA	9.979	18.747	-19.092	 H	48	GLN496	0.000	
724	 HB2	12.724	18.706	-20.376	 H	48	GLN496	0.000	
725	 HB3	11.383	19.765	-20.874	 H	48	GLN496	0.000	
726	 HG2	11.421	16.738	-20.958	 H	48	GLN496	0.000	
727	 HG3	11.557	17.843	-22.347	 H	48	GLN496	0.000	
728	HE21	8.100	18.686	-22.457	 H	48	GLN496	0.000	
729	HE22	9.714	19.232	-22.851	 H	48	GLN496	0.000	
730	   N	12.728	17.467	-17.805	N.am	49	ALA497	0.000	
731	  CA	13.241	16.332	-17.051	C.3	49	ALA497	0.000	
732	   C	12.293	15.985	-15.907	C.2	49	ALA497	0.000	
733	   O	12.108	14.815	-15.574	O.2	49	ALA497	0.000	
734	  CB	14.629	16.636	-16.518	C.3	49	ALA497	0.000	
735	   H	13.313	18.281	-17.931	 H	49	ALA497	0.000	
736	  HA	13.308	15.473	-17.717	 H	49	ALA497	0.000	
737	 HB1	14.581	17.495	-15.848	 H	49	ALA497	0.000	
738	 HB2	15.296	16.861	-17.349	 H	49	ALA497	0.000	
739	 HB3	15.006	15.771	-15.973	 H	49	ALA497	0.000	
740	   N	11.694	17.013	-15.311	N.am	50	PHE498	0.000	
741	  CA	10.764	16.831	-14.203	C.3	50	PHE498	0.000	
742	   C	9.462	16.208	-14.691	C.2	50	PHE498	0.000	
743	   O	8.997	15.207	-14.143	O.2	50	PHE498	0.000	
744	  CB	10.490	18.173	-13.518	C.3	50	PHE498	0.000	
745	  CG	9.627	18.068	-12.292	C.2	50	PHE498	0.000	
746	 CD1	10.016	17.280	-11.222	C.2	50	PHE498	0.000	
747	 CD2	8.438	18.773	-12.201	C.2	50	PHE498	0.000	
748	 CE1	9.229	17.185	-10.090	C.2	50	PHE498	0.000	
749	 CE2	7.647	18.684	-11.071	C.2	50	PHE498	0.000	
750	  CZ	8.043	17.889	-10.014	C.2	50	PHE498	0.000	
751	   H	11.890	17.948	-15.637	 H	50	PHE498	0.000	
752	  HA	11.217	16.153	-13.479	 H	50	PHE498	0.000	
753	 HB2	9.991	18.828	-14.234	 H	50	PHE498	0.000	
754	 HB3	11.445	18.612	-13.229	 H	50	PHE498	0.000	
755	 HD1	10.946	16.733	-11.273	 H	50	PHE498	0.000	
756	 HD2	8.125	19.399	-13.023	 H	50	PHE498	0.000	
757	 HE1	9.541	16.561	-9.266	 H	50	PHE498	0.000	
758	 HE2	6.720	19.236	-11.014	 H	50	PHE498	0.000	
759	  HZ	7.427	17.818	-9.129	 H	50	PHE498	0.000	
760	   N	8.884	16.803	-15.728	N.am	51	LYS499	0.000	
761	  CA	7.635	16.318	-16.303	C.3	51	LYS499	0.000	
762	   C	7.721	14.847	-16.704	C.2	51	LYS499	0.000	
763	   O	6.755	14.099	-16.554	O.2	51	LYS499	0.000	
764	  CB	7.237	17.168	-17.512	C.3	51	LYS499	0.000	
765	  CG	6.916	18.612	-17.167	C.3	51	LYS499	0.000	
766	  CD	6.532	19.401	-18.406	C.3	51	LYS499	0.000	
767	  CE	6.215	20.845	-18.059	C.3	51	LYS499	0.000	
768	  NZ	5.872	21.634	-19.272	N.4	51	LYS499	0.000	
769	   H	9.323	17.619	-16.130	 H	51	LYS499	0.000	
770	  HA	6.870	16.405	-15.532	 H	51	LYS499	0.000	
771	 HB2	6.355	16.720	-17.971	 H	51	LYS499	0.000	
772	 HB3	8.061	17.159	-18.224	 H	51	LYS499	0.000	
773	 HG2	7.793	19.071	-16.711	 H	51	LYS499	0.000	
774	 HG3	6.086	18.633	-16.461	 H	51	LYS499	0.000	
775	 HD2	5.654	18.944	-18.862	 H	51	LYS499	0.000	
776	 HD3	7.361	19.380	-19.113	 H	51	LYS499	0.000	
777	 HE2	7.084	21.293	-17.578	 H	51	LYS499	0.000	
778	 HE3	5.369	20.866	-17.372	 H	51	LYS499	0.000	
779	 HZ1	6.652	21.619	-19.914	 H	51	LYS499	0.000	
780	 HZ2	5.672	22.588	-19.007	 H	51	LYS499	0.000	
781	 HZ3	5.061	21.231	-19.718	 H	51	LYS499	0.000	
782	   N	8.878	14.439	-17.217	N.am	52	ASN500	0.000	
783	  CA	9.079	13.057	-17.638	C.3	52	ASN500	0.000	
784	   C	8.975	12.086	-16.467	C.2	52	ASN500	0.000	
785	   O	8.440	10.986	-16.606	O.2	52	ASN500	0.000	
786	  CB	10.427	12.896	-18.344	C.3	52	ASN500	0.000	
787	  CG	10.509	13.683	-19.639	C.2	52	ASN500	0.000	
788	 ND2	11.486	13.347	-20.473	N.pl3	52	ASN500	0.000	
789	 OD1	9.706	14.582	-19.886	O.2	52	ASN500	0.000	
790	   H	9.634	15.101	-17.318	 H	52	ASN500	0.000	
791	  HA	8.281	12.814	-18.340	 H	52	ASN500	0.000	
792	 HB2	10.580	11.840	-18.567	 H	52	ASN500	0.000	
793	 HB3	11.215	13.243	-17.675	 H	52	ASN500	0.000	
794	HD21	11.591	13.836	-21.350	 H	52	ASN500	0.000	
795	HD22	12.123	12.602	-20.230	 H	52	ASN500	0.000	
796	   N	9.492	12.500	-15.313	N.am	53	GLU501	0.000	
797	  CA	9.425	11.687	-14.104	C.3	53	GLU501	0.000	
798	   C	8.008	11.659	-13.536	C.2	53	GLU501	0.000	
799	   O	7.566	10.644	-12.998	O.2	53	GLU501	0.000	
800	  CB	10.412	12.200	-13.052	C.3	53	GLU501	0.000	
801	  CG	11.876	12.038	-13.438	C.3	53	GLU501	0.000	
802	  CD	12.823	12.601	-12.394	C.2	53	GLU501	0.000	
803	 OE1	12.351	13.292	-11.468	O.co2	53	GLU501	0.000	
804	 OE2	14.043	12.356	-12.505	O.co2	53	GLU501	0.000	
805	   H	9.944	13.402	-15.274	 H	53	GLU501	0.000	
806	  HA	9.702	10.668	-14.372	 H	53	GLU501	0.000	
807	 HB2	10.240	11.651	-12.126	 H	53	GLU501	0.000	
808	 HB3	10.217	13.259	-12.887	 H	53	GLU501	0.000	
809	 HG2	12.047	12.558	-14.380	 H	53	GLU501	0.000	
810	 HG3	12.088	10.977	-13.564	 H	53	GLU501	0.000	
811	   N	7.299	12.778	-13.659	N.am	54	VAL502	0.000	
812	  CA	5.910	12.856	-13.213	C.3	54	VAL502	0.000	
813	   C	5.007	12.032	-14.122	C.2	54	VAL502	0.000	
814	   O	4.082	11.368	-13.657	O.2	54	VAL502	0.000	
815	  CB	5.400	14.310	-13.175	C.3	54	VAL502	0.000	
816	 CG1	3.899	14.341	-12.935	C.3	54	VAL502	0.000	
817	 CG2	6.128	15.098	-12.101	C.3	54	VAL502	0.000	
818	   H	7.731	13.593	-14.070	 H	54	VAL502	0.000	
819	  HA	5.878	12.453	-12.200	 H	54	VAL502	0.000	
820	  HB	5.604	14.773	-14.140	 H	54	VAL502	0.000	
821	HG11	3.675	13.881	-11.973	 H	54	VAL502	0.000	
822	HG12	3.393	13.790	-13.728	 H	54	VAL502	0.000	
823	HG13	3.553	15.374	-12.934	 H	54	VAL502	0.000	
824	HG21	5.935	14.648	-11.127	 H	54	VAL502	0.000	
825	HG22	5.772	16.128	-12.101	 H	54	VAL502	0.000	
826	HG23	7.199	15.084	-12.302	 H	54	VAL502	0.000	
827	   N	5.285	12.079	-15.422	N.am	55	GLY503	0.000	
828	  CA	4.535	11.306	-16.394	C.3	55	GLY503	0.000	
829	   C	4.611	9.816	-16.120	C.2	55	GLY503	0.000	
830	   O	3.743	9.054	-16.543	O.2	55	GLY503	0.000	
831	   H	6.040	12.669	-15.741	 H	55	GLY503	0.000	
832	 HA2	4.941	11.501	-17.387	 H	55	GLY503	0.000	
833	 HA3	3.491	11.617	-16.361	 H	55	GLY503	0.000	
834	   N	5.656	9.402	-15.410	N.am	56	VAL504	0.000	
835	  CA	5.825	8.003	-15.027	C.3	56	VAL504	0.000	
836	   C	5.041	7.672	-13.758	C.2	56	VAL504	0.000	
837	   O	4.459	6.595	-13.643	O.2	56	VAL504	0.000	
838	  CB	7.313	7.638	-14.851	C.3	56	VAL504	0.000	
839	 CG1	7.467	6.436	-13.929	C.3	56	VAL504	0.000	
840	 CG2	7.955	7.369	-16.203	C.3	56	VAL504	0.000	
841	   H	6.354	10.075	-15.127	 H	56	VAL504	0.000	
842	  HA	5.423	7.401	-15.843	 H	56	VAL504	0.000	
843	  HB	7.823	8.483	-14.389	 H	56	VAL504	0.000	
844	HG11	6.963	5.574	-14.368	 H	56	VAL504	0.000	
845	HG12	7.022	6.662	-12.960	 H	56	VAL504	0.000	
846	HG13	8.525	6.211	-13.799	 H	56	VAL504	0.000	
847	HG21	7.457	6.525	-16.681	 H	56	VAL504	0.000	
848	HG22	9.011	7.136	-16.064	 H	56	VAL504	0.000	
849	HG23	7.859	8.252	-16.834	 H	56	VAL504	0.000	
850	   N	5.031	8.602	-12.808	N.am	57	LEU505	0.000	
851	  CA	4.220	8.456	-11.607	C.3	57	LEU505	0.000	
852	   C	2.747	8.539	-11.984	C.2	57	LEU505	0.000	
853	   O	1.875	8.027	-11.284	O.2	57	LEU505	0.000	
854	  CB	4.546	9.558	-10.599	C.3	57	LEU505	0.000	
855	  CG	5.959	9.623	-10.023	C.3	57	LEU505	0.000	
856	 CD1	6.106	10.839	-9.120	C.3	57	LEU505	0.000	
857	 CD2	6.286	8.351	-9.263	C.3	57	LEU505	0.000	
858	   H	5.599	9.430	-12.922	 H	57	LEU505	0.000	
859	  HA	4.437	7.489	-11.152	 H	57	LEU505	0.000	
860	 HB2	3.861	9.440	-9.760	 H	57	LEU505	0.000	
861	 HB3	4.356	10.512	-11.092	 H	57	LEU505	0.000	
862	  HG	6.666	9.716	-10.847	 H	57	LEU505	0.000	
863	HD11	5.405	10.761	-8.289	 H	57	LEU505	0.000	
864	HD12	5.893	11.743	-9.691	 H	57	LEU505	0.000	
865	HD13	7.124	10.885	-8.734	 H	57	LEU505	0.000	
866	HD21	5.591	8.235	-8.432	 H	57	LEU505	0.000	
867	HD22	7.305	8.408	-8.880	 H	57	LEU505	0.000	
868	HD23	6.197	7.495	-9.933	 H	57	LEU505	0.000	
869	   N	2.484	9.194	-13.108	N.am	58	ARG506	0.000	
870	  CA	1.127	9.482	-13.549	C.3	58	ARG506	0.000	
871	   C	0.338	8.207	-13.832	C.2	58	ARG506	0.000	
872	   O	-0.892	8.207	-13.796	O.2	58	ARG506	0.000	
873	  CB	1.175	10.356	-14.801	C.3	58	ARG506	0.000	
874	  CG	-0.017	11.266	-14.986	C.3	58	ARG506	0.000	
875	  CD	0.104	12.039	-16.287	C.3	58	ARG506	0.000	
876	  NE	-1.088	12.835	-16.557	N.pl3	58	ARG506	0.000	
877	  CZ	-2.235	12.331	-17.002	C.2	58	ARG506	0.000	
878	 NH1	-2.351	11.030	-17.225	N.pl3	58	ARG506	0.000	
879	 NH2	-3.269	13.126	-17.220	N.4	58	ARG506	0.000	
880	   H	3.256	9.506	-13.680	 H	58	ARG506	0.000	
881	  HA	0.616	10.009	-12.744	 H	58	ARG506	0.000	
882	 HB2	1.239	9.700	-15.670	 H	58	ARG506	0.000	
883	 HB3	2.070	10.976	-14.748	 H	58	ARG506	0.000	
884	 HG2	-0.065	11.968	-14.154	 H	58	ARG506	0.000	
885	 HG3	-0.927	10.666	-15.009	 H	58	ARG506	0.000	
886	 HD2	0.249	11.334	-17.105	 H	58	ARG506	0.000	
887	 HD3	0.965	12.704	-16.223	 H	58	ARG506	0.000	
888	  HE	-1.040	13.831	-16.395	 H	58	ARG506	0.000	
889	HH11	-3.225	10.650	-17.559	 H	58	ARG506	0.000	
890	HH12	-1.564	10.417	-17.060	 H	58	ARG506	0.000	
891	HH21	-4.141	12.741	-17.555	 H	58	ARG506	0.000	
892	HH22	-3.187	14.119	-17.052	 H	58	ARG506	0.000	
893	   N	1.052	7.122	-14.110	N.am	59	LYS507	0.000	
894	  CA	0.407	5.871	-14.496	C.3	59	LYS507	0.000	
895	   C	0.397	4.843	-13.375	C.2	59	LYS507	0.000	
896	   O	0.401	3.642	-13.629	O.2	59	LYS507	0.000	
897	  CB	1.080	5.284	-15.735	C.3	59	LYS507	0.000	
898	  CG	2.591	5.285	-15.679	C.3	59	LYS507	0.000	
899	  CD	3.179	4.949	-17.034	C.3	59	LYS507	0.000	
900	  CE	2.603	5.849	-18.119	C.3	59	LYS507	0.000	
901	  NZ	3.490	5.893	-19.317	N.4	59	LYS507	0.000	
902	   H	2.059	7.163	-14.054	 H	59	LYS507	0.000	
903	  HA	-0.632	6.112	-14.721	 H	59	LYS507	0.000	
904	 HB2	0.770	5.867	-16.602	 H	59	LYS507	0.000	
905	 HB3	0.744	4.254	-15.852	 H	59	LYS507	0.000	
906	 HG2	2.923	4.544	-14.952	 H	59	LYS507	0.000	
907	 HG3	2.937	6.273	-15.375	 H	59	LYS507	0.000	
908	 HD2	2.950	3.911	-17.273	 H	59	LYS507	0.000	
909	 HD3	4.260	5.083	-16.996	 H	59	LYS507	0.000	
910	 HE2	2.493	6.858	-17.722	 H	59	LYS507	0.000	
911	 HE3	1.626	5.467	-18.415	 H	59	LYS507	0.000	
912	 HZ1	4.398	6.246	-19.050	 H	59	LYS507	0.000	
913	 HZ2	3.083	6.500	-20.014	 H	59	LYS507	0.000	
914	 HZ3	3.589	4.962	-19.697	 H	59	LYS507	0.000	
915	   N	0.382	5.323	-12.137	N.am	60	THR508	0.000	
916	  CA	0.324	4.438	-10.977	C.3	60	THR508	0.000	
917	   C	-0.984	4.581	-10.198	C.2	60	THR508	0.000	
918	   O	-1.150	5.506	-9.405	O.2	60	THR508	0.000	
919	  CB	1.525	4.652	-10.024	C.3	60	THR508	0.000	
920	 CG2	2.817	4.199	-10.684	C.3	60	THR508	0.000	
921	 OG1	1.632	6.039	-9.682	O.3	60	THR508	0.000	
922	   H	0.412	6.322	-11.995	 H	60	THR508	0.000	
923	  HA	0.373	3.425	-11.376	 H	60	THR508	0.000	
924	  HB	1.360	4.061	-9.123	 H	60	THR508	0.000	
925	 HG1	1.777	6.528	-10.495	 H	60	THR508	0.000	
926	HG21	2.989	4.786	-11.587	 H	60	THR508	0.000	
927	HG22	2.741	3.144	-10.946	 H	60	THR508	0.000	
928	HG23	3.648	4.342	-9.994	 H	60	THR508	0.000	
929	   N	-1.911	3.655	-10.436	N.am	61	ARG509	0.000	
930	  CA	-3.170	3.613	-9.701	C.3	61	ARG509	0.000	
931	   C	-3.361	2.255	-9.036	C.2	61	ARG509	0.000	
932	   O	-3.960	1.346	-9.614	O.2	61	ARG509	0.000	
933	  CB	-4.353	3.914	-10.623	C.3	61	ARG509	0.000	
934	  CG	-4.498	5.378	-10.992	C.3	61	ARG509	0.000	
935	  CD	-5.718	5.609	-11.865	C.3	61	ARG509	0.000	
936	  NE	-5.975	7.030	-12.083	N.pl3	61	ARG509	0.000	
937	  CZ	-6.736	7.784	-11.295	C.2	61	ARG509	0.000	
938	 NH1	-7.323	7.255	-10.229	N.pl3	61	ARG509	0.000	
939	 NH2	-6.912	9.070	-11.572	N.4	61	ARG509	0.000	
940	   H	-1.736	2.960	-11.148	 H	61	ARG509	0.000	
941	  HA	-3.130	4.380	-8.927	 H	61	ARG509	0.000	
942	 HB2	-5.267	3.596	-10.121	 H	61	ARG509	0.000	
943	 HB3	-4.224	3.342	-11.541	 H	61	ARG509	0.000	
944	 HG2	-3.608	5.698	-11.534	 H	61	ARG509	0.000	
945	 HG3	-4.598	5.966	-10.079	 H	61	ARG509	0.000	
946	 HD2	-6.588	5.165	-11.379	 H	61	ARG509	0.000	
947	 HD3	-5.557	5.128	-12.830	 H	61	ARG509	0.000	
948	  HE	-5.546	7.470	-12.885	 H	61	ARG509	0.000	
949	HH11	-7.901	7.830	-9.632	 H	61	ARG509	0.000	
950	HH12	-7.193	6.277	-10.014	 H	61	ARG509	0.000	
951	HH21	-7.490	9.641	-10.973	 H	61	ARG509	0.000	
952	HH22	-6.467	9.477	-12.382	 H	61	ARG509	0.000	
953	   N	-2.851	2.130	-7.814	N.am	62	HIS510	0.000	
954	  CA	-2.893	0.874	-7.079	C.3	62	HIS510	0.000	
955	   C	-2.900	1.150	-5.576	C.2	62	HIS510	0.000	
956	   O	-2.322	2.135	-5.116	O.2	62	HIS510	0.000	
957	  CB	-1.684	0.017	-7.455	C.3	62	HIS510	0.000	
958	  CG	-1.803	-1.417	-7.046	C.2	62	HIS510	0.000	
959	 CD2	-2.094	-2.527	-7.765	C.2	62	HIS510	0.000	
960	 ND1	-1.594	-1.842	-5.752	N.2	62	HIS510	0.000	
961	 CE1	-1.760	-3.152	-5.690	C.2	62	HIS510	0.000	
962	 NE2	-2.062	-3.592	-6.897	N.pl3	62	HIS510	0.000	
963	   H	-2.420	2.935	-7.382	 H	62	HIS510	0.000	
964	  HA	-3.804	0.334	-7.339	 H	62	HIS510	0.000	
965	 HB2	-0.802	0.438	-6.972	 H	62	HIS510	0.000	
966	 HB3	-1.559	0.055	-8.537	 H	62	HIS510	0.000	
967	 HD2	-2.310	-2.567	-8.823	 H	62	HIS510	0.000	
968	 HE1	-1.664	-3.759	-4.802	 H	62	HIS510	0.000	
969	 HE2	-2.242	-4.555	-7.143	 H	62	HIS510	0.000	
970	   N	-3.553	0.275	-4.816	N.am	63	VAL511	0.000	
971	  CA	-3.721	0.473	-3.378	C.3	63	VAL511	0.000	
972	   C	-2.421	0.257	-2.601	C.2	63	VAL511	0.000	
973	   O	-2.256	0.766	-1.491	O.2	63	VAL511	0.000	
974	  CB	-4.820	-0.449	-2.816	C.3	63	VAL511	0.000	
975	 CG1	-4.460	-1.907	-3.054	C.3	63	VAL511	0.000	
976	 CG2	-5.047	-0.178	-1.337	C.3	63	VAL511	0.000	
977	   H	-3.944	-0.550	-5.247	 H	63	VAL511	0.000	
978	  HA	-4.020	1.512	-3.245	 H	63	VAL511	0.000	
979	  HB	-5.751	-0.237	-3.342	 H	63	VAL511	0.000	
980	HG11	-3.530	-2.141	-2.536	 H	63	VAL511	0.000	
981	HG12	-4.334	-2.081	-4.122	 H	63	VAL511	0.000	
982	HG13	-5.258	-2.545	-2.673	 H	63	VAL511	0.000	
983	HG21	-4.130	-0.382	-0.785	 H	63	VAL511	0.000	
984	HG22	-5.844	-0.822	-0.967	 H	63	VAL511	0.000	
985	HG23	-5.330	0.866	-1.198	 H	63	VAL511	0.000	
986	   N	-1.496	-0.494	-3.191	N.am	64	ASN512	0.000	
987	  CA	-0.221	-0.787	-2.541	C.3	64	ASN512	0.000	
988	   C	0.916	0.103	-3.036	C.2	64	ASN512	0.000	
989	   O	2.039	0.032	-2.538	O.2	64	ASN512	0.000	
990	  CB	0.139	-2.264	-2.712	C.3	64	ASN512	0.000	
991	  CG	-0.857	-3.185	-2.033	C.2	64	ASN512	0.000	
992	 ND2	-1.176	-2.889	-0.778	N.pl3	64	ASN512	0.000	
993	 OD1	-1.340	-4.148	-2.631	O.2	64	ASN512	0.000	
994	   H	-1.678	-0.869	-4.111	 H	64	ASN512	0.000	
995	  HA	-0.351	-0.570	-1.481	 H	64	ASN512	0.000	
996	 HB2	1.125	-2.436	-2.281	 H	64	ASN512	0.000	
997	 HB3	0.162	-2.497	-3.777	 H	64	ASN512	0.000	
998	HD21	-1.838	-3.464	-0.276	 H	64	ASN512	0.000	
999	HD22	-0.755	-2.090	-0.325	 H	64	ASN512	0.000	
1000	   N	0.611	0.939	-4.024	N.am	65	ILE513	0.000	
1001	  CA	1.555	1.931	-4.512	C.3	65	ILE513	0.000	
1002	   C	1.164	3.301	-3.971	C.2	65	ILE513	0.000	
1003	   O	0.037	3.753	-4.171	O.2	65	ILE513	0.000	
1004	  CB	1.580	1.976	-6.050	C.3	65	ILE513	0.000	
1005	 CG1	1.965	0.611	-6.617	C.3	65	ILE513	0.000	
1006	 CG2	2.551	3.037	-6.537	C.3	65	ILE513	0.000	
1007	 CD1	3.341	0.153	-6.204	C.3	65	ILE513	0.000	
1008	   H	-0.304	0.883	-4.448	 H	65	ILE513	0.000	
1009	  HA	2.551	1.655	-4.165	 H	65	ILE513	0.000	
1010	  HB	0.581	2.232	-6.401	 H	65	ILE513	0.000	
1011	HG12	1.932	0.667	-7.705	 H	65	ILE513	0.000	
1012	HG13	1.238	-0.124	-6.269	 H	65	ILE513	0.000	
1013	HG21	3.556	2.795	-6.193	 H	65	ILE513	0.000	
1014	HG22	2.255	4.009	-6.141	 H	65	ILE513	0.000	
1015	HG23	2.537	3.070	-7.626	 H	65	ILE513	0.000	
1016	HD11	4.082	0.877	-6.544	 H	65	ILE513	0.000	
1017	HD12	3.551	-0.819	-6.652	 H	65	ILE513	0.000	
1018	HD13	3.386	0.070	-5.118	 H	65	ILE513	0.000	
1019	   N	2.094	3.950	-3.275	N.am	66	LEU514	0.000	
1020	  CA	1.853	5.280	-2.723	C.3	66	LEU514	0.000	
1021	   C	1.083	6.141	-3.720	C.2	66	LEU514	0.000	
1022	   O	1.431	6.191	-4.900	O.2	66	LEU514	0.000	
1023	  CB	3.178	5.953	-2.367	C.3	66	LEU514	0.000	
1024	  CG	3.092	7.336	-1.721	C.3	66	LEU514	0.000	
1025	 CD1	2.542	7.225	-0.307	C.3	66	LEU514	0.000	
1026	 CD2	4.453	8.010	-1.718	C.3	66	LEU514	0.000	
1027	   H	2.991	3.511	-3.125	 H	66	LEU514	0.000	
1028	  HA	1.256	5.173	-1.817	 H	66	LEU514	0.000	
1029	 HB2	3.755	6.054	-3.287	 H	66	LEU514	0.000	
1030	 HB3	3.708	5.298	-1.676	 H	66	LEU514	0.000	
1031	  HG	2.410	7.950	-2.308	 H	66	LEU514	0.000	
1032	HD11	3.212	6.613	0.296	 H	66	LEU514	0.000	
1033	HD12	1.555	6.764	-0.336	 H	66	LEU514	0.000	
1034	HD13	2.465	8.220	0.131	 H	66	LEU514	0.000	
1035	HD21	5.154	7.412	-1.136	 H	66	LEU514	0.000	
1036	HD22	4.366	9.002	-1.275	 H	66	LEU514	0.000	
1037	HD23	4.816	8.101	-2.742	 H	66	LEU514	0.000	
1038	   N	0.039	6.816	-3.247	N.am	67	LEU515	0.000	
1039	  CA	-0.823	7.598	-4.128	C.3	67	LEU515	0.000	
1040	   C	-0.197	8.924	-4.557	C.2	67	LEU515	0.000	
1041	   O	-0.051	9.842	-3.751	O.2	67	LEU515	0.000	
1042	  CB	-2.182	7.854	-3.468	C.3	67	LEU515	0.000	
1043	  CG	-3.155	8.710	-4.288	C.3	67	LEU515	0.000	
1044	 CD1	-3.492	8.026	-5.607	C.3	67	LEU515	0.000	
1045	 CD2	-4.419	9.023	-3.501	C.3	67	LEU515	0.000	
1046	   H	-0.161	6.786	-2.257	 H	67	LEU515	0.000	
1047	  HA	-0.958	7.000	-5.029	 H	67	LEU515	0.000	
1048	 HB2	-2.007	8.359	-2.519	 H	67	LEU515	0.000	
1049	 HB3	-2.655	6.889	-3.285	 H	67	LEU515	0.000	
1050	  HG	-2.661	9.656	-4.509	 H	67	LEU515	0.000	
1051	HD11	-3.988	7.076	-5.407	 H	67	LEU515	0.000	
1052	HD12	-2.575	7.847	-6.168	 H	67	LEU515	0.000	
1053	HD13	-4.155	8.666	-6.188	 H	67	LEU515	0.000	
1054	HD21	-4.938	8.094	-3.263	 H	67	LEU515	0.000	
1055	HD22	-5.070	9.661	-4.098	 H	67	LEU515	0.000	
1056	HD23	-4.154	9.537	-2.577	 H	67	LEU515	0.000	
1057	   N	0.169	9.013	-5.832	N.am	68	PHE516	0.000	
1058	  CA	0.621	10.267	-6.418	C.3	68	PHE516	0.000	
1059	   C	-0.577	11.186	-6.605	C.2	68	PHE516	0.000	
1060	   O	-1.553	10.813	-7.255	O.2	68	PHE516	0.000	
1061	  CB	1.304	10.009	-7.760	C.3	68	PHE516	0.000	
1062	  CG	1.364	11.215	-8.653	C.2	68	PHE516	0.000	
1063	 CD1	2.297	12.215	-8.432	C.2	68	PHE516	0.000	
1064	 CD2	0.497	11.340	-9.727	C.2	68	PHE516	0.000	
1065	 CE1	2.356	13.321	-9.259	C.2	68	PHE516	0.000	
1066	 CE2	0.550	12.442	-10.558	C.2	68	PHE516	0.000	
1067	  CZ	1.481	13.435	-10.324	C.2	68	PHE516	0.000	
1068	   H	0.132	8.187	-6.411	 H	68	PHE516	0.000	
1069	  HA	1.343	10.740	-5.753	 H	68	PHE516	0.000	
1070	 HB2	0.754	9.224	-8.279	 H	68	PHE516	0.000	
1071	 HB3	2.323	9.673	-7.567	 H	68	PHE516	0.000	
1072	 HD1	2.985	12.130	-7.604	 H	68	PHE516	0.000	
1073	 HD2	-0.231	10.564	-9.917	 H	68	PHE516	0.000	
1074	 HE1	3.084	14.096	-9.073	 H	68	PHE516	0.000	
1075	 HE2	-0.135	12.527	-11.388	 H	68	PHE516	0.000	
1076	  HZ	1.526	14.298	-10.972	 H	68	PHE516	0.000	
1077	   N	-0.508	12.387	-6.036	N.am	69	MET517	0.000	
1078	  CA	-1.651	13.297	-6.054	C.3	69	MET517	0.000	
1079	   C	-1.468	14.518	-6.954	C.2	69	MET517	0.000	
1080	   O	-2.431	15.003	-7.548	O.2	69	MET517	0.000	
1081	  CB	-2.016	13.734	-4.632	C.3	69	MET517	0.000	
1082	  CG	-2.596	12.620	-3.773	C.3	69	MET517	0.000	
1083	  SD	-3.236	13.202	-2.190	S.3	69	MET517	0.000	
1084	  CE	-4.480	14.370	-2.734	C.3	69	MET517	0.000	
1085	   H	0.348	12.674	-5.584	 H	69	MET517	0.000	
1086	  HA	-2.471	12.726	-6.489	 H	69	MET517	0.000	
1087	 HB2	-2.752	14.535	-4.698	 H	69	MET517	0.000	
1088	 HB3	-1.115	14.108	-4.146	 H	69	MET517	0.000	
1089	 HG2	-1.813	11.887	-3.581	 H	69	MET517	0.000	
1090	 HG3	-3.410	12.147	-4.323	 H	69	MET517	0.000	
1091	 HE1	-4.965	14.815	-1.865	 H	69	MET517	0.000	
1092	 HE2	-5.223	13.854	-3.341	 H	69	MET517	0.000	
1093	 HE3	-4.007	15.154	-3.327	 H	69	MET517	0.000	
1094	   N	-0.240	15.017	-7.049	N.am	70	GLY518	0.000	
1095	  CA	0.031	16.188	-7.863	C.3	70	GLY518	0.000	
1096	   C	1.494	16.575	-7.863	C.2	70	GLY518	0.000	
1097	   O	2.323	15.911	-7.241	O.2	70	GLY518	0.000	
1098	   H	0.516	14.575	-6.547	 H	70	GLY518	0.000	
1099	 HA2	-0.550	17.025	-7.474	 H	70	GLY518	0.000	
1100	 HA3	-0.274	15.979	-8.888	 H	70	GLY518	0.000	
1101	   N	1.816	17.652	-8.570	N.am	71	TYR519	0.000	
1102	  CA	3.187	18.141	-8.627	C.3	71	TYR519	0.000	
1103	   C	3.218	19.662	-8.656	C.2	71	TYR519	0.000	
1104	   O	2.292	20.305	-9.148	O.2	71	TYR519	0.000	
1105	  CB	3.921	17.575	-9.846	C.3	71	TYR519	0.000	
1106	  CG	3.499	18.177	-11.168	C.2	71	TYR519	0.000	
1107	 CD1	4.113	19.321	-11.660	C.2	71	TYR519	0.000	
1108	 CD2	2.496	17.591	-11.930	C.2	71	TYR519	0.000	
1109	 CE1	3.734	19.871	-12.870	C.2	71	TYR519	0.000	
1110	 CE2	2.112	18.133	-13.142	C.2	71	TYR519	0.000	
1111	  CZ	2.733	19.272	-13.607	C.2	71	TYR519	0.000	
1112	  OH	2.350	19.812	-14.813	O.3	71	TYR519	0.000	
1113	   H	1.095	18.144	-9.079	 H	71	TYR519	0.000	
1114	  HA	3.698	17.799	-7.727	 H	71	TYR519	0.000	
1115	 HB2	3.737	16.501	-9.886	 H	71	TYR519	0.000	
1116	 HB3	4.988	17.756	-9.715	 H	71	TYR519	0.000	
1117	 HD1	4.900	19.789	-11.088	 H	71	TYR519	0.000	
1118	 HD2	2.010	16.697	-11.570	 H	71	TYR519	0.000	
1119	 HE1	4.218	20.764	-13.236	 H	71	TYR519	0.000	
1120	 HE2	1.328	17.667	-13.721	 H	71	TYR519	0.000	
1121	  HH	1.648	19.338	-15.265	 H	71	TYR519	0.000	
1122	   N	4.294	20.229	-8.128	N.am	72	SER520	0.000	
1123	  CA	4.447	21.672	-8.083	C.3	72	SER520	0.000	
1124	   C	5.618	22.146	-8.922	C.2	72	SER520	0.000	
1125	   O	6.636	21.470	-9.029	O.2	72	SER520	0.000	
1126	  CB	4.624	22.142	-6.643	C.3	72	SER520	0.000	
1127	  OG	3.376	22.206	-5.986	O.3	72	SER520	0.000	
1128	   H	5.024	19.644	-7.747	 H	72	SER520	0.000	
1129	  HA	3.539	22.105	-8.502	 H	72	SER520	0.000	
1130	 HB2	5.080	23.132	-6.643	 H	72	SER520	0.000	
1131	 HB3	5.272	21.443	-6.115	 H	72	SER520	0.000	
1132	  HG	2.825	22.826	-6.469	 H	72	SER520	0.000	
1133	   N	5.460	23.323	-9.513	N.am	73	THR521	0.000	
1134	  CA	6.528	23.958	-10.265	C.3	73	THR521	0.000	
1135	   C	6.939	25.233	-9.545	C.2	73	THR521	0.000	
1136	   O	8.073	25.691	-9.664	O.2	73	THR521	0.000	
1137	  CB	6.087	24.294	-11.694	C.3	73	THR521	0.000	
1138	 CG2	6.579	25.673	-12.090	C.3	73	THR521	0.000	
1139	 OG1	6.627	23.326	-12.603	O.3	73	THR521	0.000	
1140	   H	4.568	23.792	-9.439	 H	73	THR521	0.000	
1141	  HA	7.368	23.266	-10.330	 H	73	THR521	0.000	
1142	  HB	4.998	24.279	-11.735	 H	73	THR521	0.000	
1143	 HG1	7.584	23.370	-12.539	 H	73	THR521	0.000	
1144	HG21	7.668	25.696	-12.051	 H	73	THR521	0.000	
1145	HG22	6.175	26.415	-11.401	 H	73	THR521	0.000	
1146	HG23	6.246	25.900	-13.103	 H	73	THR521	0.000	
1147	   N	6.002	25.802	-8.795	N.am	74	ALA522	0.000	
1148	  CA	6.265	27.001	-8.017	C.3	74	ALA522	0.000	
1149	   C	5.623	26.846	-6.649	C.2	74	ALA522	0.000	
1150	   O	4.529	26.301	-6.543	O.2	74	ALA522	0.000	
1151	  CB	5.705	28.209	-8.720	C.3	74	ALA522	0.000	
1152	   H	5.081	25.390	-8.766	 H	74	ALA522	0.000	
1153	  HA	7.340	27.139	-7.904	 H	74	ALA522	0.000	
1154	 HB1	4.628	28.091	-8.844	 H	74	ALA522	0.000	
1155	 HB2	6.174	28.309	-9.699	 H	74	ALA522	0.000	
1156	 HB3	5.907	29.101	-8.128	 H	74	ALA522	0.000	
1157	   N	6.295	27.323	-5.592	N.am	75	PRO523	0.000	
1158	  CA	7.603	27.986	-5.590	C.3	75	PRO523	0.000	
1159	   C	8.711	27.134	-6.201	C.2	75	PRO523	0.000	
1160	   O	9.320	27.552	-7.181	O.2	75	PRO523	0.000	
1161	  CB	7.883	28.213	-4.098	C.3	75	PRO523	0.000	
1162	  CG	6.889	27.397	-3.372	C.3	75	PRO523	0.000	
1163	  CD	5.704	27.288	-4.247	C.3	75	PRO523	0.000	
1164	  HA	7.586	28.895	-6.191	 H	75	PRO523	0.000	
1165	 HB2	7.766	29.267	-3.847	 H	75	PRO523	0.000	
1166	 HB3	8.894	27.891	-3.849	 H	75	PRO523	0.000	
1167	 HG2	6.619	27.882	-2.433	 H	75	PRO523	0.000	
1168	 HG3	7.296	26.407	-3.165	 H	75	PRO523	0.000	
1169	 HD2	5.173	26.352	-4.075	 H	75	PRO523	0.000	
1170	 HD3	5.023	28.125	-4.095	 H	75	PRO523	0.000	
1171	   N	8.975	25.965	-5.631	N.am	76	GLN524	0.000	
1172	  CA	9.997	25.079	-6.177	C.3	76	GLN524	0.000	
1173	   C	9.381	23.774	-6.653	C.2	76	GLN524	0.000	
1174	   O	8.207	23.510	-6.409	O.2	76	GLN524	0.000	
1175	  CB	11.063	24.792	-5.126	C.3	76	GLN524	0.000	
1176	  CG	10.490	24.599	-3.745	C.3	76	GLN524	0.000	
1177	  CD	11.524	24.133	-2.754	C.2	76	GLN524	0.000	
1178	 NE2	11.281	24.400	-1.477	N.pl3	76	GLN524	0.000	
1179	 OE1	12.533	23.536	-3.130	O.2	76	GLN524	0.000	
1180	   H	8.461	25.685	-4.808	 H	76	GLN524	0.000	
1181	  HA	10.458	25.579	-7.029	 H	76	GLN524	0.000	
1182	 HB2	11.759	25.630	-5.099	 H	76	GLN524	0.000	
1183	 HB3	11.596	23.885	-5.411	 H	76	GLN524	0.000	
1184	 HG2	9.694	23.856	-3.797	 H	76	GLN524	0.000	
1185	 HG3	10.078	25.548	-3.401	 H	76	GLN524	0.000	
1186	HE21	11.938	24.109	-0.767	 H	76	GLN524	0.000	
1187	HE22	10.439	24.893	-1.215	 H	76	GLN524	0.000	
1188	   N	10.181	22.957	-7.330	N.am	77	LEU525	0.000	
1189	  CA	9.705	21.671	-7.819	C.3	77	LEU525	0.000	
1190	   C	9.368	20.747	-6.655	C.2	77	LEU525	0.000	
1191	   O	10.139	20.626	-5.704	O.2	77	LEU525	0.000	
1192	  CB	10.746	21.013	-8.726	C.3	77	LEU525	0.000	
1193	  CG	11.109	21.756	-10.009	C.3	77	LEU525	0.000	
1194	 CD1	11.878	20.837	-10.941	C.3	77	LEU525	0.000	
1195	 CD2	9.856	22.273	-10.688	C.3	77	LEU525	0.000	
1196	   H	11.136	23.234	-7.510	 H	77	LEU525	0.000	
1197	  HA	8.800	21.846	-8.401	 H	77	LEU525	0.000	
1198	 HB2	10.363	20.032	-9.010	 H	77	LEU525	0.000	
1199	 HB3	11.660	20.892	-8.145	 H	77	LEU525	0.000	
1200	  HG	11.742	22.607	-9.758	 H	77	LEU525	0.000	
1201	HD11	11.256	19.980	-11.201	 H	77	LEU525	0.000	
1202	HD12	12.784	20.491	-10.445	 H	77	LEU525	0.000	
1203	HD13	12.145	21.380	-11.848	 H	77	LEU525	0.000	
1204	HD21	9.210	21.434	-10.946	 H	77	LEU525	0.000	
1205	HD22	10.130	22.813	-11.594	 H	77	LEU525	0.000	
1206	HD23	9.327	22.944	-10.011	 H	77	LEU525	0.000	
1207	   N	8.214	20.095	-6.732	N.am	78	ALA526	0.000	
1208	  CA	7.798	19.187	-5.673	C.3	78	ALA526	0.000	
1209	   C	6.860	18.105	-6.184	C.2	78	ALA526	0.000	
1210	   O	6.129	18.301	-7.155	O.2	78	ALA526	0.000	
1211	  CB	7.151	19.957	-4.528	C.3	78	ALA526	0.000	
1212	   H	7.617	20.231	-7.535	 H	78	ALA526	0.000	
1213	  HA	8.695	18.692	-5.301	 H	78	ALA526	0.000	
1214	 HB1	6.251	20.456	-4.889	 H	78	ALA526	0.000	
1215	 HB2	7.852	20.700	-4.148	 H	78	ALA526	0.000	
1216	 HB3	6.886	19.264	-3.729	 H	78	ALA526	0.000	
1217	   N	6.900	16.957	-5.517	N.am	79	ILE527	0.000	
1218	  CA	5.977	15.869	-5.786	C.3	79	ILE527	0.000	
1219	   C	4.994	15.771	-4.626	C.2	79	ILE527	0.000	
1220	   O	5.401	15.640	-3.473	O.2	79	ILE527	0.000	
1221	  CB	6.718	14.529	-5.940	C.3	79	ILE527	0.000	
1222	 CG1	7.696	14.591	-7.114	C.3	79	ILE527	0.000	
1223	 CG2	5.731	13.389	-6.127	C.3	79	ILE527	0.000	
1224	 CD1	7.033	14.899	-8.441	C.3	79	ILE527	0.000	
1225	   H	7.598	16.837	-4.798	 H	79	ILE527	0.000	
1226	  HA	5.456	16.075	-6.721	 H	79	ILE527	0.000	
1227	  HB	7.286	14.343	-5.028	 H	79	ILE527	0.000	
1228	HG12	8.197	13.627	-7.196	 H	79	ILE527	0.000	
1229	HG13	8.432	15.368	-6.909	 H	79	ILE527	0.000	
1230	HG21	5.152	13.555	-7.036	 H	79	ILE527	0.000	
1231	HG22	5.058	13.346	-5.270	 H	79	ILE527	0.000	
1232	HG23	6.274	12.447	-6.210	 H	79	ILE527	0.000	
1233	HD11	6.292	14.131	-8.664	 H	79	ILE527	0.000	
1234	HD12	7.787	14.916	-9.228	 H	79	ILE527	0.000	
1235	HD13	6.544	15.871	-8.385	 H	79	ILE527	0.000	
1236	   N	3.704	15.847	-4.935	N.am	80	VAL528	0.000	
1237	  CA	2.665	15.758	-3.915	C.3	80	VAL528	0.000	
1238	   C	2.018	14.376	-3.922	C.2	80	VAL528	0.000	
1239	   O	1.597	13.886	-4.969	O.2	80	VAL528	0.000	
1240	  CB	1.580	16.827	-4.125	C.3	80	VAL528	0.000	
1241	 CG1	0.566	16.782	-2.994	C.3	80	VAL528	0.000	
1242	 CG2	2.210	18.201	-4.218	C.3	80	VAL528	0.000	
1243	   H	3.436	15.971	-5.901	 H	80	VAL528	0.000	
1244	  HA	3.144	15.930	-2.952	 H	80	VAL528	0.000	
1245	  HB	1.061	16.618	-5.061	 H	80	VAL528	0.000	
1246	HG11	1.067	16.989	-2.049	 H	80	VAL528	0.000	
1247	HG12	0.109	15.793	-2.954	 H	80	VAL528	0.000	
1248	HG13	-0.206	17.532	-3.168	 H	80	VAL528	0.000	
1249	HG21	2.734	18.425	-3.289	 H	80	VAL528	0.000	
1250	HG22	1.433	18.947	-4.386	 H	80	VAL528	0.000	
1251	HG23	2.917	18.221	-5.048	 H	80	VAL528	0.000	
1252	   N	1.948	13.747	-2.754	N.am	81	THR529	0.000	
1253	  CA	1.324	12.437	-2.625	C.3	81	THR529	0.000	
1254	   C	0.398	12.402	-1.420	C.2	81	THR529	0.000	
1255	   O	0.153	13.426	-0.786	O.2	81	THR529	0.000	
1256	  CB	2.371	11.318	-2.466	C.3	81	THR529	0.000	
1257	 CG2	3.464	11.452	-3.511	C.3	81	THR529	0.000	
1258	 OG1	2.948	11.384	-1.156	O.3	81	THR529	0.000	
1259	   H	2.337	14.189	-1.933	 H	81	THR529	0.000	
1260	  HA	0.758	12.266	-3.541	 H	81	THR529	0.000	
1261	  HB	1.877	10.356	-2.603	 H	81	THR529	0.000	
1262	 HG1	3.374	12.240	-1.068	 H	81	THR529	0.000	
1263	HG21	3.970	12.410	-3.388	 H	81	THR529	0.000	
1264	HG22	3.024	11.399	-4.507	 H	81	THR529	0.000	
1265	HG23	4.185	10.643	-3.390	 H	81	THR529	0.000	
1266	   N	-0.110	11.217	-1.108	N.am	82	GLN530	0.000	
1267	  CA	-0.939	11.032	0.073	C.3	82	GLN530	0.000	
1268	   C	-0.069	11.072	1.320	C.2	82	GLN530	0.000	
1269	   O	1.153	10.946	1.240	O.2	82	GLN530	0.000	
1270	  CB	-1.665	9.691	0.007	C.3	82	GLN530	0.000	
1271	  CG	-0.729	8.495	-0.000	C.3	82	GLN530	0.000	
1272	  CD	-1.461	7.174	0.130	C.2	82	GLN530	0.000	
1273	 NE2	-2.154	6.990	1.246	N.pl3	82	GLN530	0.000	
1274	 OE1	-1.405	6.331	-0.763	O.2	82	GLN530	0.000	
1275	   H	0.084	10.425	-1.704	 H	82	GLN530	0.000	
1276	  HA	-1.676	11.834	0.111	 H	82	GLN530	0.000	
1277	 HB2	-2.262	9.667	-0.905	 H	82	GLN530	0.000	
1278	 HB3	-2.321	9.611	0.873	 H	82	GLN530	0.000	
1279	 HG2	-0.034	8.592	0.834	 H	82	GLN530	0.000	
1280	 HG3	-0.173	8.493	-0.938	 H	82	GLN530	0.000	
1281	HE21	-2.664	6.129	1.388	 H	82	GLN530	0.000	
1282	HE22	-2.172	7.710	1.954	 H	82	GLN530	0.000	
1283	   N	-0.701	11.245	2.476	N.am	83	TRP531	0.000	
1284	  CA	0.014	11.194	3.744	C.3	83	TRP531	0.000	
1285	   C	-0.166	9.835	4.415	C.2	83	TRP531	0.000	
1286	   O	-1.289	9.413	4.691	O.2	83	TRP531	0.000	
1287	  CB	-0.454	12.308	4.678	C.3	83	TRP531	0.000	
1288	  CG	0.250	12.279	5.991	C.2	83	TRP531	0.000	
1289	 CD1	-0.294	11.997	7.210	C.2	83	TRP531	0.000	
1290	 CD2	1.642	12.516	6.217	C.2	83	TRP531	0.000	
1291	 CE2	1.871	12.373	7.598	C.2	83	TRP531	0.000	
1292	 CE3	2.717	12.842	5.384	C.2	83	TRP531	0.000	
1293	 NE1	0.673	12.056	8.183	N.pl3	83	TRP531	0.000	
1294	 CZ2	3.132	12.544	8.167	C.2	83	TRP531	0.000	
1295	 CZ3	3.965	13.011	5.949	C.2	83	TRP531	0.000	
1296	 CH2	4.164	12.862	7.327	C.2	83	TRP531	0.000	
1297	   H	-1.696	11.416	2.475	 H	83	TRP531	0.000	
1298	  HA	1.073	11.339	3.535	 H	83	TRP531	0.000	
1299	 HB2	-1.524	12.193	4.851	 H	83	TRP531	0.000	
1300	 HB3	-0.264	13.268	4.199	 H	83	TRP531	0.000	
1301	 HD1	-1.333	11.761	7.385	 H	83	TRP531	0.000	
1302	 HE1	0.526	11.893	9.169	 H	83	TRP531	0.000	
1303	 HE3	2.574	12.959	4.320	 H	83	TRP531	0.000	
1304	 HZ2	3.289	12.431	9.229	 H	83	TRP531	0.000	
1305	 HZ3	4.804	13.263	5.317	 H	83	TRP531	0.000	
1306	 HH2	5.154	13.002	7.735	 H	83	TRP531	0.000	
1307	   N	0.947	9.154	4.674	N.am	84	CYS532	0.000	
1308	  CA	0.917	7.838	5.306	C.3	84	CYS532	0.000	
1309	   C	1.150	7.929	6.809	C.2	84	CYS532	0.000	
1310	   O	2.237	8.298	7.257	O.2	84	CYS532	0.000	
1311	  CB	1.966	6.916	4.685	C.3	84	CYS532	0.000	
1312	  SG	1.693	6.531	2.945	S.3	84	CYS532	0.000	
1313	   H	1.838	9.559	4.426	 H	84	CYS532	0.000	
1314	  HA	-0.078	7.425	5.137	 H	84	CYS532	0.000	
1315	 HB2	1.970	5.980	5.244	 H	84	CYS532	0.000	
1316	 HB3	2.940	7.398	4.778	 H	84	CYS532	0.000	
1317	  HG	0.504	5.938	2.801	 H	84	CYS532	0.000	
1318	   N	0.124	7.587	7.581	N.am	85	GLU533	0.000	
1319	  CA	0.230	7.558	9.033	C.3	85	GLU533	0.000	
1320	   C	1.076	6.362	9.454	C.2	85	GLU533	0.000	
1321	   O	1.255	5.419	8.683	O.2	85	GLU533	0.000	
1322	  CB	-1.158	7.471	9.665	C.3	85	GLU533	0.000	
1323	  CG	-2.197	8.347	8.981	C.3	85	GLU533	0.000	
1324	  CD	-2.687	9.480	9.860	C.2	85	GLU533	0.000	
1325	 OE1	-2.621	10.647	9.419	O.co2	85	GLU533	0.000	
1326	 OE2	-3.142	9.205	10.992	O.co2	85	GLU533	0.000	
1327	   H	-0.755	7.340	7.148	 H	85	GLU533	0.000	
1328	  HA	0.707	8.476	9.377	 H	85	GLU533	0.000	
1329	 HB2	-1.082	7.778	10.708	 H	85	GLU533	0.000	
1330	 HB3	-1.495	6.435	9.616	 H	85	GLU533	0.000	
1331	 HG2	-3.050	7.726	8.708	 H	85	GLU533	0.000	
1332	 HG3	-1.754	8.772	8.081	 H	85	GLU533	0.000	
1333	   N	1.598	6.400	10.675	N.am	86	GLY534	0.000	
1334	  CA	2.461	5.340	11.157	C.3	86	GLY534	0.000	
1335	   C	3.908	5.575	10.773	C.2	86	GLY534	0.000	
1336	   O	4.437	6.670	10.959	O.2	86	GLY534	0.000	
1337	   H	1.390	7.183	11.278	 H	86	GLY534	0.000	
1338	 HA2	2.131	4.394	10.728	 H	86	GLY534	0.000	
1339	 HA3	2.387	5.291	12.244	 H	86	GLY534	0.000	
1340	   N	4.551	4.548	10.229	N.am	87	SER535	0.000	
1341	  CA	5.963	4.641	9.882	C.3	87	SER535	0.000	
1342	   C	6.332	3.693	8.746	C.2	87	SER535	0.000	
1343	   O	5.482	2.974	8.224	O.2	87	SER535	0.000	
1344	  CB	6.823	4.344	11.111	C.3	87	SER535	0.000	
1345	  OG	6.382	3.161	11.753	O.3	87	SER535	0.000	
1346	   H	4.052	3.688	10.052	 H	87	SER535	0.000	
1347	  HA	6.154	5.658	9.539	 H	87	SER535	0.000	
1348	 HB2	6.750	5.179	11.808	 H	87	SER535	0.000	
1349	 HB3	7.860	4.219	10.800	 H	87	SER535	0.000	
1350	  HG	5.469	3.297	12.016	 H	87	SER535	0.000	
1351	   N	7.606	3.704	8.367	N.am	88	SER536	0.000	
1352	  CA	8.102	2.829	7.309	C.3	88	SER536	0.000	
1353	   C	8.212	1.393	7.805	C.2	88	SER536	0.000	
1354	   O	8.190	1.141	9.009	O.2	88	SER536	0.000	
1355	  CB	9.465	3.315	6.809	C.3	88	SER536	0.000	
1356	  OG	10.400	3.402	7.870	O.3	88	SER536	0.000	
1357	   H	8.249	4.335	8.823	 H	88	SER536	0.000	
1358	  HA	7.391	2.858	6.484	 H	88	SER536	0.000	
1359	 HB2	9.347	4.300	6.358	 H	88	SER536	0.000	
1360	 HB3	9.839	2.615	6.062	 H	88	SER536	0.000	
1361	  HG	10.052	4.021	8.514	 H	88	SER536	0.000	
1362	   N	8.325	0.453	6.871	N.am	89	LEU537	0.000	
1363	  CA	8.515	-0.950	7.223	C.3	89	LEU537	0.000	
1364	   C	9.860	-1.135	7.916	C.2	89	LEU537	0.000	
1365	   O	10.051	-2.075	8.689	O.2	89	LEU537	0.000	
1366	  CB	8.436	-1.838	5.979	C.3	89	LEU537	0.000	
1367	  CG	8.645	-3.335	6.219	C.3	89	LEU537	0.000	
1368	 CD1	7.664	-3.839	7.261	C.3	89	LEU537	0.000	
1369	 CD2	8.504	-4.122	4.927	C.3	89	LEU537	0.000	
1370	   H	8.277	0.716	5.897	 H	89	LEU537	0.000	
1371	  HA	7.718	-1.246	7.905	 H	89	LEU537	0.000	
1372	 HB2	9.200	-1.501	5.279	 H	89	LEU537	0.000	
1373	 HB3	7.451	-1.704	5.534	 H	89	LEU537	0.000	
1374	  HG	9.659	-3.484	6.590	 H	89	LEU537	0.000	
1375	HD11	6.645	-3.694	6.900	 H	89	LEU537	0.000	
1376	HD12	7.802	-3.284	8.189	 H	89	LEU537	0.000	
1377	HD13	7.838	-4.899	7.442	 H	89	LEU537	0.000	
1378	HD21	7.497	-3.992	4.531	 H	89	LEU537	0.000	
1379	HD22	8.684	-5.179	5.124	 H	89	LEU537	0.000	
1380	HD23	9.230	-3.759	4.200	 H	89	LEU537	0.000	
1381	   N	10.788	-0.229	7.627	N.am	90	TYR538	0.000	
1382	  CA	12.111	-0.250	8.237	C.3	90	TYR538	0.000	
1383	   C	12.017	0.058	9.727	C.2	90	TYR538	0.000	
1384	   O	12.628	-0.625	10.549	O.2	90	TYR538	0.000	
1385	  CB	13.022	0.769	7.547	C.3	90	TYR538	0.000	
1386	  CG	14.476	0.699	7.964	C.2	90	TYR538	0.000	
1387	 CD1	15.392	-0.043	7.232	C.2	90	TYR538	0.000	
1388	 CD2	14.933	1.383	9.082	C.2	90	TYR538	0.000	
1389	 CE1	16.721	-0.107	7.602	C.2	90	TYR538	0.000	
1390	 CE2	16.260	1.325	9.462	C.2	90	TYR538	0.000	
1391	  CZ	17.150	0.579	8.720	C.2	90	TYR538	0.000	
1392	  OH	18.471	0.521	9.096	O.3	90	TYR538	0.000	
1393	   H	10.568	0.500	6.963	 H	90	TYR538	0.000	
1394	  HA	12.535	-1.246	8.114	 H	90	TYR538	0.000	
1395	 HB2	12.650	1.767	7.776	 H	90	TYR538	0.000	
1396	 HB3	12.968	0.599	6.472	 H	90	TYR538	0.000	
1397	 HD1	15.060	-0.580	6.356	 H	90	TYR538	0.000	
1398	 HD2	14.239	1.971	9.665	 H	90	TYR538	0.000	
1399	 HE1	17.420	-0.690	7.021	 H	90	TYR538	0.000	
1400	 HE2	16.598	1.862	10.337	 H	90	TYR538	0.000	
1401	  HH	18.692	1.025	9.882	 H	90	TYR538	0.000	
1402	   N	11.247	1.086	10.069	N.am	91	HIS539	0.000	
1403	  CA	11.100	1.503	11.458	C.3	91	HIS539	0.000	
1404	   C	10.444	0.423	12.310	C.2	91	HIS539	0.000	
1405	   O	10.746	0.290	13.494	O.2	91	HIS539	0.000	
1406	  CB	10.297	2.802	11.554	C.3	91	HIS539	0.000	
1407	  CG	10.052	3.256	12.959	C.2	91	HIS539	0.000	
1408	 CD2	10.697	4.164	13.730	C.2	91	HIS539	0.000	
1409	 ND1	9.027	2.758	13.736	N.2	91	HIS539	0.000	
1410	 CE1	9.052	3.337	14.921	C.2	91	HIS539	0.000	
1411	 NE2	10.058	4.196	14.944	N.pl3	91	HIS539	0.000	
1412	   H	10.752	1.592	9.348	 H	91	HIS539	0.000	
1413	  HA	12.103	1.675	11.847	 H	91	HIS539	0.000	
1414	 HB2	9.333	2.648	11.069	 H	91	HIS539	0.000	
1415	 HB3	10.846	3.585	11.030	 H	91	HIS539	0.000	
1416	 HD2	11.555	4.754	13.442	 H	91	HIS539	0.000	
1417	 HE1	8.368	3.143	15.734	 H	91	HIS539	0.000	
1418	 HE2	10.314	4.780	15.728	 H	91	HIS539	0.000	
1419	   N	9.541	-0.342	11.709	N.am	92	HIS540	0.000	
1420	  CA	8.875	-1.424	12.425	C.3	92	HIS540	0.000	
1421	   C	9.807	-2.616	12.616	C.2	92	HIS540	0.000	
1422	   O	9.930	-3.151	13.718	O.2	92	HIS540	0.000	
1423	  CB	7.608	-1.865	11.687	C.3	92	HIS540	0.000	
1424	  CG	6.441	-0.948	11.885	C.2	92	HIS540	0.000	
1425	 CD2	5.731	-0.205	11.002	C.2	92	HIS540	0.000	
1426	 ND1	5.865	-0.734	13.118	N.2	92	HIS540	0.000	
1427	 CE1	4.857	0.112	12.989	C.2	92	HIS540	0.000	
1428	 NE2	4.754	0.446	11.717	N.pl3	92	HIS540	0.000	
1429	   H	9.311	-0.173	10.740	 H	92	HIS540	0.000	
1430	  HA	8.596	-1.044	13.407	 H	92	HIS540	0.000	
1431	 HB2	7.329	-2.856	12.045	 H	92	HIS540	0.000	
1432	 HB3	7.830	-1.913	10.621	 H	92	HIS540	0.000	
1433	 HD2	5.900	-0.137	9.938	 H	92	HIS540	0.000	
1434	 HE1	4.225	0.468	13.789	 H	92	HIS540	0.000	
1435	 HE2	4.068	1.078	11.330	 H	92	HIS540	0.000	
1436	   N	10.467	-3.020	11.537	N.am	93	LEU541	0.000	
1437	  CA	11.344	-4.187	11.561	C.3	93	LEU541	0.000	
1438	   C	12.629	-3.990	12.372	C.2	93	LEU541	0.000	
1439	   O	13.157	-4.949	12.939	O.2	93	LEU541	0.000	
1440	  CB	11.677	-4.641	10.132	C.3	93	LEU541	0.000	
1441	  CG	10.777	-5.699	9.483	C.3	93	LEU541	0.000	
1442	 CD1	9.318	-5.430	9.786	C.3	93	LEU541	0.000	
1443	 CD2	11.004	-5.778	7.978	C.3	93	LEU541	0.000	
1444	   H	10.358	-2.506	10.674	 H	93	LEU541	0.000	
1445	  HA	10.784	-4.966	12.077	 H	93	LEU541	0.000	
1446	 HB2	12.690	-5.043	10.147	 H	93	LEU541	0.000	
1447	 HB3	11.647	-3.756	9.496	 H	93	LEU541	0.000	
1448	  HG	11.046	-6.663	9.913	 H	93	LEU541	0.000	
1449	HD11	9.030	-4.467	9.363	 H	93	LEU541	0.000	
1450	HD12	9.169	-5.411	10.866	 H	93	LEU541	0.000	
1451	HD13	8.704	-6.217	9.349	 H	93	LEU541	0.000	
1452	HD21	10.742	-4.824	7.520	 H	93	LEU541	0.000	
1453	HD22	10.379	-6.567	7.557	 H	93	LEU541	0.000	
1454	HD23	12.052	-6.001	7.780	 H	93	LEU541	0.000	
1455	   N	13.122	-2.755	12.439	N.am	94	HIS542	0.000	
1456	  CA	14.457	-2.497	12.988	C.3	94	HIS542	0.000	
1457	   C	14.516	-1.374	14.037	C.2	94	HIS542	0.000	
1458	   O	15.375	-1.384	14.913	O.2	94	HIS542	0.000	
1459	  CB	15.442	-2.209	11.845	C.3	94	HIS542	0.000	
1460	  CG	15.317	-3.150	10.685	C.2	94	HIS542	0.000	
1461	 CD2	15.054	-2.923	9.376	C.2	94	HIS542	0.000	
1462	 ND1	15.480	-4.513	10.810	N.2	94	HIS542	0.000	
1463	 CE1	15.317	-5.086	9.631	C.2	94	HIS542	0.000	
1464	 NE2	15.057	-4.143	8.743	N.pl3	94	HIS542	0.000	
1465	   H	12.566	-1.981	12.105	 H	94	HIS542	0.000	
1466	  HA	14.739	-3.405	13.522	 H	94	HIS542	0.000	
1467	 HB2	16.456	-2.282	12.239	 H	94	HIS542	0.000	
1468	 HB3	15.265	-1.195	11.486	 H	94	HIS542	0.000	
1469	 HD2	14.876	-1.963	8.915	 H	94	HIS542	0.000	
1470	 HE1	15.384	-6.145	9.427	 H	94	HIS542	0.000	
1471	 HE2	14.888	-4.294	7.758	 H	94	HIS542	0.000	
1472	   N	13.601	-0.412	13.945	N.am	95	ALA543	0.000	
1473	  CA	13.614	0.744	14.843	C.3	95	ALA543	0.000	
1474	   C	12.829	0.508	16.134	C.2	95	ALA543	0.000	
1475	   O	13.332	0.760	17.226	O.2	95	ALA543	0.000	
1476	  CB	13.126	1.986	14.130	C.3	95	ALA543	0.000	
1477	   H	12.882	-0.481	13.240	 H	95	ALA543	0.000	
1478	  HA	14.652	0.895	15.138	 H	95	ALA543	0.000	
1479	 HB1	12.088	1.848	13.829	 H	95	ALA543	0.000	
1480	 HB2	13.740	2.163	13.247	 H	95	ALA543	0.000	
1481	 HB3	13.199	2.842	14.801	 H	95	ALA543	0.000	
1482	   N	11.589	0.048	16.009	N.am	96	SER544	0.000	
1483	  CA	10.752	-0.189	17.185	C.3	96	SER544	0.000	
1484	   C	10.576	-1.674	17.480	C.2	96	SER544	0.000	
1485	   O	10.428	-2.072	18.634	O.2	96	SER544	0.000	
1486	  CB	9.385	0.490	17.037	C.3	96	SER544	0.000	
1487	  OG	8.622	-0.102	15.999	O.3	96	SER544	0.000	
1488	   H	11.219	-0.142	15.089	 H	96	SER544	0.000	
1489	  HA	11.275	0.255	18.032	 H	96	SER544	0.000	
1490	 HB2	9.536	1.545	16.808	 H	96	SER544	0.000	
1491	 HB3	8.839	0.397	17.975	 H	96	SER544	0.000	
1492	  HG	9.120	-0.009	15.184	 H	96	SER544	0.000	
1493	  HC	10.580	-2.385	16.667	 H	96	SER544	0.000	
1494	   N	5.416	-8.124	14.692	N.4	97	PHE548	0.000	
1495	  CA	4.256	-8.579	13.935	C.3	97	PHE548	0.000	
1496	   C	4.093	-10.089	14.038	C.2	97	PHE548	0.000	
1497	   O	5.062	-10.815	14.251	O.2	97	PHE548	0.000	
1498	  CB	4.382	-8.197	12.458	C.3	97	PHE548	0.000	
1499	  CG	4.459	-6.718	12.213	C.2	97	PHE548	0.000	
1500	 CD1	5.342	-6.207	11.278	C.2	97	PHE548	0.000	
1501	 CD2	3.648	-5.842	12.911	C.2	97	PHE548	0.000	
1502	 CE1	5.416	-4.851	11.042	C.2	97	PHE548	0.000	
1503	 CE2	3.719	-4.481	12.682	C.2	97	PHE548	0.000	
1504	  CZ	4.604	-3.986	11.745	C.2	97	PHE548	0.000	
1505	  HA	3.381	-8.092	14.364	 H	97	PHE548	0.000	
1506	 HB2	3.513	-8.587	11.928	 H	97	PHE548	0.000	
1507	 HB3	5.287	-8.657	12.061	 H	97	PHE548	0.000	
1508	 HD1	5.981	-6.880	10.725	 H	97	PHE548	0.000	
1509	 HD2	2.952	-6.225	13.644	 H	97	PHE548	0.000	
1510	 HE1	6.109	-4.466	10.308	 H	97	PHE548	0.000	
1511	 HE2	3.082	-3.806	13.234	 H	97	PHE548	0.000	
1512	  HZ	4.661	-2.923	11.563	 H	97	PHE548	0.000	
1513	  H1	5.310	-8.387	15.662	 H	97	PHE548	0.000	
1514	  H2	5.490	-7.119	14.623	 H	97	PHE548	0.000	
1515	  H3	6.251	-8.549	14.317	 H	97	PHE548	0.000	
1516	   N	2.861	-10.558	13.874	N.am	98	GLU549	0.000	
1517	  CA	2.586	-11.985	13.840	C.3	98	GLU549	0.000	
1518	   C	2.987	-12.518	12.470	C.2	98	GLU549	0.000	
1519	   O	2.962	-11.780	11.487	O.2	98	GLU549	0.000	
1520	  CB	1.101	-12.232	14.100	C.3	98	GLU549	0.000	
1521	  CG	0.777	-13.609	14.638	C.3	98	GLU549	0.000	
1522	  CD	-0.420	-13.587	15.566	C.2	98	GLU549	0.000	
1523	 OE1	-0.554	-12.611	16.335	O.co2	98	GLU549	0.000	
1524	 OE2	-1.223	-14.542	15.529	O.co2	98	GLU549	0.000	
1525	   H	2.097	-9.906	13.770	 H	98	GLU549	0.000	
1526	  HA	3.155	-12.500	14.614	 H	98	GLU549	0.000	
1527	 HB2	0.565	-12.100	13.160	 H	98	GLU549	0.000	
1528	 HB3	0.755	-11.494	14.823	 H	98	GLU549	0.000	
1529	 HG2	1.640	-13.985	15.187	 H	98	GLU549	0.000	
1530	 HG3	0.561	-14.273	13.801	 H	98	GLU549	0.000	
1531	   N	3.368	-13.790	12.399	N.am	99	MET550	0.000	
1532	  CA	3.817	-14.363	11.133	C.3	99	MET550	0.000	
1533	   C	2.782	-14.150	10.033	C.2	99	MET550	0.000	
1534	   O	3.130	-13.979	8.864	O.2	99	MET550	0.000	
1535	  CB	4.147	-15.850	11.286	C.3	99	MET550	0.000	
1536	  CG	4.565	-16.535	9.990	C.3	99	MET550	0.000	
1537	  SD	5.844	-15.650	9.073	S.3	99	MET550	0.000	
1538	  CE	7.127	-15.481	10.313	C.3	99	MET550	0.000	
1539	   H	3.347	-14.365	13.229	 H	99	MET550	0.000	
1540	  HA	4.729	-13.842	10.841	 H	99	MET550	0.000	
1541	 HB2	3.263	-16.358	11.671	 H	99	MET550	0.000	
1542	 HB3	4.963	-15.946	12.002	 H	99	MET550	0.000	
1543	 HG2	3.686	-16.628	9.352	 H	99	MET550	0.000	
1544	 HG3	4.943	-17.528	10.234	 H	99	MET550	0.000	
1545	 HE1	7.979	-14.952	9.885	 H	99	MET550	0.000	
1546	 HE2	7.443	-16.470	10.645	 H	99	MET550	0.000	
1547	 HE3	6.740	-14.919	11.162	 H	99	MET550	0.000	
1548	   N	1.509	-14.152	10.416	N.am	100	LYS551	0.000	
1549	  CA	0.423	-13.912	9.474	C.3	100	LYS551	0.000	
1550	   C	0.532	-12.517	8.873	C.2	100	LYS551	0.000	
1551	   O	0.395	-12.339	7.662	O.2	100	LYS551	0.000	
1552	  CB	-0.927	-14.069	10.171	C.3	100	LYS551	0.000	
1553	  CG	-2.118	-13.778	9.279	C.3	100	LYS551	0.000	
1554	  CD	-3.414	-13.863	10.063	C.3	100	LYS551	0.000	
1555	  CE	-4.605	-13.505	9.195	C.3	100	LYS551	0.000	
1556	  NZ	-5.873	-13.536	9.973	N.4	100	LYS551	0.000	
1557	   H	1.288	-14.324	11.386	 H	100	LYS551	0.000	
1558	  HA	0.499	-14.647	8.673	 H	100	LYS551	0.000	
1559	 HB2	-0.957	-13.384	11.018	 H	100	LYS551	0.000	
1560	 HB3	-1.010	-15.095	10.530	 H	100	LYS551	0.000	
1561	 HG2	-2.143	-14.505	8.468	 H	100	LYS551	0.000	
1562	 HG3	-2.017	-12.775	8.864	 H	100	LYS551	0.000	
1563	 HD2	-3.366	-13.172	10.904	 H	100	LYS551	0.000	
1564	 HD3	-3.538	-14.880	10.434	 H	100	LYS551	0.000	
1565	 HE2	-4.674	-14.220	8.376	 H	100	LYS551	0.000	
1566	 HE3	-4.461	-12.503	8.792	 H	100	LYS551	0.000	
1567	 HZ1	-6.014	-14.462	10.350	 H	100	LYS551	0.000	
1568	 HZ2	-6.645	-13.298	9.367	 H	100	LYS551	0.000	
1569	 HZ3	-5.821	-12.869	10.729	 H	100	LYS551	0.000	
1570	   N	0.776	-11.535	9.733	N.am	101	LYS552	0.000	
1571	  CA	0.914	-10.145	9.313	C.3	101	LYS552	0.000	
1572	   C	2.127	-9.952	8.408	C.2	101	LYS552	0.000	
1573	   O	2.044	-9.290	7.374	O.2	101	LYS552	0.000	
1574	  CB	1.011	-9.230	10.535	C.3	101	LYS552	0.000	
1575	  CG	-0.223	-9.256	11.424	C.3	101	LYS552	0.000	
1576	  CD	-0.111	-8.254	12.563	C.3	101	LYS552	0.000	
1577	  CE	-1.367	-8.249	13.424	C.3	101	LYS552	0.000	
1578	  NZ	-1.281	-7.248	14.524	N.4	101	LYS552	0.000	
1579	   H	0.870	-11.758	10.713	 H	101	LYS552	0.000	
1580	  HA	0.025	-9.880	8.740	 H	101	LYS552	0.000	
1581	 HB2	1.163	-8.208	10.187	 H	101	LYS552	0.000	
1582	 HB3	1.870	-9.541	11.130	 H	101	LYS552	0.000	
1583	 HG2	-0.337	-10.256	11.842	 H	101	LYS552	0.000	
1584	 HG3	-1.098	-9.011	10.822	 H	101	LYS552	0.000	
1585	 HD2	0.037	-7.258	12.145	 H	101	LYS552	0.000	
1586	 HD3	0.744	-8.519	13.185	 H	101	LYS552	0.000	
1587	 HE2	-1.501	-9.239	13.858	 H	101	LYS552	0.000	
1588	 HE3	-2.224	-8.008	12.795	 H	101	LYS552	0.000	
1589	 HZ1	-0.489	-7.462	15.113	 H	101	LYS552	0.000	
1590	 HZ2	-2.127	-7.279	15.074	 H	101	LYS552	0.000	
1591	 HZ3	-1.168	-6.324	14.131	 H	101	LYS552	0.000	
1592	   N	3.252	-10.537	8.808	N.am	102	LEU553	0.000	
1593	  CA	4.476	-10.481	8.017	C.3	102	LEU553	0.000	
1594	   C	4.234	-10.950	6.587	C.2	102	LEU553	0.000	
1595	   O	4.728	-10.349	5.635	O.2	102	LEU553	0.000	
1596	  CB	5.574	-11.325	8.669	C.3	102	LEU553	0.000	
1597	  CG	6.033	-10.872	10.056	C.3	102	LEU553	0.000	
1598	 CD1	7.036	-11.857	10.642	C.3	102	LEU553	0.000	
1599	 CD2	6.614	-9.461	10.005	C.3	102	LEU553	0.000	
1600	   H	3.259	-11.036	9.686	 H	102	LEU553	0.000	
1601	  HA	4.802	-9.441	7.983	 H	102	LEU553	0.000	
1602	 HB2	6.442	-11.311	8.009	 H	102	LEU553	0.000	
1603	 HB3	5.202	-12.346	8.757	 H	102	LEU553	0.000	
1604	  HG	5.163	-10.849	10.711	 H	102	LEU553	0.000	
1605	HD11	7.919	-11.900	10.004	 H	102	LEU553	0.000	
1606	HD12	6.581	-12.847	10.699	 H	102	LEU553	0.000	
1607	HD13	7.325	-11.532	11.641	 H	102	LEU553	0.000	
1608	HD21	7.489	-9.452	9.355	 H	102	LEU553	0.000	
1609	HD22	6.903	-9.151	11.009	 H	102	LEU553	0.000	
1610	HD23	5.864	-8.774	9.614	 H	102	LEU553	0.000	
1611	   N	3.473	-12.030	6.444	N.am	103	ILE554	0.000	
1612	  CA	3.129	-12.546	5.125	C.3	103	ILE554	0.000	
1613	   C	2.258	-11.548	4.377	C.2	103	ILE554	0.000	
1614	   O	2.430	-11.343	3.178	O.2	103	ILE554	0.000	
1615	  CB	2.392	-13.896	5.214	C.3	103	ILE554	0.000	
1616	 CG1	3.308	-14.961	5.821	C.3	103	ILE554	0.000	
1617	 CG2	1.902	-14.331	3.837	C.3	103	ILE554	0.000	
1618	 CD1	2.660	-16.315	5.939	C.3	103	ILE554	0.000	
1619	   H	3.127	-12.504	7.266	 H	103	ILE554	0.000	
1620	  HA	4.064	-12.698	4.586	 H	103	ILE554	0.000	
1621	  HB	1.524	-13.775	5.862	 H	103	ILE554	0.000	
1622	HG12	3.605	-14.632	6.817	 H	103	ILE554	0.000	
1623	HG13	4.192	-15.055	5.190	 H	103	ILE554	0.000	
1624	HG21	2.756	-14.458	3.171	 H	103	ILE554	0.000	
1625	HG22	1.235	-13.570	3.432	 H	103	ILE554	0.000	
1626	HG23	1.366	-15.276	3.925	 H	103	ILE554	0.000	
1627	HD11	1.772	-16.240	6.567	 H	103	ILE554	0.000	
1628	HD12	3.364	-17.017	6.387	 H	103	ILE554	0.000	
1629	HD13	2.375	-16.670	4.948	 H	103	ILE554	0.000	
1630	   N	1.323	-10.928	5.090	N.am	104	ASP555	0.000	
1631	  CA	0.451	-9.929	4.485	C.3	104	ASP555	0.000	
1632	   C	1.278	-8.783	3.916	C.2	104	ASP555	0.000	
1633	   O	1.110	-8.395	2.760	O.2	104	ASP555	0.000	
1634	  CB	-0.548	-9.389	5.508	C.3	104	ASP555	0.000	
1635	  CG	-1.589	-8.483	4.880	C.2	104	ASP555	0.000	
1636	 OD1	-1.903	-8.682	3.688	O.co2	104	ASP555	0.000	
1637	 OD2	-2.093	-7.575	5.575	O.co2	104	ASP555	0.000	
1638	   H	1.214	-11.154	6.068	 H	104	ASP555	0.000	
1639	  HA	-0.104	-10.406	3.676	 H	104	ASP555	0.000	
1640	 HB2	-0.004	-8.824	6.265	 H	104	ASP555	0.000	
1641	 HB3	-1.056	-10.231	5.979	 H	104	ASP555	0.000	
1642	   N	2.168	-8.246	4.744	N.am	105	ILE556	0.000	
1643	  CA	3.061	-7.172	4.329	C.3	105	ILE556	0.000	
1644	   C	3.886	-7.603	3.123	C.2	105	ILE556	0.000	
1645	   O	4.060	-6.846	2.172	O.2	105	ILE556	0.000	
1646	  CB	4.006	-6.772	5.471	C.3	105	ILE556	0.000	
1647	 CG1	3.203	-6.214	6.649	C.3	105	ILE556	0.000	
1648	 CG2	5.023	-5.757	4.986	C.3	105	ILE556	0.000	
1649	 CD1	4.025	-5.979	7.899	C.3	105	ILE556	0.000	
1650	   H	2.228	-8.594	5.690	 H	105	ILE556	0.000	
1651	  HA	2.446	-6.313	4.061	 H	105	ILE556	0.000	
1652	  HB	4.544	-7.658	5.809	 H	105	ILE556	0.000	
1653	HG12	2.409	-6.921	6.888	 H	105	ILE556	0.000	
1654	HG13	2.764	-5.264	6.344	 H	105	ILE556	0.000	
1655	HG21	4.505	-4.861	4.643	 H	105	ILE556	0.000	
1656	HG22	5.597	-6.182	4.163	 H	105	ILE556	0.000	
1657	HG23	5.696	-5.497	5.803	 H	105	ILE556	0.000	
1658	HD11	4.473	-6.919	8.221	 H	105	ILE556	0.000	
1659	HD12	3.381	-5.594	8.690	 H	105	ILE556	0.000	
1660	HD13	4.811	-5.255	7.686	 H	105	ILE556	0.000	
1661	   N	4.388	-8.831	3.174	N.am	106	ALA557	0.000	
1662	  CA	5.142	-9.401	2.065	C.3	106	ALA557	0.000	
1663	   C	4.239	-9.602	0.853	C.2	106	ALA557	0.000	
1664	   O	4.684	-9.509	-0.290	O.2	106	ALA557	0.000	
1665	  CB	5.766	-10.717	2.479	C.3	106	ALA557	0.000	
1666	   H	4.243	-9.386	4.005	 H	106	ALA557	0.000	
1667	  HA	5.936	-8.706	1.792	 H	106	ALA557	0.000	
1668	 HB1	4.980	-11.421	2.755	 H	106	ALA557	0.000	
1669	 HB2	6.424	-10.554	3.333	 H	106	ALA557	0.000	
1670	 HB3	6.342	-11.123	1.648	 H	106	ALA557	0.000	
1671	   N	2.968	-9.885	1.118	N.am	107	ARG558	0.000	
1672	  CA	1.995	-10.158	0.071	C.3	107	ARG558	0.000	
1673	   C	1.634	-8.887	-0.687	C.2	107	ARG558	0.000	
1674	   O	1.625	-8.866	-1.917	O.2	107	ARG558	0.000	
1675	  CB	0.732	-10.775	0.675	C.3	107	ARG558	0.000	
1676	  CG	-0.209	-11.414	-0.336	C.3	107	ARG558	0.000	
1677	  CD	-1.650	-11.011	-0.068	C.3	107	ARG558	0.000	
1678	  NE	-1.966	-11.009	1.358	N.pl3	107	ARG558	0.000	
1679	  CZ	-2.677	-11.950	1.971	C.2	107	ARG558	0.000	
1680	 NH1	-3.159	-12.978	1.286	N.pl3	107	ARG558	0.000	
1681	 NH2	-2.911	-11.859	3.275	N.4	107	ARG558	0.000	
1682	   H	2.667	-9.911	2.082	 H	107	ARG558	0.000	
1683	  HA	2.442	-10.862	-0.631	 H	107	ARG558	0.000	
1684	 HB2	0.186	-9.989	1.197	 H	107	ARG558	0.000	
1685	 HB3	1.036	-11.542	1.388	 H	107	ARG558	0.000	
1686	 HG2	-0.123	-12.499	-0.266	 H	107	ARG558	0.000	
1687	 HG3	0.072	-11.091	-1.338	 H	107	ARG558	0.000	
1688	 HD2	-2.311	-11.716	-0.573	 H	107	ARG558	0.000	
1689	 HD3	-1.815	-10.010	-0.466	 H	107	ARG558	0.000	
1690	  HE	-1.621	-10.241	1.915	 H	107	ARG558	0.000	
1691	HH11	-3.702	-13.688	1.756	 H	107	ARG558	0.000	
1692	HH12	-2.983	-13.050	0.294	 H	107	ARG558	0.000	
1693	HH21	-3.454	-12.571	3.741	 H	107	ARG558	0.000	
1694	HH22	-2.545	-11.078	3.800	 H	107	ARG558	0.000	
1695	   N	1.332	-7.828	0.058	N.am	108	GLN559	0.000	
1696	  CA	0.953	-6.555	-0.539	C.3	108	GLN559	0.000	
1697	   C	2.089	-5.974	-1.375	C.2	108	GLN559	0.000	
1698	   O	1.858	-5.406	-2.443	O.2	108	GLN559	0.000	
1699	  CB	0.528	-5.558	0.543	C.3	108	GLN559	0.000	
1700	  CG	-0.643	-6.022	1.397	C.3	108	GLN559	0.000	
1701	  CD	-1.140	-4.944	2.342	C.2	108	GLN559	0.000	
1702	 NE2	-1.403	-5.323	3.587	N.pl3	108	GLN559	0.000	
1703	 OE1	-1.292	-3.786	1.955	O.2	108	GLN559	0.000	
1704	   H	1.367	-7.909	1.064	 H	108	GLN559	0.000	
1705	  HA	0.106	-6.737	-1.200	 H	108	GLN559	0.000	
1706	 HB2	0.246	-4.625	0.056	 H	108	GLN559	0.000	
1707	 HB3	1.381	-5.382	1.199	 H	108	GLN559	0.000	
1708	 HG2	-0.325	-6.883	1.986	 H	108	GLN559	0.000	
1709	 HG3	-1.461	-6.314	0.739	 H	108	GLN559	0.000	
1710	HE21	-1.741	-4.649	4.259	 H	108	GLN559	0.000	
1711	HE22	-1.264	-6.285	3.862	 H	108	GLN559	0.000	
1712	   N	3.318	-6.123	-0.890	N.am	109	THR560	0.000	
1713	  CA	4.483	-5.609	-1.603	C.3	109	THR560	0.000	
1714	   C	4.615	-6.256	-2.981	C.2	109	THR560	0.000	
1715	   O	4.985	-5.600	-3.952	O.2	109	THR560	0.000	
1716	  CB	5.785	-5.826	-0.805	C.3	109	THR560	0.000	
1717	 CG2	6.968	-5.215	-1.540	C.3	109	THR560	0.000	
1718	 OG1	5.667	-5.218	0.486	O.3	109	THR560	0.000	
1719	   H	3.447	-6.601	-0.009	 H	109	THR560	0.000	
1720	  HA	4.328	-4.537	-1.726	 H	109	THR560	0.000	
1721	  HB	5.950	-6.898	-0.696	 H	109	THR560	0.000	
1722	 HG1	5.522	-4.278	0.352	 H	109	THR560	0.000	
1723	HG21	6.810	-4.142	-1.654	 H	109	THR560	0.000	
1724	HG22	7.061	-5.675	-2.524	 H	109	THR560	0.000	
1725	HG23	7.880	-5.389	-0.970	 H	109	THR560	0.000	
1726	   N	4.306	-7.546	-3.061	N.am	110	ALA561	0.000	
1727	  CA	4.359	-8.258	-4.332	C.3	110	ALA561	0.000	
1728	   C	3.261	-7.757	-5.264	C.2	110	ALA561	0.000	
1729	   O	3.467	-7.634	-6.471	O.2	110	ALA561	0.000	
1730	  CB	4.237	-9.752	-4.113	C.3	110	ALA561	0.000	
1731	   H	4.030	-8.042	-2.226	 H	110	ALA561	0.000	
1732	  HA	5.324	-8.063	-4.800	 H	110	ALA561	0.000	
1733	 HB1	3.278	-9.974	-3.646	 H	110	ALA561	0.000	
1734	 HB2	5.045	-10.091	-3.465	 H	110	ALA561	0.000	
1735	 HB3	4.302	-10.266	-5.072	 H	110	ALA561	0.000	
1736	   N	2.093	-7.479	-4.694	N.am	111	ARG562	0.000	
1737	  CA	0.995	-6.893	-5.453	C.3	111	ARG562	0.000	
1738	   C	1.449	-5.584	-6.083	C.2	111	ARG562	0.000	
1739	   O	1.276	-5.370	-7.283	O.2	111	ARG562	0.000	
1740	  CB	-0.225	-6.662	-4.555	C.3	111	ARG562	0.000	
1741	  CG	-0.976	-7.935	-4.193	C.3	111	ARG562	0.000	
1742	  CD	-2.127	-7.663	-3.239	C.3	111	ARG562	0.000	
1743	  NE	-2.948	-8.855	-3.034	N.pl3	111	ARG562	0.000	
1744	  CZ	-3.838	-8.995	-2.056	C.2	111	ARG562	0.000	
1745	 NH1	-4.024	-8.021	-1.178	N.pl3	111	ARG562	0.000	
1746	 NH2	-4.537	-10.117	-1.953	N.4	111	ARG562	0.000	
1747	   H	1.962	-7.679	-3.713	 H	111	ARG562	0.000	
1748	  HA	0.704	-7.586	-6.242	 H	111	ARG562	0.000	
1749	 HB2	-0.912	-5.995	-5.076	 H	111	ARG562	0.000	
1750	 HB3	0.113	-6.189	-3.633	 H	111	ARG562	0.000	
1751	 HG2	-0.283	-8.630	-3.720	 H	111	ARG562	0.000	
1752	 HG3	-1.373	-8.381	-5.105	 H	111	ARG562	0.000	
1753	 HD2	-2.750	-6.871	-3.653	 H	111	ARG562	0.000	
1754	 HD3	-1.722	-7.343	-2.279	 H	111	ARG562	0.000	
1755	  HE	-2.831	-9.623	-3.679	 H	111	ARG562	0.000	
1756	HH11	-4.696	-8.134	-0.433	 H	111	ARG562	0.000	
1757	HH12	-3.494	-7.164	-1.254	 H	111	ARG562	0.000	
1758	HH21	-5.208	-10.227	-1.206	 H	111	ARG562	0.000	
1759	HH22	-4.397	-10.863	-2.620	 H	111	ARG562	0.000	
1760	   N	2.042	-4.717	-5.268	N.am	112	GLY563	0.000	
1761	  CA	2.555	-3.446	-5.744	C.3	112	GLY563	0.000	
1762	   C	3.657	-3.606	-6.774	C.2	112	GLY563	0.000	
1763	   O	3.658	-2.927	-7.803	O.2	112	GLY563	0.000	
1764	   H	2.139	-4.951	-4.291	 H	112	GLY563	0.000	
1765	 HA2	2.950	-2.890	-4.894	 H	112	GLY563	0.000	
1766	 HA3	1.735	-2.886	-6.194	 H	112	GLY563	0.000	
1767	   N	4.596	-4.507	-6.503	N.am	113	MET564	0.000	
1768	  CA	5.722	-4.733	-7.404	C.3	113	MET564	0.000	
1769	   C	5.289	-5.345	-8.731	C.2	113	MET564	0.000	
1770	   O	5.797	-4.972	-9.788	O.2	113	MET564	0.000	
1771	  CB	6.779	-5.614	-6.740	C.3	113	MET564	0.000	
1772	  CG	7.535	-4.928	-5.620	C.3	113	MET564	0.000	
1773	  SD	8.194	-3.330	-6.129	S.3	113	MET564	0.000	
1774	  CE	9.184	-3.802	-7.546	C.3	113	MET564	0.000	
1775	   H	4.529	-5.048	-5.653	 H	113	MET564	0.000	
1776	  HA	6.154	-3.755	-7.618	 H	113	MET564	0.000	
1777	 HB2	7.497	-5.920	-7.501	 H	113	MET564	0.000	
1778	 HB3	6.284	-6.495	-6.331	 H	113	MET564	0.000	
1779	 HG2	8.363	-5.567	-5.311	 H	113	MET564	0.000	
1780	 HG3	6.858	-4.778	-4.779	 H	113	MET564	0.000	
1781	 HE1	9.656	-2.917	-7.971	 H	113	MET564	0.000	
1782	 HE2	8.545	-4.268	-8.296	 H	113	MET564	0.000	
1783	 HE3	9.952	-4.509	-7.233	 H	113	MET564	0.000	
1784	   N	4.356	-6.289	-8.670	N.am	114	ASP565	0.000	
1785	  CA	3.836	-6.912	-9.880	C.3	114	ASP565	0.000	
1786	   C	3.076	-5.898	-10.728	C.2	114	ASP565	0.000	
1787	   O	3.150	-5.925	-11.956	O.2	114	ASP565	0.000	
1788	  CB	2.928	-8.093	-9.537	C.3	114	ASP565	0.000	
1789	  CG	2.420	-8.813	-10.771	C.2	114	ASP565	0.000	
1790	 OD1	3.060	-8.697	-11.838	O.co2	114	ASP565	0.000	
1791	 OD2	1.379	-9.495	-10.674	O.co2	114	ASP565	0.000	
1792	   H	4.000	-6.579	-7.771	 H	114	ASP565	0.000	
1793	  HA	4.685	-7.281	-10.455	 H	114	ASP565	0.000	
1794	 HB2	2.072	-7.723	-8.971	 H	114	ASP565	0.000	
1795	 HB3	3.489	-8.800	-8.927	 H	114	ASP565	0.000	
1796	   N	2.342	-5.005	-10.068	N.am	115	TYR566	0.000	
1797	  CA	1.618	-3.952	-10.768	C.3	115	TYR566	0.000	
1798	   C	2.589	-3.028	-11.488	C.2	115	TYR566	0.000	
1799	   O	2.385	-2.685	-12.654	O.2	115	TYR566	0.000	
1800	  CB	0.753	-3.141	-9.801	C.3	115	TYR566	0.000	
1801	  CG	0.076	-1.947	-10.443	C.2	115	TYR566	0.000	
1802	 CD1	-1.138	-2.085	-11.109	C.2	115	TYR566	0.000	
1803	 CD2	0.649	-0.683	-10.385	C.2	115	TYR566	0.000	
1804	 CE1	-1.759	-0.997	-11.699	C.2	115	TYR566	0.000	
1805	 CE2	0.035	0.409	-10.971	C.2	115	TYR566	0.000	
1806	  CZ	-1.169	0.247	-11.627	C.2	115	TYR566	0.000	
1807	  OH	-1.782	1.332	-12.210	O.3	115	TYR566	0.000	
1808	   H	2.285	-5.058	-9.061	 H	115	TYR566	0.000	
1809	  HA	0.965	-4.427	-11.501	 H	115	TYR566	0.000	
1810	 HB2	1.388	-2.781	-8.991	 H	115	TYR566	0.000	
1811	 HB3	-0.017	-3.796	-9.395	 H	115	TYR566	0.000	
1812	 HD1	-1.603	-3.057	-11.167	 H	115	TYR566	0.000	
1813	 HD2	1.591	-0.551	-9.873	 H	115	TYR566	0.000	
1814	 HE1	-2.701	-1.122	-12.212	 H	115	TYR566	0.000	
1815	 HE2	0.495	1.384	-10.916	 H	115	TYR566	0.000	
1816	  HH	-1.311	2.163	-12.117	 H	115	TYR566	0.000	
1817	   N	3.643	-2.626	-10.784	N.am	116	LEU567	0.000	
1818	  CA	4.647	-1.731	-11.349	C.3	116	LEU567	0.000	
1819	   C	5.271	-2.320	-12.611	C.2	116	LEU567	0.000	
1820	   O	5.382	-1.641	-13.630	O.2	116	LEU567	0.000	
1821	  CB	5.738	-1.411	-10.321	C.3	116	LEU567	0.000	
1822	  CG	5.349	-0.552	-9.114	C.3	116	LEU567	0.000	
1823	 CD1	6.555	-0.296	-8.220	C.3	116	LEU567	0.000	
1824	 CD2	4.727	0.762	-9.561	C.3	116	LEU567	0.000	
1825	   H	3.751	-2.948	-9.833	 H	116	LEU567	0.000	
1826	  HA	4.141	-0.805	-11.621	 H	116	LEU567	0.000	
1827	 HB2	6.538	-0.890	-10.846	 H	116	LEU567	0.000	
1828	 HB3	6.113	-2.360	-9.937	 H	116	LEU567	0.000	
1829	  HG	4.605	-1.102	-8.536	 H	116	LEU567	0.000	
1830	HD11	7.312	0.253	-8.779	 H	116	LEU567	0.000	
1831	HD12	6.969	-1.248	-7.887	 H	116	LEU567	0.000	
1832	HD13	6.247	0.289	-7.353	 H	116	LEU567	0.000	
1833	HD21	5.455	1.329	-10.141	 H	116	LEU567	0.000	
1834	HD22	4.431	1.340	-8.686	 H	116	LEU567	0.000	
1835	HD23	3.851	0.558	-10.176	 H	116	LEU567	0.000	
1836	   N	5.668	-3.586	-12.536	N.am	117	HIS568	0.000	
1837	  CA	6.310	-4.254	-13.663	C.3	117	HIS568	0.000	
1838	   C	5.337	-4.530	-14.806	C.2	117	HIS568	0.000	
1839	   O	5.731	-4.553	-15.972	O.2	117	HIS568	0.000	
1840	  CB	6.982	-5.550	-13.208	C.3	117	HIS568	0.000	
1841	  CG	8.180	-5.331	-12.337	C.2	117	HIS568	0.000	
1842	 CD2	8.927	-4.226	-12.111	C.2	117	HIS568	0.000	
1843	 ND1	8.737	-6.334	-11.575	N.2	117	HIS568	0.000	
1844	 CE1	9.779	-5.855	-10.916	C.2	117	HIS568	0.000	
1845	 NE2	9.915	-4.579	-11.224	N.pl3	117	HIS568	0.000	
1846	   H	5.522	-4.098	-11.678	 H	117	HIS568	0.000	
1847	  HA	7.071	-3.575	-14.047	 H	117	HIS568	0.000	
1848	 HB2	7.295	-6.105	-14.092	 H	117	HIS568	0.000	
1849	 HB3	6.253	-6.137	-12.649	 H	117	HIS568	0.000	
1850	 HD2	8.775	-3.249	-12.546	 H	117	HIS568	0.000	
1851	 HE1	10.411	-6.414	-10.241	 H	117	HIS568	0.000	
1852	 HE2	10.630	-3.961	-10.866	 H	117	HIS568	0.000	
1853	   N	4.070	-4.748	-14.468	N.am	118	ALA569	0.000	
1854	  CA	3.028	-4.865	-15.480	C.3	118	ALA569	0.000	
1855	   C	2.931	-3.540	-16.225	C.2	118	ALA569	0.000	
1856	   O	2.610	-3.498	-17.412	O.2	118	ALA569	0.000	
1857	  CB	1.701	-5.218	-14.841	C.3	118	ALA569	0.000	
1858	   H	3.825	-4.834	-13.492	 H	118	ALA569	0.000	
1859	  HA	3.277	-5.664	-16.179	 H	118	ALA569	0.000	
1860	 HB1	1.419	-4.438	-14.133	 H	118	ALA569	0.000	
1861	 HB2	1.792	-6.169	-14.316	 H	118	ALA569	0.000	
1862	 HB3	0.936	-5.302	-15.613	 H	118	ALA569	0.000	
1863	   N	3.215	-2.459	-15.506	N.am	119	LYS570	0.000	
1864	  CA	3.292	-1.130	-16.095	C.3	119	LYS570	0.000	
1865	   C	4.708	-0.872	-16.598	C.2	119	LYS570	0.000	
1866	   O	5.070	0.264	-16.911	O.2	119	LYS570	0.000	
1867	  CB	2.905	-0.070	-15.063	C.3	119	LYS570	0.000	
1868	  CG	1.451	-0.122	-14.622	C.3	119	LYS570	0.000	
1869	  CD	0.525	0.442	-15.685	C.3	119	LYS570	0.000	
1870	  CE	-0.863	0.685	-15.118	C.3	119	LYS570	0.000	
1871	  NZ	-1.726	1.457	-16.052	N.4	119	LYS570	0.000	
1872	   H	3.384	-2.563	-14.516	 H	119	LYS570	0.000	
1873	  HA	2.596	-1.073	-16.932	 H	119	LYS570	0.000	
1874	 HB2	3.095	0.912	-15.495	 H	119	LYS570	0.000	
1875	 HB3	3.533	-0.207	-14.182	 H	119	LYS570	0.000	
1876	 HG2	1.337	0.460	-13.708	 H	119	LYS570	0.000	
1877	 HG3	1.176	-1.159	-14.428	 H	119	LYS570	0.000	
1878	 HD2	0.455	-0.267	-16.510	 H	119	LYS570	0.000	
1879	 HD3	0.933	1.385	-16.049	 H	119	LYS570	0.000	
1880	 HE2	-0.769	1.243	-14.186	 H	119	LYS570	0.000	
1881	 HE3	-1.335	-0.277	-14.919	 H	119	LYS570	0.000	
1882	 HZ1	-1.299	2.352	-16.243	 H	119	LYS570	0.000	
1883	 HZ2	-2.633	1.600	-15.631	 H	119	LYS570	0.000	
1884	 HZ3	-1.832	0.943	-16.915	 H	119	LYS570	0.000	
1885	   N	5.501	-1.939	-16.667	N.am	120	SER571	0.000	
1886	  CA	6.897	-1.864	-17.099	C.3	120	SER571	0.000	
1887	   C	7.684	-0.785	-16.356	C.2	120	SER571	0.000	
1888	   O	8.472	-0.054	-16.956	O.2	120	SER571	0.000	
1889	  CB	6.988	-1.653	-18.615	C.3	120	SER571	0.000	
1890	  OG	6.416	-0.412	-18.997	O.3	120	SER571	0.000	
1891	   H	5.122	-2.839	-16.410	 H	120	SER571	0.000	
1892	  HA	7.354	-2.821	-16.849	 H	120	SER571	0.000	
1893	 HB2	6.456	-2.460	-19.119	 H	120	SER571	0.000	
1894	 HB3	8.036	-1.667	-18.913	 H	120	SER571	0.000	
1895	  HG	5.495	-0.421	-18.725	 H	120	SER571	0.000	
1896	   N	7.469	-0.699	-15.048	N.am	121	ILE572	0.000	
1897	  CA	8.168	0.277	-14.220	C.3	121	ILE572	0.000	
1898	   C	9.131	-0.400	-13.249	C.2	121	ILE572	0.000	
1899	   O	8.716	-1.151	-12.367	O.2	121	ILE572	0.000	
1900	  CB	7.182	1.158	-13.428	C.3	121	ILE572	0.000	
1901	 CG1	6.315	1.977	-14.384	C.3	121	ILE572	0.000	
1902	 CG2	7.933	2.073	-12.470	C.3	121	ILE572	0.000	
1903	 CD1	5.290	2.852	-13.692	C.3	121	ILE572	0.000	
1904	   H	6.805	-1.325	-14.615	 H	121	ILE572	0.000	
1905	  HA	8.738	0.909	-14.901	 H	121	ILE572	0.000	
1906	  HB	6.532	0.508	-12.841	 H	121	ILE572	0.000	
1907	HG12	5.788	1.288	-15.043	 H	121	ILE572	0.000	
1908	HG13	6.969	2.618	-14.975	 H	121	ILE572	0.000	
1909	HG21	8.590	2.732	-13.037	 H	121	ILE572	0.000	
1910	HG22	8.528	1.470	-11.783	 H	121	ILE572	0.000	
1911	HG23	7.219	2.671	-11.904	 H	121	ILE572	0.000	
1912	HD11	4.625	2.229	-13.094	 H	121	ILE572	0.000	
1913	HD12	4.708	3.391	-14.440	 H	121	ILE572	0.000	
1914	HD13	5.799	3.566	-13.045	 H	121	ILE572	0.000	
1915	   N	10.420	-0.131	-13.423	N.am	122	ILE573	0.000	
1916	  CA	11.437	-0.660	-12.525	C.3	122	ILE573	0.000	
1917	   C	11.611	0.284	-11.341	C.2	122	ILE573	0.000	
1918	   O	12.019	1.433	-11.513	O.2	122	ILE573	0.000	
1919	  CB	12.789	-0.813	-13.243	C.3	122	ILE573	0.000	
1920	 CG1	12.601	-1.503	-14.596	C.3	122	ILE573	0.000	
1921	 CG2	13.773	-1.583	-12.373	C.3	122	ILE573	0.000	
1922	 CD1	13.866	-1.577	-15.426	C.3	122	ILE573	0.000	
1923	   H	10.701	0.455	-14.196	 H	122	ILE573	0.000	
1924	  HA	11.109	-1.642	-12.185	 H	122	ILE573	0.000	
1925	  HB	13.202	0.180	-13.421	 H	122	ILE573	0.000	
1926	HG12	11.850	-0.951	-15.161	 H	122	ILE573	0.000	
1927	HG13	12.247	-2.519	-14.417	 H	122	ILE573	0.000	
1928	HG21	13.383	-2.582	-12.180	 H	122	ILE573	0.000	
1929	HG22	13.910	-1.058	-11.428	 H	122	ILE573	0.000	
1930	HG23	14.730	-1.660	-12.888	 H	122	ILE573	0.000	
1931	HD11	14.235	-0.569	-15.615	 H	122	ILE573	0.000	
1932	HD12	13.650	-2.069	-16.374	 H	122	ILE573	0.000	
1933	HD13	14.622	-2.146	-14.885	 H	122	ILE573	0.000	
1934	   N	11.297	-0.195	-10.142	N.am	123	HIS574	0.000	
1935	  CA	11.439	0.633	-8.950	C.3	123	HIS574	0.000	
1936	   C	12.874	1.131	-8.814	C.2	123	HIS574	0.000	
1937	   O	13.109	2.309	-8.554	O.2	123	HIS574	0.000	
1938	  CB	11.031	-0.133	-7.692	C.3	123	HIS574	0.000	
1939	  CG	10.919	0.732	-6.475	C.2	123	HIS574	0.000	
1940	 CD2	9.843	1.097	-5.737	C.2	123	HIS574	0.000	
1941	 ND1	12.010	1.335	-5.887	N.2	123	HIS574	0.000	
1942	 CE1	11.611	2.035	-4.839	C.2	123	HIS574	0.000	
1943	 NE2	10.303	1.906	-4.726	N.pl3	123	HIS574	0.000	
1944	   H	10.958	-1.142	-10.055	 H	123	HIS574	0.000	
1945	  HA	10.774	1.490	-9.060	 H	123	HIS574	0.000	
1946	 HB2	11.777	-0.904	-7.500	 H	123	HIS574	0.000	
1947	 HB3	10.063	-0.601	-7.872	 H	123	HIS574	0.000	
1948	 HD2	8.818	0.806	-5.910	 H	123	HIS574	0.000	
1949	 HE1	12.248	2.613	-4.186	 H	123	HIS574	0.000	
1950	 HE2	9.731	2.334	-4.012	 H	123	HIS574	0.000	
1951	   N	13.822	0.211	-8.986	N.am	124	ARG575	0.000	
1952	  CA	15.257	0.514	-8.959	C.3	124	ARG575	0.000	
1953	   C	15.853	0.676	-7.562	C.2	124	ARG575	0.000	
1954	   O	17.072	0.657	-7.404	O.2	124	ARG575	0.000	
1955	  CB	15.586	1.736	-9.824	C.3	124	ARG575	0.000	
1956	  CG	15.552	1.458	-11.314	C.3	124	ARG575	0.000	
1957	  CD	15.989	2.666	-12.127	C.3	124	ARG575	0.000	
1958	  NE	15.946	2.395	-13.561	N.pl3	124	ARG575	0.000	
1959	  CZ	14.840	2.444	-14.297	C.2	124	ARG575	0.000	
1960	 NH1	13.678	2.750	-13.734	N.pl3	124	ARG575	0.000	
1961	 NH2	14.892	2.181	-15.597	N.4	124	ARG575	0.000	
1962	   H	13.538	-0.745	-9.143	 H	124	ARG575	0.000	
1963	  HA	15.731	-0.372	-9.381	 H	124	ARG575	0.000	
1964	 HB2	16.585	2.083	-9.562	 H	124	ARG575	0.000	
1965	 HB3	14.860	2.518	-9.604	 H	124	ARG575	0.000	
1966	 HG2	14.534	1.191	-11.600	 H	124	ARG575	0.000	
1967	 HG3	16.221	0.626	-11.533	 H	124	ARG575	0.000	
1968	 HD2	17.009	2.930	-11.847	 H	124	ARG575	0.000	
1969	 HD3	15.325	3.501	-11.905	 H	124	ARG575	0.000	
1970	  HE	16.812	2.155	-14.023	 H	124	ARG575	0.000	
1971	HH11	12.839	2.782	-14.295	 H	124	ARG575	0.000	
1972	HH12	13.634	2.951	-12.745	 H	124	ARG575	0.000	
1973	HH21	14.049	2.215	-16.153	 H	124	ARG575	0.000	
1974	HH22	15.774	1.947	-16.030	 H	124	ARG575	0.000	
1975	   N	15.001	0.837	-6.554	N.am	125	ASP576	0.000	
1976	  CA	15.479	0.986	-5.183	C.3	125	ASP576	0.000	
1977	   C	14.425	0.550	-4.171	C.2	125	ASP576	0.000	
1978	   O	14.042	1.318	-3.291	O.2	125	ASP576	0.000	
1979	  CB	15.911	2.432	-4.913	C.3	125	ASP576	0.000	
1980	  CG	16.632	2.592	-3.583	C.2	125	ASP576	0.000	
1981	 OD1	17.080	3.717	-3.279	O.co2	125	ASP576	0.000	
1982	 OD2	16.754	1.596	-2.841	O.co2	125	ASP576	0.000	
1983	   H	14.009	0.856	-6.740	 H	125	ASP576	0.000	
1984	  HA	16.345	0.334	-5.065	 H	125	ASP576	0.000	
1985	 HB2	15.023	3.065	-4.907	 H	125	ASP576	0.000	
1986	 HB3	16.579	2.751	-5.713	 H	125	ASP576	0.000	
1987	   N	13.952	-0.684	-4.303	N.am	126	LEU577	0.000	
1988	  CA	13.018	-1.235	-3.332	C.3	126	LEU577	0.000	
1989	   C	13.758	-1.636	-2.063	C.2	126	LEU577	0.000	
1990	   O	14.706	-2.422	-2.103	O.2	126	LEU577	0.000	
1991	  CB	12.271	-2.441	-3.907	C.3	126	LEU577	0.000	
1992	  CG	11.268	-3.084	-2.942	C.3	126	LEU577	0.000	
1993	 CD1	10.131	-2.122	-2.630	C.3	126	LEU577	0.000	
1994	 CD2	10.729	-4.396	-3.493	C.3	126	LEU577	0.000	
1995	   H	14.244	-1.248	-5.089	 H	126	LEU577	0.000	
1996	  HA	12.286	-0.464	-3.093	 H	126	LEU577	0.000	
1997	 HB2	13.006	-3.195	-4.187	 H	126	LEU577	0.000	
1998	 HB3	11.729	-2.114	-4.794	 H	126	LEU577	0.000	
1999	  HG	11.795	-3.308	-2.014	 H	126	LEU577	0.000	
2000	HD11	9.592	-1.887	-3.548	 H	126	LEU577	0.000	
2001	HD12	10.538	-1.205	-2.203	 H	126	LEU577	0.000	
2002	HD13	9.449	-2.584	-1.917	 H	126	LEU577	0.000	
2003	HD21	10.195	-4.207	-4.424	 H	126	LEU577	0.000	
2004	HD22	10.049	-4.843	-2.768	 H	126	LEU577	0.000	
2005	HD23	11.558	-5.079	-3.682	 H	126	LEU577	0.000	
2006	   N	13.322	-1.075	-0.943	N.am	127	LYS578	0.000	
2007	  CA	13.865	-1.412	0.367	C.3	127	LYS578	0.000	
2008	   C	12.815	-1.118	1.433	C.2	127	LYS578	0.000	
2009	   O	11.818	-0.451	1.156	O.2	127	LYS578	0.000	
2010	  CB	15.161	-0.642	0.639	C.3	127	LYS578	0.000	
2011	  CG	15.155	0.794	0.143	C.3	127	LYS578	0.000	
2012	  CD	16.441	1.516	0.521	C.3	127	LYS578	0.000	
2013	  CE	16.380	2.984	0.123	C.3	127	LYS578	0.000	
2014	  NZ	17.439	3.795	0.792	N.4	127	LYS578	0.000	
2015	   H	12.585	-0.387	-1.000	 H	127	LYS578	0.000	
2016	  HA	14.111	-2.474	0.394	 H	127	LYS578	0.000	
2017	 HB2	15.979	-1.168	0.147	 H	127	LYS578	0.000	
2018	 HB3	15.331	-0.630	1.715	 H	127	LYS578	0.000	
2019	 HG2	14.310	1.319	0.588	 H	127	LYS578	0.000	
2020	 HG3	15.054	0.795	-0.942	 H	127	LYS578	0.000	
2021	 HD2	17.279	1.043	0.009	 H	127	LYS578	0.000	
2022	 HD3	16.586	1.445	1.599	 H	127	LYS578	0.000	
2023	 HE2	15.404	3.383	0.401	 H	127	LYS578	0.000	
2024	 HE3	16.509	3.061	-0.957	 H	127	LYS578	0.000	
2025	 HZ1	17.329	3.731	1.794	 H	127	LYS578	0.000	
2026	 HZ2	17.357	4.760	0.505	 H	127	LYS578	0.000	
2027	 HZ3	18.348	3.442	0.531	 H	127	LYS578	0.000	
2028	   N	13.036	-1.613	2.647	N.am	128	SER579	0.000	
2029	  CA	12.021	-1.537	3.699	C.3	128	SER579	0.000	
2030	   C	11.650	-0.108	4.099	C.2	128	SER579	0.000	
2031	   O	10.563	0.125	4.627	O.2	128	SER579	0.000	
2032	  CB	12.452	-2.331	4.934	C.3	128	SER579	0.000	
2033	  OG	13.487	-1.664	5.634	O.3	128	SER579	0.000	
2034	   H	13.923	-2.052	2.848	 H	128	SER579	0.000	
2035	  HA	11.123	-1.981	3.270	 H	128	SER579	0.000	
2036	 HB2	12.809	-3.311	4.620	 H	128	SER579	0.000	
2037	 HB3	11.595	-2.451	5.597	 H	128	SER579	0.000	
2038	  HG	14.229	-1.569	5.032	 H	128	SER579	0.000	
2039	   N	12.548	0.841	3.853	N.am	129	ASN580	0.000	
2040	  CA	12.274	2.237	4.191	C.3	129	ASN580	0.000	
2041	   C	11.565	3.000	3.073	C.2	129	ASN580	0.000	
2042	   O	11.148	4.143	3.261	O.2	129	ASN580	0.000	
2043	  CB	13.545	2.967	4.642	C.3	129	ASN580	0.000	
2044	  CG	14.809	2.348	4.077	C.2	129	ASN580	0.000	
2045	 ND2	15.309	2.919	2.991	N.pl3	129	ASN580	0.000	
2046	 OD1	15.336	1.377	4.619	O.2	129	ASN580	0.000	
2047	   H	13.430	0.595	3.428	 H	129	ASN580	0.000	
2048	  HA	11.579	2.211	5.031	 H	129	ASN580	0.000	
2049	 HB2	13.598	2.935	5.730	 H	129	ASN580	0.000	
2050	 HB3	13.487	4.004	4.311	 H	129	ASN580	0.000	
2051	HD21	16.156	2.559	2.575	 H	129	ASN580	0.000	
2052	HD22	14.844	3.715	2.578	 H	129	ASN580	0.000	
2053	   N	11.434	2.363	1.914	N.am	130	ASN581	0.000	
2054	  CA	10.627	2.910	0.828	C.3	130	ASN581	0.000	
2055	   C	9.292	2.176	0.745	C.2	130	ASN581	0.000	
2056	   O	8.604	2.204	-0.275	O.2	130	ASN581	0.000	
2057	  CB	11.380	2.857	-0.504	C.3	130	ASN581	0.000	
2058	  CG	12.421	3.958	-0.627	C.2	130	ASN581	0.000	
2059	 ND2	13.250	3.874	-1.661	N.pl3	130	ASN581	0.000	
2060	 OD1	12.475	4.873	0.195	O.2	130	ASN581	0.000	
2061	   H	11.904	1.479	1.782	 H	130	ASN581	0.000	
2062	  HA	10.426	3.960	1.040	 H	130	ASN581	0.000	
2063	 HB2	10.661	2.964	-1.316	 H	130	ASN581	0.000	
2064	 HB3	11.880	1.892	-0.585	 H	130	ASN581	0.000	
2065	HD21	13.961	4.579	-1.798	 H	130	ASN581	0.000	
2066	HD22	13.170	3.105	-2.312	 H	130	ASN581	0.000	
2067	   N	8.950	1.517	1.848	N.am	131	ILE582	0.000	
2068	  CA	7.674	0.840	2.015	C.3	131	ILE582	0.000	
2069	   C	7.009	1.385	3.273	C.2	131	ILE582	0.000	
2070	   O	7.481	1.142	4.384	O.2	131	ILE582	0.000	
2071	  CB	7.866	-0.676	2.175	C.3	131	ILE582	0.000	
2072	 CG1	8.437	-1.281	0.892	C.3	131	ILE582	0.000	
2073	 CG2	6.553	-1.346	2.548	C.3	131	ILE582	0.000	
2074	 CD1	8.835	-2.734	1.027	C.3	131	ILE582	0.000	
2075	   H	9.611	1.484	2.611	 H	131	ILE582	0.000	
2076	  HA	7.060	1.017	1.131	 H	131	ILE582	0.000	
2077	  HB	8.577	-0.851	2.983	 H	131	ILE582	0.000	
2078	HG12	9.319	-0.709	0.605	 H	131	ILE582	0.000	
2079	HG13	7.682	-1.203	0.109	 H	131	ILE582	0.000	
2080	HG21	5.824	-1.185	1.754	 H	131	ILE582	0.000	
2081	HG22	6.178	-0.918	3.478	 H	131	ILE582	0.000	
2082	HG23	6.715	-2.416	2.681	 H	131	ILE582	0.000	
2083	HD11	9.590	-2.832	1.806	 H	131	ILE582	0.000	
2084	HD12	9.241	-3.089	0.080	 H	131	ILE582	0.000	
2085	HD13	7.960	-3.327	1.292	 H	131	ILE582	0.000	
2086	   N	5.922	2.129	3.097	N.am	132	PHE583	0.000	
2087	  CA	5.261	2.786	4.221	C.3	132	PHE583	0.000	
2088	   C	3.998	2.045	4.644	C.2	132	PHE583	0.000	
2089	   O	3.109	1.794	3.831	O.2	132	PHE583	0.000	
2090	  CB	4.936	4.238	3.864	C.3	132	PHE583	0.000	
2091	  CG	6.071	4.959	3.193	C.2	132	PHE583	0.000	
2092	 CD1	6.130	5.052	1.811	C.2	132	PHE583	0.000	
2093	 CD2	7.090	5.524	3.941	C.2	132	PHE583	0.000	
2094	 CE1	7.179	5.704	1.189	C.2	132	PHE583	0.000	
2095	 CE2	8.142	6.179	3.325	C.2	132	PHE583	0.000	
2096	  CZ	8.185	6.268	1.947	C.2	132	PHE583	0.000	
2097	   H	5.546	2.242	2.167	 H	132	PHE583	0.000	
2098	  HA	5.947	2.770	5.067	 H	132	PHE583	0.000	
2099	 HB2	4.684	4.770	4.782	 H	132	PHE583	0.000	
2100	 HB3	4.078	4.245	3.192	 H	132	PHE583	0.000	
2101	 HD1	5.347	4.609	1.213	 H	132	PHE583	0.000	
2102	 HD2	7.064	5.452	5.019	 H	132	PHE583	0.000	
2103	 HE1	7.210	5.773	0.112	 H	132	PHE583	0.000	
2104	 HE2	8.928	6.619	3.921	 H	132	PHE583	0.000	
2105	  HZ	9.005	6.778	1.464	 H	132	PHE583	0.000	
2106	   N	3.930	1.688	5.924	N.am	133	LEU584	0.000	
2107	  CA	2.755	1.018	6.467	C.3	133	LEU584	0.000	
2108	   C	1.702	2.030	6.893	C.2	133	LEU584	0.000	
2109	   O	1.639	2.417	8.061	O.2	133	LEU584	0.000	
2110	  CB	3.133	0.132	7.656	C.3	133	LEU584	0.000	
2111	  CG	3.868	-1.170	7.341	C.3	133	LEU584	0.000	
2112	 CD1	4.014	-2.023	8.593	C.3	133	LEU584	0.000	
2113	 CD2	3.131	-1.940	6.259	C.3	133	LEU584	0.000	
2114	   H	4.710	1.886	6.533	 H	133	LEU584	0.000	
2115	  HA	2.340	0.390	5.679	 H	133	LEU584	0.000	
2116	 HB2	2.213	-0.127	8.179	 H	133	LEU584	0.000	
2117	 HB3	3.773	0.720	8.315	 H	133	LEU584	0.000	
2118	  HG	4.866	-0.924	6.977	 H	133	LEU584	0.000	
2119	HD11	3.026	-2.281	8.974	 H	133	LEU584	0.000	
2120	HD12	4.561	-1.463	9.352	 H	133	LEU584	0.000	
2121	HD13	4.560	-2.934	8.351	 H	133	LEU584	0.000	
2122	HD21	2.130	-2.192	6.610	 H	133	LEU584	0.000	
2123	HD22	3.676	-2.855	6.028	 H	133	LEU584	0.000	
2124	HD23	3.057	-1.325	5.362	 H	133	LEU584	0.000	
2125	   N	0.875	2.457	5.943	N.am	134	HIS585	0.000	
2126	  CA	-0.189	3.411	6.233	C.3	134	HIS585	0.000	
2127	   C	-1.250	2.803	7.142	C.2	134	HIS585	0.000	
2128	   O	-1.839	1.772	6.820	O.2	134	HIS585	0.000	
2129	  CB	-0.838	3.920	4.946	C.3	134	HIS585	0.000	
2130	  CG	-2.075	4.729	5.179	C.2	134	HIS585	0.000	
2131	 CD2	-3.338	4.581	4.716	C.2	134	HIS585	0.000	
2132	 ND1	-2.090	5.847	5.983	N.2	134	HIS585	0.000	
2133	 CE1	-3.309	6.354	6.007	C.2	134	HIS585	0.000	
2134	 NE2	-4.086	5.605	5.245	N.pl3	134	HIS585	0.000	
2135	   H	0.986	2.112	5.000	 H	134	HIS585	0.000	
2136	  HA	0.269	4.253	6.752	 H	134	HIS585	0.000	
2137	 HB2	-1.100	3.061	4.329	 H	134	HIS585	0.000	
2138	 HB3	-0.115	4.541	4.418	 H	134	HIS585	0.000	
2139	 HD2	-3.692	3.805	4.054	 H	134	HIS585	0.000	
2140	 HE1	-3.618	7.231	6.556	 H	134	HIS585	0.000	
2141	 HE2	-5.070	5.759	5.079	 H	134	HIS585	0.000	
2142	   N	-1.488	3.456	8.276	N.am	135	GLU586	0.000	
2143	  CA	-2.425	2.958	9.273	C.3	135	GLU586	0.000	
2144	   C	-1.908	1.652	9.873	C.2	135	GLU586	0.000	
2145	   O	-2.598	0.996	10.654	O.2	135	GLU586	0.000	
2146	  CB	-3.814	2.762	8.660	C.3	135	GLU586	0.000	
2147	  CG	-4.912	2.460	9.664	C.3	135	GLU586	0.000	
2148	  CD	-6.262	2.282	9.003	C.2	135	GLU586	0.000	
2149	 OE1	-6.368	2.562	7.791	O.co2	135	GLU586	0.000	
2150	 OE2	-7.216	1.866	9.693	O.co2	135	GLU586	0.000	
2151	   H	-1.004	4.325	8.450	 H	135	GLU586	0.000	
2152	  HA	-2.512	3.696	10.071	 H	135	GLU586	0.000	
2153	 HB2	-3.760	1.933	7.954	 H	135	GLU586	0.000	
2154	 HB3	-4.082	3.675	8.127	 H	135	GLU586	0.000	
2155	 HG2	-4.975	3.285	10.374	 H	135	GLU586	0.000	
2156	 HG3	-4.658	1.542	10.195	 H	135	GLU586	0.000	
2157	   N	-0.683	1.290	9.500	N.am	136	ASP587	0.000	
2158	  CA	-0.016	0.095	10.011	C.3	136	ASP587	0.000	
2159	   C	-0.633	-1.195	9.473	C.2	136	ASP587	0.000	
2160	   O	-0.321	-2.287	9.949	O.2	136	ASP587	0.000	
2161	  CB	-0.005	0.085	11.544	C.3	136	ASP587	0.000	
2162	  CG	0.618	1.337	12.134	C.2	136	ASP587	0.000	
2163	 OD1	0.247	2.447	11.701	O.co2	136	ASP587	0.000	
2164	 OD2	1.472	1.210	13.036	O.co2	136	ASP587	0.000	
2165	   H	-0.192	1.868	8.832	 H	136	ASP587	0.000	
2166	  HA	1.013	0.134	9.653	 H	136	ASP587	0.000	
2167	 HB2	0.564	-0.781	11.883	 H	136	ASP587	0.000	
2168	 HB3	-1.032	0.006	11.900	 H	136	ASP587	0.000	
2169	   N	-1.505	-1.059	8.480	N.am	137	ASN588	0.000	
2170	  CA	-2.136	-2.211	7.847	C.3	137	ASN588	0.000	
2171	   C	-1.798	-2.318	6.364	C.2	137	ASN588	0.000	
2172	   O	-1.445	-3.389	5.875	O.2	137	ASN588	0.000	
2173	  CB	-3.657	-2.162	8.028	C.3	137	ASN588	0.000	
2174	  CG	-4.088	-2.410	9.460	C.2	137	ASN588	0.000	
2175	 ND2	-5.310	-2.004	9.786	N.pl3	137	ASN588	0.000	
2176	 OD1	-3.336	-2.962	10.263	O.2	137	ASN588	0.000	
2177	   H	-1.737	-0.132	8.154	 H	137	ASN588	0.000	
2178	  HA	-1.738	-3.097	8.342	 H	137	ASN588	0.000	
2179	 HB2	-4.109	-2.923	7.392	 H	137	ASN588	0.000	
2180	 HB3	-4.013	-1.177	7.723	 H	137	ASN588	0.000	
2181	HD21	-5.655	-2.144	10.724	 H	137	ASN588	0.000	
2182	HD22	-5.894	-1.555	9.095	 H	137	ASN588	0.000	
2183	   N	-1.903	-1.200	5.655	N.am	138	THR589	0.000	
2184	  CA	-1.698	-1.191	4.211	C.3	138	THR589	0.000	
2185	   C	-0.268	-0.804	3.834	C.2	138	THR589	0.000	
2186	   O	0.341	0.061	4.465	O.2	138	THR589	0.000	
2187	  CB	-2.692	-0.243	3.506	C.3	138	THR589	0.000	
2188	 CG2	-2.814	-0.592	2.030	C.3	138	THR589	0.000	
2189	 OG1	-3.980	-0.348	4.126	O.3	138	THR589	0.000	
2190	   H	-2.131	-0.336	6.126	 H	138	THR589	0.000	
2191	  HA	-1.878	-2.211	3.871	 H	138	THR589	0.000	
2192	  HB	-2.320	0.777	3.596	 H	138	THR589	0.000	
2193	 HG1	-4.276	-1.257	4.029	 H	138	THR589	0.000	
2194	HG21	-3.185	-1.612	1.928	 H	138	THR589	0.000	
2195	HG22	-1.835	-0.513	1.556	 H	138	THR589	0.000	
2196	HG23	-3.507	0.097	1.549	 H	138	THR589	0.000	
2197	   N	0.258	-1.456	2.801	N.am	139	VAL590	0.000	
2198	  CA	1.605	-1.188	2.310	C.3	139	VAL590	0.000	
2199	   C	1.600	-0.143	1.198	C.2	139	VAL590	0.000	
2200	   O	0.837	-0.251	0.239	O.2	139	VAL590	0.000	
2201	  CB	2.279	-2.476	1.791	C.3	139	VAL590	0.000	
2202	 CG1	3.387	-2.145	0.800	C.3	139	VAL590	0.000	
2203	 CG2	2.816	-3.300	2.949	C.3	139	VAL590	0.000	
2204	   H	-0.296	-2.162	2.338	 H	139	VAL590	0.000	
2205	  HA	2.174	-0.801	3.156	 H	139	VAL590	0.000	
2206	  HB	1.528	-3.069	1.270	 H	139	VAL590	0.000	
2207	HG11	4.154	-1.550	1.297	 H	139	VAL590	0.000	
2208	HG12	2.972	-1.579	-0.034	 H	139	VAL590	0.000	
2209	HG13	3.829	-3.069	0.427	 H	139	VAL590	0.000	
2210	HG21	3.571	-2.725	3.485	 H	139	VAL590	0.000	
2211	HG22	3.264	-4.217	2.565	 H	139	VAL590	0.000	
2212	HG23	2.000	-3.550	3.627	 H	139	VAL590	0.000	
2213	   N	2.458	0.864	1.333	N.am	140	LYS591	0.000	
2214	  CA	2.574	1.916	0.327	C.3	140	LYS591	0.000	
2215	   C	4.005	2.010	-0.190	C.2	140	LYS591	0.000	
2216	   O	4.898	2.486	0.512	O.2	140	LYS591	0.000	
2217	  CB	2.138	3.263	0.906	C.3	140	LYS591	0.000	
2218	  CG	0.716	3.281	1.448	C.3	140	LYS591	0.000	
2219	  CD	-0.305	3.026	0.350	C.3	140	LYS591	0.000	
2220	  CE	-1.725	3.084	0.892	C.3	140	LYS591	0.000	
2221	  NZ	-2.741	3.072	-0.197	N.4	140	LYS591	0.000	
2222	   H	3.045	0.902	2.154	 H	140	LYS591	0.000	
2223	  HA	1.917	1.662	-0.505	 H	140	LYS591	0.000	
2224	 HB2	2.213	4.013	0.119	 H	140	LYS591	0.000	
2225	 HB3	2.816	3.521	1.719	 H	140	LYS591	0.000	
2226	 HG2	0.520	4.257	1.893	 H	140	LYS591	0.000	
2227	 HG3	0.617	2.508	2.209	 H	140	LYS591	0.000	
2228	 HD2	-0.128	2.039	-0.078	 H	140	LYS591	0.000	
2229	 HD3	-0.190	3.784	-0.426	 H	140	LYS591	0.000	
2230	 HE2	-1.842	3.999	1.473	 H	140	LYS591	0.000	
2231	 HE3	-1.890	2.221	1.537	 H	140	LYS591	0.000	
2232	 HZ1	-2.597	3.868	-0.801	 H	140	LYS591	0.000	
2233	 HZ2	-3.667	3.118	0.206	 H	140	LYS591	0.000	
2234	 HZ3	-2.650	2.221	-0.733	 H	140	LYS591	0.000	
2235	   N	4.218	1.552	-1.420	N.am	141	ILE592	0.000	
2236	  CA	5.542	1.580	-2.030	C.3	141	ILE592	0.000	
2237	   C	5.790	2.896	-2.761	C.2	141	ILE592	0.000	
2238	   O	5.052	3.253	-3.680	O.2	141	ILE592	0.000	
2239	  CB	5.724	0.420	-3.024	C.3	141	ILE592	0.000	
2240	 CG1	5.649	-0.923	-2.297	C.3	141	ILE592	0.000	
2241	 CG2	7.046	0.552	-3.763	C.3	141	ILE592	0.000	
2242	 CD1	5.691	-2.115	-3.228	C.3	141	ILE592	0.000	
2243	   H	3.442	1.176	-1.945	 H	141	ILE592	0.000	
2244	  HA	6.263	1.477	-1.219	 H	141	ILE592	0.000	
2245	  HB	4.916	0.463	-3.754	 H	141	ILE592	0.000	
2246	HG12	4.717	-0.959	-1.733	 H	141	ILE592	0.000	
2247	HG13	6.493	-0.991	-1.610	 H	141	ILE592	0.000	
2248	HG21	7.868	0.512	-3.048	 H	141	ILE592	0.000	
2249	HG22	7.073	1.504	-4.293	 H	141	ILE592	0.000	
2250	HG23	7.146	-0.264	-4.478	 H	141	ILE592	0.000	
2251	HD11	4.853	-2.063	-3.923	 H	141	ILE592	0.000	
2252	HD12	5.624	-3.034	-2.645	 H	141	ILE592	0.000	
2253	HD13	6.627	-2.107	-3.786	 H	141	ILE592	0.000	
2254	   N	6.829	3.614	-2.350	N.am	142	GLY593	0.000	
2255	  CA	7.157	4.891	-2.956	C.3	142	GLY593	0.000	
2256	   C	8.642	5.081	-3.195	C.2	142	GLY593	0.000	
2257	   O	9.447	4.193	-2.910	O.2	142	GLY593	0.000	
2258	   H	7.405	3.262	-1.598	 H	142	GLY593	0.000	
2259	 HA2	6.809	5.686	-2.296	 H	142	GLY593	0.000	
2260	 HA3	6.641	4.962	-3.913	 H	142	GLY593	0.000	
2261	   N	8.995	6.245	-3.731	N.am	143	ASP594	0.000	
2262	  CA	10.385	6.625	-3.981	C.3	143	ASP594	0.000	
2263	   C	10.964	5.942	-5.221	C.2	143	ASP594	0.000	
2264	   O	12.181	5.879	-5.399	O.2	143	ASP594	0.000	
2265	  CB	11.258	6.363	-2.749	C.3	143	ASP594	0.000	
2266	  CG	12.448	7.300	-2.667	C.2	143	ASP594	0.000	
2267	 OD1	12.747	7.977	-3.674	O.co2	143	ASP594	0.000	
2268	 OD2	13.083	7.364	-1.593	O.co2	143	ASP594	0.000	
2269	   H	8.267	6.901	-3.977	 H	143	ASP594	0.000	
2270	  HA	10.389	7.696	-4.183	 H	143	ASP594	0.000	
2271	 HB2	11.624	5.337	-2.791	 H	143	ASP594	0.000	
2272	 HB3	10.648	6.495	-1.855	 H	143	ASP594	0.000	
2273	   N	10.082	5.436	-6.078	N.am	144	PHE595	0.000	
2274	  CA	10.492	4.870	-7.357	C.3	144	PHE595	0.000	
2275	   C	10.519	5.957	-8.428	C.2	144	PHE595	0.000	
2276	   O	11.037	5.751	-9.525	O.2	144	PHE595	0.000	
2277	  CB	9.553	3.733	-7.773	C.3	144	PHE595	0.000	
2278	  CG	8.099	4.120	-7.798	C.2	144	PHE595	0.000	
2279	 CD1	7.328	4.040	-6.651	C.2	144	PHE595	0.000	
2280	 CD2	7.503	4.557	-8.971	C.2	144	PHE595	0.000	
2281	 CE1	5.993	4.394	-6.670	C.2	144	PHE595	0.000	
2282	 CE2	6.168	4.912	-8.996	C.2	144	PHE595	0.000	
2283	  CZ	5.412	4.830	-7.844	C.2	144	PHE595	0.000	
2284	   H	9.101	5.446	-5.837	 H	144	PHE595	0.000	
2285	  HA	11.496	4.459	-7.247	 H	144	PHE595	0.000	
2286	 HB2	9.676	2.910	-7.069	 H	144	PHE595	0.000	
2287	 HB3	9.837	3.401	-8.772	 H	144	PHE595	0.000	
2288	 HD1	7.777	3.698	-5.730	 H	144	PHE595	0.000	
2289	 HD2	8.090	4.620	-9.875	 H	144	PHE595	0.000	
2290	 HE1	5.403	4.328	-5.767	 H	144	PHE595	0.000	
2291	 HE2	5.717	5.254	-9.916	 H	144	PHE595	0.000	
2292	  HZ	4.368	5.107	-7.861	 H	144	PHE595	0.000	
2293	   N	9.964	7.117	-8.087	N.am	145	GLY596	0.000	
2294	  CA	9.833	8.229	-9.014	C.3	145	GLY596	0.000	
2295	   C	11.055	8.474	-9.875	C.2	145	GLY596	0.000	
2296	   O	11.686	9.528	-9.787	O.2	145	GLY596	0.000	
2297	   H	9.619	7.230	-7.144	 H	145	GLY596	0.000	
2298	 HA2	9.637	9.133	-8.436	 H	145	GLY596	0.000	
2299	 HA3	8.988	8.027	-9.671	 H	145	GLY596	0.000	
2300	  HC	11.377	7.716	-10.573	 H	145	GLY596	0.000	
2301	   N	24.480	4.817	-1.681	N.4	146	GLY615	0.000	
2302	  CA	23.516	4.834	-0.597	C.3	146	GLY615	0.000	
2303	   C	23.266	3.458	-0.007	C.2	146	GLY615	0.000	
2304	   O	24.165	2.848	0.571	O.2	146	GLY615	0.000	
2305	 HA2	22.573	5.226	-0.977	 H	146	GLY615	0.000	
2306	 HA3	23.890	5.487	0.191	 H	146	GLY615	0.000	
2307	  H1	24.607	5.755	-2.034	 H	146	GLY615	0.000	
2308	  H2	24.142	4.221	-2.423	 H	146	GLY615	0.000	
2309	  H3	25.363	4.463	-1.341	 H	146	GLY615	0.000	
2310	   N	22.037	2.970	-0.152	N.am	147	SER616	0.000	
2311	  CA	21.660	1.660	0.371	C.3	147	SER616	0.000	
2312	   C	22.084	0.535	-0.572	C.2	147	SER616	0.000	
2313	   O	21.570	0.417	-1.685	O.2	147	SER616	0.000	
2314	  CB	20.155	1.597	0.627	C.3	147	SER616	0.000	
2315	  OG	19.426	1.966	-0.530	O.3	147	SER616	0.000	
2316	   H	21.345	3.522	-0.638	 H	147	SER616	0.000	
2317	  HA	22.186	1.519	1.316	 H	147	SER616	0.000	
2318	 HB2	19.903	2.280	1.439	 H	147	SER616	0.000	
2319	 HB3	19.883	0.580	0.910	 H	147	SER616	0.000	
2320	  HG	19.680	2.862	-0.761	 H	147	SER616	0.000	
2321	   N	23.016	-0.293	-0.112	N.am	148	ILE617	0.000	
2322	  CA	23.589	-1.350	-0.936	C.3	148	ILE617	0.000	
2323	   C	23.121	-2.737	-0.508	C.2	148	ILE617	0.000	
2324	   O	23.443	-3.732	-1.157	O.2	148	ILE617	0.000	
2325	  CB	25.126	-1.328	-0.867	C.3	148	ILE617	0.000	
2326	 CG1	25.581	-1.321	0.591	C.3	148	ILE617	0.000	
2327	 CG2	25.678	-0.114	-1.594	C.3	148	ILE617	0.000	
2328	 CD1	27.019	-1.726	0.788	C.3	148	ILE617	0.000	
2329	   H	23.339	-0.185	0.839	 H	148	ILE617	0.000	
2330	  HA	23.248	-1.156	-1.953	 H	148	ILE617	0.000	
2331	  HB	25.509	-2.223	-1.357	 H	148	ILE617	0.000	
2332	HG12	24.951	-2.014	1.150	 H	148	ILE617	0.000	
2333	HG13	25.451	-0.313	0.986	 H	148	ILE617	0.000	
2334	HG21	25.307	0.794	-1.119	 H	148	ILE617	0.000	
2335	HG22	25.358	-0.137	-2.635	 H	148	ILE617	0.000	
2336	HG23	26.767	-0.128	-1.549	 H	148	ILE617	0.000	
2337	HD11	27.170	-2.733	0.399	 H	148	ILE617	0.000	
2338	HD12	27.260	-1.707	1.850	 H	148	ILE617	0.000	
2339	HD13	27.668	-1.030	0.256	 H	148	ILE617	0.000	
2340	   N	22.371	-2.800	0.586	N.am	149	LEU618	0.000	
2341	  CA	21.940	-4.082	1.138	C.3	149	LEU618	0.000	
2342	   C	20.919	-4.806	0.260	C.2	149	LEU618	0.000	
2343	   O	20.787	-6.027	0.336	O.2	149	LEU618	0.000	
2344	  CB	21.391	-3.903	2.554	C.3	149	LEU618	0.000	
2345	  CG	22.430	-3.589	3.630	C.3	149	LEU618	0.000	
2346	 CD1	21.770	-3.390	4.985	C.3	149	LEU618	0.000	
2347	 CD2	23.461	-4.701	3.701	C.3	149	LEU618	0.000	
2348	   H	22.093	-1.945	1.046	 H	149	LEU618	0.000	
2349	  HA	22.828	-4.713	1.169	 H	149	LEU618	0.000	
2350	 HB2	20.885	-4.826	2.837	 H	149	LEU618	0.000	
2351	 HB3	20.671	-3.084	2.534	 H	149	LEU618	0.000	
2352	  HG	22.931	-2.659	3.361	 H	149	LEU618	0.000	
2353	HD11	21.260	-4.308	5.278	 H	149	LEU618	0.000	
2354	HD12	21.047	-2.577	4.921	 H	149	LEU618	0.000	
2355	HD13	22.529	-3.143	5.726	 H	149	LEU618	0.000	
2356	HD21	22.969	-5.635	3.970	 H	149	LEU618	0.000	
2357	HD22	24.210	-4.454	4.454	 H	149	LEU618	0.000	
2358	HD23	23.944	-4.811	2.730	 H	149	LEU618	0.000	
2359	   N	20.204	-4.053	-0.571	N.am	150	TRP619	0.000	
2360	  CA	19.161	-4.630	-1.418	C.3	150	TRP619	0.000	
2361	   C	19.605	-4.777	-2.871	C.2	150	TRP619	0.000	
2362	   O	18.817	-5.175	-3.732	O.2	150	TRP619	0.000	
2363	  CB	17.888	-3.784	-1.349	C.3	150	TRP619	0.000	
2364	  CG	17.269	-3.743	0.013	C.2	150	TRP619	0.000	
2365	 CD1	16.265	-4.539	0.480	C.2	150	TRP619	0.000	
2366	 CD2	17.615	-2.860	1.087	C.2	150	TRP619	0.000	
2367	 CE2	16.779	-3.180	2.175	C.2	150	TRP619	0.000	
2368	 CE3	18.550	-1.831	1.236	C.2	150	TRP619	0.000	
2369	 NE1	15.965	-4.208	1.778	N.pl3	150	TRP619	0.000	
2370	 CZ2	16.849	-2.507	3.394	C.2	150	TRP619	0.000	
2371	 CZ3	18.617	-1.165	2.446	C.2	150	TRP619	0.000	
2372	 CH2	17.772	-1.505	3.509	C.2	150	TRP619	0.000	
2373	   H	20.385	-3.060	-0.618	 H	150	TRP619	0.000	
2374	  HA	18.960	-5.630	-1.034	 H	150	TRP619	0.000	
2375	 HB2	17.160	-4.200	-2.046	 H	150	TRP619	0.000	
2376	 HB3	18.135	-2.765	-1.647	 H	150	TRP619	0.000	
2377	 HD1	15.777	-5.317	-0.088	 H	150	TRP619	0.000	
2378	 HE1	15.258	-4.650	2.348	 H	150	TRP619	0.000	
2379	 HE3	19.207	-1.562	0.422	 H	150	TRP619	0.000	
2380	 HZ2	16.199	-2.767	4.216	 H	150	TRP619	0.000	
2381	 HZ3	19.334	-0.367	2.573	 H	150	TRP619	0.000	
2382	 HH2	17.851	-0.964	4.440	 H	150	TRP619	0.000	
2383	   N	20.871	-4.465	-3.132	N.am	151	MET620	0.000	
2384	  CA	21.403	-4.443	-4.492	C.3	151	MET620	0.000	
2385	   C	21.848	-5.814	-4.996	C.2	151	MET620	0.000	
2386	   O	22.656	-6.492	-4.361	O.2	151	MET620	0.000	
2387	  CB	22.564	-3.450	-4.591	C.3	151	MET620	0.000	
2388	  CG	22.141	-1.998	-4.455	C.3	151	MET620	0.000	
2389	  SD	23.535	-0.860	-4.458	S.3	151	MET620	0.000	
2390	  CE	24.467	-1.472	-5.857	C.3	151	MET620	0.000	
2391	   H	21.485	-4.235	-2.364	 H	151	MET620	0.000	
2392	  HA	20.581	-4.127	-5.135	 H	151	MET620	0.000	
2393	 HB2	23.045	-3.579	-5.560	 H	151	MET620	0.000	
2394	 HB3	23.277	-3.676	-3.798	 H	151	MET620	0.000	
2395	 HG2	21.598	-1.880	-3.518	 H	151	MET620	0.000	
2396	 HG3	21.486	-1.747	-5.289	 H	151	MET620	0.000	
2397	 HE1	25.364	-0.867	-5.988	 H	151	MET620	0.000	
2398	 HE2	23.853	-1.412	-6.756	 H	151	MET620	0.000	
2399	 HE3	24.750	-2.509	-5.678	 H	151	MET620	0.000	
2400	   N	21.321	-6.208	-6.152	N.am	152	ALA621	0.000	
2401	  CA	21.702	-7.461	-6.790	C.3	152	ALA621	0.000	
2402	   C	23.165	-7.429	-7.210	C.2	152	ALA621	0.000	
2403	   O	23.705	-6.366	-7.511	O.2	152	ALA621	0.000	
2404	  CB	20.815	-7.734	-7.990	C.3	152	ALA621	0.000	
2405	   H	20.634	-5.619	-6.602	 H	152	ALA621	0.000	
2406	  HA	21.570	-8.267	-6.068	 H	152	ALA621	0.000	
2407	 HB1	20.937	-6.935	-8.722	 H	152	ALA621	0.000	
2408	 HB2	19.774	-7.778	-7.670	 H	152	ALA621	0.000	
2409	 HB3	21.096	-8.686	-8.441	 H	152	ALA621	0.000	
2410	   N	23.809	-8.605	-7.234	N.am	153	PRO622	0.000	
2411	  CA	25.223	-8.717	-7.601	C.3	153	PRO622	0.000	
2412	   C	25.534	-8.015	-8.916	C.2	153	PRO622	0.000	
2413	   O	26.519	-7.282	-8.987	O.2	153	PRO622	0.000	
2414	  CB	25.421	-10.225	-7.750	C.3	153	PRO622	0.000	
2415	  CG	24.425	-10.815	-6.824	C.3	153	PRO622	0.000	
2416	  CD	23.228	-9.912	-6.878	C.3	153	PRO622	0.000	
2417	  HA	25.877	-8.251	-6.864	 H	153	PRO622	0.000	
2418	 HB2	26.433	-10.513	-7.465	 H	153	PRO622	0.000	
2419	 HB3	25.229	-10.541	-8.776	 H	153	PRO622	0.000	
2420	 HG2	24.825	-10.852	-5.811	 H	153	PRO622	0.000	
2421	 HG3	24.156	-11.821	-7.146	 H	153	PRO622	0.000	
2422	 HD2	22.522	-10.245	-7.638	 H	153	PRO622	0.000	
2423	 HD3	22.728	-9.867	-5.911	 H	153	PRO622	0.000	
2424	   N	24.705	-8.231	-9.934	N.am	154	GLU623	0.000	
2425	  CA	24.917	-7.610	-11.239	C.3	154	GLU623	0.000	
2426	   C	24.776	-6.090	-11.168	C.2	154	GLU623	0.000	
2427	   O	25.304	-5.368	-12.013	O.2	154	GLU623	0.000	
2428	  CB	23.957	-8.187	-12.285	C.3	154	GLU623	0.000	
2429	  CG	22.504	-7.769	-12.117	C.3	154	GLU623	0.000	
2430	  CD	21.739	-8.657	-11.154	C.2	154	GLU623	0.000	
2431	 OE1	22.369	-9.507	-10.493	O.co2	154	GLU623	0.000	
2432	 OE2	20.504	-8.504	-11.061	O.co2	154	GLU623	0.000	
2433	   H	23.910	-8.840	-9.801	 H	154	GLU623	0.000	
2434	  HA	25.939	-7.838	-11.543	 H	154	GLU623	0.000	
2435	 HB2	24.007	-9.274	-12.228	 H	154	GLU623	0.000	
2436	 HB3	24.292	-7.859	-13.270	 H	154	GLU623	0.000	
2437	 HG2	22.015	-7.812	-13.091	 H	154	GLU623	0.000	
2438	 HG3	22.477	-6.746	-11.742	 H	154	GLU623	0.000	
2439	   N	24.062	-5.615	-10.153	N.am	155	VAL624	0.000	
2440	  CA	23.888	-4.183	-9.937	C.3	155	VAL624	0.000	
2441	   C	25.127	-3.569	-9.291	C.2	155	VAL624	0.000	
2442	   O	25.530	-2.457	-9.632	O.2	155	VAL624	0.000	
2443	  CB	22.657	-3.890	-9.057	C.3	155	VAL624	0.000	
2444	 CG1	22.645	-2.434	-8.619	C.3	155	VAL624	0.000	
2445	 CG2	21.384	-4.236	-9.801	C.3	155	VAL624	0.000	
2446	   H	23.627	-6.264	-9.513	 H	155	VAL624	0.000	
2447	  HA	23.735	-3.731	-10.917	 H	155	VAL624	0.000	
2448	  HB	22.715	-4.512	-8.164	 H	155	VAL624	0.000	
2449	HG11	22.587	-1.791	-9.497	 H	155	VAL624	0.000	
2450	HG12	23.558	-2.213	-8.066	 H	155	VAL624	0.000	
2451	HG13	21.780	-2.255	-7.980	 H	155	VAL624	0.000	
2452	HG21	21.309	-3.622	-10.698	 H	155	VAL624	0.000	
2453	HG22	20.524	-4.045	-9.158	 H	155	VAL624	0.000	
2454	HG23	21.401	-5.289	-10.081	 H	155	VAL624	0.000	
2455	   N	25.731	-4.301	-8.360	N.am	156	ILE625	0.000	
2456	  CA	26.924	-3.828	-7.661	C.3	156	ILE625	0.000	
2457	   C	28.112	-3.646	-8.607	C.2	156	ILE625	0.000	
2458	   O	28.721	-2.575	-8.653	O.2	156	ILE625	0.000	
2459	  CB	27.314	-4.764	-6.499	C.3	156	ILE625	0.000	
2460	 CG1	26.321	-4.616	-5.342	C.3	156	ILE625	0.000	
2461	 CG2	28.721	-4.461	-6.021	C.3	156	ILE625	0.000	
2462	 CD1	26.673	-5.429	-4.108	C.3	156	ILE625	0.000	
2463	   H	25.355	-5.210	-8.129	 H	156	ILE625	0.000	
2464	  HA	26.667	-2.852	-7.249	 H	156	ILE625	0.000	
2465	  HB	27.283	-5.792	-6.859	 H	156	ILE625	0.000	
2466	HG12	25.339	-4.934	-5.691	 H	156	ILE625	0.000	
2467	HG13	26.282	-3.564	-5.057	 H	156	ILE625	0.000	
2468	HG21	28.768	-3.434	-5.657	 H	156	ILE625	0.000	
2469	HG22	29.420	-4.585	-6.849	 H	156	ILE625	0.000	
2470	HG23	28.987	-5.145	-5.215	 H	156	ILE625	0.000	
2471	HD11	26.717	-6.486	-4.370	 H	156	ILE625	0.000	
2472	HD12	25.912	-5.276	-3.343	 H	156	ILE625	0.000	
2473	HD13	27.642	-5.109	-3.726	 H	156	ILE625	0.000	
2474	   N	28.439	-4.694	-9.357	N.am	157	ARG626	0.000	
2475	  CA	29.512	-4.624	-10.345	C.3	157	ARG626	0.000	
2476	   C	29.063	-3.896	-11.609	C.2	157	ARG626	0.000	
2477	   O	29.253	-2.687	-11.744	O.2	157	ARG626	0.000	
2478	  CB	30.025	-6.027	-10.689	C.3	157	ARG626	0.000	
2479	  CG	28.957	-7.111	-10.657	C.3	157	ARG626	0.000	
2480	  CD	29.526	-8.460	-11.074	C.3	157	ARG626	0.000	
2481	  NE	28.613	-9.560	-10.776	N.pl3	157	ARG626	0.000	
2482	  CZ	27.662	-9.996	-11.598	C.2	157	ARG626	0.000	
2483	 NH1	27.484	-9.421	-12.781	N.pl3	157	ARG626	0.000	
2484	 NH2	26.884	-11.006	-11.235	N.4	157	ARG626	0.000	
2485	   H	27.932	-5.559	-9.242	 H	157	ARG626	0.000	
2486	  HA	30.328	-4.053	-9.902	 H	157	ARG626	0.000	
2487	 HB2	30.801	-6.292	-9.971	 H	157	ARG626	0.000	
2488	 HB3	30.452	-5.998	-11.691	 H	157	ARG626	0.000	
2489	 HG2	28.154	-6.837	-11.342	 H	157	ARG626	0.000	
2490	 HG3	28.561	-7.190	-9.645	 H	157	ARG626	0.000	
2491	 HD2	30.462	-8.626	-10.540	 H	157	ARG626	0.000	
2492	 HD3	29.718	-8.443	-12.147	 H	157	ARG626	0.000	
2493	  HE	28.710	-10.023	-9.883	 H	157	ARG626	0.000	
2494	HH11	26.759	-9.755	-13.400	 H	157	ARG626	0.000	
2495	HH12	28.074	-8.651	-13.063	 H	157	ARG626	0.000	
2496	HH21	26.161	-11.336	-11.857	 H	157	ARG626	0.000	
2497	HH22	27.016	-11.447	-10.335	 H	157	ARG626	0.000	
2498	  HC	28.571	-4.449	-12.396	 H	157	ARG626	0.000	
2499	   N	22.339	-3.667	-19.287	N.4	158	ASN631	0.000	
2500	  CA	21.075	-3.585	-18.565	C.3	158	ASN631	0.000	
2501	   C	21.205	-3.987	-17.098	C.2	158	ASN631	0.000	
2502	   O	20.604	-4.971	-16.666	O.2	158	ASN631	0.000	
2503	  CB	20.010	-4.435	-19.265	C.3	158	ASN631	0.000	
2504	  CG	19.579	-3.849	-20.597	C.2	158	ASN631	0.000	
2505	 ND2	19.064	-4.696	-21.481	N.pl3	158	ASN631	0.000	
2506	 OD1	19.705	-2.645	-20.826	O.2	158	ASN631	0.000	
2507	  HA	20.768	-2.539	-18.576	 H	158	ASN631	0.000	
2508	 HB2	19.137	-4.505	-18.616	 H	158	ASN631	0.000	
2509	 HB3	20.416	-5.432	-19.438	 H	158	ASN631	0.000	
2510	HD21	18.757	-4.361	-22.382	 H	158	ASN631	0.000	
2511	HD22	18.979	-5.676	-21.250	 H	158	ASN631	0.000	
2512	  H1	23.033	-3.103	-18.817	 H	158	ASN631	0.000	
2513	  H2	22.212	-3.327	-20.230	 H	158	ASN631	0.000	
2514	  H3	22.649	-4.628	-19.315	 H	158	ASN631	0.000	
2515	   N	21.996	-3.224	-16.325	N.am	159	PRO632	0.000	
2516	  CA	22.217	-3.521	-14.904	C.3	159	PRO632	0.000	
2517	   C	20.924	-3.501	-14.093	C.2	159	PRO632	0.000	
2518	   O	20.675	-4.431	-13.327	O.2	159	PRO632	0.000	
2519	  CB	23.148	-2.391	-14.452	C.3	159	PRO632	0.000	
2520	  CG	23.818	-1.927	-15.701	C.3	159	PRO632	0.000	
2521	  CD	22.778	-2.058	-16.771	C.3	159	PRO632	0.000	
2522	  HA	22.627	-4.520	-14.757	 H	159	PRO632	0.000	
2523	 HB2	23.882	-2.762	-13.737	 H	159	PRO632	0.000	
2524	 HB3	22.576	-1.581	-13.999	 H	159	PRO632	0.000	
2525	 HG2	24.682	-2.552	-15.927	 H	159	PRO632	0.000	
2526	 HG3	24.137	-0.889	-15.601	 H	159	PRO632	0.000	
2527	 HD2	22.156	-1.165	-16.825	 H	159	PRO632	0.000	
2528	 HD3	23.236	-2.241	-17.743	 H	159	PRO632	0.000	
2529	   N	20.118	-2.456	-14.257	N.am	160	TYR633	0.000	
2530	  CA	18.844	-2.357	-13.547	C.3	160	TYR633	0.000	
2531	   C	17.701	-3.004	-14.322	C.2	160	TYR633	0.000	
2532	   O	17.387	-2.598	-15.441	O.2	160	TYR633	0.000	
2533	  CB	18.508	-0.902	-13.224	C.3	160	TYR633	0.000	
2534	  CG	19.230	-0.377	-12.005	C.2	160	TYR633	0.000	
2535	 CD1	20.252	0.555	-12.125	C.2	160	TYR633	0.000	
2536	 CD2	18.896	-0.824	-10.736	C.2	160	TYR633	0.000	
2537	 CE1	20.914	1.034	-11.012	C.2	160	TYR633	0.000	
2538	 CE2	19.551	-0.354	-9.617	C.2	160	TYR633	0.000	
2539	  CZ	20.560	0.575	-9.760	C.2	160	TYR633	0.000	
2540	  OH	21.216	1.047	-8.647	O.3	160	TYR633	0.000	
2541	   H	20.391	-1.715	-14.886	 H	160	TYR633	0.000	
2542	  HA	18.960	-2.907	-12.612	 H	160	TYR633	0.000	
2543	 HB2	17.435	-0.825	-13.051	 H	160	TYR633	0.000	
2544	 HB3	18.783	-0.286	-14.081	 H	160	TYR633	0.000	
2545	 HD1	20.533	0.911	-13.105	 H	160	TYR633	0.000	
2546	 HD2	18.107	-1.553	-10.621	 H	160	TYR633	0.000	
2547	 HE1	21.704	1.762	-11.121	 H	160	TYR633	0.000	
2548	 HE2	19.276	-0.712	-8.636	 H	160	TYR633	0.000	
2549	  HH	20.914	0.681	-7.812	 H	160	TYR633	0.000	
2550	   N	17.075	-4.007	-13.714	N.am	161	SER634	0.000	
2551	  CA	16.049	-4.792	-14.389	C.3	161	SER634	0.000	
2552	   C	14.917	-5.180	-13.447	C.2	161	SER634	0.000	
2553	   O	14.968	-4.906	-12.248	O.2	161	SER634	0.000	
2554	  CB	16.668	-6.060	-14.976	C.3	161	SER634	0.000	
2555	  OG	17.186	-6.887	-13.949	O.3	161	SER634	0.000	
2556	   H	17.317	-4.230	-12.760	 H	161	SER634	0.000	
2557	  HA	15.632	-4.170	-15.182	 H	161	SER634	0.000	
2558	 HB2	17.476	-5.783	-15.654	 H	161	SER634	0.000	
2559	 HB3	15.904	-6.609	-15.527	 H	161	SER634	0.000	
2560	  HG	17.854	-6.383	-13.479	 H	161	SER634	0.000	
2561	   N	13.897	-5.826	-14.000	N.am	162	PHE635	0.000	
2562	  CA	12.813	-6.363	-13.195	C.3	162	PHE635	0.000	
2563	   C	13.381	-7.400	-12.234	C.2	162	PHE635	0.000	
2564	   O	12.893	-7.563	-11.117	O.2	162	PHE635	0.000	
2565	  CB	11.750	-7.009	-14.091	C.3	162	PHE635	0.000	
2566	  CG	11.149	-6.070	-15.105	C.2	162	PHE635	0.000	
2567	 CD1	11.712	-5.928	-16.363	C.2	162	PHE635	0.000	
2568	 CD2	10.014	-5.339	-14.803	C.2	162	PHE635	0.000	
2569	 CE1	11.155	-5.069	-17.296	C.2	162	PHE635	0.000	
2570	 CE2	9.452	-4.480	-15.729	C.2	162	PHE635	0.000	
2571	  CZ	10.024	-4.345	-16.977	C.2	162	PHE635	0.000	
2572	   H	13.874	-5.946	-15.003	 H	162	PHE635	0.000	
2573	  HA	12.343	-5.555	-12.635	 H	162	PHE635	0.000	
2574	 HB2	10.949	-7.385	-13.455	 H	162	PHE635	0.000	
2575	 HB3	12.211	-7.840	-14.625	 H	162	PHE635	0.000	
2576	 HD1	12.596	-6.493	-16.620	 H	162	PHE635	0.000	
2577	 HD2	9.560	-5.442	-13.828	 H	162	PHE635	0.000	
2578	 HE1	11.605	-4.965	-18.272	 H	162	PHE635	0.000	
2579	 HE2	8.568	-3.915	-15.475	 H	162	PHE635	0.000	
2580	  HZ	9.587	-3.675	-17.702	 H	162	PHE635	0.000	
2581	   N	14.429	-8.088	-12.680	N.am	163	GLN636	0.000	
2582	  CA	15.055	-9.156	-11.906	C.3	163	GLN636	0.000	
2583	   C	15.886	-8.628	-10.737	C.2	163	GLN636	0.000	
2584	   O	16.026	-9.298	-9.713	O.2	163	GLN636	0.000	
2585	  CB	15.926	-10.030	-12.812	C.3	163	GLN636	0.000	
2586	  CG	15.202	-10.581	-14.031	C.3	163	GLN636	0.000	
2587	  CD	15.628	-9.906	-15.322	C.2	163	GLN636	0.000	
2588	 NE2	14.799	-8.992	-15.816	N.pl3	163	GLN636	0.000	
2589	 OE1	16.687	-10.206	-15.873	O.2	163	GLN636	0.000	
2590	   H	14.807	-7.862	-13.589	 H	163	GLN636	0.000	
2591	  HA	14.248	-9.755	-11.485	 H	163	GLN636	0.000	
2592	 HB2	16.295	-10.870	-12.225	 H	163	GLN636	0.000	
2593	 HB3	16.768	-9.430	-13.157	 H	163	GLN636	0.000	
2594	 HG2	14.131	-10.432	-13.897	 H	163	GLN636	0.000	
2595	 HG3	15.414	-11.647	-14.110	 H	163	GLN636	0.000	
2596	HE21	15.028	-8.514	-16.675	 H	163	GLN636	0.000	
2597	HE22	13.939	-8.777	-15.331	 H	163	GLN636	0.000	
2598	   N	16.445	-7.432	-10.895	N.am	164	SER637	0.000	
2599	  CA	17.184	-6.792	-9.812	C.3	164	SER637	0.000	
2600	   C	16.204	-6.244	-8.780	C.2	164	SER637	0.000	
2601	   O	16.530	-6.134	-7.597	O.2	164	SER637	0.000	
2602	  CB	18.084	-5.677	-10.342	C.3	164	SER637	0.000	
2603	  OG	17.320	-4.636	-10.916	O.3	164	SER637	0.000	
2604	   H	16.358	-6.957	-11.783	 H	164	SER637	0.000	
2605	  HA	17.823	-7.537	-9.339	 H	164	SER637	0.000	
2606	 HB2	18.751	-6.088	-11.099	 H	164	SER637	0.000	
2607	 HB3	18.673	-5.273	-9.519	 H	164	SER637	0.000	
2608	  HG	16.811	-5.014	-11.637	 H	164	SER637	0.000	
2609	   N	15.004	-5.900	-9.241	N.am	165	ASP638	0.000	
2610	  CA	13.911	-5.521	-8.352	C.3	165	ASP638	0.000	
2611	   C	13.471	-6.734	-7.543	C.2	165	ASP638	0.000	
2612	   O	13.142	-6.621	-6.363	O.2	165	ASP638	0.000	
2613	  CB	12.727	-4.973	-9.154	C.3	165	ASP638	0.000	
2614	  CG	12.724	-3.456	-9.241	C.2	165	ASP638	0.000	
2615	 OD1	13.368	-2.804	-8.395	O.co2	165	ASP638	0.000	
2616	 OD2	12.064	-2.916	-10.153	O.co2	165	ASP638	0.000	
2617	   H	14.844	-5.901	-10.238	 H	165	ASP638	0.000	
2618	  HA	14.262	-4.739	-7.678	 H	165	ASP638	0.000	
2619	 HB2	11.803	-5.295	-8.674	 H	165	ASP638	0.000	
2620	 HB3	12.773	-5.380	-10.164	 H	165	ASP638	0.000	
2621	   N	13.466	-7.894	-8.195	N.am	166	VAL639	0.000	
2622	  CA	13.100	-9.148	-7.544	C.3	166	VAL639	0.000	
2623	   C	14.066	-9.477	-6.409	C.2	166	VAL639	0.000	
2624	   O	13.653	-9.934	-5.342	O.2	166	VAL639	0.000	
2625	  CB	13.067	-10.319	-8.547	C.3	166	VAL639	0.000	
2626	 CG1	12.755	-11.623	-7.835	C.3	166	VAL639	0.000	
2627	 CG2	12.044	-10.055	-9.638	C.3	166	VAL639	0.000	
2628	   H	13.724	-7.908	-9.171	 H	166	VAL639	0.000	
2629	  HA	12.098	-9.015	-7.134	 H	166	VAL639	0.000	
2630	  HB	14.052	-10.404	-9.006	 H	166	VAL639	0.000	
2631	HG11	11.772	-11.556	-7.368	 H	166	VAL639	0.000	
2632	HG12	13.508	-11.809	-7.069	 H	166	VAL639	0.000	
2633	HG13	12.760	-12.441	-8.556	 H	166	VAL639	0.000	
2634	HG21	11.053	-9.967	-9.194	 H	166	VAL639	0.000	
2635	HG22	12.051	-10.880	-10.350	 H	166	VAL639	0.000	
2636	HG23	12.294	-9.128	-10.154	 H	166	VAL639	0.000	
2637	   N	15.354	-9.242	-6.646	N.am	167	TYR640	0.000	
2638	  CA	16.373	-9.454	-5.625	C.3	167	TYR640	0.000	
2639	   C	16.130	-8.551	-4.421	C.2	167	TYR640	0.000	
2640	   O	16.174	-8.998	-3.275	O.2	167	TYR640	0.000	
2641	  CB	17.769	-9.197	-6.194	C.3	167	TYR640	0.000	
2642	  CG	18.880	-9.436	-5.197	C.2	167	TYR640	0.000	
2643	 CD1	19.522	-10.665	-5.127	C.2	167	TYR640	0.000	
2644	 CD2	19.281	-8.437	-4.320	C.2	167	TYR640	0.000	
2645	 CE1	20.537	-10.891	-4.215	C.2	167	TYR640	0.000	
2646	 CE2	20.293	-8.652	-3.404	C.2	167	TYR640	0.000	
2647	  CZ	20.918	-9.881	-3.356	C.2	167	TYR640	0.000	
2648	  OH	21.926	-10.104	-2.447	O.3	167	TYR640	0.000	
2649	   H	15.633	-8.908	-7.557	 H	167	TYR640	0.000	
2650	  HA	16.312	-10.493	-5.301	 H	167	TYR640	0.000	
2651	 HB2	17.820	-8.160	-6.526	 H	167	TYR640	0.000	
2652	 HB3	17.921	-9.859	-7.047	 H	167	TYR640	0.000	
2653	 HD1	19.224	-11.458	-5.796	 H	167	TYR640	0.000	
2654	 HD2	18.793	-7.474	-4.355	 H	167	TYR640	0.000	
2655	 HE1	21.028	-11.852	-4.176	 H	167	TYR640	0.000	
2656	 HE2	20.592	-7.864	-2.729	 H	167	TYR640	0.000	
2657	  HH	22.135	-9.356	-1.883	 H	167	TYR640	0.000	
2658	   N	15.880	-7.273	-4.690	N.am	168	ALA641	0.000	
2659	  CA	15.575	-6.311	-3.639	C.3	168	ALA641	0.000	
2660	   C	14.381	-6.774	-2.811	C.2	168	ALA641	0.000	
2661	   O	14.310	-6.523	-1.607	O.2	168	ALA641	0.000	
2662	  CB	15.309	-4.941	-4.235	C.3	168	ALA641	0.000	
2663	   H	15.901	-6.961	-5.650	 H	168	ALA641	0.000	
2664	  HA	16.440	-6.240	-2.979	 H	168	ALA641	0.000	
2665	 HB1	14.446	-4.995	-4.899	 H	168	ALA641	0.000	
2666	 HB2	16.183	-4.615	-4.801	 H	168	ALA641	0.000	
2667	 HB3	15.109	-4.229	-3.435	 H	168	ALA641	0.000	
2668	   N	13.439	-7.444	-3.465	N.am	169	PHE642	0.000	
2669	  CA	12.282	-7.998	-2.774	C.3	169	PHE642	0.000	
2670	   C	12.715	-9.149	-1.871	C.2	169	PHE642	0.000	
2671	   O	12.236	-9.280	-0.745	O.2	169	PHE642	0.000	
2672	  CB	11.228	-8.469	-3.779	C.3	169	PHE642	0.000	
2673	  CG	9.971	-8.994	-3.142	C.2	169	PHE642	0.000	
2674	 CD1	9.077	-8.130	-2.532	C.2	169	PHE642	0.000	
2675	 CD2	9.682	-10.350	-3.160	C.2	169	PHE642	0.000	
2676	 CE1	7.919	-8.608	-1.948	C.2	169	PHE642	0.000	
2677	 CE2	8.524	-10.835	-2.577	C.2	169	PHE642	0.000	
2678	  CZ	7.643	-9.962	-1.969	C.2	169	PHE642	0.000	
2679	   H	13.526	-7.573	-4.463	 H	169	PHE642	0.000	
2680	  HA	11.837	-7.218	-2.157	 H	169	PHE642	0.000	
2681	 HB2	11.663	-9.264	-4.386	 H	169	PHE642	0.000	
2682	 HB3	10.963	-7.628	-4.419	 H	169	PHE642	0.000	
2683	 HD1	9.287	-7.070	-2.513	 H	169	PHE642	0.000	
2684	 HD2	10.368	-11.035	-3.635	 H	169	PHE642	0.000	
2685	 HE1	7.230	-7.924	-1.474	 H	169	PHE642	0.000	
2686	 HE2	8.311	-11.893	-2.596	 H	169	PHE642	0.000	
2687	  HZ	6.739	-10.337	-1.512	 H	169	PHE642	0.000	
2688	   N	13.631	-9.975	-2.370	N.am	170	GLY643	0.000	
2689	  CA	14.166	-11.083	-1.600	C.3	170	GLY643	0.000	
2690	   C	14.795	-10.626	-0.298	C.2	170	GLY643	0.000	
2691	   O	14.630	-11.266	0.741	O.2	170	GLY643	0.000	
2692	   H	13.964	-9.826	-3.312	 H	170	GLY643	0.000	
2693	 HA2	14.923	-11.592	-2.196	 H	170	GLY643	0.000	
2694	 HA3	13.356	-11.776	-1.374	 H	170	GLY643	0.000	
2695	   N	15.525	-9.516	-0.355	N.am	171	ILE644	0.000	
2696	  CA	16.124	-8.939	0.842	C.3	171	ILE644	0.000	
2697	   C	15.029	-8.469	1.789	C.2	171	ILE644	0.000	
2698	   O	15.124	-8.648	3.004	O.2	171	ILE644	0.000	
2699	  CB	17.042	-7.751	0.503	C.3	171	ILE644	0.000	
2700	 CG1	18.135	-8.182	-0.477	C.3	171	ILE644	0.000	
2701	 CG2	17.658	-7.172	1.771	C.3	171	ILE644	0.000	
2702	 CD1	19.080	-9.209	0.089	C.3	171	ILE644	0.000	
2703	   H	15.668	-9.064	-1.246	 H	171	ILE644	0.000	
2704	  HA	16.727	-9.713	1.316	 H	171	ILE644	0.000	
2705	  HB	16.441	-6.975	0.029	 H	171	ILE644	0.000	
2706	HG12	18.711	-7.302	-0.760	 H	171	ILE644	0.000	
2707	HG13	17.657	-8.604	-1.362	 H	171	ILE644	0.000	
2708	HG21	18.264	-7.934	2.261	 H	171	ILE644	0.000	
2709	HG22	16.864	-6.849	2.445	 H	171	ILE644	0.000	
2710	HG23	18.285	-6.319	1.513	 H	171	ILE644	0.000	
2711	HD11	19.567	-8.804	0.975	 H	171	ILE644	0.000	
2712	HD12	19.833	-9.459	-0.658	 H	171	ILE644	0.000	
2713	HD13	18.523	-10.106	0.358	 H	171	ILE644	0.000	
2714	   N	13.990	-7.862	1.223	N.am	172	VAL645	0.000	
2715	  CA	12.843	-7.425	2.005	C.3	172	VAL645	0.000	
2716	   C	12.203	-8.626	2.691	C.2	172	VAL645	0.000	
2717	   O	11.872	-8.573	3.875	O.2	172	VAL645	0.000	
2718	  CB	11.806	-6.700	1.130	C.3	172	VAL645	0.000	
2719	 CG1	10.565	-6.364	1.943	C.3	172	VAL645	0.000	
2720	 CG2	12.412	-5.440	0.529	C.3	172	VAL645	0.000	
2721	   H	13.997	-7.700	0.226	 H	172	VAL645	0.000	
2722	  HA	13.193	-6.717	2.757	 H	172	VAL645	0.000	
2723	  HB	11.511	-7.363	0.316	 H	172	VAL645	0.000	
2724	HG11	10.837	-5.701	2.764	 H	172	VAL645	0.000	
2725	HG12	10.135	-7.282	2.345	 H	172	VAL645	0.000	
2726	HG13	9.834	-5.870	1.303	 H	172	VAL645	0.000	
2727	HG21	12.713	-4.765	1.330	 H	172	VAL645	0.000	
2728	HG22	11.674	-4.948	-0.103	 H	172	VAL645	0.000	
2729	HG23	13.284	-5.706	-0.069	 H	172	VAL645	0.000	
2730	   N	12.043	-9.713	1.941	N.am	173	LEU646	0.000	
2731	  CA	11.560	-10.965	2.507	C.3	173	LEU646	0.000	
2732	   C	12.437	-11.353	3.687	C.2	173	LEU646	0.000	
2733	   O	11.942	-11.746	4.742	O.2	173	LEU646	0.000	
2734	  CB	11.587	-12.083	1.462	C.3	173	LEU646	0.000	
2735	  CG	10.705	-11.924	0.222	C.3	173	LEU646	0.000	
2736	 CD1	10.828	-13.139	-0.688	C.3	173	LEU646	0.000	
2737	 CD2	9.256	-11.700	0.625	C.3	173	LEU646	0.000	
2738	   H	12.261	-9.669	0.955	 H	173	LEU646	0.000	
2739	  HA	10.530	-10.826	2.836	 H	173	LEU646	0.000	
2740	 HB2	11.282	-13.003	1.962	 H	173	LEU646	0.000	
2741	 HB3	12.616	-12.181	1.118	 H	173	LEU646	0.000	
2742	  HG	11.047	-11.050	-0.331	 H	173	LEU646	0.000	
2743	HD11	10.490	-14.028	-0.155	 H	173	LEU646	0.000	
2744	HD12	11.869	-13.267	-0.985	 H	173	LEU646	0.000	
2745	HD13	10.212	-12.992	-1.576	 H	173	LEU646	0.000	
2746	HD21	8.896	-12.566	1.181	 H	173	LEU646	0.000	
2747	HD22	8.648	-11.563	-0.269	 H	173	LEU646	0.000	
2748	HD23	9.187	-10.811	1.252	 H	173	LEU646	0.000	
2749	   N	13.747	-11.237	3.494	N.am	174	TYR647	0.000	
2750	  CA	14.719	-11.566	4.527	C.3	174	TYR647	0.000	
2751	   C	14.517	-10.708	5.771	C.2	174	TYR647	0.000	
2752	   O	14.586	-11.203	6.895	O.2	174	TYR647	0.000	
2753	  CB	16.139	-11.388	3.990	C.3	174	TYR647	0.000	
2754	  CG	17.221	-11.667	5.009	C.2	174	TYR647	0.000	
2755	 CD1	17.787	-12.929	5.121	C.2	174	TYR647	0.000	
2756	 CD2	17.675	-10.666	5.857	C.2	174	TYR647	0.000	
2757	 CE1	18.774	-13.188	6.048	C.2	174	TYR647	0.000	
2758	 CE2	18.662	-10.915	6.788	C.2	174	TYR647	0.000	
2759	  CZ	19.209	-12.177	6.879	C.2	174	TYR647	0.000	
2760	  OH	20.192	-12.424	7.807	O.3	174	TYR647	0.000	
2761	   H	14.081	-10.908	2.599	 H	174	TYR647	0.000	
2762	  HA	14.570	-12.609	4.809	 H	174	TYR647	0.000	
2763	 HB2	16.249	-10.360	3.646	 H	174	TYR647	0.000	
2764	 HB3	16.276	-12.069	3.150	 H	174	TYR647	0.000	
2765	 HD1	17.449	-13.722	4.470	 H	174	TYR647	0.000	
2766	 HD2	17.248	-9.676	5.787	 H	174	TYR647	0.000	
2767	 HE1	19.204	-14.176	6.123	 H	174	TYR647	0.000	
2768	 HE2	19.004	-10.126	7.441	 H	174	TYR647	0.000	
2769	  HH	20.438	-11.670	8.348	 H	174	TYR647	0.000	
2770	   N	14.272	-9.418	5.562	N.am	175	GLU648	0.000	
2771	  CA	14.013	-8.506	6.668	C.3	175	GLU648	0.000	
2772	   C	12.811	-8.976	7.469	C.2	175	GLU648	0.000	
2773	   O	12.856	-9.039	8.695	O.2	175	GLU648	0.000	
2774	  CB	13.743	-7.092	6.153	C.3	175	GLU648	0.000	
2775	  CG	14.904	-6.445	5.431	C.3	175	GLU648	0.000	
2776	  CD	14.661	-4.975	5.165	C.2	175	GLU648	0.000	
2777	 OE1	14.535	-4.207	6.141	O.co2	175	GLU648	0.000	
2778	 OE2	14.594	-4.585	3.981	O.co2	175	GLU648	0.000	
2779	   H	14.266	-9.063	4.617	 H	175	GLU648	0.000	
2780	  HA	14.897	-8.493	7.305	 H	175	GLU648	0.000	
2781	 HB2	13.482	-6.465	7.005	 H	175	GLU648	0.000	
2782	 HB3	12.899	-7.138	5.464	 H	175	GLU648	0.000	
2783	 HG2	15.054	-6.954	4.479	 H	175	GLU648	0.000	
2784	 HG3	15.800	-6.548	6.043	 H	175	GLU648	0.000	
2785	   N	11.734	-9.301	6.762	N.am	176	LEU649	0.000	
2786	  CA	10.491	-9.723	7.396	C.3	176	LEU649	0.000	
2787	   C	10.649	-11.044	8.141	C.2	176	LEU649	0.000	
2788	   O	10.174	-11.191	9.266	O.2	176	LEU649	0.000	
2789	  CB	9.373	-9.839	6.355	C.3	176	LEU649	0.000	
2790	  CG	8.938	-8.559	5.633	C.3	176	LEU649	0.000	
2791	 CD1	8.131	-8.891	4.389	C.3	176	LEU649	0.000	
2792	 CD2	8.148	-7.645	6.560	C.3	176	LEU649	0.000	
2793	   H	11.778	-9.253	5.755	 H	176	LEU649	0.000	
2794	  HA	10.226	-8.960	8.128	 H	176	LEU649	0.000	
2795	 HB2	8.496	-10.241	6.862	 H	176	LEU649	0.000	
2796	 HB3	9.708	-10.544	5.594	 H	176	LEU649	0.000	
2797	  HG	9.838	-8.027	5.327	 H	176	LEU649	0.000	
2798	HD11	7.225	-9.425	4.675	 H	176	LEU649	0.000	
2799	HD12	8.727	-9.517	3.725	 H	176	LEU649	0.000	
2800	HD13	7.862	-7.969	3.874	 H	176	LEU649	0.000	
2801	HD21	7.239	-8.153	6.884	 H	176	LEU649	0.000	
2802	HD22	7.884	-6.731	6.030	 H	176	LEU649	0.000	
2803	HD23	8.755	-7.398	7.431	 H	176	LEU649	0.000	
2804	   N	11.325	-12.003	7.516	N.am	177	MET650	0.000	
2805	  CA	11.410	-13.353	8.067	C.3	177	MET650	0.000	
2806	   C	12.490	-13.540	9.131	C.2	177	MET650	0.000	
2807	   O	12.471	-14.521	9.874	O.2	177	MET650	0.000	
2808	  CB	11.576	-14.377	6.944	C.3	177	MET650	0.000	
2809	  CG	10.368	-14.434	6.022	C.3	177	MET650	0.000	
2810	  SD	8.819	-14.561	6.947	S.3	177	MET650	0.000	
2811	  CE	7.606	-14.240	5.666	C.3	177	MET650	0.000	
2812	   H	11.787	-11.794	6.643	 H	177	MET650	0.000	
2813	  HA	10.465	-13.519	8.586	 H	177	MET650	0.000	
2814	 HB2	11.723	-15.361	7.388	 H	177	MET650	0.000	
2815	 HB3	12.452	-14.109	6.355	 H	177	MET650	0.000	
2816	 HG2	10.462	-15.304	5.371	 H	177	MET650	0.000	
2817	 HG3	10.343	-13.528	5.416	 H	177	MET650	0.000	
2818	 HE1	6.605	-14.287	6.094	 H	177	MET650	0.000	
2819	 HE2	7.700	-14.990	4.880	 H	177	MET650	0.000	
2820	 HE3	7.775	-13.249	5.245	 H	177	MET650	0.000	
2821	   N	13.423	-12.597	9.208	N.am	178	THR651	0.000	
2822	  CA	14.491	-12.672	10.198	C.3	178	THR651	0.000	
2823	   C	14.387	-11.539	11.212	C.2	178	THR651	0.000	
2824	   O	14.873	-11.653	12.335	O.2	178	THR651	0.000	
2825	  CB	15.881	-12.615	9.538	C.3	178	THR651	0.000	
2826	 CG2	15.945	-13.555	8.342	C.3	178	THR651	0.000	
2827	 OG1	16.157	-11.274	9.117	O.3	178	THR651	0.000	
2828	   H	13.393	-11.815	8.570	 H	178	THR651	0.000	
2829	  HA	14.374	-13.629	10.707	 H	178	THR651	0.000	
2830	  HB	16.628	-12.931	10.266	 H	178	THR651	0.000	
2831	 HG1	15.485	-11.026	8.479	 H	178	THR651	0.000	
2832	HG21	15.203	-13.253	7.603	 H	178	THR651	0.000	
2833	HG22	15.738	-14.574	8.669	 H	178	THR651	0.000	
2834	HG23	16.939	-13.511	7.897	 H	178	THR651	0.000	
2835	   N	13.753	-10.444	10.810	N.am	179	GLY652	0.000	
2836	  CA	13.614	-9.291	11.680	C.3	179	GLY652	0.000	
2837	   C	14.893	-8.483	11.759	C.2	179	GLY652	0.000	
2838	   O	15.052	-7.635	12.638	O.2	179	GLY652	0.000	
2839	   H	13.360	-10.412	9.880	 H	179	GLY652	0.000	
2840	 HA2	13.352	-9.635	12.681	 H	179	GLY652	0.000	
2841	 HA3	12.818	-8.654	11.296	 H	179	GLY652	0.000	
2842	   N	15.810	-8.745	10.833	N.am	180	GLN653	0.000	
2843	  CA	17.086	-8.042	10.809	C.3	180	GLN653	0.000	
2844	   C	17.659	-7.951	9.400	C.2	180	GLN653	0.000	
2845	   O	17.293	-8.723	8.514	O.2	180	GLN653	0.000	
2846	  CB	18.086	-8.729	11.737	C.3	180	GLN653	0.000	
2847	  CG	18.342	-10.180	11.393	C.3	180	GLN653	0.000	
2848	  CD	18.990	-10.933	12.533	C.2	180	GLN653	0.000	
2849	 NE2	19.560	-12.091	12.230	N.pl3	180	GLN653	0.000	
2850	 OE1	18.973	-10.479	13.676	O.2	180	GLN653	0.000	
2851	   H	15.618	-9.446	10.131	 H	180	GLN653	0.000	
2852	  HA	16.905	-7.026	11.159	 H	180	GLN653	0.000	
2853	 HB2	17.700	-8.680	12.755	 H	180	GLN653	0.000	
2854	 HB3	19.033	-8.191	11.681	 H	180	GLN653	0.000	
2855	 HG2	18.999	-10.225	10.524	 H	180	GLN653	0.000	
2856	 HG3	17.391	-10.657	11.153	 H	180	GLN653	0.000	
2857	HE21	20.005	-12.639	12.953	 H	180	GLN653	0.000	
2858	HE22	19.549	-12.426	11.277	 H	180	GLN653	0.000	
2859	   N	18.567	-7.001	9.209	N.am	181	LEU654	0.000	
2860	  CA	19.196	-6.773	7.915	C.3	181	LEU654	0.000	
2861	   C	20.286	-7.802	7.634	C.2	181	LEU654	0.000	
2862	   O	20.847	-8.388	8.560	O.2	181	LEU654	0.000	
2863	  CB	19.782	-5.360	7.857	C.3	181	LEU654	0.000	
2864	  CG	18.778	-4.207	7.878	C.3	181	LEU654	0.000	
2865	 CD1	19.459	-2.888	8.222	C.3	181	LEU654	0.000	
2866	 CD2	18.054	-4.115	6.543	C.3	181	LEU654	0.000	
2867	   H	18.831	-6.415	9.989	 H	181	LEU654	0.000	
2868	  HA	18.430	-6.878	7.147	 H	181	LEU654	0.000	
2869	 HB2	20.362	-5.279	6.938	 H	181	LEU654	0.000	
2870	 HB3	20.443	-5.240	8.716	 H	181	LEU654	0.000	
2871	  HG	18.043	-4.409	8.657	 H	181	LEU654	0.000	
2872	HD11	20.204	-2.654	7.461	 H	181	LEU654	0.000	
2873	HD12	19.947	-2.973	9.193	 H	181	LEU654	0.000	
2874	HD13	18.714	-2.093	8.258	 H	181	LEU654	0.000	
2875	HD21	18.776	-3.913	5.751	 H	181	LEU654	0.000	
2876	HD22	17.322	-3.308	6.581	 H	181	LEU654	0.000	
2877	HD23	17.546	-5.057	6.339	 H	181	LEU654	0.000	
2878	   N	20.581	-8.030	6.347	N.am	182	PRO655	0.000	
2879	  CA	21.657	-8.943	5.952	C.3	182	PRO655	0.000	
2880	   C	23.020	-8.386	6.340	C.2	182	PRO655	0.000	
2881	   O	23.178	-7.171	6.466	O.2	182	PRO655	0.000	
2882	  CB	21.535	-8.993	4.424	C.3	182	PRO655	0.000	
2883	  CG	20.150	-8.523	4.126	C.3	182	PRO655	0.000	
2884	  CD	19.837	-7.518	5.185	C.3	182	PRO655	0.000	
2885	  HA	21.574	-9.918	6.433	 H	182	PRO655	0.000	
2886	 HB2	21.679	-10.011	4.062	 H	182	PRO655	0.000	
2887	 HB3	22.270	-8.335	3.961	 H	182	PRO655	0.000	
2888	 HG2	19.447	-9.355	4.169	 H	182	PRO655	0.000	
2889	 HG3	20.108	-8.062	3.139	 H	182	PRO655	0.000	
2890	 HD2	20.187	-6.526	4.901	 H	182	PRO655	0.000	
2891	 HD3	18.767	-7.482	5.389	 H	182	PRO655	0.000	
2892	   N	23.988	-9.273	6.536	N.am	183	TYR656	0.000	
2893	  CA	25.363	-8.865	6.793	C.3	183	TYR656	0.000	
2894	   C	25.488	-7.955	8.016	C.2	183	TYR656	0.000	
2895	   O	26.332	-7.060	8.047	O.2	183	TYR656	0.000	
2896	  CB	25.944	-8.168	5.559	C.3	183	TYR656	0.000	
2897	  CG	25.406	-8.697	4.245	C.2	183	TYR656	0.000	
2898	 CD1	25.540	-10.035	3.905	C.2	183	TYR656	0.000	
2899	 CD2	24.772	-7.852	3.340	C.2	183	TYR656	0.000	
2900	 CE1	25.053	-10.521	2.706	C.2	183	TYR656	0.000	
2901	 CE2	24.283	-8.329	2.137	C.2	183	TYR656	0.000	
2902	  CZ	24.427	-9.664	1.826	C.2	183	TYR656	0.000	
2903	  OH	23.944	-10.146	0.633	O.3	183	TYR656	0.000	
2904	   H	23.765	-10.258	6.505	 H	183	TYR656	0.000	
2905	  HA	25.930	-9.771	7.009	 H	183	TYR656	0.000	
2906	 HB2	27.025	-8.303	5.566	 H	183	TYR656	0.000	
2907	 HB3	25.709	-7.106	5.624	 H	183	TYR656	0.000	
2908	 HD1	26.034	-10.710	4.589	 H	183	TYR656	0.000	
2909	 HD2	24.660	-6.805	3.581	 H	183	TYR656	0.000	
2910	 HE1	25.162	-11.567	2.460	 H	183	TYR656	0.000	
2911	 HE2	23.791	-7.660	1.447	 H	183	TYR656	0.000	
2912	  HH	23.520	-9.492	0.072	 H	183	TYR656	0.000	
2913	   N	24.648	-8.186	9.020	N.am	184	SER657	0.000	
2914	  CA	24.712	-7.413	10.255	C.3	184	SER657	0.000	
2915	   C	26.033	-7.664	10.974	C.2	184	SER657	0.000	
2916	   O	26.652	-6.739	11.499	O.2	184	SER657	0.000	
2917	  CB	23.536	-7.753	11.172	C.3	184	SER657	0.000	
2918	  OG	22.313	-7.316	10.609	O.3	184	SER657	0.000	
2919	   H	23.952	-8.912	8.925	 H	184	SER657	0.000	
2920	  HA	24.651	-6.356	9.997	 H	184	SER657	0.000	
2921	 HB2	23.681	-7.262	12.134	 H	184	SER657	0.000	
2922	 HB3	23.497	-8.832	11.317	 H	184	SER657	0.000	
2923	  HG	22.370	-6.365	10.491	 H	184	SER657	0.000	
2924	   N	26.459	-8.923	10.989	N.am	185	ASN658	0.000	
2925	  CA	27.737	-9.289	11.581	C.3	185	ASN658	0.000	
2926	   C	28.890	-8.573	10.881	C.2	185	ASN658	0.000	
2927	   O	29.867	-8.178	11.518	O.2	185	ASN658	0.000	
2928	  CB	27.938	-10.804	11.516	C.3	185	ASN658	0.000	
2929	  CG	28.557	-11.364	12.779	C.2	185	ASN658	0.000	
2930	 ND2	29.327	-12.436	12.636	N.pl3	185	ASN658	0.000	
2931	 OD1	28.338	-10.845	13.874	O.2	185	ASN658	0.000	
2932	   H	25.881	-9.643	10.580	 H	185	ASN658	0.000	
2933	  HA	27.728	-8.979	12.626	 H	185	ASN658	0.000	
2934	 HB2	28.593	-11.034	10.675	 H	185	ASN658	0.000	
2935	 HB3	26.969	-11.279	11.362	 H	185	ASN658	0.000	
2936	HD21	29.761	-12.859	13.445	 H	185	ASN658	0.000	
2937	HD22	29.480	-12.830	11.718	 H	185	ASN658	0.000	
2938	   N	28.764	-8.405	9.569	N.am	186	ILE659	0.000	
2939	  CA	29.778	-7.719	8.774	C.3	186	ILE659	0.000	
2940	   C	29.411	-6.250	8.578	C.2	186	ILE659	0.000	
2941	   O	28.693	-5.909	7.638	O.2	186	ILE659	0.000	
2942	  CB	29.926	-8.369	7.383	C.3	186	ILE659	0.000	
2943	 CG1	30.195	-9.870	7.511	C.3	186	ILE659	0.000	
2944	 CG2	31.029	-7.686	6.587	C.3	186	ILE659	0.000	
2945	 CD1	30.280	-10.589	6.179	C.3	186	ILE659	0.000	
2946	   H	27.941	-8.763	9.107	 H	186	ILE659	0.000	
2947	  HA	30.718	-7.799	9.319	 H	186	ILE659	0.000	
2948	  HB	28.988	-8.239	6.843	 H	186	ILE659	0.000	
2949	HG12	29.387	-10.316	8.092	 H	186	ILE659	0.000	
2950	HG13	31.139	-10.007	8.037	 H	186	ILE659	0.000	
2951	HG21	31.979	-7.803	7.109	 H	186	ILE659	0.000	
2952	HG22	30.799	-6.626	6.484	 H	186	ILE659	0.000	
2953	HG23	31.098	-8.141	5.599	 H	186	ILE659	0.000	
2954	HD11	29.342	-10.463	5.637	 H	186	ILE659	0.000	
2955	HD12	30.461	-11.651	6.350	 H	186	ILE659	0.000	
2956	HD13	31.097	-10.172	5.592	 H	186	ILE659	0.000	
2957	   N	29.901	-5.381	9.456	N.am	187	ASN660	0.000	
2958	  CA	29.599	-3.955	9.347	C.3	187	ASN660	0.000	
2959	   C	30.634	-3.187	8.529	C.2	187	ASN660	0.000	
2960	   O	31.231	-2.224	9.009	O.2	187	ASN660	0.000	
2961	  CB	29.439	-3.318	10.731	C.3	187	ASN660	0.000	
2962	  CG	29.055	-1.849	10.655	C.2	187	ASN660	0.000	
2963	 ND2	29.308	-1.113	11.731	N.pl3	187	ASN660	0.000	
2964	 OD1	28.537	-1.382	9.639	O.2	187	ASN660	0.000	
2965	   H	30.490	-5.710	10.208	 H	187	ASN660	0.000	
2966	  HA	28.653	-3.887	8.812	 H	187	ASN660	0.000	
2967	 HB2	30.385	-3.404	11.267	 H	187	ASN660	0.000	
2968	 HB3	28.663	-3.855	11.275	 H	187	ASN660	0.000	
2969	HD21	29.075	-0.130	11.737	 H	187	ASN660	0.000	
2970	HD22	29.734	-1.536	12.543	 H	187	ASN660	0.000	
2971	   N	30.842	-3.623	7.292	N.am	188	ASN661	0.000	
2972	  CA	31.739	-2.928	6.380	C.3	188	ASN661	0.000	
2973	   C	31.170	-2.850	4.971	C.2	188	ASN661	0.000	
2974	   O	31.038	-3.859	4.279	O.2	188	ASN661	0.000	
2975	  CB	33.118	-3.582	6.358	C.3	188	ASN661	0.000	
2976	  CG	34.110	-2.822	5.494	C.2	188	ASN661	0.000	
2977	 ND2	35.340	-2.704	5.978	N.pl3	188	ASN661	0.000	
2978	 OD1	33.778	-2.350	4.405	O.2	188	ASN661	0.000	
2979	   H	30.366	-4.456	6.977	 H	188	ASN661	0.000	
2980	  HA	31.843	-1.909	6.754	 H	188	ASN661	0.000	
2981	 HB2	33.017	-4.595	5.967	 H	188	ASN661	0.000	
2982	 HB3	33.501	-3.623	7.377	 H	188	ASN661	0.000	
2983	HD21	36.046	-2.212	5.449	 H	188	ASN661	0.000	
2984	HD22	35.570	-3.107	6.875	 H	188	ASN661	0.000	
2985	   N	30.845	-1.633	4.559	N.am	189	ARG662	0.000	
2986	  CA	30.266	-1.382	3.251	C.3	189	ARG662	0.000	
2987	   C	31.123	-1.961	2.128	C.2	189	ARG662	0.000	
2988	   O	30.690	-2.860	1.411	O.2	189	ARG662	0.000	
2989	  CB	30.080	0.119	3.060	C.3	189	ARG662	0.000	
2990	  CG	29.273	0.495	1.849	C.3	189	ARG662	0.000	
2991	  CD	28.371	1.667	2.163	C.3	189	ARG662	0.000	
2992	  NE	27.922	2.326	0.943	N.pl3	189	ARG662	0.000	
2993	  CZ	27.077	3.349	0.912	C.2	189	ARG662	0.000	
2994	 NH1	26.574	3.833	2.039	N.pl3	189	ARG662	0.000	
2995	 NH2	26.730	3.885	-0.250	N.4	189	ARG662	0.000	
2996	   H	31.006	-0.851	5.178	 H	189	ARG662	0.000	
2997	  HA	29.299	-1.882	3.206	 H	189	ARG662	0.000	
2998	 HB2	31.065	0.576	2.968	 H	189	ARG662	0.000	
2999	 HB3	29.577	0.515	3.941	 H	189	ARG662	0.000	
3000	 HG2	28.664	-0.356	1.544	 H	189	ARG662	0.000	
3001	 HG3	29.947	0.768	1.038	 H	189	ARG662	0.000	
3002	 HD2	28.918	2.384	2.774	 H	189	ARG662	0.000	
3003	 HD3	27.501	1.309	2.714	 H	189	ARG662	0.000	
3004	  HE	28.279	1.982	0.063	 H	189	ARG662	0.000	
3005	HH11	25.929	4.609	2.011	 H	189	ARG662	0.000	
3006	HH12	26.837	3.425	2.925	 H	189	ARG662	0.000	
3007	HH21	26.085	4.661	-0.275	 H	189	ARG662	0.000	
3008	HH22	27.112	3.518	-1.109	 H	189	ARG662	0.000	
3009	   N	32.340	-1.443	1.984	N.am	190	ASP663	0.000	
3010	  CA	33.256	-1.911	0.948	C.3	190	ASP663	0.000	
3011	   C	33.427	-3.425	0.969	C.2	190	ASP663	0.000	
3012	   O	33.610	-4.053	-0.072	O.2	190	ASP663	0.000	
3013	  CB	34.619	-1.228	1.076	C.3	190	ASP663	0.000	
3014	  CG	34.629	0.163	0.479	C.2	190	ASP663	0.000	
3015	 OD1	33.615	0.878	0.615	O.co2	190	ASP663	0.000	
3016	 OD2	35.653	0.538	-0.130	O.co2	190	ASP663	0.000	
3017	   H	32.638	-0.706	2.607	 H	190	ASP663	0.000	
3018	  HA	32.811	-1.642	-0.010	 H	190	ASP663	0.000	
3019	 HB2	35.363	-1.835	0.561	 H	190	ASP663	0.000	
3020	 HB3	34.876	-1.156	2.133	 H	190	ASP663	0.000	
3021	   N	33.366	-4.008	2.157	N.am	191	GLN664	0.000	
3022	  CA	33.481	-5.449	2.295	C.3	191	GLN664	0.000	
3023	   C	32.268	-6.131	1.661	C.2	191	GLN664	0.000	
3024	   O	32.408	-7.036	0.839	O.2	191	GLN664	0.000	
3025	  CB	33.608	-5.817	3.773	C.3	191	GLN664	0.000	
3026	  CG	34.548	-6.972	4.050	C.3	191	GLN664	0.000	
3027	  CD	34.954	-7.060	5.511	C.2	191	GLN664	0.000	
3028	 NE2	36.251	-7.214	5.751	N.pl3	191	GLN664	0.000	
3029	 OE1	34.115	-6.993	6.411	O.2	191	GLN664	0.000	
3030	   H	33.236	-3.440	2.982	 H	191	GLN664	0.000	
3031	  HA	34.376	-5.795	1.778	 H	191	GLN664	0.000	
3032	 HB2	32.619	-6.085	4.144	 H	191	GLN664	0.000	
3033	 HB3	33.974	-4.943	4.312	 H	191	GLN664	0.000	
3034	 HG2	35.445	-6.845	3.445	 H	191	GLN664	0.000	
3035	 HG3	34.050	-7.901	3.770	 H	191	GLN664	0.000	
3036	HE21	36.583	-7.282	6.702	 H	191	GLN664	0.000	
3037	HE22	36.904	-7.264	4.982	 H	191	GLN664	0.000	
3038	   N	31.077	-5.675	2.035	N.am	192	ILE665	0.000	
3039	  CA	29.832	-6.215	1.493	C.3	192	ILE665	0.000	
3040	   C	29.722	-5.985	-0.017	C.2	192	ILE665	0.000	
3041	   O	29.312	-6.876	-0.761	O.2	192	ILE665	0.000	
3042	  CB	28.603	-5.596	2.194	C.3	192	ILE665	0.000	
3043	 CG1	28.579	-5.984	3.675	C.3	192	ILE665	0.000	
3044	 CG2	27.320	-6.039	1.514	C.3	192	ILE665	0.000	
3045	 CD1	27.563	-5.206	4.490	C.3	192	ILE665	0.000	
3046	   H	31.031	-4.932	2.717	 H	192	ILE665	0.000	
3047	  HA	29.851	-7.288	1.680	 H	192	ILE665	0.000	
3048	  HB	28.679	-4.511	2.119	 H	192	ILE665	0.000	
3049	HG12	29.568	-5.803	4.095	 H	192	ILE665	0.000	
3050	HG13	28.340	-7.045	3.749	 H	192	ILE665	0.000	
3051	HG21	27.229	-7.123	1.581	 H	192	ILE665	0.000	
3052	HG22	27.341	-5.740	0.466	 H	192	ILE665	0.000	
3053	HG23	26.467	-5.572	2.008	 H	192	ILE665	0.000	
3054	HD11	27.785	-4.141	4.428	 H	192	ILE665	0.000	
3055	HD12	27.610	-5.527	5.531	 H	192	ILE665	0.000	
3056	HD13	26.563	-5.392	4.098	 H	192	ILE665	0.000	
3057	   N	30.085	-4.784	-0.457	N.am	193	ILE666	0.000	
3058	  CA	30.074	-4.445	-1.877	C.3	193	ILE666	0.000	
3059	   C	31.007	-5.358	-2.670	C.2	193	ILE666	0.000	
3060	   O	30.662	-5.831	-3.752	O.2	193	ILE666	0.000	
3061	  CB	30.500	-2.983	-2.106	C.3	193	ILE666	0.000	
3062	 CG1	29.577	-2.030	-1.350	C.3	193	ILE666	0.000	
3063	 CG2	30.505	-2.654	-3.591	C.3	193	ILE666	0.000	
3064	 CD1	29.950	-0.573	-1.505	C.3	193	ILE666	0.000	
3065	   H	30.378	-4.086	0.211	 H	193	ILE666	0.000	
3066	  HA	29.051	-4.582	-2.225	 H	193	ILE666	0.000	
3067	  HB	31.512	-2.857	-1.723	 H	193	ILE666	0.000	
3068	HG12	29.614	-2.284	-0.290	 H	193	ILE666	0.000	
3069	HG13	28.561	-2.167	-1.721	 H	193	ILE666	0.000	
3070	HG21	29.499	-2.774	-3.994	 H	193	ILE666	0.000	
3071	HG22	31.187	-3.327	-4.110	 H	193	ILE666	0.000	
3072	HG23	30.833	-1.624	-3.734	 H	193	ILE666	0.000	
3073	HD11	30.964	-0.416	-1.139	 H	193	ILE666	0.000	
3074	HD12	29.257	0.043	-0.932	 H	193	ILE666	0.000	
3075	HD13	29.897	-0.295	-2.558	 H	193	ILE666	0.000	
3076	   N	32.193	-5.601	-2.122	N.am	194	GLU667	0.000	
3077	  CA	33.181	-6.453	-2.774	C.3	194	GLU667	0.000	
3078	   C	32.765	-7.922	-2.775	C.2	194	GLU667	0.000	
3079	   O	32.894	-8.611	-3.785	O.2	194	GLU667	0.000	
3080	  CB	34.545	-6.300	-2.093	C.3	194	GLU667	0.000	
3081	  CG	35.578	-7.342	-2.505	C.3	194	GLU667	0.000	
3082	  CD	36.072	-7.154	-3.926	C.2	194	GLU667	0.000	
3083	 OE1	36.224	-5.993	-4.358	O.co2	194	GLU667	0.000	
3084	 OE2	36.319	-8.171	-4.608	O.co2	194	GLU667	0.000	
3085	   H	32.417	-5.183	-1.230	 H	194	GLU667	0.000	
3086	  HA	33.250	-6.129	-3.813	 H	194	GLU667	0.000	
3087	 HB2	34.398	-6.374	-1.015	 H	194	GLU667	0.000	
3088	 HB3	34.939	-5.314	-2.339	 H	194	GLU667	0.000	
3089	 HG2	35.126	-8.330	-2.421	 H	194	GLU667	0.000	
3090	 HG3	36.430	-7.273	-1.829	 H	194	GLU667	0.000	
3091	   N	32.262	-8.394	-1.639	N.am	195	MET668	0.000	
3092	  CA	31.983	-9.817	-1.459	C.3	195	MET668	0.000	
3093	   C	30.673	-10.275	-2.104	C.2	195	MET668	0.000	
3094	   O	30.577	-11.402	-2.590	O.2	195	MET668	0.000	
3095	  CB	32.025	-10.183	0.029	C.3	195	MET668	0.000	
3096	  CG	33.364	-9.862	0.688	C.3	195	MET668	0.000	
3097	  SD	33.640	-10.671	2.279	S.3	195	MET668	0.000	
3098	  CE	32.475	-9.816	3.337	C.3	195	MET668	0.000	
3099	   H	32.069	-7.755	-0.882	 H	195	MET668	0.000	
3100	  HA	32.771	-10.355	-1.985	 H	195	MET668	0.000	
3101	 HB2	31.837	-11.252	0.128	 H	195	MET668	0.000	
3102	 HB3	31.242	-9.627	0.545	 H	195	MET668	0.000	
3103	 HG2	33.416	-8.784	0.842	 H	195	MET668	0.000	
3104	 HG3	34.158	-10.171	0.009	 H	195	MET668	0.000	
3105	 HE1	32.541	-10.217	4.349	 H	195	MET668	0.000	
3106	 HE2	31.464	-9.959	2.955	 H	195	MET668	0.000	
3107	 HE3	32.710	-8.752	3.352	 H	195	MET668	0.000	
3108	   N	29.669	-9.406	-2.111	N.am	196	VAL669	0.000	
3109	  CA	28.399	-9.728	-2.755	C.3	196	VAL669	0.000	
3110	   C	28.513	-9.602	-4.274	C.2	196	VAL669	0.000	
3111	   O	27.881	-10.352	-5.021	O.2	196	VAL669	0.000	
3112	  CB	27.256	-8.835	-2.243	C.3	196	VAL669	0.000	
3113	 CG1	26.026	-8.986	-3.123	C.3	196	VAL669	0.000	
3114	 CG2	26.929	-9.170	-0.795	C.3	196	VAL669	0.000	
3115	   H	29.786	-8.508	-1.664	 H	196	VAL669	0.000	
3116	  HA	28.164	-10.761	-2.498	 H	196	VAL669	0.000	
3117	  HB	27.581	-7.795	-2.288	 H	196	VAL669	0.000	
3118	HG11	25.682	-10.019	-3.093	 H	196	VAL669	0.000	
3119	HG12	26.278	-8.716	-4.149	 H	196	VAL669	0.000	
3120	HG13	25.235	-8.329	-2.758	 H	196	VAL669	0.000	
3121	HG21	26.601	-10.207	-0.728	 H	196	VAL669	0.000	
3122	HG22	26.134	-8.514	-0.441	 H	196	VAL669	0.000	
3123	HG23	27.817	-9.028	-0.180	 H	196	VAL669	0.000	
3124	   N	29.327	-8.652	-4.722	N.am	197	GLY670	0.000	
3125	  CA	29.525	-8.418	-6.140	C.3	197	GLY670	0.000	
3126	   C	30.249	-9.550	-6.844	C.2	197	GLY670	0.000	
3127	   O	30.038	-9.782	-8.035	O.2	197	GLY670	0.000	
3128	   H	29.821	-8.076	-4.056	 H	197	GLY670	0.000	
3129	 HA2	30.111	-7.507	-6.261	 H	197	GLY670	0.000	
3130	 HA3	28.550	-8.288	-6.609	 H	197	GLY670	0.000	
3131	   N	31.103	-10.257	-6.108	N.am	198	ARG671	0.000	
3132	  CA	31.874	-11.365	-6.669	C.3	198	ARG671	0.000	
3133	   C	31.180	-12.707	-6.449	C.2	198	ARG671	0.000	
3134	   O	31.533	-13.708	-7.073	O.2	198	ARG671	0.000	
3135	  CB	33.287	-11.393	-6.078	C.3	198	ARG671	0.000	
3136	  CG	33.339	-11.649	-4.579	C.3	198	ARG671	0.000	
3137	  CD	34.736	-11.400	-4.027	C.3	198	ARG671	0.000	
3138	  NE	34.840	-11.733	-2.609	N.pl3	198	ARG671	0.000	
3139	  CZ	35.928	-11.535	-1.872	C.2	198	ARG671	0.000	
3140	 NH1	37.013	-10.999	-2.412	N.pl3	198	ARG671	0.000	
3141	 NH2	35.932	-11.871	-0.590	N.4	198	ARG671	0.000	
3142	   H	31.223	-10.020	-5.133	 H	198	ARG671	0.000	
3143	  HA	31.944	-11.201	-7.745	 H	198	ARG671	0.000	
3144	 HB2	33.757	-10.430	-6.275	 H	198	ARG671	0.000	
3145	 HB3	33.849	-12.182	-6.578	 H	198	ARG671	0.000	
3146	 HG2	33.059	-12.685	-4.385	 H	198	ARG671	0.000	
3147	 HG3	32.635	-10.983	-4.080	 H	198	ARG671	0.000	
3148	 HD2	34.982	-10.347	-4.159	 H	198	ARG671	0.000	
3149	 HD3	35.446	-12.012	-4.584	 H	198	ARG671	0.000	
3150	  HE	34.033	-12.139	-2.159	 H	198	ARG671	0.000	
3151	HH11	37.837	-10.849	-1.848	 H	198	ARG671	0.000	
3152	HH12	37.015	-10.741	-3.389	 H	198	ARG671	0.000	
3153	HH21	36.758	-11.719	-0.030	 H	198	ARG671	0.000	
3154	HH22	35.107	-12.280	-0.173	 H	198	ARG671	0.000	
3155	   N	30.194	-12.722	-5.557	N.am	199	GLY672	0.000	
3156	  CA	29.402	-13.915	-5.314	C.3	199	GLY672	0.000	
3157	   C	29.871	-14.758	-4.144	C.2	199	GLY672	0.000	
3158	   O	29.497	-15.923	-4.023	O.2	199	GLY672	0.000	
3159	   H	29.991	-11.882	-5.035	 H	199	GLY672	0.000	
3160	 HA2	29.434	-14.532	-6.211	 H	199	GLY672	0.000	
3161	 HA3	28.375	-13.607	-5.120	 H	199	GLY672	0.000	
3162	   N	30.688	-14.173	-3.277	N.am	200	SER673	0.000	
3163	  CA	31.206	-14.895	-2.120	C.3	200	SER673	0.000	
3164	   C	30.320	-14.692	-0.896	C.2	200	SER673	0.000	
3165	   O	30.471	-15.382	0.112	O.2	200	SER673	0.000	
3166	  CB	32.638	-14.459	-1.807	C.3	200	SER673	0.000	
3167	  OG	32.667	-13.130	-1.315	O.3	200	SER673	0.000	
3168	   H	30.957	-13.210	-3.420	 H	200	SER673	0.000	
3169	  HA	31.205	-15.956	-2.370	 H	200	SER673	0.000	
3170	 HB2	33.235	-14.515	-2.718	 H	200	SER673	0.000	
3171	 HB3	33.058	-15.127	-1.056	 H	200	SER673	0.000	
3172	  HG	32.293	-12.561	-1.992	 H	200	SER673	0.000	
3173	   N	29.390	-13.750	-0.988	N.am	201	LEU674	0.000	
3174	  CA	28.537	-13.427	0.145	C.3	201	LEU674	0.000	
3175	   C	27.056	-13.414	-0.223	C.2	201	LEU674	0.000	
3176	   O	26.669	-12.943	-1.294	O.2	201	LEU674	0.000	
3177	  CB	28.947	-12.086	0.756	C.3	201	LEU674	0.000	
3178	  CG	28.240	-11.673	2.045	C.3	201	LEU674	0.000	
3179	 CD1	28.373	-12.759	3.089	C.3	201	LEU674	0.000	
3180	 CD2	28.798	-10.362	2.574	C.3	201	LEU674	0.000	
3181	   H	29.273	-13.249	-1.858	 H	201	LEU674	0.000	
3182	  HA	28.674	-14.216	0.884	 H	201	LEU674	0.000	
3183	 HB2	28.756	-11.312	0.013	 H	201	LEU674	0.000	
3184	 HB3	30.016	-12.132	0.967	 H	201	LEU674	0.000	
3185	  HG	27.183	-11.528	1.821	 H	201	LEU674	0.000	
3186	HD11	29.427	-12.912	3.321	 H	201	LEU674	0.000	
3187	HD12	27.946	-13.685	2.706	 H	201	LEU674	0.000	
3188	HD13	27.842	-12.460	3.993	 H	201	LEU674	0.000	
3189	HD21	29.856	-10.485	2.804	 H	201	LEU674	0.000	
3190	HD22	28.260	-10.076	3.477	 H	201	LEU674	0.000	
3191	HD23	28.678	-9.585	1.818	 H	201	LEU674	0.000	
3192	   N	26.239	-13.943	0.679	N.am	202	SER675	0.000	
3193	  CA	24.792	-13.969	0.509	C.3	202	SER675	0.000	
3194	   C	24.136	-13.949	1.885	C.2	202	SER675	0.000	
3195	   O	24.738	-14.381	2.865	O.2	202	SER675	0.000	
3196	  CB	24.365	-15.219	-0.260	C.3	202	SER675	0.000	
3197	  OG	24.651	-16.394	0.478	O.3	202	SER675	0.000	
3198	   H	26.636	-14.344	1.517	 H	202	SER675	0.000	
3199	  HA	24.479	-13.096	-0.063	 H	202	SER675	0.000	
3200	 HB2	24.902	-15.254	-1.208	 H	202	SER675	0.000	
3201	 HB3	23.293	-15.170	-0.450	 H	202	SER675	0.000	
3202	  HG	25.598	-16.416	0.634	 H	202	SER675	0.000	
3203	   N	22.897	-13.442	1.964	N.am	203	PRO676	0.000	
3204	  CA	22.200	-13.347	3.253	C.3	203	PRO676	0.000	
3205	   C	22.178	-14.677	4.011	C.2	203	PRO676	0.000	
3206	   O	22.045	-15.736	3.398	O.2	203	PRO676	0.000	
3207	  CB	20.785	-12.928	2.851	C.3	203	PRO676	0.000	
3208	  CG	20.969	-12.192	1.564	C.3	203	PRO676	0.000	
3209	  CD	22.098	-12.888	0.856	C.3	203	PRO676	0.000	
3210	  HA	22.691	-12.651	3.933	 H	203	PRO676	0.000	
3211	 HB2	20.345	-12.278	3.608	 H	203	PRO676	0.000	
3212	 HB3	20.149	-13.802	2.708	 H	203	PRO676	0.000	
3213	 HG2	21.225	-11.150	1.756	 H	203	PRO676	0.000	
3214	 HG3	20.059	-12.238	0.966	 H	203	PRO676	0.000	
3215	 HD2	21.723	-13.681	0.209	 H	203	PRO676	0.000	
3216	 HD3	22.683	-12.183	0.266	 H	203	PRO676	0.000	
3217	   N	22.314	-14.606	5.333	N.am	204	ASP677	0.000	
3218	  CA	22.333	-15.793	6.186	C.3	204	ASP677	0.000	
3219	   C	20.917	-16.258	6.515	C.2	204	ASP677	0.000	
3220	   O	20.218	-15.636	7.315	O.2	204	ASP677	0.000	
3221	  CB	23.102	-15.500	7.478	C.3	204	ASP677	0.000	
3222	  CG	23.233	-16.719	8.372	C.2	204	ASP677	0.000	
3223	 OD1	22.883	-17.833	7.928	O.co2	204	ASP677	0.000	
3224	 OD2	23.693	-16.562	9.523	O.co2	204	ASP677	0.000	
3225	   H	22.408	-13.697	5.763	 H	204	ASP677	0.000	
3226	  HA	22.835	-16.593	5.642	 H	204	ASP677	0.000	
3227	 HB2	22.576	-14.719	8.027	 H	204	ASP677	0.000	
3228	 HB3	24.101	-15.150	7.217	 H	204	ASP677	0.000	
3229	   N	20.504	-17.361	5.901	N.am	205	LEU678	0.000	
3230	  CA	19.136	-17.850	6.036	C.3	205	LEU678	0.000	
3231	   C	18.925	-18.712	7.281	C.2	205	LEU678	0.000	
3232	   O	17.870	-19.323	7.451	O.2	205	LEU678	0.000	
3233	  CB	18.719	-18.613	4.776	C.3	205	LEU678	0.000	
3234	  CG	18.890	-17.847	3.463	C.3	205	LEU678	0.000	
3235	 CD1	18.437	-18.681	2.278	C.3	205	LEU678	0.000	
3236	 CD2	18.134	-16.531	3.507	C.3	205	LEU678	0.000	
3237	   H	21.155	-17.876	5.325	 H	205	LEU678	0.000	
3238	  HA	18.500	-16.973	6.159	 H	205	LEU678	0.000	
3239	 HB2	17.667	-18.880	4.876	 H	205	LEU678	0.000	
3240	 HB3	19.320	-19.521	4.718	 H	205	LEU678	0.000	
3241	  HG	19.952	-17.633	3.339	 H	205	LEU678	0.000	
3242	HD11	17.375	-18.909	2.379	 H	205	LEU678	0.000	
3243	HD12	19.006	-19.610	2.248	 H	205	LEU678	0.000	
3244	HD13	18.602	-18.123	1.356	 H	205	LEU678	0.000	
3245	HD21	17.070	-16.727	3.632	 H	205	LEU678	0.000	
3246	HD22	18.297	-15.987	2.577	 H	205	LEU678	0.000	
3247	HD23	18.494	-15.933	4.345	 H	205	LEU678	0.000	
3248	   N	19.929	-18.759	8.151	N.am	206	SER679	0.000	
3249	  CA	19.795	-19.467	9.419	C.3	206	SER679	0.000	
3250	   C	19.176	-18.537	10.455	C.2	206	SER679	0.000	
3251	   O	18.975	-18.918	11.608	O.2	206	SER679	0.000	
3252	  CB	21.154	-19.969	9.912	C.3	206	SER679	0.000	
3253	  OG	21.988	-18.893	10.301	O.3	206	SER679	0.000	
3254	   H	20.799	-18.297	7.930	 H	206	SER679	0.000	
3255	  HA	19.149	-20.332	9.270	 H	206	SER679	0.000	
3256	 HB2	21.640	-20.523	9.109	 H	206	SER679	0.000	
3257	 HB3	21.000	-20.627	10.767	 H	206	SER679	0.000	
3258	  HG	22.109	-18.327	9.535	 H	206	SER679	0.000	
3259	   N	18.876	-17.314	10.030	N.am	207	LYS680	0.000	
3260	  CA	18.305	-16.311	10.919	C.3	207	LYS680	0.000	
3261	   C	16.780	-16.332	10.891	C.2	207	LYS680	0.000	
3262	   O	16.129	-15.916	11.851	O.2	207	LYS680	0.000	
3263	  CB	18.820	-14.918	10.554	C.3	207	LYS680	0.000	
3264	  CG	20.332	-14.770	10.645	C.3	207	LYS680	0.000	
3265	  CD	20.832	-14.985	12.064	C.3	207	LYS680	0.000	
3266	  CE	22.315	-14.674	12.175	C.3	207	LYS680	0.000	
3267	  NZ	22.816	-14.854	13.564	N.4	207	LYS680	0.000	
3268	   H	19.047	-17.074	9.064	 H	207	LYS680	0.000	
3269	  HA	18.622	-16.554	11.933	 H	207	LYS680	0.000	
3270	 HB2	18.365	-14.196	11.232	 H	207	LYS680	0.000	
3271	 HB3	18.516	-14.697	9.531	 H	207	LYS680	0.000	
3272	 HG2	20.609	-13.767	10.321	 H	207	LYS680	0.000	
3273	 HG3	20.800	-15.505	9.990	 H	207	LYS680	0.000	
3274	 HD2	20.664	-16.024	12.346	 H	207	LYS680	0.000	
3275	 HD3	20.280	-14.331	12.739	 H	207	LYS680	0.000	
3276	 HE2	22.482	-13.640	11.871	 H	207	LYS680	0.000	
3277	 HE3	22.866	-15.341	11.512	 H	207	LYS680	0.000	
3278	 HZ1	22.312	-14.239	14.186	 H	207	LYS680	0.000	
3279	 HZ2	23.801	-14.632	13.598	 H	207	LYS680	0.000	
3280	 HZ3	22.677	-15.812	13.851	 H	207	LYS680	0.000	
3281	   N	16.211	-16.815	9.790	N.am	208	VAL681	0.000	
3282	  CA	14.764	-16.924	9.676	C.3	208	VAL681	0.000	
3283	   C	14.244	-17.788	10.819	C.2	208	VAL681	0.000	
3284	   O	14.885	-18.763	11.213	O.2	208	VAL681	0.000	
3285	  CB	14.335	-17.534	8.321	C.3	208	VAL681	0.000	
3286	 CG1	15.349	-17.197	7.237	C.3	208	VAL681	0.000	
3287	 CG2	14.170	-19.038	8.439	C.3	208	VAL681	0.000	
3288	   H	16.794	-17.110	9.019	 H	208	VAL681	0.000	
3289	  HA	14.339	-15.922	9.730	 H	208	VAL681	0.000	
3290	  HB	13.373	-17.103	8.043	 H	208	VAL681	0.000	
3291	HG11	16.318	-17.622	7.501	 H	208	VAL681	0.000	
3292	HG12	15.440	-16.114	7.148	 H	208	VAL681	0.000	
3293	HG13	15.017	-17.613	6.286	 H	208	VAL681	0.000	
3294	HG21	15.123	-19.488	8.717	 H	208	VAL681	0.000	
3295	HG22	13.843	-19.444	7.481	 H	208	VAL681	0.000	
3296	HG23	13.425	-19.263	9.202	 H	208	VAL681	0.000	
3297	   N	13.091	-17.419	11.365	N.am	209	ARG682	0.000	
3298	  CA	12.530	-18.150	12.494	C.3	209	ARG682	0.000	
3299	   C	11.861	-19.441	12.042	C.2	209	ARG682	0.000	
3300	   O	11.447	-19.569	10.889	O.2	209	ARG682	0.000	
3301	  CB	11.539	-17.277	13.264	C.3	209	ARG682	0.000	
3302	  CG	12.172	-16.070	13.931	C.3	209	ARG682	0.000	
3303	  CD	11.145	-15.284	14.724	C.3	209	ARG682	0.000	
3304	  NE	11.737	-14.138	15.406	N.pl3	209	ARG682	0.000	
3305	  CZ	11.048	-13.268	16.136	C.2	209	ARG682	0.000	
3306	 NH1	9.738	-13.413	16.281	N.pl3	209	ARG682	0.000	
3307	 NH2	11.668	-12.253	16.723	N.4	209	ARG682	0.000	
3308	   H	12.596	-16.621	10.993	 H	209	ARG682	0.000	
3309	  HA	13.353	-18.413	13.158	 H	209	ARG682	0.000	
3310	 HB2	11.070	-17.888	14.035	 H	209	ARG682	0.000	
3311	 HB3	10.778	-16.925	12.567	 H	209	ARG682	0.000	
3312	 HG2	12.600	-15.423	13.164	 H	209	ARG682	0.000	
3313	 HG3	12.960	-16.407	14.604	 H	209	ARG682	0.000	
3314	 HD2	10.696	-15.943	15.468	 H	209	ARG682	0.000	
3315	 HD3	10.372	-14.927	14.043	 H	209	ARG682	0.000	
3316	  HE	12.733	-13.997	15.318	 H	209	ARG682	0.000	
3317	HH11	9.215	-12.752	16.837	 H	209	ARG682	0.000	
3318	HH12	9.263	-14.185	15.836	 H	209	ARG682	0.000	
3319	HH21	11.142	-11.593	17.278	 H	209	ARG682	0.000	
3320	HH22	12.665	-12.139	16.614	 H	209	ARG682	0.000	
3321	   N	11.770	-20.400	12.959	N.am	210	SER683	0.000	
3322	  CA	11.120	-21.675	12.685	C.3	210	SER683	0.000	
3323	   C	9.691	-21.448	12.211	C.2	210	SER683	0.000	
3324	   O	9.205	-22.142	11.319	O.2	210	SER683	0.000	
3325	  CB	11.126	-22.558	13.935	C.3	210	SER683	0.000	
3326	  OG	12.448	-22.824	14.367	O.3	210	SER683	0.000	
3327	   H	12.164	-20.239	13.875	 H	210	SER683	0.000	
3328	  HA	11.676	-22.183	11.896	 H	210	SER683	0.000	
3329	 HB2	10.630	-23.501	13.706	 H	210	SER683	0.000	
3330	 HB3	10.587	-22.048	14.733	 H	210	SER683	0.000	
3331	  HG	12.903	-23.272	13.650	 H	210	SER683	0.000	
3332	   N	9.025	-20.466	12.813	N.am	211	ASN684	0.000	
3333	  CA	7.655	-20.133	12.444	C.3	211	ASN684	0.000	
3334	   C	7.572	-19.369	11.129	C.2	211	ASN684	0.000	
3335	   O	6.743	-18.474	10.977	O.2	211	ASN684	0.000	
3336	  CB	6.974	-19.330	13.556	C.3	211	ASN684	0.000	
3337	  CG	7.673	-18.014	13.846	C.2	211	ASN684	0.000	
3338	 ND2	7.458	-17.488	15.046	N.pl3	211	ASN684	0.000	
3339	 OD1	8.391	-17.476	13.006	O.2	211	ASN684	0.000	
3340	   H	9.480	-19.938	13.544	 H	211	ASN684	0.000	
3341	  HA	7.132	-21.079	12.306	 H	211	ASN684	0.000	
3342	 HB2	6.969	-19.931	14.466	 H	211	ASN684	0.000	
3343	 HB3	5.947	-19.120	13.255	 H	211	ASN684	0.000	
3344	HD21	7.892	-16.611	15.298	 H	211	ASN684	0.000	
3345	HD22	6.861	-17.964	15.707	 H	211	ASN684	0.000	
3346	   N	8.443	-19.720	10.188	N.am	212	CYS685	0.000	
3347	  CA	8.429	-19.111	8.863	C.3	212	CYS685	0.000	
3348	   C	7.974	-20.130	7.826	C.2	212	CYS685	0.000	
3349	   O	8.635	-21.150	7.637	O.2	212	CYS685	0.000	
3350	  CB	9.816	-18.578	8.493	C.3	212	CYS685	0.000	
3351	  SG	9.904	-17.865	6.827	S.3	212	CYS685	0.000	
3352	   H	9.134	-20.427	10.397	 H	212	CYS685	0.000	
3353	  HA	7.731	-18.274	8.879	 H	212	CYS685	0.000	
3354	 HB2	10.528	-19.401	8.552	 H	212	CYS685	0.000	
3355	 HB3	10.092	-17.807	9.212	 H	212	CYS685	0.000	
3356	  HG	9.570	-18.794	5.927	 H	212	CYS685	0.000	
3357	   N	6.838	-19.865	7.159	N.am	213	PRO686	0.000	
3358	  CA	6.383	-20.794	6.122	C.3	213	PRO686	0.000	
3359	   C	7.518	-21.201	5.209	C.2	213	PRO686	0.000	
3360	   O	8.000	-20.394	4.428	O.2	213	PRO686	0.000	
3361	  CB	5.401	-19.954	5.327	C.3	213	PRO686	0.000	
3362	  CG	4.811	-19.037	6.333	C.3	213	PRO686	0.000	
3363	  CD	5.889	-18.754	7.359	C.3	213	PRO686	0.000	
3364	  HA	5.970	-21.711	6.541	 H	213	PRO686	0.000	
3365	 HB2	4.632	-20.581	4.876	 H	213	PRO686	0.000	
3366	 HB3	5.915	-19.393	4.547	 H	213	PRO686	0.000	
3367	 HG2	3.953	-19.509	6.812	 H	213	PRO686	0.000	
3368	 HG3	4.496	-18.110	5.855	 H	213	PRO686	0.000	
3369	 HD2	6.367	-17.792	7.170	 H	213	PRO686	0.000	
3370	 HD3	5.481	-18.764	8.369	 H	213	PRO686	0.000	
3371	   N	7.913	-22.459	5.278	N.am	214	LYS687	0.000	
3372	  CA	9.039	-22.919	4.491	C.3	214	LYS687	0.000	
3373	   C	8.700	-23.011	2.996	C.2	214	LYS687	0.000	
3374	   O	9.494	-23.514	2.196	O.2	214	LYS687	0.000	
3375	  CB	9.603	-24.220	5.066	C.3	214	LYS687	0.000	
3376	  CG	10.167	-24.042	6.484	C.3	214	LYS687	0.000	
3377	  CD	10.700	-25.355	7.046	C.3	214	LYS687	0.000	
3378	  CE	11.185	-25.237	8.482	C.3	214	LYS687	0.000	
3379	  NZ	11.579	-26.606	8.906	N.4	214	LYS687	0.000	
3380	   H	7.428	-23.105	5.884	 H	214	LYS687	0.000	
3381	  HA	9.831	-22.173	4.559	 H	214	LYS687	0.000	
3382	 HB2	10.401	-24.573	4.414	 H	214	LYS687	0.000	
3383	 HB3	8.805	-24.962	5.099	 H	214	LYS687	0.000	
3384	 HG2	9.375	-23.674	7.136	 H	214	LYS687	0.000	
3385	 HG3	10.979	-23.316	6.452	 H	214	LYS687	0.000	
3386	 HD2	11.532	-25.685	6.426	 H	214	LYS687	0.000	
3387	 HD3	9.902	-26.097	7.010	 H	214	LYS687	0.000	
3388	 HE2	10.385	-24.861	9.120	 H	214	LYS687	0.000	
3389	 HE3	12.041	-24.564	8.537	 H	214	LYS687	0.000	
3390	 HZ1	10.779	-27.220	8.851	 H	214	LYS687	0.000	
3391	 HZ2	11.918	-26.580	9.857	 H	214	LYS687	0.000	
3392	 HZ3	12.309	-26.950	8.298	 H	214	LYS687	0.000	
3393	   N	7.531	-22.493	2.625	N.am	215	ARG688	0.000	
3394	  CA	7.230	-22.243	1.225	C.3	215	ARG688	0.000	
3395	   C	7.752	-20.865	0.846	C.2	215	ARG688	0.000	
3396	   O	8.010	-20.591	-0.325	O.2	215	ARG688	0.000	
3397	  CB	5.726	-22.316	0.968	C.3	215	ARG688	0.000	
3398	  CG	5.125	-23.666	1.269	C.3	215	ARG688	0.000	
3399	  CD	4.489	-24.273	0.037	C.3	215	ARG688	0.000	
3400	  NE	3.091	-23.882	-0.062	N.pl3	215	ARG688	0.000	
3401	  CZ	2.468	-23.596	-1.199	C.2	215	ARG688	0.000	
3402	 NH1	3.121	-23.653	-2.351	N.pl3	215	ARG688	0.000	
3403	 NH2	1.189	-23.250	-1.176	N.4	215	ARG688	0.000	
3404	   H	6.842	-22.270	3.329	 H	215	ARG688	0.000	
3405	  HA	7.714	-23.008	0.617	 H	215	ARG688	0.000	
3406	 HB2	5.544	-22.084	-0.082	 H	215	ARG688	0.000	
3407	 HB3	5.233	-21.572	1.595	 H	215	ARG688	0.000	
3408	 HG2	4.364	-23.552	2.041	 H	215	ARG688	0.000	
3409	 HG3	5.910	-24.331	1.627	 H	215	ARG688	0.000	
3410	 HD2	4.554	-25.359	0.099	 H	215	ARG688	0.000	
3411	 HD3	5.021	-23.927	-0.849	 H	215	ARG688	0.000	
3412	  HE	2.557	-23.825	0.794	 H	215	ARG688	0.000	
3413	HH11	2.644	-23.432	-3.213	 H	215	ARG688	0.000	
3414	HH12	4.095	-23.918	-2.366	 H	215	ARG688	0.000	
3415	HH21	0.711	-23.028	-2.038	 H	215	ARG688	0.000	
3416	HH22	0.693	-23.207	-0.297	 H	215	ARG688	0.000	
3417	   N	7.883	-20.007	1.855	N.am	216	MET689	0.000	
3418	  CA	8.409	-18.653	1.716	C.3	216	MET689	0.000	
3419	   C	9.908	-18.679	1.456	C.2	216	MET689	0.000	
3420	   O	10.392	-18.076	0.503	O.2	216	MET689	0.000	
3421	  CB	8.144	-17.878	3.012	C.3	216	MET689	0.000	
3422	  CG	8.560	-16.420	2.990	C.3	216	MET689	0.000	
3423	  SD	7.531	-15.417	1.908	S.3	216	MET689	0.000	
3424	  CE	5.917	-15.651	2.638	C.3	216	MET689	0.000	
3425	   H	7.599	-20.311	2.775	 H	216	MET689	0.000	
3426	  HA	7.915	-18.171	0.873	 H	216	MET689	0.000	
3427	 HB2	8.688	-18.372	3.817	 H	216	MET689	0.000	
3428	 HB3	7.074	-17.921	3.217	 H	216	MET689	0.000	
3429	 HG2	9.592	-16.358	2.646	 H	216	MET689	0.000	
3430	 HG3	8.490	-16.023	4.003	 H	216	MET689	0.000	
3431	 HE1	5.177	-15.087	2.071	 H	216	MET689	0.000	
3432	 HE2	5.931	-15.299	3.669	 H	216	MET689	0.000	
3433	 HE3	5.660	-16.710	2.619	 H	216	MET689	0.000	
3434	   N	10.638	-19.390	2.310	N.am	217	LYS690	0.000	
3435	  CA	12.094	-19.420	2.231	C.3	217	LYS690	0.000	
3436	   C	12.566	-19.922	0.872	C.2	217	LYS690	0.000	
3437	   O	13.535	-19.405	0.317	O.2	217	LYS690	0.000	
3438	  CB	12.688	-20.271	3.353	C.3	217	LYS690	0.000	
3439	  CG	14.208	-20.282	3.369	C.3	217	LYS690	0.000	
3440	  CD	14.759	-21.054	4.559	C.3	217	LYS690	0.000	
3441	  CE	16.282	-21.097	4.527	C.3	217	LYS690	0.000	
3442	  NZ	16.877	-21.835	5.680	N.4	217	LYS690	0.000	
3443	   H	10.173	-19.923	3.031	 H	217	LYS690	0.000	
3444	  HA	12.448	-18.396	2.352	 H	217	LYS690	0.000	
3445	 HB2	12.338	-21.296	3.230	 H	217	LYS690	0.000	
3446	 HB3	12.336	-19.878	4.307	 H	217	LYS690	0.000	
3447	 HG2	14.567	-19.254	3.420	 H	217	LYS690	0.000	
3448	 HG3	14.567	-20.747	2.451	 H	217	LYS690	0.000	
3449	 HD2	14.373	-22.073	4.532	 H	217	LYS690	0.000	
3450	 HD3	14.436	-20.567	5.480	 H	217	LYS690	0.000	
3451	 HE2	16.658	-20.074	4.540	 H	217	LYS690	0.000	
3452	 HE3	16.595	-21.587	3.604	 H	217	LYS690	0.000	
3453	 HZ1	16.596	-21.393	6.544	 H	217	LYS690	0.000	
3454	 HZ2	17.884	-21.821	5.606	 H	217	LYS690	0.000	
3455	 HZ3	16.553	-22.792	5.670	 H	217	LYS690	0.000	
3456	   N	11.881	-20.930	0.342	N.am	218	ARG691	0.000	
3457	  CA	12.161	-21.398	-1.008	C.3	218	ARG691	0.000	
3458	   C	12.020	-20.238	-1.983	C.2	218	ARG691	0.000	
3459	   O	12.860	-20.041	-2.859	O.2	218	ARG691	0.000	
3460	  CB	11.196	-22.511	-1.409	C.3	218	ARG691	0.000	
3461	  CG	11.527	-23.149	-2.748	C.3	218	ARG691	0.000	
3462	  CD	10.335	-23.896	-3.317	C.3	218	ARG691	0.000	
3463	  NE	9.404	-24.300	-2.268	N.pl3	218	ARG691	0.000	
3464	  CZ	9.606	-25.320	-1.440	C.2	218	ARG691	0.000	
3465	 NH1	10.716	-26.039	-1.531	N.pl3	218	ARG691	0.000	
3466	 NH2	8.702	-25.613	-0.516	N.4	218	ARG691	0.000	
3467	   H	11.155	-21.377	0.883	 H	218	ARG691	0.000	
3468	  HA	13.177	-21.791	-1.035	 H	218	ARG691	0.000	
3469	 HB2	10.191	-22.093	-1.465	 H	218	ARG691	0.000	
3470	 HB3	11.224	-23.285	-0.642	 H	218	ARG691	0.000	
3471	 HG2	12.352	-23.848	-2.614	 H	218	ARG691	0.000	
3472	 HG3	11.823	-22.368	-3.449	 H	218	ARG691	0.000	
3473	 HD2	10.690	-24.786	-3.836	 H	218	ARG691	0.000	
3474	 HD3	9.814	-23.247	-4.021	 H	218	ARG691	0.000	
3475	  HE	8.550	-23.770	-2.164	 H	218	ARG691	0.000	
3476	HH11	10.872	-26.809	-0.897	 H	218	ARG691	0.000	
3477	HH12	11.405	-25.817	-2.235	 H	218	ARG691	0.000	
3478	HH21	8.860	-26.383	0.117	 H	218	ARG691	0.000	
3479	HH22	7.856	-25.066	-0.446	 H	218	ARG691	0.000	
3480	   N	10.947	-19.472	-1.820	N.am	219	LEU692	0.000	
3481	  CA	10.685	-18.320	-2.672	C.3	219	LEU692	0.000	
3482	   C	11.700	-17.212	-2.408	C.2	219	LEU692	0.000	
3483	   O	12.199	-16.579	-3.338	O.2	219	LEU692	0.000	
3484	  CB	9.263	-17.803	-2.446	C.3	219	LEU692	0.000	
3485	  CG	8.822	-16.612	-3.298	C.3	219	LEU692	0.000	
3486	 CD1	8.950	-16.924	-4.780	C.3	219	LEU692	0.000	
3487	 CD2	7.399	-16.224	-2.956	C.3	219	LEU692	0.000	
3488	   H	10.293	-19.695	-1.083	 H	219	LEU692	0.000	
3489	  HA	10.783	-18.633	-3.711	 H	219	LEU692	0.000	
3490	 HB2	9.180	-17.509	-1.400	 H	219	LEU692	0.000	
3491	 HB3	8.577	-18.625	-2.649	 H	219	LEU692	0.000	
3492	  HG	9.478	-15.770	-3.075	 H	219	LEU692	0.000	
3493	HD11	8.303	-17.764	-5.032	 H	219	LEU692	0.000	
3494	HD12	9.985	-17.181	-5.009	 H	219	LEU692	0.000	
3495	HD13	8.655	-16.051	-5.362	 H	219	LEU692	0.000	
3496	HD21	6.733	-17.059	-3.175	 H	219	LEU692	0.000	
3497	HD22	7.105	-15.359	-3.551	 H	219	LEU692	0.000	
3498	HD23	7.334	-15.976	-1.897	 H	219	LEU692	0.000	
3499	   N	11.999	-16.986	-1.133	N.am	220	MET693	0.000	
3500	  CA	12.999	-16.002	-0.737	C.3	220	MET693	0.000	
3501	   C	14.332	-16.307	-1.406	C.2	220	MET693	0.000	
3502	   O	14.917	-15.454	-2.070	O.2	220	MET693	0.000	
3503	  CB	13.168	-16.008	0.782	C.3	220	MET693	0.000	
3504	  CG	14.217	-15.036	1.290	C.3	220	MET693	0.000	
3505	  SD	14.480	-15.171	3.068	S.3	220	MET693	0.000	
3506	  CE	12.797	-15.031	3.659	C.3	220	MET693	0.000	
3507	   H	11.518	-17.511	-0.416	 H	220	MET693	0.000	
3508	  HA	12.661	-15.016	-1.056	 H	220	MET693	0.000	
3509	 HB2	13.455	-17.013	1.091	 H	220	MET693	0.000	
3510	 HB3	12.212	-15.747	1.235	 H	220	MET693	0.000	
3511	 HG2	13.893	-14.021	1.061	 H	220	MET693	0.000	
3512	 HG3	15.159	-15.240	0.781	 H	220	MET693	0.000	
3513	 HE1	12.787	-15.096	4.747	 H	220	MET693	0.000	
3514	 HE2	12.197	-15.840	3.241	 H	220	MET693	0.000	
3515	 HE3	12.381	-14.073	3.348	 H	220	MET693	0.000	
3516	   N	14.803	-17.536	-1.224	N.am	221	ALA694	0.000	
3517	  CA	16.059	-17.974	-1.819	C.3	221	ALA694	0.000	
3518	   C	15.996	-17.899	-3.340	C.2	221	ALA694	0.000	
3519	   O	17.009	-17.679	-4.004	O.2	221	ALA694	0.000	
3520	  CB	16.396	-19.382	-1.367	C.3	221	ALA694	0.000	
3521	   H	14.276	-18.185	-0.658	 H	221	ALA694	0.000	
3522	  HA	16.850	-17.304	-1.482	 H	221	ALA694	0.000	
3523	 HB1	15.614	-20.066	-1.696	 H	221	ALA694	0.000	
3524	 HB2	16.465	-19.407	-0.279	 H	221	ALA694	0.000	
3525	 HB3	17.349	-19.684	-1.799	 H	221	ALA694	0.000	
3526	   N	14.799	-18.092	-3.887	N.am	222	GLU695	0.000	
3527	  CA	14.588	-18.015	-5.329	C.3	222	GLU695	0.000	
3528	   C	14.778	-16.594	-5.852	C.2	222	GLU695	0.000	
3529	   O	15.252	-16.393	-6.971	O.2	222	GLU695	0.000	
3530	  CB	13.195	-18.530	-5.698	C.3	222	GLU695	0.000	
3531	  CG	13.123	-20.032	-5.909	C.3	222	GLU695	0.000	
3532	  CD	13.906	-20.483	-7.127	C.2	222	GLU695	0.000	
3533	 OE1	14.676	-21.459	-7.012	O.co2	222	GLU695	0.000	
3534	 OE2	13.756	-19.855	-8.197	O.co2	222	GLU695	0.000	
3535	   H	14.013	-18.297	-3.287	 H	222	GLU695	0.000	
3536	  HA	15.338	-18.649	-5.801	 H	222	GLU695	0.000	
3537	 HB2	12.882	-18.040	-6.620	 H	222	GLU695	0.000	
3538	 HB3	12.508	-18.264	-4.894	 H	222	GLU695	0.000	
3539	 HG2	12.079	-20.317	-6.038	 H	222	GLU695	0.000	
3540	 HG3	13.529	-20.529	-5.028	 H	222	GLU695	0.000	
3541	   N	14.401	-15.613	-5.038	N.am	223	CYS696	0.000	
3542	  CA	14.557	-14.209	-5.402	C.3	223	CYS696	0.000	
3543	   C	15.965	-13.714	-5.083	C.2	223	CYS696	0.000	
3544	   O	16.446	-12.753	-5.681	O.2	223	CYS696	0.000	
3545	  CB	13.523	-13.347	-4.672	C.3	223	CYS696	0.000	
3546	  SG	11.799	-13.755	-5.038	S.3	223	CYS696	0.000	
3547	   H	13.996	-15.846	-4.143	 H	223	CYS696	0.000	
3548	  HA	14.396	-14.123	-6.477	 H	223	CYS696	0.000	
3549	 HB2	13.691	-12.307	-4.952	 H	223	CYS696	0.000	
3550	 HB3	13.679	-13.465	-3.600	 H	223	CYS696	0.000	
3551	  HG	11.577	-13.620	-6.348	 H	223	CYS696	0.000	
3552	   N	16.620	-14.381	-4.137	N.am	224	LEU697	0.000	
3553	  CA	17.963	-14.000	-3.710	C.3	224	LEU697	0.000	
3554	   C	19.052	-14.671	-4.543	C.2	224	LEU697	0.000	
3555	   O	20.222	-14.671	-4.159	O.2	224	LEU697	0.000	
3556	  CB	18.169	-14.329	-2.228	C.3	224	LEU697	0.000	
3557	  CG	17.474	-13.427	-1.211	C.3	224	LEU697	0.000	
3558	 CD1	17.776	-13.885	0.207	C.3	224	LEU697	0.000	
3559	 CD2	17.914	-11.991	-1.410	C.3	224	LEU697	0.000	
3560	   H	16.175	-15.176	-3.701	 H	224	LEU697	0.000	
3561	  HA	18.048	-12.924	-3.861	 H	224	LEU697	0.000	
3562	 HB2	19.239	-14.285	-2.028	 H	224	LEU697	0.000	
3563	 HB3	17.810	-15.345	-2.065	 H	224	LEU697	0.000	
3564	  HG	16.396	-13.491	-1.365	 H	224	LEU697	0.000	
3565	HD11	18.850	-13.830	0.385	 H	224	LEU697	0.000	
3566	HD12	17.439	-14.914	0.336	 H	224	LEU697	0.000	
3567	HD13	17.257	-13.240	0.915	 H	224	LEU697	0.000	
3568	HD21	18.991	-11.917	-1.258	 H	224	LEU697	0.000	
3569	HD22	17.401	-11.351	-0.692	 H	224	LEU697	0.000	
3570	HD23	17.667	-11.672	-2.423	 H	224	LEU697	0.000	
3571	   N	18.665	-15.240	-5.679	N.am	225	LYS698	0.000	
3572	  CA	19.613	-15.916	-6.562	C.3	225	LYS698	0.000	
3573	   C	20.724	-14.976	-7.028	C.2	225	LYS698	0.000	
3574	   O	20.459	-13.859	-7.472	O.2	225	LYS698	0.000	
3575	  CB	18.885	-16.507	-7.772	C.3	225	LYS698	0.000	
3576	  CG	18.136	-17.801	-7.486	C.3	225	LYS698	0.000	
3577	  CD	18.984	-19.011	-7.839	C.3	225	LYS698	0.000	
3578	  CE	18.327	-20.309	-7.398	C.3	225	LYS698	0.000	
3579	  NZ	18.366	-20.472	-5.919	N.4	225	LYS698	0.000	
3580	   H	17.690	-15.204	-5.940	 H	225	LYS698	0.000	
3581	  HA	20.076	-16.720	-5.990	 H	225	LYS698	0.000	
3582	 HB2	19.622	-16.705	-8.551	 H	225	LYS698	0.000	
3583	 HB3	18.166	-15.770	-8.131	 H	225	LYS698	0.000	
3584	 HG2	17.221	-17.821	-8.078	 H	225	LYS698	0.000	
3585	 HG3	17.884	-17.839	-6.426	 H	225	LYS698	0.000	
3586	 HD2	19.952	-18.920	-7.346	 H	225	LYS698	0.000	
3587	 HD3	19.128	-19.038	-8.919	 H	225	LYS698	0.000	
3588	 HE2	18.853	-21.145	-7.859	 H	225	LYS698	0.000	
3589	 HE3	17.288	-20.308	-7.726	 H	225	LYS698	0.000	
3590	 HZ1	19.326	-20.474	-5.605	 H	225	LYS698	0.000	
3591	 HZ2	17.927	-21.345	-5.665	 H	225	LYS698	0.000	
3592	 HZ3	17.871	-19.707	-5.483	 H	225	LYS698	0.000	
3593	   N	21.970	-15.434	-6.922	N.am	226	LYS699	0.000	
3594	  CA	23.107	-14.655	-7.401	C.3	226	LYS699	0.000	
3595	   C	22.938	-14.390	-8.889	C.2	226	LYS699	0.000	
3596	   O	23.224	-13.296	-9.378	O.2	226	LYS699	0.000	
3597	  CB	24.424	-15.404	-7.168	C.3	226	LYS699	0.000	
3598	  CG	24.726	-15.767	-5.717	C.3	226	LYS699	0.000	
3599	  CD	26.017	-16.580	-5.619	C.3	226	LYS699	0.000	
3600	  CE	26.309	-17.027	-4.193	C.3	226	LYS699	0.000	
3601	  NZ	26.603	-15.883	-3.288	N.4	226	LYS699	0.000	
3602	   H	22.131	-16.338	-6.503	 H	226	LYS699	0.000	
3603	  HA	23.143	-13.716	-6.849	 H	226	LYS699	0.000	
3604	 HB2	25.237	-14.775	-7.532	 H	226	LYS699	0.000	
3605	 HB3	24.392	-16.328	-7.745	 H	226	LYS699	0.000	
3606	 HG2	23.901	-16.356	-5.316	 H	226	LYS699	0.000	
3607	 HG3	24.835	-14.852	-5.134	 H	226	LYS699	0.000	
3608	 HD2	26.846	-15.967	-5.972	 H	226	LYS699	0.000	
3609	 HD3	25.923	-17.463	-6.251	 H	226	LYS699	0.000	
3610	 HE2	27.171	-17.694	-4.205	 H	226	LYS699	0.000	
3611	 HE3	25.441	-17.563	-3.809	 H	226	LYS699	0.000	
3612	 HZ1	27.406	-15.378	-3.633	 H	226	LYS699	0.000	
3613	 HZ2	26.797	-16.229	-2.359	 H	226	LYS699	0.000	
3614	 HZ3	25.804	-15.265	-3.256	 H	226	LYS699	0.000	
3615	   N	22.463	-15.406	-9.601	N.am	227	LYS700	0.000	
3616	  CA	22.300	-15.335	-11.045	C.3	227	LYS700	0.000	
3617	   C	20.951	-14.736	-11.422	C.2	227	LYS700	0.000	
3618	   O	19.899	-15.221	-11.007	O.2	227	LYS700	0.000	
3619	  CB	22.463	-16.723	-11.661	C.3	227	LYS700	0.000	
3620	  CG	23.622	-17.504	-11.063	C.3	227	LYS700	0.000	
3621	  CD	23.843	-18.825	-11.778	C.3	227	LYS700	0.000	
3622	  CE	24.982	-19.605	-11.136	C.3	227	LYS700	0.000	
3623	  NZ	25.272	-20.884	-11.845	N.4	227	LYS700	0.000	
3624	   H	22.206	-16.258	-9.123	 H	227	LYS700	0.000	
3625	  HA	23.075	-14.679	-11.442	 H	227	LYS700	0.000	
3626	 HB2	22.636	-16.610	-12.731	 H	227	LYS700	0.000	
3627	 HB3	21.544	-17.285	-11.499	 H	227	LYS700	0.000	
3628	 HG2	23.407	-17.704	-10.013	 H	227	LYS700	0.000	
3629	 HG3	24.529	-16.905	-11.141	 H	227	LYS700	0.000	
3630	 HD2	24.089	-18.629	-12.822	 H	227	LYS700	0.000	
3631	 HD3	22.930	-19.418	-11.725	 H	227	LYS700	0.000	
3632	 HE2	24.712	-19.831	-10.104	 H	227	LYS700	0.000	
3633	 HE3	25.880	-18.987	-11.149	 H	227	LYS700	0.000	
3634	 HZ1	24.447	-21.467	-11.839	 H	227	LYS700	0.000	
3635	 HZ2	26.027	-21.365	-11.376	 H	227	LYS700	0.000	
3636	 HZ3	25.539	-20.687	-12.799	 H	227	LYS700	0.000	
3637	   N	21.009	-13.677	-12.219	N.am	228	ARG701	0.000	
3638	  CA	19.840	-12.910	-12.627	C.3	228	ARG701	0.000	
3639	   C	18.684	-13.752	-13.173	C.2	228	ARG701	0.000	
3640	   O	17.543	-13.619	-12.728	O.2	228	ARG701	0.000	
3641	  CB	20.260	-11.883	-13.678	C.3	228	ARG701	0.000	
3642	  CG	19.133	-11.435	-14.575	C.3	228	ARG701	0.000	
3643	  CD	19.663	-10.754	-15.815	C.3	228	ARG701	0.000	
3644	  NE	20.280	-9.471	-15.508	N.pl3	228	ARG701	0.000	
3645	  CZ	20.650	-8.587	-16.427	C.2	228	ARG701	0.000	
3646	 NH1	20.462	-8.851	-17.712	N.pl3	228	ARG701	0.000	
3647	 NH2	21.204	-7.441	-16.061	N.4	228	ARG701	0.000	
3648	   H	21.913	-13.387	-12.562	 H	228	ARG701	0.000	
3649	  HA	19.458	-12.432	-11.725	 H	228	ARG701	0.000	
3650	 HB2	21.039	-12.325	-14.299	 H	228	ARG701	0.000	
3651	 HB3	20.658	-11.008	-13.163	 H	228	ARG701	0.000	
3652	 HG2	18.500	-10.736	-14.028	 H	228	ARG701	0.000	
3653	 HG3	18.546	-12.304	-14.869	 H	228	ARG701	0.000	
3654	 HD2	18.838	-10.592	-16.508	 H	228	ARG701	0.000	
3655	 HD3	20.408	-11.401	-16.281	 H	228	ARG701	0.000	
3656	  HE	20.436	-9.239	-14.537	 H	228	ARG701	0.000	
3657	HH11	20.742	-8.178	-18.412	 H	228	ARG701	0.000	
3658	HH12	20.040	-9.725	-17.992	 H	228	ARG701	0.000	
3659	HH21	21.484	-6.769	-16.761	 H	228	ARG701	0.000	
3660	HH22	21.347	-7.240	-15.082	 H	228	ARG701	0.000	
3661	   N	18.991	-14.612	-14.140	N.am	229	ASP702	0.000	
3662	  CA	17.968	-15.342	-14.887	C.3	229	ASP702	0.000	
3663	   C	17.361	-16.507	-14.109	C.2	229	ASP702	0.000	
3664	   O	16.378	-17.106	-14.544	O.2	229	ASP702	0.000	
3665	  CB	18.533	-15.835	-16.223	C.3	229	ASP702	0.000	
3666	  CG	18.818	-14.700	-17.185	C.2	229	ASP702	0.000	
3667	 OD1	18.461	-13.548	-16.860	O.co2	229	ASP702	0.000	
3668	 OD2	19.393	-14.958	-18.262	O.co2	229	ASP702	0.000	
3669	   H	19.963	-14.767	-14.365	 H	229	ASP702	0.000	
3670	  HA	17.157	-14.636	-15.067	 H	229	ASP702	0.000	
3671	 HB2	17.810	-16.509	-16.681	 H	229	ASP702	0.000	
3672	 HB3	19.461	-16.373	-16.032	 H	229	ASP702	0.000	
3673	   N	17.948	-16.819	-12.957	N.am	230	GLU703	0.000	
3674	  CA	17.443	-17.891	-12.106	C.3	230	GLU703	0.000	
3675	   C	16.370	-17.397	-11.133	C.2	230	GLU703	0.000	
3676	   O	15.981	-18.114	-10.210	O.2	230	GLU703	0.000	
3677	  CB	18.590	-18.552	-11.332	C.3	230	GLU703	0.000	
3678	  CG	19.546	-19.359	-12.200	C.3	230	GLU703	0.000	
3679	  CD	20.607	-20.094	-11.394	C.2	230	GLU703	0.000	
3680	 OE1	21.419	-20.817	-12.006	O.co2	230	GLU703	0.000	
3681	 OE2	20.630	-19.952	-10.153	O.co2	230	GLU703	0.000	
3682	   H	18.763	-16.300	-12.664	 H	230	GLU703	0.000	
3683	  HA	16.981	-18.629	-12.762	 H	230	GLU703	0.000	
3684	 HB2	18.159	-19.219	-10.586	 H	230	GLU703	0.000	
3685	 HB3	19.161	-17.769	-10.832	 H	230	GLU703	0.000	
3686	 HG2	20.045	-18.680	-12.892	 H	230	GLU703	0.000	
3687	 HG3	18.969	-20.092	-12.763	 H	230	GLU703	0.000	
3688	   N	15.898	-16.171	-11.350	N.am	231	ARG704	0.000	
3689	  CA	14.888	-15.562	-10.488	C.3	231	ARG704	0.000	
3690	   C	13.503	-15.615	-11.125	C.2	231	ARG704	0.000	
3691	   O	13.357	-15.415	-12.331	O.2	231	ARG704	0.000	
3692	  CB	15.250	-14.111	-10.174	C.3	231	ARG704	0.000	
3693	  CG	16.590	-13.930	-9.492	C.3	231	ARG704	0.000	
3694	  CD	16.768	-12.485	-9.073	C.3	231	ARG704	0.000	
3695	  NE	18.059	-12.239	-8.440	N.pl3	231	ARG704	0.000	
3696	  CZ	19.000	-11.447	-8.945	C.2	231	ARG704	0.000	
3697	 NH1	18.794	-10.818	-10.093	N.pl3	231	ARG704	0.000	
3698	 NH2	20.144	-11.280	-8.298	N.4	231	ARG704	0.000	
3699	   H	16.250	-15.644	-12.137	 H	231	ARG704	0.000	
3700	  HA	14.864	-16.138	-9.563	 H	231	ARG704	0.000	
3701	 HB2	14.479	-13.701	-9.523	 H	231	ARG704	0.000	
3702	 HB3	15.268	-13.554	-11.111	 H	231	ARG704	0.000	
3703	 HG2	17.387	-14.206	-10.183	 H	231	ARG704	0.000	
3704	 HG3	16.635	-14.570	-8.611	 H	231	ARG704	0.000	
3705	 HD2	15.979	-12.226	-8.367	 H	231	ARG704	0.000	
3706	 HD3	16.687	-11.852	-9.957	 H	231	ARG704	0.000	
3707	  HE	18.251	-12.701	-7.563	 H	231	ARG704	0.000	
3708	HH11	19.509	-10.213	-10.472	 H	231	ARG704	0.000	
3709	HH12	17.923	-10.943	-10.589	 H	231	ARG704	0.000	
3710	HH21	20.856	-10.674	-8.680	 H	231	ARG704	0.000	
3711	HH22	20.303	-11.758	-7.423	 H	231	ARG704	0.000	
3712	   N	12.481	-15.899	-10.307	N.am	232	PRO705	0.000	
3713	  CA	11.091	-15.977	-10.764	C.3	232	PRO705	0.000	
3714	   C	10.484	-14.589	-10.921	C.2	232	PRO705	0.000	
3715	   O	10.757	-13.713	-10.102	O.2	232	PRO705	0.000	
3716	  CB	10.389	-16.730	-9.623	C.3	232	PRO705	0.000	
3717	  CG	11.492	-17.335	-8.804	C.3	232	PRO705	0.000	
3718	  CD	12.630	-16.384	-8.928	C.3	232	PRO705	0.000	
3719	  HA	10.996	-16.462	-11.735	 H	232	PRO705	0.000	
3720	 HB2	9.740	-17.509	-10.023	 H	232	PRO705	0.000	
3721	 HB3	9.799	-16.041	-9.018	 H	232	PRO705	0.000	
3722	 HG2	11.766	-18.315	-9.195	 H	232	PRO705	0.000	
3723	 HG3	11.186	-17.432	-7.762	 H	232	PRO705	0.000	
3724	 HD2	12.543	-15.569	-8.210	 H	232	PRO705	0.000	
3725	 HD3	13.585	-16.891	-8.789	 H	232	PRO705	0.000	
3726	   N	9.682	-14.389	-11.963	N.am	233	SER706	0.000	
3727	  CA	9.022	-13.103	-12.165	C.3	233	SER706	0.000	
3728	   C	8.030	-12.829	-11.037	C.2	233	SER706	0.000	
3729	   O	7.680	-13.729	-10.275	O.2	233	SER706	0.000	
3730	  CB	8.320	-13.052	-13.526	C.3	233	SER706	0.000	
3731	  OG	7.271	-14.002	-13.608	O.3	233	SER706	0.000	
3732	   H	9.528	-15.137	-12.624	 H	233	SER706	0.000	
3733	  HA	9.785	-12.325	-12.152	 H	233	SER706	0.000	
3734	 HB2	9.050	-13.263	-14.308	 H	233	SER706	0.000	
3735	 HB3	7.907	-12.055	-13.674	 H	233	SER706	0.000	
3736	  HG	7.656	-14.872	-13.475	 H	233	SER706	0.000	
3737	   N	7.589	-11.580	-10.932	N.am	234	PHE707	0.000	
3738	  CA	6.664	-11.186	-9.874	C.3	234	PHE707	0.000	
3739	   C	5.279	-11.828	-9.985	C.2	234	PHE707	0.000	
3740	   O	4.654	-12.117	-8.966	O.2	234	PHE707	0.000	
3741	  CB	6.546	-9.661	-9.780	C.3	234	PHE707	0.000	
3742	  CG	7.460	-9.048	-8.756	C.2	234	PHE707	0.000	
3743	 CD1	7.267	-9.291	-7.405	C.2	234	PHE707	0.000	
3744	 CD2	8.505	-8.224	-9.141	C.2	234	PHE707	0.000	
3745	 CE1	8.105	-8.729	-6.457	C.2	234	PHE707	0.000	
3746	 CE2	9.345	-7.657	-8.196	C.2	234	PHE707	0.000	
3747	  CZ	9.144	-7.910	-6.854	C.2	234	PHE707	0.000	
3748	   H	7.899	-10.889	-11.599	 H	234	PHE707	0.000	
3749	  HA	7.100	-11.568	-8.951	 H	234	PHE707	0.000	
3750	 HB2	5.518	-9.411	-9.518	 H	234	PHE707	0.000	
3751	 HB3	6.786	-9.237	-10.754	 H	234	PHE707	0.000	
3752	 HD1	6.454	-9.927	-7.089	 H	234	PHE707	0.000	
3753	 HD2	8.668	-8.022	-10.189	 H	234	PHE707	0.000	
3754	 HE1	7.945	-8.930	-5.408	 H	234	PHE707	0.000	
3755	 HE2	10.157	-7.017	-8.509	 H	234	PHE707	0.000	
3756	  HZ	9.798	-7.469	-6.116	 H	234	PHE707	0.000	
3757	   N	4.785	-12.042	-11.218	N.am	235	PRO708	0.000	
3758	  CA	3.533	-12.796	-11.322	C.3	235	PRO708	0.000	
3759	   C	3.658	-14.124	-10.582	C.2	235	PRO708	0.000	
3760	   O	2.762	-14.501	-9.825	O.2	235	PRO708	0.000	
3761	  CB	3.396	-13.034	-12.828	C.3	235	PRO708	0.000	
3762	  CG	4.105	-11.879	-13.448	C.3	235	PRO708	0.000	
3763	  CD	5.254	-11.559	-12.529	C.3	235	PRO708	0.000	
3764	  HA	2.676	-12.279	-10.890	 H	235	PRO708	0.000	
3765	 HB2	2.347	-13.047	-13.123	 H	235	PRO708	0.000	
3766	 HB3	3.866	-13.974	-13.115	 H	235	PRO708	0.000	
3767	 HG2	3.435	-11.023	-13.530	 H	235	PRO708	0.000	
3768	 HG3	4.474	-12.148	-14.437	 H	235	PRO708	0.000	
3769	 HD2	6.158	-12.084	-12.837	 H	235	PRO708	0.000	
3770	 HD3	5.446	-10.487	-12.504	 H	235	PRO708	0.000	
3771	   N	4.774	-14.815	-10.797	N.am	236	ARG709	0.000	
3772	  CA	5.057	-16.063	-10.100	C.3	236	ARG709	0.000	
3773	   C	5.151	-15.830	-8.594	C.2	236	ARG709	0.000	
3774	   O	4.551	-16.558	-7.806	O.2	236	ARG709	0.000	
3775	  CB	6.364	-16.674	-10.608	C.3	236	ARG709	0.000	
3776	  CG	6.440	-16.867	-12.119	C.3	236	ARG709	0.000	
3777	  CD	5.627	-18.064	-12.593	C.3	236	ARG709	0.000	
3778	  NE	6.139	-18.597	-13.855	N.pl3	236	ARG709	0.000	
3779	  CZ	6.984	-19.620	-13.947	C.2	236	ARG709	0.000	
3780	 NH1	7.412	-20.230	-12.849	N.pl3	236	ARG709	0.000	
3781	 NH2	7.401	-20.035	-15.135	N.4	236	ARG709	0.000	
3782	   H	5.447	-14.464	-11.463	 H	236	ARG709	0.000	
3783	  HA	4.238	-16.754	-10.299	 H	236	ARG709	0.000	
3784	 HB2	6.487	-17.649	-10.136	 H	236	ARG709	0.000	
3785	 HB3	7.182	-16.019	-10.309	 H	236	ARG709	0.000	
3786	 HG2	7.482	-17.018	-12.400	 H	236	ARG709	0.000	
3787	 HG3	6.059	-15.970	-12.606	 H	236	ARG709	0.000	
3788	 HD2	4.591	-17.755	-12.733	 H	236	ARG709	0.000	
3789	 HD3	5.673	-18.846	-11.834	 H	236	ARG709	0.000	
3790	  HE	5.830	-18.160	-14.711	 H	236	ARG709	0.000	
3791	HH11	8.053	-21.008	-12.920	 H	236	ARG709	0.000	
3792	HH12	7.098	-19.917	-11.941	 H	236	ARG709	0.000	
3793	HH21	8.042	-20.813	-15.201	 H	236	ARG709	0.000	
3794	HH22	7.079	-19.574	-15.973	 H	236	ARG709	0.000	
3795	   N	5.911	-14.811	-8.204	N.am	237	ILE710	0.000	
3796	  CA	6.092	-14.477	-6.796	C.3	237	ILE710	0.000	
3797	   C	4.761	-14.145	-6.128	C.2	237	ILE710	0.000	
3798	   O	4.522	-14.514	-4.979	O.2	237	ILE710	0.000	
3799	  CB	7.038	-13.274	-6.626	C.3	237	ILE710	0.000	
3800	 CG1	8.285	-13.447	-7.493	C.3	237	ILE710	0.000	
3801	 CG2	7.411	-13.089	-5.165	C.3	237	ILE710	0.000	
3802	 CD1	9.279	-12.321	-7.357	C.3	237	ILE710	0.000	
3803	   H	6.377	-14.252	-8.903	 H	237	ILE710	0.000	
3804	  HA	6.528	-15.355	-6.319	 H	237	ILE710	0.000	
3805	  HB	6.517	-12.376	-6.957	 H	237	ILE710	0.000	
3806	HG12	7.974	-13.507	-8.536	 H	237	ILE710	0.000	
3807	HG13	8.777	-14.377	-7.207	 H	237	ILE710	0.000	
3808	HG21	7.934	-13.977	-4.808	 H	237	ILE710	0.000	
3809	HG22	6.507	-12.939	-4.575	 H	237	ILE710	0.000	
3810	HG23	8.060	-12.220	-5.063	 H	237	ILE710	0.000	
3811	HD11	8.804	-11.382	-7.639	 H	237	ILE710	0.000	
3812	HD12	10.132	-12.508	-8.009	 H	237	ILE710	0.000	
3813	HD13	9.619	-12.260	-6.323	 H	237	ILE710	0.000	
3814	   N	3.900	-13.439	-6.856	N.am	238	LEU711	0.000	
3815	  CA	2.587	-13.062	-6.344	C.3	238	LEU711	0.000	
3816	   C	1.708	-14.298	-6.191	C.2	238	LEU711	0.000	
3817	   O	1.184	-14.571	-5.112	O.2	238	LEU711	0.000	
3818	  CB	1.919	-12.045	-7.274	C.3	238	LEU711	0.000	
3819	  CG	0.547	-11.517	-6.850	C.3	238	LEU711	0.000	
3820	 CD1	0.613	-10.888	-5.466	C.3	238	LEU711	0.000	
3821	 CD2	0.006	-10.524	-7.871	C.3	238	LEU711	0.000	
3822	   H	4.162	-13.157	-7.789	 H	238	LEU711	0.000	
3823	  HA	2.716	-12.599	-5.366	 H	238	LEU711	0.000	
3824	 HB2	1.804	-12.516	-8.250	 H	238	LEU711	0.000	
3825	 HB3	2.588	-11.189	-7.361	 H	238	LEU711	0.000	
3826	  HG	-0.140	-12.363	-6.805	 H	238	LEU711	0.000	
3827	HD11	1.296	-10.038	-5.486	 H	238	LEU711	0.000	
3828	HD12	0.972	-11.625	-4.748	 H	238	LEU711	0.000	
3829	HD13	-0.380	-10.549	-5.173	 H	238	LEU711	0.000	
3830	HD21	0.676	-9.667	-7.935	 H	238	LEU711	0.000	
3831	HD22	-0.984	-10.189	-7.563	 H	238	LEU711	0.000	
3832	HD23	-0.061	-11.007	-8.846	 H	238	LEU711	0.000	
3833	   N	1.556	-15.045	-7.279	N.am	239	ALA712	0.000	
3834	  CA	0.796	-16.286	-7.255	C.3	239	ALA712	0.000	
3835	   C	1.284	-17.188	-6.131	C.2	239	ALA712	0.000	
3836	   O	0.487	-17.727	-5.365	O.2	239	ALA712	0.000	
3837	  CB	0.906	-17.000	-8.590	C.3	239	ALA712	0.000	
3838	   H	1.978	-14.743	-8.146	 H	239	ALA712	0.000	
3839	  HA	-0.252	-16.046	-7.076	 H	239	ALA712	0.000	
3840	 HB1	1.950	-17.248	-8.785	 H	239	ALA712	0.000	
3841	 HB2	0.534	-16.350	-9.382	 H	239	ALA712	0.000	
3842	 HB3	0.315	-17.915	-8.563	 H	239	ALA712	0.000	
3843	   N	2.599	-17.350	-6.036	N.am	240	GLU713	0.000	
3844	  CA	3.187	-18.187	-4.999	C.3	240	GLU713	0.000	
3845	   C	2.741	-17.758	-3.607	C.2	240	GLU713	0.000	
3846	   O	2.120	-18.533	-2.886	O.2	240	GLU713	0.000	
3847	  CB	4.711	-18.181	-5.100	C.3	240	GLU713	0.000	
3848	  CG	5.231	-18.870	-6.345	C.3	240	GLU713	0.000	
3849	  CD	4.801	-20.317	-6.418	C.2	240	GLU713	0.000	
3850	 OE1	4.738	-20.967	-5.354	O.co2	240	GLU713	0.000	
3851	 OE2	4.528	-20.804	-7.535	O.co2	240	GLU713	0.000	
3852	   H	3.203	-16.883	-6.696	 H	240	GLU713	0.000	
3853	  HA	2.830	-19.205	-5.159	 H	240	GLU713	0.000	
3854	 HB2	5.118	-18.690	-4.227	 H	240	GLU713	0.000	
3855	 HB3	5.053	-17.146	-5.109	 H	240	GLU713	0.000	
3856	 HG2	6.321	-18.827	-6.340	 H	240	GLU713	0.000	
3857	 HG3	4.851	-18.345	-7.221	 H	240	GLU713	0.000	
3858	   N	3.050	-16.521	-3.235	N.am	241	ILE714	0.000	
3859	  CA	2.698	-16.016	-1.913	C.3	241	ILE714	0.000	
3860	   C	1.190	-16.065	-1.666	C.2	241	ILE714	0.000	
3861	   O	0.742	-16.365	-0.559	O.2	241	ILE714	0.000	
3862	  CB	3.216	-14.582	-1.698	C.3	241	ILE714	0.000	
3863	 CG1	4.730	-14.533	-1.916	C.3	241	ILE714	0.000	
3864	 CG2	2.864	-14.090	-0.305	C.3	241	ILE714	0.000	
3865	 CD1	5.367	-13.226	-1.509	C.3	241	ILE714	0.000	
3866	   H	3.540	-15.918	-3.881	 H	241	ILE714	0.000	
3867	  HA	3.182	-16.674	-1.191	 H	241	ILE714	0.000	
3868	  HB	2.737	-13.925	-2.424	 H	241	ILE714	0.000	
3869	HG12	4.930	-14.697	-2.975	 H	241	ILE714	0.000	
3870	HG13	5.186	-15.333	-1.332	 H	241	ILE714	0.000	
3871	HG21	3.335	-14.734	0.437	 H	241	ILE714	0.000	
3872	HG22	1.782	-14.114	-0.174	 H	241	ILE714	0.000	
3873	HG23	3.222	-13.068	-0.179	 H	241	ILE714	0.000	
3874	HD11	4.924	-12.412	-2.082	 H	241	ILE714	0.000	
3875	HD12	6.439	-13.268	-1.706	 H	241	ILE714	0.000	
3876	HD13	5.199	-13.055	-0.446	 H	241	ILE714	0.000	
3877	   N	0.414	-15.776	-2.705	N.am	242	GLU715	0.000	
3878	  CA	-1.040	-15.782	-2.608	C.3	242	GLU715	0.000	
3879	   C	-1.537	-17.202	-2.364	C.2	242	GLU715	0.000	
3880	   O	-2.432	-17.433	-1.549	O.2	242	GLU715	0.000	
3881	  CB	-1.657	-15.226	-3.893	C.3	242	GLU715	0.000	
3882	  CG	-3.057	-14.654	-3.729	C.3	242	GLU715	0.000	
3883	  CD	-3.051	-13.162	-3.446	C.2	242	GLU715	0.000	
3884	 OE1	-3.010	-12.779	-2.258	O.co2	242	GLU715	0.000	
3885	 OE2	-3.088	-12.372	-4.412	O.co2	242	GLU715	0.000	
3886	   H	0.845	-15.544	-3.589	 H	242	GLU715	0.000	
3887	  HA	-1.341	-15.151	-1.772	 H	242	GLU715	0.000	
3888	 HB2	-1.703	-16.033	-4.624	 H	242	GLU715	0.000	
3889	 HB3	-1.007	-14.434	-4.266	 H	242	GLU715	0.000	
3890	 HG2	-3.547	-15.164	-2.900	 H	242	GLU715	0.000	
3891	 HG3	-3.617	-14.832	-4.647	 H	242	GLU715	0.000	
3892	   N	-0.945	-18.153	-3.080	N.am	243	GLU716	0.000	
3893	  CA	-1.280	-19.560	-2.911	C.3	243	GLU716	0.000	
3894	   C	-0.813	-20.112	-1.563	C.2	243	GLU716	0.000	
3895	   O	-1.543	-20.856	-0.913	O.2	243	GLU716	0.000	
3896	  CB	-0.717	-20.397	-4.062	C.3	243	GLU716	0.000	
3897	  CG	-1.514	-20.300	-5.359	C.3	243	GLU716	0.000	
3898	  CD	-0.824	-21.005	-6.510	C.2	243	GLU716	0.000	
3899	 OE1	0.420	-21.103	-6.481	O.co2	243	GLU716	0.000	
3900	 OE2	-1.524	-21.458	-7.442	O.co2	243	GLU716	0.000	
3901	   H	-0.244	-17.893	-3.758	 H	243	GLU716	0.000	
3902	  HA	-2.368	-19.631	-2.926	 H	243	GLU716	0.000	
3903	 HB2	-0.702	-21.441	-3.749	 H	243	GLU716	0.000	
3904	 HB3	0.301	-20.063	-4.261	 H	243	GLU716	0.000	
3905	 HG2	-1.638	-19.248	-5.616	 H	243	GLU716	0.000	
3906	 HG3	-2.492	-20.755	-5.204	 H	243	GLU716	0.000	
3907	   N	0.393	-19.755	-1.135	N.am	244	LEU717	0.000	
3908	  CA	0.863	-20.209	0.172	C.3	244	LEU717	0.000	
3909	   C	0.239	-19.382	1.290	C.2	244	LEU717	0.000	
3910	   O	0.570	-19.555	2.462	O.2	244	LEU717	0.000	
3911	  CB	2.390	-20.167	0.262	C.3	244	LEU717	0.000	
3912	  CG	3.058	-18.799	0.113	C.3	244	LEU717	0.000	
3913	 CD1	3.419	-18.204	1.472	C.3	244	LEU717	0.000	
3914	 CD2	4.289	-18.933	-0.770	C.3	244	LEU717	0.000	
3915	   H	0.984	-19.172	-1.710	 H	244	LEU717	0.000	
3916	  HA	0.548	-21.246	0.292	 H	244	LEU717	0.000	
3917	 HB2	2.783	-20.812	-0.523	 H	244	LEU717	0.000	
3918	 HB3	2.673	-20.566	1.236	 H	244	LEU717	0.000	
3919	  HG	2.353	-18.114	-0.359	 H	244	LEU717	0.000	
3920	HD11	4.125	-18.861	1.980	 H	244	LEU717	0.000	
3921	HD12	2.517	-18.104	2.075	 H	244	LEU717	0.000	
3922	HD13	3.872	-17.223	1.330	 H	244	LEU717	0.000	
3923	HD21	4.998	-19.617	-0.303	 H	244	LEU717	0.000	
3924	HD22	4.755	-17.955	-0.893	 H	244	LEU717	0.000	
3925	HD23	3.996	-19.322	-1.745	 H	244	LEU717	0.000	
3926	   N	-0.674	-18.488	0.920	N.am	245	ALA718	0.000	
3927	  CA	-1.304	-17.600	1.887	C.3	245	ALA718	0.000	
3928	   C	-2.626	-18.147	2.422	C.2	245	ALA718	0.000	
3929	   O	-2.891	-18.065	3.620	O.2	245	ALA718	0.000	
3930	  CB	-1.507	-16.221	1.285	C.3	245	ALA718	0.000	
3931	   H	-0.936	-18.425	-0.053	 H	245	ALA718	0.000	
3932	  HA	-0.626	-17.527	2.737	 H	245	ALA718	0.000	
3933	 HB1	-2.186	-16.293	0.434	 H	245	ALA718	0.000	
3934	 HB2	-0.548	-15.825	0.952	 H	245	ALA718	0.000	
3935	 HB3	-1.935	-15.556	2.035	 H	245	ALA718	0.000	
3936	   N	-3.449	-18.701	1.535	N.am	246	ARG719	0.000	
3937	  CA	-4.798	-19.153	1.895	C.3	246	ARG719	0.000	
3938	   C	-4.905	-19.729	3.308	C.2	246	ARG719	0.000	
3939	   O	-5.876	-19.469	4.019	O.2	246	ARG719	0.000	
3940	  CB	-5.328	-20.167	0.874	C.3	246	ARG719	0.000	
3941	  CG	-5.628	-19.582	-0.496	C.3	246	ARG719	0.000	
3942	  CD	-6.266	-20.616	-1.412	C.3	246	ARG719	0.000	
3943	  NE	-6.624	-20.064	-2.716	N.pl3	246	ARG719	0.000	
3944	  CZ	-7.178	-20.771	-3.696	C.2	246	ARG719	0.000	
3945	 NH1	-7.436	-22.059	-3.518	N.pl3	246	ARG719	0.000	
3946	 NH2	-7.474	-20.194	-4.852	N.4	246	ARG719	0.000	
3947	   H	-3.135	-18.814	0.582	 H	246	ARG719	0.000	
3948	  HA	-5.417	-18.256	1.879	 H	246	ARG719	0.000	
3949	 HB2	-6.248	-20.599	1.268	 H	246	ARG719	0.000	
3950	 HB3	-4.581	-20.951	0.753	 H	246	ARG719	0.000	
3951	 HG2	-4.697	-19.236	-0.945	 H	246	ARG719	0.000	
3952	 HG3	-6.311	-18.740	-0.381	 H	246	ARG719	0.000	
3953	 HD2	-7.168	-20.997	-0.934	 H	246	ARG719	0.000	
3954	 HD3	-5.561	-21.434	-1.560	 H	246	ARG719	0.000	
3955	  HE	-6.439	-19.085	-2.884	 H	246	ARG719	0.000	
3956	HH11	-7.857	-22.597	-4.262	 H	246	ARG719	0.000	
3957	HH12	-7.213	-22.502	-2.638	 H	246	ARG719	0.000	
3958	HH21	-7.894	-20.736	-5.594	 H	246	ARG719	0.000	
3959	HH22	-7.279	-19.213	-4.991	 H	246	ARG719	0.000	
3960	   N	-3.906	-20.509	3.707	N.am	247	GLU720	0.000	
3961	  CA	-3.884	-21.117	5.033	C.3	247	GLU720	0.000	
3962	   C	-4.197	-20.101	6.131	C.2	247	GLU720	0.000	
3963	   O	-3.311	-19.677	6.873	O.2	247	GLU720	0.000	
3964	  CB	-2.530	-21.783	5.294	C.3	247	GLU720	0.000	
3965	  CG	-2.176	-22.888	4.306	C.3	247	GLU720	0.000	
3966	  CD	-1.888	-22.362	2.911	C.2	247	GLU720	0.000	
3967	 OE1	-1.561	-21.163	2.779	O.co2	247	GLU720	0.000	
3968	 OE2	-1.981	-23.147	1.945	O.co2	247	GLU720	0.000	
3969	   H	-3.139	-20.686	3.073	 H	247	GLU720	0.000	
3970	  HA	-4.666	-21.876	5.055	 H	247	GLU720	0.000	
3971	 HB2	-2.549	-22.213	6.296	 H	247	GLU720	0.000	
3972	 HB3	-1.757	-21.017	5.242	 H	247	GLU720	0.000	
3973	 HG2	-3.012	-23.585	4.250	 H	247	GLU720	0.000	
3974	 HG3	-1.292	-23.410	4.671	 H	247	GLU720	0.000	
3975	  HC	-5.210	-19.751	6.258	 H	247	GLU720	0.000	
@<TRIPOS>BOND
1 1 2 1
2 1 12 1
3 1 13 1
4 1 14 1
5 2 3 1
6 2 5 1
7 2 9 1
8 3 4 2
9 3 15 1
10 5 6 1
11 5 10 1
12 5 11 1
13 6 7 2
14 6 8 1
15 15 16 1
16 15 29 1
17 16 17 1
18 16 19 1
19 16 30 1
20 17 18 2
21 17 39 1
22 19 20 1
23 19 31 1
24 19 32 1
25 20 21 2
26 20 22 1
27 21 25 1
28 21 33 1
29 22 23 2
30 22 24 1
31 23 26 1
32 24 27 2
33 24 35 1
34 23 25 1
35 25 34 1
36 26 28 2
37 26 36 1
38 27 28 1
39 27 37 1
40 28 38 1
41 39 40 1
42 39 48 1
43 40 41 1
44 40 43 1
45 40 49 1
46 41 42 2
47 41 54 1
48 43 44 1
49 43 50 1
50 43 51 1
51 44 45 1
52 44 52 1
53 44 53 1
54 45 46 2
55 45 47 1
56 54 55 1
57 54 62 1
58 55 56 1
59 55 58 1
60 55 63 1
61 56 57 2
62 56 73 1
63 58 59 1
64 58 60 1
65 58 64 1
66 59 61 1
67 59 65 1
68 59 66 1
69 60 67 1
70 60 68 1
71 60 69 1
72 61 70 1
73 61 71 1
74 61 72 1
75 73 74 1
76 73 79 1
77 74 75 1
78 74 77 1
79 74 80 1
80 75 76 2
81 75 87 1
82 77 78 1
83 77 81 1
84 77 82 1
85 78 79 1
86 78 83 1
87 78 84 1
88 79 85 1
89 79 86 1
90 87 88 1
91 87 95 1
92 88 89 1
93 88 91 1
94 88 96 1
95 89 90 2
96 89 99 1
97 91 92 1
98 91 97 1
99 91 98 1
100 92 93 2
101 92 94 1
102 99 100 1
103 99 103 1
104 100 101 1
105 100 104 1
106 100 105 1
107 101 102 2
108 101 106 1
109 106 107 1
110 106 115 1
111 107 108 1
112 107 110 1
113 107 116 1
114 108 109 2
115 108 123 1
116 110 111 1
117 110 117 1
118 110 118 1
119 111 112 1
120 111 119 1
121 111 120 1
122 112 113 1
123 112 114 2
124 113 121 1
125 113 122 1
126 123 124 1
127 123 131 1
128 124 125 1
129 124 127 1
130 124 132 1
131 125 126 2
132 125 142 1
133 127 128 1
134 127 129 1
135 127 133 1
136 128 130 1
137 128 134 1
138 128 135 1
139 129 136 1
140 129 137 1
141 129 138 1
142 130 139 1
143 130 140 1
144 130 141 1
145 142 143 1
146 142 149 1
147 143 144 1
148 143 146 1
149 143 150 1
150 144 145 2
151 144 156 1
152 146 147 1
153 146 148 1
154 146 151 1
155 147 153 1
156 147 154 1
157 147 155 1
158 148 152 1
159 156 157 1
160 156 163 1
161 157 158 1
162 157 160 1
163 157 164 1
164 158 159 2
165 158 172 1
166 160 161 1
167 160 162 1
168 160 165 1
169 161 166 1
170 161 167 1
171 161 168 1
172 162 169 1
173 162 170 1
174 162 171 1
175 172 173 1
176 172 176 1
177 173 174 1
178 173 177 1
179 173 178 1
180 174 175 2
181 174 179 1
182 179 180 1
183 179 188 1
184 180 181 1
185 180 183 1
186 180 189 1
187 181 182 2
188 181 196 1
189 183 184 1
190 183 190 1
191 183 191 1
192 184 185 1
193 184 192 1
194 184 193 1
195 185 186 1
196 185 187 2
197 186 194 1
198 186 195 1
199 196 197 1
200 196 207 1
201 197 198 1
202 197 200 1
203 197 208 1
204 198 199 2
205 198 220 1
206 200 201 1
207 200 209 1
208 200 210 1
209 201 202 1
210 201 211 1
211 201 212 1
212 202 203 1
213 202 213 1
214 202 214 1
215 203 204 1
216 203 215 1
217 204 205 2
218 204 206 1
219 205 216 1
220 205 217 1
221 206 218 1
222 206 219 1
223 220 221 1
224 220 228 1
225 221 222 1
226 221 224 1
227 221 229 1
228 222 223 2
229 222 239 1
230 224 225 1
231 224 226 1
232 224 230 1
233 225 227 1
234 225 231 1
235 225 232 1
236 226 233 1
237 226 234 1
238 226 235 1
239 227 236 1
240 227 237 1
241 227 238 1
242 239 240 1
243 239 243 1
244 240 241 1
245 240 244 1
246 240 245 1
247 241 242 2
248 241 246 1
249 246 247 1
250 246 252 1
251 247 248 1
252 247 250 1
253 247 253 1
254 248 249 2
255 248 257 1
256 250 251 1
257 250 254 1
258 250 255 1
259 251 256 1
260 257 258 1
261 257 261 1
262 258 259 1
263 258 262 1
264 258 263 1
265 259 260 2
266 259 264 1
267 264 265 1
268 264 270 1
269 265 266 1
270 265 268 1
271 265 271 1
272 266 267 2
273 266 275 1
274 268 269 1
275 268 272 1
276 268 273 1
277 269 274 1
278 275 276 1
279 275 286 1
280 276 277 1
281 276 279 1
282 276 287 1
283 277 278 2
284 277 295 1
285 279 280 1
286 279 288 1
287 279 289 1
288 280 281 2
289 280 282 1
290 281 283 1
291 281 290 1
292 282 284 2
293 282 291 1
294 283 285 2
295 283 292 1
296 284 285 1
297 284 293 1
298 285 294 1
299 295 296 1
300 295 299 1
301 296 297 1
302 296 300 1
303 296 301 1
304 297 298 2
305 297 302 1
306 302 303 1
307 302 309 1
308 303 304 1
309 303 306 1
310 303 310 1
311 304 305 2
312 304 316 1
313 306 307 1
314 306 308 1
315 306 311 1
316 307 313 1
317 307 314 1
318 307 315 1
319 308 312 1
320 316 317 1
321 316 323 1
322 317 318 1
323 317 320 1
324 317 324 1
325 318 319 2
326 318 332 1
327 320 321 1
328 320 322 1
329 320 325 1
330 321 326 1
331 321 327 1
332 321 328 1
333 322 329 1
334 322 330 1
335 322 331 1
336 332 333 1
337 332 344 1
338 333 334 1
339 333 336 1
340 333 345 1
341 334 335 2
342 334 353 1
343 336 337 1
344 336 346 1
345 336 347 1
346 337 338 2
347 337 339 1
348 338 340 1
349 338 348 1
350 339 341 2
351 339 349 1
352 340 342 2
353 340 350 1
354 341 342 1
355 341 351 1
356 342 343 1
357 343 352 1
358 353 354 1
359 353 362 1
360 354 355 1
361 354 357 1
362 354 363 1
363 355 356 2
364 355 375 1
365 357 358 1
366 357 364 1
367 357 365 1
368 358 359 1
369 358 366 1
370 358 367 1
371 359 360 1
372 359 368 1
373 359 369 1
374 360 361 1
375 360 370 1
376 360 371 1
377 361 372 1
378 361 373 1
379 361 374 1
380 375 376 1
381 375 379 1
382 376 377 1
383 376 380 1
384 376 381 1
385 377 378 2
386 377 382 1
387 382 383 1
388 382 391 1
389 383 384 1
390 383 386 1
391 383 392 1
392 384 385 2
393 384 404 1
394 386 387 1
395 386 393 1
396 386 394 1
397 387 388 1
398 387 395 1
399 387 396 1
400 388 389 1
401 388 397 1
402 388 398 1
403 389 390 1
404 389 399 1
405 389 400 1
406 390 401 1
407 390 402 1
408 390 403 1
409 404 405 1
410 404 418 1
411 405 406 1
412 405 408 1
413 405 419 1
414 406 407 2
415 406 428 1
416 408 409 1
417 408 420 1
418 408 421 1
419 409 410 2
420 409 411 1
421 410 414 1
422 410 422 1
423 411 412 2
424 411 413 1
425 412 415 1
426 413 416 2
427 413 424 1
428 412 414 1
429 414 423 1
430 415 417 2
431 415 425 1
432 416 417 1
433 416 426 1
434 417 427 1
435 428 429 1
436 428 438 1
437 429 430 1
438 429 432 1
439 429 439 1
440 430 431 2
441 430 445 1
442 432 433 1
443 432 440 1
444 432 441 1
445 433 434 2
446 433 435 1
447 434 437 1
448 434 442 1
449 435 436 2
450 436 437 1
451 436 443 1
452 437 444 1
453 445 446 1
454 445 449 1
455 446 447 1
456 446 450 1
457 446 451 1
458 447 448 2
459 447 452 1
460 452 453 1
461 452 460 1
462 453 454 1
463 453 456 1
464 453 461 1
465 454 455 2
466 454 464 1
467 456 457 1
468 456 462 1
469 456 463 1
470 457 458 2
471 457 459 1
472 464 465 1
473 464 471 1
474 465 466 1
475 465 468 1
476 465 472 1
477 466 467 2
478 466 480 1
479 468 469 1
480 468 470 1
481 468 473 1
482 469 474 1
483 469 475 1
484 469 476 1
485 470 477 1
486 470 478 1
487 470 479 1
488 480 481 1
489 480 485 1
490 481 482 1
491 481 484 1
492 481 486 1
493 482 483 2
494 482 490 1
495 484 487 1
496 484 488 1
497 484 489 1
498 490 491 1
499 490 497 1
500 491 492 1
501 491 494 1
502 491 498 1
503 492 493 2
504 492 506 1
505 494 495 1
506 494 496 1
507 494 499 1
508 495 500 1
509 495 501 1
510 495 502 1
511 496 503 1
512 496 504 1
513 496 505 1
514 506 507 1
515 506 515 1
516 507 508 1
517 507 510 1
518 507 516 1
519 508 509 2
520 508 528 1
521 510 511 1
522 510 517 1
523 510 518 1
524 511 512 1
525 511 519 1
526 511 520 1
527 512 513 1
528 512 521 1
529 512 522 1
530 513 514 1
531 513 523 1
532 513 524 1
533 514 525 1
534 514 526 1
535 514 527 1
536 528 529 1
537 528 536 1
538 529 530 1
539 529 532 1
540 529 537 1
541 530 531 2
542 530 545 1
543 532 533 1
544 532 538 1
545 532 539 1
546 533 534 1
547 533 540 1
548 533 541 1
549 534 535 1
550 535 542 1
551 535 543 1
552 535 544 1
553 545 546 1
554 545 553 1
555 546 547 1
556 546 549 1
557 546 554 1
558 547 548 2
559 547 564 1
560 549 550 1
561 549 555 1
562 549 556 1
563 550 551 1
564 550 552 1
565 550 557 1
566 551 558 1
567 551 559 1
568 551 560 1
569 552 561 1
570 552 562 1
571 552 563 1
572 564 565 1
573 564 572 1
574 565 566 1
575 565 568 1
576 565 573 1
577 566 567 2
578 566 578 1
579 568 569 1
580 568 574 1
581 568 575 1
582 569 570 1
583 569 571 2
584 570 576 1
585 570 577 1
586 578 579 1
587 578 585 1
588 579 580 1
589 579 582 1
590 579 586 1
591 580 581 2
592 580 594 1
593 582 583 1
594 582 584 1
595 582 587 1
596 583 588 1
597 583 589 1
598 583 590 1
599 584 591 1
600 584 592 1
601 584 593 1
602 594 595 1
603 594 601 1
604 595 596 1
605 595 598 1
606 595 602 1
607 596 597 2
608 596 608 1
609 598 599 1
610 598 600 1
611 598 603 1
612 599 605 1
613 599 606 1
614 599 607 1
615 600 604 1
616 608 609 1
617 608 613 1
618 609 610 1
619 609 612 1
620 609 614 1
621 610 611 2
622 610 618 1
623 612 615 1
624 612 616 1
625 612 617 1
626 618 619 1
627 618 624 1
628 619 620 1
629 619 622 1
630 619 625 1
631 620 621 2
632 620 632 1
633 622 623 1
634 622 626 1
635 622 627 1
636 623 624 1
637 623 628 1
638 623 629 1
639 624 630 1
640 624 631 1
641 632 633 1
642 632 639 1
643 633 634 1
644 633 636 1
645 633 640 1
646 634 635 2
647 634 646 1
648 636 637 1
649 636 638 1
650 636 641 1
651 637 643 1
652 637 644 1
653 637 645 1
654 638 642 1
655 646 647 1
656 646 652 1
657 647 648 1
658 647 650 1
659 647 653 1
660 648 649 2
661 648 660 1
662 650 651 1
663 650 654 1
664 650 655 1
665 651 652 1
666 651 656 1
667 651 657 1
668 652 658 1
669 652 659 1
670 660 661 1
671 660 669 1
672 661 662 1
673 661 664 1
674 661 670 1
675 662 663 2
676 662 677 1
677 664 665 1
678 664 671 1
679 664 672 1
680 665 666 1
681 665 673 1
682 665 674 1
683 666 667 1
684 666 668 2
685 667 675 1
686 667 676 1
687 677 678 1
688 677 686 1
689 678 679 1
690 678 681 1
691 678 687 1
692 679 680 2
693 679 694 1
694 681 682 1
695 681 688 1
696 681 689 1
697 682 683 1
698 682 690 1
699 682 691 1
700 683 684 1
701 683 685 2
702 684 692 1
703 684 693 1
704 694 695 1
705 694 702 1
706 695 696 1
707 695 698 1
708 695 703 1
709 696 697 2
710 696 713 1
711 698 699 1
712 698 704 1
713 698 705 1
714 699 700 1
715 699 701 1
716 699 706 1
717 700 707 1
718 700 708 1
719 700 709 1
720 701 710 1
721 701 711 1
722 701 712 1
723 713 714 1
724 713 722 1
725 714 715 1
726 714 717 1
727 714 723 1
728 715 716 2
729 715 730 1
730 717 718 1
731 717 724 1
732 717 725 1
733 718 719 1
734 718 726 1
735 718 727 1
736 719 720 1
737 719 721 2
738 720 728 1
739 720 729 1
740 730 731 1
741 730 735 1
742 731 732 1
743 731 734 1
744 731 736 1
745 732 733 2
746 732 740 1
747 734 737 1
748 734 738 1
749 734 739 1
750 740 741 1
751 740 751 1
752 741 742 1
753 741 744 1
754 741 752 1
755 742 743 2
756 742 760 1
757 744 745 1
758 744 753 1
759 744 754 1
760 745 746 2
761 745 747 1
762 746 748 1
763 746 755 1
764 747 749 2
765 747 756 1
766 748 750 2
767 748 757 1
768 749 750 1
769 749 758 1
770 750 759 1
771 760 761 1
772 760 769 1
773 761 762 1
774 761 764 1
775 761 770 1
776 762 763 2
777 762 782 1
778 764 765 1
779 764 771 1
780 764 772 1
781 765 766 1
782 765 773 1
783 765 774 1
784 766 767 1
785 766 775 1
786 766 776 1
787 767 768 1
788 767 777 1
789 767 778 1
790 768 779 1
791 768 780 1
792 768 781 1
793 782 783 1
794 782 790 1
795 783 784 1
796 783 786 1
797 783 791 1
798 784 785 2
799 784 796 1
800 786 787 1
801 786 792 1
802 786 793 1
803 787 788 1
804 787 789 2
805 788 794 1
806 788 795 1
807 796 797 1
808 796 805 1
809 797 798 1
810 797 800 1
811 797 806 1
812 798 799 2
813 798 811 1
814 800 801 1
815 800 807 1
816 800 808 1
817 801 802 1
818 801 809 1
819 801 810 1
820 802 803 2
821 802 804 1
822 811 812 1
823 811 818 1
824 812 813 1
825 812 815 1
826 812 819 1
827 813 814 2
828 813 827 1
829 815 816 1
830 815 817 1
831 815 820 1
832 816 821 1
833 816 822 1
834 816 823 1
835 817 824 1
836 817 825 1
837 817 826 1
838 827 828 1
839 827 831 1
840 828 829 1
841 828 832 1
842 828 833 1
843 829 830 2
844 829 834 1
845 834 835 1
846 834 841 1
847 835 836 1
848 835 838 1
849 835 842 1
850 836 837 2
851 836 850 1
852 838 839 1
853 838 840 1
854 838 843 1
855 839 844 1
856 839 845 1
857 839 846 1
858 840 847 1
859 840 848 1
860 840 849 1
861 850 851 1
862 850 858 1
863 851 852 1
864 851 854 1
865 851 859 1
866 852 853 2
867 852 869 1
868 854 855 1
869 854 860 1
870 854 861 1
871 855 856 1
872 855 857 1
873 855 862 1
874 856 863 1
875 856 864 1
876 856 865 1
877 857 866 1
878 857 867 1
879 857 868 1
880 869 870 1
881 869 880 1
882 870 871 1
883 870 873 1
884 870 881 1
885 871 872 2
886 871 893 1
887 873 874 1
888 873 882 1
889 873 883 1
890 874 875 1
891 874 884 1
892 874 885 1
893 875 876 1
894 875 886 1
895 875 887 1
896 876 877 1
897 876 888 1
898 877 878 2
899 877 879 1
900 878 889 1
901 878 890 1
902 879 891 1
903 879 892 1
904 893 894 1
905 893 902 1
906 894 895 1
907 894 897 1
908 894 903 1
909 895 896 2
910 895 915 1
911 897 898 1
912 897 904 1
913 897 905 1
914 898 899 1
915 898 906 1
916 898 907 1
917 899 900 1
918 899 908 1
919 899 909 1
920 900 901 1
921 900 910 1
922 900 911 1
923 901 912 1
924 901 913 1
925 901 914 1
926 915 916 1
927 915 922 1
928 916 917 1
929 916 919 1
930 916 923 1
931 917 918 2
932 917 929 1
933 919 920 1
934 919 921 1
935 919 924 1
936 920 926 1
937 920 927 1
938 920 928 1
939 921 925 1
940 929 930 1
941 929 940 1
942 930 931 1
943 930 933 1
944 930 941 1
945 931 932 2
946 931 953 1
947 933 934 1
948 933 942 1
949 933 943 1
950 934 935 1
951 934 944 1
952 934 945 1
953 935 936 1
954 935 946 1
955 935 947 1
956 936 937 1
957 936 948 1
958 937 938 2
959 937 939 1
960 938 949 1
961 938 950 1
962 939 951 1
963 939 952 1
964 953 954 1
965 953 963 1
966 954 955 1
967 954 957 1
968 954 964 1
969 955 956 2
970 955 970 1
971 957 958 1
972 957 965 1
973 957 966 1
974 958 959 2
975 958 960 1
976 959 962 1
977 959 967 1
978 960 961 2
979 961 962 1
980 961 968 1
981 962 969 1
982 970 971 1
983 970 977 1
984 971 972 1
985 971 974 1
986 971 978 1
987 972 973 2
988 972 986 1
989 974 975 1
990 974 976 1
991 974 979 1
992 975 980 1
993 975 981 1
994 975 982 1
995 976 983 1
996 976 984 1
997 976 985 1
998 986 987 1
999 986 994 1
1000 987 988 1
1001 987 990 1
1002 987 995 1
1003 988 989 2
1004 988 1000 1
1005 990 991 1
1006 990 996 1
1007 990 997 1
1008 991 992 1
1009 991 993 2
1010 992 998 1
1011 992 999 1
1012 1000 1001 1
1013 1000 1008 1
1014 1001 1002 1
1015 1001 1004 1
1016 1001 1009 1
1017 1002 1003 2
1018 1002 1019 1
1019 1004 1005 1
1020 1004 1006 1
1021 1004 1010 1
1022 1005 1007 1
1023 1005 1011 1
1024 1005 1012 1
1025 1006 1013 1
1026 1006 1014 1
1027 1006 1015 1
1028 1007 1016 1
1029 1007 1017 1
1030 1007 1018 1
1031 1019 1020 1
1032 1019 1027 1
1033 1020 1021 1
1034 1020 1023 1
1035 1020 1028 1
1036 1021 1022 2
1037 1021 1038 1
1038 1023 1024 1
1039 1023 1029 1
1040 1023 1030 1
1041 1024 1025 1
1042 1024 1026 1
1043 1024 1031 1
1044 1025 1032 1
1045 1025 1033 1
1046 1025 1034 1
1047 1026 1035 1
1048 1026 1036 1
1049 1026 1037 1
1050 1038 1039 1
1051 1038 1046 1
1052 1039 1040 1
1053 1039 1042 1
1054 1039 1047 1
1055 1040 1041 2
1056 1040 1057 1
1057 1042 1043 1
1058 1042 1048 1
1059 1042 1049 1
1060 1043 1044 1
1061 1043 1045 1
1062 1043 1050 1
1063 1044 1051 1
1064 1044 1052 1
1065 1044 1053 1
1066 1045 1054 1
1067 1045 1055 1
1068 1045 1056 1
1069 1057 1058 1
1070 1057 1068 1
1071 1058 1059 1
1072 1058 1061 1
1073 1058 1069 1
1074 1059 1060 2
1075 1059 1077 1
1076 1061 1062 1
1077 1061 1070 1
1078 1061 1071 1
1079 1062 1063 2
1080 1062 1064 1
1081 1063 1065 1
1082 1063 1072 1
1083 1064 1066 2
1084 1064 1073 1
1085 1065 1067 2
1086 1065 1074 1
1087 1066 1067 1
1088 1066 1075 1
1089 1067 1076 1
1090 1077 1078 1
1091 1077 1085 1
1092 1078 1079 1
1093 1078 1081 1
1094 1078 1086 1
1095 1079 1080 2
1096 1079 1094 1
1097 1081 1082 1
1098 1081 1087 1
1099 1081 1088 1
1100 1082 1083 1
1101 1082 1089 1
1102 1082 1090 1
1103 1083 1084 1
1104 1084 1091 1
1105 1084 1092 1
1106 1084 1093 1
1107 1094 1095 1
1108 1094 1098 1
1109 1095 1096 1
1110 1095 1099 1
1111 1095 1100 1
1112 1096 1097 2
1113 1096 1101 1
1114 1101 1102 1
1115 1101 1113 1
1116 1102 1103 1
1117 1102 1105 1
1118 1102 1114 1
1119 1103 1104 2
1120 1103 1122 1
1121 1105 1106 1
1122 1105 1115 1
1123 1105 1116 1
1124 1106 1107 2
1125 1106 1108 1
1126 1107 1109 1
1127 1107 1117 1
1128 1108 1110 2
1129 1108 1118 1
1130 1109 1111 2
1131 1109 1119 1
1132 1110 1111 1
1133 1110 1120 1
1134 1111 1112 1
1135 1112 1121 1
1136 1122 1123 1
1137 1122 1128 1
1138 1123 1124 1
1139 1123 1126 1
1140 1123 1129 1
1141 1124 1125 2
1142 1124 1133 1
1143 1126 1127 1
1144 1126 1130 1
1145 1126 1131 1
1146 1127 1132 1
1147 1133 1134 1
1148 1133 1140 1
1149 1134 1135 1
1150 1134 1137 1
1151 1134 1141 1
1152 1135 1136 2
1153 1135 1147 1
1154 1137 1138 1
1155 1137 1139 1
1156 1137 1142 1
1157 1138 1144 1
1158 1138 1145 1
1159 1138 1146 1
1160 1139 1143 1
1161 1147 1148 1
1162 1147 1152 1
1163 1148 1149 1
1164 1148 1151 1
1165 1148 1153 1
1166 1149 1150 2
1167 1149 1157 1
1168 1151 1154 1
1169 1151 1155 1
1170 1151 1156 1
1171 1157 1158 1
1172 1157 1163 1
1173 1158 1159 1
1174 1158 1161 1
1175 1158 1164 1
1176 1159 1160 2
1177 1159 1171 1
1178 1161 1162 1
1179 1161 1165 1
1180 1161 1166 1
1181 1162 1163 1
1182 1162 1167 1
1183 1162 1168 1
1184 1163 1169 1
1185 1163 1170 1
1186 1171 1172 1
1187 1171 1180 1
1188 1172 1173 1
1189 1172 1175 1
1190 1172 1181 1
1191 1173 1174 2
1192 1173 1188 1
1193 1175 1176 1
1194 1175 1182 1
1195 1175 1183 1
1196 1176 1177 1
1197 1176 1184 1
1198 1176 1185 1
1199 1177 1178 1
1200 1177 1179 2
1201 1178 1186 1
1202 1178 1187 1
1203 1188 1189 1
1204 1188 1196 1
1205 1189 1190 1
1206 1189 1192 1
1207 1189 1197 1
1208 1190 1191 2
1209 1190 1207 1
1210 1192 1193 1
1211 1192 1198 1
1212 1192 1199 1
1213 1193 1194 1
1214 1193 1195 1
1215 1193 1200 1
1216 1194 1201 1
1217 1194 1202 1
1218 1194 1203 1
1219 1195 1204 1
1220 1195 1205 1
1221 1195 1206 1
1222 1207 1208 1
1223 1207 1212 1
1224 1208 1209 1
1225 1208 1211 1
1226 1208 1213 1
1227 1209 1210 2
1228 1209 1217 1
1229 1211 1214 1
1230 1211 1215 1
1231 1211 1216 1
1232 1217 1218 1
1233 1217 1225 1
1234 1218 1219 1
1235 1218 1221 1
1236 1218 1226 1
1237 1219 1220 2
1238 1219 1236 1
1239 1221 1222 1
1240 1221 1223 1
1241 1221 1227 1
1242 1222 1224 1
1243 1222 1228 1
1244 1222 1229 1
1245 1223 1230 1
1246 1223 1231 1
1247 1223 1232 1
1248 1224 1233 1
1249 1224 1234 1
1250 1224 1235 1
1251 1236 1237 1
1252 1236 1243 1
1253 1237 1238 1
1254 1237 1240 1
1255 1237 1244 1
1256 1238 1239 2
1257 1238 1252 1
1258 1240 1241 1
1259 1240 1242 1
1260 1240 1245 1
1261 1241 1246 1
1262 1241 1247 1
1263 1241 1248 1
1264 1242 1249 1
1265 1242 1250 1
1266 1242 1251 1
1267 1252 1253 1
1268 1252 1259 1
1269 1253 1254 1
1270 1253 1256 1
1271 1253 1260 1
1272 1254 1255 2
1273 1254 1266 1
1274 1256 1257 1
1275 1256 1258 1
1276 1256 1261 1
1277 1257 1263 1
1278 1257 1264 1
1279 1257 1265 1
1280 1258 1262 1
1281 1266 1267 1
1282 1266 1275 1
1283 1267 1268 1
1284 1267 1270 1
1285 1267 1276 1
1286 1268 1269 2
1287 1268 1283 1
1288 1270 1271 1
1289 1270 1277 1
1290 1270 1278 1
1291 1271 1272 1
1292 1271 1279 1
1293 1271 1280 1
1294 1272 1273 1
1295 1272 1274 2
1296 1273 1281 1
1297 1273 1282 1
1298 1283 1284 1
1299 1283 1297 1
1300 1284 1285 1
1301 1284 1287 1
1302 1284 1298 1
1303 1285 1286 2
1304 1285 1307 1
1305 1287 1288 1
1306 1287 1299 1
1307 1287 1300 1
1308 1288 1289 2
1309 1288 1290 1
1310 1289 1293 1
1311 1289 1301 1
1312 1290 1291 2
1313 1290 1292 1
1314 1291 1294 1
1315 1292 1295 2
1316 1292 1303 1
1317 1291 1293 1
1318 1293 1302 1
1319 1294 1296 2
1320 1294 1304 1
1321 1295 1296 1
1322 1295 1305 1
1323 1296 1306 1
1324 1307 1308 1
1325 1307 1313 1
1326 1308 1309 1
1327 1308 1311 1
1328 1308 1314 1
1329 1309 1310 2
1330 1309 1318 1
1331 1311 1312 1
1332 1311 1315 1
1333 1311 1316 1
1334 1312 1317 1
1335 1318 1319 1
1336 1318 1327 1
1337 1319 1320 1
1338 1319 1322 1
1339 1319 1328 1
1340 1320 1321 2
1341 1320 1333 1
1342 1322 1323 1
1343 1322 1329 1
1344 1322 1330 1
1345 1323 1324 1
1346 1323 1331 1
1347 1323 1332 1
1348 1324 1325 2
1349 1324 1326 1
1350 1333 1334 1
1351 1333 1337 1
1352 1334 1335 1
1353 1334 1338 1
1354 1334 1339 1
1355 1335 1336 2
1356 1335 1340 1
1357 1340 1341 1
1358 1340 1346 1
1359 1341 1342 1
1360 1341 1344 1
1361 1341 1347 1
1362 1342 1343 2
1363 1342 1351 1
1364 1344 1345 1
1365 1344 1348 1
1366 1344 1349 1
1367 1345 1350 1
1368 1351 1352 1
1369 1351 1357 1
1370 1352 1353 1
1371 1352 1355 1
1372 1352 1358 1
1373 1353 1354 2
1374 1353 1362 1
1375 1355 1356 1
1376 1355 1359 1
1377 1355 1360 1
1378 1356 1361 1
1379 1362 1363 1
1380 1362 1370 1
1381 1363 1364 1
1382 1363 1366 1
1383 1363 1371 1
1384 1364 1365 2
1385 1364 1381 1
1386 1366 1367 1
1387 1366 1372 1
1388 1366 1373 1
1389 1367 1368 1
1390 1367 1369 1
1391 1367 1374 1
1392 1368 1375 1
1393 1368 1376 1
1394 1368 1377 1
1395 1369 1378 1
1396 1369 1379 1
1397 1369 1380 1
1398 1381 1382 1
1399 1381 1393 1
1400 1382 1383 1
1401 1382 1385 1
1402 1382 1394 1
1403 1383 1384 2
1404 1383 1402 1
1405 1385 1386 1
1406 1385 1395 1
1407 1385 1396 1
1408 1386 1387 2
1409 1386 1388 1
1410 1387 1389 1
1411 1387 1397 1
1412 1388 1390 2
1413 1388 1398 1
1414 1389 1391 2
1415 1389 1399 1
1416 1390 1391 1
1417 1390 1400 1
1418 1391 1392 1
1419 1392 1401 1
1420 1402 1403 1
1421 1402 1412 1
1422 1403 1404 1
1423 1403 1406 1
1424 1403 1413 1
1425 1404 1405 2
1426 1404 1419 1
1427 1406 1407 1
1428 1406 1414 1
1429 1406 1415 1
1430 1407 1408 2
1431 1407 1409 1
1432 1408 1411 1
1433 1408 1416 1
1434 1409 1410 2
1435 1410 1411 1
1436 1410 1417 1
1437 1411 1418 1
1438 1419 1420 1
1439 1419 1429 1
1440 1420 1421 1
1441 1420 1423 1
1442 1420 1430 1
1443 1421 1422 2
1444 1421 1436 1
1445 1423 1424 1
1446 1423 1431 1
1447 1423 1432 1
1448 1424 1425 2
1449 1424 1426 1
1450 1425 1428 1
1451 1425 1433 1
1452 1426 1427 2
1453 1427 1428 1
1454 1427 1434 1
1455 1428 1435 1
1456 1436 1437 1
1457 1436 1444 1
1458 1437 1438 1
1459 1437 1440 1
1460 1437 1445 1
1461 1438 1439 2
1462 1438 1455 1
1463 1440 1441 1
1464 1440 1446 1
1465 1440 1447 1
1466 1441 1442 1
1467 1441 1443 1
1468 1441 1448 1
1469 1442 1449 1
1470 1442 1450 1
1471 1442 1451 1
1472 1443 1452 1
1473 1443 1453 1
1474 1443 1454 1
1475 1455 1456 1
1476 1455 1465 1
1477 1456 1457 1
1478 1456 1459 1
1479 1456 1466 1
1480 1457 1458 2
1481 1457 1472 1
1482 1459 1460 1
1483 1459 1467 1
1484 1459 1468 1
1485 1460 1461 2
1486 1460 1462 1
1487 1461 1464 1
1488 1461 1469 1
1489 1462 1463 2
1490 1463 1464 1
1491 1463 1470 1
1492 1464 1471 1
1493 1472 1473 1
1494 1472 1477 1
1495 1473 1474 1
1496 1473 1476 1
1497 1473 1478 1
1498 1474 1475 2
1499 1474 1482 1
1500 1476 1479 1
1501 1476 1480 1
1502 1476 1481 1
1503 1482 1483 1
1504 1482 1488 1
1505 1483 1484 1
1506 1483 1486 1
1507 1483 1489 1
1508 1484 1485 2
1509 1484 1493 1
1510 1486 1487 1
1511 1486 1490 1
1512 1486 1491 1
1513 1487 1492 1
1514 1494 1495 1
1515 1494 1513 1
1516 1494 1514 1
1517 1494 1515 1
1518 1495 1496 1
1519 1495 1498 1
1520 1495 1505 1
1521 1496 1497 2
1522 1496 1516 1
1523 1498 1499 1
1524 1498 1506 1
1525 1498 1507 1
1526 1499 1500 2
1527 1499 1501 1
1528 1500 1502 1
1529 1500 1508 1
1530 1501 1503 2
1531 1501 1509 1
1532 1502 1504 2
1533 1502 1510 1
1534 1503 1504 1
1535 1503 1511 1
1536 1504 1512 1
1537 1516 1517 1
1538 1516 1525 1
1539 1517 1518 1
1540 1517 1520 1
1541 1517 1526 1
1542 1518 1519 2
1543 1518 1531 1
1544 1520 1521 1
1545 1520 1527 1
1546 1520 1528 1
1547 1521 1522 1
1548 1521 1529 1
1549 1521 1530 1
1550 1522 1523 2
1551 1522 1524 1
1552 1531 1532 1
1553 1531 1539 1
1554 1532 1533 1
1555 1532 1535 1
1556 1532 1540 1
1557 1533 1534 2
1558 1533 1548 1
1559 1535 1536 1
1560 1535 1541 1
1561 1535 1542 1
1562 1536 1537 1
1563 1536 1543 1
1564 1536 1544 1
1565 1537 1538 1
1566 1538 1545 1
1567 1538 1546 1
1568 1538 1547 1
1569 1548 1549 1
1570 1548 1557 1
1571 1549 1550 1
1572 1549 1552 1
1573 1549 1558 1
1574 1550 1551 2
1575 1550 1570 1
1576 1552 1553 1
1577 1552 1559 1
1578 1552 1560 1
1579 1553 1554 1
1580 1553 1561 1
1581 1553 1562 1
1582 1554 1555 1
1583 1554 1563 1
1584 1554 1564 1
1585 1555 1556 1
1586 1555 1565 1
1587 1555 1566 1
1588 1556 1567 1
1589 1556 1568 1
1590 1556 1569 1
1591 1570 1571 1
1592 1570 1579 1
1593 1571 1572 1
1594 1571 1574 1
1595 1571 1580 1
1596 1572 1573 2
1597 1572 1592 1
1598 1574 1575 1
1599 1574 1581 1
1600 1574 1582 1
1601 1575 1576 1
1602 1575 1583 1
1603 1575 1584 1
1604 1576 1577 1
1605 1576 1585 1
1606 1576 1586 1
1607 1577 1578 1
1608 1577 1587 1
1609 1577 1588 1
1610 1578 1589 1
1611 1578 1590 1
1612 1578 1591 1
1613 1592 1593 1
1614 1592 1600 1
1615 1593 1594 1
1616 1593 1596 1
1617 1593 1601 1
1618 1594 1595 2
1619 1594 1611 1
1620 1596 1597 1
1621 1596 1602 1
1622 1596 1603 1
1623 1597 1598 1
1624 1597 1599 1
1625 1597 1604 1
1626 1598 1605 1
1627 1598 1606 1
1628 1598 1607 1
1629 1599 1608 1
1630 1599 1609 1
1631 1599 1610 1
1632 1611 1612 1
1633 1611 1619 1
1634 1612 1613 1
1635 1612 1615 1
1636 1612 1620 1
1637 1613 1614 2
1638 1613 1630 1
1639 1615 1616 1
1640 1615 1617 1
1641 1615 1621 1
1642 1616 1618 1
1643 1616 1622 1
1644 1616 1623 1
1645 1617 1624 1
1646 1617 1625 1
1647 1617 1626 1
1648 1618 1627 1
1649 1618 1628 1
1650 1618 1629 1
1651 1630 1631 1
1652 1630 1638 1
1653 1631 1632 1
1654 1631 1634 1
1655 1631 1639 1
1656 1632 1633 2
1657 1632 1642 1
1658 1634 1635 1
1659 1634 1640 1
1660 1634 1641 1
1661 1635 1636 2
1662 1635 1637 1
1663 1642 1643 1
1664 1642 1650 1
1665 1643 1644 1
1666 1643 1646 1
1667 1643 1651 1
1668 1644 1645 2
1669 1644 1661 1
1670 1646 1647 1
1671 1646 1648 1
1672 1646 1652 1
1673 1647 1649 1
1674 1647 1653 1
1675 1647 1654 1
1676 1648 1655 1
1677 1648 1656 1
1678 1648 1657 1
1679 1649 1658 1
1680 1649 1659 1
1681 1649 1660 1
1682 1661 1662 1
1683 1661 1666 1
1684 1662 1663 1
1685 1662 1665 1
1686 1662 1667 1
1687 1663 1664 2
1688 1663 1671 1
1689 1665 1668 1
1690 1665 1669 1
1691 1665 1670 1
1692 1671 1672 1
1693 1671 1682 1
1694 1672 1673 1
1695 1672 1675 1
1696 1672 1683 1
1697 1673 1674 2
1698 1673 1695 1
1699 1675 1676 1
1700 1675 1684 1
1701 1675 1685 1
1702 1676 1677 1
1703 1676 1686 1
1704 1676 1687 1
1705 1677 1678 1
1706 1677 1688 1
1707 1677 1689 1
1708 1678 1679 1
1709 1678 1690 1
1710 1679 1680 2
1711 1679 1681 1
1712 1680 1691 1
1713 1680 1692 1
1714 1681 1693 1
1715 1681 1694 1
1716 1695 1696 1
1717 1695 1704 1
1718 1696 1697 1
1719 1696 1699 1
1720 1696 1705 1
1721 1697 1698 2
1722 1697 1712 1
1723 1699 1700 1
1724 1699 1706 1
1725 1699 1707 1
1726 1700 1701 1
1727 1700 1708 1
1728 1700 1709 1
1729 1701 1702 1
1730 1701 1703 2
1731 1702 1710 1
1732 1702 1711 1
1733 1712 1713 1
1734 1712 1719 1
1735 1713 1714 1
1736 1713 1716 1
1737 1713 1720 1
1738 1714 1715 2
1739 1714 1726 1
1740 1716 1717 1
1741 1716 1718 1
1742 1716 1721 1
1743 1717 1723 1
1744 1717 1724 1
1745 1717 1725 1
1746 1718 1722 1
1747 1726 1727 1
1748 1726 1731 1
1749 1727 1728 1
1750 1727 1730 1
1751 1727 1732 1
1752 1728 1729 2
1753 1728 1736 1
1754 1730 1733 1
1755 1730 1734 1
1756 1730 1735 1
1757 1736 1737 1
1758 1736 1747 1
1759 1737 1738 1
1760 1737 1740 1
1761 1737 1748 1
1762 1738 1739 2
1763 1738 1760 1
1764 1740 1741 1
1765 1740 1749 1
1766 1740 1750 1
1767 1741 1742 1
1768 1741 1751 1
1769 1741 1752 1
1770 1742 1743 1
1771 1742 1753 1
1772 1742 1754 1
1773 1743 1744 1
1774 1743 1755 1
1775 1744 1745 2
1776 1744 1746 1
1777 1745 1756 1
1778 1745 1757 1
1779 1746 1758 1
1780 1746 1759 1
1781 1760 1761 1
1782 1760 1764 1
1783 1761 1762 1
1784 1761 1765 1
1785 1761 1766 1
1786 1762 1763 2
1787 1762 1767 1
1788 1767 1768 1
1789 1767 1775 1
1790 1768 1769 1
1791 1768 1771 1
1792 1768 1776 1
1793 1769 1770 2
1794 1769 1784 1
1795 1771 1772 1
1796 1771 1777 1
1797 1771 1778 1
1798 1772 1773 1
1799 1772 1779 1
1800 1772 1780 1
1801 1773 1774 1
1802 1774 1781 1
1803 1774 1782 1
1804 1774 1783 1
1805 1784 1785 1
1806 1784 1792 1
1807 1785 1786 1
1808 1785 1788 1
1809 1785 1793 1
1810 1786 1787 2
1811 1786 1796 1
1812 1788 1789 1
1813 1788 1794 1
1814 1788 1795 1
1815 1789 1790 2
1816 1789 1791 1
1817 1796 1797 1
1818 1796 1808 1
1819 1797 1798 1
1820 1797 1800 1
1821 1797 1809 1
1822 1798 1799 2
1823 1798 1817 1
1824 1800 1801 1
1825 1800 1810 1
1826 1800 1811 1
1827 1801 1802 2
1828 1801 1803 1
1829 1802 1804 1
1830 1802 1812 1
1831 1803 1805 2
1832 1803 1813 1
1833 1804 1806 2
1834 1804 1814 1
1835 1805 1806 1
1836 1805 1815 1
1837 1806 1807 1
1838 1807 1816 1
1839 1817 1818 1
1840 1817 1825 1
1841 1818 1819 1
1842 1818 1821 1
1843 1818 1826 1
1844 1819 1820 2
1845 1819 1836 1
1846 1821 1822 1
1847 1821 1827 1
1848 1821 1828 1
1849 1822 1823 1
1850 1822 1824 1
1851 1822 1829 1
1852 1823 1830 1
1853 1823 1831 1
1854 1823 1832 1
1855 1824 1833 1
1856 1824 1834 1
1857 1824 1835 1
1858 1836 1837 1
1859 1836 1846 1
1860 1837 1838 1
1861 1837 1840 1
1862 1837 1847 1
1863 1838 1839 2
1864 1838 1853 1
1865 1840 1841 1
1866 1840 1848 1
1867 1840 1849 1
1868 1841 1842 2
1869 1841 1843 1
1870 1842 1845 1
1871 1842 1850 1
1872 1843 1844 2
1873 1844 1845 1
1874 1844 1851 1
1875 1845 1852 1
1876 1853 1854 1
1877 1853 1858 1
1878 1854 1855 1
1879 1854 1857 1
1880 1854 1859 1
1881 1855 1856 2
1882 1855 1863 1
1883 1857 1860 1
1884 1857 1861 1
1885 1857 1862 1
1886 1863 1864 1
1887 1863 1872 1
1888 1864 1865 1
1889 1864 1867 1
1890 1864 1873 1
1891 1865 1866 2
1892 1865 1885 1
1893 1867 1868 1
1894 1867 1874 1
1895 1867 1875 1
1896 1868 1869 1
1897 1868 1876 1
1898 1868 1877 1
1899 1869 1870 1
1900 1869 1878 1
1901 1869 1879 1
1902 1870 1871 1
1903 1870 1880 1
1904 1870 1881 1
1905 1871 1882 1
1906 1871 1883 1
1907 1871 1884 1
1908 1885 1886 1
1909 1885 1891 1
1910 1886 1887 1
1911 1886 1889 1
1912 1886 1892 1
1913 1887 1888 2
1914 1887 1896 1
1915 1889 1890 1
1916 1889 1893 1
1917 1889 1894 1
1918 1890 1895 1
1919 1896 1897 1
1920 1896 1904 1
1921 1897 1898 1
1922 1897 1900 1
1923 1897 1905 1
1924 1898 1899 2
1925 1898 1915 1
1926 1900 1901 1
1927 1900 1902 1
1928 1900 1906 1
1929 1901 1903 1
1930 1901 1907 1
1931 1901 1908 1
1932 1902 1909 1
1933 1902 1910 1
1934 1902 1911 1
1935 1903 1912 1
1936 1903 1913 1
1937 1903 1914 1
1938 1915 1916 1
1939 1915 1923 1
1940 1916 1917 1
1941 1916 1919 1
1942 1916 1924 1
1943 1917 1918 2
1944 1917 1934 1
1945 1919 1920 1
1946 1919 1921 1
1947 1919 1925 1
1948 1920 1922 1
1949 1920 1926 1
1950 1920 1927 1
1951 1921 1928 1
1952 1921 1929 1
1953 1921 1930 1
1954 1922 1931 1
1955 1922 1932 1
1956 1922 1933 1
1957 1934 1935 1
1958 1934 1944 1
1959 1935 1936 1
1960 1935 1938 1
1961 1935 1945 1
1962 1936 1937 2
1963 1936 1951 1
1964 1938 1939 1
1965 1938 1946 1
1966 1938 1947 1
1967 1939 1940 2
1968 1939 1941 1
1969 1940 1943 1
1970 1940 1948 1
1971 1941 1942 2
1972 1942 1943 1
1973 1942 1949 1
1974 1943 1950 1
1975 1951 1952 1
1976 1951 1962 1
1977 1952 1953 1
1978 1952 1955 1
1979 1952 1963 1
1980 1953 1954 2
1981 1953 1975 1
1982 1955 1956 1
1983 1955 1964 1
1984 1955 1965 1
1985 1956 1957 1
1986 1956 1966 1
1987 1956 1967 1
1988 1957 1958 1
1989 1957 1968 1
1990 1957 1969 1
1991 1958 1959 1
1992 1958 1970 1
1993 1959 1960 2
1994 1959 1961 1
1995 1960 1971 1
1996 1960 1972 1
1997 1961 1973 1
1998 1961 1974 1
1999 1975 1976 1
2000 1975 1983 1
2001 1976 1977 1
2002 1976 1979 1
2003 1976 1984 1
2004 1977 1978 2
2005 1977 1987 1
2006 1979 1980 1
2007 1979 1985 1
2008 1979 1986 1
2009 1980 1981 2
2010 1980 1982 1
2011 1987 1988 1
2012 1987 1995 1
2013 1988 1989 1
2014 1988 1991 1
2015 1988 1996 1
2016 1989 1990 2
2017 1989 2006 1
2018 1991 1992 1
2019 1991 1997 1
2020 1991 1998 1
2021 1992 1993 1
2022 1992 1994 1
2023 1992 1999 1
2024 1993 2000 1
2025 1993 2001 1
2026 1993 2002 1
2027 1994 2003 1
2028 1994 2004 1
2029 1994 2005 1
2030 2006 2007 1
2031 2006 2015 1
2032 2007 2008 1
2033 2007 2010 1
2034 2007 2016 1
2035 2008 2009 2
2036 2008 2028 1
2037 2010 2011 1
2038 2010 2017 1
2039 2010 2018 1
2040 2011 2012 1
2041 2011 2019 1
2042 2011 2020 1
2043 2012 2013 1
2044 2012 2021 1
2045 2012 2022 1
2046 2013 2014 1
2047 2013 2023 1
2048 2013 2024 1
2049 2014 2025 1
2050 2014 2026 1
2051 2014 2027 1
2052 2028 2029 1
2053 2028 2034 1
2054 2029 2030 1
2055 2029 2032 1
2056 2029 2035 1
2057 2030 2031 2
2058 2030 2039 1
2059 2032 2033 1
2060 2032 2036 1
2061 2032 2037 1
2062 2033 2038 1
2063 2039 2040 1
2064 2039 2047 1
2065 2040 2041 1
2066 2040 2043 1
2067 2040 2048 1
2068 2041 2042 2
2069 2041 2053 1
2070 2043 2044 1
2071 2043 2049 1
2072 2043 2050 1
2073 2044 2045 1
2074 2044 2046 2
2075 2045 2051 1
2076 2045 2052 1
2077 2053 2054 1
2078 2053 2061 1
2079 2054 2055 1
2080 2054 2057 1
2081 2054 2062 1
2082 2055 2056 2
2083 2055 2067 1
2084 2057 2058 1
2085 2057 2063 1
2086 2057 2064 1
2087 2058 2059 1
2088 2058 2060 2
2089 2059 2065 1
2090 2059 2066 1
2091 2067 2068 1
2092 2067 2075 1
2093 2068 2069 1
2094 2068 2071 1
2095 2068 2076 1
2096 2069 2070 2
2097 2069 2086 1
2098 2071 2072 1
2099 2071 2073 1
2100 2071 2077 1
2101 2072 2074 1
2102 2072 2078 1
2103 2072 2079 1
2104 2073 2080 1
2105 2073 2081 1
2106 2073 2082 1
2107 2074 2083 1
2108 2074 2084 1
2109 2074 2085 1
2110 2086 2087 1
2111 2086 2097 1
2112 2087 2088 1
2113 2087 2090 1
2114 2087 2098 1
2115 2088 2089 2
2116 2088 2106 1
2117 2090 2091 1
2118 2090 2099 1
2119 2090 2100 1
2120 2091 2092 2
2121 2091 2093 1
2122 2092 2094 1
2123 2092 2101 1
2124 2093 2095 2
2125 2093 2102 1
2126 2094 2096 2
2127 2094 2103 1
2128 2095 2096 1
2129 2095 2104 1
2130 2096 2105 1
2131 2106 2107 1
2132 2106 2114 1
2133 2107 2108 1
2134 2107 2110 1
2135 2107 2115 1
2136 2108 2109 2
2137 2108 2125 1
2138 2110 2111 1
2139 2110 2116 1
2140 2110 2117 1
2141 2111 2112 1
2142 2111 2113 1
2143 2111 2118 1
2144 2112 2119 1
2145 2112 2120 1
2146 2112 2121 1
2147 2113 2122 1
2148 2113 2123 1
2149 2113 2124 1
2150 2125 2126 1
2151 2125 2135 1
2152 2126 2127 1
2153 2126 2129 1
2154 2126 2136 1
2155 2127 2128 2
2156 2127 2142 1
2157 2129 2130 1
2158 2129 2137 1
2159 2129 2138 1
2160 2130 2131 2
2161 2130 2132 1
2162 2131 2134 1
2163 2131 2139 1
2164 2132 2133 2
2165 2133 2134 1
2166 2133 2140 1
2167 2134 2141 1
2168 2142 2143 1
2169 2142 2151 1
2170 2143 2144 1
2171 2143 2146 1
2172 2143 2152 1
2173 2144 2145 2
2174 2144 2157 1
2175 2146 2147 1
2176 2146 2153 1
2177 2146 2154 1
2178 2147 2148 1
2179 2147 2155 1
2180 2147 2156 1
2181 2148 2149 2
2182 2148 2150 1
2183 2157 2158 1
2184 2157 2165 1
2185 2158 2159 1
2186 2158 2161 1
2187 2158 2166 1
2188 2159 2160 2
2189 2159 2169 1
2190 2161 2162 1
2191 2161 2167 1
2192 2161 2168 1
2193 2162 2163 2
2194 2162 2164 1
2195 2169 2170 1
2196 2169 2177 1
2197 2170 2171 1
2198 2170 2173 1
2199 2170 2178 1
2200 2171 2172 2
2201 2171 2183 1
2202 2173 2174 1
2203 2173 2179 1
2204 2173 2180 1
2205 2174 2175 1
2206 2174 2176 2
2207 2175 2181 1
2208 2175 2182 1
2209 2183 2184 1
2210 2183 2190 1
2211 2184 2185 1
2212 2184 2187 1
2213 2184 2191 1
2214 2185 2186 2
2215 2185 2197 1
2216 2187 2188 1
2217 2187 2189 1
2218 2187 2192 1
2219 2188 2194 1
2220 2188 2195 1
2221 2188 2196 1
2222 2189 2193 1
2223 2197 2198 1
2224 2197 2204 1
2225 2198 2199 1
2226 2198 2201 1
2227 2198 2205 1
2228 2199 2200 2
2229 2199 2213 1
2230 2201 2202 1
2231 2201 2203 1
2232 2201 2206 1
2233 2202 2207 1
2234 2202 2208 1
2235 2202 2209 1
2236 2203 2210 1
2237 2203 2211 1
2238 2203 2212 1
2239 2213 2214 1
2240 2213 2222 1
2241 2214 2215 1
2242 2214 2217 1
2243 2214 2223 1
2244 2215 2216 2
2245 2215 2235 1
2246 2217 2218 1
2247 2217 2224 1
2248 2217 2225 1
2249 2218 2219 1
2250 2218 2226 1
2251 2218 2227 1
2252 2219 2220 1
2253 2219 2228 1
2254 2219 2229 1
2255 2220 2221 1
2256 2220 2230 1
2257 2220 2231 1
2258 2221 2232 1
2259 2221 2233 1
2260 2221 2234 1
2261 2235 2236 1
2262 2235 2243 1
2263 2236 2237 1
2264 2236 2239 1
2265 2236 2244 1
2266 2237 2238 2
2267 2237 2254 1
2268 2239 2240 1
2269 2239 2241 1
2270 2239 2245 1
2271 2240 2242 1
2272 2240 2246 1
2273 2240 2247 1
2274 2241 2248 1
2275 2241 2249 1
2276 2241 2250 1
2277 2242 2251 1
2278 2242 2252 1
2279 2242 2253 1
2280 2254 2255 1
2281 2254 2258 1
2282 2255 2256 1
2283 2255 2259 1
2284 2255 2260 1
2285 2256 2257 2
2286 2256 2261 1
2287 2261 2262 1
2288 2261 2269 1
2289 2262 2263 1
2290 2262 2265 1
2291 2262 2270 1
2292 2263 2264 2
2293 2263 2273 1
2294 2265 2266 1
2295 2265 2271 1
2296 2265 2272 1
2297 2266 2267 2
2298 2266 2268 1
2299 2273 2274 1
2300 2273 2284 1
2301 2274 2275 1
2302 2274 2277 1
2303 2274 2285 1
2304 2275 2276 2
2305 2275 2293 1
2306 2277 2278 1
2307 2277 2286 1
2308 2277 2287 1
2309 2278 2279 2
2310 2278 2280 1
2311 2279 2281 1
2312 2279 2288 1
2313 2280 2282 2
2314 2280 2289 1
2315 2281 2283 2
2316 2281 2290 1
2317 2282 2283 1
2318 2282 2291 1
2319 2283 2292 1
2320 2293 2294 1
2321 2293 2297 1
2322 2294 2295 1
2323 2294 2298 1
2324 2294 2299 1
2325 2295 2296 2
2326 2295 2300 1
2327 2301 2302 1
2328 2301 2307 1
2329 2301 2308 1
2330 2301 2309 1
2331 2302 2303 1
2332 2302 2305 1
2333 2302 2306 1
2334 2303 2304 2
2335 2303 2310 1
2336 2310 2311 1
2337 2310 2316 1
2338 2311 2312 1
2339 2311 2314 1
2340 2311 2317 1
2341 2312 2313 2
2342 2312 2321 1
2343 2314 2315 1
2344 2314 2318 1
2345 2314 2319 1
2346 2315 2320 1
2347 2321 2322 1
2348 2321 2329 1
2349 2322 2323 1
2350 2322 2325 1
2351 2322 2330 1
2352 2323 2324 2
2353 2323 2340 1
2354 2325 2326 1
2355 2325 2327 1
2356 2325 2331 1
2357 2326 2328 1
2358 2326 2332 1
2359 2326 2333 1
2360 2327 2334 1
2361 2327 2335 1
2362 2327 2336 1
2363 2328 2337 1
2364 2328 2338 1
2365 2328 2339 1
2366 2340 2341 1
2367 2340 2348 1
2368 2341 2342 1
2369 2341 2344 1
2370 2341 2349 1
2371 2342 2343 2
2372 2342 2359 1
2373 2344 2345 1
2374 2344 2350 1
2375 2344 2351 1
2376 2345 2346 1
2377 2345 2347 1
2378 2345 2352 1
2379 2346 2353 1
2380 2346 2354 1
2381 2346 2355 1
2382 2347 2356 1
2383 2347 2357 1
2384 2347 2358 1
2385 2359 2360 1
2386 2359 2373 1
2387 2360 2361 1
2388 2360 2363 1
2389 2360 2374 1
2390 2361 2362 2
2391 2361 2383 1
2392 2363 2364 1
2393 2363 2375 1
2394 2363 2376 1
2395 2364 2365 2
2396 2364 2366 1
2397 2365 2369 1
2398 2365 2377 1
2399 2366 2367 2
2400 2366 2368 1
2401 2367 2370 1
2402 2368 2371 2
2403 2368 2379 1
2404 2367 2369 1
2405 2369 2378 1
2406 2370 2372 2
2407 2370 2380 1
2408 2371 2372 1
2409 2371 2381 1
2410 2372 2382 1
2411 2383 2384 1
2412 2383 2391 1
2413 2384 2385 1
2414 2384 2387 1
2415 2384 2392 1
2416 2385 2386 2
2417 2385 2400 1
2418 2387 2388 1
2419 2387 2393 1
2420 2387 2394 1
2421 2388 2389 1
2422 2388 2395 1
2423 2388 2396 1
2424 2389 2390 1
2425 2390 2397 1
2426 2390 2398 1
2427 2390 2399 1
2428 2400 2401 1
2429 2400 2405 1
2430 2401 2402 1
2431 2401 2404 1
2432 2401 2406 1
2433 2402 2403 2
2434 2402 2410 1
2435 2404 2407 1
2436 2404 2408 1
2437 2404 2409 1
2438 2410 2411 1
2439 2410 2416 1
2440 2411 2412 1
2441 2411 2414 1
2442 2411 2417 1
2443 2412 2413 2
2444 2412 2424 1
2445 2414 2415 1
2446 2414 2418 1
2447 2414 2419 1
2448 2415 2416 1
2449 2415 2420 1
2450 2415 2421 1
2451 2416 2422 1
2452 2416 2423 1
2453 2424 2425 1
2454 2424 2433 1
2455 2425 2426 1
2456 2425 2428 1
2457 2425 2434 1
2458 2426 2427 2
2459 2426 2439 1
2460 2428 2429 1
2461 2428 2435 1
2462 2428 2436 1
2463 2429 2430 1
2464 2429 2437 1
2465 2429 2438 1
2466 2430 2431 2
2467 2430 2432 1
2468 2439 2440 1
2469 2439 2446 1
2470 2440 2441 1
2471 2440 2443 1
2472 2440 2447 1
2473 2441 2442 2
2474 2441 2455 1
2475 2443 2444 1
2476 2443 2445 1
2477 2443 2448 1
2478 2444 2449 1
2479 2444 2450 1
2480 2444 2451 1
2481 2445 2452 1
2482 2445 2453 1
2483 2445 2454 1
2484 2455 2456 1
2485 2455 2463 1
2486 2456 2457 1
2487 2456 2459 1
2488 2456 2464 1
2489 2457 2458 2
2490 2457 2474 1
2491 2459 2460 1
2492 2459 2461 1
2493 2459 2465 1
2494 2460 2462 1
2495 2460 2466 1
2496 2460 2467 1
2497 2461 2468 1
2498 2461 2469 1
2499 2461 2470 1
2500 2462 2471 1
2501 2462 2472 1
2502 2462 2473 1
2503 2474 2475 1
2504 2474 2485 1
2505 2475 2476 1
2506 2475 2478 1
2507 2475 2486 1
2508 2476 2477 2
2509 2476 2498 1
2510 2478 2479 1
2511 2478 2487 1
2512 2478 2488 1
2513 2479 2480 1
2514 2479 2489 1
2515 2479 2490 1
2516 2480 2481 1
2517 2480 2491 1
2518 2480 2492 1
2519 2481 2482 1
2520 2481 2493 1
2521 2482 2483 2
2522 2482 2484 1
2523 2483 2494 1
2524 2483 2495 1
2525 2484 2496 1
2526 2484 2497 1
2527 2499 2500 1
2528 2499 2512 1
2529 2499 2513 1
2530 2499 2514 1
2531 2500 2501 1
2532 2500 2503 1
2533 2500 2507 1
2534 2501 2502 2
2535 2501 2515 1
2536 2503 2504 1
2537 2503 2508 1
2538 2503 2509 1
2539 2504 2505 1
2540 2504 2506 2
2541 2505 2510 1
2542 2505 2511 1
2543 2515 2516 1
2544 2515 2521 1
2545 2516 2517 1
2546 2516 2519 1
2547 2516 2522 1
2548 2517 2518 2
2549 2517 2529 1
2550 2519 2520 1
2551 2519 2523 1
2552 2519 2524 1
2553 2520 2521 1
2554 2520 2525 1
2555 2520 2526 1
2556 2521 2527 1
2557 2521 2528 1
2558 2529 2530 1
2559 2529 2541 1
2560 2530 2531 1
2561 2530 2533 1
2562 2530 2542 1
2563 2531 2532 2
2564 2531 2550 1
2565 2533 2534 1
2566 2533 2543 1
2567 2533 2544 1
2568 2534 2535 2
2569 2534 2536 1
2570 2535 2537 1
2571 2535 2545 1
2572 2536 2538 2
2573 2536 2546 1
2574 2537 2539 2
2575 2537 2547 1
2576 2538 2539 1
2577 2538 2548 1
2578 2539 2540 1
2579 2540 2549 1
2580 2550 2551 1
2581 2550 2556 1
2582 2551 2552 1
2583 2551 2554 1
2584 2551 2557 1
2585 2552 2553 2
2586 2552 2561 1
2587 2554 2555 1
2588 2554 2558 1
2589 2554 2559 1
2590 2555 2560 1
2591 2561 2562 1
2592 2561 2572 1
2593 2562 2563 1
2594 2562 2565 1
2595 2562 2573 1
2596 2563 2564 2
2597 2563 2581 1
2598 2565 2566 1
2599 2565 2574 1
2600 2565 2575 1
2601 2566 2567 2
2602 2566 2568 1
2603 2567 2569 1
2604 2567 2576 1
2605 2568 2570 2
2606 2568 2577 1
2607 2569 2571 2
2608 2569 2578 1
2609 2570 2571 1
2610 2570 2579 1
2611 2571 2580 1
2612 2581 2582 1
2613 2581 2590 1
2614 2582 2583 1
2615 2582 2585 1
2616 2582 2591 1
2617 2583 2584 2
2618 2583 2598 1
2619 2585 2586 1
2620 2585 2592 1
2621 2585 2593 1
2622 2586 2587 1
2623 2586 2594 1
2624 2586 2595 1
2625 2587 2588 1
2626 2587 2589 2
2627 2588 2596 1
2628 2588 2597 1
2629 2598 2599 1
2630 2598 2604 1
2631 2599 2600 1
2632 2599 2602 1
2633 2599 2605 1
2634 2600 2601 2
2635 2600 2609 1
2636 2602 2603 1
2637 2602 2606 1
2638 2602 2607 1
2639 2603 2608 1
2640 2609 2610 1
2641 2609 2617 1
2642 2610 2611 1
2643 2610 2613 1
2644 2610 2618 1
2645 2611 2612 2
2646 2611 2621 1
2647 2613 2614 1
2648 2613 2619 1
2649 2613 2620 1
2650 2614 2615 2
2651 2614 2616 1
2652 2621 2622 1
2653 2621 2628 1
2654 2622 2623 1
2655 2622 2625 1
2656 2622 2629 1
2657 2623 2624 2
2658 2623 2637 1
2659 2625 2626 1
2660 2625 2627 1
2661 2625 2630 1
2662 2626 2631 1
2663 2626 2632 1
2664 2626 2633 1
2665 2627 2634 1
2666 2627 2635 1
2667 2627 2636 1
2668 2637 2638 1
2669 2637 2649 1
2670 2638 2639 1
2671 2638 2641 1
2672 2638 2650 1
2673 2639 2640 2
2674 2639 2658 1
2675 2641 2642 1
2676 2641 2651 1
2677 2641 2652 1
2678 2642 2643 2
2679 2642 2644 1
2680 2643 2645 1
2681 2643 2653 1
2682 2644 2646 2
2683 2644 2654 1
2684 2645 2647 2
2685 2645 2655 1
2686 2646 2647 1
2687 2646 2656 1
2688 2647 2648 1
2689 2648 2657 1
2690 2658 2659 1
2691 2658 2663 1
2692 2659 2660 1
2693 2659 2662 1
2694 2659 2664 1
2695 2660 2661 2
2696 2660 2668 1
2697 2662 2665 1
2698 2662 2666 1
2699 2662 2667 1
2700 2668 2669 1
2701 2668 2679 1
2702 2669 2670 1
2703 2669 2672 1
2704 2669 2680 1
2705 2670 2671 2
2706 2670 2688 1
2707 2672 2673 1
2708 2672 2681 1
2709 2672 2682 1
2710 2673 2674 2
2711 2673 2675 1
2712 2674 2676 1
2713 2674 2683 1
2714 2675 2677 2
2715 2675 2684 1
2716 2676 2678 2
2717 2676 2685 1
2718 2677 2678 1
2719 2677 2686 1
2720 2678 2687 1
2721 2688 2689 1
2722 2688 2692 1
2723 2689 2690 1
2724 2689 2693 1
2725 2689 2694 1
2726 2690 2691 2
2727 2690 2695 1
2728 2695 2696 1
2729 2695 2703 1
2730 2696 2697 1
2731 2696 2699 1
2732 2696 2704 1
2733 2697 2698 2
2734 2697 2714 1
2735 2699 2700 1
2736 2699 2701 1
2737 2699 2705 1
2738 2700 2702 1
2739 2700 2706 1
2740 2700 2707 1
2741 2701 2708 1
2742 2701 2709 1
2743 2701 2710 1
2744 2702 2711 1
2745 2702 2712 1
2746 2702 2713 1
2747 2714 2715 1
2748 2714 2721 1
2749 2715 2716 1
2750 2715 2718 1
2751 2715 2722 1
2752 2716 2717 2
2753 2716 2730 1
2754 2718 2719 1
2755 2718 2720 1
2756 2718 2723 1
2757 2719 2724 1
2758 2719 2725 1
2759 2719 2726 1
2760 2720 2727 1
2761 2720 2728 1
2762 2720 2729 1
2763 2730 2731 1
2764 2730 2738 1
2765 2731 2732 1
2766 2731 2734 1
2767 2731 2739 1
2768 2732 2733 2
2769 2732 2749 1
2770 2734 2735 1
2771 2734 2740 1
2772 2734 2741 1
2773 2735 2736 1
2774 2735 2737 1
2775 2735 2742 1
2776 2736 2743 1
2777 2736 2744 1
2778 2736 2745 1
2779 2737 2746 1
2780 2737 2747 1
2781 2737 2748 1
2782 2749 2750 1
2783 2749 2761 1
2784 2750 2751 1
2785 2750 2753 1
2786 2750 2762 1
2787 2751 2752 2
2788 2751 2770 1
2789 2753 2754 1
2790 2753 2763 1
2791 2753 2764 1
2792 2754 2755 2
2793 2754 2756 1
2794 2755 2757 1
2795 2755 2765 1
2796 2756 2758 2
2797 2756 2766 1
2798 2757 2759 2
2799 2757 2767 1
2800 2758 2759 1
2801 2758 2768 1
2802 2759 2760 1
2803 2760 2769 1
2804 2770 2771 1
2805 2770 2779 1
2806 2771 2772 1
2807 2771 2774 1
2808 2771 2780 1
2809 2772 2773 2
2810 2772 2785 1
2811 2774 2775 1
2812 2774 2781 1
2813 2774 2782 1
2814 2775 2776 1
2815 2775 2783 1
2816 2775 2784 1
2817 2776 2777 2
2818 2776 2778 1
2819 2785 2786 1
2820 2785 2793 1
2821 2786 2787 1
2822 2786 2789 1
2823 2786 2794 1
2824 2787 2788 2
2825 2787 2804 1
2826 2789 2790 1
2827 2789 2795 1
2828 2789 2796 1
2829 2790 2791 1
2830 2790 2792 1
2831 2790 2797 1
2832 2791 2798 1
2833 2791 2799 1
2834 2791 2800 1
2835 2792 2801 1
2836 2792 2802 1
2837 2792 2803 1
2838 2804 2805 1
2839 2804 2812 1
2840 2805 2806 1
2841 2805 2808 1
2842 2805 2813 1
2843 2806 2807 2
2844 2806 2821 1
2845 2808 2809 1
2846 2808 2814 1
2847 2808 2815 1
2848 2809 2810 1
2849 2809 2816 1
2850 2809 2817 1
2851 2810 2811 1
2852 2811 2818 1
2853 2811 2819 1
2854 2811 2820 1
2855 2821 2822 1
2856 2821 2828 1
2857 2822 2823 1
2858 2822 2825 1
2859 2822 2829 1
2860 2823 2824 2
2861 2823 2835 1
2862 2825 2826 1
2863 2825 2827 1
2864 2825 2830 1
2865 2826 2832 1
2866 2826 2833 1
2867 2826 2834 1
2868 2827 2831 1
2869 2835 2836 1
2870 2835 2839 1
2871 2836 2837 1
2872 2836 2840 1
2873 2836 2841 1
2874 2837 2838 2
2875 2837 2842 1
2876 2842 2843 1
2877 2842 2851 1
2878 2843 2844 1
2879 2843 2846 1
2880 2843 2852 1
2881 2844 2845 2
2882 2844 2859 1
2883 2846 2847 1
2884 2846 2853 1
2885 2846 2854 1
2886 2847 2848 1
2887 2847 2855 1
2888 2847 2856 1
2889 2848 2849 1
2890 2848 2850 2
2891 2849 2857 1
2892 2849 2858 1
2893 2859 2860 1
2894 2859 2867 1
2895 2860 2861 1
2896 2860 2863 1
2897 2860 2868 1
2898 2861 2862 2
2899 2861 2878 1
2900 2863 2864 1
2901 2863 2869 1
2902 2863 2870 1
2903 2864 2865 1
2904 2864 2866 1
2905 2864 2871 1
2906 2865 2872 1
2907 2865 2873 1
2908 2865 2874 1
2909 2866 2875 1
2910 2866 2876 1
2911 2866 2877 1
2912 2878 2879 1
2913 2878 2884 1
2914 2879 2880 1
2915 2879 2882 1
2916 2879 2885 1
2917 2880 2881 2
2918 2880 2892 1
2919 2882 2883 1
2920 2882 2886 1
2921 2882 2887 1
2922 2883 2884 1
2923 2883 2888 1
2924 2883 2889 1
2925 2884 2890 1
2926 2884 2891 1
2927 2892 2893 1
2928 2892 2904 1
2929 2893 2894 1
2930 2893 2896 1
2931 2893 2905 1
2932 2894 2895 2
2933 2894 2913 1
2934 2896 2897 1
2935 2896 2906 1
2936 2896 2907 1
2937 2897 2898 2
2938 2897 2899 1
2939 2898 2900 1
2940 2898 2908 1
2941 2899 2901 2
2942 2899 2909 1
2943 2900 2902 2
2944 2900 2910 1
2945 2901 2902 1
2946 2901 2911 1
2947 2902 2903 1
2948 2903 2912 1
2949 2913 2914 1
2950 2913 2919 1
2951 2914 2915 1
2952 2914 2917 1
2953 2914 2920 1
2954 2915 2916 2
2955 2915 2924 1
2956 2917 2918 1
2957 2917 2921 1
2958 2917 2922 1
2959 2918 2923 1
2960 2924 2925 1
2961 2924 2932 1
2962 2925 2926 1
2963 2925 2928 1
2964 2925 2933 1
2965 2926 2927 2
2966 2926 2938 1
2967 2928 2929 1
2968 2928 2934 1
2969 2928 2935 1
2970 2929 2930 1
2971 2929 2931 2
2972 2930 2936 1
2973 2930 2937 1
2974 2938 2939 1
2975 2938 2946 1
2976 2939 2940 1
2977 2939 2942 1
2978 2939 2947 1
2979 2940 2941 2
2980 2940 2957 1
2981 2942 2943 1
2982 2942 2944 1
2983 2942 2948 1
2984 2943 2945 1
2985 2943 2949 1
2986 2943 2950 1
2987 2944 2951 1
2988 2944 2952 1
2989 2944 2953 1
2990 2945 2954 1
2991 2945 2955 1
2992 2945 2956 1
2993 2957 2958 1
2994 2957 2965 1
2995 2958 2959 1
2996 2958 2961 1
2997 2958 2966 1
2998 2959 2960 2
2999 2959 2971 1
3000 2961 2962 1
3001 2961 2967 1
3002 2961 2968 1
3003 2962 2963 1
3004 2962 2964 2
3005 2963 2969 1
3006 2963 2970 1
3007 2971 2972 1
3008 2971 2979 1
3009 2972 2973 1
3010 2972 2975 1
3011 2972 2980 1
3012 2973 2974 2
3013 2973 2985 1
3014 2975 2976 1
3015 2975 2981 1
3016 2975 2982 1
3017 2976 2977 1
3018 2976 2978 2
3019 2977 2983 1
3020 2977 2984 1
3021 2985 2986 1
3022 2985 2996 1
3023 2986 2987 1
3024 2986 2989 1
3025 2986 2997 1
3026 2987 2988 2
3027 2987 3009 1
3028 2989 2990 1
3029 2989 2998 1
3030 2989 2999 1
3031 2990 2991 1
3032 2990 3000 1
3033 2990 3001 1
3034 2991 2992 1
3035 2991 3002 1
3036 2991 3003 1
3037 2992 2993 1
3038 2992 3004 1
3039 2993 2994 2
3040 2993 2995 1
3041 2994 3005 1
3042 2994 3006 1
3043 2995 3007 1
3044 2995 3008 1
3045 3009 3010 1
3046 3009 3017 1
3047 3010 3011 1
3048 3010 3013 1
3049 3010 3018 1
3050 3011 3012 2
3051 3011 3021 1
3052 3013 3014 1
3053 3013 3019 1
3054 3013 3020 1
3055 3014 3015 2
3056 3014 3016 1
3057 3021 3022 1
3058 3021 3030 1
3059 3022 3023 1
3060 3022 3025 1
3061 3022 3031 1
3062 3023 3024 2
3063 3023 3038 1
3064 3025 3026 1
3065 3025 3032 1
3066 3025 3033 1
3067 3026 3027 1
3068 3026 3034 1
3069 3026 3035 1
3070 3027 3028 1
3071 3027 3029 2
3072 3028 3036 1
3073 3028 3037 1
3074 3038 3039 1
3075 3038 3046 1
3076 3039 3040 1
3077 3039 3042 1
3078 3039 3047 1
3079 3040 3041 2
3080 3040 3057 1
3081 3042 3043 1
3082 3042 3044 1
3083 3042 3048 1
3084 3043 3045 1
3085 3043 3049 1
3086 3043 3050 1
3087 3044 3051 1
3088 3044 3052 1
3089 3044 3053 1
3090 3045 3054 1
3091 3045 3055 1
3092 3045 3056 1
3093 3057 3058 1
3094 3057 3065 1
3095 3058 3059 1
3096 3058 3061 1
3097 3058 3066 1
3098 3059 3060 2
3099 3059 3076 1
3100 3061 3062 1
3101 3061 3063 1
3102 3061 3067 1
3103 3062 3064 1
3104 3062 3068 1
3105 3062 3069 1
3106 3063 3070 1
3107 3063 3071 1
3108 3063 3072 1
3109 3064 3073 1
3110 3064 3074 1
3111 3064 3075 1
3112 3076 3077 1
3113 3076 3085 1
3114 3077 3078 1
3115 3077 3080 1
3116 3077 3086 1
3117 3078 3079 2
3118 3078 3091 1
3119 3080 3081 1
3120 3080 3087 1
3121 3080 3088 1
3122 3081 3082 1
3123 3081 3089 1
3124 3081 3090 1
3125 3082 3083 2
3126 3082 3084 1
3127 3091 3092 1
3128 3091 3099 1
3129 3092 3093 1
3130 3092 3095 1
3131 3092 3100 1
3132 3093 3094 2
3133 3093 3108 1
3134 3095 3096 1
3135 3095 3101 1
3136 3095 3102 1
3137 3096 3097 1
3138 3096 3103 1
3139 3096 3104 1
3140 3097 3098 1
3141 3098 3105 1
3142 3098 3106 1
3143 3098 3107 1
3144 3108 3109 1
3145 3108 3115 1
3146 3109 3110 1
3147 3109 3112 1
3148 3109 3116 1
3149 3110 3111 2
3150 3110 3124 1
3151 3112 3113 1
3152 3112 3114 1
3153 3112 3117 1
3154 3113 3118 1
3155 3113 3119 1
3156 3113 3120 1
3157 3114 3121 1
3158 3114 3122 1
3159 3114 3123 1
3160 3124 3125 1
3161 3124 3128 1
3162 3125 3126 1
3163 3125 3129 1
3164 3125 3130 1
3165 3126 3127 2
3166 3126 3131 1
3167 3131 3132 1
3168 3131 3142 1
3169 3132 3133 1
3170 3132 3135 1
3171 3132 3143 1
3172 3133 3134 2
3173 3133 3155 1
3174 3135 3136 1
3175 3135 3144 1
3176 3135 3145 1
3177 3136 3137 1
3178 3136 3146 1
3179 3136 3147 1
3180 3137 3138 1
3181 3137 3148 1
3182 3137 3149 1
3183 3138 3139 1
3184 3138 3150 1
3185 3139 3140 2
3186 3139 3141 1
3187 3140 3151 1
3188 3140 3152 1
3189 3141 3153 1
3190 3141 3154 1
3191 3155 3156 1
3192 3155 3159 1
3193 3156 3157 1
3194 3156 3160 1
3195 3156 3161 1
3196 3157 3158 2
3197 3157 3162 1
3198 3162 3163 1
3199 3162 3168 1
3200 3163 3164 1
3201 3163 3166 1
3202 3163 3169 1
3203 3164 3165 2
3204 3164 3173 1
3205 3166 3167 1
3206 3166 3170 1
3207 3166 3171 1
3208 3167 3172 1
3209 3173 3174 1
3210 3173 3181 1
3211 3174 3175 1
3212 3174 3177 1
3213 3174 3182 1
3214 3175 3176 2
3215 3175 3192 1
3216 3177 3178 1
3217 3177 3183 1
3218 3177 3184 1
3219 3178 3179 1
3220 3178 3180 1
3221 3178 3185 1
3222 3179 3186 1
3223 3179 3187 1
3224 3179 3188 1
3225 3180 3189 1
3226 3180 3190 1
3227 3180 3191 1
3228 3192 3193 1
3229 3192 3198 1
3230 3193 3194 1
3231 3193 3196 1
3232 3193 3199 1
3233 3194 3195 2
3234 3194 3203 1
3235 3196 3197 1
3236 3196 3200 1
3237 3196 3201 1
3238 3197 3202 1
3239 3203 3204 1
3240 3203 3209 1
3241 3204 3205 1
3242 3204 3207 1
3243 3204 3210 1
3244 3205 3206 2
3245 3205 3217 1
3246 3207 3208 1
3247 3207 3211 1
3248 3207 3212 1
3249 3208 3209 1
3250 3208 3213 1
3251 3208 3214 1
3252 3209 3215 1
3253 3209 3216 1
3254 3217 3218 1
3255 3217 3225 1
3256 3218 3219 1
3257 3218 3221 1
3258 3218 3226 1
3259 3219 3220 2
3260 3219 3229 1
3261 3221 3222 1
3262 3221 3227 1
3263 3221 3228 1
3264 3222 3223 2
3265 3222 3224 1
3266 3229 3230 1
3267 3229 3237 1
3268 3230 3231 1
3269 3230 3233 1
3270 3230 3238 1
3271 3231 3232 2
3272 3231 3248 1
3273 3233 3234 1
3274 3233 3239 1
3275 3233 3240 1
3276 3234 3235 1
3277 3234 3236 1
3278 3234 3241 1
3279 3235 3242 1
3280 3235 3243 1
3281 3235 3244 1
3282 3236 3245 1
3283 3236 3246 1
3284 3236 3247 1
3285 3248 3249 1
3286 3248 3254 1
3287 3249 3250 1
3288 3249 3252 1
3289 3249 3255 1
3290 3250 3251 2
3291 3250 3259 1
3292 3252 3253 1
3293 3252 3256 1
3294 3252 3257 1
3295 3253 3258 1
3296 3259 3260 1
3297 3259 3268 1
3298 3260 3261 1
3299 3260 3263 1
3300 3260 3269 1
3301 3261 3262 2
3302 3261 3281 1
3303 3263 3264 1
3304 3263 3270 1
3305 3263 3271 1
3306 3264 3265 1
3307 3264 3272 1
3308 3264 3273 1
3309 3265 3266 1
3310 3265 3274 1
3311 3265 3275 1
3312 3266 3267 1
3313 3266 3276 1
3314 3266 3277 1
3315 3267 3278 1
3316 3267 3279 1
3317 3267 3280 1
3318 3281 3282 1
3319 3281 3288 1
3320 3282 3283 1
3321 3282 3285 1
3322 3282 3289 1
3323 3283 3284 2
3324 3283 3297 1
3325 3285 3286 1
3326 3285 3287 1
3327 3285 3290 1
3328 3286 3291 1
3329 3286 3292 1
3330 3286 3293 1
3331 3287 3294 1
3332 3287 3295 1
3333 3287 3296 1
3334 3297 3298 1
3335 3297 3308 1
3336 3298 3299 1
3337 3298 3301 1
3338 3298 3309 1
3339 3299 3300 2
3340 3299 3321 1
3341 3301 3302 1
3342 3301 3310 1
3343 3301 3311 1
3344 3302 3303 1
3345 3302 3312 1
3346 3302 3313 1
3347 3303 3304 1
3348 3303 3314 1
3349 3303 3315 1
3350 3304 3305 1
3351 3304 3316 1
3352 3305 3306 2
3353 3305 3307 1
3354 3306 3317 1
3355 3306 3318 1
3356 3307 3319 1
3357 3307 3320 1
3358 3321 3322 1
3359 3321 3327 1
3360 3322 3323 1
3361 3322 3325 1
3362 3322 3328 1
3363 3323 3324 2
3364 3323 3332 1
3365 3325 3326 1
3366 3325 3329 1
3367 3325 3330 1
3368 3326 3331 1
3369 3332 3333 1
3370 3332 3340 1
3371 3333 3334 1
3372 3333 3336 1
3373 3333 3341 1
3374 3334 3335 2
3375 3334 3346 1
3376 3336 3337 1
3377 3336 3342 1
3378 3336 3343 1
3379 3337 3338 1
3380 3337 3339 2
3381 3338 3344 1
3382 3338 3345 1
3383 3346 3347 1
3384 3346 3352 1
3385 3347 3348 1
3386 3347 3350 1
3387 3347 3353 1
3388 3348 3349 2
3389 3348 3357 1
3390 3350 3351 1
3391 3350 3354 1
3392 3350 3355 1
3393 3351 3356 1
3394 3357 3358 1
3395 3357 3363 1
3396 3358 3359 1
3397 3358 3361 1
3398 3358 3364 1
3399 3359 3360 2
3400 3359 3371 1
3401 3361 3362 1
3402 3361 3365 1
3403 3361 3366 1
3404 3362 3363 1
3405 3362 3367 1
3406 3362 3368 1
3407 3363 3369 1
3408 3363 3370 1
3409 3371 3372 1
3410 3371 3380 1
3411 3372 3373 1
3412 3372 3375 1
3413 3372 3381 1
3414 3373 3374 2
3415 3373 3393 1
3416 3375 3376 1
3417 3375 3382 1
3418 3375 3383 1
3419 3376 3377 1
3420 3376 3384 1
3421 3376 3385 1
3422 3377 3378 1
3423 3377 3386 1
3424 3377 3387 1
3425 3378 3379 1
3426 3378 3388 1
3427 3378 3389 1
3428 3379 3390 1
3429 3379 3391 1
3430 3379 3392 1
3431 3393 3394 1
3432 3393 3404 1
3433 3394 3395 1
3434 3394 3397 1
3435 3394 3405 1
3436 3395 3396 2
3437 3395 3417 1
3438 3397 3398 1
3439 3397 3406 1
3440 3397 3407 1
3441 3398 3399 1
3442 3398 3408 1
3443 3398 3409 1
3444 3399 3400 1
3445 3399 3410 1
3446 3399 3411 1
3447 3400 3401 1
3448 3400 3412 1
3449 3401 3402 2
3450 3401 3403 1
3451 3402 3413 1
3452 3402 3414 1
3453 3403 3415 1
3454 3403 3416 1
3455 3417 3418 1
3456 3417 3425 1
3457 3418 3419 1
3458 3418 3421 1
3459 3418 3426 1
3460 3419 3420 2
3461 3419 3434 1
3462 3421 3422 1
3463 3421 3427 1
3464 3421 3428 1
3465 3422 3423 1
3466 3422 3429 1
3467 3422 3430 1
3468 3423 3424 1
3469 3424 3431 1
3470 3424 3432 1
3471 3424 3433 1
3472 3434 3435 1
3473 3434 3443 1
3474 3435 3436 1
3475 3435 3438 1
3476 3435 3444 1
3477 3436 3437 2
3478 3436 3456 1
3479 3438 3439 1
3480 3438 3445 1
3481 3438 3446 1
3482 3439 3440 1
3483 3439 3447 1
3484 3439 3448 1
3485 3440 3441 1
3486 3440 3449 1
3487 3440 3450 1
3488 3441 3442 1
3489 3441 3451 1
3490 3441 3452 1
3491 3442 3453 1
3492 3442 3454 1
3493 3442 3455 1
3494 3456 3457 1
3495 3456 3467 1
3496 3457 3458 1
3497 3457 3460 1
3498 3457 3468 1
3499 3458 3459 2
3500 3458 3480 1
3501 3460 3461 1
3502 3460 3469 1
3503 3460 3470 1
3504 3461 3462 1
3505 3461 3471 1
3506 3461 3472 1
3507 3462 3463 1
3508 3462 3473 1
3509 3462 3474 1
3510 3463 3464 1
3511 3463 3475 1
3512 3464 3465 2
3513 3464 3466 1
3514 3465 3476 1
3515 3465 3477 1
3516 3466 3478 1
3517 3466 3479 1
3518 3480 3481 1
3519 3480 3488 1
3520 3481 3482 1
3521 3481 3484 1
3522 3481 3489 1
3523 3482 3483 2
3524 3482 3499 1
3525 3484 3485 1
3526 3484 3490 1
3527 3484 3491 1
3528 3485 3486 1
3529 3485 3487 1
3530 3485 3492 1
3531 3486 3493 1
3532 3486 3494 1
3533 3486 3495 1
3534 3487 3496 1
3535 3487 3497 1
3536 3487 3498 1
3537 3499 3500 1
3538 3499 3507 1
3539 3500 3501 1
3540 3500 3503 1
3541 3500 3508 1
3542 3501 3502 2
3543 3501 3516 1
3544 3503 3504 1
3545 3503 3509 1
3546 3503 3510 1
3547 3504 3505 1
3548 3504 3511 1
3549 3504 3512 1
3550 3505 3506 1
3551 3506 3513 1
3552 3506 3514 1
3553 3506 3515 1
3554 3516 3517 1
3555 3516 3521 1
3556 3517 3518 1
3557 3517 3520 1
3558 3517 3522 1
3559 3518 3519 2
3560 3518 3526 1
3561 3520 3523 1
3562 3520 3524 1
3563 3520 3525 1
3564 3526 3527 1
3565 3526 3535 1
3566 3527 3528 1
3567 3527 3530 1
3568 3527 3536 1
3569 3528 3529 2
3570 3528 3541 1
3571 3530 3531 1
3572 3530 3537 1
3573 3530 3538 1
3574 3531 3532 1
3575 3531 3539 1
3576 3531 3540 1
3577 3532 3533 2
3578 3532 3534 1
3579 3541 3542 1
3580 3541 3547 1
3581 3542 3543 1
3582 3542 3545 1
3583 3542 3548 1
3584 3543 3544 2
3585 3543 3552 1
3586 3545 3546 1
3587 3545 3549 1
3588 3545 3550 1
3589 3546 3551 1
3590 3552 3553 1
3591 3552 3560 1
3592 3553 3554 1
3593 3553 3556 1
3594 3553 3561 1
3595 3554 3555 2
3596 3554 3571 1
3597 3556 3557 1
3598 3556 3562 1
3599 3556 3563 1
3600 3557 3558 1
3601 3557 3559 1
3602 3557 3564 1
3603 3558 3565 1
3604 3558 3566 1
3605 3558 3567 1
3606 3559 3568 1
3607 3559 3569 1
3608 3559 3570 1
3609 3571 3572 1
3610 3571 3580 1
3611 3572 3573 1
3612 3572 3575 1
3613 3572 3581 1
3614 3573 3574 2
3615 3573 3593 1
3616 3575 3576 1
3617 3575 3582 1
3618 3575 3583 1
3619 3576 3577 1
3620 3576 3584 1
3621 3576 3585 1
3622 3577 3578 1
3623 3577 3586 1
3624 3577 3587 1
3625 3578 3579 1
3626 3578 3588 1
3627 3578 3589 1
3628 3579 3590 1
3629 3579 3591 1
3630 3579 3592 1
3631 3593 3594 1
3632 3593 3602 1
3633 3594 3595 1
3634 3594 3597 1
3635 3594 3603 1
3636 3595 3596 2
3637 3595 3615 1
3638 3597 3598 1
3639 3597 3604 1
3640 3597 3605 1
3641 3598 3599 1
3642 3598 3606 1
3643 3598 3607 1
3644 3599 3600 1
3645 3599 3608 1
3646 3599 3609 1
3647 3600 3601 1
3648 3600 3610 1
3649 3600 3611 1
3650 3601 3612 1
3651 3601 3613 1
3652 3601 3614 1
3653 3615 3616 1
3654 3615 3624 1
3655 3616 3617 1
3656 3616 3619 1
3657 3616 3625 1
3658 3617 3618 2
3659 3617 3637 1
3660 3619 3620 1
3661 3619 3626 1
3662 3619 3627 1
3663 3620 3621 1
3664 3620 3628 1
3665 3620 3629 1
3666 3621 3622 1
3667 3621 3630 1
3668 3621 3631 1
3669 3622 3623 1
3670 3622 3632 1
3671 3622 3633 1
3672 3623 3634 1
3673 3623 3635 1
3674 3623 3636 1
3675 3637 3638 1
3676 3637 3648 1
3677 3638 3639 1
3678 3638 3641 1
3679 3638 3649 1
3680 3639 3640 2
3681 3639 3661 1
3682 3641 3642 1
3683 3641 3650 1
3684 3641 3651 1
3685 3642 3643 1
3686 3642 3652 1
3687 3642 3653 1
3688 3643 3644 1
3689 3643 3654 1
3690 3643 3655 1
3691 3644 3645 1
3692 3644 3656 1
3693 3645 3646 2
3694 3645 3647 1
3695 3646 3657 1
3696 3646 3658 1
3697 3647 3659 1
3698 3647 3660 1
3699 3661 3662 1
3700 3661 3669 1
3701 3662 3663 1
3702 3662 3665 1
3703 3662 3670 1
3704 3663 3664 2
3705 3663 3673 1
3706 3665 3666 1
3707 3665 3671 1
3708 3665 3672 1
3709 3666 3667 2
3710 3666 3668 1
3711 3673 3674 1
3712 3673 3682 1
3713 3674 3675 1
3714 3674 3677 1
3715 3674 3683 1
3716 3675 3676 2
3717 3675 3688 1
3718 3677 3678 1
3719 3677 3684 1
3720 3677 3685 1
3721 3678 3679 1
3722 3678 3686 1
3723 3678 3687 1
3724 3679 3680 2
3725 3679 3681 1
3726 3688 3689 1
3727 3688 3699 1
3728 3689 3690 1
3729 3689 3692 1
3730 3689 3700 1
3731 3690 3691 2
3732 3690 3712 1
3733 3692 3693 1
3734 3692 3701 1
3735 3692 3702 1
3736 3693 3694 1
3737 3693 3703 1
3738 3693 3704 1
3739 3694 3695 1
3740 3694 3705 1
3741 3694 3706 1
3742 3695 3696 1
3743 3695 3707 1
3744 3696 3697 2
3745 3696 3698 1
3746 3697 3708 1
3747 3697 3709 1
3748 3698 3710 1
3749 3698 3711 1
3750 3712 3713 1
3751 3712 3718 1
3752 3713 3714 1
3753 3713 3716 1
3754 3713 3719 1
3755 3714 3715 2
3756 3714 3726 1
3757 3716 3717 1
3758 3716 3720 1
3759 3716 3721 1
3760 3717 3718 1
3761 3717 3722 1
3762 3717 3723 1
3763 3718 3724 1
3764 3718 3725 1
3765 3726 3727 1
3766 3726 3732 1
3767 3727 3728 1
3768 3727 3730 1
3769 3727 3733 1
3770 3728 3729 2
3771 3728 3737 1
3772 3730 3731 1
3773 3730 3734 1
3774 3730 3735 1
3775 3731 3736 1
3776 3737 3738 1
3777 3737 3748 1
3778 3738 3739 1
3779 3738 3741 1
3780 3738 3749 1
3781 3739 3740 2
3782 3739 3757 1
3783 3741 3742 1
3784 3741 3750 1
3785 3741 3751 1
3786 3742 3743 2
3787 3742 3744 1
3788 3743 3745 1
3789 3743 3752 1
3790 3744 3746 2
3791 3744 3753 1
3792 3745 3747 2
3793 3745 3754 1
3794 3746 3747 1
3795 3746 3755 1
3796 3747 3756 1
3797 3757 3758 1
3798 3757 3763 1
3799 3758 3759 1
3800 3758 3761 1
3801 3758 3764 1
3802 3759 3760 2
3803 3759 3771 1
3804 3761 3762 1
3805 3761 3765 1
3806 3761 3766 1
3807 3762 3763 1
3808 3762 3767 1
3809 3762 3768 1
3810 3763 3769 1
3811 3763 3770 1
3812 3771 3772 1
3813 3771 3782 1
3814 3772 3773 1
3815 3772 3775 1
3816 3772 3783 1
3817 3773 3774 2
3818 3773 3795 1
3819 3775 3776 1
3820 3775 3784 1
3821 3775 3785 1
3822 3776 3777 1
3823 3776 3786 1
3824 3776 3787 1
3825 3777 3778 1
3826 3777 3788 1
3827 3777 3789 1
3828 3778 3779 1
3829 3778 3790 1
3830 3779 3780 2
3831 3779 3781 1
3832 3780 3791 1
3833 3780 3792 1
3834 3781 3793 1
3835 3781 3794 1
3836 3795 3796 1
3837 3795 3803 1
3838 3796 3797 1
3839 3796 3799 1
3840 3796 3804 1
3841 3797 3798 2
3842 3797 3814 1
3843 3799 3800 1
3844 3799 3801 1
3845 3799 3805 1
3846 3800 3802 1
3847 3800 3806 1
3848 3800 3807 1
3849 3801 3808 1
3850 3801 3809 1
3851 3801 3810 1
3852 3802 3811 1
3853 3802 3812 1
3854 3802 3813 1
3855 3814 3815 1
3856 3814 3822 1
3857 3815 3816 1
3858 3815 3818 1
3859 3815 3823 1
3860 3816 3817 2
3861 3816 3833 1
3862 3818 3819 1
3863 3818 3824 1
3864 3818 3825 1
3865 3819 3820 1
3866 3819 3821 1
3867 3819 3826 1
3868 3820 3827 1
3869 3820 3828 1
3870 3820 3829 1
3871 3821 3830 1
3872 3821 3831 1
3873 3821 3832 1
3874 3833 3834 1
3875 3833 3838 1
3876 3834 3835 1
3877 3834 3837 1
3878 3834 3839 1
3879 3835 3836 2
3880 3835 3843 1
3881 3837 3840 1
3882 3837 3841 1
3883 3837 3842 1
3884 3843 3844 1
3885 3843 3852 1
3886 3844 3845 1
3887 3844 3847 1
3888 3844 3853 1
3889 3845 3846 2
3890 3845 3858 1
3891 3847 3848 1
3892 3847 3854 1
3893 3847 3855 1
3894 3848 3849 1
3895 3848 3856 1
3896 3848 3857 1
3897 3849 3850 2
3898 3849 3851 1
3899 3858 3859 1
3900 3858 3866 1
3901 3859 3860 1
3902 3859 3862 1
3903 3859 3867 1
3904 3860 3861 2
3905 3860 3877 1
3906 3862 3863 1
3907 3862 3864 1
3908 3862 3868 1
3909 3863 3865 1
3910 3863 3869 1
3911 3863 3870 1
3912 3864 3871 1
3913 3864 3872 1
3914 3864 3873 1
3915 3865 3874 1
3916 3865 3875 1
3917 3865 3876 1
3918 3877 3878 1
3919 3877 3886 1
3920 3878 3879 1
3921 3878 3881 1
3922 3878 3887 1
3923 3879 3880 2
3924 3879 3892 1
3925 3881 3882 1
3926 3881 3888 1
3927 3881 3889 1
3928 3882 3883 1
3929 3882 3890 1
3930 3882 3891 1
3931 3883 3884 2
3932 3883 3885 1
3933 3892 3893 1
3934 3892 3901 1
3935 3893 3894 1
3936 3893 3896 1
3937 3893 3902 1
3938 3894 3895 2
3939 3894 3907 1
3940 3896 3897 1
3941 3896 3903 1
3942 3896 3904 1
3943 3897 3898 1
3944 3897 3905 1
3945 3897 3906 1
3946 3898 3899 2
3947 3898 3900 1
3948 3907 3908 1
3949 3907 3915 1
3950 3908 3909 1
3951 3908 3911 1
3952 3908 3916 1
3953 3909 3910 2
3954 3909 3926 1
3955 3911 3912 1
3956 3911 3917 1
3957 3911 3918 1
3958 3912 3913 1
3959 3912 3914 1
3960 3912 3919 1
3961 3913 3920 1
3962 3913 3921 1
3963 3913 3922 1
3964 3914 3923 1
3965 3914 3924 1
3966 3914 3925 1
3967 3926 3927 1
3968 3926 3931 1
3969 3927 3928 1
3970 3927 3930 1
3971 3927 3932 1
3972 3928 3929 2
3973 3928 3936 1
3974 3930 3933 1
3975 3930 3934 1
3976 3930 3935 1
3977 3936 3937 1
3978 3936 3947 1
3979 3937 3938 1
3980 3937 3940 1
3981 3937 3948 1
3982 3938 3939 2
3983 3938 3960 1
3984 3940 3941 1
3985 3940 3949 1
3986 3940 3950 1
3987 3941 3942 1
3988 3941 3951 1
3989 3941 3952 1
3990 3942 3943 1
3991 3942 3953 1
3992 3942 3954 1
3993 3943 3944 1
3994 3943 3955 1
3995 3944 3945 2
3996 3944 3946 1
3997 3945 3956 1
3998 3945 3957 1
3999 3946 3958 1
4000 3946 3959 1
4001 3960 3961 1
4002 3960 3969 1
4003 3961 3962 1
4004 3961 3964 1
4005 3961 3970 1
4006 3962 3963 2
4007 3962 3975 1
4008 3964 3965 1
4009 3964 3971 1
4010 3964 3972 1
4011 3965 3966 1
4012 3965 3973 1
4013 3965 3974 1
4014 3966 3967 2
4015 3966 3968 1
@<TRIPOS>SUBSTRUCTURE
1	ASP449	1	RESIDUE	1 A	ASP
2	TRP450	15	RESIDUE	1 A	TRP
3	GLU451	39	RESIDUE	1 A	GLU
4	ILE452	54	RESIDUE	1 A	ILE
5	PRO453	73	RESIDUE	1 A	PRO
6	ASP454	87	RESIDUE	1 A	ASP
7	GLY455	99	RESIDUE	1 A	GLY
8	GLN456	106	RESIDUE	1 A	GLN
9	ILE457	123	RESIDUE	1 A	ILE
10	THR458	142	RESIDUE	1 A	THR
11	VAL459	156	RESIDUE	1 A	VAL
12	GLY460	172	RESIDUE	1 A	GLY
13	GLN461	179	RESIDUE	1 A	GLN
14	ARG462	196	RESIDUE	1 A	ARG
15	ILE463	220	RESIDUE	1 A	ILE
16	GLY464	239	RESIDUE	1 A	GLY
17	SER465	246	RESIDUE	1 A	SER
18	GLY466	257	RESIDUE	1 A	GLY
19	SER467	264	RESIDUE	1 A	SER
20	PHE468	275	RESIDUE	1 A	PHE
21	GLY469	295	RESIDUE	1 A	GLY
22	THR470	302	RESIDUE	1 A	THR
23	VAL471	316	RESIDUE	1 A	VAL
24	TYR472	332	RESIDUE	1 A	TYR
25	LYS473	353	RESIDUE	1 A	LYS
26	GLY474	375	RESIDUE	1 A	GLY
27	LYS475	382	RESIDUE	1 A	LYS
28	TRP476	404	RESIDUE	1 A	TRP
29	HIS477	428	RESIDUE	1 A	HIS
30	GLY478	445	RESIDUE	1 A	GLY
31	ASP479	452	RESIDUE	1 A	ASP
32	VAL480	464	RESIDUE	1 A	VAL
33	ALA481	480	RESIDUE	1 A	ALA
34	VAL482	490	RESIDUE	1 A	VAL
35	LYS483	506	RESIDUE	1 A	LYS
36	MET484	528	RESIDUE	1 A	MET
37	LEU485	545	RESIDUE	1 A	LEU
38	ASN486	564	RESIDUE	1 A	ASN
39	VAL487	578	RESIDUE	1 A	VAL
40	THR488	594	RESIDUE	1 A	THR
41	ALA489	608	RESIDUE	1 A	ALA
42	PRO490	618	RESIDUE	1 A	PRO
43	THR491	632	RESIDUE	1 A	THR
44	PRO492	646	RESIDUE	1 A	PRO
45	GLN493	660	RESIDUE	1 A	GLN
46	GLN494	677	RESIDUE	1 A	GLN
47	LEU495	694	RESIDUE	1 A	LEU
48	GLN496	713	RESIDUE	1 A	GLN
49	ALA497	730	RESIDUE	1 A	ALA
50	PHE498	740	RESIDUE	1 A	PHE
51	LYS499	760	RESIDUE	1 A	LYS
52	ASN500	782	RESIDUE	1 A	ASN
53	GLU501	796	RESIDUE	1 A	GLU
54	VAL502	811	RESIDUE	1 A	VAL
55	GLY503	827	RESIDUE	1 A	GLY
56	VAL504	834	RESIDUE	1 A	VAL
57	LEU505	850	RESIDUE	1 A	LEU
58	ARG506	869	RESIDUE	1 A	ARG
59	LYS507	893	RESIDUE	1 A	LYS
60	THR508	915	RESIDUE	1 A	THR
61	ARG509	929	RESIDUE	1 A	ARG
62	HIS510	953	RESIDUE	1 A	HIS
63	VAL511	970	RESIDUE	1 A	VAL
64	ASN512	986	RESIDUE	1 A	ASN
65	ILE513	1000	RESIDUE	1 A	ILE
66	LEU514	1019	RESIDUE	1 A	LEU
67	LEU515	1038	RESIDUE	1 A	LEU
68	PHE516	1057	RESIDUE	1 A	PHE
69	MET517	1077	RESIDUE	1 A	MET
70	GLY518	1094	RESIDUE	1 A	GLY
71	TYR519	1101	RESIDUE	1 A	TYR
72	SER520	1122	RESIDUE	1 A	SER
73	THR521	1133	RESIDUE	1 A	THR
74	ALA522	1147	RESIDUE	1 A	ALA
75	PRO523	1157	RESIDUE	1 A	PRO
76	GLN524	1171	RESIDUE	1 A	GLN
77	LEU525	1188	RESIDUE	1 A	LEU
78	ALA526	1207	RESIDUE	1 A	ALA
79	ILE527	1217	RESIDUE	1 A	ILE
80	VAL528	1236	RESIDUE	1 A	VAL
81	THR529	1252	RESIDUE	1 A	THR
82	GLN530	1266	RESIDUE	1 A	GLN
83	TRP531	1283	RESIDUE	1 A	TRP
84	CYS532	1307	RESIDUE	1 A	CYS
85	GLU533	1318	RESIDUE	1 A	GLU
86	GLY534	1333	RESIDUE	1 A	GLY
87	SER535	1340	RESIDUE	1 A	SER
88	SER536	1351	RESIDUE	1 A	SER
89	LEU537	1362	RESIDUE	1 A	LEU
90	TYR538	1381	RESIDUE	1 A	TYR
91	HIS539	1402	RESIDUE	1 A	HIS
92	HIS540	1419	RESIDUE	1 A	HIS
93	LEU541	1436	RESIDUE	1 A	LEU
94	HIS542	1455	RESIDUE	1 A	HIS
95	ALA543	1472	RESIDUE	1 A	ALA
96	SER544	1482	RESIDUE	1 A	SER
97	PHE548	1494	RESIDUE	1 A	PHE
98	GLU549	1516	RESIDUE	1 A	GLU
99	MET550	1531	RESIDUE	1 A	MET
100	LYS551	1548	RESIDUE	1 A	LYS
101	LYS552	1570	RESIDUE	1 A	LYS
102	LEU553	1592	RESIDUE	1 A	LEU
103	ILE554	1611	RESIDUE	1 A	ILE
104	ASP555	1630	RESIDUE	1 A	ASP
105	ILE556	1642	RESIDUE	1 A	ILE
106	ALA557	1661	RESIDUE	1 A	ALA
107	ARG558	1671	RESIDUE	1 A	ARG
108	GLN559	1695	RESIDUE	1 A	GLN
109	THR560	1712	RESIDUE	1 A	THR
110	ALA561	1726	RESIDUE	1 A	ALA
111	ARG562	1736	RESIDUE	1 A	ARG
112	GLY563	1760	RESIDUE	1 A	GLY
113	MET564	1767	RESIDUE	1 A	MET
114	ASP565	1784	RESIDUE	1 A	ASP
115	TYR566	1796	RESIDUE	1 A	TYR
116	LEU567	1817	RESIDUE	1 A	LEU
117	HIS568	1836	RESIDUE	1 A	HIS
118	ALA569	1853	RESIDUE	1 A	ALA
119	LYS570	1863	RESIDUE	1 A	LYS
120	SER571	1885	RESIDUE	1 A	SER
121	ILE572	1896	RESIDUE	1 A	ILE
122	ILE573	1915	RESIDUE	1 A	ILE
123	HIS574	1934	RESIDUE	1 A	HIS
124	ARG575	1951	RESIDUE	1 A	ARG
125	ASP576	1975	RESIDUE	1 A	ASP
126	LEU577	1987	RESIDUE	1 A	LEU
127	LYS578	2006	RESIDUE	1 A	LYS
128	SER579	2028	RESIDUE	1 A	SER
129	ASN580	2039	RESIDUE	1 A	ASN
130	ASN581	2053	RESIDUE	1 A	ASN
131	ILE582	2067	RESIDUE	1 A	ILE
132	PHE583	2086	RESIDUE	1 A	PHE
133	LEU584	2106	RESIDUE	1 A	LEU
134	HIS585	2125	RESIDUE	1 A	HIS
135	GLU586	2142	RESIDUE	1 A	GLU
136	ASP587	2157	RESIDUE	1 A	ASP
137	ASN588	2169	RESIDUE	1 A	ASN
138	THR589	2183	RESIDUE	1 A	THR
139	VAL590	2197	RESIDUE	1 A	VAL
140	LYS591	2213	RESIDUE	1 A	LYS
141	ILE592	2235	RESIDUE	1 A	ILE
142	GLY593	2254	RESIDUE	1 A	GLY
143	ASP594	2261	RESIDUE	1 A	ASP
144	PHE595	2273	RESIDUE	1 A	PHE
145	GLY596	2293	RESIDUE	1 A	GLY
146	GLY615	2301	RESIDUE	1 A	GLY
147	SER616	2310	RESIDUE	1 A	SER
148	ILE617	2321	RESIDUE	1 A	ILE
149	LEU618	2340	RESIDUE	1 A	LEU
150	TRP619	2359	RESIDUE	1 A	TRP
151	MET620	2383	RESIDUE	1 A	MET
152	ALA621	2400	RESIDUE	1 A	ALA
153	PRO622	2410	RESIDUE	1 A	PRO
154	GLU623	2424	RESIDUE	1 A	GLU
155	VAL624	2439	RESIDUE	1 A	VAL
156	ILE625	2455	RESIDUE	1 A	ILE
157	ARG626	2474	RESIDUE	1 A	ARG
158	ASN631	2499	RESIDUE	1 A	ASN
159	PRO632	2515	RESIDUE	1 A	PRO
160	TYR633	2529	RESIDUE	1 A	TYR
161	SER634	2550	RESIDUE	1 A	SER
162	PHE635	2561	RESIDUE	1 A	PHE
163	GLN636	2581	RESIDUE	1 A	GLN
164	SER637	2598	RESIDUE	1 A	SER
165	ASP638	2609	RESIDUE	1 A	ASP
166	VAL639	2621	RESIDUE	1 A	VAL
167	TYR640	2637	RESIDUE	1 A	TYR
168	ALA641	2658	RESIDUE	1 A	ALA
169	PHE642	2668	RESIDUE	1 A	PHE
170	GLY643	2688	RESIDUE	1 A	GLY
171	ILE644	2695	RESIDUE	1 A	ILE
172	VAL645	2714	RESIDUE	1 A	VAL
173	LEU646	2730	RESIDUE	1 A	LEU
174	TYR647	2749	RESIDUE	1 A	TYR
175	GLU648	2770	RESIDUE	1 A	GLU
176	LEU649	2785	RESIDUE	1 A	LEU
177	MET650	2804	RESIDUE	1 A	MET
178	THR651	2821	RESIDUE	1 A	THR
179	GLY652	2835	RESIDUE	1 A	GLY
180	GLN653	2842	RESIDUE	1 A	GLN
181	LEU654	2859	RESIDUE	1 A	LEU
182	PRO655	2878	RESIDUE	1 A	PRO
183	TYR656	2892	RESIDUE	1 A	TYR
184	SER657	2913	RESIDUE	1 A	SER
185	ASN658	2924	RESIDUE	1 A	ASN
186	ILE659	2938	RESIDUE	1 A	ILE
187	ASN660	2957	RESIDUE	1 A	ASN
188	ASN661	2971	RESIDUE	1 A	ASN
189	ARG662	2985	RESIDUE	1 A	ARG
190	ASP663	3009	RESIDUE	1 A	ASP
191	GLN664	3021	RESIDUE	1 A	GLN
192	ILE665	3038	RESIDUE	1 A	ILE
193	ILE666	3057	RESIDUE	1 A	ILE
194	GLU667	3076	RESIDUE	1 A	GLU
195	MET668	3091	RESIDUE	1 A	MET
196	VAL669	3108	RESIDUE	1 A	VAL
197	GLY670	3124	RESIDUE	1 A	GLY
198	ARG671	3131	RESIDUE	1 A	ARG
199	GLY672	3155	RESIDUE	1 A	GLY
200	SER673	3162	RESIDUE	1 A	SER
201	LEU674	3173	RESIDUE	1 A	LEU
202	SER675	3192	RESIDUE	1 A	SER
203	PRO676	3203	RESIDUE	1 A	PRO
204	ASP677	3217	RESIDUE	1 A	ASP
205	LEU678	3229	RESIDUE	1 A	LEU
206	SER679	3248	RESIDUE	1 A	SER
207	LYS680	3259	RESIDUE	1 A	LYS
208	VAL681	3281	RESIDUE	1 A	VAL
209	ARG682	3297	RESIDUE	1 A	ARG
210	SER683	3321	RESIDUE	1 A	SER
211	ASN684	3332	RESIDUE	1 A	ASN
212	CYS685	3346	RESIDUE	1 A	CYS
213	PRO686	3357	RESIDUE	1 A	PRO
214	LYS687	3371	RESIDUE	1 A	LYS
215	ARG688	3393	RESIDUE	1 A	ARG
216	MET689	3417	RESIDUE	1 A	MET
217	LYS690	3434	RESIDUE	1 A	LYS
218	ARG691	3456	RESIDUE	1 A	ARG
219	LEU692	3480	RESIDUE	1 A	LEU
220	MET693	3499	RESIDUE	1 A	MET
221	ALA694	3516	RESIDUE	1 A	ALA
222	GLU695	3526	RESIDUE	1 A	GLU
223	CYS696	3541	RESIDUE	1 A	CYS
224	LEU697	3552	RESIDUE	1 A	LEU
225	LYS698	3571	RESIDUE	1 A	LYS
226	LYS699	3593	RESIDUE	1 A	LYS
227	LYS700	3615	RESIDUE	1 A	LYS
228	ARG701	3637	RESIDUE	1 A	ARG
229	ASP702	3661	RESIDUE	1 A	ASP
230	GLU703	3673	RESIDUE	1 A	GLU
231	ARG704	3688	RESIDUE	1 A	ARG
232	PRO705	3712	RESIDUE	1 A	PRO
233	SER706	3726	RESIDUE	1 A	SER
234	PHE707	3737	RESIDUE	1 A	PHE
235	PRO708	3757	RESIDUE	1 A	PRO
236	ARG709	3771	RESIDUE	1 A	ARG
237	ILE710	3795	RESIDUE	1 A	ILE
238	LEU711	3814	RESIDUE	1 A	LEU
239	ALA712	3833	RESIDUE	1 A	ALA
240	GLU713	3843	RESIDUE	1 A	GLU
241	ILE714	3858	RESIDUE	1 A	ILE
242	GLU715	3877	RESIDUE	1 A	GLU
243	GLU716	3892	RESIDUE	1 A	GLU
244	LEU717	3907	RESIDUE	1 A	LEU
245	ALA718	3926	RESIDUE	1 A	ALA
246	ARG719	3936	RESIDUE	1 A	ARG
247	GLU720	3960	RESIDUE	1 A	GLU
