# Supplementary material for: Frags2Drugs: A Novel In Silico Fragment-Based Approach to the Discovery of Kinase Inhibitors
Source: Pharmaceuticals (Basel). 2026 Feb 12;19(2):308. doi: 10.3390/ph19020308 (PMC12944305; doi:10.3390/ph19020308)
Supplement: Supplementary file 1 [file pharmaceuticals-19-00308-s001.zip › pharmaceuticals-4126567-supplementary/SupplementaryData_bonnet/3OG7_seed.sdf]

     RDKit          3D

  9 10  0  0  0  0  0  0  0  0999 V2000
    4.8204   10.3321    1.0501 C   0  0  0  0  0  0  0  0  0  0  0  0
    6.1354    9.4967    5.3442 C   0  0  0  0  0  0  0  0  0  0  0  0
    4.7419    9.5565    5.4153 C   0  0  0  0  0  0  0  0  0  0  0  0
    3.8857    9.7848    4.3950 N   0  0  0  0  0  0  0  0  0  0  0  0
    6.7239    9.6899    4.0858 C   0  0  0  0  0  0  0  0  0  0  0  0
    3.8886   10.2030    2.0422 N   0  0  0  0  0  0  0  0  0  0  0  0
    6.0837   10.1719    1.5784 C   0  0  0  0  0  0  0  0  0  0  0  0
    5.8927    9.9313    2.9784 C   0  0  0  0  0  0  0  0  0  0  0  0
    4.5221    9.9605    3.2242 C   0  0  0  0  0  0  0  0  0  0  0  0
  1  6  1  0
  1  7  2  0
  2  3  2  0
  2  5  1  0
  3  4  1  0
  4  9  2  0
  5  8  2  0
  6  9  1  0
  7  8  1  0
  8  9  1  0
M  END
>  <Smiles>  (1) 
c1cnc2[nH]ccc2c1

>  <MW>  (1) 
118.1

>  <TPSA>  (1) 
28.7

>  <HBA>  (1) 
1

>  <HBD>  (1) 
1

>  <nrot>  (1) 
0

>  <clogp>  (1) 
1.56

$$$$
