# Supplementary material for: Frags2Drugs: A Novel In Silico Fragment-Based Approach to the Discovery of Kinase Inhibitors
Source: Pharmaceuticals (Basel). 2026 Feb 12;19(2):308. doi: 10.3390/ph19020308 (PMC12944305; doi:10.3390/ph19020308)
Supplement: Supplementary file 1 [file pharmaceuticals-19-00308-s001.zip › pharmaceuticals-4126567-supplementary/SupplementaryData_bonnet/4CLI_ligand.sdf]

4CLI_A
  PyMOL2.2          3D                             0

 49 52  0  0  0  0  0  0  0  0999 V2000
    5.7640    9.9700    2.9170 C   0  0  0  0  0  0  0  0  0  0  0  0
    4.3800    9.7690    2.7420 C   0  0  0  0  0  0  0  0  0  0  0  0
    3.5580    9.4780    3.8140 N   0  0  0  0  0  0  0  0  0  0  0  0
    4.1070    9.3790    5.0830 C   0  0  0  0  0  0  0  0  0  0  0  0
    5.4800    9.5620    5.3720 C   0  0  0  0  0  0  0  0  0  0  0  0
    6.2620    9.8590    4.2420 C   0  0  0  0  0  0  0  0  0  0  0  0
    6.5140   10.2470    1.7880 O   0  0  0  0  0  0  0  0  0  0  0  0
    7.9550   10.4530    1.8440 C   0  0  0  0  0  0  0  0  0  0  0  0
    8.3370   11.1040    0.4990 C   0  0  0  0  0  0  0  0  0  0  0  0
    8.7270    9.1310    2.0880 C   0  0  0  0  0  0  0  0  0  0  0  0
    9.6440    8.9150    3.2030 C   0  0  0  0  0  0  0  0  0  0  0  0
   10.3160    7.6570    3.3630 C   0  0  0  0  0  0  0  0  0  0  0  0
   10.0940    6.6130    2.4420 C   0  0  0  0  0  0  0  0  0  0  0  0
    9.2140    6.8090    1.3670 C   0  0  0  0  0  0  0  0  0  0  0  0
    8.5370    8.0330    1.1790 C   0  0  0  0  0  0  0  0  0  0  0  0
    3.8180    9.8590    1.4490 N   0  0  0  0  0  0  0  0  0  0  0  0
    6.1310    9.4480    6.7170 C   0  0  0  0  0  0  0  0  0  0  0  0
    5.5590    9.6790    7.9900 C   0  0  0  0  0  0  0  0  0  0  0  0
    6.5660    9.4310    8.9050 N   0  0  0  0  0  0  0  0  0  0  0  0
    7.7280    9.0690    8.3600 N   0  0  0  0  0  0  0  0  0  0  0  0
    7.5100    9.0680    7.0460 C   0  0  0  0  0  0  0  0  0  0  0  0
    4.2360   10.0810    8.3770 C   0  0  0  0  0  0  0  0  0  0  0  0
    3.1860   10.4400    8.7090 N   0  0  0  0  0  0  0  0  0  0  0  0
    6.4900    9.5210   10.3550 C   0  0  0  0  0  0  0  0  0  0  0  0
    9.4990    9.8330    5.5980 N   0  0  0  0  0  0  0  0  0  0  0  0
    9.9480    9.9610    4.2340 C   0  0  0  0  0  0  0  0  0  0  0  0
    8.6940    8.6840    6.1780 C   0  0  0  0  0  0  0  0  0  0  0  0
    9.8730   10.9290    6.5060 C   0  0  0  0  0  0  0  0  0  0  0  0
   10.6060   10.9160    3.8020 O   0  0  0  0  0  0  0  0  0  0  0  0
    9.0130    5.8180    0.5040 F   0  0  0  0  0  0  0  0  0  0  0  0
    3.4450    9.1480    5.9040 H   0  0  0  0  0  0  0  0  0  0  0  0
    7.3200   10.0140    4.3920 H   0  0  0  0  0  0  0  0  0  0  0  0
    8.2260   11.0920    2.6840 H   0  0  0  0  0  0  0  0  0  0  0  0
   10.9950    7.5100    4.1900 H   0  0  0  0  0  0  0  0  0  0  0  0
   10.5990    5.6660    2.5640 H   0  0  0  0  0  0  0  0  0  0  0  0
    7.8660    8.1470    0.3400 H   0  0  0  0  0  0  0  0  0  0  0  0
    8.0540   10.4410   -0.3190 H   0  0  0  0  0  0  0  0  0  0  0  0
    9.4130   11.2750    0.4710 H   0  0  0  0  0  0  0  0  0  0  0  0
    7.8150   12.0550    0.3940 H   0  0  0  0  0  0  0  0  0  0  0  0
    2.8270    9.7130    1.3170 H   0  0  0  0  0  0  0  0  0  0  0  0
    4.4070   10.0710    0.6560 H   0  0  0  0  0  0  0  0  0  0  0  0
    5.4850    9.8250   10.6470 H   0  0  0  0  0  0  0  0  0  0  0  0
    7.2110   10.2560   10.7120 H   0  0  0  0  0  0  0  0  0  0  0  0
    6.7160    8.5480   10.7910 H   0  0  0  0  0  0  0  0  0  0  0  0
    8.3180    8.0880    5.3460 H   0  0  0  0  0  0  0  0  0  0  0  0
    9.3680    8.0780    6.7830 H   0  0  0  0  0  0  0  0  0  0  0  0
   10.4440   11.6780    5.9560 H   0  0  0  0  0  0  0  0  0  0  0  0
   10.4810   10.5350    7.3200 H   0  0  0  0  0  0  0  0  0  0  0  0
    8.9720   11.3870    6.9140 H   0  0  0  0  0  0  0  0  0  0  0  0
  1  2  4  0  0  0  0
  1  7  1  0  0  0  0
  2  3  4  0  0  0  0
  2 16  1  0  0  0  0
  3  4  4  0  0  0  0
  4  5  4  0  0  0  0
  4 31  1  0  0  0  0
  5 17  1  0  0  0  0
  1  6  4  0  0  0  0
  5  6  4  0  0  0  0
  6 32  1  0  0  0  0
  7  8  1  0  0  0  0
  8  9  1  0  0  0  0
  8 33  1  0  0  0  0
  9 37  1  0  0  0  0
  9 38  1  0  0  0  0
  9 39  1  0  0  0  0
  8 10  1  0  0  0  0
 10 11  4  0  0  0  0
 11 26  1  0  0  0  0
 11 12  4  0  0  0  0
 12 13  4  0  0  0  0
 12 34  1  0  0  0  0
 13 14  4  0  0  0  0
 13 35  1  0  0  0  0
 14 30  1  0  0  0  0
 10 15  4  0  0  0  0
 14 15  4  0  0  0  0
 15 36  1  0  0  0  0
 16 40  1  0  0  0  0
 16 41  1  0  0  0  0
 17 21  4  0  0  0  0
 17 18  4  0  0  0  0
 18 19  4  0  0  0  0
 19 20  4  0  0  0  0
 20 21  4  0  0  0  0
 21 27  1  0  0  0  0
 18 22  1  0  0  0  0
 22 23  3  0  0  0  0
 19 24  1  0  0  0  0
 24 42  1  0  0  0  0
 24 43  1  0  0  0  0
 24 44  1  0  0  0  0
 25 26  1  0  0  0  0
 26 29  2  0  0  0  0
 25 27  1  0  0  0  0
 27 45  1  0  0  0  0
 27 46  1  0  0  0  0
 25 28  1  0  0  0  0
 28 47  1  0  0  0  0
 28 48  1  0  0  0  0
 28 49  1  0  0  0  0
M  END
$$$$
