# Supplementary material for: Frags2Drugs: A Novel In Silico Fragment-Based Approach to the Discovery of Kinase Inhibitors
Source: Pharmaceuticals (Basel). 2026 Feb 12;19(2):308. doi: 10.3390/ph19020308 (PMC12944305; doi:10.3390/ph19020308)
Supplement: Supplementary file 1 [file pharmaceuticals-19-00308-s001.zip › pharmaceuticals-4126567-supplementary/SupplementaryData_bonnet/4CLI_new_molecules.sdf]

     RDKit          3D

 46 51  0  0  0  0  0  0  0  0999 V2000
    5.7640    9.9700    2.9170 C   0  0  0  0  0  0  0  0  0  0  0  0
    4.3800    9.7690    2.7420 C   0  0  0  0  0  0  0  0  0  0  0  0
    3.5580    9.4780    3.8140 N   0  0  0  0  0  0  0  0  0  0  0  0
    4.1070    9.3790    5.0830 C   0  0  0  0  0  0  0  0  0  0  0  0
    5.4800    9.5620    5.3720 C   0  0  0  0  0  0  0  0  0  0  0  0
    6.2620    9.8590    4.2420 C   0  0  0  0  0  0  0  0  0  0  0  0
    3.8180    9.8590    1.4490 N   0  0  0  0  0  0  0  0  0  0  0  0
    9.0613    7.9024    8.5269 S   0  0  0  0  0  0  0  0  0  0  0  0
    8.8328    9.0790    9.2871 O   0  0  0  0  0  0  0  0  0  0  0  0
    8.7342    6.6480    9.0939 O   0  0  0  0  0  0  0  0  0  0  0  0
   10.6266    7.9370    8.0304 N   0  0  0  0  0  0  0  0  0  0  0  0
    9.0407    9.6523    2.9736 C   0  0  0  0  0  0  0  0  0  0  0  0
   10.2115    9.4875    4.8295 C   0  0  0  0  0  0  0  0  0  0  0  0
   11.3802    9.4840    5.8132 C   0  0  0  0  0  0  0  0  0  0  0  0
   12.6741    9.9264    5.4445 C   0  0  0  0  0  0  0  0  0  0  0  0
   14.8505   10.3310    9.8084 C   0  0  0  0  0  0  0  0  0  0  0  0
    8.1136    9.4565    4.0011 C   0  0  0  0  0  0  0  0  0  0  0  0
   10.2816    9.6745    3.5014 N   0  0  0  0  0  0  0  0  0  0  0  0
    8.8793    9.3665    5.1116 N   0  0  0  0  0  0  0  0  0  0  0  0
   13.7752    9.9599    6.3459 C   0  0  0  0  0  0  0  0  0  0  0  0
   13.5849    9.5997    7.6901 C   0  0  0  0  0  0  0  0  0  0  0  0
   12.2819    9.1729    8.0503 C   0  0  0  0  0  0  0  0  0  0  0  0
   11.1966    9.1283    7.1477 C   0  0  0  0  0  0  0  0  0  0  0  0
   14.6410    9.5875    8.6059 O   0  0  0  0  0  0  0  0  0  0  0  0
   16.3654   10.4826    9.7828 C   0  0  0  0  0  0  0  0  0  0  0  0
   -0.2256   14.9483   12.0030 C   0  0  0  0  0  0  0  0  0  0  0  0
   -0.6203   11.7503   11.8282 O   0  0  0  0  0  0  0  0  0  0  0  0
    7.4918    7.8492    7.8275 C   0  0  0  0  0  0  0  0  0  0  0  0
    6.8858    8.4997    8.9720 C   0  0  0  0  0  0  0  0  0  0  0  0
    6.9423    8.1140    6.4213 C   0  0  0  0  0  0  0  0  0  0  0  0
    1.5099   10.9828   10.7927 C   0  0  0  0  0  0  0  0  0  0  0  0
    5.1130   10.1483    9.9040 C   0  0  0  0  0  0  0  0  0  0  0  0
    2.9213   11.2289   10.5421 C   0  0  0  0  0  0  0  0  0  0  0  0
    5.7939    9.3745    8.7745 C   0  0  0  0  0  0  0  0  0  0  0  0
    5.8825    8.9806    6.2850 C   0  0  0  0  0  0  0  0  0  0  0  0
    2.7749   13.4146   11.7915 C   0  0  0  0  0  0  0  0  0  0  0  0
    0.7449   11.9856   11.5851 C   0  0  0  0  0  0  0  0  0  0  0  0
    1.4055   13.1886   12.0656 C   0  0  0  0  0  0  0  0  0  0  0  0
    4.8345   14.6177   12.1333 C   0  0  0  0  0  0  0  0  0  0  0  0
   -1.5771   10.9453   11.1500 C   0  0  0  0  0  0  0  0  0  0  0  0
    5.6762   10.4938   10.8749 O   0  0  0  0  0  0  0  0  0  0  0  0
    3.4309   14.5630   12.2223 O   0  0  0  0  0  0  0  0  0  0  0  0
    3.6955   10.3268    9.6958 N   0  0  0  0  0  0  0  0  0  0  0  0
    0.6667   14.1579   12.7569 O   0  0  0  0  0  0  0  0  0  0  0  0
    5.2394    9.6496    7.4347 C   0  0  0  0  0  0  0  0  0  0  0  0
    3.5782   12.3914   10.9851 C   0  0  0  0  0  0  0  0  0  0  0  0
  1  2  2  0
  1  6  1  0
  2  3  1  0
  2  7  1  0
  3  4  2  0
  4  5  1  0
  5  6  2  0
  8  9  2  0
  8 10  2  0
  8 11  1  0
 12 17  2  0
 12 18  1  0
 13 14  1  0
 13 18  1  0
 13 19  2  0
 14 15  2  0
 14 23  1  0
 15 20  1  0
 16 24  1  0
 16 25  1  0
 17 19  1  0
 20 21  2  0
 21 22  1  0
 21 24  1  0
 22 23  2  0
 26 44  1  0
 27 37  1  0
 27 40  1  0
 28 29  2  0
 28 30  1  0
 29 34  1  0
 30 35  2  0
 31 33  2  0
 31 37  1  0
 32 34  1  0
 32 41  2  0
 32 43  1  0
 33 43  1  0
 33 46  1  0
 34 45  2  0
 35 45  1  0
 36 38  1  0
 36 42  1  0
 36 46  2  0
 37 38  2  0
 38 44  1  0
 39 42  1  0
 11 23  1  0
 17  6  1  0
 35  5  1  0
  8 28  1  0
M  END
>  <2D_mol>  (1) 
<img data-content="rdkit/molecule" src="data:image/png;base64,iVBORw0KGgoAAAANSUhEUgAAAMgAAADICAIAAAAiOjnJAAAABmJLR0QA/wD/AP+gvaeTAAAgAElEQVR4nO2deVzU1ff/z8Cwr4OKCCqLqIhpJooLqEBjkqEoSrlRLgV+MpUsG83tq9hPKAnSMkdcQksNd8QlEJRFAR0EQSRJDJRAEEaBGRiZ5f7+uDaRCbxnec/gcJ8PHz6Que97z1te3PWccxkIISAQ1I2etg0g6CZEWARaIMIi0AIRFoEWiLAItECERaAFIiwCLRBhEWiBCItAC0RYBFogwiLQAhEWgRaIsAi0QIRFoAUiLAItEGERaIEIi0ALRFgEWiDCItACERaBFoiwCLRAhEWgBSIsAi0QYRFogQiLQAtEWARaIMIi0AIRFoEWiLAItECERaAFIiwCLRBhEWiBCItAC50Iq76+XiqVasYUgi7RkbBOnDjh5ub2ww8/aMwags7QkbBMTU3r6urWr19fWVmpMYMIukFHwnr77beDgoKamprCw8M1ZhBBN2B0nDW5urp6yJAhDQ0NZ86cmT59usbMIrzqdDJ579Onz5YtWwBg+fLlAoFAIyYRdIHOtxs++eSTMWPGPHjwACuMQKBCJ0MhJi8vb8yYMQwG48aNGyNGjNCAWYRXHUobpB4eHsuWLZNIJGFhYTKZjG6bCDoApR4LAJqamtzd3SsrK3/88celS5fSbRbhVYeqsADg5MmTs2bNsrS0LCkpsbe3p9UswquOAmeFQUFB06dPb2xs/Pzzz+kziKAbKNBjAUBFRYW7u3tLS0tRUdHQoUPpM4vwqsNUqLSjo6Ojo6NUKtXX16fJIIJuoJiwLl68WFJSwmKxevfuTZNBBN1AgTkWQmjdunUA8OWXX7JYLNpMIugCCsyxDh8+PH/+fAcHh9LSUlNTU1rNIrzqUO6xxOJdUVEAsHnzZqIqQqdQnmPFxWVUVZ2ePTtw4UIazSHoCtSGQqEQXF3h0SM4dQpmzKDfKsIrD7Wh8Ntv4dEj8PSEwECa7SHoCBSEVVcH27cDAGzbBgwG3QYRNElxcXFUVJS3t/ePP/6o3popzLF27YLGRvD3Bz8/9bZN0A4i0R9ZWd+eOHH27Nm//voLf69nz57/+9//1NgIhTmWWAx798L48fD662psmKBp6ushLQ3OnoUzZ546O7Nu3QIAW1vbKVOmBAcHv/XWW0ZGRmpsrUNhXb0KaWnQ0gJr14KFhRpbJWgC+Y9vyRJ4/33IyQHsS8dgoNGjIwMC/AMC3njjDZoa73AoTEuDDRugogJOn4aQEJosINCF/MeXng7374OhIXh7Q0AABAUx+vVbS3Pjip0VEl5JGAw4fx4GDQIzM8212dFQmJkJ6ekgFMKSJfDsGXQRPxkyQFNE/uNbuxYsLTXceIc91oQJMGEC8Hjg6Qn29pCfDwYGmjKsfcgATZG8PKiqgrAwzasKKO1jDRsGvXtDcTFER9Nvj4IUFGjbgi7M0aPw44/w+LFWGqd2pJOeDr6+YGwMRUUwYAD9VnVIZiYkJ0NjI9y6BenpcP06jB7dbuFuO262tIC1NUil8OSJVl6c2pHOpEmwYAG0tMCyZTTbQ4EHDyAmBhCCUaMAAPbseXmx5maAv8fNsDA4fVpzFnYFcnOhtRVGjNDWrxNlt5noaOjR40ltbfKJE3TaQ4Fhw0AohIMHYeFCYDDgyBFobHyxTHk5jBwJO3Zow76uwdWrAABeXlozAFEm55df9BiMPn36PH36lPpTtODpiQDQgQPI1xcBSH7Z+69Pb95EdnYIAI0ahVJTUUQEWrMGNTRoyVbtIJ41CwGgo0e1ZYACwpLJZL6+vgCwbNky+gyixP79CEDm5/Ms62TZyUF37oz456NLKcjSEgGgN99EhYXotdfQpUvaM1Q7SKVSa2trf2fnxr/+0pYNCggLIXT79m1DQ0M9Pb1r167RZBDmm28QQiguDj1+/LKPhUL+N28VZJkJhbyCAlseDwSCXIQQn3+8IuENZGqKZs1C2dmod+/nCutmFBQUAICzs7MWbVBs533o0KGfffbZtm3b5s+fv2LFimfPnrW2tgqFQrFYLBAI8N8SiaSpqUkqlTY2Nkql0vDw8EmTJjk5OSnUkEgEsbGQk9OOW6GpqeC9QZLa5Pr6n3r0eL+mZntd3R6BIKuy8nNwQZYXIqzF42DKFGhsBD8/OHlSoaZ1gKtXrwKAt7e3No1QVInNzc0sFqtfv34U6+/Zs+fIkSMlEolCrXTSYyHU3FzI40F+vlVz8y0ej5GXZ8DjAY/HqK6OrK//mf//fBEAmj8fPXum6Auqn6wstGULWrsWNTZqpsF58+YBwO7duzXT3EtR+KwwKyvryZMnz549Cw0NZbFYBgYG5ubmTCbTwsIC/62vr29paamnp2dlZdXa2jpv3rybN29+//33K1euVLStDjAxGWZmNk4ozG5uznNwiOLzfxaJfndyOiAWV/35Zwi8hYa4bTOdwekSnomaPSpACKWnp8Or1WPJZDIPDw8A+Prrr6mUl0ql58+fBwALC4uHDx8qo/z2efr03OPHe6TSJoSQWFzX2Hi5svKLv/utKPW2pRJbtiCEUHk5OniQvkZaWlpSUlJWrFjh4OBgY2Njbm6en59PX3OdoljuhqNHj86dO9fe3v7cuXMFBQUhISEdxNrfunUrLCxs2bJliYmJx48fDwoKOkF5D2zjRhg5EurqwNcXUlPh6VNACBoaQCaDhQs3mpjUyGSNCEml0kZj40EGBg5mZmONjQeXlHhIJPVOTj/Z2Myh/lI0cuwYHDkCY8dCfT0AwLp1aj+2q62tTUpKSkpKSk5OFgqF+JsWFhZNTU02NjYXLlzw9PRUb4tUoa7B1tZWV1dXAIiLi5s5cyYAbNq0qYPy8fHxANCzZ8/i4mJra2sAOHPmDMW2YmLQ1q0oLg5dvYoA/vXn4sXxPB7I/9y7F8Tn/yqVtjx9era8fOGTJ6epvxHtLFqEANB336EpU5CpKbp8WV0Vl5WVxcbGstlsJvOfyYy7uzuHw8nMzBSJRLNmzQIAMzOz5ORkdTWqEAoIC98kMGjQoGvXrjEYDBMTk8rKyo4fefPNNwHgo48+2rFjBwD079+/qampg/ISCfruO/TllygmBl2+jBYtQnfvotBQtHo14nDQV1+hyEh0//7Jx4+59fWH+fyEhoYLz55VCATXq6o2FxcP5fEgP9+6unqbVCqk/l40MmgQAkDXryMrKwSAqqpUrC89PT08PNzFxUUuJmNj46lTp+7evfvOnTtHjhyZM2dOTEwMQkgikSxatAgAjIyMTpw4oY6XUQyqwhIIBHZ2dgBw4sQJPz8/AFi3bl2nT5WWlhobGzMYjNTU1LFjxwLA559/3l5hHg95eCAApK+PcN3e3ujJk06a4POPVVdH1tb+0NxcVFYWjLuxgoJe1dWRMplWl4S1tYjBQObm6Pp1BIAGDlSxvpycHPl8vEePHiEhIQkJCUVFRVwuNyAgwNDQEH80evRoXF4mk+EE/fr6+vv371f5fRSDqrAiIiKw0efOnQMAFovF5/OpPLhp0yYAGDp0aF5eHpPJZDKZN2/efKGMQIA4HKSvjwCQgwM6flyxd2hLQ0PKnTujeDzIyTGcPHliQkKCTCZTvjpVOHkSASA2G+3YgQDQwoUq1of90xcsWHD16tWsrKw1a9a0TVFmYGDg5+cXExNTVlbW9qnIyEgAYDAYuCejilSq4i4JJWHx+XycXubSpUv49aKjoyk2IBKJ3NzcAGDbtm34F2j06NFtt7WOHz8+fXo0ADIwQKtXI4FAibd4ARmfnxAdPVv+G3yps1MdoVBYWlqamZn566+/xsbGnjt3rq6uTkUjmjZsQHp6aNMm9N57CADFxalSW0NDg76+vpGRUUtLi0wmc3BwwG9nZmYWEBAQHx//pP2+fceOHQwGAwA4HE4nzdy+jTZtQh4eaONGFRezlIS1atUqAPD39//5558BwMHBobm5mXobV65cwXOyoqIivAW/a9cuhFB5eXlAQAAAGBoazphReuuWEva3i1gs5nK58lypbDb7zJkzly5dOnjw4DfffBMeHj5v3ryJEye6ublZ/MexZNy4cTY2NioeW40dO9bRyqowLS09MPDp669L79xRpbaLFy8CwPjx4/E/N27cGB4enpqaKhaLqTweHx+Pp/krVqx4oQsXCoX3LlxAH374/OQe//H2/kdY+/ah0woviToXVmVlpYmJCYPByM3NHTBgAAAoMWAvWLAAAKZMmXLy5EkAsLS03Lx5s7m5OQBYW1vHxsYqujVPEaFQGBkZidekffv2bW9pbGxs7Ozs7OXlFRQUtHz58tGjRwOAubl5amqqcu02NzcbGhoymczbt2/jpbGKI/KGDRsA4IsvvlC6hlOnTuHIwffff18sFj9+/Dg+Pj44ONjCwsLf2fm5nhwdUWgoSkxEIhHKyHjuGBIQgBgMFBmpUHOdC2vhwoUAMG/evJ07dwLA4MGDKf6WtKWmpsbGxubtt98WCATvvPOO/Cc6b968R48eKVqbotTX18+ZMwcL6L333vv000+3b99+6NCh1NTUgoKC4uLi7OzsM2fO7Nq16+jRowghiUSyePFiVZZUly9fBgAPD49Dhw4BQGBgoIqvgP1KqO/XvJTz58/jFFR2dnZ6es9d8fT09Dw9PUXffIPaGzJ270Z6eggAdTqStqETYQkEgn79+jGZzHv37v3++++zZ88+rXiviPnzzz/xF6tXrzYwMHB3d9fkFotEIhk5ciQALF68+IMPPvD39x82bJitre0LXZeXlxcuL5PJPv30U6WXVHits3LlSpwTn+JBRXu0traampoyGIza2lpV6kEIpaenm5ub29jYmJiYsNns2NjYTveMEELoyBFkYIAA0NKlSCql0lAnwhKJRMOHD2cymYWFhVSq6xT5OkDpUUZpbty4oa+v/8JRAZPJtLe3HzVqVEBAAN5va/uIkksqhPz9/QEgISHhtddeAwAVp2u5ubkAMGTIEKVraGpqOn36dG1t7e+//46HZoVmyQghdPYsMjFBhoaHPv20tbW10+KdD4XLly8HAE9PTyk1qXaMfB2gelVK8MknnwCAi4tLUlJSfn5+dXV1py+1c+dOqkuqvykpKWGz2ebm5lu3bmUwGEZGRiKRSBWzo6OjAeCjjz5Sugb53H/v3r0A8O677ypTy+XLu/z8AGDatGktLS0dl+1cWI2NjXjaq7obhnwdkJeXp2JVytHQ0IAX6lwul/pTBw8exEuq5cuXtzcHF4vFly9fXrVqFT71wuDxKyQkREWzg4KCAOCnn35Sugb53B9vx3/33XfK1cPj8Xr16gUAkyZNaujQ25vSdsPx48cBwMrK6i/VXF3xOmDu3LmqVKIix44dw+9SpcgBy+nTp42NjeVLKvn3BQJBYmJiaGho2/zkPXr0CA4Ojo+Pj4qKUrS3eyn4zOPevXtK1yCf+w8aNAgAeDye0lXduXMHdzQeHh6P23OXo77zPm3aNLyIU9qgkpISJpNpYGDwxx9/KF2JWsDvMn/+fIWeSk1NxfsjM2bMKC0tfeEgBY+wK1asSElJaTsF2b17N15/cTgc5XYcSktLAaB3795KPIuRz/1LSkoYDIa5ubkS6/q23L9/f8CAAUwm8+LFi+2VoSqsiooK/N967tw55awJDAyErhCIgVBFRYWZmRkApKSkKPRgZmamlZXVC3N/Hx+f6OjoDn5bjhw5YmBg4OoauHLlMyWmqfv37weA2bNnK/zk38jn/ngTkc1mK12VnKqqqlOnTnVQQAHvhqioKABwdXXtdOL2X3JzcxkMhpmZWXV1taLP0gFe7inxLr/88guTyTQ1NQ0ICOByuRQ34c6dS3Z0FAOguXMRhRXVPzQ3N+MFJl6WVldXr1mzRtH+Rj73/+yzz6AzZyd1oYCwxGIxvl51w4YNLy3Q2trK5/NramrKysru3r3bdoaOx/j2HtQ88nfZuHEjlfJXrlzhcDjZ2dmxsbF4M0zRFtPTn/vOvPMO6nSlL98Wt7S0xLsD7777rlQqHT9+PB6LFVpmyuf+Y8aMUaKfVg7FXJNzc3P19PQMDQ2Li4vxd7y8vFgsllk7iZfwYj4pKQn/73S8jtAw8ne5Q+EUDx+fb9myJTg4GAD27dunRIt5eahXLwSAJk58efzs7dto2zYUFLROvi3OYDDc3NzwTC4kJCQnJ6dnz54A4OPj00jZ6QDP/XHonr6+PvUHVUHhKJ2wsDAAmDBhAp6KtvXcYDKZLBarV69eLi4uAwcO9PDwEIlEUqkU9w2K7jFqgA8//JDFYsVR8DvAp4epqan4VPvu3bvKtVhSgvr1Q66uSD4jkEhQZibicJCb2/PzOh+fy8bGxnhbHAcKXLlyBXddAQEBeXl5eMdk9OjRVFww5HN/+SmTcpYrimI+7wDQ0NDg7u5eVVV14MCBmTNn1tTUiEQiBoMhlUqlUmlTU5NEIpHHGIrF4vT09MOHDzs6Ot69e1e96VNV5/Lly35+fh4eHjwer4NiQqGQxWIhhPLz84cNG9azZ8/a2lqGsvE/5eWgpwd79z536q+qgk2bnn9kawsBATBzZpOvr94LgwCPx3v77bfr6uomTZq0c+fOmTNnlpWVubu7p6SkdHzbbWNjY1JSklAorKmp2bBhw8qVK/FoTjtKiPHw4cMAQP1Gnf79+2/dulXNvxHqoKioCACGDh3acbFLly4BgKenJ/binzlzpupNy536c3LQa6+htWtRdnYnp3B37tzBfdWoUaNu3749bNgwAHB2dqa4vyU/ZVLdeCook4N07ty55ubmq1evrq6u1tfXl0cUMplMc3NzAwMDMzMzQ0ND/Hd2dnZRUZGJiYkSDdGHvb19dXV1YWEhAIhEoo4LZ2VlAYCXlxeOMPZSUwoXLy84eBBmz4aiIkrlhwwZkpWVNXnyZB6P9+677x49enTRokV5eXk+Pj4pKSnYm/K/yGQyHo+XmJiYkZEBAHhaognoVi7ehlHycIo2evToAQBYWPb29h0Xnjx5MgAcP37c3d0dAHJyclQ3AE84qTj1v0B1dfXw4cMBwMnJ6datW2w2u2/fvnLPETnNzc3yMEP8g8YLgnHjxlH0KVcR2oVVXFwMAI6OjnQ3pBD4UAIPhTY2Nh2UlEgkeFO0pKRET0/PxMTkmbbD9vl8Po5MsbOzu3Hjxv379+UfVVVV7dmzZ9q0aW2HCCcnp+XLlx86dAiH97i7u6t4NEcF2oUlk8mwA6cGXoY6+KgY91gmJiYdlMzLywOAgQMHJiYmAoCPj49aDOg0OUXHCAQCNpsNACwWKzs7G4cZenl5yfcpsIA2bdrE4/HkR0lVVVWKzsyUhnZhIYTwf4HSHoJ0gN2kcLofBoPRwSkel8sFgA8++IDD4QC1oDcqRESgmBj03ntKCgsh1NLSgg89264fTU1Np0+fHhcX194JR21tLU6SEBUYiEpKlH+BztCEsPBN0mvXrtVAWxTB+1LXr1/He48db2T/+eeff/zxB47pO3/+vFoMULHHwrS2toaGhoaHh/fq1QuHGVLZ/GxoaPhu8WIEgHr1QrT5L2lCWHgQ8fPz00BbFJkwYQIAZGRk4PlTp8kvRSKRsbGxnp5eB1FWCqEWYWFEIpHCfhMiEZoxAwEgc3OaMh5qQlg1NTUAYGFhQVMojhLghd5vv/2G/ajaGzgkEklmZiaHw3F1dbW1tZUHGesCYjH64AMEgIyMUId+Csqhibt0bG1tnZycysvLS0pK8ORG6+BFk0gkkn/R9tOGhoaLFy8mJiZevHiRz+fjb7q7u2P/Ex2ByYT9+8HICPbsgexstd/IrKFLmsaOHVteXp6bm9tFhNW7d28XFxd9fX3sF4qFVVFR8dtvv509ezY5Obm1tRWXdHFxCQgImDZtmo+Pj9LHOF0UPT3YvRsmTwY7O4iIUPM1C2rvA19KTEwMqBYOQBN4J3rJkiV4HY5hMpm+vr4du+/pFDSkhtNQj4U9gbrgUCKTyfT19fft2wcAZmZmvr6+06ZNCwwMbOvDTlAChb0blEMkEllZWUmlUj6fb6mNy6heSm5u7rhx46ytrefPnx8YGDhp0iSDrnC9meZJS4Nr19R7AR3lK09Uw9jYePjw4VKp9ObNm5ppkQpffvklQujjjz/euXMnm83upqoCgPx82LkT+vdXYyZLDQkLAPDxVtcZDS9cuJCWlsZisbAneLcmKwtqa8HcXI1Vak5YeJqVmJh4586dlpYWjbX7UmQyGT4PWLduHQ75774gBNeuAQCoNX235u6EtrOz69ev37Vr17A3M97ccnEZ2L//z05O4OgITk7g7Ayacdw6cuRIfn6+g4PDxx9/rIn2ujKlpVBbC3Z24Oysxlo1J6xjx449fPiwb9++pqamFRUVtbW1tbW1lZWMqqp/FXN0hPfff+62O3s2WFur3xKxWIwTWEZERHQ1D0QtkJUFADBxonpr1ZCwampqDh48qKenl5yczGAwhEKhiYnJ06dPq6rEpaVQXg7l5VBRARUVYGwMNjZQXAz0rfe5XG5ZWdngwYNDyJXSAGn37/ccNOg1b281z4rUtSHWMV988QX8Hc6LMzgAgIWFRXBw/LRpaPlyFB2NLlxAMhmqr/8nF7eaDnz/RVNTEw6H6lJuPFpk4MCBAKD2NC2aEFZDQwN2IsjOzkYIrV+/fvjw4Xg3y8cnTZ728u+cZygmBjU2ouHDER13dmzevBkAPD09tZZNuSuBw41Uz+bwXzQhrJ07/3R1nfHmf+4N5PP5BQVPT55E336LVqxA3377z0dr1iAApPZY8MePH2NBp6WlqbnqVxN8Cc3kyZPVXjPtcyyRCLZudaqtPRUX1/DCRywWi8WC119/yVNvvAEAoPbN1K+++qqxsXHq1Kk45J+g3rijf6F2qb7ADz8gADRiBFJo5CktRQCob191WpKammpoaMhgMLR7LVaXgr5sDvQKSyJBrq4IAB07ptiDMtnzFBoqZ3NFCKHm5uZNmzYZGhrKg9M1nwG1a5KYmLhq1So6sjnQK6xffkEAaMAApITr6IQJCACpnlj57Nmz+NYCfX19NpuNl4QA4O/vT7ou+qBXWP/7HwJAe/Yo8+z//d9DH58r33+vvLKqqqrkO1UjRozIzc1F/75SgMFgBAcHdxenK81C+xwrNxcplzL4wIEDADBnzhwlnpVKpVwuFy8AzczMIiMjMzIyPD095bGd9fX1HA4Hb7sbGBiEhoYqlJKU0CnqFFbbyJMNG9CpUyguTvlNThz0N3jwYEUfzM/Pl18rGhAQUFhYGBoair2Kly5d2rbkw4cPQ0NDcUZkMzMzDoejriAcgjqF1TYIU55NRYmfFE7X1traiiOuqE8tBQIBh8PBVwQ4ODgcP348ISEBXz9hYGDA4XBemhiypKQkODgYK8/GxiYyMlKJXJiEF6Crx2p7LHPjBtW9BplMlpCQMHDgQHzCgC8pycrK+m9JkUjE5/Orq6vLyspKSkp4PB6Xy8WLPgMDg9WrVxcVFU2ZMgX3WxMnTpSnIGyPq1ev4mBDUPnKGgKiVVgIIW/v57ewhISgTs8M0tPT5UNYWFiYTCbDV7n269fP3d3dxcWlT58+LBarPX8EfDOZh4dHTk5OZGQkDr+xsbHhcrnUT2+SkpLwyCgUdo3Lf19ZaJ+8p6UhCwsEgAIDUXsjzN27d3FuTwCwt7fncrnXrl3D/YdzO05ChoaGLBYLR3ENHjwYFxszZoxUKsWJkxgMxuLFi6nfZ/ngwQMej9fQ0GBjYwMA9fX1avsv6JZo4qzw+nXUowcCQH5+6IW7xuvq6jgcDk6ggKfPN2/exFl+AaBPnz7bt2/n8Xi3b98uKyurrKzk8/kv7UtwBnOca08ikSxYsCAjI0MhI3HCuwsXLuDMi5TuxCK0j4bcZvLzUe/eCACFhNyTr7z27NmDbzdlMplLly4tKSnhcDg4T6mpqSmHw6GeZfn8+fOg2t1PM2bMAICTJ0/iIZXuLD86j4Z83keMgIwM8Pev+vXXEb6+vrW1tQBgY2PT1NTEZrNzc3Pd3NzGjh0bFRUlFotDQkLu3bsXGRlJPVDspZHyCiGvAU/OtO6V/6qjOdfkQYNg3z6YMsWpoKBg4sSJycnJQUFBubm5FRUVs2bNKi8vBwA2mx0dHY1TISqE6mqwsupha2snFjP79x8ikxm3tup3/gyhAzTcQ9bU1LzxxhsA0L9//59++gl/DQBDhw5V+pYehFB+fj4AvP7660rX8PHHCAB9/z3y9kYAKDNT6ZoICGlsKJRja2ublpbm7e394MGDJUuW5Ofn9+/f/9ChQ4WFhVOnTlW6WtWHQmNjAACR6J8vCKqguaFQjrW19W+//bZt2zYmk2liYrJixQo8kKmC6kMh3h2TC4tMsVREC8ICAFNTU3wdt7ogPVZXQ9NDIU20TXOlHOvXA0IQEfFP10VQBe30WGpHjXsE48eDSASOjqrX1K3RkR4LX5gmFoulUikAFBYWlpWVKVHPxo1gZwdvvQWK73gQ/oWOCAvajIYIobCwsCFDhoSFhVVXVytUCQ7CJqiO7gjLzc3N3Nx8/fr1jx49GjJkiEwm27Nnz8CBAzds2NDY2EilhtRUaG4GL6/nyVcIKqHtjTS1UVhYKHfW+/rrr/Pz86m779XXo9BQxGCgsWMRUuruJMIL6I6wEELXr1/HLlwA4ODgwOVyr169Ko9N7du3L5fLfSHXvEyGuFzEYiEAZGqKoqK0ZbuuoVPCwqSkpGDXUwAYPHhwQkJCUlKS/Pwxs81hTVFR0ZtvinHmiKlTUZtbtAiqooPCQm1cnLGYPD09L126dOjQIXk+cHkI66RJp/r0QfHx2rVXB9FNYWFaW1u5XG6fPn2wvNhsNnalP3funDyEdeXKVZSdvggKoMvCwggEgoiICJxHSU9PT96NjRw58saNG9q2TmfRfWFhcISqoaGhk5OTkZFRZGRk17kxSifpLsLC4EzJYWFh2jZE99GdDVIq4IwgOMCLQCvdS1iqe9cQKNK9hEUCJUeedsEAAAFfSURBVDRGdxQW6bE0QPeabVhaeo8b97BnT6m2DdF9upew9PV7Z2eDyh72hM7pXkMhcTvWGN1LWCRQQmN0R2GRRaEG6F7CIkOhxuhek3cHB+DxwMpK23Z0A7pXjxURAQ8fwpUr8PQpbN8OALB3L9TVadssXaR7CattEI5IBLGxcOmSVg3SXbqXsAD+CcIxNobwcGCztW2QjtLthOXjA3/88eI3MzLgwAFtWKO7MBBC2rZB+0ilEB8Pixdr2w4dotv1WC/l66+hVy9tG6FbkB6LQAukxyLQAhEWgRaIsAi0QIRFoAUiLAItEGERaIEIi0ALRFgEWiDCItACERaBFoiwCLRAhEWgBSIsAi0QYRFogQiLQAtEWARaIMIi0AIRFoEWiLAItECERaAFIiwCLRBhEWiBCItAC0RYBFogwiLQAhEWgRaIsAi0QIRFoAUiLAItEGERaIEIi0ALRFgEWvj/Fbm+GtCzOakAAAAASUVORK5CYII=" alt="Mol"/>

>  <Smiles>  (1) 
CCOc1ccc2c(c1)NS(=O)(=O)c1cc(C(=O)Nc3cc(OC)c(OC)c(OC)c3)cc(c1)-c1cnc(N)cc1-c1c[nH]c-2n1

>  <Name>  (1) 
F_0::CDK5_HUMAN_4AU8-AA_alignment_L1F010::BRAF_HUMAN_2FB8-A_alignment_L1F018::MK10_HUMAN_3FI2-AA_alignment_L1F070::

>  <MW>  (1) 
642.2

>  <score_inter>  (1) 
-25.2155

>  <best_rmsd>  (1) 
1.66

>  <Lfrag>  (1) 
{72480, 5906, 49723, 70243}

>  <SA_score>  (1) 
4.878

>  <QED>  (1) 
0.18

>  <LogP>  (1) 
5.2

>  <clogp>  (1) 
5.18

>  <NAR>  (1) 
5

>  <NCA>  (1) 
0

>  <nrot>  (1) 
7

>  <TPSA>  (1) 
179.8

>  <HBA>  (1) 
10

>  <HBD>  (1) 
4

>  <NRB>  (1) 
7

>  <NHA>  (1) 
46

>  <RoF>  (1) 
2

>  <Frag>  (1) 
0

>  <Lead>  (1) 
0

>  <Drug>  (1) 
0

>  <PKI>  (1) 
0

>  <PAINSA>  (1) 
0

>  <PAINSB>  (1) 
0

>  <PAINSC>  (1) 
0

$$$$

     RDKit          3D

 44 49  0  0  0  0  0  0  0  0999 V2000
    5.7640    9.9700    2.9170 C   0  0  0  0  0  0  0  0  0  0  0  0
    4.3800    9.7690    2.7420 C   0  0  0  0  0  0  0  0  0  0  0  0
    3.5580    9.4780    3.8140 N   0  0  0  0  0  0  0  0  0  0  0  0
    4.1070    9.3790    5.0830 C   0  0  0  0  0  0  0  0  0  0  0  0
    5.4800    9.5620    5.3720 C   0  0  0  0  0  0  0  0  0  0  0  0
    6.2620    9.8590    4.2420 C   0  0  0  0  0  0  0  0  0  0  0  0
    3.8180    9.8590    1.4490 N   0  0  0  0  0  0  0  0  0  0  0  0
    9.0407    9.6523    2.9736 C   0  0  0  0  0  0  0  0  0  0  0  0
   10.2115    9.4875    4.8295 C   0  0  0  0  0  0  0  0  0  0  0  0
   11.3802    9.4840    5.8132 C   0  0  0  0  0  0  0  0  0  0  0  0
   12.6741    9.9264    5.4445 C   0  0  0  0  0  0  0  0  0  0  0  0
    8.1136    9.4565    4.0011 C   0  0  0  0  0  0  0  0  0  0  0  0
   10.2816    9.6745    3.5014 N   0  0  0  0  0  0  0  0  0  0  0  0
    8.8793    9.3665    5.1116 N   0  0  0  0  0  0  0  0  0  0  0  0
   13.7752    9.9599    6.3459 C   0  0  0  0  0  0  0  0  0  0  0  0
   13.5849    9.5997    7.6901 C   0  0  0  0  0  0  0  0  0  0  0  0
   12.2819    9.1729    8.0503 C   0  0  0  0  0  0  0  0  0  0  0  0
   11.1966    9.1283    7.1477 C   0  0  0  0  0  0  0  0  0  0  0  0
   14.6410    9.5875    8.6059 O   0  0  0  0  0  0  0  0  0  0  0  0
    9.0613    7.9024    8.5269 S   0  0  0  0  0  0  0  0  0  0  0  0
    8.8328    9.0790    9.2871 O   0  0  0  0  0  0  0  0  0  0  0  0
    8.7342    6.6480    9.0939 O   0  0  0  0  0  0  0  0  0  0  0  0
   10.6266    7.9370    8.0304 N   0  0  0  0  0  0  0  0  0  0  0  0
   -0.2256   14.9483   12.0030 C   0  0  0  0  0  0  0  0  0  0  0  0
   -0.6203   11.7503   11.8282 O   0  0  0  0  0  0  0  0  0  0  0  0
    7.4918    7.8492    7.8275 C   0  0  0  0  0  0  0  0  0  0  0  0
    6.8858    8.4997    8.9720 C   0  0  0  0  0  0  0  0  0  0  0  0
    6.9423    8.1140    6.4213 C   0  0  0  0  0  0  0  0  0  0  0  0
    1.5099   10.9828   10.7927 C   0  0  0  0  0  0  0  0  0  0  0  0
    5.1130   10.1483    9.9040 C   0  0  0  0  0  0  0  0  0  0  0  0
    2.9213   11.2289   10.5421 C   0  0  0  0  0  0  0  0  0  0  0  0
    5.7939    9.3745    8.7745 C   0  0  0  0  0  0  0  0  0  0  0  0
    5.8825    8.9806    6.2850 C   0  0  0  0  0  0  0  0  0  0  0  0
    2.7749   13.4146   11.7915 C   0  0  0  0  0  0  0  0  0  0  0  0
    0.7449   11.9856   11.5851 C   0  0  0  0  0  0  0  0  0  0  0  0
    1.4055   13.1886   12.0656 C   0  0  0  0  0  0  0  0  0  0  0  0
    4.8345   14.6177   12.1333 C   0  0  0  0  0  0  0  0  0  0  0  0
   -1.5771   10.9453   11.1500 C   0  0  0  0  0  0  0  0  0  0  0  0
    5.6762   10.4938   10.8749 O   0  0  0  0  0  0  0  0  0  0  0  0
    3.4309   14.5630   12.2223 O   0  0  0  0  0  0  0  0  0  0  0  0
    3.6955   10.3268    9.6958 N   0  0  0  0  0  0  0  0  0  0  0  0
    0.6667   14.1579   12.7569 O   0  0  0  0  0  0  0  0  0  0  0  0
    5.2394    9.6496    7.4347 C   0  0  0  0  0  0  0  0  0  0  0  0
    3.5782   12.3914   10.9851 C   0  0  0  0  0  0  0  0  0  0  0  0
  1  2  2  0
  1  6  1  0
  2  3  1  0
  2  7  1  0
  3  4  2  0
  4  5  1  0
  5  6  2  0
  8 12  2  0
  8 13  1  0
  9 10  1  0
  9 13  1  0
  9 14  2  0
 10 11  2  0
 10 18  1  0
 11 15  1  0
 12 14  1  0
 15 16  2  0
 16 17  1  0
 16 19  1  0
 17 18  2  0
 20 21  2  0
 20 22  2  0
 20 23  1  0
 24 42  1  0
 25 35  1  0
 25 38  1  0
 26 27  2  0
 26 28  1  0
 27 32  1  0
 28 33  2  0
 29 31  2  0
 29 35  1  0
 30 32  1  0
 30 39  2  0
 30 41  1  0
 31 41  1  0
 31 44  1  0
 32 43  2  0
 33 43  1  0
 34 36  1  0
 34 40  1  0
 34 44  2  0
 35 36  2  0
 36 42  1  0
 37 40  1  0
 20 26  1  0
 23 18  1  0
 33  5  1  0
 12  6  1  0
M  END
>  <2D_mol>  (2) 
<img data-content="rdkit/molecule" src="data:image/png;base64,iVBORw0KGgoAAAANSUhEUgAAAMgAAADICAIAAAAiOjnJAAAABmJLR0QA/wD/AP+gvaeTAAAfsElEQVR4nO2deViV1fbHv+cwH1RAcEIRExySX+SMCKUiTkkWJsq1SCnTHBKHEjWcJ8RSrt68aQ5RhgNmiYoTYJfBHBgEFAlFFAJUZBI4oBxYvz+2ncjhcKb3oLg/T08Pw37ftQ9+37X3u/faa4mICByOthE3dgc4TRMuLI4gcGFxBIELiyMIXFgcQeDC4ggCFxZHELiwOILAhcURBC4sjiBwYXEEgQuLIwhcWBxB4MLiCAIXFkcQuLA4gsCFxREELiyOIHBhcQSBC4sjCFxYHEHgwuIIAhcWRxC4sDiCwIXFEQQuLI4gcGFxBIELiyMIXFgcQeDC4ggCFxZHELiwOILAhcURBC4sjiBwYXEEgQuLIwhcWBxB4MLiCAIXFkcQuLA4gsCFxREELiyOIHBhcQRBobACAwFgxw6UliI+HuvWISAAlZW66RnnhUahsKqrERyMyEgAiI7GokXw9UV4uG56xnmhUSgsY2PMmQN3dwBgRcKIIBLpol+cFxx9ZRsOGYJVq1BWBicnIfvDaSKIVKhXWF2NLl1QUIDLl9G9u5C94rzwqPJWaGwMDw/U1mLNGsH6w2kiqOKxAOTmoksXyGTcaXEUo+I6lo0NfH2fF6fFV0CeY1RfIF20CIaGst9++zMzU4D+qAJfAXmOUV1YHTtGL1xoWVi4cOVKAfqjCnwF5DlGxTkWACA3N9fe3r62tvbKlSvdunUToltKERuL336DVAo3N5w/j4CARusJ5wnU2Su0sbHx9fWtra1d07gzrcpKZGTgnXfg64slS5CW1pid4fwTNTehFy9ebGhoGBoa+scff2i3QyoQFYXQUPz6K0aNAoCjRxU15jP9Z5Ofnx8WFubn5+fq6jpnzhyt3FOdoZDh6+v7/fffW1lZ2dvbm5mZmZmZmZubW1hYyL+W/5990bx5c630+G9++w1DhsDBAatXw9MTLi6Ii3u8jUyGLVswfTo2bMCSJcjKwoUL+Ne/tNyTFwsiXL+OhAQkJGQXFb1+6FB5ebn8l7169UpKStLciNJbOk8glUoNDQ3v3bt37969Bhu3adPmxx9/HDZsmNrmnoKrKywscOUK7OxgZEQ5N0l6Tyyx+rtBTg68vfH777hxA61aAS/rTD8+HjExqKzEhAmYOxeJiSgtZb+xsbEpLy9v165dn78YMGCAVmyqKazIyMiwsDBjY+OIiAgzM7OysrKysrLS0tKysrKSkhL2hfwnjOHDh0dFRbm5uSlvJTAQCxdixw6MGwdz8yf7ro+RI+qupT0oSSg55VUg+alT1XFLic+j34aHw9cXxcWwsYGXF27exKpVkEpfxjl+dPQjbx0djehoEMHaGn37om9fvT597vbr14o9ddqFVKesrMzGxgbA119/LZPJlLmETfNdXFxUMrRsGW3aRBMmUEnJ0xsU3d2TkIDMzBF37mxJSEBW1gQiqqurzsucX9euDQE0ZgxlZNCwYWRuTjduqGS96bBiBRHRtWu0dy+dOEF5eTqwqY6wpkyZAmDAgAGxsbH29vZRUVGK25eXl9+8eZM9FtHR0cobWreOiOi7754prJqaosREvcREI6n0SkICkpPNqqqupqf3TkhA7g/9KDiYjh4lKysCyNqazp1T3nST4swZWrmSFi6kigqd2VRZWFFRUSKRyMjIKDExsUuXLgCWLl2qoP3Ro0etrKymTJmihtNqUFhElJHhkpCAkpJDV644JCQgKalZQgJSU23Ly2Mrf1lHIhEBNHIk3b2rvN0mRXExWVjQ++9TXZ0uzaomrIqKis6dOwNYv3793LlzATg6Oj548EDBJdevX9fX1zcwMLh8+bIaTqtBCgrWJSQgJ2dWUdG+tDQ7NiBKpVcyMgYmXBDXuPWlZcuotlaLFl8wdu0igIYN07FZ1YT16aefAujdu3dcXJyenp6+vv7FixcbvGrSpEkAPvnkk9WrV6vktBYtoiNH6L//pYwM+vxzWr2atmyhH36g8HAqKroglaY8eHCzqupqeXl8XZ2MiKqrswoLvysuPpicbM78VsX9syp9wCbIqFEE0PbtOjarwjrWmTNnhg4damhoePbsWR8fn/T09MWLFyuz+J6VldW9e3eRSJScnDx48OB79+6dOXNm8ODBCi5JSkJJCZKTUVMDCwt07owRI/7RIDbW1sQkR/5tq1bTjIy6mJr2F4tNr17tA8Dc3LNTp516ehZKfrqmSUkJ2rZFXR3y8yHEq9+zUXblXSqVfvLJJ0S0dOnSffv2paend+/efcmSJcpca2dnN3HixJqams2bN/v5+QEIePY7f2oqxo9H376YNg11dXBywoULsLVFYCAWLcKMGZg4ER4esLTsbGLyf4aGNnp6zQEQ1Rga2kgk/erqKs3N3+3Y8T92dodedlUB+OUXPHwINzcdqwpQerlh1qxZAHr27MkGQbFYHB8fr7xjvHbtmnymZWVlBeC33357rE1CAr399qPZtqkpffEFrVlDROTsTOXlim5eVyerq6upqDiflxfw1zTLq6bmnvLd0wVxcbR2LX35pS5fzSKmTy91dKz77judWZSjlLDi4+PFYrG+vv65c+ccHBwA+Pv7q2rJx8cHwLRp01atWgVgyJAh8l9dvHjx7bff7tWrBKBmzWjBApXf4YqLwwoKAu/e3VpYuC0pyTQhASkpbUtKDqnaSQFZuZKI6Pp1Cg3VjcHi4mJDQ0N9ff27jfFGrJSwvvnmG319/UWLFpWXl0+ZMqV79+5VVVWqWpI7rdTU1JYtWzKndfHiRQ8PD5FIBGDAgC/UkNSTVFVlsDWIhAT88cdHxcXFmt5RQ9hbc/1VSp2wY8cOACNGjNCNucdQSliTJ09GvfWqcsUj07Px8fGRSCQHDx5cuXIlAEtLSzYcN2vWzN/fX6sPVl1h4bakpGYzZgxq06bNzz//rL07q46LC7m60t695O+vy1XKESNGANixY4duzD2GUsKKi4sDYG5uXqJgpVIJ/vzzzzt37hBRdna2qamphYWFqanp7NmzCwoKNLnts6isvObmNoRpd+LEiffuNcasKyeHRCKSSCg1lcRi8vDQjVk2DhoYGDTOp1Z+HWvIkCEAVrKJgsZ88MEHAPr3719YWKiVGz6Lurq6bdu2sYid1q1bh4aGFtcjJycn6xncvHlTOz34+msCaPx4WrOGAPrwQ+3c9hmUlpZGR0cHBQWxIAVnZ2dBzSlAWWFpy2kR0ZEjRwBIJJJr165peCsluXHjBouqaNu2rZIvy5aWll988YUWRucBAwigsDDq2ZMAOnJEGx/obyoqKmJjY4ODg318fHr06CEW/71+1LJlSzMzs4yMDO1aVBIVVt6Z01q1apUm9kpLSzt06ABg8+bNmtxHVerq6lauXGlgYCASiVhAooWFhY2NTedn0Lp1a+ZTKysr1bcqHwfT0gggc3Oqrtbwg1RVVf3+++9btmyZNGmSg4ODnp5e/efB2NjYyclp5syZO3fuHD58OIBOnToJNNNQjAor7/Hx8a6urubm5tnZ2eZPCY9SismTJ4eEhAwcODA2Nrb+46UbBg0aFBMTs2TJkjfffPOxXz148EAqlQKwtLR0c3MrLCx0cXG5du3a6NGjf/31V319dQLXzmzfbhcS0s7OzqBbNwQEYNIkfP+9Jv3Py8vbsWPH8uXL5T/R19fv2rUri9Hr2bOnqalpWlpacXHx/Pnzq6qq3N3dz54927t37//973/NmjXTxLTKqCRDtg+jttM6duwYAIlEkpmZqd4dNCQyMhJAixYtFPxBBgwYwBpfv36d+a0pU6aoZ87JyQnAwYMHt44bd8vZueboUQ37P3PmTLFY3L59e19f32+++eb8+fPZ2dnh4eH+/v4uLi6mpqbsI0gkkpqaGiIqLCzs2rUrADc3N8WxAlpHNWHFxsZC3ZmWPDxw48aNql6rRZivsre3d/8no0eP9vLy8vLyWrx4sbzx+fPn2b/W6tWrVTWUk5MjEokkEsmlS5fYH61as3Gwtra2Xbt2AJKTk4nI29v7yWMEdnZ2EyZMCAoKkkql7KqsrKw2bdoAeP/99+t0GDmjcjzWoEGD6v+hS0pKLl++nJub2+Di1scff8z8gZJBpwJx+vRpAJaWlvfv31emfXh4uJ6enkgk2r17t0qGNmzYAMDb25vtNEyaNEmN3tYnOjqaSYd9O3bsWADt2rXz8PBYtmxZeHj4s141Ll68yB6PZcuWadgH5VFZWOzjtWzZsqysjIj27Nkjf1z09PQsLS07d+7cp0+foUOHjh079tChR5sqkZGRLDzwypUrWv4EqvPGG28ACAwMVLL9t99+C8DAwODEiRPKW+nfvz+An3/+2dHREcBRjcfB6dOnA5A71KysLLYoqAxHjx5l08RvvvlGBZMa7G+qE5rMnNaaNWuIKCws7NVXX7W2tpZIJE/OVzZs2EBEZWVlHTt2BBAUFKSGOa1z6tQplZwWES1YsABA8+bNk5KSlGl/+/ZtfX19ExOT5ORkNg5qOMV5bBxUg++++449/L/++quidnfu0LFjtGIFRURosr+pjrCY02revPmKFSu+/fbbvXv3RkREnD17NiUlJTU1NTU19eLFi6dPnw4LC7t69SoRTZs2DYCTk1PjDoL1UdVp1dXVffjhh2zoyc7OfmqbkpIStqTk5eXFRCASibp27SoWizUfB6OiogB06dJFk5uwaCWJRPL777/Lf1hUVHTy5MnL//kPeXpSx44EPPrvo4802d9UR1hE9OGHHzJX/1T09fWtrKzs7Oz69OnTr1+/52cQlKOG03r48CE7F/nqq68WFRXRX/8ka9as8fT0ZO8l9bGwsOjevTsAY2PjgwcPathhFrv75ZdfanKTuro6X19fNpNZsGDBhAkT7OzsWG+D2EIuQM2b06BBNH8+nThBMTGPTmEUFZEqUVKktrCIaP/+/QsWLJg6der48eOHDx/u5OTUvXv3tm3bmpiYPPYntrGx0fyR1TrMaa1fv175S0pLS1977TUAHTp0YLH/9WnRosXgwYM///zzffv2yTcVWBybpaUlc97qIZPJ2JvdpUuX1L4J4+HDhy4uLmZmZvJuSyQSFxeXrxcupB9/pPT0p5wPqKqiIUPIyIieCKFTgPrCUsCDBw/u3LmTmZl54cIF9jL4xRdfCGFIE06ePAnAyspKeadFRHl5eWZmZtbW1gAMDQ379Okze/bskJCQy5cv1z7tyIZMJvP09ATwyiuvqL0CzsbBrl27qnc548yZM+np6UQ0e/ZsAI6Ojrt27UpNTVVqfuLnRwC1aEEpKUqaE0RY9QkNDQUwfvx4oQ2pgfJOKysra/LkyadPn7569SpzTklJSUpOGSsrK52cnDp1GjZqVIV6AUdsHAwICFDn4r9g43JMTEynTp0AxMXFqXBxbS299x4B1L495eQoc4XgwmK7105OTkIbUoP9+/d369Zt+fLlDbZct24dgA8++GDZsmVQfS3+7t27ffs+ZAcca2pU66RMJmMbAClKe4snYYu0VlZW8fHxANq3b/9U/6oIqZRcXAh4+MYbbKVJMYILKzc3l71MCW1IDc6dOwegX79+Dbbs3bs3gMOHD/fo0QPAyZMnVbWVlUVt2hCg8tFRtg2l4Tj45ZdfAvj000/nz58PYM6cOerc5d69ykGDhnfq5O7u3uDqieDCkslkLKZAjWhmgSguLv7ss8/Wr19/4sQJAMMaOsyZlZXFllcSExPZTPzhw4dq2L14kUxNCSBlFsDr6uoyMzNDQ0PZ+ipbF62urt6zZ48aptk4GBkZycZBlQ7C1Cc7O5uFHnl7eyveIBJcWET0yiuvANBZ9FWDpKenA+jWrdv+/fsBjBs3TnH7tWvXAvDx8WHjIDsGpx7h4aSnR4MG0VOVmZ1NYWG0dOnXQ4cOrR8/YmFhMXLkSJlM5u7uDuDf//63SkbZONiqVSs2Dnbo0EGTTcPU1FT2Urlw4UIFzXQhLLZS32DuEJ1x9uxZNu3btm2bMhOmXr16AQgPD2fj4KlTpzSxfvLkP4KyIiMpIIBGjnyUuwSgPn0WMz1ZW1uPGTNm5syZLBxj3rx5e/fuFYlEYrE4LCxMeYtsHJw+fTobB+fOnatJ/4no+PHjBgYGAH744YdntdGFsNia9a5du3RgSxmOHz8OYPjw4UFBQQDmz5+voDEbB1u0aJGQkMDmvzWqTr+fQJ46oLycxo//e627VSsaNYo2bkw8fPhwXr1kQ2fOnDEyMgKwceNG5j6NjY1jY2OVNMfGwaioKFtbWwBnz2oh7cCePXucnZ0VRNjqItSObRTeunVLB7aUobS0FIC5uXlZWRmA+quFT8KGy3feeSc8PByAp6enekF/9WnZ8u9MvOPGYeFCHDyImzdx9y4iIjB3bu8xY8awpTLG4MGDv//+e7FYPH/+fBsbm88++6y6utrDwyNNiXy+ly5dysjIaNWqlZGR0a1btzp06KCVnH3vv/9+bGysgoxtuhAWe1BycnIabKkb5HqSK0xB47CwMABeXl7yL7TSB5Y6AICXF9atw3vvwdZWUXtvb++1a9cS0ccffzxmzJixY8eWlZW99dZbf/75p2JDLLjyvffeO3ToEIDx48eLtJQs87Go6MfQ9OFTBuaxnh9hyfWUn58PhcKSSqUSicTc3Nza2vrq1atWVlYs8F9z3NxUzlnp7++fn5+/efPmcePGnT59+vbt22fPnn3rrbdiY2MVON1FixYNHjzY0tJy5MiR0N6D0SC681jPz1Ao91gNDoUSiSQuLu7WrVuHDx8GMHbsWM3HQQAyGQB89NGjL5Rn06ZNzFd5enpu3bq1a9euaWlpLEvUsxCLxS4uLiUlJbdu3bKxsXHSVblJHc2xRCJRbm4uqZv6W7uoNBQCMDEx2bdvH7T3uNcviawSYrF4z549Li4ueXl5H3zwwYEDB3r06PH5558/tbFMJktNTd21a9eMGTMmTJgA4M0339TWONgguhgKTUxMrKysCgsL79y5o/zJPuFocPJeW1ubkZGR+BdJSUktWrSwtbVVnNNLeVhJ5B071LnWxMTk8OHDrq6uly9fnjt3bkJCQv1wkvz8/Pj4+Li4uMTExOTkZHbuSH7hqVOnsrOz2bKi4Gj+5qkMffv2BXDu+Ugvm5KScvjw4dzcXBZEdfPmTVYXKCQk5LPPPhs4cOBjkT9isVi7ofrK5FZVzI0bN9gj+s477/z000/z5s0bNGjQk2cr7O3tvb29v/rqq8jIyKFDhwKws7NTPqBZE3QkLBb5v3XrVt2YUxJ21G7gwIFPnrmT/5OcOXNGmT1X3ZOQkNCsWTN5YhWGgrMV9+/fZyu9/fv3rxA+MYn6JU9UwsPDIzU1NTc3V14EwdXV1cXF5cmoQJ2Rmprq4eGRl5dXV1cH4LHqDILk1Nc28fHxt27d2r9/f9+/UNzt/Px8Z2fnnJyc1TNmfLl5MxSuF2iK0MolokuXLrEkgI/NZoYMudCjB02dSiEhdPmyDjryNzU1NSxgwc3NLSIiolFSkzUKV65cmTls2EMDA5o1S1BDutsr9PPzq66uvnTp0u7du6dOnfraa685Ot6X72awFP/e3n/vdQgKO+vXqVMnlcJHmwgxMWRsTACpEpatKjqKIG3dunVJSUl4eLihoaGTk5Ofn9/+/YfS0yk2loKDycuLWrUigD7/nNauFVxY6enpxsbGIpFIjbCqJsLhw6SnRyIRhYQIZEFYYVVWVrJl9507dxLRpk2b5PsADg4fMS81dixt2EC1tZSRQUFBFBVFvr4CCksmk/Xr1w/Ap59+KpSNF4JNmwggQ0PS4JSHAoQVVkBAzeDBMW+8MUIeCHv//v3IyMhVq1bNmHHK0vLRIGhr+6j9hg1ESqRJ1gQWZNyxY8eXcRB8jHnzHiWmFgABhZWZSUZGJBbTuXPPDCvLyKCQEKqfLvq//yVbW6FG/4yMDGNjYwDHjx8XxMCLiDB5wgUU1ujRBJCvr2pXbdlCAE2frv3+1NbWurq6QoO0RE0TYfKEC7VXeOoUjh1DixZQtR55u3YAUFCg/S5t3LgxLi7O2tqaxfdxHsEWMrVde1aQvUKZDLNmAcDy5Y+Eojys/e3bWu5SZmbm0qVLAWzdutXC4qUvhSKnogIODoLUntWi96vPiRP07rtPPzKgmKysf0zntUJtbS07mzp58mRt3rcJsHs3iUTk56f1G2tBWPW3VOtHc6uHVEoGBtSxY4220s9JpVJ2zL9169aNX6XieUOwonNamGPVjy6qH82tHiYmMDW1yMkxKCkp0bBjDx482L59u729/c6dO5s3b15RUcEOt2h426ZDaSmioqCvj3ff1fq9tSAsFl3k7v7oW3k0t9qwgJACDSbwUql006ZNnTp1mjZtWn5+fq9evRwdHaVS6bRp00aPHt1gnPjLwqFDwhWd0/5boZsbMjIAIDMTSUnq3IEJ67ZaE3jmpbp06TJv3rzbt2+//vrrBw4cOH/+fFxc3IEDB6ysrI4fP+7g4LB9+3buuhAWBgACRcFrfXBlXL1KlpbUpg3duKFU+/Pnz0+cOJGtW/7rX/8C8OOPP6pksbq6etu2bfJTU0xSp06d6t+/P8tYSUR37twZN24cazB8+HCt1TV5ASkqKhrr7Lzf1ZWEqTojlLAePqQRIwggOztSELFYU1Ozb98+Z2dn9o89cuRIImJlzP38/K5fv15YWNjgAdHKysrg4ODHJBUeHs72BAE4OjrWb3/gwAEWtySRSAIDA1XOu9IkYEXnhg8fLtD9BVx5v3+fevUigPr3f8puQWlpaXBwMNuiBmBmZjZ79uwrV65s27atbdu2jwVGmpqaWltb9+jRw9nZedSoUd7e3tOmTfP39w8MDJw7dy7L8gPAyckpIiLi9OnT8jSWrVq1CgwMfLJsSXFx8dSpU1kbV1fXxipo0IiwonPfCVZ8VdhN6Lw8srVlWzQF8pjxP/74Y/bs2fIyCl26dAkODk5JSZk1a5Y8artHjx69e/fu3Llzy5YtFVdGYelTevbsKR/4FEuqPkeOHGF+7mVzXToovip4PNaVK+Tuft3QsNnMmTPZT9jJSZFI5O7uHh4eHhMT4+XlJQ+ncXFxOXDgwGMnF+7fv5+Tk5OWlhYXF3f06NGffvpp69ata9euZQcE3n33XSJav349u0O7du2Cg4PlpRkUc+/evYkTJ7ILIyIitP7xn090UHxVFxGkMTExLKaAJWU8ffr0jBkzUlNTQ0JCWK5YAEZGRj4+PqomrWPlipYsWUJEBQUFtra2gYGBSkqqPqGhoYaGhg4ODqpe+IKyePFiPT094cZB0tkpnQMHDojFYpFIFBISUlBQsGzZMlbLHkDbtm2XLVumXkVMNs3/6quv2LdqjGV79uz55Zdfrl+/DqBjx45q9OEFpbCwUO0SzMqgI2ER0caNGwHo6enJRz0nJ6fQ0FD1suMxWNZytcsey2Qylm6Kpep77OWRowm6OAnNmDt3bm5u7t27d/ft2+fh4eHn5+cuX61XFyXPyD8LFkTaokWL8vJyNJTPiKMSuhMW/iooFxQUVD/5kyYok+CqwcvNzc01FCjnSXQqLAAikUhbqoLGHqu8XNynz4i2ba2kUmrTpp2lZRttdYyja2FpFw09VlFRx8TEE2++icJC3Lnzro5r2zZtdF2VWbto6LHKygDAzAylpQDAR0It8mIL6/79+2ioxrMC5HqSK4yjLV5gYVVUVNTU1EgkEpZRWA1MTfH663jlFS4s7fMCC+uxCVZ2dnZtba1Kdxg3DpcuYcUKPhRqnxdYWGyCxYRVWVnp7u7u4uLCqk6oioMDBg1C+/Za7uFLTWOv0KpPdnb2mDFjJBLJtm3bkpOTO3ToAMDY2HjdunWa5/jnaMgLLCwiYkcFAQwbNuzy5ctTp05lyVtff/11JauCE2nhZBHnSV7goRDAihUrwsPDra2tWXBf586do6Oj7e3tU1JSnJycFi5c+PDhQwWXp6bC318LJ4s4T6Gxla0FHgsHvXTpkr+/PwsPdHR0TExMfPKStDTy8SE9vUfV2oXOnfQS0hSExTh69Gj79u0BmJiYBAYGRkZGsrzTs2fPrt8sJUU2diyJRASQiQnNmUNLlxIJnDvpJaTpCIuISkpK5K5r4MCBSUlJAQEB8qijtLQ0Hx+fgQM3AmRkRFOnUr0CWxwt06SExTh27Bh7Q2SuSyaTJScne3p6snm9qWnzgIAKdevJc5SlCQqLiIqLi1mRRADt27dnkpJIJOwUa2P37qVAR3neG4UTJ074+Pg0a9asoKCAHRfTYsQOpwEaW9nCMn36dADLly9v7I68dLzY61gNUlVVBYDVzOHokiYuLA0jATlq08SFxYPZG4smLizusRqLFzvmvUHMzc/07l1jbm7Y2B156WjKyw0ALC1RXIzCQvx17pqjI5qysIhgaAiZDA8ewJD7LN3SlOdYFRWQyWBqylXVCDRlYfEjEo1IUxYWPyLRiDTlORaA0lJUValcdoWjOU3ZYy1ejLg4HD6MigoEBgLAjh2P3BhHaJqysOoHs9cvn8HRAU1ZWKhXJuOx8hkcoWniwpKXyahPTAx2726M3rxMNPHJ+1OprUVICD76qLH70aRp4h7rqQQFCVGViPMPXkaPxdEBL6PH4ugALiyOIHBhcQSBC4sjCFxYHEHgwuIIAhcWRxC4sDiCwIXFEQQuLI4gcGFxBIELiyMIXFgcQeDC4ggCFxZHELiwOILAhcURBC4sjiBwYXEEgQuLIwhcWBxB4MLiCAIXFkcQuLA4gsCFxREELiyOIHBhcQSBC4sjCFxYHEHgwuIIAhcWRxC4sDiCwIXFEQQuLI4gcGFxBIELiyMIXFgcQeDC4ggCFxZHELiwOILw/92X5DV5dwAAAAAAAElFTkSuQmCC" alt="Mol"/>

>  <Smiles>  (2) 
COc1cc(NC(=O)c2cc3cc(c2)S(=O)(=O)Nc2cc(O)ccc2-c2nc(c[nH]2)-c2cc(N)ncc2-3)cc(OC)c1OC

>  <Name>  (2) 
F_0::BRAF_HUMAN_2FB8-A_alignment_L1F019::CDK5_HUMAN_4AU8-AA_alignment_L1F010::MK10_HUMAN_3FI2-AA_alignment_L1F070::

>  <MW>  (2) 
614.2

>  <score_inter>  (2) 
-25.7728

>  <best_rmsd>  (2) 
1.97

>  <Lfrag>  (2) 
{72480, 44906, 5906, 70243}

>  <SA_score>  (2) 
4.897

>  <QED>  (2) 
0.19

>  <LogP>  (2) 
4.5

>  <clogp>  (2) 
4.49

>  <NAR>  (2) 
5

>  <NCA>  (2) 
0

>  <nrot>  (2) 
5

>  <TPSA>  (2) 
190.8

>  <HBA>  (2) 
10

>  <HBD>  (2) 
5

>  <NRB>  (2) 
5

>  <NHA>  (2) 
44

>  <RoF>  (2) 
1

>  <Frag>  (2) 
0

>  <Lead>  (2) 
0

>  <Drug>  (2) 
0

>  <PKI>  (2) 
0

>  <PAINSA>  (2) 
0

>  <PAINSB>  (2) 
0

>  <PAINSC>  (2) 
0

$$$$

     RDKit          3D

 43 48  0  0  0  0  0  0  0  0999 V2000
    5.7640    9.9700    2.9170 C   0  0  0  0  0  0  0  0  0  0  0  0
    4.3800    9.7690    2.7420 C   0  0  0  0  0  0  0  0  0  0  0  0
    3.5580    9.4780    3.8140 N   0  0  0  0  0  0  0  0  0  0  0  0
    4.1070    9.3790    5.0830 C   0  0  0  0  0  0  0  0  0  0  0  0
    5.4800    9.5620    5.3720 C   0  0  0  0  0  0  0  0  0  0  0  0
    6.2620    9.8590    4.2420 C   0  0  0  0  0  0  0  0  0  0  0  0
    3.8180    9.8590    1.4490 N   0  0  0  0  0  0  0  0  0  0  0  0
    9.0613    7.9024    8.5269 S   0  0  0  0  0  0  0  0  0  0  0  0
    8.8328    9.0790    9.2871 O   0  0  0  0  0  0  0  0  0  0  0  0
    8.7342    6.6480    9.0939 O   0  0  0  0  0  0  0  0  0  0  0  0
   10.6266    7.9370    8.0304 N   0  0  0  0  0  0  0  0  0  0  0  0
   -0.2256   14.9483   12.0030 C   0  0  0  0  0  0  0  0  0  0  0  0
   -0.6203   11.7503   11.8282 O   0  0  0  0  0  0  0  0  0  0  0  0
    7.4918    7.8492    7.8275 C   0  0  0  0  0  0  0  0  0  0  0  0
    6.8858    8.4997    8.9720 C   0  0  0  0  0  0  0  0  0  0  0  0
    6.9423    8.1140    6.4213 C   0  0  0  0  0  0  0  0  0  0  0  0
    1.5099   10.9828   10.7927 C   0  0  0  0  0  0  0  0  0  0  0  0
    5.1130   10.1483    9.9040 C   0  0  0  0  0  0  0  0  0  0  0  0
    2.9213   11.2289   10.5421 C   0  0  0  0  0  0  0  0  0  0  0  0
    5.7939    9.3745    8.7745 C   0  0  0  0  0  0  0  0  0  0  0  0
    5.8825    8.9806    6.2850 C   0  0  0  0  0  0  0  0  0  0  0  0
    2.7749   13.4146   11.7915 C   0  0  0  0  0  0  0  0  0  0  0  0
    0.7449   11.9856   11.5851 C   0  0  0  0  0  0  0  0  0  0  0  0
    1.4055   13.1886   12.0656 C   0  0  0  0  0  0  0  0  0  0  0  0
    4.8345   14.6177   12.1333 C   0  0  0  0  0  0  0  0  0  0  0  0
   -1.5771   10.9453   11.1500 C   0  0  0  0  0  0  0  0  0  0  0  0
    5.6762   10.4938   10.8749 O   0  0  0  0  0  0  0  0  0  0  0  0
    3.4309   14.5630   12.2223 O   0  0  0  0  0  0  0  0  0  0  0  0
    3.6955   10.3268    9.6958 N   0  0  0  0  0  0  0  0  0  0  0  0
    0.6667   14.1579   12.7569 O   0  0  0  0  0  0  0  0  0  0  0  0
    5.2394    9.6496    7.4347 C   0  0  0  0  0  0  0  0  0  0  0  0
    3.5782   12.3914   10.9851 C   0  0  0  0  0  0  0  0  0  0  0  0
    9.0407    9.6523    2.9736 C   0  0  0  0  0  0  0  0  0  0  0  0
   10.2115    9.4875    4.8295 C   0  0  0  0  0  0  0  0  0  0  0  0
   11.3802    9.4840    5.8132 C   0  0  0  0  0  0  0  0  0  0  0  0
   12.6741    9.9264    5.4445 C   0  0  0  0  0  0  0  0  0  0  0  0
    8.1136    9.4565    4.0011 C   0  0  0  0  0  0  0  0  0  0  0  0
   10.2816    9.6745    3.5014 N   0  0  0  0  0  0  0  0  0  0  0  0
    8.8793    9.3665    5.1116 N   0  0  0  0  0  0  0  0  0  0  0  0
   13.7752    9.9599    6.3459 C   0  0  0  0  0  0  0  0  0  0  0  0
   13.5849    9.5997    7.6901 C   0  0  0  0  0  0  0  0  0  0  0  0
   12.2819    9.1729    8.0503 C   0  0  0  0  0  0  0  0  0  0  0  0
   11.1966    9.1283    7.1477 C   0  0  0  0  0  0  0  0  0  0  0  0
  1  2  2  0
  1  6  1  0
  2  3  1  0
  2  7  1  0
  3  4  2  0
  4  5  1  0
  5  6  2  0
  8  9  2  0
  8 10  2  0
  8 11  1  0
 12 30  1  0
 13 23  1  0
 13 26  1  0
 14 15  2  0
 14 16  1  0
 15 20  1  0
 16 21  2  0
 17 19  2  0
 17 23  1  0
 18 20  1  0
 18 27  2  0
 18 29  1  0
 19 29  1  0
 19 32  1  0
 20 31  2  0
 21 31  1  0
 22 24  1  0
 22 28  1  0
 22 32  2  0
 23 24  2  0
 24 30  1  0
 25 28  1  0
 33 37  2  0
 33 38  1  0
 34 35  1  0
 34 38  1  0
 34 39  2  0
 35 36  2  0
 35 43  1  0
 36 40  1  0
 37 39  1  0
 40 41  2  0
 41 42  1  0
 42 43  2  0
  8 14  1  0
 37  6  1  0
 11 43  1  0
 21  5  1  0
M  END
>  <2D_mol>  (3) 
<img data-content="rdkit/molecule" src="data:image/png;base64,iVBORw0KGgoAAAANSUhEUgAAAMgAAADICAIAAAAiOjnJAAAABmJLR0QA/wD/AP+gvaeTAAAgAElEQVR4nO2deViUVfvHvzPDKqAi4AIMsqtoi9tbRqYhlSIpLqSYS+LWQlhpkZZipm9oZe6m/l5zwSx4RQUkYwl7ca3BXFCUYR8YNhFRWYeZ8/vj2EQKONszM9j5XPwxzXWe+z7kl3POc85934dHCAGDoWv4hu4A4/GECYvBCUxYDE5gwmJwAhMWgxOYsBicwITF4AQmLAYnMGExOIEJi8EJTFgMTmDCYnACExaDE5iwGJzAhMXgBCYsBicwYTE4gQmLwQlMWAxOYMJicAITFoMTmLAYnMCExeAEJiwGJzBhMTiBCYvBCUxYDE5gwmJwAhMWgxOYsBicwITF4AQmLAYnMGExOIEJi8EJTFgMTmDCYnACExaDE5iwGJzAhMXgBCYsBgAoFIqioqLm5mZdGWTC+qdTXl6+bt06Ly+v559/ftCgQevWrdONXcL4RyKXy48fPx4UFGRiYkKVYG9vTz/MnTu3oaFBS/tMWP84pFJpVFSUm5sblZFAIPD394+JiWlpaTl06JCVlRWAwYMH5+fna+OFCeufglwuT0lJCQ4OVg5RQqEwIiKiuLhY2ebChQuXLl3y8PAAYGdnl5ycrLE7JqzHn9LS0qioKFdXV6onMzOz4ODglJQUhULRullycrJAIJg1a1Z5eXlQUBAdzKKioh5opiJMWI85JSUlAoGASsrb2/vLL7+srKxss+UPP/zQpUsXAMOHDy8qKoqKiuLz+QAmTJhw+/Ztdf0yYT3OKBQKBwcHGxubKVOmPDxEPczFixfd3d3pQj4lJSUxMbF79+4A+vXrd+3aNbVcM2E9zhQXFwPo3bu36o/U1tZOnDhROQ/euHFj0KBBAGxsbA4fPqy6HSYsQyMSkZUryfLlRCzWue20tDQAI0eOLC0tTU1NlUqlqjylUCiU8+DEiROlUmlwcDAAHo8XEREhl8tVMaInYYnFYi1fXx9bli8nhJDmZhIZqXPbO3bsADBv3rxdu3YBeOONN1R/NiEhgc6D/fv3v3r1alRUlEAgcHd3r66uVuVxPe28f/rpp15eXtHR0fpxx6CIxWIAXl5eyg+qPxsYGPjbb78NHDgwJyenqKgoIiJi5syZ+fn5X331lSqPm2jWY7WQSqVxcXF8Pn/06NF6cNeZKC+HuzvCwkAI+vfH1asYOFCH5pV6OnfuHABvb2+1Hvfy8jp79mxaWtq4ceMAyOVyqKxOfYxYW7dulclkU6dOdXZ21oO7zsSBA5g/H126wMkJ4eH4/vsO2q5aBQCnTuHkSVXN5+TkAPD29qYf1BqxKDY2NnRPC61kqsqDnAurqanpP//5D4Dw8HCufXU+LCwAoLER5ub3P7QPIdi4EbGxqtqWy+UFBQV8Pt/NzS0/P5/H49EtdY2hwlJx2ON8KoyOjq6srBw6dOizzz7Lta/Oh1JPVGFNTR205fHw3ns4dQotLSrZLiwsbG5udnFxqaqqamxsdHJysra21rin1dXVt27d6tq1a8+ePVVpz7mwfJKSxg8fPmPxYq4ddUqUelJhxFIX5cylnBC1saauEY6FdfLkiLi4xD59EBzMraPOicLOGoMHkF5diHNXjB5CPLuatt+YrrGef15V40opaPBK+DDqGuFYWJs3A8Cbb8LMjFtHRs69e2hrGrrjK8jbnd29u3ePHrz8ry7Y2rq7t28jMhJeXnB2homJSvLSZq+hPWvGMWIVFSE+HmZmWLiQQy/GSWYm4uPR0oK5c1Fbi+efh78/goMRFISuXZWt+HxzAApFI59vAUChaHuNpVDg119haoqiIjg6AsCUKcjNhZfXXz/e3vJevQStn1LqKT09HY/ViLV1K+RyvP46evfm0ItxEheHtWshk2HtWvTqheZmJCYiMREWFnjllfo1M80HvCwQdOXxLAAQ0sTjmQMg5ME1VlkZ9u/Hzp0oKMCiRVi8GFu3IiQEly8jNxeXL//V0tf3hytX3vb6E29v76ysLADe3t5Hjx4tLi52cHDQ5hdSd8OCM2HJZNi/HwDefZcrF52FZ55BRQWSkhAbixMnkJSU98GvsksNXbu+ZGk5EG2NWITIxeLrS5cOTEqCXA4Anp6or8eAAaipAYALFyAW3//JyUFODrp2Lbxz505mZmZmZiY1wuPxzM3NKysrvb29lcFYGpObmwvA09NTxfY8QoiWLtulpATx8Xj7ba7sGzO//46EBMjleOYZTJwIFxcEBSE4GB4eLWdP5A86cO/e/wiRAwB4Xbo86eoaXVQ038pqeO/eH1dXR1dVfVtXdycg4GZdHW/iRCxciDFjwOM9wmd1dbVYLBaLxTk5OWKxODs7+/Lly+bm5lu2bFmwYIEGv4REIhEKhQDKysocHR3t7e2rqqpUfVjD482O4fLEvpORmEicnQlw/8fFpTZ1zb17Z2Syqps394nFgZmZprW1Jwgh9fUXxeJxIhFfJIJIhKysfseP57YTk6cSMpksIiKC/ivPmjWrvr5exQdbWlpoELNAIDhz5gwh5NdffwUwYsQI1b1zIywuT+w7JVlZJDKSeHoSU9Mrv9qKRLh82bm4OPzu3QyZrLyycmdZ2RcVFVtFIl5mpnleXnBtbQohmgQEP8zBgwdpXOiQIUMKCgo6bpyXl7ds2bLef66JLSwsdu7cSQihOWFz5sxR3S8Tlh5RKFqunJdIPrh8uS8dlkQiFBeHl5d/VV39fUtLbXX1QZlMpaAUtXggLvThBk1NTfHx8XSIopLq169fVFRURUWFcujy9fWNjo5W3Sk3wvrtN7JiBVm+nGRmkp9+4sRFJ6e+Pqu0NPLKFY+Kio2EkLq6C4WFC7lzV11d/corr6Ct/Ijt27crT2ksLS3nzJlz6tSpwsLCFStWODk50e/Nzc0/+eQTtTxyGehXU0Pc3IiFBblwgUMvnRi5WByYmWkukXxYXr6+tDSSU2et40KnT59+7949+v3OnTsB9O/fv/UQpUwR8/b2pt+r647jCNK33iIA8fQktbXcOuqElJZGikS4eLFHY2Oe3pzGx8d369aNKik7O5sQcvfu3bNnz0okkqioKBcXF+UQ1WaKmOpwLKzGRjJ4MAHIa69x66izcft2gkjEF4n4tbX6XircuHFj4MCBALp27Xr48GHlKqr16qqqqkpLL9zHvIvFpGtXApDduzn31UlobMz544/uIhHKyqIM0oHa2loavmdOoyoAS0vL2bNnZ2Rk6MqFXpIpDh5sEQhW+/tfvnxZH+6Mm7t3727bNk0kQm7uZF3tKWiAQqFYsmSJg4ODmZnZpk2bampqdGtfT1k6X3/0EYABAwYo14z/TBQKxbRp0wBERExtablj2M7I5fK+ffsCSEtL07lxPQmroaHhqaeeAhASEqL6UzU1NXfv3uWuV/pn/fr1AGxsbK5evWrovhBCyKpVq+hLos4tc3lW+HdycnKGDRt29+7dvXv3zpkzR/m9TCarqqoqKyvLz8/Pz8+XSqX0c15e3u3bt5cuXdq/f/958+bpp5Ockp6e/vLLL8vl8tjY2ClTphi6OwBQUlLi6uoqEAgkEomKMceqonOpdsDevXsBWFpahoaGTps27bnnnnNycqI7K23SpUsXgUBgamp67tw5ffaTCwoLC2ngyqeffmrovvyNwMBAAF9++aVuzepvxKKMGjVKLBaXlZW1/tLW1tbd3d3d3b1Pnz6Ojo7Kz3369Fm6dOmGDRuEQuEff/xhZ2enz67qhKampoyMjISEhAMHDtTX148ePTopKamDvyX9Ex8fP3HiRG9v7+vXr/MeGUGhOrrV6SN54oknAEyfPj06OjojI6OoqEgmk3XQ/vbt2yNGjAAQGBio8Wad/qmrq4uNjZ0+fbqNjU3r/9u5ubmG7tqDtLS00H3RkydP6tCsXoWVmpoKwNHRsbm5+ZGNa2trp0+fPm7cuIKCgh49egDYvHmzHjqpDXV1dfHx8bNmzWqdaOXj47NkyRIA9vb2hu5g26xcuRLA66+/rkObHQkrOTn51q1bOnQ2YcIEAGvWrElKSjp//nzHjUtKSmi51XXr1iUkJPB4PKNdbN26dWvfvn2BgYHK/UY+nz906NDIyMicnJwrV678+9//BvDcc88ZuqdtU1xcLBAIaLiprmy2K6xvv/2Wx+MFBQXpagIqKCigvS8tLaVRHOnp6R0/kpSUxOPxTExMTp069e677wLw8PDQoLocd6Smpvr7+yuPbAUCgZ+f39atW0tLS7OysiIjIwcMGACADmBqxTPpGVqdYcOGDboy2K6wiouL6WJ506ZNOvH0wQcfAJg7d+6RI0cAeHp6qlJp6cMPPwQgFAqlUunQoUMBBAcH66Q/2nP06NGpU6dSPfn6+m7cuLG0tPTMmTNLlixpHWPes2dPuoe3Zs0aQ3e5XeLi4gD0799fV+NIR1OhcgI6e/aslm7q6uroOun333/38/MDsHHjRlUelMlkvr6+AMaPHy8Wi+nJ/I4dO7Tsj0545plnAISGhtbU1Fy7di0sLEwZwATAyckpLCwsPT29paVl0qRJAGJiYgzd5XaRyWSOjo4AdHVc+IjFO63k4e7uruUEtHXrVgAvvPBCVlYWj8ezsbFR3aBy7NywYUNMTAwACwuLCyrHeK1cSQ4cIOnpJCPjfkBrRgZ51CT8aEQiEQBbW9u6ujpCyM8//0z15OLiEh4enpGR0Xo8ptEEf/zxh7ZeuWT58uUAZs+erRNrjxBWY2PjsGHDXnZ1rX7zTY19KBQKutSIjY2l6SLh4eFqWUhMTKRj55kzZxYtWkRn0tq2Yrxu3iR//EHi48nmzeTDD8m0aWTFCrJmDUlLIxkZZOVK8s03JDxcB8KaMWMGgI8//pj+Z3Nz88qVK0Ui0cMt5XK5paUlj8cz8uOp/Px8Pp8/aNAgiUSivbVHbzeU5OUpnJwIQLZv18zHiRMn6J9yZWWllZUVj8e7fv26ukbee+89akQqlQ4ePBjAyy+/vG/fvs8//3zBggVjx4718fEZNWqzMh1G+RMeTq5dI2+/rcsRSyqVmpmZmZiYtK6+3x6FhYV0k0Url9yjUChMTU0BjBs3Tntrj05YdXJ3x8aNCA7G++/j2WcxePAjH3mAzZs3A3j77bf37NlTV1cXEBDQr18/dY2sW7fuzJkzTU1NTU1Nhw4devrppy9dupScnNy6jY9PZrduEArh6gqhEC4uEAqRnf1XnidN/tSeb7/9trm5OTg4mKbddYxOir3oAYlEIpPJ+Hz+Tz/9dODAgVmzZmllTlUFvvmmZkHGYrGYz+dbWlpWVFTQd6UTJ06orX9CCCFSqZQmx1VUVJiZmfH5/ClTpixbtmz79u2JiYlXrlxpc3JUcvIkcXEhp05p5vwvGhsbaYKUiuvcbdu2AViwYIG2jjmGbl/Tv3mBQBAWFqaNNZWFpWmQMV3+L1iwIDY2FoCXl5eK9Zw74LPPPgMwadIktZ6KiKAZo0S1sr/tQo/SBw8erGJ7OomvX79eK6/cQ0ssz58/n26OCIVCbaypXLvB3BwxMRg9Gn9WpGyThoaGoqIiiUQikUiKi4vz8/OpnsLCwjw8PHbs2NGjRw8tj2BlMhktLv2umlUh1qzBqVM4fRqzZyMh4dEZ6+1BRyDVK192lqlQWU/GxMTk0qVLEonk0KFDISEhGppTT4eNjX+lz2dlkZgY8vXXJDycBAWRoUOJg8P6h+pB2tnZCQSCU9rPQH9y8OBBAIMGDdJgK6+4mNjZEYBovMOckZEBwMHBQfUb/WiFFiOJ7OuACROCAMTFxdGbKczMrAMCROrnfd1H/UNoZZbzsmUPvoABCWPGeHp6+vn5zZkzJzIy8v/+7//oa7mzs7P2iR8Uui25W9PUjGPHCI9HrKyISFSoweOvvfYagBUrVqj+SGhoqJubmwapeXrGx4cIhc1Xr9YFB19+4YXYsWOvAGTqVA2taSGsyEgycyZZvJhs2ED++19y/jxp60YNmUz2/PPPAwgICND+uOCBbUnN+OSTuwMHznVzc1M3g6CkpMTU1NTU1FStnZ4xY8YA2Lp1a319/d69e6OiDJOZ0zEtLcTMjPD55N49YmFBeDySnU1sbAhAYmM1Mai+sJTp8ypXkpFIJDRO4auvvlLb3d95YFtSM5qbm2mM16uvvqqW1pctWwZgxowZarn74YcfADz55JN5eXn0BVm3MSM6ITeXAKRvX5KfTwDi7EwIITt2EIDY2xMNRls9xWMdP36cbp2fPn1aYyN0W1IgEDyyasojKSoqomeXW7Zsaa9NU1NTbm5uenr6vn37Vq9eHRoaSq+1pZV9FAqFKruj1A4NJz9//ry/vz8dvbTsv85JSiIA8fcnP/9MAOLnRwghCgV56SUCEHUyYO6jv0A/Gt0gFApVvOXnYWg8mq6iG+Lj42nNu/T09KysrJSUlJ07d0ZERMyaNcvf39/d3V2ZHKyEvtKmpaXdvn07ICBAKBTevHlTFV9Lly4FMH/+/B9//JGOXjr5FXTIpk0EIG+9RRITiY8Peffd+98XFBBrawIQda6UI0SfwlJOQCoGGSsUCqlUSusLkFbbkv/73/900p9169Z1fFODqampq6vryJEjZ86cuXz58h07dtDN6F69ehUXF6u1cMzNzeXxeFZWVlVVVXT0MraIxbCwdl+WN28mXl5qbyzrNTRZOQG1DjKuq6u7evXqiRMndu3atWLFitmzZ48ePdrDw4NGY3p6etJm6m5LdoxMJqMX+0RGRtrb2wuFwvHjx4eFha1bt+7QoUOnTp0qKSlpaWl54Cm5XE7nshdffLGwsFCthSO9oGrHjh00wmzevHk6+UV0RUkJ+eknktdWdRK5nCxfrnaEiL6TKWiMl7m5uTIQ4JNPPmlvzOjVq5evry9tNnz4cADfffedTrpBF9Q+Pj4SiYS+6JWUlKjyYHl5OR0416xZo9bCkW6/PfXUU8rRq+MDKH3SOrKoTT7/XO0IEQPcsBoWFoZWQcZ79uzp16+fv7//3LlzV61atWfPnpSUlBs3btTX10ul0nPnzsXExNBH1NqW7JjnnnsOwLfffvvxxx+r+6L3yy+/CAQCgUCQlpamXDg+crHV1NRE8wpFItGLL74IowlXJH/XTXsN1I0QMYCwGhsbhwwZolyGNzQ05OXlpaSk7Nu3LyoqauHChf7+/j4+PvQVTElAQICKQaePhBas7t69e1VVFQ0hVHfFQ2PinJycpFKp6gvH999/H8CiRYu+//57Onpp8Uvokta6aa8BISQkxLiFRQgRi8U2NjY8Ho+GGncwFQ4bNmzSpEmLFy/WYeGKvUuWmPD5S5cu3b17N4Bhw4apa6GlpYUGWI8bN66wsFDF7LTs7Gwej2dtbV1VVUXXZ6rHwXKETEaOHv2bbtpk/nzyySfqHd4b7LLx8ePHU1WZm5u7u7v7+voGBwdHRETs3LkzPj5eJBLducNNMZbycmJu3uThUVZQ4P/sswDUqtmqRLnru379etWTA0aOHAlg165d0dHRv/zyi8FTcJcsIQBZtqyjNoWFRCAg5uakvFwNy4YR1p07d6iqfvnlF337XrWKAGTyZJKerrCxOf/qq01NTZpZeiA7bejQoY9MdN6/fz+A4cOHa+ZRtxw6RABiako63sD54AMCEHXuKSfEUMLatGkTfWnXt+PmZkLDrE+eJEFBBCCrV2tjr3V2WscCraio+P3333/88UdadT05OVkbv9pz+TKxsiIA6fgUoK6O9OhBAPL77+rZN4CwFAoFDVOMi4vTt+8DBwhABg0iBQWajO8P0To7TaFQNDU15eXlZWRkxMTE0BeRwMDAoUOHPlDBwdXV1c7Ors2S6/qhpoZ4ehKAzJz5iJbbthGAjByptgsDCCsxMRFA3759H96B5Jx//YsA5D//ub+40EVqsnLxbmtr28GLiJ2d3dNPPz1hwoR33nmHZt6amJh8/fXX2ndAXeRyeUhI+FNP3R4yhHR8DYpCoXjxxTqAaJAQaQBhnX3rrad79TJAqG5zM/n4Y9KvH7l58/74/ttvOjEcHx+/YsUKAGZmZn369Bk6dCh9Edm4cWNMTIxIJHogibK9kuv6ITIyEoCtrcORI6eLi4sbGxvba5mcnMznm4wdu7nDgkBto3dhZWcTHo90715vqNARhYJcu0aeeIL8uaevExoaGkpLS9V6y0tISOjevTtalVzXAwkJCQ+Hhtva2g4YMGDUqFEhISGLFy9WZmyPHz8ewBdffKGBI70L6+237x+j658H7iRTLTCBU1qXXD9y5AjX7nJycqiU/fz8AgMDhw0b5uTkZPbQrcpvvPEGaZVepWIExwPoV1i1tfdrvhukLrdRXh11584dWlmEx+NFRERon8LUHr/++iuN5hgwYMC2bduOHj16+vTp/Pz8+vr6qqqqrKystLS06OjoDRs2HD9+nPyZXjV//nzN3OlXWF9/TQDy0kt6darEKIVF/lxy0fCvgIAA3caX1tTU7Ny5kxZSpAEdD2NjY9OvX7+RI0e+9tpr4eHha9as2b59Oy29dOnSJc386rEGqUIBLy/k5yMhAYGBenLaGuWtp3PnQuUraPXGyZMnp02bVllZ6enpGRcXR6WgMYSQkydP7tq168iRI01NTQAcHR2nTp3q4eFRXV1dXl5eXl5eWVlZWlpaWVlJGzyAm5ubu7s7zWLVAP0K69gxHD6M/fthTNVdjYeCgoLJkydfvHjR2tp69erVQUFBLi4uDweydkxNTU1sbOyWLVvoZeN8Pt/Pz2/hwoVBQUG0NEObj1CdSaXSysrK8vLysrKyV155pfU1YOqiL2FlZiI+Hi0txjlaGA+NjY3z588/ePCgUCiksWJCoZCWkfbx8Rk4cKC7u7urq+vDb3aEkLS0tP379//3v/9taGgA4OjoOGvWrDfffFP7m8Y1QMe32N+6datLSYlFUREKCyGRQCJBcTG8veHoiLVrIZNh7VqsWqVbp48TpqamlZWVAJqbm52dnUtKSui9Cq3bWFlZebWiZ8+eFy9e3LNnT15eHgATE5MJEyYsXLhw7Nix6o52OkQrYdXV1X3zzTc0m764uLioqKiurq54xAjh2bN/a3fvHhwdtermP4bly5enpKT06tVLJBI5Ozs3NzeXlJRcvXr12rVr+X9SUFBw8eLFixcv0kcsLCwaGxsBODk5zZw586233qI35BgWrabCxsbGLl26tLbQrVu3n8eOfaauDkLh/UpCffvC1RVlZca8cDYSjh49OnnyZIFAkJqaOmrUKIVCYWtra29v33oedHd379GjR25urlgszsnJycnJOX78eG1t7fr165csWWJEVxNo+Tb7+eefb9++PSEh4cqVK0ZVz7jTcf369a5du6JVddaioqI2/8lsbGyGDBkybdq03377jRBCT5NmPvI8Wb/o+8oTRpvcvXv32WefvXbtWkhICA1cpjQ1NZWWlj4wFSqXXGlpaX5+fhKJxM3NzcTERFkZ3ygwtLIZRKFQ0MvAnnzySVUOpKurq8+dO3fgwAFl6u/YsWMBfPPNNxz3VA2YsAzP6tWrAdja2mp8087hw4eh0yrt2sOEZWCSk5MFAgGfz6cndJqhrNKuwzpkWmI0LxH/SAoLC2fMmCGXyz/77LOAgACN7ZiYmNC7RWnekVFgaGX/c6mvr6f5lRMmTNA+qIFWaTeeGklsxDIYH3744YULF7y9vffv36/9/pObm9uYMWMaGhpoLr/BYcIyGA4ODtbW1rt37+7WrVtlZeUD5zYaQG/9oJV/DQ4TlsG4dOnSvXv3zpw5c/jwYaFQ+NFHH2lpMCgoqHfv3leuXDl37pxOeqgNTFgGgw4wu3fvHjFiBCHk2LFjD1yVrS6mpqazZ8+GkSzhDb3I++cil8vpaXFqampQUBA0TVtoDa2RZGlpqW7dXp3DRiyDwefzQ0NDAezevXvhwoUA0tMva3bAtnz58kWLFslkMldX1z59+vj6+tbV1em2t2pjWF3/wykpKTExMXFw6FlWVvfCC1cAokF2dFxcHC0hcf78eVpfqU+fPtqUK9cJTFgG5p13Ui0t67/8knz2mQY3FZHr16/T8iobNmw4evQoj8cTCAQ///wzN51VAyYsAxMfTwDi4UEkEmJiQszM1CiqfufOHR8fHwDTp0+/ceMGVZhB0vYfhgnLwLS0EBcXApD0dDJhArGyIklJKj2oUChoQuITTzxRUVFBFTZ58mQjOYdmwjI8K1cSgMyYQQoKiOqxkmvWrAFga2ubk5OjVJiey0B0ABOW4SkuJgIBMTMjlZWqPpKSkkJjIhITE9euXQuge/fuYpUvodEDOs7SYWiAUIhXXkFlJcrK4ODw6PZFRUUhISFyuXz16tUWFhYrV67k8/nR0dGexpRMwIRlFMTE4O9FojuiurrawsLi1VdfnTlz5r/+9S+5XL5q1SpaGcZ4YDHvRkFkJLy84OwMExOYm+PGDXh5wcsLPXq03b6yspIQMn78+MzMzMDAwGPHjhlRfg4ANmIZCaamKCq6n3x56BC++eb+9/b28PLCE0/IXFzWKzNUra2te/bsGRoampmZ6eXldeDAAWNTFZiwjIfJk7F1K0JCMGwYpk2DWAyxGDdv4uZN3L7dnJ39qbKlo6Njt27dsrOzra2t4+LiaMkrY4MJy1gYMAA1NQAwYwZmzLj/ZXk5btxASUnt5csficVisVicm5srlUqlUqmdnV1oaOigQYMM2OcOYGusToZCoZBIJF988cXOnTvHjx9PKwUbIUxYnZLq6mpa2SE/P98YKjU8jNEt+hiqYGdnN2nSJIVC8d133xm6L23DRqzOSnp6up+fn7Ozc2FhoQHLFbUHG7E6K6NHj/b29q6qupOaes3QfWkDJqzOCo/He//9Y1ZWNdu2aVWtlCPYVNiJuXkTzs5oaUFBAYRCQ/fm77ARqxNjb4+JEyGXY+9eQ3flIdiI1blJTcVLL0EoREEBjGoFz0aszs2YMfD0hESC5GRDd+XvMGF1bng8zJsHN1AhV6YAAAEsSURBVDc0NBi6K3+HTYWdnqYmmJoa3ZUMTFiPA63DuVJTsWoVTp1CSwtGjzZYl4xM5wyNoOFcCgUAEIKNGxEba+AuMWE9JkyejMOHAYDHw3vvITjYwP1hwnpMUIZzteb0aWzZYojesDXW4w0h2LYNYWEGcM1GrMeZ9etha2sY12zEYnACG7EYnMCExeAEJiwGJzBhMTiBCYvBCUxYDE5gwmJwAhMWgxOYsBicwITF4AQmLAYnMGExOIEJi8EJTFgMTmDCYnACExaDE5iwGJzAhMXgBCYsBicwYTE4gQmLwQlMWAxOYMJicAITFoMTmLAYnMCExeAEJiwGJzBhMTiBCYvBCUxYDE5gwmJwAhMWgxOYsBicwITF4AQmLAYnMGExOIEJi8EJTFgMTvh/ECzdRrY8ZUAAAAAASUVORK5CYII=" alt="Mol"/>

>  <Smiles>  (3) 
COc1cc(NC(=O)c2cc3cc(c2)S(=O)(=O)Nc2ccccc2-c2nc(c[nH]2)-c2cc(N)ncc2-3)cc(OC)c1OC

>  <Name>  (3) 
F_0::CDK5_HUMAN_4AU8-AA_alignment_L1F010::MK10_HUMAN_3FI2-AA_alignment_L1F070::BRAF_HUMAN_2FB8-A_alignment_L1F028::

>  <MW>  (3) 
598.2

>  <score_inter>  (3) 
-29.6815

>  <best_rmsd>  (3) 
1.58

>  <Lfrag>  (3) 
{72480, 5906, 70243, 40413}

>  <SA_score>  (3) 
4.793

>  <QED>  (3) 
0.22

>  <LogP>  (3) 
4.8

>  <clogp>  (3) 
4.78

>  <NAR>  (3) 
5

>  <NCA>  (3) 
0

>  <nrot>  (3) 
5

>  <TPSA>  (3) 
170.5

>  <HBA>  (3) 
9

>  <HBD>  (3) 
4

>  <NRB>  (3) 
5

>  <NHA>  (3) 
43

>  <RoF>  (3) 
1

>  <Frag>  (3) 
0

>  <Lead>  (3) 
0

>  <Drug>  (3) 
0

>  <PKI>  (3) 
0

>  <PAINSA>  (3) 
0

>  <PAINSB>  (3) 
0

>  <PAINSC>  (3) 
0

$$$$

     RDKit          3D

 37 40  0  0  0  0  0  0  0  0999 V2000
    5.7640    9.9700    2.9170 C   0  0  0  0  0  0  0  0  0  0  0  0
    4.3800    9.7690    2.7420 C   0  0  0  0  0  0  0  0  0  0  0  0
    3.5580    9.4780    3.8140 N   0  0  0  0  0  0  0  0  0  0  0  0
    4.1070    9.3790    5.0830 C   0  0  0  0  0  0  0  0  0  0  0  0
    5.4800    9.5620    5.3720 C   0  0  0  0  0  0  0  0  0  0  0  0
    6.2620    9.8590    4.2420 C   0  0  0  0  0  0  0  0  0  0  0  0
    3.8180    9.8590    1.4490 N   0  0  0  0  0  0  0  0  0  0  0  0
    7.7216    9.3362    4.7100 C   0  0  0  0  0  0  0  0  0  0  0  0
    9.8355    8.2642    7.2964 C   0  0  1  0  0  0  0  0  0  0  0  0
   11.3711    8.1541    7.2150 C   0  0  0  0  0  0  0  0  0  0  0  0
   13.2801    7.3184    8.2448 C   0  0  0  0  0  0  0  0  0  0  0  0
    8.0325    8.6343    5.7550 N   0  0  0  0  0  0  0  0  0  0  0  0
    9.3632    8.9976    6.1357 O   0  0  0  0  0  0  0  0  0  0  0  0
   11.8560    7.4223    8.3528 O   0  0  0  0  0  0  0  0  0  0  0  0
   -0.2256   14.9483   12.0030 C   0  0  0  0  0  0  0  0  0  0  0  0
   -0.6203   11.7503   11.8282 O   0  0  0  0  0  0  0  0  0  0  0  0
    7.4918    7.8492    7.8275 C   0  0  0  0  0  0  0  0  0  0  0  0
    6.8858    8.4997    8.9720 C   0  0  0  0  0  0  0  0  0  0  0  0
    6.9423    8.1140    6.4213 C   0  0  0  0  0  0  0  0  0  0  0  0
    1.5099   10.9828   10.7927 C   0  0  0  0  0  0  0  0  0  0  0  0
    5.1130   10.1483    9.9040 C   0  0  0  0  0  0  0  0  0  0  0  0
    2.9213   11.2289   10.5421 C   0  0  0  0  0  0  0  0  0  0  0  0
    5.7939    9.3745    8.7745 C   0  0  0  0  0  0  0  0  0  0  0  0
    5.8825    8.9806    6.2850 C   0  0  0  0  0  0  0  0  0  0  0  0
    2.7749   13.4146   11.7915 C   0  0  0  0  0  0  0  0  0  0  0  0
    0.7449   11.9856   11.5851 C   0  0  0  0  0  0  0  0  0  0  0  0
    1.4055   13.1886   12.0656 C   0  0  0  0  0  0  0  0  0  0  0  0
    4.8345   14.6177   12.1333 C   0  0  0  0  0  0  0  0  0  0  0  0
   -1.5771   10.9453   11.1500 C   0  0  0  0  0  0  0  0  0  0  0  0
    5.6762   10.4938   10.8749 O   0  0  0  0  0  0  0  0  0  0  0  0
    3.4309   14.5630   12.2223 O   0  0  0  0  0  0  0  0  0  0  0  0
    3.6955   10.3268    9.6958 N   0  0  0  0  0  0  0  0  0  0  0  0
    0.6667   14.1579   12.7569 O   0  0  0  0  0  0  0  0  0  0  0  0
    5.2394    9.6496    7.4347 C   0  0  0  0  0  0  0  0  0  0  0  0
    3.5782   12.3914   10.9851 C   0  0  0  0  0  0  0  0  0  0  0  0
    8.3482    6.8213    7.4580 O   0  0  0  0  0  0  0  0  0  0  0  0
    9.7501    6.9764    7.5367 C   0  0  0  0  0  0  0  0  0  0  0  0
  1  2  2  0
  1  6  1  0
  2  3  1  0
  2  7  1  0
  3  4  2  0
  4  5  1  0
  5  6  2  0
  8 12  2  3
  9 10  1  6
  9 13  1  0
 10 14  1  0
 11 14  1  0
 12 13  1  0
 15 33  1  0
 16 26  1  0
 16 29  1  0
 17 18  2  0
 17 19  1  0
 18 23  1  0
 19 24  2  0
 20 22  2  0
 20 26  1  0
 21 23  1  0
 21 30  2  0
 21 32  1  0
 22 32  1  0
 22 35  1  0
 23 34  2  0
 24 34  1  0
 25 27  1  0
 25 31  1  0
 25 35  2  0
 26 27  2  0
 27 33  1  0
 28 31  1  0
 36 37  1  0
 37  9  1  0
 36 17  1  0
  8  6  1  0
 24  5  1  0
M  END
>  <2D_mol>  (4) 
<img data-content="rdkit/molecule" src="data:image/png;base64,iVBORw0KGgoAAAANSUhEUgAAAMgAAADICAIAAAAiOjnJAAAABmJLR0QA/wD/AP+gvaeTAAAbtElEQVR4nO2daViTx9rH7yQkASEiLqigiAhScUFE1IIVrdgqahUtiFp6XCguPe4eeSsoqFCxarFqreCl1uOGctQCHm1LRTGIG25VFoUcCgVkF2QRA8n9fhilFAWSkEkond/FBwjPzD2Qf+aZmXt5OIgIDIa64Wp7AIz2CRMWgwpMWAwqMGExqMCExaACExaDCkxYDCowYTGowITFoAITFoMKTFgMKjBhMajAhMWgAhMWgwpMWAwqMGExqMCExaACExaDCkxYDCowYTGowITFoAITFoMKTFgMKjBhMajAhMWgAhMWgwpMWAwqMGExqMCExaACExaDCkxYDCowYTGowITFoAITFoMKTFgMKjBhMajAhMWgAhMWgwpMWAwqMGExqMCExaACExaDCkxYDFWIi4tzdnZ+/PhxUxcwYTGUpqqqytvb++rVq1FRUU1dw4TFUBo/P7/MzExbW9tVq1Y1dQ2HPf2LoRQ3b950cnLicDg3b94cNmxYU5exGYuhBFKpdOHChTKZbN26dc2oCtiMxVAK2ebN4ri4NSUl127f1tXVbeZKJiyGwjx6BPb2UFdXFx+vM3p089eyWyFDMeRyWLQIpFJYsqRFVQGbsRiK8vXXsGYNmJhASgoYGrZ4ORMWQwF++w0GD4bKSoiKgo8+UqSFDu0hMdoajx494vF4AwYMUK7ZiBHQs6eCqgLNCKuuri48PHz27NlGRkYaMMdohi1btmzcuFEgEFhaWg4fPrxjx476+vpGRkYGBgZTunbtw+NBp04gEoG+PhgYQOfOkJ4O0dFQVwf794OpqRKWkD5nz54FAHt7ew3YYjRDaWlpp06dmlJCpqMjAvzpa/BgXL8eEVEqxYAApWxpYsbav38/AHz66acasMVohp07d5aVldX/aGxs7O/vX1lZWV5eXlFRwdfTgx494PlzeP4cKiuhshJMTFS2RX3xnpmZaWlpKRQKc3Nz2a1QixQXF1tYWFRUVJAfORzOqVOn3N3dW2h2+zbExIBMBvPng6Wl4uaoz1jh4eFyuXzWrFlMVdpl27Zt9aoCAH9//5ZVBQAODuDgoIo9CrfyP3j58mX37t0B4Pr161QNMZonLy+vQ4cO9W+6q6urTCajapHujIXR0YHW1lft7UeNGkXVEKN5tm7dWl1dTb63srI6fvw4l0vZ6UJVtjhuHALgvn10rTCaJTs7WygUkrfbwMDg4cOHGjBKc8aSSODKFTAwgLlzKVr5m/Hrr7/K5XKhUKj4CWdQUNDLly8BgMPhHDx4cNCgQTQH+BqKol2zBgHws88omvh7UFVVFRsbu3z5cjMzMwCYMGECAJibm/v4+ERHR9fU1DTTNjMzUyAQkPfaz89PY2OmJqyaGuzWDQEwKYmWiXbPkycYGurp5lZ/IwOAnj17Tpo0ydjYuP4VkUg0Y8aMgwcP5ufnv9lH/fHhhAkT6urqNDZ2asI6cwYBkJ22K0ttLYrF6OuLNjbk+HuOoyOXy7W3t/f19RWLxXK5HBFlMllSUlJISAiJEq4XmY2NTcPLHj9+rKOjQ6a34uJiTf4d1A5IESE+HuRyeP99Kv23J+7ceeWPmzsXnJyg/nC8Sxf48MPfZswQjR3bpUuXplrn5OT897//PX/+/KVLl168eEFeNDU1nTx5cmpqqlgsNjAwuH79uoaWVq+hIKz6f5OSZ7V/X/z8IDgYamshOBji46GwEKZOBRcXcHYGPl/xbmpqahISEmJiYn744Yfs7GwAEAqFL1++PHbs2FzN75/UPwmq6rb8+9LwP/bypVq6vHfvXlBQ0DvvvAMAbm5utI9D34SFJmsVmQy+/x6mTYONGyEwED75BF7v4FrJ0KFD/fz8zp07Z2RkdO7cuXXr1qmlWyVQv1Zv3cING3D9ekxPx9RUvHVL/SbaDUuXIgAuXkzPQnx8PNlU7t27l56VN6F5jnX3LopE2KsXFhRQtPLX5auvEAB1dTEhgaqdI0eOcDgcHR2d1NhYqoYaQlNYtbU4ZgwC4NixWFtL0dBfkdOnkctFDgePH9eAtcCAgGsTJqBIhPfuacAc0hUWIubno6kpAuC//kXX0F8KaUIC6uoiAO7YoSGTcjl6eSEAmphgdrYGDNIPTU5MRIEAORw8fZq6rb8CGRkZA83N8x0c0MdHo4alUnz/fQRAOzusqKBtTRMx7xgaWtax4xxn59TUVE2Ya8MUFhb269cPAD6ePh016GB5RUkJWlsjAE6aRHtxohFhIa728QEAGxubCvqflTZLdXW1o6MjANjb21dWVmpnEOnp2LUrDh+OJSVU7WgoYbWqqmrUqFGPHj2aPn362bNnG7q3GiGVSjMzMzMyMtLT0yUSiaenp5WVVUOf618UuVzu4eFx5swZc3Pz69ev9+jRQ2tDefgQLCxAX5+qEc1lQqenpzs4OJSXl+/YsWPNmjUAIJVKc3Jy/vea5OTklJSUrKwsmUxW38rS0tLAwCAxMVFPT08z41Q72dnZ//nPfw4dOvTbb78JBIJr164pnSxKA9qeN6rzYSPIXMXj8YYPH96rV6+3zls8Hs/CwmLChAlLliz58ssv+/btCwBz5szR5DjVwu+//x4aGvruu+/W/5lcLlfDp5TNQdnzptEUezc3t7Fjxz558iQpKQkA+Hx+7969Lf7MgAEDGob9u7m5jRgx4sSJE05OTkuXLtXkaFWjuLj4woULR48ejYuLk8vlAKCrq+vi4pKYmFhaWurq6qrtAWoKGmptCplMRmagrVu3SiSS2pY2Jg8fPjx58uTJkycBgM/ni8VizYxTBYqLi48cOTJlyhQS/wQAurq6U6ZMOXLkSFFR0Y8//sjhcIRCoSZD7VpALEZXVxwzBtPTaXSvUWFduHABACwsLBRxtmdlZenr6wuFwhs3bqxYsQIAevbsmZeXp4FxKs6zZ8/27ds3duxYHo9Xryc3N7eTJ0+WlZWJxeLly5d369aN/MrGxkbb423Ay5fI4yGXi81GNqtMc8IiUYhqZNq0aQAQEhJy6NCh7du3txjTuGzZMgDo3bt3Xl7emDFjAGDcuHEtznMao6KiYseOHUQ0QqGQzE/FxcUXL16cP39+wwTdPn36AMD06dO1PeQ/07cvAmBaGo2+mxRWYWHh+PHjT506pS5LeXl5fD5fIBDk5+dbWloCwMWLF5tvIpVK33vvPaKnnJwcExMTAFi3bp26htRKwsPDAcDc3Pzf//53SUkJmZ8anozY2NgEBASkpqYGBwcDwL/aml9rwgQEwPPnafTdpLC+++47ABCJRCkpKWqxFBgYCACenp4//vgjAJiZmSmy4Hj69CnRk6+vb2JiokAg4HA4p9uGd8je3h4Ajh8/joj5+fn1d0Oip4b/t3nz5gFAeHi49gb7NpYsQQDctYtG383dCkmCR//+/cvLy1tppq6ujtwOLl++7ObmBgBffvmlgm2vXbtG9BQZGfn1118DgIGBQXJysoLNN27Eo0fx8mUUi1/trMVivHxZlb+iIbdv3waALl26vHjxgrzi7e0dEBDw6NGjNy8mB+5XrlxprVW1krs/+rqzb+ymazQ6b05Y1dXVdnZ2ADBt2rRWrrfIszGsra1zc3P5fD6fz1dqGb5z5856PXl5eZGumpJ7WRkmJeGpUxgcjPPno48PBgXhpUsoFuPGjRgaisuXq0FY3t7eALB27VpFLu7atSsAtLWdR1QUAqCrK5XOW9gVPn782NDQEACufPdda8yQ85udO3du3rwZADw8PJTtwcPDg+jp6dOnAwcOJGvhkpKSW7dunThxYvPmzZ9++umECe4kl7Hh1+TJmJKCS5eqc8Z6/vy5SCTicDiPHz9u8eLS0lLyqVD7ZqiVJCcjAPbvT6Xzlo8bfjh37qGzM+roqPxuZGVl8Xg8oVCYn59PboiXLl1StpOKigobGxsA2LNnT1pamkgk4r8tg0Ukkuvp4eDB6OaGa9fi/v24YgUi4uzZKBajvz++eKEGYX377bcAMH78eEUuvnHjBgAMGzasVSYpUFODXC7y+VQCHRQ7x/riCwRAY2P8/XcVbPj5+QGAl5dXTEwMAPTr10+1z25aWto333xDvn///fd1dXX19PTs7Ozc3d2/+OKLgwcPxsfH5+RIm2qem4uOjjh3rgqWG0NWCAruIY4ePQoAs2bNUoNhdWNmhgAokai/Z8WEJZPhxIkIgKNGKXueVltbS7Z1CQkJU6ZMAYDt27erMtIGPHv2rEOHDlwuNzMzU/FWqakoEqmh+E1iYiIAdO/e/aViqVobN24EgA0bNrTKKh22bcPgYHz6VP09K5b+xeXC8ePQty/cuAFr1ijU5DVRUVF5eXkDBgzo27fvxYsXhUIh2Xu3hkOHDlVXV0+cONHc3FzxVu+8A+HhAAArVkBCgurWw8LCAGDBggUCxVK1njx5AgBWVlaqm6RGVRWYmUFaWqv+IW9FYSd0585w6hS89x7cuAHV1dDAT9yI2trazMxMiURCYqoiIyMBYNGiRSYmJjdv3rx//z7ZIrWGgwcPkj6VbejpCTduwDffgIcH3LkDPXsqbbqsrCwyMpLD4SxYsEDBJn369OnTp48+5fgn1eDzISurNTVsm0a5Ce7KFXx9bIOIWFODyckYFYU7d+KSJfjBB/fc3Oq9sPUIBIJly5apa46Ni4sDgF69eqnm0JVKcfRoBMCFC5NV8A7t2rULACZOnKh4k9WrVwOAt7e3XC6PiYmZPXt22/FKbdnyx5ZZvSjvhE5Kwo0bX+WjOjg02twXDR/O4/HMzc1dXFwWLVq0ffv2kJAQcrypLu/QrFmzACAwMFDlHvLycMqUM6CSj4WcdJw7d07xJhKJhGyKc3NzSYhfRESEsnbVzuHDGB+PmzYhvt4yqxflhdUwQMzLCy0t8cMP8fPPMTQUY2Jq09LeXNKST7mBgcFbT6WVoqioSCgU8ni8rKys1vSjgneosLCQuLl69uwplTa593wrM2bMAAB/f39S8n748OHKD1mdVFUhj4cCAaakICWRt05YCqMu71BISAgATJs2rTWdEJrxDpWWliYlJZ0+fTokJMTHx8fJyan+gQ4mJibjxo1DxJKSkkmTJp09e1YRWzdv3gSAzp07FxcXk2h37bp3rl1DALS1xSFDEAC//179JpQXVsPSDAqjFu+QXC4ne6sLFy6o1kMjPD09AaBv3767d+/29fWdOXOmra1tU6tsQ0NDGxsbLpfL5XLPnz+/Z88eAOjUqVNGRoYitoi7cM+ePcQZP3XqVLX8CaqxezcCoIXFq5P3sjL1m9BcoF96ejr53H/11Veq9fDTTz+BwmERLfL8+XNDQ0ORSNS7d+9GGjIyMrK3t3d3d/f19Q0LC4uNjZVIJOTzQAJgjIyM0tPTP/74YwAYPHhwVVVVi+bOnDlDRFxYWKivr8/hcBT3o6ud+fNfrYoNDLDVy5O3o9EI0ujoaJJM8fPPPzdz2bNnz5KSkiIiIoKCgubNm5eYmEheJyuV4OBgtQxm3759AODo6BgWFmZgYDB58uQTJ07cunWrtLS0mVZyuXzmzJkAMGTIkIKCArIYVyTXQyaTkek2MjJyyZIlAPCZ9sr+9uuHAMjhYGQkLRMaFRYirl+/HgCMjY1/f+0dkkqlx44dCwwM/OSTT0aNGvXmKdfu3bsR8enTp3w+X0dHJzc3Vy0jIbfmiIiIxYsXA8DKlSsVbPj8+XOip7lz56alpXXs2BEUKxJEPIwODg71+8SnNM68WyI9XSISiWnX09C0sGQy2cSJEwFg5MiRpI60TCZrWBWYLKhtbW1nzpzp6+t74MABEkEQEBAAAB9//LFahkEcw127di0uLibKUGrHmpqaKhKJAGDfvn0RERGgWK5HVVUV+diIxWISlKZ5P8+LFy/Ip6JLFw+qVf40LSxELCkpIbk6n3/+OXll1apVfn5+hw4dunr16tOnT2tqaiQSSXR0NNmUubi4WFhYkOkqVk0VnubPnw8AZAkFAM7Ozsr20DB3aOXKlQDQo0ePFiOuiN9w+vTpCQkJAGBra6viH6AqCxcuJJ9e2k5xLQgLEe/du0cym/fu3UsCqrZs2fKPf/zD0dGRPNTpTQQCwd27d9UT0lRW9n+jRvG43IyMDBJefOLECRW6qc8dys7OdnZ2BgAnJ6fmj7gKCgr09PQ4HE5KSkpMTIyy52GthCwriWskNDSUqi3tCAtfZyIYGBi8VUMWFhYuLi4+Pj4hISHR0dGKJCEqwe7dCFA5a1b+nTtWnTt37dq1+Yc7NEVtbW197lB2dnbPnj3t7OwKWipf6OPjAwCLaZaHfCvXr18nSw5yu4iPj6dqTmvCKikpEQgEHTp0GDx4MFlOhYeHx8XFZWdnU4+0HDQIAfDMGVy4EHV1/9eKbWZ+fn597lBycnJ1dXVTV9bV1WVmZsbGxgYEBJDk1Tt37qhsVwUOHDjA4/GWLVumq6vL4XDKaBxeNUBrwiIH366UIq6bQSxGAOzRA4uKUF8fORxUILy4Gd70DtXW1kokktjY2LCwMF9fX3d3d3t7+w5/jgfp1auXnp5eSEiIZnKjX7x4ERAQwOfzN23axOFwrKysaFvUmrBInHFUVJSmDX/yCQKgvz/u3YsA6OLS+i5DQ0MBQE9Pz9nZ2dLS8s34DoKJicmYMWMWLFgQGBg4efJk8uLIkSNpP+ctLi6OHKFxuVx/f//y8nJ1pfQ1g3aEdfnyZfKp1XQASXEx6uoil4uZmTh0KAKo64hw3rx5H374Yb2GyNm9l5dXSEjI6dOnk5KSnj9/3qjJhQsXyNO8+Hy+r6+vauu85nn27Nny5cvJMy8HDRqkyefcakdYxEnXmtAXFcnLw8WLcdasV27YHj1QffsyiUQSFRWVnJysuESqqqp8fX3JGz9w4ED1vvHR0dGmpqZUhdsM2hBWQcGl8eOH9ujxu0qpGeohLg6HDXsVqaFtEhISyLNJuFyuj49P66tp5uXlEb8TOQHRwI3vTbQhrG3bEECulQoZDaMUEdU4XbUSsrgmQfTm5uY//fSTav3I5fKwsDDiSzA0NNy1a5fmn6JD0Liw5HK0skIAVFPoi3K07QdIPXjwwMHBgcw07u7uyj5h8MmTJ2PHjiXNp0yZkq2Reu5NodGKfgAAv/wC6elgZgYffKBp022eIUOGJCYm7tixY9OmTZGRkfHx8VOnTlUw9yQrK+vs2bNSqdTExGTv3r3EF6lNNK3kmTMRANUU+qI0KkUpap6MjIzBgwd3aDoV6k3MzMw4HM7s2bNLKNfZVhDNzlj5+RAdDTo60OrUQhVxcIDX95q2jKmpaWVlZXV1tZub28iRI1u8HhEPHDiAiJaWlp07d9bACFtEc+W4AQBqaiAyEjIyYNMmzRn9CxIUFLRhw4aBAwfev39fR0cnODi4oqKiqYvHjBnj6up648YNR0dHXV3dlJQUpfJ4aaG5ybHRjozRBDk5OSTu/vLr0iXNPz+hvsThnDlzAMDT01NrQ28AnRmrshIkEsjIePUlkYCzM0ilfzz5ODBQ/UbbC3PmzDl58qSHh8epU6fIK3v27Kmurm7q+pEjR5LNYG5urrW1dVVV1dWrV0mJTS3S2jVWTU1NcnJyRkZGRkZGfVq9pFOnDmlpf7pOVxfs7Fpp6+9AYmJiRESEnp7etm3b6l8kRX5bxNTUdO3atZs2bVqxYkVSUhI50NcWrZ2xfv31V1tb20YvZo4ZY15UBJaWf3xZW0NhIcTEgEzGnm7fFHK5fNSoUbdv3w4MDCSh2MpCIo+zsrIOHz7c+uIrraG1wqqurn733Xf79etnaWlpaWlJvundu7d2Py5/UQ4cOODj49O7d+/U1FSVi4icOHFi7ty53bt3f/LkCTmC1w5aXuMxXlNeXk6SpFtZ5EIul48ePRoA1mvVE8qE1VZYtWoVADg5ObU+gJYssIRCYbr2NuBMWG2C1NRUPp/P5XKTkpLU0iGpLe3u7q6W3lSACatNMGnSJFBrhkVOTg5JVNFW9REmLO1DalIYGRkVFRWpsVtS+dzOzk4rkTNs76Z9zMzMrK2thwwZ0rVr11OnTpGqECr3dv78+fT0dAD47LPPRCLR2LFjm3lQMkU0r2VGI9LS0vh8Po/He/DgwdSpUwHA29tbta6KioqMjIwEAkFaWhrJpx09erRWHlzAhNUmIEn648aNy8jIEAqFXC739u3bKvRDCv66uLikpKQQsd6/f1/to1UEJqw2QWlpKQnoO3fuHHkSu7v7QmU7uXfvHo/H09HRefToEam8snTpUhqjVQQmrLYCKXJkYWFRUFDg6hqmo1OrbGYaqR+xevXqH374ASjsBpSCCautUFtbO3SonbPzyq+/rggLQwDs2/dPtc+bh1RTMjY2Ligo6N+/PwDs2bOH5nhbgAmrDREbKwXAjh0xLw/t7REAFXyoY3V1NXn61YEDB7Zu3QoANjY2Gi5l0wgmrLbF1KkIgN7eGBeHPB6uXq1QKxIKYWdnl5ubSxzPKieQqQsmrLZFRgYKhcjl4u3b+L//KdQkOzubVMuNj48nnpwZM2ZQHmbLsAPStkW/fvDPf4JcDitXgoKR63fv3uVwOJ6engKB4NixY0KhsGGQoNbQtrIZjSkrw27d0MYGWyrh9gc5OTm5ubkjRowAAH9/f5qjUxTNZukwFCM5GaytoYlqSG/n8OHDCxYsMDU1ffz4cVt40pjGM6EZCjBwIAQEgJUV9OoF+flw9mzjC7p1+7aoKL7+R7lc/vPPPwPAtm3b2oKqgAmrzVL/JMHycoiMbPxbW9vHDx786VVSseijjz7S2Aibhwmr7TJjBuzdC66ucPp041/x+bNqa/9I8ELE4ODg3Nzcbdu2BQUFaXSUTcCE1XYZMACePQNDQ3hdVrIhTo1+7tev34gRI3bu3Ont7d0WMqHZ4r394OXldezYsYaZrlqECav9UJ8JHR8fTwrQaxFeIMt2by907Nixrq7u2bPBqameHh66WokbrYfNWO2KFy/q3nlHJzsbDh6EBQu0ORImrPZGRATMng3GxpCeDlpMhGa+wvaGpye89x4UFsLWrdocBpux2iH37sHw4aCjA48egZWVdsbAZqx2iJ0deHmBUAjJyVobA5ux2ieFhSCXQ48eWhsAE1a7pd6NraMDv/wCgYGQkAB1dfC6FDxd2K2w3ULc2HI5AAAi7Nr1Fmc2PZiw2jMzZsCZMwAAHA6sXAnu7pozzYTVniFu7EaIxfDtt9RNszXW3w5E2LcPPv+crhU2Y/3t2LEDDA2pW2EzFoMKbMZiUIEJi0EFJiwGFZiwGFRgwmJQgQmLQQUmLAYVmLAYVGDCYlCBCYtBBSYsBhWYsBhUYMJiUIEJi0EFJiwGFZiwGFRgwmJQgQmLQQUmLAYVmLAYVGDCYlCBCYtBBSYsBhWYsBhUYMJiUIEJi0EFJiwGFZiwGFRgwmJQgQmLQQUmLAYVmLAYVGDCYlCBCYtBBSYsBhWYsBhUYMJiUIEJi0EFJiwGFZiwGFT4f4/uWLqO93QzAAAAAElFTkSuQmCC" alt="Mol"/>

>  <Smiles>  (4) 
COCC1COc2cc(C(=O)Nc3cc(OC)c(OC)c(OC)c3)cc(c2)-c2cnc(N)cc2C=NO1

>  <Name>  (4) 
F_0::EGFR_HUMAN_3BEL-A_alignment_L1F038::MK10_HUMAN_3FI2-AA_alignment_L1F070::M3K14_HUMAN_4IDV-AA_alignment_L1F005::

>  <MW>  (4) 
508.2

>  <score_inter>  (4) 
-21.5331

>  <best_rmsd>  (4) 
1.36

>  <Lfrag>  (4) 
{72480, 23618, 70243, 2626}

>  <SA_score>  (4) 
4.797

>  <QED>  (4) 
0.49

>  <LogP>  (4) 
3.4

>  <clogp>  (4) 
3.37

>  <NAR>  (4) 
3

>  <NCA>  (4) 
1

>  <nrot>  (4) 
7

>  <TPSA>  (4) 
135.8

>  <HBA>  (4) 
10

>  <HBD>  (4) 
2

>  <NRB>  (4) 
7

>  <NHA>  (4) 
37

>  <RoF>  (4) 
1

>  <Frag>  (4) 
0

>  <Lead>  (4) 
0

>  <Drug>  (4) 
0

>  <PKI>  (4) 
1

>  <PAINSA>  (4) 
0

>  <PAINSB>  (4) 
0

>  <PAINSC>  (4) 
0

$$$$

     RDKit          3D

 35 38  0  0  0  0  0  0  0  0999 V2000
    5.7640    9.9700    2.9170 C   0  0  0  0  0  0  0  0  0  0  0  0
    4.3800    9.7690    2.7420 C   0  0  0  0  0  0  0  0  0  0  0  0
    3.5580    9.4780    3.8140 N   0  0  0  0  0  0  0  0  0  0  0  0
    4.1070    9.3790    5.0830 C   0  0  0  0  0  0  0  0  0  0  0  0
    5.4800    9.5620    5.3720 C   0  0  0  0  0  0  0  0  0  0  0  0
    6.2620    9.8590    4.2420 C   0  0  0  0  0  0  0  0  0  0  0  0
    3.8180    9.8590    1.4490 N   0  0  0  0  0  0  0  0  0  0  0  0
    8.2775    7.1389    8.0302 O   0  0  0  0  0  0  0  0  0  0  0  0
    9.6324    7.1572    7.6197 C   0  0  0  0  0  0  0  0  0  0  0  0
   -0.2256   14.9483   12.0030 C   0  0  0  0  0  0  0  0  0  0  0  0
   -0.6203   11.7503   11.8282 O   0  0  0  0  0  0  0  0  0  0  0  0
    7.4918    7.8492    7.8275 C   0  0  0  0  0  0  0  0  0  0  0  0
    6.8858    8.4997    8.9720 C   0  0  0  0  0  0  0  0  0  0  0  0
    6.9423    8.1140    6.4213 C   0  0  0  0  0  0  0  0  0  0  0  0
    1.5099   10.9828   10.7927 C   0  0  0  0  0  0  0  0  0  0  0  0
    5.1130   10.1483    9.9040 C   0  0  0  0  0  0  0  0  0  0  0  0
    2.9213   11.2289   10.5421 C   0  0  0  0  0  0  0  0  0  0  0  0
    5.7939    9.3745    8.7745 C   0  0  0  0  0  0  0  0  0  0  0  0
    5.8825    8.9806    6.2850 C   0  0  0  0  0  0  0  0  0  0  0  0
    2.7749   13.4146   11.7915 C   0  0  0  0  0  0  0  0  0  0  0  0
    0.7449   11.9856   11.5851 C   0  0  0  0  0  0  0  0  0  0  0  0
    1.4055   13.1886   12.0656 C   0  0  0  0  0  0  0  0  0  0  0  0
    4.8345   14.6177   12.1333 C   0  0  0  0  0  0  0  0  0  0  0  0
   -1.5771   10.9453   11.1500 C   0  0  0  0  0  0  0  0  0  0  0  0
    5.6762   10.4938   10.8749 O   0  0  0  0  0  0  0  0  0  0  0  0
    3.4309   14.5630   12.2223 O   0  0  0  0  0  0  0  0  0  0  0  0
    3.6955   10.3268    9.6958 N   0  0  0  0  0  0  0  0  0  0  0  0
    0.6667   14.1579   12.7569 O   0  0  0  0  0  0  0  0  0  0  0  0
    5.2394    9.6496    7.4347 C   0  0  0  0  0  0  0  0  0  0  0  0
    3.5782   12.3914   10.9851 C   0  0  0  0  0  0  0  0  0  0  0  0
    9.5506    6.8967    6.0833 C   0  0  0  0  0  0  0  0  0  0  0  0
    9.7313    8.3096    5.9717 O   0  0  0  0  0  0  0  0  0  0  0  0
    8.7063    9.0920    6.5913 C   0  0  0  0  0  0  0  0  0  0  0  0
    8.6799   10.4744    5.9305 C   0  0  0  0  0  0  0  0  0  0  0  0
    7.6720   10.5120    4.8645 N   0  0  0  0  0  0  0  0  0  0  0  0
  1  2  2  0
  1  6  1  0
  2  3  1  0
  2  7  1  0
  3  4  2  0
  4  5  1  0
  5  6  2  0
  8  9  1  0
 10 28  1  0
 11 21  1  0
 11 24  1  0
 12 13  2  0
 12 14  1  0
 13 18  1  0
 14 19  2  0
 15 17  2  0
 15 21  1  0
 16 18  1  0
 16 25  2  0
 16 27  1  0
 17 27  1  0
 17 30  1  0
 18 29  2  0
 19 29  1  0
 20 22  1  0
 20 26  1  0
 20 30  2  0
 21 22  2  0
 22 28  1  0
 23 26  1  0
 31 32  1  0
 32 33  1  0
 33 34  1  0
 34 35  1  0
  8 12  1  0
  9 31  1  0
 35  6  1  0
 19  5  1  0
M  END
>  <2D_mol>  (5) 
<img data-content="rdkit/molecule" src="data:image/png;base64,iVBORw0KGgoAAAANSUhEUgAAAMgAAADICAIAAAAiOjnJAAAABmJLR0QA/wD/AP+gvaeTAAAbVElEQVR4nO2deVyV1dbHfwcOwwEVEBlEc6DM63RFUVIy0sQpKfNVcnilQQ3SW4j29noVkdskCH3UvIVR1wwlx5x9TRQVcSxJLWeGK0MlEqIiHBnOOev9Y9vpXPXgGfZmcn8//RHyPGuvAz/2s5+111pbQUSQSHhj09AOSJonUlgSIUhhSYQghSURghSWRAhSWBIhSGFJhCCFJRGCFJZECFJYEiFIYUmEIIUlEYIUlkQIUlgSIUhhSYQghSURghSWRAhSWBIhSGFJhCCFJRGCFJZECFJYEiFIYUmEIIUlEYIUlkQIUlgSIUhhSYQghSURghSWRAhSWBIhSGFJhCCFJRGCFJZECFJYEiFIYUmEIIUlEYIUlkQIUlgSIUhhSYQghSURghSWRAhSWBIhSGFJhCCFJRGCFJZECFJYEiFIYUmEYJ6w4uNx8yYA/M//3P3yo48AYMEC7o5JmjZKc29YsQIqFfSnZ1ZXo6SEs0+SZoDZj8IZMxAVBYXi7pdvvonPP+fsk6QZYPka68gRHD0KjQZubtDpcPQosrI4OiZp2iisORN62TLMmAEHB2zejNBQ+Pnh5EnY2nJ0T9JUsXzG+uQTqFSorgaA559Hx444fRorV3LzTNKksWrGMmTTJrz8Mlq3RnY23N25mJQ0YbjFsUJDMWwYysrwwQe8TEqaMNxmLADnz8PPDwBOnUKvXrysSpokPCPvPXogIgIdO1YvWbKCo1lJU4TnjAWgrKy6R48uxcVFW7ZsGTt2LEfLkqYF573C1q0dYmL+DiAqKkqtVvM1LmlC8N+EjoiI6N27d2Fh4ZIlS7gblzQVOD8KGUeOHAkKCnJ0dLx48WLHjh2525c0foQIC8CECRM2btwYGBg4adKkyspKw285O79eWel5z/W//AJvb0RHY8ECfPihCI8k9YooYZ09e3bgwIF2dnY3WZ6NAf7+pT/+eG8I9YUX4OeHt97C8uVSWM0Bs9NmTGTVqlWVlZWdOnWaMmWKs7Oz4bdcXDTBwfdef/OmTJRoVgiZsXJzc3v06KHVak+dOvXXv/7VlFvi4/HWW1i1CkVF6NoVU6f+mZkjaZKQAEJCQgBERERUVVVptVqz7n3qKQJo7VoRfknqD/7C2r9/P4CWLVtevXp1wYIFfn5+33//vem3r1xJALVrRxUV3F2T1B+chaXRaHr16gUgISGhsLDQyclJoVAcPnzYxNvLy0mrpYAAAmjBAr6uSR6AVqu9evWqCMuchfXZZ58B8PX1raqqmjBhAoApU6aYeG9qKnl40ObNdPw4KRTk4EDZ2Xy9k9yluLh448aN4eHhPj4+ffr0ETEET2HduHGjTZs2ALZu3Xrs2DGFQqFSqQoKCky8PSmJAOrQgSor6ZVXCKCxYzl698hTWVm2d+/s2bN79OhhuMju3LlzZWUl99F4Cmv27NkAhgwZotPpAgICAMTGxpp+u1ZL/v4E0Pvv02+/kaurJigoKT39IEcPH0Xy8mjZMgoOJkdHcnZu5eAAwMnJKTg4OD4+PisrS9Cw3ISVm5vr4OBgY2OTlZX19ddfA2jXrl2FmSvwQ4dIoSAnJyooqFm6NBlA9+7da2treTnZ/Ll4kRYsoIQE+uYbmjyZPD0JuPufrS0FBKyLjz906FBNTY1oR7gJ64UXXgAQHh5eWVn52GOPAVizZo0Fdt5449eBA1+eOHFidXX1k08+CWDZsmW8nGz+vPMOsb/DyEh64gkCyNubQkMpJYWuX69PR/gI654QA4CnnnpKp9NZYKqoqIhF6jMyMnbu3AnA1dW1pKSEi5/Nnzlz/hTWwYN06VJDOcJBWPoQw+LFi4uKiswNMdzP+++/D6Bnz561tbXPP/88mwit9/OR4Px5+vvfKS6ONm5sWEc4CCspKUkfYoiMjAQwadIkawyq1erOnTsDWLFiRU5ODlu6/fDDD9a72vxZupQiI+n8+Yb2gzhsQhORSqWaN2+eg4NDQkKCj4/PpEmTrDGoUqk+/vjjTZs2hYSEtG/fftCgQb/99lurVq2sd7X5k5KCM2fw4ovo3r2BPbFem9OmTQMQFhZmvan7KSkpcXV1BZCWlibCfrOitJRsbMjRkdTqhnaFx6OwoKCArasyMzOtt3YPb775JoDRo0dzt9wM2biRABo6tKH9IOL1VhgTEwOgb9++5uYy1M358+eVSqVSqTx37hxHs82WiAgCaNGihvaDiJew1Go1y23/8ssvuRhkDB8+HEBUVBRHm80ZFrgyJ5dEHNwCpOvXrwfg6el548YNLga3bdsGwM3NrbS0lIvB5k1NYSHZ2pKrK2k0De0LEd+9wsGDBwOYPXu29ab0Yfd//vOf1lt7FPjqq686u7qmzJjR0I7chaewzp07x5ZEZ8+etdLUxx9/DKBbt271sKvVPJg8eXKj+jvknI81Y8YMAEOtezG5fv1669atAXz33Xe8HBOIft+34YLdOp2ubdu2AC5cuNBQPtwDZ2Fdv37d3d0dwLZt2yw2wtT5/PPPc3RMIIb7vg3E2bNnAbRt29ay/VkRcC7/at269T/+8Y+33357zpw5I0aMcHR0BJCTk7NlyxZjt1RXV6vV6vnz57PY+oULF7788kulUpmQkMDXN1GIKcw0C5YEEBwcrGg8tU3cparRaFjJ10cffcT+hb3f1c0vv/zCLmYhhlmzZnF3jD/XrlFOTmPY9x01ahSAr7/+uqEcuB+BvRtUKtXFixc7dOhw4cKF1atXG7vYwcHByclp5syZLVu23LFjx5gxY9zc3HJyctwbf8PJxET87/9izhzMn489ezB0KLy9623wqqqqI0eOpKenp6enX7hwQafTbd++fcSIEfXmQN2IKrEPDQ399ttvX3jhhdjY2Douq62traioYP+v0WhmzJiRn5+/fPnyt99+W4RXnBk5EmlpWLsWACZPxogR2LNH6IBEdPbs2X379u3du/fw4cN37txh/25vb19TU+Pu7r5v374+ffoI9cFUBM2EqampNjY27OXOdLy8vOzt7detWyfIK55UV5OzMykUdPUqTZtGACUkCBqqpKSEFdWw1Fw93bt3nzt37r59+8rLy1966SUArq6ujSS/iP+MdenSpaioqLS0NAB+fn62dfZ9t7Oza9Gihf7LkpKSn3/+GcDQoUOXLl3aqzF3Mj10CIMHo1cv/PwzfH1x5Qp+/BF9+/Iyr9FoTpw4sWvXrvT09NOnT+t0OvbvXl5eQUFBwcHBISEhPj4+Fy9edHNz8/b2rq2tnTBhwtatW11dXdPS0lgxS0PCUaS3b9+OjY11cHAA4ObmtmzZMnPrIGpra5OTkz09PQHY2NiEhYUVFxdz9JAnMTEEUFQU5eYSQO7uxG8DvqKi4vHHH9f/jpycnEaNGrV06VK2GV9aWsomMLY/Gx8fz+7SaDQsE87FxeXEiRO8nLEMPsLSamnNmjIvLy8Atra2ERERv//+u8XWysrK5s6dywTaokWL2NjYqqoqi63V1NRkZmYWFRXduXPHYiMPYOBAAmjnTkpOJoDGj+dou1OnTq6urh07doyMjNy3b9+dO3eqq6sPHjw4b968fv362dj82YfR29tbLywi0mg0LATv4uJy/Phxji6ZCwdhnTx594ccEPBhQECAWZ0a6uDy5cuhoaHsx/fEE09sNPNlPi8vLzk5OTQ0lOUJDhs2rE+fPrz2s8vLy/c891xZ37506xa9/DIBtGIFF8tElJOTA8Dd3Z3lIK1bt2706NGGraAcHR2HDRuWmJh45syZ+yOiGo1mypQpAFq1anXs2DFLPOCxl2CVsH79lcLCSKEggB57jDZtUnOP/Kanp+sbIQ0ZMuTMmTN1XFxWVrZp06bw8PBOnToZPu67devm4eEBoG/fvtd5VEGx8qHAwECdThcdFHR88OBafu0APv/8cwChoaHsy3feeYd9Cl9f3/Dw8I0bN5aXl9dtQa8tZ2fngwcPmjG2Wk179lBkpPV7CRYKq6aGli2jVq0IIHt7ioykh31Yy9FqtSkpKcYWXhqNJisrKz4+Pjg42M7OTi+mNm3ahIaGJicnsxr/q1evdu/eHYCfn581j2lGVFQUgJiYmNOnTwPo0KGDlQYNYfP0559/zr48c+ZMSkqKua07NBrNK6+8Yqq28vIoOZlCQsjRkQAaM6Y+hBUXRyzD6p13KC6OPvyQiCgqilxcCKCQEMrLs3h0MygrK4uKimLScXFxiY6O/uSTT8aMGWNYZGFvbz9kyJC4uLisrKx7cllramqKi4uZtnr37m2lttjrakZGBsvCeP311637cH+i1WrZ5JqTk2OlKY1G8+qrrzJtHThw4J7vXr16dfXq1aWRkeTl9We1tI0N9etHn376517CgQO0a5cFo5skrEWLaOlSmjOH4uIoJoauXaPoaEpJofR0C0a0iuzsbPYHzVZO9zwjbt269cC7CgoKunbtun379uLiYtYSo1u3bha377l27ZpCoXBycqqqqmJ7KampqVZ8pv/g1KlTHKdArVb72muvsffK/fv3q9Xqffv2zZ0719/fn+0qHhs8mADy8qLQUEpOpl9//Y/7s7PJ2Zns7WnHDnOHNnvG+vVXeu89io42dyCe7N69m234zJo1q6io6KHXswpYBweHHTt2XLt2rWfPngD+8pe//PbbbxaMvnbtWgAjRoyorq5u0aKFQqGwzM4DSUxMBDB16lReBrVa7euvv84+PssJYDg7O48ePfq7L76gujNt5s27u9zZssWscc0W1u3btHw5zZtn1ij8YacTPPHEEyZGIubNm8eelVu3br127Rp7llmmLVbuFh0dnZmZCaBHjx7mu2+UkSNHAvjmm2842tRqtf3792/Xrh0MgvVmRHCiowkgOzvavNn0Qc1YvH/9NQ0f3hiKbImIamtr2cSTmJho4i3z588HYGdnt3nz5pKSEqatrl27/nrP/G8cFsIICQlRqVT9+vXz9fUFEMkvDYvvFFhcXHzgwAEWvQsMDLTqkb1gwd1+NSYr3lRh3b5NPj4EmG5ZFMXFxVOnTt2/f396ejqAli1bmv5rYA1LbG1t165dW1JSwgIZTz75ZB3aKi0t3bBhw/Tp0zt06GAYwmDboG3bts3IyOD0yejQoUMAevbsycUaC1tMnDixvLzczs5OqVQaW4OaREwM2domDRpkojpNFRabDgcMoAZPUVy8eDH+aBkyZswYAK+99prpt7MSSFtb29TU1LKysn79+jFt6RPCyIQQRmFhYUVFBSseeeyxx6x/g2MsXLgQ/HLRxo8fDyA5OXnXrl0ABg4caKXBtMREAEqlcv369Q+92CRhFRaSkxMpFHTkiJW+cUBfwLN8+fK8vDxHR0eFQmHW1hj7/dna2q5Zs+bGjRv9+/cH0KVLl6NHjxoG6xlKpdLf3z82Nvb+EEZFRcWQIUMAeHt7n+exRHj66acB7DD/Fex+tFota9uZm5vLOi0u4NEtOD4+nv3oVq9eXfeVJglrwgQCyOQutcLZsWMHADc3t5KSErYq9/f3N6sIW6+tDRs2XL9+3d/fH4BhXm+PHj1mz569e/fuuvtzVlRUPPvsswB8fHwuX7aqiZf+gXXz5k1r7DB+/PFHfdiCrSbNC8EbR6+tlJSUOi57uLCOHatm7RsLC7k4xgcWQIqIiKisrGSrn1WrVpllIT4+Xp+9dP78eQAtWrSYNGnSV199ZfhYfCiVlZXBwcHPPrvNy4us6QTA64HFYBUD06ZNM4y6cbFMRB988AHT1vbt241d8xBhabXagICnnn56RVxc4+rnr++bdfLkydTUVABeXl7m/q3rV/0pKSmwovWIWl0dHHy3LaPF9Vdsm0j/wMrNzbWmmTHLUV67du26desADB8+3GJTDyQhIcHPz6+OTf2HCMviNrX1ANudDQwM1Gq1QUFBAN59913LTLFttSVLlljsTFUVjR5NAHl60s8/m3GjPgtDpVLZ29uvWLGCiLKzs318fJ555pnbt29b4Ex1dbWzs7NCobh69er06dMBLF682AI7dVN3GlJdwtK3qeW4ZcGR8vJyVqW5du3aU6dO2dra2tvbX7Ko62b79u0B/GyWIu6jqopCQgggD4+HaOv332nduvVTp05l4zLYCo/lUWVnZ7N45qBBgx6ay3A/GRkZAHr16kVErDeiuLbbxqhLWFa2qa0HVq5cqZ9Q33jjDQDDhg0z18ilS5cAeHp6Wv8x79yhkSMJoJ49780nra2lrCyKj6fgYFIqqUuX/2J68vDwYCGM/Px8fa5LRkbGlStXWPLP008/ba62WEglKioqLy+Phdz4tpcyBaPC4tKmVjRsswJATEyMvvffLjN34z/99FMWSOTiUlUVhYWRYfOKVato9Ghydv4zh8DRkSIi9ickJNyTqafRaMLCwvBHrsuVK1fYfBMYGGhWbJPF2Xfu3PnFF18AGDduHJePZhZGhcXWkpMnT65Pbyzg+PHjY8eOzcvLI6IlS5bY2NhEm7lDPnbsWPDu7KXPL4qOpokT7+rJ15fCw2njxrpy1+7JdcnPz2faGjhwoIna0mq1zz33nJOT061bt9hxRklJSZw+lhkYFVZwcHD79u1/+umn+vTGSm7dugVApVKZfotGo2GbM//+9785emKYX5SRQSkpZPrun1arZdpiuS4FBQVsU9Lf39/09Nc7d+7odDpWhXD58mULP4YVGBWWt7c3AEFnjgmCFXA6OjqafsvJkycB+Pr68vXEyvwinU7Hmq86OTmlp6cXFBSwoh2zUqvPnDnDFqCWeGA1f9Z73AN7SaFG0PHCdCzwme1kB99/SLXVtGoFNzf8UQ5oHgqFIikpacaMGWq1+sUXX8zOzj5w4ICvr++pU6dYZKRuzp07t3Tp0rCwMIVC0a1bN0s8sB5jivPx8QFgekpJY6C6uhqAvb296bcwSW3YsIGvJ4ZJbBaj0+lmzpwJQKVS7d27t7CwcODAgcaa2v3++++s2NAwC6NVq1ZKpfLbb7+13AlLMSosFmIxJT+z8VBbWwtAqVSaeH1VVZVKpVIoFNzP6jHM57YGnU73t7/9DYCDg8POnTvv+W5tbW1WVlZsbKy/v79hsaGnpycLYbA3MJbKYZUf5mNUWCw0WtioNggfhkajYT9HE68/cOAAgN69e3P3hMuMxdDpdKxFir29PUt80AfrDQtJVCqV/ghCwxCGYSqHta6Yg1FhsRnV9PNRGwNarRaAjY2NsQvS0tJGjRqlf2+Pjo4G8I71v/z74CgsItLpdG+99RYAOzs79qLHUCgUfn5+7777LquWNna76bkuHDEqLBb2vXLlSr25wgVjC8e0tDQWNoRBswPWOWP37t3166Ml6HS6WbNmjRs3zvBJZ/pC5b333gMwd8gQqq95y6iwWFyOb3SnHrhfWIcPH2bpeADatGkTGxt769atK1euhIeHe3h4eHt7W7bRW//odLqqqqqffvrJsq2nvcuX381brzOPihdGhcWCcnn1U43KDxZxYD/6B0oqJyfn1VdfVSqV7MnyaB2mkpBwtyrVzNw1CzAqLBaRy83NFe0BX1g7rkOHDukl5e7ubjhL6SUVFhaWza/hQpMhMZEAUihI8D6PUWF16dIFQJP70TPd6Gep+Pj427dvS0n9B/p5S+Qz0aiwWMFCg2wzWQMrqunYsWNsbOzNmzelpB7MkiUPzxqzDqPC6tq1KwDL8uYaENauTa1WS0k9hNJSoWdqGBUW22NqPEdomAhrTzBt2jQpqYcj8kwNoydTNMVNaPzh8MqVK+3s7KZNmxYdHc3iJpIHIPKXa1RY48eP37x58w8//NC9wY+tNhmWquDp6Tl8+PCFCxey9w+JUZ57DnPnwsMDgwbxN25sKvvss88A+Pr6cu4JKwyNRsMqM+Pi4hralybCgAGkVAoqbzcqLI1G07t3bwAfshzbRk9SUhL7S+BYmdmcuXmTlEpSKgU1+ayrSufw4cOsiDY/P1/E2By5ceMGa1Wwxcz+YI8u27YRQIMGCTJvNIMUwKBBg8aPH69Wq1l/hMbMBx98UFpaOnjwYFYZIXk4+/cDwNChouzXrbv8/HxWBHaiMTSaMUJlTo63p6eNjc3p06cb2pemQ/fuBJCw2r6Hn6WzNC7OYc+eCLXa9sQJ1HkwToPx0ktlmZlpM2dO+vDDhnaliVBcDB8fODmhrAz29kKGeLj21Grq1IkA+qPzeONi/34CqGVLMwqsHnkyN21KCgrK/+//FjdEXWusu6hUSEwEgPnzcf26EHVbjFaL2bMBIDoabds2tDdNhq/+7/9mZmZu5ndW2QMwVYHDhxPQgOdpP5gVKwigzp2piQTbGgns2LC6z4+xEpOFdf482dmRrS01ntro8nLy9iaAGqK8qely+fJlAG3atBHaKcSERyGje3e8+Sa0WjSew+WPHcOtWwgKwrhxDe1KU4IdeT906FDDijHuGN0rfADvvYe2bREVJcwZMxkxAhcvorq6of1oYuiFJXQUM4/uvXQJ33yDVq3QqRP+OEywAWgkbjRBWKeQ0tLSvLw8VtYgCvOenIYZPBpNwzR9/+UXoYlEzRudTvf9998vX75c9EBmPmUNp7ePP8aAATh2jK/Q6+LSJYwciQEDUFNTf4M2LxQKRUBAACutFjsQmfUovHABa9bAxQWdO2PhQmRnw8YGYWFYtAg+PsKcBMrKsHAhkpOh0cDDA599hlOn4OKCxx+Xj8JGiuWTXUUFxcbePZPTyYnmziURlZ9aLaWkkIcHAaRUUng4WX0+qqQesPqw8bw8GjeO9UJUDxiwfv16jp1wMzIylkyadLfRYnCwVf35JfULh1PsiYhOnKABA+KeegpA//79jx49aqW9goKCl19+GYBSqTz37LPmnsIoaXA4CYuItNp//etfrMGkQqF45ZVXzDo4RI9arY6Pj2/RogUAJyen2NjYppIbLTHEzMX7w7h9+/aiRYuWLVtWVVXl7Ow8ffr0wMBAw8OP7ken07GmtACKiopSU1Pz8/MVCsXEiRMTEhIMW+xLmhIi1FpYWMgaYLKsedNp166djY2Nn59fZmamCMck9QbnGcuQw4cP5+bmfvfdd3VfZmNj4+Liwv7f3d19+PDhzzzzjG3jzCiUmIxAYUkeZQTub0seZaSwJEKQwpIIQQpLIgQpLIkQpLAkQpDCkghBCksiBCksiRCksCRCkMKSCEEKSyIEKSyJEKSwJEKQwpIIQQpLIgQpLIkQpLAkQpDCkghBCksiBCksiRCksCRCkMKSCEEKSyIEKSyJEKSwJEKQwpIIQQpLIgQpLIkQpLAkQpDCkghBCksiBCksiRCksCRCkMKSCEEKSyIEKSyJEKSwJEKQwpIIQQpLIgQpLIkQpLAkQpDCkghBCksiBCksiRD+H3WUVZWeWpK2AAAAAElFTkSuQmCC" alt="Mol"/>

>  <Smiles>  (5) 
COc1cc(NC(=O)c2cc3cc(c2)-c2cnc(N)cc2NCCOCCO3)cc(OC)c1OC

>  <Name>  (5) 
F_0::M3K14_HUMAN_4IDV-CA_alignment_L1F005::MK10_HUMAN_3FI2-AA_alignment_L1F070::PAK1_HUMAN_4O0T-A_alignment_L1F023::

>  <MW>  (5) 
480.2

>  <score_inter>  (5) 
-24.7271

>  <best_rmsd>  (5) 
1.21

>  <Lfrag>  (5) 
{72480, 2625, 70243, 7837}

>  <SA_score>  (5) 
4.027

>  <QED>  (5) 
0.5

>  <LogP>  (5) 
3.4

>  <clogp>  (5) 
3.43

>  <NAR>  (5) 
3

>  <NCA>  (5) 
0

>  <nrot>  (5) 
5

>  <TPSA>  (5) 
126.2

>  <HBA>  (5) 
9

>  <HBD>  (5) 
3

>  <NRB>  (5) 
5

>  <NHA>  (5) 
35

>  <RoF>  (5) 
0

>  <Frag>  (5) 
0

>  <Lead>  (5) 
0

>  <Drug>  (5) 
1

>  <PKI>  (5) 
1

>  <PAINSA>  (5) 
0

>  <PAINSB>  (5) 
0

>  <PAINSC>  (5) 
0

$$$$

     RDKit          3D

 37 40  0  0  0  0  0  0  0  0999 V2000
    5.7640    9.9700    2.9170 C   0  0  0  0  0  0  0  0  0  0  0  0
    4.3800    9.7690    2.7420 C   0  0  0  0  0  0  0  0  0  0  0  0
    3.5580    9.4780    3.8140 N   0  0  0  0  0  0  0  0  0  0  0  0
    4.1070    9.3790    5.0830 C   0  0  0  0  0  0  0  0  0  0  0  0
    5.4800    9.5620    5.3720 C   0  0  0  0  0  0  0  0  0  0  0  0
    6.2620    9.8590    4.2420 C   0  0  0  0  0  0  0  0  0  0  0  0
    3.8180    9.8590    1.4490 N   0  0  0  0  0  0  0  0  0  0  0  0
    8.2775    7.1389    8.0302 O   0  0  0  0  0  0  0  0  0  0  0  0
    9.6324    7.1572    7.6197 C   0  0  0  0  0  0  0  0  0  0  0  0
    7.7216    9.3362    4.7100 C   0  0  0  0  0  0  0  0  0  0  0  0
    9.8355    8.2642    7.2964 C   0  0  1  0  0  0  0  0  0  0  0  0
   11.3711    8.1541    7.2150 C   0  0  0  0  0  0  0  0  0  0  0  0
   13.2801    7.3184    8.2448 C   0  0  0  0  0  0  0  0  0  0  0  0
    8.0325    8.6343    5.7550 N   0  0  0  0  0  0  0  0  0  0  0  0
    9.3632    8.9976    6.1357 O   0  0  0  0  0  0  0  0  0  0  0  0
   11.8560    7.4223    8.3528 O   0  0  0  0  0  0  0  0  0  0  0  0
   -0.2256   14.9483   12.0030 C   0  0  0  0  0  0  0  0  0  0  0  0
   -0.6203   11.7503   11.8282 O   0  0  0  0  0  0  0  0  0  0  0  0
    7.4918    7.8492    7.8275 C   0  0  0  0  0  0  0  0  0  0  0  0
    6.8858    8.4997    8.9720 C   0  0  0  0  0  0  0  0  0  0  0  0
    6.9423    8.1140    6.4213 C   0  0  0  0  0  0  0  0  0  0  0  0
    1.5099   10.9828   10.7927 C   0  0  0  0  0  0  0  0  0  0  0  0
    5.1130   10.1483    9.9040 C   0  0  0  0  0  0  0  0  0  0  0  0
    2.9213   11.2289   10.5421 C   0  0  0  0  0  0  0  0  0  0  0  0
    5.7939    9.3745    8.7745 C   0  0  0  0  0  0  0  0  0  0  0  0
    5.8825    8.9806    6.2850 C   0  0  0  0  0  0  0  0  0  0  0  0
    2.7749   13.4146   11.7915 C   0  0  0  0  0  0  0  0  0  0  0  0
    0.7449   11.9856   11.5851 C   0  0  0  0  0  0  0  0  0  0  0  0
    1.4055   13.1886   12.0656 C   0  0  0  0  0  0  0  0  0  0  0  0
    4.8345   14.6177   12.1333 C   0  0  0  0  0  0  0  0  0  0  0  0
   -1.5771   10.9453   11.1500 C   0  0  0  0  0  0  0  0  0  0  0  0
    5.6762   10.4938   10.8749 O   0  0  0  0  0  0  0  0  0  0  0  0
    3.4309   14.5630   12.2223 O   0  0  0  0  0  0  0  0  0  0  0  0
    3.6955   10.3268    9.6958 N   0  0  0  0  0  0  0  0  0  0  0  0
    0.6667   14.1579   12.7569 O   0  0  0  0  0  0  0  0  0  0  0  0
    5.2394    9.6496    7.4347 C   0  0  0  0  0  0  0  0  0  0  0  0
    3.5782   12.3914   10.9851 C   0  0  0  0  0  0  0  0  0  0  0  0
  1  2  2  0
  1  6  1  0
  2  3  1  0
  2  7  1  0
  3  4  2  0
  4  5  1  0
  5  6  2  0
  8  9  1  0
 10 14  2  3
 11 12  1  6
 11 15  1  0
 12 16  1  0
 13 16  1  0
 14 15  1  0
 17 35  1  0
 18 28  1  0
 18 31  1  0
 19 20  2  0
 19 21  1  0
 20 25  1  0
 21 26  2  0
 22 24  2  0
 22 28  1  0
 23 25  1  0
 23 32  2  0
 23 34  1  0
 24 34  1  0
 24 37  1  0
 25 36  2  0
 26 36  1  0
 27 29  1  0
 27 33  1  0
 27 37  2  0
 28 29  2  0
 29 35  1  0
 30 33  1  0
  8 19  1  0
  9 11  1  0
 10  6  1  0
 26  5  1  0
M  END
>  <2D_mol>  (6) 
<img data-content="rdkit/molecule" src="data:image/png;base64,iVBORw0KGgoAAAANSUhEUgAAAMgAAADICAIAAAAiOjnJAAAABmJLR0QA/wD/AP+gvaeTAAAbr0lEQVR4nO2de1zM2f/H3zPTzBSN5BKKJKUVSRK2rFjZJSyxJWz7dWlz2a+7r36rKNTKYrNYqzywvm7RF1v5srutyCS33FZXNdu3ttJd6SLVzPv3x6Fto5qZ5sy07Xk++qOmzznvU/Oa8znnvC8fDiICg6FquJoeAKNjwoTFoAITFoMKTFgMKjBhMajAhMWgAhMWgwpMWAwqMGExqMCExaACExaDCkxYDCowYTGowITFoAITFoMKTFgMKjBhMajAhMWgAhMWgwpMWAwqMGExqMCExaACExaDCkxYDCowYTGowITFoAITFoMKTFgMKjBhMajAhMWgAhMWgwpMWAwqMGExqMCExaACExaDCkxYDCowYTGowITFoAITFoMKTFgMKjBhMajAhMWgAhMWQxliYmIcHR3T0tKau4AJi6EwVVVVnp6e169fj4iIaO4aJiyGwvj4+GRmZlpbW69Zs6a5azjs6V8Mhbh9+7aDgwOHw7l9+/aIESOau4zNWAwFqK2tXbx4sVQq3bBhQwuqAjZjMRRCunWrOCZmXUnJjbt3tbW1W7iSCYshN4mJYGsL9fX1sbFaY8e2fC27FTLkQyaDJUugthaWLWtVVcBmLIa8fP01rFsHhoaQnAx6eq1ezoTFkIP//Q+srKCyEiIi4KOP5GmhRXtIjPZGYmIij8cbPHiwYs1GjYI+feRUFahHWPX19aGhoXPnztXX11eDOUYLbNu2bfPmzQKBwMzMbOTIkV26dOncubO+vr6uru60Hj3683jQtSuIRNC5M+jqQrdukJ4OkZFQXw8HD4KRkQKWkD7nz58HAFtbWzXYYrRAaWlp165dm1NCpr09Avzpy8oKN25ERKytRT8/hWypY8Y6ePAgAHz66adqsMVogd27d5eVlTX8aGBg4OvrW1lZWV5eXlFRwdfRgd694flzeP4cKiuhshIMDZW2RX3xnpmZaWZmJhQKc3Nz2a1QgxQXF5uamlZUVJAfORzOmTNnXF1dW2l29y5ERYFUCgsXgpmZ/Oaoz1ihoaEymWzOnDlMVZplx44dDaoCAF9f39ZVBQB2dmBnp4w9CrfyP3j58mWvXr0A4ObNm1QNMVomLy+vU6dODW+6s7OzVCqlapHujIWRkf4WFtdtbceMGUPVEKNltm/fXl1dTb43Nzc/efIkl0vZ6UJVtjhhAgLggQN0rTBaJDs7WygUkrdbV1f38ePHajBKc8aSSODaNdDVhfnzKVr5m/Hrr7/KZDKhUCj/CWdAQMDLly8BgMPhHD58eOjQoTQH+BqKol23DgHws88omvh7UFVVFR0dvXLlSmNjYwCYNGkSAJiYmHh5eUVGRtbU1LTQNjMzUyAQkPfax8dHbWOmJqyaGuzZEwEwIYGWiQ7PkycYHOzu4tJwIwOAPn36TJkyxcDAoOEVkUg0a9asw4cP5+fnv9lHw/HhpEmT6uvr1TZ2asI6dw4BkJ22K0pdHYrF6O2Nlpbk+HuevT2Xy7W1tfX29haLxTKZDBGlUmlCQkJQUBCJEm4QmaWlZePL0tLStLS0yPRWXFyszr+D2gEpIsTGgkwG779Ppf+OxL17r/xx8+eDgwM0HI537w4ffvi/WbNE48d37969udY5OTn//e9/L168eOXKlRcvXpAXjYyMpk6dmpKSIhaLdXV1b968qaal1WsoCKvh36TgWe3fFx8fCAyEujoIDITYWCgshOnTwckJHB2Bz5e/m5qamri4uKioqB9++CE7OxsABAJBbW3tiRMn5qt//6T6SVBZt+Xfl8b/sZcvVdLlgwcPAgIC3nnnHQBwcXGhfRz6Jiw0WaNIpfD99zBjBmzeDP7+8Mkn8HoH10aGDx/u4+Nz4cIFfX39CxcubNiwQSXdKoDqtXrnDm7ahBs3Yno6pqTgnTuqN9FhWL4cAXDpUnoWYmNjyaZy//799Ky8Cc1zrPv3USTCvn2xoICilb8uX32FAKitjXFxVO0cO3aMw+FoaWmlREdTNdQYmsKqq8Nx4xAAx4/HujqKhv6KnD2LXC5yOHjypBqs+fv53Zg0CUUifPBADeaQrrAQMT8fjYwQAP/1L7qG/lK8jItDbW0EwF271GRSJkMPDwRAQ0PMzlaDQfqhyfHxKBAgh4Nnz1K39VcgIyNjgIlJlJ0denmp1XBtLb7/PgKgjQ1WVNC2po6YdwwOLuvSZZ6jY0pKijrMtWMKCwsHDhwIAC4zZ6IaHSyvKClBCwsEwClTaC9O1CIsxLVeXgBgaWlZQf+z0m6prq62t7cHAFtb28rKSs0MIj0de/TAkSOxpISqHTUlrFZVVY0ZMyYxMXHmzJnnz59v7N5qQm1tbWZmZkZGRnp6ukQicXd3Nzc3b+xz/Ysik8nc3NzOnTtnYmJy8+bN3r17a2wojx+DqSl07kzViPoyodPT0+3s7MrLy3ft2rVu3ToAqK2tzcnJ+e01SUlJycnJWVlZUqm0oZWZmZmurm58fLyOjo56xqlysrOz//Of/xw5ciQrK4vP59+4cUPhZFEa0Pa8UZ0Pm0DmKh6PN3LkyL59+7513uLxeKamppMmTVq2bNmXX345YMAAAJg3b546x6kSfv/99+Dg4Hfffbfhz+RyuWo+pWwJyp43tabYu7i4jB8//smTJwkJCQDA5/P79etn+mcGDx7cOOzfxcVl1KhRp06dcnBwWL58uTpHqxzFxcWXLl06fvx4TEyMTCYDAG1tbScnp/j4+NLSUmdnZ00PUF3QUGtzSKVSMgNt375dIpHUtbYxefz48enTp0+fPg0AfD5fLBarZ5xKUFxcfOzYsWnTppH4JwDQ1taeNm3asWPHioqKfvzxRw6HIxQK1Rlq1wpiMTo747hxmJ5Oo3u1CuvSpUsAYGpqKo+zPSsrq3PnzkKh8NatW6tWrQKAPn365OXlqWGc8vPs2bMDBw6MHz+ex+M16MnFxeX06dNlZWVisXjlypU9e/Ykv7K0tNT0eBvx8iXyeMjlYouRzUrTkrBIFKIKmTFjBgAEBQUdOXJk586drcY0rlixAgD69euXl5c3btw4AJgwYUKr85zaqKio2LVrFxGNUCgk81NxcfHly5cXLlzYOEG3f//+ADBz5kxND/nPDBiAAJiaSqPvZoVVWFg4ceLEM2fOqMpSXl4en88XCAT5+flmZmYAcPny5Zab1NbWvvfee0RPOTk5hoaGALBhwwZVDamNhIaGAoCJicm///3vkpISMj81PhmxtLT08/NLSUkJDAwEgH+1N7/WpEkIgBcv0ui7WWF99913ACASiZKTk1Viyd/fHwDc3d1//PFHADA2NpZnwfH06VOiJ29v7/j4eIFAwOFwzrYP75CtrS0AnDx5EhHz8/Mb7oZET43/bwsWLACA0NBQzQ32bSxbhgC4Zw+Nvlu6FZIEj0GDBpWXl7fRTH19PbkdXL161cXFBQC+/PJLOdveuHGD6Ck8PPzrr78GAF1d3aSkJDmbb96Mx4/j1asoFr/aWYvFePWqMn9FY+7evQsA3bt3f/HiBXnF09PTz88vMTHxzYvJgfu1a9faalWl5B6MvOnoHb3lBo3OWxJWdXW1jY0NAMyYMaON6y3ybAwLC4vc3Fw+n8/n8xVahu/evbtBTx4eHqSr5uReVoYJCXjmDAYG4sKF6OWFAQF45QqKxbh5MwYH48qVKhCWp6cnAKxfv16ei3v06AEA7W3nERGBAOjsTKXzVnaFaWlpenp6AHDtu+/aYoac3+zevXvr1q0A4ObmpmgPbm5uRE9Pnz4dMmQIWQuXlJTcuXPn1KlTW7du/fTTTydNciW5jI2/pk7F5GRcvlyVM9bz589FIhGHw0lLS2v14tLSUvKpUPlmqI0kJSEADhpEpfPWjxt+uHDhsaMjamkp/W5kZWXxeDyhUJifn09uiFeuXFG0k4qKCktLSwDYt29famqqSCTivy2DRSSS6eiglRW6uOD69XjwIK5ahYg4dy6Kxejriy9eqEBY3377LQBMnDhRnotv3boFACNGjGiTSQrU1CCXi3w+lUAH+c6xvvgCAdDAAH//XQkbPj4+AODh4REVFQUAAwcOVO6zm5qa+s0335Dv33//fW1tbR0dHRsbG1dX1y+++OLw4cOxsbE5ObXNNc/NRXt7nD9fCctNISsEOfcQx48fB4A5c+aowLCqMTZGAJRIVN+zfMKSSnHyZATAMWMUPU+rq6sj27q4uLhp06YBwM6dO5UZaSOePXvWqVMnLpebmZkpf6uUFBSJVFD8Jj4+HgB69er1Ur5Urc2bNwPApk2b2mSVDjt2YGAgPn2q+p7lS//icuHkSRgwAG7dgnXr5GrymoiIiLy8vMGDBw8YMODy5ctCoZDsvdvCkSNHqqurJ0+ebGJiIn+rd96B0FAAgFWrIC5OeeshISEAsGjRIoF8qVpPnjwBAHNzc+VNUqOqCoyNITW1Tf+QtyK3E7pbNzhzBt57D27dgupqaOQnbkJdXV1mZqZEIiExVeHh4QCwZMkSQ0PD27dvP3z4kGyR2sLhw4dJn4o2dHeHW7fgm2/AzQ3u3YM+fRQ2XVZWFh4ezuFwFi1aJGeT/v379+/fvzPl+Cfl4PMhK6stNWybR7EJ7to1fH1sg4hYU4NJSRgRgbt347Jl+MEHD1xcGrywDQgEghUrVqhqjo2JiQGAvn37KufQra3FsWMRABcvTlLCO7Rnzx4AmDx5svxN1q5dCwCenp4ymSwqKmru3Lntxyu1bdsfW2bVorgTOiEBN29+lY9qZ9dkc180ciSPxzMxMXFyclqyZMnOnTuDgoLI8aaqvENz5swBAH9/f6V7yMvDadPOgVI+FnLSceHCBfmbSCQSsinOzc0lIX5hYWGK2lU5R49ibCxu2YL4esusWhQXVuMAMQ8PNDPDDz/Ezz/H4GCMiqpLTX1zSUs+5bq6um89lVaIoqIioVDI4/GysrLa0o8S3qHCwkLi5urTp09tbbN7z7cya9YsAPD19SUl70eOHKn4kFVJVRXyeCgQYHIyUhJ524QlN6ryDgUFBQHAjBkz2tIJoQXvUGlpaUJCwtmzZ4OCgry8vBwcHBoe6GBoaDhhwgRELCkpmTJlyvnz5+Wxdfv2bQDo1q1bcXExiXbXrHvnxg0EQGtrHDYMAfD771VvQnFhNS7NIDcq8Q7JZDKyt7p06ZJyPTTB3d0dAAYMGLB3715vb+/Zs2dbW1s3t8rW09OztLTkcrlcLvfixYv79u0DgK5du2ZkZMhji7gL9+3bR5zx06dPV8mfoBx79yIAmpq+OnkvK1O9CfUF+qWnp5PP/VdffaVcDz/99BPIHRbRKs+fP9fT0xOJRP369WuiIX19fVtbW1dXV29v75CQkOjoaIlEQj4PJABGX18/PT39448/BgArK6uqqqpWzZ07d46IuLCwsHPnzhwOR34/uspZuPDVqlhXF9u8PHk7ao0gjYyMJMkUP//8cwuXPXv2LCEhISwsLCAgYMGCBfHx8eR1slIJDAxUyWAOHDgAAPb29iEhIbq6ulOnTj116tSdO3dKS0tbaCWTyWbPng0Aw4YNKygoIItxeXI9pFIpmW7Dw8OXLVsGAJ9pruzvwIEIgBwOhofTMqFWYSHixo0bAcDAwOD3194hUnLO39//k08+GTNmzJunXHv37kXEp0+f8vl8LS2t3NxclYyE3JrDwsKWLl0KAKtXr5az4fPnz4me5s+fn5qa2qVLF5CvSBDxMNrZ2TXsE5/SOPNujfR0iUgkpl1PQ93CkkqlkydPBoDRo0eTOtJSqbRxVWCyoLa2tp49e7a3t/ehQ4dIBIGfnx8AfPzxxyoZBnEM9+jRo7i4mChDoR1rSkqKSCQCgAMHDoSFhYF8uR5VVVXkYyMWi0lQmvr9PC9evCCfiu7d3ahW+VO3sBCxpKSE5Op8/vnn5JU1a9b4+PgcOXLk+vXrT58+rampkUgkkZGRZFPm5ORkampKpqtoFVV4WrhwIQCQJRQAODo6KtpD49yh1atXA0Dv3r1bjbgifsOZM2fGxcUBgLW1tZJ/gLIsXryYfHppO8U1ICxEfPDgAcls3r9/Pwmo2rZt2z/+8Q97e3vyUKc3EQgE9+/fV01IU1nZ/40Zw+NyMzIySHjxqVOnlOimIXcoOzvb0dERABwcHFo+4iooKNDR0eFwOMnJyVFRUYqeh7URsqwkrpHg4GCqtjQjLHydiaCrq/tWDZmamjo5OXl5eQUFBUVGRsqThKgAe/ciQOWcOfn37pl369ajR4+WH+7QHHV1dQ25Q9nZ2X369LGxsSlorXyhl5cXACylWR7yrdy8eZMsOcjtIjY2lqo5jQmrpKREIBB06tTJysqKLKdCQ0NjYmKys7OpR1oOHYoAeO4cLl6M2tq/tWGbmZ+f35A7lJSUVF1d3dyV9fX1mZmZ0dHRfn5+JHn13r17SttVgkOHDvF4vBUrVmhra3M4nDIah1eN0JiwyMG3M6WI6xYQixEAe/fGoiLs3Bk5HJQjvLgF3vQO1dXVSSSS6OjokJAQb29vV1dXW1vbTn+OB+nbt6+Ojk5QUJB6cqNfvHjh5+fH5/O3bNnC4XDMzc1pW9SYsEiccUREhLoNf/IJAqCvL+7fjwDo5NT2LoODgwFAR0fH0dHRzMzszfgOgqGh4bhx4xYtWuTv7z916lTy4ujRo2k/5y0mJoYcoXG5XF9f3/LyclWl9LWAZoR19epV8qlVdwBJcTFqayOXi5mZOHw4AqjqiHDBggUffvhhg4bI2b2Hh0dQUNDZs2cTEhKeP3/epMmlS5fI07z4fL63t7dy67yWefbs2cqVK8kzL4cOHarO59xqRljESdeW0BclycvDpUtxzpxXbtjevVF1+zKJRBIREZGUlCS/RKqqqry9vckbP2TIENW+8ZGRkUZGRlSF2wKaEFZBwZWJE4f37v27UqkZqiEmBkeMeBWpoWni4uLIs0m4XK6Xl1fbq2nm5eURvxM5AVHDje9NNCGsHTsQQKaRChmNoxQRVThdtRGyuCZB9CYmJj/99JNy/chkspCQEOJL0NPT27Nnj/qfokNQu7BkMjQ3RwBUUeiLYrTvB0g9evTIzs6OzDSurq6KPmHwyZMn48ePJ82nTZuWrZZ67s2h1op+AAC//ALp6WBsDB98oG7T7Z5hw4bFx8fv2rVry5Yt4eHhsbGx06dPlzP3JCsr6/z587W1tYaGhvv37ye+SE2ibiXPno0AqKLQF4VRKkpR/WRkZFhZWXVqPhXqTYyNjTkczty5c0so19mWE/XOWPn5EBkJWlrQ5tRCJbGzg9f3mvaMkZFRZWVldXW1i4vL6NGjW70eEQ8dOoSIZmZm3bp1U8MIW0V95bgBAGpqIDwcMjJgyxb1Gf0LEhAQsGnTpiFDhjx8+FBLSyswMLCioqK5i8eNG+fs7Hzr1i17e3ttbe3k5GSF8nhpob7JscmOjNEMOTk5JO7+6uvSJS0/P6GhxOG8efMAwN3dXWNDbwSdGauyEiQSyMh49SWRgKMj1Nb+8eRjf3/VG+0ozJs37/Tp025ubmfOnCGv7Nu3r7q6urnrR48eTTaDubm5FhYWVVVV169fJyU2NUhb11g1NTVJSUkZGRkZGRkNafWSrl07pab+6TptbbCxaaOtvwPx8fFhYWE6Ojo7duxoeJEU+W0VIyOj9evXb9myZdWqVQkJCeRAX1O0dcb69ddfra2tm7yYOW6cSVERmJn98WVhAYWFEBUFUil7un1zyGSyMWPG3L1719/fn4RiKwqJPM7Kyjp69Gjbi6+0hbYKq7q6+t133x04cKCZmZmZmRn5pl+/fpr9uPxFOXTokJeXV79+/VJSUpQuInLq1Kn58+f36tXryZMn5AheM2h4jcd4TXl5OUmSbmORC5lMNnbsWADYqFFPKBNWe2HNmjUA4ODg0PYAWrLAEgqF6ZrbgDNhtQtSUlL4fD6Xy01ISFBJh6S2tKurq0p6UwImrHbBlClTQKUZFjk5OSRRRVPVR5iwNA+pSaGvr19UVKTCbknlcxsbG41EzrC9m+YxNja2sLAYNmxYjx49zpw5Q6pCKN3bxYsX09PTAeCzzz4TiUTjx49v4UHJFFG/lhlNSE1N5fP5PB7v0aNH06dPBwBPT0/luioqKtLX1xcIBKmpqSSfduzYsRp5cAETVruAJOlPmDAhIyNDKBRyudy7d+8q0Q8p+Ovk5JScnEzE+vDhQ5WPVh6YsNoFpaWlJKDvwoUL5Ensrq6LFe3kwYMHPB5PS0srMTGRVF5Zvnw5jdHKAxNWe4EUOTI1NS0oKHB2DtHSqlM0M43Uj1i7du0PP/wAFHYDCsGE1V6oq6sbPtzG0XH1119XhIQgAA4Y8Kfa5y1DqikZGBgUFBQMGjQIAPbt20dzvK3AhNWOiI6uBcAuXTAvD21tEQDlfKhjdXU1efrVoUOHtm/fDgCWlpZqLmXTBCas9sX06QiAnp4YE4M8Hq5dK1crEgphY2OTm5tLHM9KJ5CpCias9kVGBgqFyOXi3bv4229yNcnOzibVcmNjY4knZ9asWZSH2TrsgLR9MXAg/POfIJPB6tUgZ+T6/fv3ORyOu7u7QCA4ceKEUChsHCSoMTStbEZTysqwZ0+0tMTWSrj9QU5OTm5u7qhRowDA19eX5ujkRb1ZOgz5SEoCCwtophrS2zl69OiiRYuMjIzS0tLaw5PG1J4JzZCDIUPAzw/MzaFvX8jPh/Pnm17Qs+e3RUWxDT/KZLKff/4ZAHbs2NEeVAVMWO2WhicJlpdDeHjT31pbpz169KdXScWijz76SG0jbBkmrPbLrFmwfz84O8PZs01/xefPqav7I8ELEQMDA3Nzc3fs2BEQEKDWUTYDE1b7ZfBgePYM9PTgdVnJxjg0+XngwIGjRo3avXu3p6dne8iEZov3joOHh8eJEycaZ7pqECasjkNDJnRsbCwpQK9BeP4s272j0KVLl/r6+mfPrFJS3N3ctDUSN9oAm7E6FC9e1L/zjlZ2Nhw+DIsWaXIkTFgdjbAwmDsXDAwgPR00mAjNfIUdDXd3eO89KCyE7ds1OQw2Y3VAHjyAkSNBSwsSE8HcXDNjYDNWB8TGBjw8QCiEpCSNjYHNWB2TwkKQyaB3b40NgAmrw9LgxtbSgl9+AX9/iIuD+np4XQqeLuxW2GEhbmyZDAAAEfbseYszmx5MWB2ZWbPg3DkAAA4HVq8GV1f1mWbC6sgQN3YTxGL49lvqptka628HIhw4AJ9/TtcKm7H+duzaBXp61K2wGYtBBTZjMajAhMWgAhMWgwpMWAwqMGExqMCExaACExaDCkxYDCowYTGowITFoAITFoMKTFgMKjBhMajAhMWgAhMWgwpMWAwqMGExqMCExaACExaDCkxYDCowYTGowITFoAITFoMKTFgMKjBhMajAhMWgAhMWgwpMWAwqMGExqMCExaACExaDCkxYDCowYTGowITFoAITFoMKTFgMKjBhMajAhMWgAhMWgwpMWAwq/D+Helh3dzQZLAAAAABJRU5ErkJggg==" alt="Mol"/>

>  <Smiles>  (6) 
COCC1COc2cc(C(=O)Nc3cc(OC)c(OC)c(OC)c3)cc(c2)-c2cnc(N)cc2C=NO1

>  <Name>  (6) 
F_0::M3K14_HUMAN_4IDV-CA_alignment_L1F005::EGFR_HUMAN_3BEL-A_alignment_L1F038::MK10_HUMAN_3FI2-AA_alignment_L1F070::

>  <MW>  (6) 
508.2

>  <score_inter>  (6) 
-20.7388

>  <best_rmsd>  (6) 
1.32

>  <Lfrag>  (6) 
{72480, 2625, 23618, 70243}

>  <SA_score>  (6) 
4.797

>  <QED>  (6) 
0.49

>  <LogP>  (6) 
3.4

>  <clogp>  (6) 
3.37

>  <NAR>  (6) 
3

>  <NCA>  (6) 
1

>  <nrot>  (6) 
7

>  <TPSA>  (6) 
135.8

>  <HBA>  (6) 
10

>  <HBD>  (6) 
2

>  <NRB>  (6) 
7

>  <NHA>  (6) 
37

>  <RoF>  (6) 
1

>  <Frag>  (6) 
0

>  <Lead>  (6) 
0

>  <Drug>  (6) 
0

>  <PKI>  (6) 
1

>  <PAINSA>  (6) 
0

>  <PAINSB>  (6) 
0

>  <PAINSC>  (6) 
0

$$$$

     RDKit          3D

 37 40  0  0  0  0  0  0  0  0999 V2000
    5.7640    9.9700    2.9170 C   0  0  0  0  0  0  0  0  0  0  0  0
    4.3800    9.7690    2.7420 C   0  0  0  0  0  0  0  0  0  0  0  0
    3.5580    9.4780    3.8140 N   0  0  0  0  0  0  0  0  0  0  0  0
    4.1070    9.3790    5.0830 C   0  0  0  0  0  0  0  0  0  0  0  0
    5.4800    9.5620    5.3720 C   0  0  0  0  0  0  0  0  0  0  0  0
    6.2620    9.8590    4.2420 C   0  0  0  0  0  0  0  0  0  0  0  0
    3.8180    9.8590    1.4490 N   0  0  0  0  0  0  0  0  0  0  0  0
    9.4244    8.8777    6.9612 O   0  0  0  0  0  0  0  0  0  0  0  0
    9.3276    7.5685    7.4186 C   0  0  0  0  0  0  0  0  0  0  0  0
   -0.2256   14.9483   12.0030 C   0  0  0  0  0  0  0  0  0  0  0  0
   -0.6203   11.7503   11.8282 O   0  0  0  0  0  0  0  0  0  0  0  0
    7.4918    7.8492    7.8275 C   0  0  0  0  0  0  0  0  0  0  0  0
    6.8858    8.4997    8.9720 C   0  0  0  0  0  0  0  0  0  0  0  0
    6.9423    8.1140    6.4213 C   0  0  0  0  0  0  0  0  0  0  0  0
    1.5099   10.9828   10.7927 C   0  0  0  0  0  0  0  0  0  0  0  0
    5.1130   10.1483    9.9040 C   0  0  0  0  0  0  0  0  0  0  0  0
    2.9213   11.2289   10.5421 C   0  0  0  0  0  0  0  0  0  0  0  0
    5.7939    9.3745    8.7745 C   0  0  0  0  0  0  0  0  0  0  0  0
    5.8825    8.9806    6.2850 C   0  0  0  0  0  0  0  0  0  0  0  0
    2.7749   13.4146   11.7915 C   0  0  0  0  0  0  0  0  0  0  0  0
    0.7449   11.9856   11.5851 C   0  0  0  0  0  0  0  0  0  0  0  0
    1.4055   13.1886   12.0656 C   0  0  0  0  0  0  0  0  0  0  0  0
    4.8345   14.6177   12.1333 C   0  0  0  0  0  0  0  0  0  0  0  0
   -1.5771   10.9453   11.1500 C   0  0  0  0  0  0  0  0  0  0  0  0
    5.6762   10.4938   10.8749 O   0  0  0  0  0  0  0  0  0  0  0  0
    3.4309   14.5630   12.2223 O   0  0  0  0  0  0  0  0  0  0  0  0
    3.6955   10.3268    9.6958 N   0  0  0  0  0  0  0  0  0  0  0  0
    0.6667   14.1579   12.7569 O   0  0  0  0  0  0  0  0  0  0  0  0
    5.2394    9.6496    7.4347 C   0  0  0  0  0  0  0  0  0  0  0  0
    3.5782   12.3914   10.9851 C   0  0  0  0  0  0  0  0  0  0  0  0
   10.4834   11.1135    5.7691 C   0  0  0  0  0  0  0  0  0  0  0  0
    7.6833    9.8279    5.0426 C   0  0  0  0  0  0  0  0  0  0  0  0
   10.5894    8.6057    5.4770 C   0  0  0  0  0  0  0  0  0  0  0  0
   11.1584   10.0943    3.6152 C   0  0  0  0  0  0  0  0  0  0  0  0
   10.2261    9.9419    4.8165 C   0  0  0  0  0  0  0  0  0  0  0  0
    8.8318    9.9537    4.3187 N   0  0  0  0  0  0  0  0  0  0  0  0
    7.6831    9.6432    6.2577 O   0  0  0  0  0  0  0  0  0  0  0  0
  1  2  2  0
  1  6  1  0
  2  3  1  0
  2  7  1  0
  3  4  2  0
  4  5  1  0
  5  6  2  0
  8  9  1  0
 10 28  1  0
 11 21  1  0
 11 24  1  0
 12 13  2  0
 12 14  1  0
 13 18  1  0
 14 19  2  0
 15 17  2  0
 15 21  1  0
 16 18  1  0
 16 25  2  0
 16 27  1  0
 17 27  1  0
 17 30  1  0
 18 29  2  0
 19 29  1  0
 20 22  1  0
 20 26  1  0
 20 30  2  0
 21 22  2  0
 22 28  1  0
 23 26  1  0
 31 35  1  0
 32 36  1  0
 32 37  2  0
 33 35  1  0
 34 35  1  0
 35 36  1  0
 32  6  1  0
  8 33  1  0
 19  5  1  0
  9 12  1  0
M  END
>  <2D_mol>  (7) 
<img data-content="rdkit/molecule" src="data:image/png;base64,iVBORw0KGgoAAAANSUhEUgAAAMgAAADICAIAAAAiOjnJAAAABmJLR0QA/wD/AP+gvaeTAAAdrElEQVR4nO2deViTx/r3vwkhrIKIgAgiIi64FNyqFRG1rhUVtdhWiljXU0u17auFuhxq1Yq+HuVUrYd61YLWpVg3DsdjRYuK4lLAqhRBxTUSAipCAgQMmd8fQ1OOC2R5Blzmc3l5hfDMzJ2Hb2a55577ERFCwOEIjbipDeC8nHBhcZjAhcVhAhcWhwlcWBwmcGFxmMCFxWECFxaHCVxYHCZwYXGYwIXFYQIXFocJXFgcJnBhcZjAhcVhAhcWhwlcWBwmcGFxmMCFxWECFxaHCVxYHCZwYXGYwIXFYQIXFocJXFgcJnBhcZjAhcVhAhcWhwlcWBwmcGFxmMCFxWECFxaHCVxYHCZwYXGYwIXFYQIXFocJXFgcJnBhcZjAhcVhAhcWhwlcWBwmcGFxmMCFxWECFxaHCVxYHCZwYXGYwIXFYQIXFocJXFgcJnBhcZjAhcVhgvHCWr4cajVkMvzrX7U/btgAmQzx8ULZxnmBkZhSeMMGlJfDxaX2x/v3UV4ugE2clwCThsKICEyf/teP06ZhyxZTDeK8HAgzxzp5EidPwtERIhEAqFTYulWQijkvKiJCiCAVxcZi3jyIRNBo0KMHsrOxbx+CgwWpm/PiIUyPtWYNmjeHRgMAEglmzACAmTMhlwtSPefFQ7Aeqy6EICgIBw9i+HAcOlQ7PnJeKZj4sUQi/PADnJ1x+DA2bGDRAud5h5WD1Nm51r+1alVNTk4+o1Y4zy0MPe/jxyMqSlZd7Rca+nZVVRW7hjjPIWy3dBYvdnBwqP7999+XLFnCtCHO8waTyXtdMjIy+vfvX1NTk5KSMmTIED1LLV+O5s0RHIwjRzB1Kkv7OGwwaUtHH3r37r148eLo6OgpU6ZcvHixRYsWACoqKhQKRWFh4cOHNrduvaZQoLgYBQUoKoJCgY8+AvgG0QsO8x4LgEajCQwMTE9Pb926ta2tbUFBgUqlor/q2XN+Vtb/f+z6Tz9FixYID8eGDfDx4T3WCwnzHguARCJZsGDB5MmTFQpFQUEBAEtLS2dn59atW3fqZNOzJ1xd4eyMVq3g4gJnZ7i7Y906uLpCJEJlJcrLYWPTCGZyBIU0Cm+//TaAKVOmXL58+eHDh3qWOnOGtG1LZs9mahqHCY0xFF6/fr1jx44SieTGjRuurq76F/zjD/Tpg8pKHDiAsWPZGcgRnsaIIF29enVNTU14eHhpaem6deuUSqWeBbt2xYoVADBjBgoLGVrIER7WXaJCobCyshKLxTk5OR988AGATz/9VJ+CZ86QUaOIUklGjSIAGTGCaLWsjeUIBnNhLVq0CMCECRNkMplUKjUzM7t27VqDpbRa0qsXAcjMmUQmI46OBCCbNlWztpYjFGyFpVKpHB0dAaSnp8+fPx/Ae++9p2fZP/4gVlYEILt3k59/Jm+88d82bTwvXrzI1OBXk8rKysuXLwtbJ1thrV27FsDAgQNLS0vt7e0BZGZm6l88NpYAxMNDKZcX02G0R48eVVVV7Ax+dVAqlSkpKdHR0UOHDrW0tGzVqpWw9TMUVnV1ddu2bQEkJyevXLkSwLBhwwyqQasl4eGXPD07jBw5UqlUdujQAUBkZCQjg19+CgrITz+Rjz/+f2+9JRb/tW4Ti8W+vr4PHjwQsCmGwkpISADg4+NTUVHRunVrACkpKYZWUlhY6OzsDGD9+vXnzp0zNzcXi8VHjx5lYfDLiVxOtmwhU6cSb28C0H+JAwdKJJJevXrNnTs3MTHx/v37gjfLUFh+fn4A4uPjN2/eDMDX11dr1Lpu3759ACwtLS9evBgdHQ3A3d2dxb14qbhwgURHkxUryOrVOj0ROzsyciRZvrzk1KnKykqm7bMS1n/+8x8Abm5uarXax8cHwM6dO42ubcaMGTY2Nnv27Hn06JGnp2e/fv3u3bsnoLUvIVFRte6ZefPIxIkkNpZkZhKNptHaZyWsQYMGAfjHP/6xd+9eAO3atXv06JHRtSmVyry8PEJIaWmpnZ2doYuAV5HIyFphff55k7TPZBP6t99+O3bsmL29/fTp0/Py8oYPHz5mzBiJxPi2bG1tO3bsCGDjxo1lZWXDhw/v2bOncPa+dGi1qK7G7Nlwd8eYMU1jAwu1FhYWDhgwoGPHjsZNqp6FWq2mW41HjhwRsNqXkNOnCUC8vJrQBEandERXr169cuXK+vXrBaw2ISFBLpf7+vrqH4n6ipKcDKDJ+ioKI8Hu378fgIWFxYULFwSpsKamhi4Cdu3aJUiFLzOvvUYAYrhzR0AYuhtmzJgBoGvXroKsbPfs2QOTFwGvBLdvE5GI2NmRJt2iYCgslUpFZ9zz5883vbY33ngDwMaNG02v6iVn40YCkLffblor2O4VZmRkUF+5idPtY8eOAXB0dFSpVELZ9rJSNG0akUjIDz80rRnMw2a++uorAG5ubqa4NEePHg1g6dKlAhr2UlJeXm5paent6KhSKJrWEubCqqmpCQwMBDBhwgT9S5WUlFRUVNDXOTk5YrHY2tq6uLiYjY3CodtISUtrkvbpmql///5N0npdmJ/SEYvFP/zwg5+f3969e7du3TplyhT6vlwuv3btWmFhYWFhYXFxsVwuVygURUVFBQUFxcXFarV6z549EyZMALBq1SqtVjtjxoyWLVuyttZUdu7E119DJEJUFAYMaPz2k5OTAdAOvolpHP3Gx8cDsLW1vXLlCn1nwYIF9Vhla2u7fft2QsidO3do3Gl+fn7jmGo8xcVNu5Gi1Wrd3NwAPA/hkI1xrhBAeHj4oUOHdu3aNXXq1BMnTpiZmfn4+Pj7+9PThc7Ozi4uLq1atXJ2dnZ1dXVxcbGysqqurpbJZIsWLaqurg4NDfXy8mocU42ksBDu7vDzg0SCkhK8+27jm5CZmXn37l0PD4/u3bs3fuuP0UjCArBp06b09PT09PSvv/56yZIlH3zwQXBwcEFBgVwuLygoKCkpOX36NH1B31EoFFqt1sLCQiwWq9VquVxu0NGxxiY5GTU1cHfHtGlo3x7HjyM7u9Eav3nzZlpa2jfffAOAzmibnoY7NeEmpEePHhWJRFKplGZwqB9zc/PWrVt7e3vTWEcbG5uoqKjnNwxr3DgCkO++I+vWEYBMnsy6wfz8/ISEhFmzZrVr10530xwcHDw8PAoKCli33iB6CEsX2UNjgrdtI2FhRKk0tKWqqqqIiAgANF6Z3oUuXbr4+/uHhITMnTs3JiYmISEhKSkpIyPj7t27mj+Dh3JyckJCQkQiEQBbW9vIyEj9z1I3Emo1sbUlIhGRycjQoQQgO3YI3kh1dXV6evrq1avHjBnz2DfT0dFx7Nixy5cv79atG4Bu3bo1ebyaHsKqOyGtqCAuLgQgnToRQyKiZDJZ//79AVhYWKxcuVJhuJfl4sWLISEhuvsYExOj80cYhFwuT0xMjI2NvXXrlhHFn87BgwQgvXuT0lIilRIzMyLQ37Wmpubw4cN///vfBw8ebG1tXVdMHh4eoaGhmzZtys7O1mq19MtWXFzctWtXAH5+fiUlJYLYYBx6COv338miRWTpUnLsGMnMJDk5xM+PAEQiIdHRpKamwQqOHz/eqlUrAO7u7mfOnDHF3FOnTg0ePJjeWTc3t9jYWLVa3WCpu3fvJiYmzpo1q0uXLrTnk0qldnZ2K1asMMWYv5gzhwDkyy9JYiIBSGCgMNUSkpycXNfJ4uXlFRYWFhcXl52drdFosrOz4+LiQkJCnJycxowZQ4soFIpOnToB6N+/fxNuVBjibli0qFZMKhX5+GMiEhGADB9e9ewRXavVxsbGmpubAxg8eHBhYaEAJhOSkpLSu3dveq/btm0bFxen+d+gW41Gc/78+X/+858hISFU0zqaNWs2YsSISZMmmZmZAVi/fr3p9rzXr9/ewMDyzEwydSoByOrVptdJCFEoFGKxWCqVfvLJJ/v37y8uLi4vL09NTV26dOmwYcNsbW3rfq5u3brpCt6+fZvON4YNG6bPF48Fhgjriy+IWEwAEhBAbt0ihw8TV1e1t3cHd/cDBw48eXlZWRkdvEQiUWRkpEbQgGutVpuUlOTr60tvq4+Pz86dO3/77bfY2NiQkJDHpiDOzs5BQUExMTFpaWm6Y4nx8fEikUgkEm3evNkUSy5cuADA1dVVo9H4tmu3pl+/coEOf27ZsgVAUFAQIUSj0QQEBNCvqI5OnTpNnz49Pj7+ycPlV65cod+o4ODgJokHMdBB+uuvxM2NAMTenmzfTuTyL0NDqXQiIiLqhsfk5uZ26dIFgJ2d3Z49ewS2+k80Gk1CQgJdFllZWdW96a6uriEhIbGxsRkZGU8Gst66dev69et0fW5mZmZKjNfy5csBzJw589SpUwDat29v2mf6C7rxsGnTJvpjz549zczMunTpMmvWrISEhNu3b9df/MKFC/QLFhYWVqPHjOWxwia6Agz3vBcX1y6tgSMLF5aVlcXGxlpYWNBu4/z584SQffv20XPPvr6++mRqMJHq6uqNGzfSo4vBwcG7du26e/duPdfn5+d7eHh4eXnJZLIvv/wSgLm5eXJysnGt03ieAwcOLFy4EHqnPGmQqqqqZs2aiUSiO3fu0Hdyc3PLysoMquTMmTN0xPzoo4/0KvDoEcnIILGx5PPP/8cVYDjGbuls2lQwcKBYJGrXrl16enpWVlbnzp0BWFpajh8/nvYZoaGh5eXlRtZvOCtWrKBSbnDMLS8vHzBgAICOHTsWFhZ+/vnntMM7duyYoY0WFRWZmZlZWFgolUrq7xYqHv+XX34B0KNHDxPrOXr0qKWlJYBFixY9/YrqapKRQWJiSFAQcXCoPYEYFmbi3pTxe4WXL1/u0aMHAIlEEh0drVKpZs6cSY/iSCSSmJgYo2s2DrVa7e3tDSAuLq7Bix8+fEiN9/X1vX///uzZs+mofe7cOYMapXugb7311q1bt2gNQqWW+PjjjwEsWbLE9KoOHDhAJ2crV66k75SVlekSN6RRx5vuX8eO5IMPyM8/17oC0tJIaiq5etXQRk3ahFar1ZGRkdQzPmTIkKioqObNm7u5uaWnp5tSraEUFhbOmDEjPj4+MTGRTtX18aAWFRXRXrZfv36lpaWTJ08G0Lx5czqaN4hWq83Ozv7ss888PDwCAwPff/99ACEhISZ/mlrat28P4OzZs4LUtmPHDvpnGjRoUPfu3esmbvisZ0/SoweZO5fs3k3k8sdLpqURS0vSti1paEr3GAJENxw8eNDlz6es2tvb1z+/YcGOHTsAuLi4lJaWDhw4EMCCBQv0KXjnzh1PT08Ab775pkqloolSnZ2dc3Nzn3r9o0ePMjIy6MKzrnuJTjG7du26b98+QT5RdnY2tcTgSfez+e6776ytraVSKR1SdIkbGsgFUl5OAgIIQLy9nyK7ZyNM2ExhYSEdWWY3RSZarVZL50wLFy7Mysqivh9dfE79XL16le5tjxs3rry8fOTIkQDatGlz8+ZNeoFKpaKjxpAhQx7zfbdp04b6vrdv307nyBEREYJ8IpqcZ9q0aaZXdf78ebrBSkO1vLy80tLSDHNuPXxYmwWve3ei916tMMLSarV0zW/E/FcQMjMzxWKxhYXF1atXp02bBmD8+PF6lr148SLNDvf+++8rlcqAgAAAHh4es2fPfv311+se4BaJRHS1v23bNp3yKEeOHKFzZEFmRfR7snfvXtOr8vHxMTMzO3/+/Icffgijw7uLi0mXLgQgffsS/VamwgiLunBat24trBfUIMLCwugsp7CwkOZ3OHz4sJ5lz5w5Q9f2KSkpDx8+7Ny5s26k07mOEhMTi4qK6qnkwIEDVIUmLlzu378vkUgsLCwMdS48ybVr1wC0aNHi0aNH1BdvfM4LmYy0a6fo02f8yJH6nOcTRlg0bEGQY15GI5PJbGxsABw/fvzrr7+mkx79nc6pqanfffcdff3uu+8CGDp0aEpKitKQOI4ff/zR3NwyICDvT6emMWzbtg3AiBEjjK/iT2hGxdDQ0PPnz1OnsSlJD9T5+e09PACMGTOmurqBfLACCOvRIzJkyDKxWJKRkWF6baawdOlS6vuprKzU3/XwGDU1NXQtkpOTY4QNCQmFIhERi8m2bUaUJoSQd955BwJtYr755psAdu7cuWzZMgCzZs0yscK8vDx6cyZOnFj/6CSAsH75hQDkjTeaPjVoRUUF7fC3bNmye/du/V0PdTl9+jSd5BptBk2damZGEhMNLqtWq+mmxfXr1wkhWq32scmc/pSWlkqlUolE8uDBg759+wJISkoyrqq6/P777w4ODgDCw8Pr6f8EEFZ4OAHIc3Lmr67rgQbp6ul60EHzh8+bN88UM5YsIQCRSsnBgw1fXF1dnZGRERMTExQUZG9v7+Li0qJFC6VSqdVq582bZ29vn5WVZYQN1Ks3aNAgGiVhZWUl1EbIiRMn6AL5+++/f9Y1pgqrspLY2xOA5OWZWJMwaLXa/v37W1paHjp06Pz589T1kGeIcTRiwoh0qY8xb15tcsanrtBLSkhyMlm0SDNgQAD1LemgPRZ1rdHwECcnJyPSZdOTdmvWrKFREqNHjzbxE9Xl0KFD4eHh9cy0TBUWjWzr08fEaoQkJyeHjiOEkHHjxgUEBPzyyy96lr19+7ZIJLK1tTU9jEmrJX/7G9m9+6935HKyaxeJiCCvvVYbfwQQL6/RdWMWbt26de3aNbqhPnbsWJVKNWrUKADu7u43btzQv/WamhqaFDg3N3fixImoEyXROJgqrPHjCUDWrhXEGOH54osvAOgfKfrtt98CeFvQjBrLlpH168mdO2TEiL925CwtyYABZOFCkpKSV1pa+liRS5cuUdfaxIkTy8rK6HaCt7e3/qckdDE8NEoCgNFzNeMw6fjXo0c4exZiMd55x5RqGEIfCEXvrD5Q93RQUJCwZtCnxXbpAjMz+Ptj4ED06QMLC/rLjk9e361btyNHjgwePHjPnj3NmjVLSkoaOnRoRkbGiBEjUlNTqeb0+SBjx449duyYUqn08/PTnWFpJEwUZlUVOXlSEIkzgc4zftAv9UpFRYW1tbVYLBYqhJqybBm5fZt8/rnBCWBOnTpFPXNz584tLi6mgZOvv/66Po7TGzduxMbGZmZmzp07F8DixYuNM95oDEsVuXw51GrIZPjXv7B8OTZsQFERrl5loHeBMKjHSklJqaio6Nu3r25PXSjo02INpX///vv27bOwsPjmm2++/fbblJQULy+vc+fOjRo1qryhx2V7enrOmzevZ8+eBw8eBIM+uEEMzkG6YQO+/7729fP/PHAqLLrD0yCMMmosXgyJBDExxjzcetiwYbt27aIRbzt27EhJSXFzczt16hR9kEL9KJXKzZs3X7t2zcnJqU+fPkZYbhIG9W/LlpHKSnLnDtm0yfgevjGhjsHTp08/6wLdASldRg2hkqbqqHvTjGPr1q1isVgkEsXFxeXk5AQHBz/L66tQKJKSkiIjI/39/akXo127di1btmz8WCaTJu+urlAqIZMJonAmlJWV4WlDYU1NzcGDB1euXOnm5kZ99FlZWXfv3m3Tpg2LjBobNqC8HEYPsGFhYWVlZRERER9++OH27dvpM2B0XL9+/eTJk2lpaSdPnszNzdW9b25u3rdvX7lcfu/eveHDhx8/flyfWb9gmKLK5GQCkCFDhFK58Li7uwOoe6DlwYMHq1atou8DcHV1pZ3WJ598AmDOnDmC22B6j0WhQf3m5ub//ve/8/Pz4+LiwsLCaKCiDhsbG39//8jIyKSkJNqrlZSU0IcaNfLZaJOEVVxMRCJibd20+Xnrg3qx6Q3Nz8+PjIxs3rw5/Rt06NAhNja2vLw8LS0tKChIJBIFBgbqH2mjP0IJixASFRVF1VNXTE5OTsHBwWvXrj179uxTozma5Gy0qe6Gzp0JQEw7N88KrVZLjzufPXs2LCxMF7Ln7++flJRUWVn5/fff0ywa9K9FU7095yxduvTTTz+t/9Tkk9y8ebNNmzYA4v72t8bpBkwV1syZBCBr1ghijMCoVCoAOj1ZWFhMmzbt0qVLRUVFMTExdKoOoFWrVtHR0U2enkV/jIumzM3NXTl6NAHIxImN8BgwU4W1dSsByLhxghgjMAUFBQAcHBycnJwiIyNlMtmVK1fmzp2rC1338/OLi4tj/eS+54iLF0mLFrXHBoU7pvFUTBXWjRsEIC1asLbTGPLy8gB4e3tXVlbqJlIAxGLx0KFDBQlOevE4c4Y0a0YAwmCZUhcB4rHGjPmpXbuR2dnZplclLBkZGQA8PT11HgQLC4uwsDDjQkNfHo4eJZaWBCALF7JrRIAcpLa2+2/cOHTyZDBN+fX8QJ06N2/eBNC6deuIiIjZs2frk6XyJWfIEOzfj7FjUVPDsBXTtUlDTUJDQ02vSkCqqqp69eplbW3dqVOnrVu3CnXy/eXh8mWmjzsQQFiXLl0C4O7ubnpVAjJ//nwAXl5eT0Y7cWp5LLusoNQ3FA4ePLiqqqpVq1Zubm4uLi7u7u66/2l0IqVr166Ojo4ymez27dseHh4Me1e9OX78+Nq1ayUSyY8//qjnDvSrCCGPvxCO+oSVmZlJowOeRCqV1pVay5Yt79+/f+LECZobo2m5d+/e5MmTtVrtV199RZNXcZ7OO+9gyRJIpSyexSoiz1br9evXaS5/uVyue0H/f/DgwWMX29nZOTk5paWlNXma/+Dg4AMHDgQEBKSmplLPO+fpLFiA1FTExGDoUOErN24ErayspJvqu3fvXrt2rW646dy5s0wmE3SwNowNGzYAaN68eSOHeL+QdOxIAEYRwAJM3rdu3QqgQ4cOdBfd09OzEdJDPpU//viDZiLlz41umNzcWtc2m+0dAYRF9RQfH19SUtKvXz8Abdq00TOLkICo1Wp6JHDmzJmN3PQLyZo1tXs7bDBVWDSk2s3NjTqKlEolTfDv4uLSyA83o7kVvb29TU/S8kowaBAByE8/MareVGENGjQIwJo64Q3l5eXDhg0D0KJFC0NTehrNf//7X5FIZG5uLlRuxZechw+JuTkxNyfMQv9MEta5c+cA2NnZPRaCrVarg4OD6SS6EfKRKhQKmix/zfMZvvP8cfDnn+cGBv42ZQq7JkwSFk3a+cUXXzz5q6qqKvpbGxubo0ePmtJK/VRXV48YMQLAsGHDBMzY+XITGhoKYC3LA+zGCys/P5+mOH/WuW+NRhMeHg7A2tpa/+wJ+iOTyWJiYjw8PLp16+bk5PQ8PKTvhUCj0dBTFUwXWMYLi+ZGrz+Xl1ar/eijjwBIpVKhMgpXVVXt3r17+PDhupzSAwcOlBuS0PcV58SJEwA6derEtBUjhaVQKKysrMRicYOxTVqtlq7XpFLpnDlzfv31V+MfY5mXRxYs6P3aa1RPVlZWYWFhJ06cMLK2V5XIyEiwz+tppLBodrIJEyboef2SJUtovm4AIpHI29t70qRJMTExGb/+2nCGZ7WaJCaSoUPpg+y+HDTIx8cnJibmBYpSf66gOSBSU1OZtmKMsFQqFR2kDVrx5eTkzJkzp2/fvnUf0xUZGEgA4upKgoJIdDRJSvqfLPUPH5JPPiGOjrW5f2xtyfTp1dyhYAJqtXrSpElt27ZtMDutidS3Cf0s1q1b99lnnwUGBh47dszQsgA0Gs3ly5ezsrKysrKCS0oG79sHlep/rkhIwPXrkErh74/33oNcjl69EBaGKVPg4GBEi5zHIISIjMhSYgjGhCaLRCIHBwcaSWdMkxJJ9+7du3fvTteMAFBQgMzM2n9nz+LCBaxZA5EIUVH49lu0bYs/h1GOILBWFeoPm6kHpVJpa2vLyr6oKKxcCZEIkZFYtYpJExzGGCkstly4gN27IZViyBAMGNDU1nCM4bkUFufFx+DEaxyOPnBhcZjAhcVhAhcWhwlcWBwmcGFxmMCFxWECFxaHCVxYHCZwYXGYwIXFYQIXFocJXFgcJnBhcZjAhcVhAhcWhwlcWBwmcGFxmMCFxWECFxaHCVxYHCZwYXGYwIXFYQIXFocJXFgcJnBhcZjAhcVhAhcWhwlcWBwmcGFxmMCFxWECFxaHCVxYHCZwYXGYwIXFYQIXFocJXFgcJnBhcZjAhcVhAhcWhwlcWBwmcGFxmMCFxWECFxaHCVxYHCZwYXGYwIXFYQIXFocJXFgcJnBhcZjwf7WbgdjSeoLTAAAAAElFTkSuQmCC" alt="Mol"/>

>  <Smiles>  (7) 
COc1cc(NC(=O)c2cc3cc(c2)-c2cnc(N)cc2C(=O)NC(C)(C)COC3)cc(OC)c1OC

>  <Name>  (7) 
F_0::KS6A3_HUMAN_4JG8-AA_alignment_L1F019::MK10_HUMAN_3FI2-AA_alignment_L1F070::EGFR_HUMAN_5HIB-A_alignment_L1F015::

>  <MW>  (7) 
506.2

>  <score_inter>  (7) 
-21.8965

>  <best_rmsd>  (7) 
1.25

>  <Lfrag>  (7) 
{72480, 561, 70243, 23758}

>  <SA_score>  (7) 
4.091

>  <QED>  (7) 
0.48

>  <LogP>  (7) 
3.6

>  <clogp>  (7) 
3.65

>  <NAR>  (7) 
3

>  <NCA>  (7) 
0

>  <nrot>  (7) 
5

>  <TPSA>  (7) 
134.0

>  <HBA>  (7) 
8

>  <HBD>  (7) 
3

>  <NRB>  (7) 
5

>  <NHA>  (7) 
37

>  <RoF>  (7) 
1

>  <Frag>  (7) 
0

>  <Lead>  (7) 
0

>  <Drug>  (7) 
0

>  <PKI>  (7) 
1

>  <PAINSA>  (7) 
0

>  <PAINSB>  (7) 
0

>  <PAINSC>  (7) 
0

$$$$

     RDKit          3D

 33 39  0  0  0  0  0  0  0  0999 V2000
    5.7640    9.9700    2.9170 C   0  0  0  0  0  0  0  0  0  0  0  0
    4.3800    9.7690    2.7420 C   0  0  0  0  0  0  0  0  0  0  0  0
    3.5580    9.4780    3.8140 N   0  0  0  0  0  0  0  0  0  0  0  0
    4.1070    9.3790    5.0830 C   0  0  0  0  0  0  0  0  0  0  0  0
    5.4800    9.5620    5.3720 C   0  0  0  0  0  0  0  0  0  0  0  0
    6.2620    9.8590    4.2420 C   0  0  0  0  0  0  0  0  0  0  0  0
    3.8180    9.8590    1.4490 N   0  0  0  0  0  0  0  0  0  0  0  0
    9.8357    8.6165    4.9701 C   0  0  0  0  0  0  0  0  0  0  0  0
   10.4035    7.5684    4.2603 C   0  0  0  0  0  0  0  0  0  0  0  0
    9.5528    9.8857    2.9414 C   0  0  0  0  0  0  0  0  0  0  0  0
    7.1464    8.7847    9.0213 C   0  0  0  0  0  0  0  0  0  0  0  0
    7.0938    8.7448   10.4507 C   0  0  0  0  0  0  0  0  0  0  0  0
    5.8772    8.9080   11.0977 C   0  0  0  0  0  0  0  0  0  0  0  0
    4.7139    9.1133   10.3491 C   0  0  0  0  0  0  0  0  0  0  0  0
    4.7674    9.1490    8.9613 C   0  0  0  0  0  0  0  0  0  0  0  0
    6.0134    8.9840    8.2809 C   0  0  0  0  0  0  0  0  0  0  0  0
    6.0951    9.0224    6.8605 C   0  0  0  0  0  0  0  0  0  0  0  0
    7.2956    8.8577    6.2509 N   0  0  0  0  0  0  0  0  0  0  0  0
    8.4213    8.6572    7.0119 C   0  0  0  0  0  0  0  0  0  0  0  0
    9.7079    8.4798    6.3903 N   0  0  0  0  0  0  0  0  0  0  0  0
   10.5501    7.6851    2.8547 C   0  0  0  0  0  0  0  0  0  0  0  0
   11.0625    6.8250    1.9143 N   0  0  0  0  0  0  0  0  0  0  0  0
   10.9718    7.4136    0.7047 C   0  0  0  0  0  0  0  0  0  0  0  0
   10.4049    8.6263    0.8661 N   0  0  0  0  0  0  0  0  0  0  0  0
   10.1327    8.8134    2.2111 C   0  0  0  0  0  0  0  0  0  0  0  0
    9.4075    9.7730    4.3276 C   0  0  0  0  0  0  0  0  0  0  0  0
    8.3675    8.6155    8.3709 N   0  0  0  0  0  0  0  0  0  0  0  0
    7.1925   11.1676    2.3572 C   0  0  0  0  0  0  0  0  0  0  0  0
    8.5777   11.2396    2.3105 C   0  0  0  0  0  0  0  0  0  0  0  0
    9.2719   11.8319    1.1152 C   0  0  0  0  0  0  0  0  0  0  0  0
    8.5262   12.2979    0.0655 C   0  0  0  0  0  0  0  0  0  0  0  0
    7.0257   12.2236    0.1148 C   0  0  0  0  0  0  0  0  0  0  0  0
    6.3929   11.6813    1.2097 C   0  0  0  0  0  0  0  0  0  0  0  0
  1  2  2  0
  1  6  1  0
  2  3  1  0
  2  7  1  0
  3  4  2  0
  4  5  1  0
  5  6  2  0
  8  9  1  0
  8 20  1  0
  8 26  2  0
  9 21  2  0
 10 25  2  0
 10 26  1  0
 11 12  1  0
 11 16  1  0
 11 27  2  0
 12 13  2  0
 13 14  1  0
 14 15  2  0
 15 16  1  0
 16 17  2  0
 17 18  1  0
 18 19  2  0
 19 20  1  0
 19 27  1  0
 21 22  1  0
 21 25  1  0
 22 23  1  0
 23 24  2  0
 24 25  1  0
 28 29  2  0
 28 33  1  0
 29 30  1  0
 30 31  2  0
 31 32  1  0
 32 33  2  0
 28  1  1  0
 29 10  1  0
 17  5  1  0
M  END
>  <2D_mol>  (8) 
<img data-content="rdkit/molecule" src="data:image/png;base64,iVBORw0KGgoAAAANSUhEUgAAAMgAAADICAIAAAAiOjnJAAAABmJLR0QA/wD/AP+gvaeTAAAgAElEQVR4nO2deVxU1fvHn9lYBhBBUVkEQUVxyQST1NzRXGhRv5hLJG7kEhRffznuVGqNlYVpJVopituIG6mZKCJQfktUUBQ3VsEFQUAUGGDm+f3x6DSxDMPMvTOA9/3yDzjeOefo/cxZn4WHiMDBwTR8Y3eAo2XCCYuDFThhcbACJywOVuCExcEKnLA4WIETFgcrcMLiYAVOWByswAmLgxU4YXGwAicsDlbghMXBCpywOFiBExYHK3DC4mAFTlgcrMAJi4MVOGFxsAInLA5W4ITFwQqcsDhYgRMWBytwwuJgBU5YHKzACYuDFThhcbACJywOVuCExcEKnLA4WIETFgcrcMLiYAVOWBys8KIIKyoKIiMBAFJTYcWKfwp79gSFAlJTYc0aI/auBfKiCKs+vLxg2zZjd6IlIjR2BwzHtm2QmAhFRdC16z+F48ZBdDS8/LLxutVCeYFGrJkzYfNmWLmyZnlQEGzcaIwOtWheIGGpc/QofPEFHD0KADBgAJSWAgAolfD778btVwsCX1QqK3Hp0n+VTJqEALhrl5E61LJ4QUcsRPj8c1i48F+FI0cCAMyeDRcuGKVTLYoXVFhffAH5+ZCY+K/C+fNh7lyoqIBJk+DhQyP1rKXAQy4zhRpVVTBiBCQmwsiRcOIECF+gTTPDvKAjVn2IRCCTgYMDnD4NS5cauzfNGW7EqoNz52DYMKishO3bYcYMY/emecKNWHUwYAB8+y1YWuIvv4SlpKQYuzvNEm7EqpeQkK/Dwj52dXU9f/58mzZtjN2dZgY3YtWLVBrUv3//zMzMd955p7q6Wud6Xsyrbk5Y9WJqanr48GEHB4fTp08vW7assR+Xy+HqVTh4EEpLX8Srbk5YmrC3t9+/f7+JiclXX321d+9eDU/m5ipjY2HzZggJgbFjoXNnsLCAXr1g0iS4fRvGjYPYWKioMFjHjQ+3xmqYTZs2BQUFmZubJyYmenp6yuXy27dvX7t2LSMjIyMj4+rVq5cvX+7UKffKlVbqnxIKwdUVunWD/v2ha1dwcYHNm6Fr13+swVo2nLC0YubMmdu3b7e1tRWLxbm5ubUfGDv22pMnHt26gbs7uLtD9+7g5gYiEQBAVBRUV8OUKTBxInh6wvTp0Lo12NgY+p9gYDhhaUVOTo67u3v79u1zcnJMTEycnJx69OjRs2dPNzc3Nze3Xr16dejQQZt6/vgD3noLXnkFjh0DfotehnB3FlqxePFiuVzu6uoaFxfn4uLC11UUHTuCQAAnTsDKlbB2LbN9bGIY07SimXDs2DEAsLCwyMjI0L+2hAQUiZDHw3379K+s6cIJqwFKSko6duwIAN999x1TdX77LQKgpSVeucJUlU0O46yx5HL5xYsXFyxY0L59e0dHx44dO3bs2NHJyYl+sLKyMnyX6mPhwoU//PCDt7f3H3/8IRAIsrOzXVxcdKsqMRGOHgWpFABg1izYtg1cXeH8eWiZp/pGkfOHH34oEAjq65KZmZmbm5uPj4+/v79EIgkPD4+Ojk5KSioqKjJwP8+dO8fn801MTFJTUxHx119/FYlEa9eu1aGqoiK0tkYA/PFHRMTycuzXDwFw1Cisrma2100CIwjr2LFjPB5PJBLt2rXr2LFjW7ZsWbVqVUBAgI+Pj4eHh1gs1vA1aN26da9evcaNG/cjvR82kcvlPXr0AIDQ0FBEfPz4Mc2JGzZs0K3CXbsQAEUiPHsWETErC9u2xZdfPvPpp+uY63VTwdDCunPnTtu2bQHgm2++qe+ZsrKy9PT0mJiYiIgIqVQaGBjo6+vr5eVlbW2tUpinp+fUqVNZ7erKlSsBoFu3buXl5Yi4YMECAPD29q7WY4T5738RANu3xzt3EBHPnr1rZmbG4/EOHDjAVLebCAYVlkKhGD58OACMHTtWqVRSYWZm5v79+8+dO5eXl6dQKDTXUFhYmJKSsnv3bnofaWlpLHU1LS3N1NSUz+cnJCRgrTlRZ6qqcMQIBMChQ8sqKioQcf369QBgaWl5pWWt5A0qrBUrVgCAo6Pjw4cPVYXh4eHqk52NjY2Xl5evr29gYKBUKo2IiIiJiUlPT68xTsydOxcAFi5cyEY/FQrFwIEDAeCDDz7AWnOinjx8iN7ed3r2fGXGjBlUEhAQAABdu3Y1/CKSPQwnrLi4OIFAwOfzT58+rV5+7NixCRMm9O/f397ensfj1be6EolELi4uhYWF9KnU1FQejycWi1UlDBIWFgYADg4OxcXFiLhq1Sr1OVF/kpOTaSm5efNmRCwrK/Py8gKA0aNH6zPPNikMJKz8/HwHBwcA+OSTTzQ8VllZmZeXl5SUJJPJwsLCJBKJn5/foEGD3NzcBAKBSCRSnytHjRoFAF9++SWzXc3OzqbzjsOHD2OtOZEpdu3aRd+W+Ph4RMzKyrKzswOAlStXMtiKETGEsJRK5RtvvAEAQ4YM0fkbWVFRkZ2drV5y9OhRAHB2dq6qqmKim8+grk6ZMgURFQrFoEGDWJpzQ0JCAKBDhw65ubmIGBMTIxAIeDxejRG9mWIIYa1btw4AbG1tayhDT5RKZffu3QFAJpMxVefOnTupq/fv38dacyKzVFVVDR8+nMfjhYeHU8mUKVM6deoUGxvLeFuGh3Vh/f333yYmJjwe78iRI4xXvmnTJgAYNGgQI7UVFBS0a9cOALZv34615kQ2yM/PP3TokOpXGh23bdvGUnOGhF1hFRcXu7q6AsCiRYvYqP/p06e2trYA8Ndff+lf2/Tp0wFg+PDhdBSiPicagOvXr/N4vFatWj158sQwLbIKu8KaOnUqAPTr108ul7PUxMcffwwA06dP17Oe3377DQDEYvHt27cRMTIyUn1ONACLFi0CgHnz5hmmObZhUVg//vgjHf3duHGDvVays7OFQqFIJLpDh9mNp6ysbOvWrV26dKEzhVmzZoWGhoaEhNjZ2a1Zs6akpITZDteJXC6nWTgpKckAzRkAtoSVmppqbm4OALvYDwvk5+cHAMuXL2/sB+/fvx8aGkpXTCYmJvUdoelwKR4bG/vRRx/R2bo27Nu3DwBeeumlxv4TmiysCOvJkyd0VD137lw26q9BYmIiTVtPnz7V8iMXLlwIDAw0MzNT3Tx+//33Fy5cOH78+NatW0NDQwMCAkaNGuXh4WFhYVGf4ADA2tq6Z8+eY8eO3bZt261bt6jyyspKMq3x8vJSFWpm9OjRALBp0yYd/wuaHqwIa9asWQDQo0cP7d+0nvTv3x8AtmzZovkxhUIRHR3t4+NDsuDz+b6+vjExMZo/pc2luLe3t6Wl5Y4dO+gjSUlJNLdaWVnt3LlTc/05OTkCgcDc3PzRo0fa/5ObOMwLq7KycsyYMfrf1zYKWmv37NlTdbddg5KSkrCwMJWNXqtWrYKDgzMzM/Vst7Cw8PLly9HR0bSFBICAgADa1j1+/HjatGlU6O/vr2GvR1dG/v7+enamScG8sB48eCASiUxMTO7du0cllZWVjBwHaKCystLJyQkATp48WeOvbt26FRwcbGlpSe+4c+fOYWFhpaWljPchIiKC5s1u3bpdunSpRmH37t2Tk5Nrf0qhUDg7OwPAWbLSaimwMhVOmDABntsClJSUODo6snRbrM6aNWsAYPz48aqShIQEPz8/lanqoEGDZDIZq7e8aWlpffr0AQBTU9OwsDAaPtPS0l566SXaBISFhdX4CHlquLu71zfWNlNYEVZcXBwA2NnZkTnAmDFjAOCLL75goy0VhYWFYrGYx+OlpKRERET07t2b9GRqaurv73/58mVWW1dRXl4eHBxMTb/99tv0dVIvnDBhgvpair6E69a1NCNSto4b+vXrBwC//PILPj97dHR0rKysZLaVyspK9S/6nDlzaGCgV+jg4LB27Vp12y+DcfDgQRsbGwBwdnZOTEykwgMHDtQovH//vkgkEgqFd+/eNXwnWYUtYW3fvh0AevXqpVQqlUqlh4cHAOzZs4fZVhYuXPjmm28WFBTQr0uWLLG2thYKhZ6enuHh4UyZT+lGdnY2WQsKhcLQ0FAy+ElPT3/llVcAQCQSbdu2TSqVAsDEiRON2E+WYEtYcrmcvM7prp5O4fv168dgEwcPHuTxeKamphcuXEDEy5cv05Hst99+y2Ar+lBVVRUaGkpu0yNGjKBhiQrNzc0vXbpE1hnHjh0zdk+Zh8UrnU8++QQA3nrrLUR8+vQpBcU7d+4cI5Xn5ORQheQzU1paSi+JJWNlfTh16hR9x9q1a/fbb79RYW5uLq1EnZycWozVqDosCis/P9/MzIzP59Nd4ZIlS4AhY4GqqiqyMBk3bhytsfz9/WnmLSsr079+xnnw4MHrr78OADweLzg4mNaa7777LjBkR98EYde6YebMmQDw4YcfImJubi4tVHNycvSsdunSpfRdp4X5tm3bAMDCwuLatWsMdJodlEplWFiYSCQCgP79+6ekpIjFYj6fn5WVZeyusQK7wrpy5QqPx7OysiILzClTpgDAkiVL9KnzzJkzAoFAIBDQ6u3mzZtkjkfWeU2c+Ph4OsglZ4rXX3/d2D1iC9YtSMmRkNxTz58/DwA2NjY627I9ePDA3t4eAFavXo2IFRUVffv2BYB33nmHyU6zSXFxMZlj2NratqRb5xqwLqzDhw8DQKdOnWiJ+uqrrwKAbg7yCoWCrACGDh1KtZF3cpcuXQxjNcUUSqXSMIfGRoR1YSkUCnd3dwA4ePAgIu7Zs4duMBp0eq7N559/Tgf6eXl5iHjgwAE6WKfjhuZFVFQUAAwePNjYHWELQ3jpkK/L0KFDUe22+NSpU42q5K+//hKJRDweLzo6GhFzcnLI2n3jxo1s9JltSktLTU1NBQKB6nS3hWEIYT1+/JhMl86fP4+I+/bti46ObtSIVVRU1KlTJwBYvHgxqh03jB8/vvne3dK0HhkZaeyOsIKBPKHJOVMVraCx0NWHt7c3nQBJJBI6bmjWX/cNGzYAANsxc4yFgYSVmZkpEAjUjbQahVKp3LBhA4UAjY2N5fP5QqFQdbnbTMnIyAAAa2trxu/mmwKGCwpC9iHBwcH6HI6rjht0C6vX1CDPgLi4OGN3hHkMF4M0Pj7e19e3rKxMoVDY2NjY29s7ODi4ubmp/+Ds7KwhACnt0mNiYoYNG3bq1CkNwSabCxKJ5Msvv/y///u/r776yth9YRiDBrfNyckZMWJEbm6uXC6v75l27do5Ojo6OTk5Ozs7OTnRD1Syfv365cuXt2vX7tKlSxS7prkTHx8/dOjQ7t27p6WlGbsvDGOcqMkPHjzIy8vLzc3Nzs7Oy8vLy8tT/aBBc+bm5nK5/Pjx43Sh2wJQKBTt27cvLCy8efNm165djd0dJmlyKU+Kioru3r177969jIwM9R9u374tFArfeOMNzVm4mh3Tp0/fvXv3t99++9FHHxm7L4xi3CWe9nzwwQegR8TiJsvu3bsBwMfHx9gdYZhmkyjozp07AEABsVsS48aNE4lEZ8+eLSkpMXZfmKSZCYuug1oS1tbWAwcOrKqqiomJMXZfmKTZCIuyBLa8EQsAxo8fDwAU+bLF0OQW73Uil8vNzc1FIlF5ebnOKd2aLGlpaT169LCzs7t3714LOJwjmsdLovCvjo6OLU9VAODh4dGlS5eHDx/+/fffhmkxOjr6xIkTq1atysrKYqmJ5vGeWuoCSwXNhuRuzypKpXL58uVvv/32zJkzV69e3blz51GjRu3YsaO8vJzZhpqHsFrwAovw9fUF9pdZjx8/njhx4ueff87n8ydMmODv729qanrq1KkZM2a4uLgsWrSIyQsAY593aAXZjkokEmN3hC0qKyvJZI09p53r16+T62WbNm1UIcFKSkrCw8M9PT1VevDy8goPD9c/Gk/zEBbZtjdTY1Et+c9//gMAP/zwAxuVR0dHt2rVCgBefvnlOhMQp6amSiQSMsoFgFatWgUGBuqTjKN5CIvCmqmHRG95kHfk4MGDmTXPUiqVUqmUNj1Tp05Vj7GoVCo/+OCDkydPqqx5y8vLZTKZj4+PKqlRjx49pFKpDoFVmoewyMerxUQUrk11dXVQUJC5ubmpqWmHDh2Cg4MZyTJXUlLy5ptvAoBQKJRKpTX+9vTp06QeR0dHiUSiHt/wxo0bEomEAjkDgKmpqZ+fX0xMjPaG4M1DWBTY+MGDB8buCCsUFBRQwimhUEjR/QCAx+MNGzYsMjJS55g5aWlptKhq27Ztna4r9+/fX7NmjZubG7UoEAjGjx9/6NAh1ZApl8tlMtnrr7+uOuVxd3dft26dNl1qBsIqLy+nqDLN129CA8nJyfRq27ZtS77dSUlJgYGBKoNHa2vrwMDAxrq4HTlyRLWo0hxqValUJiQkBAYGqpIm1x4yc3NzpVIp+bO0a9dOmxwwzUBYN2/eBAA3Nzdjd4R59uzZQxFKPT09a+wHy8rKaLmjvl8LCwtrMOJmdXV1aGgoLZKmTZumfeDqoqKi8PDwl19+ucYOUeW2Xl1drUrY0WBtzUBYsbGx8NwtscVQXV0tkUjo9b/77rvqfgDZ2dnqAf6uXbsmkUgomyEAmJmZaVjuFBYWkldZnYsqLTl37tzs2bNV4YBtbGzU9+OtW7cGgAaX881AWBEREfS/b+yOMEZBAc6alc3nC0Ui0ffff1/jb2fNmsXn8318fGQymSoVY0VFRY39Wrdu3aRSqfq6MyUlRTWrNtYfuDbqQ6Z6wBWKSNigi1QzEBaFQ9YzRk3T4dIl7NQJAdDX9486D4oCAgJU+VccHR1XrFihfvKUk5MjlUpVAetNTEx8fX1lMtnu3btpVu3bt6/+8evVuXz5svp8SmG9KLqsBpqBsObNmwcAtb/ZzZE9e1AsRgD09EQNZ+yPHj0KDw+nIN4AwOfzBw0aFB4erpoxq6qqjhw58sYbbwiFQnqGfpgxYwbbkVdXr16tzS1IUxdWcnKyvb29m5vbd999Z+y+6EV1NUokCIAA+O67qKVvJe0QVfl8WrduHRgYqJ6I4O7du1Kp1NbWViwWGya3BeWTevvttzU/1qSFtXv3btUeuFnHKCsoQB8fBEChEHVYUhcXF//www/qN3oDBw785ZdfVIPTypUrAWDFihUM97sukpOTAcDDw0PzY01UWOqbpsmTJ1tYWPB4vKYcCVIDOTno4oIA2KED6hkVgG70KKqvubm5Kq8dnQJMnjyZge42RFlZGZ/PNzEx0ZzjvSkKS/0kmvbMtMx6//33jd01bdm/H3v0wOpqvHIFP/sMx49HLy9kKtX606dPIyIi1JNZUKjEPn36MNNAQ9D1gOaMeU1OWMnJyZRG2s7OTpXP/caNG3w+39zcvLmEl9m/H/39cetWvHIFV6/GkhLUOiemLjx+/JjH45mbm+sQzk4H6GuvOTx90zL027t378CBAzMzMz09PZOSkoYPH15eXh4YGCiXy0ePHl1eXr5lyxZj91Fbxo2D2FioqAAAaNUKTE1ZbMvKyqpDhw7l5eVkEck23bp1A4AbN25oeKapCEuhUCxZsmTq1KllZWX+/v6JiYnOzs7Z2dmvvfba1q1b/f39KcnRpk2bqqqqjN1ZbQkKgo0bDdQWxePU/LIN2VaTEFZhYeGYMWPWrVtHi6odO3aYm5vHx8d7e3tfvHixS5cukZGRY8aM8fDwuHv3LkXvbBYMGAClpQZqS5tRxKBtNXZ+VV+Wrl6tx0T9nEuXLqkWVWfOnKHC8PBwirU/ZswYVRI2NhLysEp0NH78MRomod369esBICgoyABtkW+Pg4ODhmd0EZb6svTyZczL072LqpMqLy+v7OxsRCwvLw8ICAAAHo8nkUjU88yoEvL8+eefujdpQAICEADDww3RFjlijB492gBtKRQKemsaoqDrMhWqL0v9/MDREVq3hn794L33YN06+PVXyMiABt1gaVE1bdo0WlQlJCQ4Ozvn5uYOGTJk+/btlpaWMplMKpWqO3CKxeLAwEAAoOidTZ9u3QAAaMbIz4d164C9+GqGnAr5fD6lUr9161a9DzVWrfv34549+Oef+N57+NlnOGwY2to+u6lQ/2NtjZMmzZk9e/bXX3/922+/1TA2KigooGtzdeuOs2fPtm/fHgC6dOlSn2FuXl4eJeTJZupQiE0OHqTLZkTEzEwEQI2zh15UV1ebmJjw+XztDbD0gZJr7Nq1q74HGi2syEikdJYTJvyzxnr0CBMSMDwcg4PRxwft7ZHHU1pZtVJXsJWV1SuvvBIQEBASEkKup/b29n/88QfVoFpUjR07Vj2zbW2mTp0KzcQV7OpVBMCuXRERFQo0N0cAfPyYrebIEDklJYWtBtRYvnw5AKxataq+BxonrJQUtLbGzz9v+MkHDxSxsbHff//9ggULhg8frjLLJywsLLy9vcmcrcaiqsEjPv0T8hgMuRyFQhQKUS5HROzdGwGQvTQab731FgDIZDI2Kj99+vRnn32m+nXHjh2gMYVR44T11lsIgCEhuvSsoKDg7NmzmzdvpvkuPj6eys+ePSsQCKysrA4cOKBlVQMGDADWXPCYpXNnBMC0NETE//wHAXD3brbaWrx4MTxPX8Us33zzDZnlqOwHT506BQB9+/at7yONENb588jjoYUF3r+vVy9pLlM3Svzpp5+uXr2qfQ0ULVK3hDwGZuxYBEByPli+HAGQvcSXP//8MwAwazxT53ySlpbm7u5uZmamShhbm0YIa/RoBMBly/TtK6X0XaZHRVVVVXQPevz4cX17wzIffYQASPfFe/c+HDhw96JFrExViJiQkAAA/fv3Z6rCnJwcMkS2tLTcv38/FWrp/6OtsBISnu31yElEIsHFi7Ehh5G6oQRgkyZN0uXDz6EkKE3fSGvHjvi+fUcEBS1GxP/973+apw89yc/PBwBra2tGajt79iytjFWbdHKq1tL/R1thDR2KAEirt+xsNDVFPh91239cuHABAHr16qXLh5/z6NEjsqtUN6dsgpCL0WuvvYaIRUVFtHFh0EHy999/V40liEjBF+7ruVipa5NeWFhIUdC19P/RSlgnTiAAtm2LdNA6Zw4C4PTpOnb6yZMn5ICqZ/b2efPm9e3bt3PnzobZYOsGmRvY2dnRrzQG3LlzR/+aafwQCARisfjmzZtU2L9/f2jIoEUz5eXlM2bMqLGo0sH/p2FhKZXKqVPTeTz86itExFu3UCRCgQCvX9e58+jo6AgAdYY90Z6qqqoRI0YAgFgs3rp1qz5VsYdSqSSfZnI0HTx4MACcPn1az2pLS0vpiFL99ScnJ9va2rq4uJiYmDQ21AKRk5PTr18/WlRFRUVR4b59+3Tw/2lYWIcOHQKAwYM/oil1+nQEwDlzGtXhmpAgNOwptKSsrIzMaQBg4sSJmk9WjQXZqp87dw4R58yZo/9Bye3bt3v37k1nzpS3FtVuXTt06FAj1IKWGdfi4uJUi6rU1FT8t4H49OnTG3Wm34CwFApFnz59AIDSYqem3ujb95Gpqb5WtvPnzwfmsgFERUWRe66Li0sTvJ+m45WIiAhE3Lx582uvvbaH7i504sQJHDkyi8fje3h4XL9+HZ+/flISOVWrh1oAAIFAUMP9tTZKpZI2gL6+vsXFxai3U3UDwqK8CS4uLhUVFYg4ceJEAFixYkdjm6kBJfNdsGCBnvWoyMzMpDTmQqEwNDS0SZ1vhYaG6nm8QiiV+MUXKBAgAAYH/0GWBbX9A1QoFIqYmBg/Pz9ahgOAg4ODRCJJT0+vs/6srKy1a9fWXlTpNnFrElZ1dTVdP/3888+ImJSURIbVFMNYH44fPw4AI0eO1LOe9PT0d955Jz8/HxErKytDQ0NpFvDx8dEt4yYb0JdTz+OV0lL080MA5PFQIkH64tTpH1Abcn+l2RMAyH8/IiKivsSRe/fuVS2qdA5dqUlYP/30EwB07dqVhtCxY8cydfubnp4OAE5OTnrWM2bMGPoiqiwET548SVdG7du3//333/XtqN7k5+fTvG9jY7N+/XodQuMhYkbGs3tGa2v89ddnhbt2Kbt3fwMAXn31VS2/6nW6v6rvqWssqvRJWVqvsORyOX0baEGQmJhImwUaHvREoVCYmZnxeDw9g6jev3+fJgIejxccHEwRw+7cuTNkyJAahYYnJSVl9uzZZmZmNEjQuzQxMZk8ebJ6dEZtKChAV1d0d0e696qqwpAQBMAuXSrmzw+paKQDUHFxcZ0BbXNycuqbVXWgXmFt3LiRjjHpv2DcuHEAEMrcRVfPnj0B4OLFi3rWQ+GgyB7Q29ub9sPqhUOHDtV/7tYeWtn4+vrS957mnSNHjpw8eVJ9uVM7OqNmrl17Zm+jp1O1OklJSfPmzaNozXRqQyO9yj5AH+oVFm1fFy1aRL/m5+dLJBLaLzAC7QP27t3LSG1xcXF0NtamTZvo6GgqPHPmDBW2bdv2V9UUwhqlpbhlyyFVPktLS8ugoCDV0SWRl5dXIzrj/PmHDx1CLUfVS5fQ1RUB0M4On0/++qIKaBsQEODr68vI4S1qENbOnTsBQCQSqU5KmGXp0qUA8OmnnzJV4cOHDym/A82ANEHUKJSTYRTT5OVhaCja2uLgwVdpzRcaGqo59B4td8Ricc+eT8j7PjgYNcez3b37WaQaBp2q1dHzIqQGmhbvZCUoEom0iTnZWCj69LRp01Qljx49Onr0qD7/PKVSGRYWRsGlPD09abRQL/Ty8tLsGN5Y4uNx0qRnRwAAOHJkdVTUAe3/CQUFj8LCsFevZx/n8XDYMIyMxNqRiJYuffbM3LnsOlUzRQPnWMuWLaMl55EjR5ht+M8//6Q3rSohFwl7e3sNZy3akJSURKb+VlZWkZGRVPjXX39RfnJXV1d7e3svLy8/P7/g4GCpVCqTyRISEtLT07VfUMvlKJPhgAHPXraJCfr5oT5Hs+fO4ezZaGn5rEIbGwwORvXuHDiAIpG+iypD0vCVzpIlS0hbqrULIxQWFtK7V91n7e2lj9AAAASHSURBVNy5k1xNaM07atSoffv2NXbLQxQXF0+ePJmqCgkJuXLlysSJE2k1TfKqk+HDr9rbo5cX+vlhcDBKpSiTYVIS5uWhTPYvb0ovr2cKsLPDFStQLWKoXpSVoUz2bG0+alRNF87m4D7yD1pZN5DNq4mJydGjR5lq+Pbt2+bm5gAglUrV9wQNhhrTnoiICLFYPHLkSNoeisXi4ODg7OzsmzdvxsbGRkRErFmzZv78+b6+vn369GnTpk2/fvm13Y3oz3vv/cubcs0adHfHsDBkySPm8mVMSqrpwtm80EpYSqUyKCiIx+ONHLnxeXof3cnKygoMDCQbagrNWzsSMCUP8vLyqnHWov25V05OjqoVExOTwMDAuw0NLGVleP06nj6NERH42Wf4/vs4fjz27o02NhgSgnv24NSpeP48rl6N7OwBakKedqpGmxfaGvoplcrQ0DMAKBajzkYf6enps2bNorMcoVA4Y8aMDRs2jBw5UnV+6OHh8fXXX6ufwV64cGH+/PmqsxZKHqR5AU4nI3QyKRKJ/P399VmxEerelAZ7x0ZplCkaYfOuVOKCBUjaqv9iqm6ysrKCg4NNTU1p/eTn53fjxg3V3965c6fOSMCq2/gayYPqS6pTUFAgkUjooI9aqXGMpDP0jvHf3pRsY5RGmaJx7l9KJc6b90xbWh7QZWTghx+Wmpqaq0ap27dv1/lk7dv42sfTaWlpX5HB4b95/PixVCqlgY3H4/n6+jZxk+UWT6M9oZVKDAxEALSwwLg4TU9mZ2NwMJqaIgAOHBhWY5TSwL1796RSKR0ZqG5FZDJZnbd+T548kUqlNjY29LCPjw8bScL278edOxERr1zB5csZr74FokuoSIUC33vvmbbqvFbKzMS5c1Ekenal9d57eOuWLu4DquNpEk379u3VkwfJ5fLw8PAOHTrQ3w4aNChOs9L1gBNWY9ExBml1NU6bhgBYI1+E+ijF56Ofn16m8URhYeGGDRtU5kQ8Hm/o0KHz5s2je0CSlAZrJEbYvx9HjMD338fJkzlhaYXuwW2rq3HHjn+dHH788TNJCQTo748MrZv/QT3fWo8ePQCgd+/eLIUqqAE3YjUWHjYYyUojUVEQHQ1DhsCrr8Lhw3DxIgiFsHo1PD9CZ54nT57s27fP1dW1uLh4woQJqqRFrBIVBRUV8O67kJoKe/fCmjUGaLN5w4CwqqshOhr++184cQKWLQN+kwhrymFkmFGBKjwwpyoOghkhGDI8MEezQN+pkIOjTvQdsaKiIDISACA1FVasYKBDHC0Dbk3EwQpC/avYtg0SE6GoCJ67EXBwMCGsmTP/OeDh4CC4qZCDFbhdIQcrcCMWBytwwuJgBU5YHKzACYuDFThhcbACJywOVuCExcEKnLA4WIETFgcrcMLiYAVOWByswAmLgxU4YXGwAicsDlbghMXBCpywOFiBExYHK3DC4mAFTlgcrMAJi4MVOGFxsAInLA5W4ITFwQqcsDhYgRMWBytwwuJgBU5YHKzACYuDFThhcbACJywOVuCExcEKnLA4WOH/AfBqLrP79z+CAAAAAElFTkSuQmCC" alt="Mol"/>

>  <Smiles>  (8) 
Nc1ncc2cc1-c1ccccc1-c1cc(cc3[nH]cnc13)Nc1nc-2c2ccccc2n1

>  <Name>  (8) 
F_0::ULK1_HUMAN_4WNP-BA_alignment_L1F012::KS6A3_HUMAN_4JG7-AA_alignment_L1F001::

>  <MW>  (8) 
427.2

>  <score_inter>  (8) 
-30.4712

>  <best_rmsd>  (8) 
1.03

>  <Lfrag>  (8) 
{72480, 68259, 17901}

>  <SA_score>  (8) 
4.633

>  <QED>  (8) 
0.29

>  <LogP>  (8) 
5.5

>  <clogp>  (8) 
5.54

>  <NAR>  (8) 
6

>  <NCA>  (8) 
0

>  <nrot>  (8) 
0

>  <TPSA>  (8) 
105.4

>  <HBA>  (8) 
6

>  <HBD>  (8) 
3

>  <NRB>  (8) 
0

>  <NHA>  (8) 
33

>  <RoF>  (8) 
1

>  <Frag>  (8) 
0

>  <Lead>  (8) 
0

>  <Drug>  (8) 
0

>  <PKI>  (8) 
0

>  <PAINSA>  (8) 
0

>  <PAINSB>  (8) 
0

>  <PAINSC>  (8) 
0

$$$$

     RDKit          3D

 33 39  0  0  0  0  0  0  0  0999 V2000
    5.7640    9.9700    2.9170 C   0  0  0  0  0  0  0  0  0  0  0  0
    4.3800    9.7690    2.7420 C   0  0  0  0  0  0  0  0  0  0  0  0
    3.5580    9.4780    3.8140 N   0  0  0  0  0  0  0  0  0  0  0  0
    4.1070    9.3790    5.0830 C   0  0  0  0  0  0  0  0  0  0  0  0
    5.4800    9.5620    5.3720 C   0  0  0  0  0  0  0  0  0  0  0  0
    6.2620    9.8590    4.2420 C   0  0  0  0  0  0  0  0  0  0  0  0
    3.8180    9.8590    1.4490 N   0  0  0  0  0  0  0  0  0  0  0  0
    9.9451    9.0517    4.6022 C   0  0  0  0  0  0  0  0  0  0  0  0
   10.4140    7.9013    3.9998 C   0  0  0  0  0  0  0  0  0  0  0  0
    9.8174   10.1700    2.4798 C   0  0  0  0  0  0  0  0  0  0  0  0
    7.3979    9.1232    8.7284 C   0  0  0  0  0  0  0  0  0  0  0  0
    7.4073    9.0538   10.1478 C   0  0  0  0  0  0  0  0  0  0  0  0
    6.2048    9.1015   10.8243 C   0  0  0  0  0  0  0  0  0  0  0  0
    4.9918    9.2360   10.1240 C   0  0  0  0  0  0  0  0  0  0  0  0
    4.9817    9.3114    8.7273 C   0  0  0  0  0  0  0  0  0  0  0  0
    6.2290    9.2567    8.0228 C   0  0  0  0  0  0  0  0  0  0  0  0
    6.3020    9.3169    6.6065 C   0  0  0  0  0  0  0  0  0  0  0  0
    7.4727    9.2696    5.9503 N   0  0  0  0  0  0  0  0  0  0  0  0
    8.6040    9.1410    6.6791 C   0  0  0  0  0  0  0  0  0  0  0  0
    9.8461    9.0530    6.0171 N   0  0  0  0  0  0  0  0  0  0  0  0
   10.5735    7.8788    2.5960 C   0  0  0  0  0  0  0  0  0  0  0  0
   10.9811    6.8965    1.7468 N   0  0  0  0  0  0  0  0  0  0  0  0
   10.9670    7.3836    0.4829 C   0  0  0  0  0  0  0  0  0  0  0  0
   10.5391    8.6642    0.5293 N   0  0  0  0  0  0  0  0  0  0  0  0
   10.2846    8.9934    1.8524 C   0  0  0  0  0  0  0  0  0  0  0  0
    9.6613   10.1955    3.8668 C   0  0  0  0  0  0  0  0  0  0  0  0
    8.5924    9.0611    8.0338 N   0  0  0  0  0  0  0  0  0  0  0  0
    7.1925   11.1676    2.3572 C   0  0  0  0  0  0  0  0  0  0  0  0
    8.5777   11.2396    2.3105 C   0  0  0  0  0  0  0  0  0  0  0  0
    9.2719   11.8319    1.1152 C   0  0  0  0  0  0  0  0  0  0  0  0
    8.5262   12.2979    0.0655 C   0  0  0  0  0  0  0  0  0  0  0  0
    7.0257   12.2236    0.1148 C   0  0  0  0  0  0  0  0  0  0  0  0
    6.3929   11.6813    1.2097 C   0  0  0  0  0  0  0  0  0  0  0  0
  1  2  2  0
  1  6  1  0
  2  3  1  0
  2  7  1  0
  3  4  2  0
  4  5  1  0
  5  6  2  0
  8  9  1  0
  8 20  1  0
  8 26  2  0
  9 21  2  0
 10 25  2  0
 10 26  1  0
 11 12  1  0
 11 16  1  0
 11 27  2  0
 12 13  2  0
 13 14  1  0
 14 15  2  0
 15 16  1  0
 16 17  2  0
 17 18  1  0
 18 19  2  0
 19 20  1  0
 19 27  1  0
 21 22  1  0
 21 25  1  0
 22 23  1  0
 23 24  2  0
 24 25  1  0
 28 29  2  0
 28 33  1  0
 29 30  1  0
 30 31  2  0
 31 32  1  0
 32 33  2  0
 29 10  1  0
 28  1  1  0
 17  5  1  0
M  END
>  <2D_mol>  (9) 
<img data-content="rdkit/molecule" src="data:image/png;base64,iVBORw0KGgoAAAANSUhEUgAAAMgAAADICAIAAAAiOjnJAAAABmJLR0QA/wD/AP+gvaeTAAAgAElEQVR4nO2deVxU1fvHn9lYBhBBUVkEQUVxyQST1NzRXGhRv5hLJG7kEhRffznuVGqNlYVpJVopituIG6mZKCJQfktUUBQ3VsEFQUAUGGDm+f3x6DSxDMPMvTOA9/3yDzjeOefo/cxZn4WHiMDBwTR8Y3eAo2XCCYuDFThhcbACJywOVuCExcEKnLA4WIETFgcrcMLiYAVOWByswAmLgxU4YXGwAicsDlbghMXBCpywOFiBExYHK3DC4mAFTlgcrMAJi4MVOGFxsAInLA5W4ITFwQqcsDhYgRMWBytwwuJgBU5YHKzACYuDFThhcbACJywOVuCExcEKnLA4WIETFgcrcMLiYAVOWBys8KIIKyoKIiMBAFJTYcWKfwp79gSFAlJTYc0aI/auBfKiCKs+vLxg2zZjd6IlIjR2BwzHtm2QmAhFRdC16z+F48ZBdDS8/LLxutVCeYFGrJkzYfNmWLmyZnlQEGzcaIwOtWheIGGpc/QofPEFHD0KADBgAJSWAgAolfD778btVwsCX1QqK3Hp0n+VTJqEALhrl5E61LJ4QUcsRPj8c1i48F+FI0cCAMyeDRcuGKVTLYoXVFhffAH5+ZCY+K/C+fNh7lyoqIBJk+DhQyP1rKXAQy4zhRpVVTBiBCQmwsiRcOIECF+gTTPDvKAjVn2IRCCTgYMDnD4NS5cauzfNGW7EqoNz52DYMKishO3bYcYMY/emecKNWHUwYAB8+y1YWuIvv4SlpKQYuzvNEm7EqpeQkK/Dwj52dXU9f/58mzZtjN2dZgY3YtWLVBrUv3//zMzMd955p7q6Wud6Xsyrbk5Y9WJqanr48GEHB4fTp08vW7assR+Xy+HqVTh4EEpLX8Srbk5YmrC3t9+/f7+JiclXX321d+9eDU/m5ipjY2HzZggJgbFjoXNnsLCAXr1g0iS4fRvGjYPYWKioMFjHjQ+3xmqYTZs2BQUFmZubJyYmenp6yuXy27dvX7t2LSMjIyMj4+rVq5cvX+7UKffKlVbqnxIKwdUVunWD/v2ha1dwcYHNm6Fr13+swVo2nLC0YubMmdu3b7e1tRWLxbm5ubUfGDv22pMnHt26gbs7uLtD9+7g5gYiEQBAVBRUV8OUKTBxInh6wvTp0Lo12NgY+p9gYDhhaUVOTo67u3v79u1zcnJMTEycnJx69OjRs2dPNzc3Nze3Xr16dejQQZt6/vgD3noLXnkFjh0DfotehnB3FlqxePFiuVzu6uoaFxfn4uLC11UUHTuCQAAnTsDKlbB2LbN9bGIY07SimXDs2DEAsLCwyMjI0L+2hAQUiZDHw3379K+s6cIJqwFKSko6duwIAN999x1TdX77LQKgpSVeucJUlU0O46yx5HL5xYsXFyxY0L59e0dHx44dO3bs2NHJyYl+sLKyMnyX6mPhwoU//PCDt7f3H3/8IRAIsrOzXVxcdKsqMRGOHgWpFABg1izYtg1cXeH8eWiZp/pGkfOHH34oEAjq65KZmZmbm5uPj4+/v79EIgkPD4+Ojk5KSioqKjJwP8+dO8fn801MTFJTUxHx119/FYlEa9eu1aGqoiK0tkYA/PFHRMTycuzXDwFw1Cisrma2100CIwjr2LFjPB5PJBLt2rXr2LFjW7ZsWbVqVUBAgI+Pj4eHh1gs1vA1aN26da9evcaNG/cjvR82kcvlPXr0AIDQ0FBEfPz4Mc2JGzZs0K3CXbsQAEUiPHsWETErC9u2xZdfPvPpp+uY63VTwdDCunPnTtu2bQHgm2++qe+ZsrKy9PT0mJiYiIgIqVQaGBjo6+vr5eVlbW2tUpinp+fUqVNZ7erKlSsBoFu3buXl5Yi4YMECAPD29q7WY4T5738RANu3xzt3EBHPnr1rZmbG4/EOHDjAVLebCAYVlkKhGD58OACMHTtWqVRSYWZm5v79+8+dO5eXl6dQKDTXUFhYmJKSsnv3bnofaWlpLHU1LS3N1NSUz+cnJCRgrTlRZ6qqcMQIBMChQ8sqKioQcf369QBgaWl5pWWt5A0qrBUrVgCAo6Pjw4cPVYXh4eHqk52NjY2Xl5evr29gYKBUKo2IiIiJiUlPT68xTsydOxcAFi5cyEY/FQrFwIEDAeCDDz7AWnOinjx8iN7ed3r2fGXGjBlUEhAQAABdu3Y1/CKSPQwnrLi4OIFAwOfzT58+rV5+7NixCRMm9O/f397ensfj1be6EolELi4uhYWF9KnU1FQejycWi1UlDBIWFgYADg4OxcXFiLhq1Sr1OVF/kpOTaSm5efNmRCwrK/Py8gKA0aNH6zPPNikMJKz8/HwHBwcA+OSTTzQ8VllZmZeXl5SUJJPJwsLCJBKJn5/foEGD3NzcBAKBSCRSnytHjRoFAF9++SWzXc3OzqbzjsOHD2OtOZEpdu3aRd+W+Ph4RMzKyrKzswOAlStXMtiKETGEsJRK5RtvvAEAQ4YM0fkbWVFRkZ2drV5y9OhRAHB2dq6qqmKim8+grk6ZMgURFQrFoEGDWJpzQ0JCAKBDhw65ubmIGBMTIxAIeDxejRG9mWIIYa1btw4AbG1tayhDT5RKZffu3QFAJpMxVefOnTupq/fv38dacyKzVFVVDR8+nMfjhYeHU8mUKVM6deoUGxvLeFuGh3Vh/f333yYmJjwe78iRI4xXvmnTJgAYNGgQI7UVFBS0a9cOALZv34615kQ2yM/PP3TokOpXGh23bdvGUnOGhF1hFRcXu7q6AsCiRYvYqP/p06e2trYA8Ndff+lf2/Tp0wFg+PDhdBSiPicagOvXr/N4vFatWj158sQwLbIKu8KaOnUqAPTr108ul7PUxMcffwwA06dP17Oe3377DQDEYvHt27cRMTIyUn1ONACLFi0CgHnz5hmmObZhUVg//vgjHf3duHGDvVays7OFQqFIJLpDh9mNp6ysbOvWrV26dKEzhVmzZoWGhoaEhNjZ2a1Zs6akpITZDteJXC6nWTgpKckAzRkAtoSVmppqbm4OALvYDwvk5+cHAMuXL2/sB+/fvx8aGkpXTCYmJvUdoelwKR4bG/vRRx/R2bo27Nu3DwBeeumlxv4TmiysCOvJkyd0VD137lw26q9BYmIiTVtPnz7V8iMXLlwIDAw0MzNT3Tx+//33Fy5cOH78+NatW0NDQwMCAkaNGuXh4WFhYVGf4ADA2tq6Z8+eY8eO3bZt261bt6jyyspKMq3x8vJSFWpm9OjRALBp0yYd/wuaHqwIa9asWQDQo0cP7d+0nvTv3x8AtmzZovkxhUIRHR3t4+NDsuDz+b6+vjExMZo/pc2luLe3t6Wl5Y4dO+gjSUlJNLdaWVnt3LlTc/05OTkCgcDc3PzRo0fa/5ObOMwLq7KycsyYMfrf1zYKWmv37NlTdbddg5KSkrCwMJWNXqtWrYKDgzMzM/Vst7Cw8PLly9HR0bSFBICAgADa1j1+/HjatGlU6O/vr2GvR1dG/v7+enamScG8sB48eCASiUxMTO7du0cllZWVjBwHaKCystLJyQkATp48WeOvbt26FRwcbGlpSe+4c+fOYWFhpaWljPchIiKC5s1u3bpdunSpRmH37t2Tk5Nrf0qhUDg7OwPAWbLSaimwMhVOmDABntsClJSUODo6snRbrM6aNWsAYPz48aqShIQEPz8/lanqoEGDZDIZq7e8aWlpffr0AQBTU9OwsDAaPtPS0l566SXaBISFhdX4CHlquLu71zfWNlNYEVZcXBwA2NnZkTnAmDFjAOCLL75goy0VhYWFYrGYx+OlpKRERET07t2b9GRqaurv73/58mVWW1dRXl4eHBxMTb/99tv0dVIvnDBhgvpair6E69a1NCNSto4b+vXrBwC//PILPj97dHR0rKysZLaVyspK9S/6nDlzaGCgV+jg4LB27Vp12y+DcfDgQRsbGwBwdnZOTEykwgMHDtQovH//vkgkEgqFd+/eNXwnWYUtYW3fvh0AevXqpVQqlUqlh4cHAOzZs4fZVhYuXPjmm28WFBTQr0uWLLG2thYKhZ6enuHh4UyZT+lGdnY2WQsKhcLQ0FAy+ElPT3/llVcAQCQSbdu2TSqVAsDEiRON2E+WYEtYcrmcvM7prp5O4fv168dgEwcPHuTxeKamphcuXEDEy5cv05Hst99+y2Ar+lBVVRUaGkpu0yNGjKBhiQrNzc0vXbpE1hnHjh0zdk+Zh8UrnU8++QQA3nrrLUR8+vQpBcU7d+4cI5Xn5ORQheQzU1paSi+JJWNlfTh16hR9x9q1a/fbb79RYW5uLq1EnZycWozVqDosCis/P9/MzIzP59Nd4ZIlS4AhY4GqqiqyMBk3bhytsfz9/WnmLSsr079+xnnw4MHrr78OADweLzg4mNaa7777LjBkR98EYde6YebMmQDw4YcfImJubi4tVHNycvSsdunSpfRdp4X5tm3bAMDCwuLatWsMdJodlEplWFiYSCQCgP79+6ekpIjFYj6fn5WVZeyusQK7wrpy5QqPx7OysiILzClTpgDAkiVL9KnzzJkzAoFAIBDQ6u3mzZtkjkfWeU2c+Ph4OsglZ4rXX3/d2D1iC9YtSMmRkNxTz58/DwA2NjY627I9ePDA3t4eAFavXo2IFRUVffv2BYB33nmHyU6zSXFxMZlj2NratqRb5xqwLqzDhw8DQKdOnWiJ+uqrrwKAbg7yCoWCrACGDh1KtZF3cpcuXQxjNcUUSqXSMIfGRoR1YSkUCnd3dwA4ePAgIu7Zs4duMBp0eq7N559/Tgf6eXl5iHjgwAE6WKfjhuZFVFQUAAwePNjYHWELQ3jpkK/L0KFDUe22+NSpU42q5K+//hKJRDweLzo6GhFzcnLI2n3jxo1s9JltSktLTU1NBQKB6nS3hWEIYT1+/JhMl86fP4+I+/bti46ObtSIVVRU1KlTJwBYvHgxqh03jB8/vvne3dK0HhkZaeyOsIKBPKHJOVMVraCx0NWHt7c3nQBJJBI6bmjWX/cNGzYAANsxc4yFgYSVmZkpEAjUjbQahVKp3LBhA4UAjY2N5fP5QqFQdbnbTMnIyAAAa2trxu/mmwKGCwpC9iHBwcH6HI6rjht0C6vX1CDPgLi4OGN3hHkMF4M0Pj7e19e3rKxMoVDY2NjY29s7ODi4ubmp/+Ds7KwhACnt0mNiYoYNG3bq1CkNwSabCxKJ5Msvv/y///u/r776yth9YRiDBrfNyckZMWJEbm6uXC6v75l27do5Ojo6OTk5Ozs7OTnRD1Syfv365cuXt2vX7tKlSxS7prkTHx8/dOjQ7t27p6WlGbsvDGOcqMkPHjzIy8vLzc3Nzs7Oy8vLy8tT/aBBc+bm5nK5/Pjx43Sh2wJQKBTt27cvLCy8efNm165djd0dJmlyKU+Kioru3r177969jIwM9R9u374tFArfeOMNzVm4mh3Tp0/fvXv3t99++9FHHxm7L4xi3CWe9nzwwQegR8TiJsvu3bsBwMfHx9gdYZhmkyjozp07AEABsVsS48aNE4lEZ8+eLSkpMXZfmKSZCYuug1oS1tbWAwcOrKqqiomJMXZfmKTZCIuyBLa8EQsAxo8fDwAU+bLF0OQW73Uil8vNzc1FIlF5ebnOKd2aLGlpaT169LCzs7t3714LOJwjmsdLovCvjo6OLU9VAODh4dGlS5eHDx/+/fffhmkxOjr6xIkTq1atysrKYqmJ5vGeWuoCSwXNhuRuzypKpXL58uVvv/32zJkzV69e3blz51GjRu3YsaO8vJzZhpqHsFrwAovw9fUF9pdZjx8/njhx4ueff87n8ydMmODv729qanrq1KkZM2a4uLgsWrSIyQsAY593aAXZjkokEmN3hC0qKyvJZI09p53r16+T62WbNm1UIcFKSkrCw8M9PT1VevDy8goPD9c/Gk/zEBbZtjdTY1Et+c9//gMAP/zwAxuVR0dHt2rVCgBefvnlOhMQp6amSiQSMsoFgFatWgUGBuqTjKN5CIvCmqmHRG95kHfk4MGDmTXPUiqVUqmUNj1Tp05Vj7GoVCo/+OCDkydPqqx5y8vLZTKZj4+PKqlRjx49pFKpDoFVmoewyMerxUQUrk11dXVQUJC5ubmpqWmHDh2Cg4MZyTJXUlLy5ptvAoBQKJRKpTX+9vTp06QeR0dHiUSiHt/wxo0bEomEAjkDgKmpqZ+fX0xMjPaG4M1DWBTY+MGDB8buCCsUFBRQwimhUEjR/QCAx+MNGzYsMjJS55g5aWlptKhq27Ztna4r9+/fX7NmjZubG7UoEAjGjx9/6NAh1ZApl8tlMtnrr7+uOuVxd3dft26dNl1qBsIqLy+nqDLN129CA8nJyfRq27ZtS77dSUlJgYGBKoNHa2vrwMDAxrq4HTlyRLWo0hxqValUJiQkBAYGqpIm1x4yc3NzpVIp+bO0a9dOmxwwzUBYN2/eBAA3Nzdjd4R59uzZQxFKPT09a+wHy8rKaLmjvl8LCwtrMOJmdXV1aGgoLZKmTZumfeDqoqKi8PDwl19+ucYOUeW2Xl1drUrY0WBtzUBYsbGx8NwtscVQXV0tkUjo9b/77rvqfgDZ2dnqAf6uXbsmkUgomyEAmJmZaVjuFBYWkldZnYsqLTl37tzs2bNV4YBtbGzU9+OtW7cGgAaX881AWBEREfS/b+yOMEZBAc6alc3nC0Ui0ffff1/jb2fNmsXn8318fGQymSoVY0VFRY39Wrdu3aRSqfq6MyUlRTWrNtYfuDbqQ6Z6wBWKSNigi1QzEBaFQ9YzRk3T4dIl7NQJAdDX9486D4oCAgJU+VccHR1XrFihfvKUk5MjlUpVAetNTEx8fX1lMtnu3btpVu3bt6/+8evVuXz5svp8SmG9KLqsBpqBsObNmwcAtb/ZzZE9e1AsRgD09EQNZ+yPHj0KDw+nIN4AwOfzBw0aFB4erpoxq6qqjhw58sYbbwiFQnqGfpgxYwbbkVdXr16tzS1IUxdWcnKyvb29m5vbd999Z+y+6EV1NUokCIAA+O67qKVvJe0QVfl8WrduHRgYqJ6I4O7du1Kp1NbWViwWGya3BeWTevvttzU/1qSFtXv3btUeuFnHKCsoQB8fBEChEHVYUhcXF//www/qN3oDBw785ZdfVIPTypUrAWDFihUM97sukpOTAcDDw0PzY01UWOqbpsmTJ1tYWPB4vKYcCVIDOTno4oIA2KED6hkVgG70KKqvubm5Kq8dnQJMnjyZge42RFlZGZ/PNzEx0ZzjvSkKS/0kmvbMtMx6//33jd01bdm/H3v0wOpqvHIFP/sMx49HLy9kKtX606dPIyIi1JNZUKjEPn36MNNAQ9D1gOaMeU1OWMnJyZRG2s7OTpXP/caNG3w+39zcvLmEl9m/H/39cetWvHIFV6/GkhLUOiemLjx+/JjH45mbm+sQzk4H6GuvOTx90zL027t378CBAzMzMz09PZOSkoYPH15eXh4YGCiXy0ePHl1eXr5lyxZj91Fbxo2D2FioqAAAaNUKTE1ZbMvKyqpDhw7l5eVkEck23bp1A4AbN25oeKapCEuhUCxZsmTq1KllZWX+/v6JiYnOzs7Z2dmvvfba1q1b/f39KcnRpk2bqqqqjN1ZbQkKgo0bDdQWxePU/LIN2VaTEFZhYeGYMWPWrVtHi6odO3aYm5vHx8d7e3tfvHixS5cukZGRY8aM8fDwuHv3LkXvbBYMGAClpQZqS5tRxKBtNXZ+VV+Wrl6tx0T9nEuXLqkWVWfOnKHC8PBwirU/ZswYVRI2NhLysEp0NH78MRomod369esBICgoyABtkW+Pg4ODhmd0EZb6svTyZczL072LqpMqLy+v7OxsRCwvLw8ICAAAHo8nkUjU88yoEvL8+eefujdpQAICEADDww3RFjlijB492gBtKRQKemsaoqDrMhWqL0v9/MDREVq3hn794L33YN06+PVXyMiABt1gaVE1bdo0WlQlJCQ4Ozvn5uYOGTJk+/btlpaWMplMKpWqO3CKxeLAwEAAoOidTZ9u3QAAaMbIz4d164C9+GqGnAr5fD6lUr9161a9DzVWrfv34549+Oef+N57+NlnOGwY2to+u6lQ/2NtjZMmzZk9e/bXX3/922+/1TA2KigooGtzdeuOs2fPtm/fHgC6dOlSn2FuXl4eJeTJZupQiE0OHqTLZkTEzEwEQI2zh15UV1ebmJjw+XztDbD0gZJr7Nq1q74HGi2syEikdJYTJvyzxnr0CBMSMDwcg4PRxwft7ZHHU1pZtVJXsJWV1SuvvBIQEBASEkKup/b29n/88QfVoFpUjR07Vj2zbW2mTp0KzcQV7OpVBMCuXRERFQo0N0cAfPyYrebIEDklJYWtBtRYvnw5AKxataq+BxonrJQUtLbGzz9v+MkHDxSxsbHff//9ggULhg8frjLLJywsLLy9vcmcrcaiqsEjPv0T8hgMuRyFQhQKUS5HROzdGwGQvTQab731FgDIZDI2Kj99+vRnn32m+nXHjh2gMYVR44T11lsIgCEhuvSsoKDg7NmzmzdvpvkuPj6eys+ePSsQCKysrA4cOKBlVQMGDADWXPCYpXNnBMC0NETE//wHAXD3brbaWrx4MTxPX8Us33zzDZnlqOwHT506BQB9+/at7yONENb588jjoYUF3r+vVy9pLlM3Svzpp5+uXr2qfQ0ULVK3hDwGZuxYBEByPli+HAGQvcSXP//8MwAwazxT53ySlpbm7u5uZmamShhbm0YIa/RoBMBly/TtK6X0XaZHRVVVVXQPevz4cX17wzIffYQASPfFe/c+HDhw96JFrExViJiQkAAA/fv3Z6rCnJwcMkS2tLTcv38/FWrp/6OtsBISnu31yElEIsHFi7Ehh5G6oQRgkyZN0uXDz6EkKE3fSGvHjvi+fUcEBS1GxP/973+apw89yc/PBwBra2tGajt79iytjFWbdHKq1tL/R1thDR2KAEirt+xsNDVFPh91239cuHABAHr16qXLh5/z6NEjsqtUN6dsgpCL0WuvvYaIRUVFtHFh0EHy999/V40liEjBF+7ruVipa5NeWFhIUdC19P/RSlgnTiAAtm2LdNA6Zw4C4PTpOnb6yZMn5ICqZ/b2efPm9e3bt3PnzobZYOsGmRvY2dnRrzQG3LlzR/+aafwQCARisfjmzZtU2L9/f2jIoEUz5eXlM2bMqLGo0sH/p2FhKZXKqVPTeTz86itExFu3UCRCgQCvX9e58+jo6AgAdYY90Z6qqqoRI0YAgFgs3rp1qz5VsYdSqSSfZnI0HTx4MACcPn1az2pLS0vpiFL99ScnJ9va2rq4uJiYmDQ21AKRk5PTr18/WlRFRUVR4b59+3Tw/2lYWIcOHQKAwYM/oil1+nQEwDlzGtXhmpAgNOwptKSsrIzMaQBg4sSJmk9WjQXZqp87dw4R58yZo/9Bye3bt3v37k1nzpS3FtVuXTt06FAj1IKWGdfi4uJUi6rU1FT8t4H49OnTG3Wm34CwFApFnz59AIDSYqem3ujb95Gpqb5WtvPnzwfmsgFERUWRe66Li0sTvJ+m45WIiAhE3Lx582uvvbaH7i504sQJHDkyi8fje3h4XL9+HZ+/flISOVWrh1oAAIFAUMP9tTZKpZI2gL6+vsXFxai3U3UDwqK8CS4uLhUVFYg4ceJEAFixYkdjm6kBJfNdsGCBnvWoyMzMpDTmQqEwNDS0SZ1vhYaG6nm8QiiV+MUXKBAgAAYH/0GWBbX9A1QoFIqYmBg/Pz9ahgOAg4ODRCJJT0+vs/6srKy1a9fWXlTpNnFrElZ1dTVdP/3888+ImJSURIbVFMNYH44fPw4AI0eO1LOe9PT0d955Jz8/HxErKytDQ0NpFvDx8dEt4yYb0JdTz+OV0lL080MA5PFQIkH64tTpH1Abcn+l2RMAyH8/IiKivsSRe/fuVS2qdA5dqUlYP/30EwB07dqVhtCxY8cydfubnp4OAE5OTnrWM2bMGPoiqiwET548SVdG7du3//333/XtqN7k5+fTvG9jY7N+/XodQuMhYkbGs3tGa2v89ddnhbt2Kbt3fwMAXn31VS2/6nW6v6rvqWssqvRJWVqvsORyOX0baEGQmJhImwUaHvREoVCYmZnxeDw9g6jev3+fJgIejxccHEwRw+7cuTNkyJAahYYnJSVl9uzZZmZmNEjQuzQxMZk8ebJ6dEZtKChAV1d0d0e696qqwpAQBMAuXSrmzw+paKQDUHFxcZ0BbXNycuqbVXWgXmFt3LiRjjHpv2DcuHEAEMrcRVfPnj0B4OLFi3rWQ+GgyB7Q29ub9sPqhUOHDtV/7tYeWtn4+vrS957mnSNHjpw8eVJ9uVM7OqNmrl17Zm+jp1O1OklJSfPmzaNozXRqQyO9yj5AH+oVFm1fFy1aRL/m5+dLJBLaLzAC7QP27t3LSG1xcXF0NtamTZvo6GgqPHPmDBW2bdv2V9UUwhqlpbhlyyFVPktLS8ugoCDV0SWRl5dXIzrj/PmHDx1CLUfVS5fQ1RUB0M4On0/++qIKaBsQEODr68vI4S1qENbOnTsBQCQSqU5KmGXp0qUA8OmnnzJV4cOHDym/A82ANEHUKJSTYRTT5OVhaCja2uLgwVdpzRcaGqo59B4td8Ricc+eT8j7PjgYNcez3b37WaQaBp2q1dHzIqQGmhbvZCUoEom0iTnZWCj69LRp01Qljx49Onr0qD7/PKVSGRYWRsGlPD09abRQL/Ty8tLsGN5Y4uNx0qRnRwAAOHJkdVTUAe3/CQUFj8LCsFevZx/n8XDYMIyMxNqRiJYuffbM3LnsOlUzRQPnWMuWLaMl55EjR5ht+M8//6Q3rSohFwl7e3sNZy3akJSURKb+VlZWkZGRVPjXX39RfnJXV1d7e3svLy8/P7/g4GCpVCqTyRISEtLT07VfUMvlKJPhgAHPXraJCfr5oT5Hs+fO4ezZaGn5rEIbGwwORvXuHDiAIpG+iypD0vCVzpIlS0hbqrULIxQWFtK7V91n7e2lj9AAAASHSURBVNy5k1xNaM07atSoffv2NXbLQxQXF0+ePJmqCgkJuXLlysSJE2k1TfKqk+HDr9rbo5cX+vlhcDBKpSiTYVIS5uWhTPYvb0ovr2cKsLPDFStQLWKoXpSVoUz2bG0+alRNF87m4D7yD1pZN5DNq4mJydGjR5lq+Pbt2+bm5gAglUrV9wQNhhrTnoiICLFYPHLkSNoeisXi4ODg7OzsmzdvxsbGRkRErFmzZv78+b6+vn369GnTpk2/fvm13Y3oz3vv/cubcs0adHfHsDBkySPm8mVMSqrpwtm80EpYSqUyKCiIx+ONHLnxeXof3cnKygoMDCQbagrNWzsSMCUP8vLyqnHWov25V05OjqoVExOTwMDAuw0NLGVleP06nj6NERH42Wf4/vs4fjz27o02NhgSgnv24NSpeP48rl6N7OwBakKedqpGmxfaGvoplcrQ0DMAKBajzkYf6enps2bNorMcoVA4Y8aMDRs2jBw5UnV+6OHh8fXXX6ufwV64cGH+/PmqsxZKHqR5AU4nI3QyKRKJ/P399VmxEerelAZ7x0ZplCkaYfOuVOKCBUjaqv9iqm6ysrKCg4NNTU1p/eTn53fjxg3V3965c6fOSMCq2/gayYPqS6pTUFAgkUjooI9aqXGMpDP0jvHf3pRsY5RGmaJx7l9KJc6b90xbWh7QZWTghx+Wmpqaq0ap27dv1/lk7dv42sfTaWlpX5HB4b95/PixVCqlgY3H4/n6+jZxk+UWT6M9oZVKDAxEALSwwLg4TU9mZ2NwMJqaIgAOHBhWY5TSwL1796RSKR0ZqG5FZDJZnbd+T548kUqlNjY29LCPjw8bScL278edOxERr1zB5csZr74FokuoSIUC33vvmbbqvFbKzMS5c1Ekenal9d57eOuWLu4DquNpEk379u3VkwfJ5fLw8PAOHTrQ3w4aNChOs9L1gBNWY9ExBml1NU6bhgBYI1+E+ijF56Ofn16m8URhYeGGDRtU5kQ8Hm/o0KHz5s2je0CSlAZrJEbYvx9HjMD338fJkzlhaYXuwW2rq3HHjn+dHH788TNJCQTo748MrZv/QT3fWo8ePQCgd+/eLIUqqAE3YjUWHjYYyUojUVEQHQ1DhsCrr8Lhw3DxIgiFsHo1PD9CZ54nT57s27fP1dW1uLh4woQJqqRFrBIVBRUV8O67kJoKe/fCmjUGaLN5w4CwqqshOhr++184cQKWLQN+kwhrymFkmFGBKjwwpyoOghkhGDI8MEezQN+pkIOjTvQdsaKiIDISACA1FVasYKBDHC0Dbk3EwQpC/avYtg0SE6GoCJ67EXBwMCGsmTP/OeDh4CC4qZCDFbhdIQcrcCMWBytwwuJgBU5YHKzACYuDFThhcbACJywOVuCExcEKnLA4WIETFgcrcMLiYAVOWByswAmLgxU4YXGwAicsDlbghMXBCpywOFiBExYHK3DC4mAFTlgcrMAJi4MVOGFxsAInLA5W4ITFwQqcsDhYgRMWBytwwuJgBU5YHKzACYuDFThhcbACJywOVuCExcEKnLA4WOH/AfBqLrP79z+CAAAAAElFTkSuQmCC" alt="Mol"/>

>  <Smiles>  (9) 
Nc1ncc2cc1-c1ccccc1-c1cc(cc3[nH]cnc13)Nc1nc-2c2ccccc2n1

>  <Name>  (9) 
F_0::ULK1_HUMAN_4WNP-CA_alignment_L1F012#ULK1_HUMAN_4WNP-AA_alignment_L1F012::KS6A3_HUMAN_4JG7-AA_alignment_L1F001::

>  <MW>  (9) 
427.2

>  <score_inter>  (9) 
-30.5008

>  <best_rmsd>  (9) 
1.12

>  <Lfrag>  (9) 
{72480, 68258, 17901}

>  <SA_score>  (9) 
4.633

>  <QED>  (9) 
0.29

>  <LogP>  (9) 
5.5

>  <clogp>  (9) 
5.54

>  <NAR>  (9) 
6

>  <NCA>  (9) 
0

>  <nrot>  (9) 
0

>  <TPSA>  (9) 
105.4

>  <HBA>  (9) 
6

>  <HBD>  (9) 
3

>  <NRB>  (9) 
0

>  <NHA>  (9) 
33

>  <RoF>  (9) 
1

>  <Frag>  (9) 
0

>  <Lead>  (9) 
0

>  <Drug>  (9) 
0

>  <PKI>  (9) 
0

>  <PAINSA>  (9) 
0

>  <PAINSB>  (9) 
0

>  <PAINSC>  (9) 
0

$$$$

     RDKit          3D

 39 45  0  0  0  0  0  0  0  0999 V2000
    5.7640    9.9700    2.9170 C   0  0  0  0  0  0  0  0  0  0  0  0
    4.3800    9.7690    2.7420 C   0  0  0  0  0  0  0  0  0  0  0  0
    3.5580    9.4780    3.8140 N   0  0  0  0  0  0  0  0  0  0  0  0
    4.1070    9.3790    5.0830 C   0  0  0  0  0  0  0  0  0  0  0  0
    5.4800    9.5620    5.3720 C   0  0  0  0  0  0  0  0  0  0  0  0
    6.2620    9.8590    4.2420 C   0  0  0  0  0  0  0  0  0  0  0  0
    3.8180    9.8590    1.4490 N   0  0  0  0  0  0  0  0  0  0  0  0
    8.9326    9.6566    0.9380 C   0  0  0  0  0  0  0  0  0  0  0  0
    7.8758    9.7325    0.0735 C   0  0  0  0  0  0  0  0  0  0  0  0
   10.2349    9.5719    0.4575 C   0  0  0  0  0  0  0  0  0  0  0  0
    8.0680    9.7239   -1.3005 C   0  0  0  0  0  0  0  0  0  0  0  0
   10.4425    9.5718   -0.9222 C   0  0  0  0  0  0  0  0  0  0  0  0
    9.3625    9.6435   -1.7988 C   0  0  0  0  0  0  0  0  0  0  0  0
    8.4520    9.6811    2.1895 N   0  0  0  0  0  0  0  0  0  0  0  0
    7.0974    9.7740    2.0830 C   0  0  0  0  0  0  0  0  0  0  0  0
    6.7397    9.8015    0.7766 N   0  0  0  0  0  0  0  0  0  0  0  0
    9.3068    9.6193    3.4054 C   0  0  0  0  0  0  0  0  0  0  0  0
   10.0274    8.4610    3.7208 C   0  0  0  0  0  0  0  0  0  0  0  0
    9.4134   10.7200    4.2376 C   0  0  0  0  0  0  0  0  0  0  0  0
   10.8347    8.3850    4.8600 C   0  0  0  0  0  0  0  0  0  0  0  0
   10.2196   10.6580    5.3608 C   0  0  0  0  0  0  0  0  0  0  0  0
   10.9253    9.5084    5.6712 C   0  0  0  0  0  0  0  0  0  0  0  0
   11.5540    7.1785    5.1510 N   0  0  0  0  0  0  0  0  0  0  0  0
   12.3441    6.8177    6.2431 C   0  0  0  0  0  0  0  0  0  0  0  0
   13.0062    5.4379    6.2494 C   0  0  0  0  0  0  0  0  0  0  0  0
   12.5645    7.5833    7.1540 O   0  0  0  0  0  0  0  0  0  0  0  0
   12.5103    4.4023    7.2539 C   0  0  0  0  0  0  0  0  0  0  0  0
    7.2299    9.8387    7.8373 C   0  0  0  0  0  0  0  0  0  0  0  0
    7.0824    9.6119    9.1922 C   0  0  0  0  0  0  0  0  0  0  0  0
    8.1912    9.8298   10.0402 C   0  0  0  0  0  0  0  0  0  0  0  0
    9.4395   10.2810    9.5100 C   0  0  0  0  0  0  0  0  0  0  0  0
    9.5292   10.4968    8.0996 C   0  0  0  0  0  0  0  0  0  0  0  0
    8.4475   10.2835    7.2740 N   0  0  0  0  0  0  0  0  0  0  0  0
    6.0175    9.5684    7.1742 C   0  0  0  0  0  0  0  0  0  0  0  0
    5.1592    9.1638    8.2269 C   0  0  0  0  0  0  0  0  0  0  0  0
    5.8101    9.1889    9.4604 N   0  0  0  0  0  0  0  0  0  0  0  0
    5.2343    8.8334   10.7748 C   0  0  0  0  0  0  0  0  0  0  0  0
   10.7595   10.9378    7.5633 O   0  0  0  0  0  0  0  0  0  0  0  0
   10.6629   11.4417    6.2265 C   0  0  0  0  0  0  0  0  0  0  0  0
  1  2  2  0
  1  6  1  0
  2  3  1  0
  2  7  1  0
  3  4  2  0
  4  5  1  0
  5  6  2  0
  8  9  2  0
  8 10  1  0
  8 14  1  0
  9 11  1  0
  9 16  1  0
 10 12  2  0
 11 13  2  0
 12 13  1  0
 14 15  1  0
 14 17  1  0
 15 16  2  0
 17 18  2  0
 17 19  1  0
 18 20  1  0
 19 21  2  0
 20 22  2  0
 20 23  1  0
 21 22  1  0
 23 24  1  0
 24 25  1  0
 24 26  2  0
 25 27  1  0
 28 29  2  0
 28 33  1  0
 28 34  1  0
 29 30  1  0
 29 36  1  0
 30 31  2  0
 31 32  1  0
 32 33  2  0
 32 38  1  0
 34 35  2  0
 35 36  1  0
 36 37  1  0
 38 39  1  0
 34  5  1  0
 39 21  1  0
 15  1  1  0
M  END
>  <2D_mol>  (10) 
<img data-content="rdkit/molecule" src="data:image/png;base64,iVBORw0KGgoAAAANSUhEUgAAAMgAAADICAIAAAAiOjnJAAAABmJLR0QA/wD/AP+gvaeTAAAgAElEQVR4nO2deVRT1/bHdxLCLMokCiiCUAXHaoUqVHGoI6LockBEHBC1ImrbV2i15j1/9oEz1lZB64CV1mIVEO2Erb5Sx6JQjaDIIFMAISBDmDLs3x+H5lGnJiGXG3zns1isEO7Z2YFv7j33nD1wEBEoFG3DZdsByqsJFRaFEaiwKIxAhUVhBCosCiNQYVEYgQqLwghUWBRGoMKiMAIVFoURqLAojECFRWEEKiwKI1BhURiBCovCCFRYFEagwqIwAhUWhRGosCiMQIVFYQQqLAojUGFRGIEKi8IIVFgURqDCojACFRaFEaiwKIxAhUVhBCosCiNQYVEYgQqLwghUWBRGoMKiMAIVFoURqLAojECFRWEEKiwKI1BhURiBCovCCFRYFEagwqIwAhUWa0ilUoVCwbYXTKHHtgP/o/z444+ZmZkRERHm5uZOTk69e/e2tbUl38mPffv27datG9tuag6H9tLpfIqLi4cPH15XVyeTyV5ymJWVla2tbZ8+fWxtbe3s7Pr06RMQEGBgYNBpfnYEesbqbBQKRVBQUHV19bRp0xITE8VicVlZmUgkKisry8/PJw9EIlFhYWFVVVVVVdWdO3fIQC6Xm5WVtXnz5h49erD7FlThFRdWVBS0tIBAAJs3g6kpBAeDlRVEREBUFGsubd269dKlSzY2NseOHTMwMEDEixcv2travvbaa97e3n369DEyMgIARKyoqBCJRKWlpcXFxWVlZSdOnNi9e7eNjc0//vEP1rxXmVdcWAAglYJI1PY4NhZMTEAqZc2ZtLS0bdu2cbnc+Ph4GxsbABAKhREREe2PMTc3Jxe+3r179+nTx87Obs6cOb169RozZsz06dP37du3YcMGPp/P0jtQGXyliYzE4mL8+GPctAkjI7GyEhExPJwdZ6qrqx0cHABg06ZNyifv3bv33nvv+fv7e3l5OTo6PncKdfPmTURUKBSurq4AcOrUKXbegDq8ymesI0cgLw9MTcHGBgoKwNT0v7+6dg1u3gR/f+jZs/P8Wb58eWFhobu7u0AgUD7p5ua2a9eu9oc9fvxYJBKVlJSUlpaKRKKioiJHR0cA4HA469evX7169a5duxYsWNB5fmsG28pmCrEYu3VDABQKn3/Avn3Y2Nh5/nz22WcA0KNHj4KCAo2NNDY2WllZAcCVK1e05xojvLILpPv2QX09TJ8OgwY957fR0aCvD62tneSMUCgkM+6DBw/269dPYztGRkarVq0CgL1792rLN6ZgW9mMUFuL5uYIgGlpbLuC2NTUNGTIEAAICQnpuLXy8nJDQ0Mej5eXl9dxa8zxagrrk08QACdMYNsPREQMDg4GADc3N4lEohWDS5YsAYCNGzdqxRpDvILCkkiwZ08EwJ9/ZtsVxNOnTwOAoaFhZmamtmzeuXOHw+F069btyZMn2rKpdV5BYR06lGFlJR89mm0/EIuKiiwsLADgwIED2rU8fvx4ANizZ492zWqRV22vsKWlxcnJ6cmT1sTEa5MnO3fa67a2tpaXl5eUlJSVlZFlApFI9NtvvxUUFPj5+Z09e1a7L5eSkuLr6+vg4JCbm6unp5NrRmwrW8scOHAAAIYPH65QKLRrOTIS//lPRMSVK/HQIRQIMDgYZ8zAYcPQxgY9PEqf/dvq6+vz+fzff/+dWCgrK9OWMwqFYuDAgQBw+vRpbdnULq+UsFpbW8la4pkzZ7RuPDISN23C0lL09kaAp7+GDGmws7Pz8PCYNWtWaGjotm3bjh8/Pm3aNAAIDQ1FxBUrVujp6WlxpvX5558DwJgxY7RlULu8UsI6evQoALi6usrlcq0bV+4OBQTgsmW4ZQseOIDnzuHvv6NIhM99QaFQyOFwjI2Nq6qq1q9fDwBLly7Vlj8SicTS0hIArl27pi2bWuTVEZZMJhswYAAAnDx5kgn7kZFYU4OffYbvvafGqMmTJwNAVFRUQUEBj8czMDAQiUQdcWP//v0XL14kj6dNm+bg4JCmC4t1z9CVJu91dVBdDVVVIBZDXd1PFRU51dXVYrGYfC8sLMzOzra1tS0sLOTxeNp96YYGGD8evLxA3RXvH374Ydq0aXZ2dgUFBQsXLjx79uzHH3+8detWzdy4cuWKt7c3ADx48KCxsdHd3b2pqSktLc3Ly0szgwzCtrKfj3Km/NFH6OaGNjbI5z81p1n97Huxtrbm8/lJSUla9+fSJQTAUaM0GTt06FAAiI+PT0tLI042arRJWVNTQ7aDIiIimpqaiNng4GBNfGIenbxTBYA/46g4HCgpgbo6AIBu3cDSsu3L1XX02LE8S0tLCwsL8t3CwiIuLi4mJmbu3LlHjhwJCgrSojM3bgAAeHhASwsggqGhGmNDQ0NDQkL27NmTnp7u4eFx48aNkydPrly5Ul0f1qxZ8+jRo1GjRv3rX/9at27dnTt3XFxcdHfTkG1lP5/2cVQ5OVhWhq2tKg2MiooCAA6Hs3//fi364+eHAPjll5iUhHw+hoaqMba5uZnE9KWlpX311VcAMGDAAHVXQ2JiYgDA1NQ0Jyfn22+/BQADA4OMjAz13kYnoovCystDHx8UidSeKWdkZEil0u3btxNt7dq1S1su2dkhAObkYEQEAuDmzeoN37JlCwDMmTNHKpX27dsXAL7//nvVhwuFQmNjYwCIj49XruZ/9tln6jnRueiisIKDEQDXrVNv1NWrV01NTX18fJqamg4ePMjlcgEgXBvRosXFCIAWFqhQ4PjxCIApKepZqKioMDQ05HK5ubm5RPeTJ09WcWxTU9OwYcMAYPny5VKp1NPTEwBmzJih9RVg7aJzwioqQn195PHwwQP1Bqanp5MguPHjx9fX18fHx5O9jtDQ0A7+D86cUQDglCkol6OZGQJgebnaRpYtWwYA69evr6mpMTU1BYA//vhDlYGrV68GABcXl7q6uk2bNgGAvb19VVWV2h50LjonrNBQBMCAAGxpwbt31Rt77949W1tbAPDy8qqtrU1OTiYh5KtWrerIkml4eISj49Rdu1KzssSDBjU4O2si07t375KQhJqamtDQ0LffflsVYZFNRgMDg9u3b1++fJnH43G53J91IWzj79AtYZWXo5ERcjh49y4eOoQcDn7wgXoW8vPzya7OyJEjKysrv/vuO5JN5e/vL5VKNfNq7NixAHDhwoUjR44AwMKFizSzM2nSJADYuXOnTCZT5XiFQuHu7g4A+/btE4vFZHImEAg0e/VORreE9f77CIBz56JMhi4uCIDffKO2kcLCQhcXFwBwdXUtLS39z3/+Y2ZmBgAzZ85sampS15pMJjM1NeVwOJWVlSEhIdCBYJULFy6QC1mrire4iHV1dXv37pXL5b6+vgDw1ltvqShK1tEhYYnFYnf3qxwO3rqFcXEIgAMHPn8P7m8pLy8n0cCOjo55eXm///472VYj0y+1TGVmZgKAs7MzIpJJtMaJDAqFwsnJCQC8vb0//PDD/fv3Jycn37x5UyQSvfxKHR0dDQDm5uaPHj3S7KU7Hx0S1scffwwAK1Zskstx4EAEwLg4za1VV1d7eHgAQN++fXNycoRCIZl+ubu7X7lypbi4WMXl79jYWAAICAiQSCR6enp8Pl+zdXNEvH79upmZWc8XZJyZm5uPHDnSx8cnJCREIBDExsampqYKhcJr164ZGhoCQGJiomavywq6svJeV1dHEqSWLZt25sxpPn/ftGmfLFo0TmOD5ubmP/7444wZM65cuTJu3LhLly75+/vv27cvKyuL3LEDgKGhoflfISVf2j9D9mE8PDwaGhqCg4Pr6urIpE1dzp075+/v39jY+MYbbyxYsKC8vJykz5eUlIhEosePH9fU1Ny6devZgRwOBxHfeeed2bNna/zXYAG2ld3GJ598AgATJ05ExBEjRgBAbGxsx83W1ta+/vrrrq6uyjBLBweHoUOH2tnZGaqzLxMVFdURN44ePUocWLZs2XPvIZqbm/Pz89PS0r7++uvdu3dv2LBh/vz5np6effv2tbe3P3HihAazQ3bRieiGxsZGR0fHx48f//LLLw0NDb6+vvb29rm5uR0p2VNcXPzVV18dPHiwsLAQAPT19SdPnrxkyRI/Pz+lyCQSSVU7xH9SVVVVWVmpfCCTyRQKxYQJE6Kjo8nUTS22b99OqjOEh4dHsViNpJNhW9mIiLt37waAN998ExHHjBkDAPv27dPMVHNzc0JCwqRJkzgcDnmDAwYMiIqKqqio0MygXC6Pi4sjEyMulxsYGPj48WMVx0qluHat9LXX5unp6R0+fFgzB7ooOiGsQYMGAcCFCxckEklQUJCdnZ0GKXhZWVnh4eFk8R0ADA0N582bl5qaqpWtj+rq6vXr15MaLxYWFocPJ/ztophEgjNnIgD26ydNSVFjZ/DVQCeEtXbtWg6Hc+7cOfLj39525eTktP/x0KFDZCGRMGrUqJiYmNraWq37+eDBgxkzZgDAsGGXBwzA77574ZHV1ejlhQBobq4T2didj04Ia8+ePQDQs2dPVS5YiYmJfD5/+/btiCiRSObOnUsm+927dw8JCbl9+zbT3n7//U1n57Z4Qz8/fDbT/dGjtuUSBwfMzmbaHR1FJ4Qll8vHjRsHAAsXLnz5kT///DOZ0W/btq2lpWXq1KkA4OzsfPLkyc68b2ptxejotg1pfX0MC0Pl+bGkBG1tEQCHDsXS0k7zSOfQCWEhYn5+PikS/M2LN3GuX79O4gLWrVsnl8tJjShra+v79+93pqtKRCJcuhS5XATA5cvbnlQoMCgIvb1Rh9PfOwNdERYiHjx4EACsrKyem9h59+5dEuC2ZMkSuVxOtu26d+9+69atzne1PTdv4rhx+P77bUH6mzZhSws2N7PrFPvokLAUCgXJ8Jw5c+ZTv8rNze3duzcAzJo1SyqVfvDBBwBgZGT066+/suLqsyjTWdtVgfyfRoeEhYilpaXm5uYAcPz48fZPkkiYCRMmNDU1RUZGAgCfz79w4QKLrj5F+yB9CuqasBDx+PHj5BpXWFiIiDU1NcOHDwcAd3f3+vr6Y8eOcTgcLpf79ddfs+3pX1Cms65ejYsWYVER2w6xjc4JCxHnzp0LABMnTmxoaCAbxoMHDxaLxWfPnuXxeBwORyvbiAwRFIQA+PbbqNsh6Yyji8J6/Pgx2ULZtWvXqFGjnJycRCJRamoqWWjo4H4w0zx+jDY2CICff862K6yii8JCxMTERAAwMTHJzMx89OjRtWvXTExMACAiIoJt1/6epCQEQGNj/OsGwf8WOiosRFy4cCEAeHp6ZmZmkhl9UFCQjuc8KVm0CAFwzBjsIoHE2kd3hVVTU2Nvbw8AZOHUz8+vq4R7I6JY3Lb+vn+/hlEVXR3dFRYipqSkcLlcfX39qVOntrS0sO2Oely4oPD2jjAxMbl37x7bvrCATjcQcHZ2VigUpqamp0+f1tfXZ9sd9Zg+nePsXCWRSBYvXixlsS8US+i0sJKSkgBg1qxZpu374HQdoqOj+/fvn5GR8T8UOPonOi2s5ORkAJg1axbbjmiIiYnJ4cOHORzO1q1b09PT2Xanc2H7WvxCysvLuVyukZGRtho6sMW6desAwM3NrcslRHQE3T1jJSUlKRSKKVOmkAo+XZeoqCgXF5eysrJ+/fqtWrUqJSWlpaWFbaeYh21lvxAS6XDs2DG2HdECJERWSbdu3ebOnXvs2DHV8zK6HDqR/vUsDQ0N1tbWUqm0rKzM2tqabXc6SkZGxogRI1xcXFasWJGSknL16lXyZ+dyua+//rqPj8/MmTNHjBihzCx6FWBb2c8nISEBAMaOHcu2I9qhoaGBw+EYGBiIxWJErKioiIuLmzdvXvu7XQcHh5CQkHPnzjW/ElGCOiqsgIAAANi9ezfbjmgNOzs7oh4nJ6ewsLDU1NTW1laJRJKUlBQcHEzCGAmmpqZz5szp6nMAXRRWa2sr2RzMeYV2cUm/rvanKEtLy8WLF3/zzTekO5xQKIyKivL09CQXxMGDB5NMpC6KLgorNTUVAIYMGcK2I9qEVHyMjo5OT08XCAQjR45UKozH43l6ekZFRWVlZSFicXHxp59+Su6FSf/6rkhnCKuoqEitSo2hoaEAsFnd0sS6DSkjsK5dyd6cnJzdu3ePHz++fV+4bdu2kd+SuH4/Pz+W/O0ozArryZMnO3bsMDEx0dfXd3NzmzdvnkAgSEhIEAqFL5Ea6b+g7Mb2apCSkgIAU6ZMefZXDQ0N586dCwkJsbGx+eWXX8iT5eXlRkZGHA7nrrqVWHUDZoVFaqk9d4XT2Nj4jTfeCAoK2r59+/nz5/Pz80msFakRZWdn11VCr1TkwYMHAODo6PiSY6RSafvQoLVr1wLA4sWLmfdO+zC4jlVVVeXk5FRfX3/16tVBgwZlZ2cLhcKsrCzyvaSk5KnjTU1NXV1dpVJpZmbm2rVrSR22VwaZTGZsbCyXyyUSiYqluYqLi52dneVyeXZ2Nqmq2pVgTrPvvvsu/JkkKJfLt2/fnpKSojwz1dbWpqenx8XFhYeH+/j4ODk5KZcHXVxcTpw4wZxjbPHaa68BgFqXNlIdPiQkhDmvGIIpYZWWlpIpAun3kpeXp5Tyi+Zb1dXVaWlppHDokSNHGHKMRXx8fEDN7q8PHz4kXQ5LSkqYc4wJmBLWqlWroF2Rj6Kioo0bN06ePJmsEz5Ft27d3N3dSVoz6eXXJZIm1IWcwiMjI9UaNX/+fADYuHEjQ14xBCPCys2Vu7tv1tPTe265jidPnjz3Ikha0J46dQoA5syZw4Rj7EI6eC1X1g9RjczMTNL/t2vtWDMirMWLEQDff79SxePFYvGvv/5K6q3dvn0bAAYPHsyEY+zyyy+/AICXl5e6A0m1t661sKd9YQmFyOWivj7m52syXLlf24VyclSE3Aj37NlT3YHXr18HgO7du9fU1DDhGBNoP9Dv449BoYDVq8HRUZPhJiYmtra2LS0txcXF2naNZZqamoyNjUlHHbXw8PDw9vaura0llZ66BFoW1q1bkJQEJibw4YeaGyG35WRFsauDiKGhoWfPnlUoFMnJyY2NjaSRorqQhnJ79uyRSCTa9pEZtHsCnDwZAfDDDztkhNxRfvrpp1pyik1u3LgBAA4ODgqF4q233gKA06dPa2Zq9OjRABAQEJCSknLt2rWcnBxdvjJqs+VJZSVkZ0OPHvD++x2yQ85YDx8+1I5brKJMNKqurr569aqBgcGUKVNUH37+/HmRSLRy5UoOhzN+/PicnJz4+Pj4+HjlAXp6epaWlv37F/N4fCsrsLSEnj3b+rHfvw+GhiAQwObNYGoKwcFgZQUREdA5qWjaFJa1NeTkwJ07YGHRITtEWDk5Odpxi1WUwkpOTpbL5VOnTiUVA1ShsrIyODi4oqLCysrKy8vr8OHDYrH4zTfftLS0JH00Kisra2trKyoqamr4ra1PD1++HHr3BpGo7cfYWDAxgU7LnO2osOrr4eFDSEoCHg8EAti2DbZt66hPr4yw8vLy7t2716NHj7feemvfvn2gZo7k2rVrKyoqJkyYMHv27Pnz51dWVk6cODE1NbV9aLxUKhWLq8ViEIuhqgqqqqCyEsiPFhawejXExLQduWpV2xmrc1BDWFKpND8/PzfXMTtb/+FDyMmBnJy2D8SCBeDs/N8PRwdxcnLi8/mFhYXNzc1qtVLSNUgxppkzZ0ql0osXL3K5XLKrowpffvnl6dOnzczMjh49euLEiTNnznTv3v3o0aNPJVzw+fxevWx69XqOhagoMDUFGxsoKAAW6hO8aPIll8svXrx44MCBjRs3Tp8+3dnZmcSjDRx4i9TOJ1+GhjhkCPr7/7cCp1SqhUrU5KQlFAo7aohVvLy8AODbb78lChs9erSKA0tKSkhw9rFjx5SPNduYv30bR4zARRp2G9acFwqLVONoL0Eej+fk5BQSciksDD//HH/6CR89auuAqqzAuXEjzpmDr7+OYnGH3NJgv1bXqKioIPvHdXV1S5cuBZVrESqrR/v6+pKUXQCYNWuWZm4UFaG+PvJ4nV0F7mXLDStWrAgODt6+fXtiYmJWVpYqhYTKy5G0A3nzTexIMxvN9mt1CtKZfMaMGTKZjLSOylat/wkJRCP17snMzNraury8XGNPli1DAOzk0Bvtb+kUF6OTEwLg6NFYV6eJhbS0tGHDhllZWT1b8L0LQdqDHzp06PLlywDg4uKiyqi8vDxyoUhISMjNzSWPv/322454kpuLPB7y+VhY2BEz6sHIJnRhITo6IgB6eqJavb0vXbpEmuqQKy8AnDp1igkPmUYikRgbG3O53LKyso0bNwJAeHj4346Sy+VkETUwMFAqlZLQtKVLl3bcn/nzEQA7M/SGqXisvDy0t0cAXLCgVpXu3GlpaRMnTiSSMjMzCw8PJ/UOLC0tn9sBRcepqanZsmUL0QSJKiZp9S+H1Li3t7evqanZtm0bANjZ2VVXV3fcn8xM5HDQ2Bg7LfSGwdDknBz09Gzo1WvYpEmTXqKt9pKysLAQCAQ1NTUKheIlHVC6EHfu3AEAGxsbVRLg5HL5jh07fvrpp4yMDH19fQ6H88MPP2jLk8DAorFj1wgE/6ctgy+H2SydBw8e2NraAsDkyZOfrQ6VlpY2YcIEIilLS0siqYqKivDwcF9fX2zXAaXr5puTgNiVK1eqPqS5uXno0KHw1yTEjtPJsTeMJ6zev3+/V69eADB16lRluYtnJfXkyZOSkpJ169aRFVEul0uiT0+cOEH+HMXFXa/88JMnTzw8PMiSpqGhoZOTk6enp4+PT2BgYFhYmEAgiI6OTkhISEtLEwqFpaWlpME9SVXt379/vVrzUxUgaf7//ve/tWv2uXRGJnR2draNjQ0AzJ49+9KlS+TttZcUOUsZGRkBAIfD8fHxad8szt9/1bhx9ydN6mJNRBobG8eOHQt/lhNXBS6Xa2VlxefzeTweCdTWLqR2gaWlpdYl+yydVLshIyPDot3WtLW1dVRUVH19fXl5uVJSZMfj2d67yiYiBw50jrNaoLW1lcQT29vbFxQUIGJjY2NeXl5aWtq5c+fi4uKio6MFAkFYWNi8efM8PT3d3Nx69+5NboTXrFkTExPDkGNjxowBgOjoaIbsK+m8oiDp6emkEsaaNWvq6+uLiorCwsKUF77nSkoJaSJiYtI1mogoFAqy1G5lZUXqfKiITCYrLy9nbg5UVlZGVtd69ep1+fLl+/fvV1ZWMpRx3qnVZgQCAfyZTUAqYHG5XH9/f1VK7Pv7d5kmIhs2bCCLJunp6Wz78hfIRpmVlVX7vGoul2ttbT1w4EBPT89Zs2YtX778gw8+2Llz59GjR5OTk3/77bf79++L1d+h61Rh1dfXk7Ze3333XVZW1qJFi1T/QNfUtC2M7drFqI8d5aOPPgIAIyOjy5cvs+3LXzh8+DAA9OjRIz8/f/bs2ba2ti4uLpaWlqpM/gYNGqTuwkdn1yDdu3fvu+++O3To0IyMDHWjvy9cAB8fGDkSbtwAHo8hBzvE/v37w8LC+Hx+YmIimWPpCI8ePRo2bFhdXd3XX3/t4eExbNiw+vr65ORkX19fuVwu/hMSP1hVVVVZWal8srKysqysTCKR3LlzZ/Dgwaq+JDMfjxfS1NTUt29fANCsRWpCAupssfS4uDgOh8PhcHRt1U0ul3t7ewOAn5+fXC4nm2bKJHVVIBXLAgICVB/CQkW/L774AgBcXFxaW1s1GB4Z+d9+8bpDYmIiiVfbu3cv2748zfH9+wGgV69elZWVO3fuBIDevXtXVVWpbqGoqEhfX5/H46levJMFYclkMldXVwDQrANv+37xOrKLePHiRdL99ZNPPmHbl2fIylKYm58ZNy4lJSUrK4us7Jw/f15dM8uXLwd1thDYqUF6+vRpALC1tdWgnYmyX/yGDWhmhj4+WFDAgIsqc/36dRLcot0dGO0glaK7OwJgcDC2tq6cMkUtcbQnNzeXx+ORkHFVjmdHWAqFgsSE7NixQ92xymjVWbPQyKhtfWvrVlQhhEL73L17lyz8LlmyRBdLEP7znwiA/fphbS0KBIpu3U74+tZpFiWHuGDBAgDYsGGDKgezVjX5xx9/BABzc/OOhIUUF2NgIHI4CID29hgX13nbPllZWeHh4UOGDAGAuXPn6mKlidu3kc9HLhcvXcJbt9oed2AR5I8//iB1byoq/n7fls1y3GQfuiNFVB4+RKkUL1/G4cPbkjtWrEj+448/tOjkU9TW1sbGxrq7u5N7ai6Xu3fvXl3sJdHcjEOGtEX3NTfjoEGkAFAHrc6cORMAPvroo789kk1h3bhxg8PhmJiYaBbQ3diI/frhgAH43Xcok2FMDI4eXcvl6nG53MDAQFU+VWrRfOXKsmXLTExMiKTMzc3XrVvHqIg7RHo6mpvjwIHY2IgbNiAAurp2fLpAYm/MzMz+dt+J5QYCJIEzLCxMg7H37mH//m0nKj8/zMvDmpqa8PBwcoNmbm4eFRWlhU7S1dUYG4vDhiHAKDc3ABg5cmRsbGwX6KJYXIx372JaGnK5qKeHWupFQK4zf3v/y7KwhEIhj8fT19fPy8vTYHhzM0ZGYrduCIBjxz7atGlTQ0NDdnb21KlTyXll0KBBMTExmpTQkMvxhx9w3jzU128Tr63tjR07cnNzNfCTTeLj0cQE//Uvbdm7ePEiqBB7w37Lk8DAQAAICgrS2IJIhMuWye3sPADAzs7u5MmTCoUiNTWVLPG3r3qqp6dnY2Pj5ub2x7Jl6OeHK1fiRx/h7t14/DieP485OZidjZs24c6dOG5cm5709NDXF5OTUSrV3ptmGOW7iI9HRMzP167zJPbm5UvB7AuroKDAwMCAx+N1MO/5xo0bZAkDADw9PSMjI0l40+DBgz08PJydnc3MzJQKKx49GtsndJOvtWvxvffa/gfTp2OfPhge3qk5U9pC+S7WrmXC/Llz5wDA3t7+JXct7Cq8VQAAAALbSURBVAsL/9yKat83JikpadGiRT/99JNaTXgUCkVCQkKfPn369+8PABwOJzw8vL2F1tbWsrIyoVBYn5aGZ85gTAxu24YbN+KSJTh9Oh46hO++2/YvWbOmi0Wstkf5Lt55hwnzCoVixIgRAHDo0KEXHaMTwnr8+DGJ31XmSE2fPp2cWvr27btlyxbVZ2ClpaVvvPEGAJiammqSoX/vHkZEYFQUfvml2mN1B+bfxalTp3r06LF///4XHaATwsI/w5iGDBlCzlIlJSVRUVHOzs7Kixe5F3v5hPHatWuko6STk1MX7W3UVZDJZLUvraGgK8IiKwVkVmRnZxceHk7uv9LT00NCQpTlSczMzAIDA1NTU5/dP4mPjyc7rGPHjtX6IhZFXXRFWIhYWVm5detWMj0iMyRvb+8TJ05IJJK6urovvvjC09NTeQJrfxKWyWTh4eHk+ZCQEM2icSjaRYeEpeQlZ6kHDx4IBAJHR8eioiJysFgsfvvttwHAwMDgiy++YNdzihJdFBahtrY2Li5u0qRJyhp2AwYMEAgEjx49Ul4H79+/P3DgQACwtrbWtRjz/3E6O+ZdA3Jycr766qvjx48XFhYCAJfLnTBhQkhIiIGBwZIlS2pra4cPH56UlOTg4MC2p5R2sK1sVZHJZOfPn587d67+n/U0yZ5gQECAKtVsKJ1MFzhjPUVVVVV8fPyxY8eWLFkik8lIpQOKrtH1hEXpEmi/SROFAlRYFIagwqIwAhUWhRGosCiMQIVFYQQqLAojUGFRGIEKi8IIVFgURqDCojACFRaFEaiwKIxAhUVhBCosCiNQYVEYgQqLwghUWBRGoMKiMAIVFoURqLAojECFRWEEKiwKI1BhURiBCovCCFRYFEagwqIwAhUWhRGosCiMQIVFYQQqLAojUGFRGIEKi8IIVFgURqDCojACFRaFEaiwKIxAhUVhBCosCiNQYVEYgQqLwghUWBRG+H8qQg5Mn7+ULwAAAABJRU5ErkJggg==" alt="Mol"/>

>  <Smiles>  (10) 
CCC(=O)Nc1cc2cc(c1)-n1c(nc3ccccc31)-c1cc(cnc1N)-c1cn(C)c3ccc(nc13)OC2

>  <Name>  (10) 
F_0::JAK3_HUMAN_4V0G-A_alignment_L1F033::IGF1R_HUMAN_3LVP-A_alignment_L1F020::

>  <MW>  (10) 
515.2

>  <score_inter>  (10) 
-4.17593

>  <best_rmsd>  (10) 
2.48

>  <Lfrag>  (10) 
{72480, 67185, 43343}

>  <SA_score>  (10) 
4.897

>  <QED>  (10) 
0.32

>  <LogP>  (10) 
5.5

>  <clogp>  (10) 
5.46

>  <NAR>  (10) 
6

>  <NCA>  (10) 
0

>  <nrot>  (10) 
2

>  <TPSA>  (10) 
112.9

>  <HBA>  (10) 
8

>  <HBD>  (10) 
2

>  <NRB>  (10) 
2

>  <NHA>  (10) 
39

>  <RoF>  (10) 
2

>  <Frag>  (10) 
0

>  <Lead>  (10) 
0

>  <Drug>  (10) 
0

>  <PKI>  (10) 
0

>  <PAINSA>  (10) 
0

>  <PAINSB>  (10) 
0

>  <PAINSC>  (10) 
0

$$$$

     RDKit          3D

 40 46  0  0  0  0  0  0  0  0999 V2000
    5.7640    9.9700    2.9170 C   0  0  0  0  0  0  0  0  0  0  0  0
    4.3800    9.7690    2.7420 C   0  0  0  0  0  0  0  0  0  0  0  0
    3.5580    9.4780    3.8140 N   0  0  0  0  0  0  0  0  0  0  0  0
    4.1070    9.3790    5.0830 C   0  0  0  0  0  0  0  0  0  0  0  0
    5.4800    9.5620    5.3720 C   0  0  0  0  0  0  0  0  0  0  0  0
    6.2620    9.8590    4.2420 C   0  0  0  0  0  0  0  0  0  0  0  0
    3.8180    9.8590    1.4490 N   0  0  0  0  0  0  0  0  0  0  0  0
    8.9326    9.6566    0.9380 C   0  0  0  0  0  0  0  0  0  0  0  0
    7.8758    9.7325    0.0735 C   0  0  0  0  0  0  0  0  0  0  0  0
   10.2349    9.5719    0.4575 C   0  0  0  0  0  0  0  0  0  0  0  0
    8.0680    9.7239   -1.3005 C   0  0  0  0  0  0  0  0  0  0  0  0
   10.4425    9.5718   -0.9222 C   0  0  0  0  0  0  0  0  0  0  0  0
    9.3625    9.6435   -1.7988 C   0  0  0  0  0  0  0  0  0  0  0  0
    8.4520    9.6811    2.1895 N   0  0  0  0  0  0  0  0  0  0  0  0
    7.0974    9.7740    2.0830 C   0  0  0  0  0  0  0  0  0  0  0  0
    6.7397    9.8015    0.7766 N   0  0  0  0  0  0  0  0  0  0  0  0
    9.3068    9.6193    3.4054 C   0  0  0  0  0  0  0  0  0  0  0  0
   10.0274    8.4610    3.7208 C   0  0  0  0  0  0  0  0  0  0  0  0
    9.4134   10.7200    4.2376 C   0  0  0  0  0  0  0  0  0  0  0  0
   10.8347    8.3850    4.8600 C   0  0  0  0  0  0  0  0  0  0  0  0
   10.2196   10.6580    5.3608 C   0  0  0  0  0  0  0  0  0  0  0  0
   10.9253    9.5084    5.6712 C   0  0  0  0  0  0  0  0  0  0  0  0
   11.5540    7.1785    5.1510 N   0  0  0  0  0  0  0  0  0  0  0  0
   12.3441    6.8177    6.2431 C   0  0  0  0  0  0  0  0  0  0  0  0
   13.0062    5.4379    6.2494 C   0  0  0  0  0  0  0  0  0  0  0  0
   12.5645    7.5833    7.1540 O   0  0  0  0  0  0  0  0  0  0  0  0
   12.5103    4.4023    7.2539 C   0  0  0  0  0  0  0  0  0  0  0  0
    7.2299    9.8387    7.8373 C   0  0  0  0  0  0  0  0  0  0  0  0
    7.0824    9.6119    9.1922 C   0  0  0  0  0  0  0  0  0  0  0  0
    8.1912    9.8298   10.0402 C   0  0  0  0  0  0  0  0  0  0  0  0
    9.4395   10.2810    9.5100 C   0  0  0  0  0  0  0  0  0  0  0  0
    9.5292   10.4968    8.0996 C   0  0  0  0  0  0  0  0  0  0  0  0
    8.4475   10.2835    7.2740 N   0  0  0  0  0  0  0  0  0  0  0  0
    6.0175    9.5684    7.1742 C   0  0  0  0  0  0  0  0  0  0  0  0
    5.1592    9.1638    8.2269 C   0  0  0  0  0  0  0  0  0  0  0  0
    5.8101    9.1889    9.4604 N   0  0  0  0  0  0  0  0  0  0  0  0
    5.2343    8.8334   10.7748 C   0  0  0  0  0  0  0  0  0  0  0  0
   10.7595   10.9378    7.5633 O   0  0  0  0  0  0  0  0  0  0  0  0
   10.6629   11.4417    6.2265 C   0  0  0  0  0  0  0  0  0  0  0  0
   10.5745   10.5154   10.2936 O   0  0  0  0  0  0  0  0  0  0  0  0
  1  2  2  0
  1  6  1  0
  2  3  1  0
  2  7  1  0
  3  4  2  0
  4  5  1  0
  5  6  2  0
  8  9  2  0
  8 10  1  0
  8 14  1  0
  9 11  1  0
  9 16  1  0
 10 12  2  0
 11 13  2  0
 12 13  1  0
 14 15  1  0
 14 17  1  0
 15 16  2  0
 17 18  2  0
 17 19  1  0
 18 20  1  0
 19 21  2  0
 20 22  2  0
 20 23  1  0
 21 22  1  0
 23 24  1  0
 24 25  1  0
 24 26  2  0
 25 27  1  0
 28 29  2  0
 28 33  1  0
 28 34  1  0
 29 30  1  0
 29 36  1  0
 30 31  2  0
 31 32  1  0
 31 40  1  0
 32 33  2  0
 32 38  1  0
 34 35  2  0
 35 36  1  0
 36 37  1  0
 38 39  1  0
 39 21  1  0
 34  5  1  0
 15  1  1  0
M  END
>  <2D_mol>  (11) 
<img data-content="rdkit/molecule" src="data:image/png;base64,iVBORw0KGgoAAAANSUhEUgAAAMgAAADICAIAAAAiOjnJAAAABmJLR0QA/wD/AP+gvaeTAAAgAElEQVR4nO2deVxU1fvHnzsLsi8KCC6FaIogpuA+uKCYS4iaoYmRG6KmkSuY1pf6aYWAOn3VlMwU+ZaCIkahGUkimoi4IeCOghjbgMAAM4zDPL8/jk2kgjPD3LkzdN8vX7zwzj1nnhk+99xzz3kWChGBhUXbcJg2gKV9wgqLhRZYYbHQAissFlpghcVCC6ywWGiBFRYLLbDCYqEFVlgstMAKi4UWWGGx0AIrLBZaYIXFQgussFhogRUWCy2wwmKhBVZYLLTACouFFlhhsdACKywWWmCFxUILrLBYaIEVFgstsMJioQVWWCy0wAqLhRZYYbHQAissFlpghcVCC6ywWGiBFRYLLbDCYqEFVlgstMAKi4UWWGGx0AL3008/ZdoG3REdDSdOwNixsG4dXL0Kzs5gbg5r1sAbbzBtGUB2dnZ6enpAQMCZM2du3rxZWVnJ5/OtrKw4HIO8+HlMG6BrEKGo6Onve/aAhQVIpYwaBAAAxcXFfn5+1dXVEokkNzc3Pj6eHDcyMurVq5ebm5urqyv52bdvX4OQ2r9OWIsXQ0zM098XLQIHB1izhlGDACQSyYwZM0pKSgQCwZYtW27dupWXl5ebm5uXl1dYWJifn5+fn6882dLS0tXV1d3d3c3Nzc3NTSAQmJiYMGh8S/yLhLVnD5w9C3PmgLMzZGeDre3fL507B9nZ8Pbb0LWrrq1CxAULFmRlZfXo0SMpKcnOzs7FxWXs2LHdunUDgNra2jt37uTl5eXn55OfBQUFmZmZmZmZpPmuXbtmz55tZWWla7tfCv47EInQxgYBMDX1xSds345isW5tQkTE8PBwALCwsLh+/To5smfPHgCwsrLy9PQMDAyMiIhITk7+888/yasikej333/fuXPnkiVL7O3tAWDPnj0M2P0y/i3CWr4cAXDcuBe/KhTizp1YVaVbmxCPHDlCURSHw/npp5+UB3fs2GHbfDj9C3t7+3HjxoWEhMTExFRXVyPi/v37AWDkyJG6tlsF/hXCunkT+XzkcjEnh2lTmnH58mUzMzMA2LZt2/OvVlVVZWRkxMTEhISE+Pj42NnZNRcZGcDq6urMzc0pirp7967OzX8J/wph+foiAC5ZwrQdzSgpKenevTsAzJs3T8UmhYWFJ06ciIyMXNLsk7z33nsAEB4eTouVbaD9C+vUKQRACwssKWHalL+QSCRDhw4FAC8vL6lU2paufvvtNwBwcnJSKBTaMk8rtHNhyeXyt94SOjs3fvkl06b8hUKhmDNnDlFDWVlZG3tramp65ZVXAODMmTNaMU9btHNhkSesXr36SiRNTNvylI0bN5LHwBwtzfjWr18PAAsXLtRKb9qiPQtLLBY7OjoCQHx8PNO2POXo0aMcDofD4fz444/a6vP27dsURVlaWtbX12urz7bTnoVFLuVhw4YxPv+ora0ViUQ//fQTeQyMjIzUbv9kxvbDDz9ot9u2QGE7LYRZXFzcp08fiUSSkZEhEAi023l0NNTUwMaNsG4duLrCuXMgFoNMBjU1IJWCRAJdujy8fn1UTU2NVCqVSCTKhlwud/bs2XFxcdq1Z9euXe+///6ECRN++eUX7fasMQawpdP8r7hsGTx58o9XxWJALG1qeqQ8IpfLxWJxVFRUQ0PDnDlztK4qgnIzOyMDvv322VcpyvTBgwfK/5qbmxsZGUkkEolEMnHiRHKwoKDAyclJKzvK77zzzsqVK1NTU4uLi8leEOMYgLCg2V/R2xvu3Xv21dGjr6SnT37moK2tLY/HW716NU0mKTez330XBg8Gc3MwMgJrazAyAjMzsLAw4/MLrK2tjYyMyO0PALZv3x4SEnLw4ME5c+a8++67P/zww2+//TZ27Ni2G2NjY+Pr65uYmHjw4MG1a9e2vcO2YxjCUv4VnZzgmVu3hQV0727s6empPMLj8SwsLO7duycSiYKCgtLS0rS+RysWQ1nZ083s0aNh9OjnTzEG6PHMoYCAgDVr1pw8ebK0tLRnz56IeODAAa0ICwDmzp2bmJi4f/9+PRGWvk/eZTLcvBkrKnDvXly6VI2G5eXlLi4uADB8+PC6ujrtWrVpEwLg+vVqN5w6dSoAbN26taCggKIoMzMzsZa2vp88eeLg4AAA2dnZWumwjei7sCIj0dUVNVv8e/jw4auvvgoAvr6+MplMi1Z5eSEAHjumdsOjR48CQL9+/RDRy8sLAA4cONAWS8rLyx8/fkx+X7FiBQCEhIS0pUNtodfCKi9HKysEwJMn1W4bGRl5/fr127dvd+7cGQACAgKamrSzRlpTg3w+8vlYU4Pnz6u3U9TY2Eg8F65evfrNN98AwLiWPC5UQCqVCgQCFxcXsgn94YcfdurUSYsrZG1Br4W1dCkC4Jtvqt1w3759ANClS5d79+5duXLF2toaAN5//32tWHX4MAKgtzciorMzUhT+5UmlEsuWLQOAVatW1dTUmJiYcDicoqIizSwJCgoiH7O4uDg5OZksvSYnJ2vWm3bRX2Hl5yOPhzwe5ubiiRN45IgabRsbGydMmAAAzs7Of/75Z1pamrGxMWjJCyAoCAEwIgJv3UIAtLVFtYbCrKwsALC3t5fJZLNmzQKAL774QgMzIiMjAcDExOTixYt5eXnkAeXzzz/XoCs60F9hTZyIALh8OUql6OyMAOppq76+fsSIEWRCU1lZ+eOPP/J4PACIjo5uo2GvvIIAePUqfvUVAuCcOWr30K9fPwD4+eefjx8/DgC9e/dWd2/gxIkTXC6XoqhDhw6JRKKePXsCgL+/P+N7DEr0VFgnTz4BQGtrrKjAyEgEQFdXfPJEvU5EIpGrqysADB06VCwWx8XFcTgciqL27t2rsWF5eYUjRhT27StXKHDyZARADSbfX375JQDMnDlTLpeT3czMzEzVm+fn55PxaePGjTKZbMyYMQDg6enJ7hW+BLlcPmDAwNGjVwiFYuX8/ZdfNOmquLjYyckJAHx8fKRS6fbt2wGAy+UeUWv0a0ZUVBQAzJ8/XyKRjB+f6u4uLi3VxCoul2tsbFxVVUWWcFWf/4lEol69egHA22+/rVAogoODldMste2gE30U1tdff02mR1KpNDw8jc+XTZqkeW937twhCzzTp0+Xy+Uff/wxABgZGZ3U4FET0cfHBwAOHTp08uRJMk5oZtX48eMBYPfu3Tk5OQDgTZ4FXoZMJvP29gYADw+P+vr6LVu2kGlWVlaWZmbQh94Jq7a2luggMTExPz+fx+P16uWan98mN8tr167Z2NgAwLx58xQKBVnvsbCwuHjxolr91NfXGxsbc7lckUi0atUqANiwYYNmJpF96BEjRiBifn6+iq0WL14MAI6Ojg8fPvzll1/INOvgwYOa2UAreies0NBQ8o0rFIpJkyZpa5ngzJkzJLBz/fr1crmc7AR36tRp3rx5n3/+eXx8/KVLl0joSyv8/PPPADBs2DBEJLM3jf02GxoayDzp5s2bKjZJTU1VPgbeuHGDrKF8+umnmhlAN/olrIKCAmNjYw6Hk5WVRby5LSwsSjWYxbyIkydPGhsbT5o0icxRyOPYMxtcNjY2np6e/v7+YWFhMTExqamp9+7dU/bwwQcfkDWLhw8fAoClpWVbFvTnzp0LABMnTkxLS6uoqFClyVdffRUfH19ZWUk+wowZM/TnMfAZ9EtYZF0nMDAQEYm7S9t94qRSaUpKSlBQUPMIqm7dui1fvnzfvn27d+9es2bNtGnT+vXr11Ksuo2NzeDBg2fPnt2xY0cAOH/+fG1tbVxc3AvDtlSkoqJi0KBBZNRRvotAIAgODhYKhampqeXl5S9sKJPJyL71wIEDtb4HqkX0S1g7duwwNzcn0+ry8vL169drHMTS0NCQnJwcGBjY3LWhR48eISEhGRkZLV3oVVVV2dnZCQkJERERgYGBnp6elpaWyuYWFhY8Hm/RokVt3DnOzMwkXlP29vb+/v7Dhw9v/i5KXn311UmTJoWGhsbGxmZnZzc0NCDikiVLAMDBweHhw4dtsYFu9EtYZFotEAhUHOHlcvkzR6qqqhISEgIDA83NzZV/IVdX1/DwcI23/UtLS8+ePbt///6goCA+nw8APXv2TE9P16y32NhYMjR6eXkpA+cR8cGDB8ePH9+8efN7773n6en5/PDJ4XDIopeJicmFCxc0e3edoV/CqqmpId+dKu7bpaWlHh4eymei27dvr1mzhiyvkz/DiBEjoqOjm0+S2k5OTg7x/aIoKjg4WK2hSyqVLlq0iJgXHBzc2NjY+vmPHj1KTU0VCoVk7CRSW7RokV75treEfgkL/9o/dnBwqKmpaeW0wsJCMvV+/fXX5XL5pUuX7Ozs+vfvz+VyBQKBUCikb8FQJpOFh4crh65z5wpUaVVUhG+8Ie3ceYCJiUlcXJxm75ubm6td/x/60DthKRSKYcOGAUBYWFhL5xQUFDg7O5MJbHl5+ZkzZ8hEatKkSSW6incmQ5eLy0AjI1lw8Esy1aSloZ0dAuD48RVXrlzRjYXMonfCQsRLly5xOBwjI6MXrvHk5eV16dIFAIYMGVJZWZmWlkamU++8846Or2aZTBYZWcznIwD27NmiN2JMDJJzvL2xzZHPBoM+CgsRyVxk/PjxzxzPzs4mjnJjxoypra1NTk4m/jCBgYFP1N2j1hI5OejpiQBIUfjM0CUW48yZT18KC8PnnjTaM3oqrMrKyk6dOgFAc3/IM2fOkMdyX19fiUTy/fffk6n6smXLmF0nlMkwPPzpsNSrFyoXdN99FwHQ0hKTkhi0jhn0VFiISDwRnJ2dJRIJIh4/fpw8Fs2ePVsmk+3evZtE5LUyFdMxZOiaPBmjovDjjxERly7FUaNQ5T2bdoX+Cksul7/++usAsHHjxqNHjxoZGQHA4sWLm5qaNm/eTFEURVFRUVFMm/kPZDKsrMSoKNywAQsLUW80zwD6KyxEzMjIoCjKxMQkJSXF2tp6+fLlCoUiIiKCLCP997//ZdrAFxMVhUVFuGEDKyw9Zvbs2QDg7+//4MEDhUKxcuVKAOByufv372fatBaJinoaCDl/PjY0MG0NQ+i7sEpKSsiE/fjx4wsXLgQAIyOjxMREpu16OYcPY8eO+NlnTNvBEPouLPzLQ5zIy9TUVDPPT91z9ixSFJqY4P37TJvCBAaQxkgmkzk5OdXV1XE4nOPHj5PYG4Pg3Xfh++9hxgw4coRpU3SOAVRl4XA4iCgWi3fv3m1AqgKA6GiwtITERNCbrFW6wwCERdKz9O7dm7gBGhAODrBhAwDAqlXPpvVq9xiAsIi/w8KFCymKYtoWtVmxAvr0gRs34LvvCpi2Rafo+xyrsrKya9euTU1NRUVFxFXL4EhNlaxbN/Xu3Qs3b9400I+gAfo+YsXFxTU2Nk6cONFw/yTjx5t0725aW1u7bt06pm3RIQw/lb4MsqtjEAtXrVBYWGhqakpRlL6l+acPvRZWdnY2AHTq1KmNdUH0gf/85z8AMHDgwOf99Nslen0rJNP29957r0OHDkzb0lbWrVvn5OR05cqVb5/PsdwuYVrZLdI8+R3TtmiHxMREAHBwcIiMjHz06BHT5tCL/grr0KFDADBo0CCmDdEmw4cPJ25kHA5HIBDExMToc9BpW9DRrfDSpUvZ2dlyuVz1JuQ+OH/+fNqMYgBHR0eFQjF06FA+n3/u3LnFixd37do1KCgoIyMD9XvdR23oVu6TJ08mTJgwYMAAADAzMxMIBGFhYcnJyVWtFsptnkGKbgt1ydKlSwFg586djx8/jo2N9fHxUa76du/ePSws7M6dO0zbqB1oFxbJVGZjY9OnT5/mguZyuR4eHiEhIfHx8c9POEjttXfeeYdu83QMKS0eGBi4du3a3NxcRLx582Z4eDiJZiN4enoKhUKRSMS0sW2CXmE196ZCxJqamtTU1PDwcB8fHxJdo8TR0dHf318oFJI7JsmmYigeMqqzY8cOAFDKyNXVNSIiorS0tKmpKSMjIzg42MLCgrzUoUMHX1/fhIQEQ4lQfQZ6hTVz5kwAePvtt8l/v/zyy6SkJFJWtKGhIT09fdOmTZMnT36mJAn5crt169b+lnzi4+MBYOzYsUuWLCG54ACAz+f7+fklJiZKpVKxWBwbGztu3Dhl8aYtW7YoSwQYEDQKiyS4MjU1vX//PiJWVlYqv6zm4xOJ3Lp3715sbGxwcDBJaPbKK68EBQXRZxtT/P777wAwatQoRJRKpcnJyf7+/iRaHwCsra2Dg4NJMpyioqLPP/+8S5cuPB5v8+bNTBuuNnQJq7FRRkrZREREkCMVFRXkJtg8DwwA2NvbT5s2bcuWLefPnyfDPslgvmDBAppsY5C8vDwAcHFxaX6wtLR027Zt5PmGQJSHiCkpKeTWqa2yGjqDLmF98QV6eDzy8gp4PqeKXC7Pzc2NiYkJDAwktW6UkFRmP/74IwBMmTKFJtsYpKKiAgA6duz4wlfz8vLCwsIcHBw+/PBDcqSpqYlkff711191aKYWoEVYRUVoZoYAeOrUy09ufhMk2Wb/+OMPABg6dCgdtjFLU1MTj8ejKKqVKblcLm+eDXXTpk0AMGPGDJ0YqDVoEdb06QiAs2dr2Pzu3bsA0KNHD60apS+QolHNU661TklJCZ/P5/F4hrULpP2V919/haQksLCAqCgNe7C3tweAsrIybZqlN5BPV15eruL5Dg4OU6dOlcvlZCvCUNCysBob4YMPAAA++wy6dtWwEwsLCxMTk4aGhvr6ei3apieoKywAIOndv/nmm6amJrrM0jZaFtaWLXD7Nri7P5WXxpBvn0x12xkafLRx48b17t27qKiIlMMwCLQsrEWLYMEC2LkTeG0rNk1SZ6t1WRsKGoxYFEWR0oQxpDK2IaA1YUVHwyefgJ0d2NnByJFt7U2Db99QINeMuoPx/PnzjY2NU1JSCgsL6bFLy7x8YFEoFBUVFSKRqKKiorS0tL5+WGGhU3k5lJVBRQWIRFBaCr6+MGAAIEJRkXbMasfCampq6t+/P8nzrjq2trbTp08/ePDgvn37Pv30U3pM0yatCcvT07O4uFgkEikUCuVBL6/vzp591keKXH6LF4O2hup2Jqzr169TFEXqX6anp+fk5JB0X2qxePHigwcPfvPNNxs2bFDuAuktrQmroqKivLycoii7v+jcubObW7fx48HWFhwdwdYW7OzA3h46doToaDAxAWdnyMqC48dh8uQ2maXZ/UJvCQ8PT0pK2rdv35gxY06fPm1iYjJjxgx1Oxk9erSbm1teXl5KSsq0adPosFObtLLGdefOnZKSErVcDEjdUYrC779v0/JabGws/FVUx9ARiURGRkY8Hq+kpETpj6VZV9u2bQOAiRMnatdCOtD+yvu2bQiARkYq7ee0BCmWPGHCBO3ZxRikXKWfn59CoSCeWGlpaWr1UFtbS355/PgxiU/84osvTp8+rW9VVZtDy5ZOSAgCYMeOmud1JRGFAwcO1KpdzNC/f38ASEpKIn5ETk5Oarkq3L9/397enjiJSCQSR0fH7t27K284JiYm7u7u06ZNCw/fvXs3pqbi/fuoD54QtAirqQmnTUMA7NEDNSg2eOfOnaVLl3K53F69ejGVvV1bZGVlAYC9vb1MJpszZw4AfKZOkj+JROLh4aEc8EiJQwcHh1mzZg0fPrx5obyhQ78EQPKvQwd0cUFfX1yxAiMinqZwDgvDqCgkhTtWr6bn0zaDLreZujocNAgBcOpUcYNqiTibmpqSk5PfeOON5lll9DaDrYqQ6InVq1dXV1ebmppyOJwHDx6o3nzevHkA8Nprr1VXV+/cuZMMUZcvX1aeUF1dfenSpfj4+O3bLy5YgKNGYZcuqFSYjc0/UjhHReH//R9u24bLltHwUf8JjR6kJSU4fnxFx46v+fv7tz74V1dXC4XCHj16EDF16NAhMDBQKBQCgKWlpc7K42gdiURC/I+vXbu2a9cueFGtjVYgDvJmZma5ubmZmZkkHDw2NvalDevq8No1TEzE2Nh/pHBuDyMWIT8/n3yzoaGhLzzh8uXLwcHBZmZmRFLOzs4RERHKAJU333wTAAzXR/mHH34AgCFDhiDikCFDQLVyeYTmShKJRMTdT+kAqDrKFM5BQe1IWIh4+vRp8gXt2LFDebCxsTEhIcHHx4foiaIoHx+fhIQEuVz+4MGDdevWBQQEIOLdu3c7dOjA4XAyMzPptpMOxo8fDwC7du3Kzc0FACsrq/r6elUalpWVkaX5FStWyOXyN954AwCGDx/+0hKHLbFgAZqaYmGhZq01QRch9sSRiMvlJicnl5SUREREKJ9rLC0tg4OD8/LyFArFb7/9Nm3aNC6XS6RWUFCAiB999BEAeHp6GpzT98OHD5Uxt6tXrwaApUuXqtJQLpcTRRIlhYaGAkDnzp3bsrgQEIAA+J//aNyB2ugod8Mnn3wCAGSdkEjK3d199+7ddXV1tbW1MTExZLuDnOPv75+amkoaisXibt26OTu/+f33BhbAeenSpeHDhwcEBDx58sTBwQEAsrKyVGm4du1apZKOHTtGURSPxzt9+nRbjElPRwB0dESdBSnqSFgKhWLWrFnOzs4URfn6+qampioUitu3b4eFhSnD6xwdHcPCwp6/LpOSCvh8tLdHA4yuw8bGxmPHjgGAm5ubKucnJiZSFMXn88+cOXP79m0Scbl169a2W+LmhgB49Gjbe1IJ3WWbqampIVHRV65cefz4cfO0BWPGjDl8+HArS1ZjxiAAqj9z1QumTp0KAFu2bFHl5Fu3bvXr12/btm11dXVubm4AMH36dK0UzRMKEQB1tpeh0zRGpEj93LlzEdHDw8PY2DgwMPDatWsvbZibi3w+8niowrn6RW5uLo/H43A4GzZsOHz48OXLl5X7My1BJviBgYEA0KdPn9ZrY6vO48doaooUhbpJO6JTYT148IDH4/H5/IcPH+bk5DQPcnopH3yAADhyJDJa8lI9CgsLX3vtNRKW0xwbGxtPT09/f/+wsLCYmJjU1NRngna2bt0KAObm5nl5eVq0Z/78Jk/PkxERbXMQUA1dJ14j2Rw++ugjdRvW1KCDAwJgfDwddmmfgoICsuTr5uYWGRm5atUqPz8/V1fXZ7KhKOnYseOQIUMCAgLmz5/P5/MpikpISNCuSZmZT/eXNF62UB1dC+vixYvkkhW3Xvf9RXz7LfL5aBB5DJQV0b28vJ4fmKuqqrKzsxMSEsLDw/39/T09PcnsU4mrq2tLS8ptZODAgQAQT//VyUCqyJEjR2q2CdjUpKP5QRu5ePEiKWjt7e2t+vVTUlKSkZGxb9++DRs2lJaW0rT7/vXXXwPA2LFj6ei8OQwIizx+9+jRQ4PvTlluWW+Ll6anp5PhZ8qUKaSatV5RW1tLskTl5+fT+kYMpOP28/NzcXG5f/8+UZi6KEM2pFKQSLRsWxs5fvz4xIkTa2trAwICjh492tJ0ikG4XC7Zgd27dy+970SrbFuCDMiDBw9Wt2Hzvfo1a7BnT0xPp8NATTh27BjZFSUV0Zk258UEBgaSEcvU1HTRokVRUVFJSUk5OTkqujapDjPCamhoIDncz507p1ZD5V59cDD2748AyOXimjXI+D0nLi6O7FaFhoZqZT2TDrZv3w4AZmZmH3/8cdfnMiA0XwSJjY3Nzs5Waz3oGRjL8052D9966y2Ne5DJMCIC+XwEYHjo2rlzJ0lWGKa3Uz/E8+fPk5izAwcOlJWV2dra9u3bd8mSJZMnT+7du3dL4WidO3ceMWLE3Llz9+zZo9bbMSassrIyY2NjDoejcQLqmhqUSDAr6+kuGJeLH38s0f18OSIiAgAoitLKjh5NKP1wVq5c2ZIfzqNHj1JTU2NiYsLCwsgiSPPci4MGDVq5cqXq78hkZQqSj2CZpn6yAQFPByrl0DVixPaePXum62rskslkYWFhAMDlcr/99lvdvKkGyOVyb29vAPDy8pLJZKr74ZBUqGlpaV999VWHDh0oirp9+7aKb8qksG7evMnhcExNTSsqKtRtW1Pz90C1di1KJHjxYi1JjMvlcteuXUvf0NXQ0JCcnBwcHGxnZzdgwAA+n6+D9cY2sXZt/siRzt26PXr0SGM/HFIiRPV7PcO1dCZPngwAmzZt0qCtVIrr1iGPhwA4dOgTkhs3IiKChJ9rfeh6/PhxXFzcW2+9ZWpqqrxB+Pn5qehlxRhHjiBFIZ8vPXv21q1bGvvhZGZmAoCtra2KJf4YFtapU6cAwN7eXuMB5upVHDAAR4zYzuFwgoOD6+rqsrKylEPXwoULDx06lJ2drXmqdJEIY2PR1/fLceOUenJ1dQ0PD79x44aGfeqMW7fQygoBUChEsVgmEKwZOFBjPxwSiHbo0CFVTma++hcx97vvvlMeSUlJIVluVUQiaVq3bh152ndxcTl//nxjY+OUKVPIuKVUg62t7bBhw+bMmXNq61aMi8Pz57GVW/D9+7h1K44ciRwOiaW61avXuHHjduzYoc/xx/9ALH46XSCVY2bNQgCFu3u9+ru0BBJo5O3trcrJzAvrf//7HwD069ePXEZPnjwhOboFAgEJr1CxnwsXLpCBytbWlmxHUhQ1YcKE6dOnu7u7N79//U78Bsk/a2v09MRZszA6Gm/cwPXrMToaFyz4+wRjY5wyBb/7Dg2uuM3MmQiALi5YW4tbtiAAmptjG/xwxGIx2a1SxZmHeWHJZDISWxEaGtrY2CgWi0NDQ5VFUPr27btnzx4V7+tSqXT69OnkIblz586kgI+S4uLi9PT0vXv33t+8GWfORA8PtLT8W0BjxuCKFU99wufORVNT9PXF2FjUkp+driktxR490NISb93Cc+fQyAgpCg8fbmOvwcHBALBq1aqXnsm8sBAxPj7ez8+PqCE8PLyqqkosFguFQmV5AXt7+/Dw8NYLYjU0NISEhJDzJ0yYoGqYa3k5/vEHHjiAx479LawPP0TDr0KNlZV45k26PDcAAAN3SURBVAyWlj4NjtbG4u3Vq1cBwNra+qVxbHohLEQ8dOiQu7s7kYWlpeWqVauKiopI0P3QoUPJcRIhffNFmUYuXrzYu3dvADA2NhYKhRpuquTlYVgYbt6MKkQbGwz79yOHg97eqCU/nMGDB5Pl+9ZP0xdhETIyMnx9fUmQBYfD8fX1vXDhAiKeOnVq0qRJ5Pgz1TEVCoVQKCQ7Em5ubqp40Ld/lJNFcoWcOIFlZdrqmxRLFwgErZ+mX8IiXL16NTAwUJkNUSAQJCcnKxSK3Nzc+fPnL1y4UHlmUVHRmDFjyDw9JCRExalY+6f5PV3bO+INDQ0kYi8nJ6eV0/RRWASS/87a2prIy93dPSYmpvlyV2JiInHUtLe3T0lJYdBUvYNOYSHi8uXLAWD58uWtnKO/wiLU1tYKhUJlSD6Z3T969EiTefq/B5oni/n5+QBgZWVVV1fX0jn6LixCY2Pj/v37lbN7ExMT8nPnzp166/zUvhEIBACwd+/elk4wDGEpycjIGDVqlK2trZ2dnXZj7ljU4sCBAxRFtXI3pBARDIq8vLx+/fq5uLjcuHGDaVv+vUil0sLCwj59+rR0guEJq6qqqlOnTlZWVtXV1UzbwtIihicsRDQ1NZVKpfX19c13AFn0CgbCv9oIRVEk3VRpaSnTtrC0iOEJCwAcHR0B4M8//2TaEJYWMWBhlZSUMG0IS4u0rV4lQ2xxd//2/n1eVRXThrC0iEEKy4nPhytX4MEDpg1haRGDvBWCoyMAAHsr1GNYYbHQAissFlpghcVCC4a38g4AoFBAhw7Q1ARSKahfXJlFBxjkUyFwOLB7N3TqBM0K0LHoFYZ5K7x5EwoK4N49OHgQoqOB7O2sWcO0WSx/Y5gjVkwMREYCnw8rVkDXrrBnD1hYgFTKtFksf2OYI9YzLFoEK1aA/iX8/DdjmCPWokXwySfQsSN4eEB5OdPWsLwAw3wqZNF72sWtkEX/YIXFQgussFhogRUWCy2wwmKhBVZYLLTACouFFlhhsdACKywWWmCFxUILrLBYaIEVFgstsMJioQVWWCy0wAqLhRZYYbHQAissFlpghcVCC6ywWGiBFRYLLbDCYqEFVlgstMAKi4UWWGGx0AIrLBZaYIXFQgussFhogRUWCy2wwmKhBVZYLLTACouFFlhhsdACKywWWmCFxUIL/w9sM0MFgkqSwwAAAABJRU5ErkJggg==" alt="Mol"/>

>  <Smiles>  (11) 
CCC(=O)Nc1cc2cc(c1)-n1c(nc3ccccc31)-c1cc(cnc1N)-c1cn(C)c3cc(O)c(nc13)OC2

>  <Name>  (11) 
F_0::JAK3_HUMAN_4V0G-A_alignment_L1F033::IGF1R_HUMAN_3LVP-A_alignment_L1F006::

>  <MW>  (11) 
531.2

>  <score_inter>  (11) 
-8.45775

>  <best_rmsd>  (11) 
2.41

>  <Lfrag>  (11) 
{72480, 67185, 46766}

>  <SA_score>  (11) 
4.893

>  <QED>  (11) 
0.28

>  <LogP>  (11) 
5.2

>  <clogp>  (11) 
5.17

>  <NAR>  (11) 
6

>  <NCA>  (11) 
0

>  <nrot>  (11) 
2

>  <TPSA>  (11) 
133.1

>  <HBA>  (11) 
9

>  <HBD>  (11) 
3

>  <NRB>  (11) 
2

>  <NHA>  (11) 
40

>  <RoF>  (11) 
2

>  <Frag>  (11) 
0

>  <Lead>  (11) 
0

>  <Drug>  (11) 
0

>  <PKI>  (11) 
0

>  <PAINSA>  (11) 
0

>  <PAINSB>  (11) 
0

>  <PAINSC>  (11) 
0

$$$$

     RDKit          3D

 40 46  0  0  0  0  0  0  0  0999 V2000
    7.2299    9.8387    7.8373 C   0  0  0  0  0  0  0  0  0  0  0  0
    7.0824    9.6119    9.1922 C   0  0  0  0  0  0  0  0  0  0  0  0
    8.1912    9.8298   10.0402 C   0  0  0  0  0  0  0  0  0  0  0  0
    9.4395   10.2810    9.5100 C   0  0  0  0  0  0  0  0  0  0  0  0
    9.5292   10.4968    8.0996 C   0  0  0  0  0  0  0  0  0  0  0  0
    8.4475   10.2835    7.2740 N   0  0  0  0  0  0  0  0  0  0  0  0
    6.0175    9.5684    7.1742 C   0  0  0  0  0  0  0  0  0  0  0  0
    5.1592    9.1638    8.2269 C   0  0  0  0  0  0  0  0  0  0  0  0
    5.8101    9.1889    9.4604 N   0  0  0  0  0  0  0  0  0  0  0  0
   10.7595   10.9378    7.5633 O   0  0  0  0  0  0  0  0  0  0  0  0
   10.6629   11.4417    6.2265 C   0  0  0  0  0  0  0  0  0  0  0  0
   10.5745   10.5154   10.2936 O   0  0  0  0  0  0  0  0  0  0  0  0
   10.4395   11.3874   11.4256 C   0  0  0  0  0  0  0  0  0  0  0  0
    8.9326    9.6566    0.9380 C   0  0  0  0  0  0  0  0  0  0  0  0
    7.8758    9.7325    0.0735 C   0  0  0  0  0  0  0  0  0  0  0  0
   10.2349    9.5719    0.4575 C   0  0  0  0  0  0  0  0  0  0  0  0
    8.0680    9.7239   -1.3005 C   0  0  0  0  0  0  0  0  0  0  0  0
   10.4425    9.5718   -0.9222 C   0  0  0  0  0  0  0  0  0  0  0  0
    9.3625    9.6435   -1.7988 C   0  0  0  0  0  0  0  0  0  0  0  0
    8.4520    9.6811    2.1895 N   0  0  0  0  0  0  0  0  0  0  0  0
    7.0974    9.7740    2.0830 C   0  0  0  0  0  0  0  0  0  0  0  0
    6.7397    9.8015    0.7766 N   0  0  0  0  0  0  0  0  0  0  0  0
    9.3068    9.6193    3.4054 C   0  0  0  0  0  0  0  0  0  0  0  0
   10.0274    8.4610    3.7208 C   0  0  0  0  0  0  0  0  0  0  0  0
    9.4134   10.7200    4.2376 C   0  0  0  0  0  0  0  0  0  0  0  0
   10.8347    8.3850    4.8600 C   0  0  0  0  0  0  0  0  0  0  0  0
   10.2196   10.6580    5.3608 C   0  0  0  0  0  0  0  0  0  0  0  0
   10.9253    9.5084    5.6712 C   0  0  0  0  0  0  0  0  0  0  0  0
   11.5540    7.1785    5.1510 N   0  0  0  0  0  0  0  0  0  0  0  0
   12.3441    6.8177    6.2431 C   0  0  0  0  0  0  0  0  0  0  0  0
   13.0062    5.4379    6.2494 C   0  0  0  0  0  0  0  0  0  0  0  0
   12.5645    7.5833    7.1540 O   0  0  0  0  0  0  0  0  0  0  0  0
   12.5103    4.4023    7.2539 C   0  0  0  0  0  0  0  0  0  0  0  0
    5.7640    9.9700    2.9170 C   0  0  0  0  0  0  0  0  0  0  0  0
    4.3800    9.7690    2.7420 C   0  0  0  0  0  0  0  0  0  0  0  0
    3.5580    9.4780    3.8140 N   0  0  0  0  0  0  0  0  0  0  0  0
    4.1070    9.3790    5.0830 C   0  0  0  0  0  0  0  0  0  0  0  0
    5.4800    9.5620    5.3720 C   0  0  0  0  0  0  0  0  0  0  0  0
    6.2620    9.8590    4.2420 C   0  0  0  0  0  0  0  0  0  0  0  0
    3.8180    9.8590    1.4490 N   0  0  0  0  0  0  0  0  0  0  0  0
  1  2  1  0
  1  6  2  0
  1  7  1  0
  2  3  2  0
  2  9  1  0
  3  4  1  0
  4  5  2  0
  4 12  1  0
  5  6  1  0
  5 10  1  0
  7  8  2  0
  8  9  1  0
 10 11  1  0
 12 13  1  0
 14 15  2  0
 14 16  1  0
 14 20  1  0
 15 17  1  0
 15 22  1  0
 16 18  2  0
 17 19  2  0
 18 19  1  0
 20 21  1  0
 20 23  1  0
 21 22  2  0
 23 24  2  0
 23 25  1  0
 24 26  1  0
 25 27  2  0
 26 28  2  0
 26 29  1  0
 27 28  1  0
 29 30  1  0
 30 31  1  0
 30 32  2  0
 31 33  1  0
 34 35  1  0
 34 39  2  0
 35 36  2  0
 35 40  1  0
 36 37  1  0
 37 38  2  0
 38 39  1  0
  7 38  1  0
 21 34  1  0
 11 27  1  0
M  END
>  <2D_mol>  (12) 
<img data-content="rdkit/molecule" src="data:image/png;base64,iVBORw0KGgoAAAANSUhEUgAAAMgAAADICAIAAAAiOjnJAAAABmJLR0QA/wD/AP+gvaeTAAAgAElEQVR4nO2deVhTV/rHvwkRBUURkUUEN1BKRRGsG+7ijtaquKNtHbF1wXFFrUO0thZr7Q+XEbE6U9SOFbWtqR2dKqLDWDfqgrghbiBL2IvsWd7fH0fSiIohuZcEvJ+nT58bcu/Je80355z7nvO+r4iIICDANWJjGyBQPxGEJcALgrAEeEEQlgAvCMIS4AVBWAK8IAhLgBcEYQnwgiAsAV4QhCXAC4KwBHhBEJYALwjCEuAFQVgCvCAIS4AXBGEJ8IIgLAFeEIQlwAuCsAR4QRCWAC8IwhLgBUFYArwgCEuAFwRhCfCCICwBXhCEJcALgrAEeOENFdbOnZg1CwAWLHj2Mj4eAD76yJhW1SfeUGEBKCvDo0fGNqL+IjG2AUbj448REfHnyy++QMuWOH/eeAbVL95cYdnaQixGVtazl6tWoXt3YSjkjDduKKyowIcfQi4HgHnzcPr0S8756ScsX47Ll2vZtHqF6E1LvLZiBTZtgqcnrl+HSPTK0+7eRWIiJkyoRcvqF29Wj3X2LDZvhkSCyMjqVFVRgQMHMG5cLVpWLQqF4vHjx8a2oma8QcLKycG0aVCrsXYteveu7szQUKjVuH69tix7NUS0bNmy2bNnt23btkOHDnPnzv3555/Ly8uNbZcO0BvDu+8SQP36kVJpbFN0Q61Wz58/H4BEIrGystJ8ZU2aNBk3btzOnTsfP35sbBtfyZsirO3bCSBra3r0yNim6IZKpZo9ezaAhg0b/vTTT0qlMj4+XiqV+vj4iLRG8fbt2wcFBclksrKyMmOb/BxvhLASExN79Vrt4KA8fNjYpuiGUqmcNWsWAEtLy19//bXKu3K5PCoqKiAgwNraWqMwS0tLPz+/8PBwE+nG6r+wSktLPT09Acybt9zYtuhERUXFxIkTATRu3DgmJkbz9+XLl/v4+Eil0vj4eLVazc6MjY1dsWIFu0ENnp6eK1asuHPnjvFu4g0Q1sKFCwG4uroWFhYa25bXU15ePm7cOADW1ta//fab9lva6mnduvVf/vKXI0eO/PHHH+zdzMxM1o01a9aMnbNs2bL79+8b4yaITF9YERE0cyYR0fz5+lx+/PhxkUjUoEGDixcvcmsYHxQXFw8bNgxA8+bNXzS4qKhIJpMFBQU5OztrFGZmZlalGysvL4+JienSpQuAr776yhj3QVQnhDVpEj18+ExYnp7k4EBeXjR6NM2eTaGhtGMHHT1KFy9efvLkiUKh0L5WLpc7ODgA2LRpk3GsrwlFRUVDhgwBYGdnd/369epPvnbt2hdffNG/f3+JRKLdjYWGhrIT9u3bB2DMmDH8G/5y6oCwYmNpxYpnwrK1JaDqf40akUgkBiASiRwcHLy8vEaPHj179mx3d3cAQ4cOValUxr6P11BQUNCnTx8ADg4OiYmJul9YpRtbsGAB+3taWhqAZs2aKY3kXDH1JZ2dO9G3L777DvfvIzoaSiWyspCejoyMP/9fVFR2965vRkaGXC5Xq9Waa52dnbOysi5cuODl5WXEW3gtBQUFI0aMuHjxoouLS0xMjKurqx6NENH169cbN27s5ubG/uLm5pacnBwfH+/j48OpvTobZLKsXEnBwXTjBqWkUIsWf/79yRMqLn7J+UqlMi0t7fLlyzKZbOfOnZ07dwbg5+fHa49l4CwwKyura9euANq2bfvgwQMODfvLX/4C402zTHfbzOHDCAuDpSXWrEHLlsjJ+fOtgQORnIymTeHkBAcHeHuniETbnJyc7O3tW7dubW9v361bNzMzs3Hjxnl5eZ06dWrDhg1r1qzhz1TNnsGiIkyfDhsb2NigefNnBzY2aNGizNo6zcbGpnnz5toXyuXyoUOH3rhxo1OnTjExMU5OThxaNWDAgN27d589e3bp0qUcNqsrRpHza0lNJRsbAmjHjpe827kzNWr05xyrf/9rVW4qPT2dnXn69GkzMzOxWKztEOIW7VnggwcvmQIC1LVrATNMJBK1aNHCzc2tZ8+ew4cPb9WqFQBPT8/MzEzODUtNTYXxplmmOMdSq+Hnh9hYjBqFY8deuQ0hL+/ZHKug4Nb9+7KMjIyMjIz09PTMzMw7d+5oHpdWr179xRdfODk5Xbt2zdbWlnNrtWeB//gHYmKQn4+8vGf/sWNr6yfx8QPy8vIKCgq0r3VxcVEoFAkJCXwYBsDV1fX+/fu///67t7c3H+1XR+1r+bV8+ikBZG9PnPyMFQpF3759AYwcOZJ5erhlw4aXzAJfhUqlys7OTkpKunDhws6dOwE4Ojpq3uV8vY+tNm7evJnbZnXB5IR16RI1aEBiMZ08yVmbqamprEvg3KEll5O5OfXrR8970HRCrVbb29sDSEpKys3N9fHxcXJy4lb6e/fuBTB27FgO29QR0xLW06dP+/Yd6un5v5AQjlv+5ZdfRCKRRCI5d+4ch82GhRFA48bpefmkSZMA7Nq1i4jYfIvbBT4jTrNMS1gzZswA0LNnr/Jy7htfvHgxAGdn59zcXE4aVKvJzY0AOn5czxb+/ve/A5g+fToRTZkyBcDOnTs5sU1Dhw4dAPz+++/cNvtaTEhYbBWicePGPC3LV1RU9O7dG4C/vz8nI85//kMAubiQUkkyGS1bRsnJNWvh5s2bmmlWREQEgKlTpxpumDbGmmaZirAePHjQtGlTAHv27OHvUx4/fmxjYwNg27Zthrc2fjwB9PnnRESDBhFAERE1a0F7mnX79u0qc3lOMNY0yySEpVAoWF8yYcIE/j5FrVYnJSUtWrQIQMOGDQ0cHTIyqEEDkkgoLY3u3CGRiJo0oco9LDUgICAAwDfffEP1a5plEsL629/+BsDFxSUvL4/bltPS0mQymVQq9ff31/iK3nnnHQCurq5/6CGESsLDM8zMiP0QliwhgIKC9Gln+/btAGbMmEG8TbPat28P4MqVK9w2Wz0mIaw9e/Y0bdr00KFDhjf1+PHjI0eOrF69etiwYWzU06ZVq1Zjx47dt29ft27dAEyaNEm/T1GpVG3btnV0fCc29klZGbVsSQDFx+vTVGJiIjOMuJtmXb16tVevXk+ePGEvp0+fDuDrr782sNkaYRLCYsPB6tWriUgul3/yyScbN27Uo51HL2T5sLa29vX1DQ4OjoqK0t5Oee3aNQsLCwAff/xxSkpKTT/ol19+AdChQweVSrV//4EePT4LCEjTw2DSmmbdu3ePk2nWhQsX2IrkwoULiUgul3fo0MHd3f3mzZuGNFtTTEJYly5dAtC8efOnT59qH+vRlLu7+/Dhwz/55JMff/xRWzEVFRWJiYlRUVHBwcG+vr7m5uYAGjRowPTn6OgYEBAQGRmpYyTC2LFjAXz55ZdExNz6u3fv1sNaBofTrLi4OPYMNGbMmLKysvT0dA8PDwDu7u5yuVxvC/XAJIRFlV/P1q1bqxzrTVlZ2aVLlyIiImbPnt21a1ftnZZMUl5eXhMnTvT399eOdWHfwccff3zw4MFXfROpqalmZmbm5uZyufzWrVsikcjKysqQDfXa06zJkycDiIyM1KOdM2fOsPDDKVOmKBSKlJQUtjfLw8NDsypfa5iKsH788UcA7dq1UygU2se6t6BQKLT7pEaNGmnLxczMzMPDIzAwMDw8PC4urlhrP5dKpUpMTIyMjKwSUIXKqL3o6OicnBzN+VKpVDMTYpEa8+bNM+TetadZO3bsADBt2rSaNnL8+HE2uE+fPl2hUDx69Ii5Rr29vbOzsw0xTz9MRVhqtZrtJD506JBarX7rrbfYsS7XZmVlbdmypWHDhi8qaebMmVu2bDl37lzxS3cGvgCLCw0PD9cOd9EW2ffff9+6dWsAZ86cKSsrY7OZ125Rf+29a6ZZ9+7dmzNnztGjR2vUws8//8x+SHPnzlWpVHfv3mVGdu/enatlhppiKsKiyh/rO++8Q5XPR+y4euLi4pycnEQikY2NjaOjo7+/v1QqlclkhnsuFApFfHx8WFiYn58f6wwYEomkZcuWbFfqzZs3OVnY1p5m1ZSDBw+yyeL8+fPVavWtW7fYRK1fv35GjHgzIWGVlJS0bNkSQFxcnPbxq85Xq9Xh4eHs37Rfv37c7uutQmlpaWxsbGhoaL9+/VxcXACMHz++qKiIq/a1p1k14rvvvmPTx5CQECK6evUq+3cbOHCgfk8/XGFCwiKi0NBQAOPGjaty/CIFBQUTJkwAIBKJgoODKyoqas3IkydPshGwa9euXMWzHzx4EEDTpk0XL17866+/6rgx69tvvxWLxQDWr19PRPHx8S1atAAwatSo0tJSTgzTG9MSllwut7CwEIvFt2/f1j6uclp8fDzzJjdr1uywMfIx3Lt3j80IHR0dL126ZEhThYWFixYtMjMz057PWVhY+Pn5hYWFvXjv2ty5c8fBwYEtMFdxNBhiEieYlrCIKCgoCMDHH39c5VhDZGQk80L5+PgYMYQ8Nzd38ODBABo1avTdd9/p14hMJmMDq0QiWbhw4X//+9+wsDBfX1/d88mwuXkVR4NBN8YRJiesu3fvisViCwuL7OxsdmxpackemAsLC5mbB0BQUFA5H5u2akJFRQULsRow4K/r11ONduKkpaWxzB/MI3D58mXtd7OysqKjowMDA7WjejT5ZB49n4qpiqOBk1szHJMTFhGNGTMGwLp16zTHu3btunr1KovktLKy+v77741t459ERBwyN1cCNH066TKxUSrp//6PunSZwoby7du3VxP2+Nq0WD/88IO2o4HLGzMMUxTWmTNnANjZ2ZWUlFy/fv3cuXNRUVGWlpYAunXrdu/ePWMbWJUTJ6hZMwKoVy/KyKjuzPh48vYmgLp0+SMgYFJaWg1WGNPT0/fs2TNx4kRtB1vjxo0BLFmyhI84EUMwRWERUc+ePVlHVVJSwvZAAggMDNTRz1n73LhB7doRQE5O9NKNXsXFFBJCZmbPzjlyRP/PUigUZ8+eXblyZdeuXdetW7dhwwb92+INExXWgQMHALRr146FyVtYWBiyyls7yOXk60sANWlSdRe8TEYuLgSQRELBwWRUB1MtYaLCUigUbFECwNtvv33r1i1jW6QTZWU0axZZWpL2XPzkyWfx0D160NWrxjOudjHFSGgARNSxY8fi4uI+ffrs3buXTbDqCklJOH0a588jKgoLFmDbNowfjyFDMG8exG9M+nMTTQpy+PDh5OTkVq1a7du3T3udrk7QsSNOn/4zU4hIhB9/NLJJtY8p/oLUavX69esBhIaG1jlVaahSXexNwxSFdeDAgRs3brRp0+aDDz4wti36U6W62JuGyQlLpVKx7koqlbKlm7rLvHk4dQpr10KpNLYptY+xnx6qsmfPHgBubm6mszphCG+/TQCZ0kpBLWFaPZZCofj8888BrF27tsou9TpKcDAAfPWVse2ofYyt7OdgG0c9PDxMatnLEMrKyMGBADp71tim1C4m1GOVl5dv2LABwLp168T1xeHTsOGzcsCbNxvblFqGW51mZmZu27bt/Pnzely7ZcsWAJ6envWmu2Lk5lLjxiQSUR1ZPuAGLoW1devWZs2asc7GxcUlODj4qs5LGKWlpSxncE0DVOoEH32kf3KHOgpnwrp48aK5ublIJBo7dqx2Wulu3bpt2rQpNTW1+su//PJLAD4+Pqa2/YMT7t4lb++Y3r3H1nI4shHhRli5ublt27YFsHTpUiJSqVRxcXHBwcEsYgSAWCz29fUNDw/Pysp68fKnT5/a2dkBOHHiBCf2mCCsppdUKjW2IbUEB8JSqVQjR44E0KtXL7ZdODMzk22cKisrk8lkgYGBTZo0YQozMzPz8/OLiorSDk767LPPAPTp08dwY0yWuLg4ADY2NhwGjZkyHAhr3bp1AOzs7DR5c4KCgiwsLPz9/aOjo5nUSkpKoqOj/f39NXk4LCwsAgICZDJZdnY2yzd0+vRpw40xZXr16gUgoqZp/+omhgrr9OkSJ6ceYrFYu8Ls2LFjNRu0bW1t582bFxcXxyZPcrl869atvXv31pzANtcOGjTIQEtMn+joaABubm717LH3pRgkrLQ0srMjW1vV5s1VH+VSUlLCw8O16045OzsHBwfHV6Yne/z4cXh4OEuA5u7uXi8fBqugVCpZoo6ffvrJ2Lbwjv7CUiioXz8CaMgQqia9ZUJCwsqVK9u0aaNRmKen5xdffKGJYWJvJSUl6W1JHYL56jp37sxH8RyTQn9hLV1KADk7k45JcuLj44ODg1laFVTm76NKYVWJlauvPH361M3NzczMrGHDhkFBQTWK0qlb6CksmYxEImrQgP73v5pdWFFRcezYsenTp2vqiLLqurWfGcxYsGh6NsW0tLRcsmRJvey99BFWcjJZWxNA4eEcWMAeCY2VxqmWUSqVzOdy48aNwMBAtkpRL3svfYQVF0d2djRxIjcWMBeXcXPu1BolJSXM1cJe1mN56TkUPnmiT7L8l8K2iRo9EUPtkJ+fD6BZs2be3t5SqbSgoIDqqbxeKayIiGfBcXPnPntpSOXjV6FWq0UikUgkqpdLhC8il8uZsNgTTIsWLTZs2MDy7tUzedVg25MmnolDWMI0tnrNcdMmSUVFBQArK6u4uLjBgwfn5uauXr26Xbt2a9eudXZ23rt37/Xr1wMDAxUKxa5du9q3bz937tz09HRjW60Xr1JcRASNH09z51KXLs9eaiofc0hhYSEAKysrLhs1YZKTkwG0b9+evWTyYl9EixYtNIPjtWvX3nvvPc2T4+LFi0tKSoxqeI2prsdatQo7d6J372cv+YhnYr/guh6NozvsfjUJnvv27RsTExMXFzdkyJDc3Nx169Z16NBh7dq1bdu2/eGHHxISEgIDA8vKyn788cf9+/cb1fCa8yrFvTjH0lQ+Li6mlSt19YtWT1paGniopWayXLt2DUDXrl1ffCsmJqZfv37sS2FzL/b3M2fOiMXiRo0amWymnZeiz1PhBx8QQJxUgHv48CGAtm3bctBWXeDixYuoNs04673wfIVBVq7suN6FXI2BPjELn36K5s1x5Aj27TO0v3zDh8IX6du376lTp2JiYlgYHGPEiBEA/vOf/9SChVyhj7Bat8bXXwPAwoVISTHo48vLy/HmCeu19zt48GCWGIzBhHX8+HFebeMWPaOs3n8fEyfijz/w4YcwJA/Sa3/B9Qz9fkg9e/a0sbG5e/fugwcP+LGLe/QP34uIgL09YmKwbZv+Hy8MhbrA9nOjTo2G+gvL1haRkTAzw88//+/OnTv6NZKZmYk3T1h63O/w4cPxhggLwLvvYtGiiFOn+s2cOVNZk4wqN2/e3LhxY9++fSdOnNiyZUu1Wm2IGXUIvYU1cuRIkUh06tQpNpjWAQx8qnz69Cnbbrt27drqzywpKTl27NhHH32kSS4KwMLCgo0L/6vpxq66Ccul88EHH+hxbZcuXVB3Qk44iNKJi4szMzOTSCQXLlx48V25XB4VFRUQEMBqcjDs7OwCAwOjo6MLCwtZMab33nvPcEtME+0CUn/961/79OmjX/m4FStWoLLKl+nDTcDq0qVLAbi7u2uWtBITE18sC+Ph4RESEqKJ2CkrK8vLy9MUY6qX294fPHjg6OjI6ijl5+ezEiZnzpzRo6nTp08D6MLWbk0eboRVVlbm6ekJYPTo0bNnz2a7jRlNmjR57733du/eXWUD7rFjx+zt7efPn09Ec+bMgcEFcE2T999/H8CsWbOIaNWqVQCGDRumX1Pl5eVWVlYikUgTv2nKcJa74cqVK+bm5ixIEECbNm2qqVlFRHfu3NEUYNI+5soeUyApKUkikTRo0CA5OTk7O5tNBvRLxcN49913AezZs4dDI3mCy2wzLBftwIEDb9y4ocv5o0ePRmURR39/f81xvWHatGkA5syZQ5WzBX9/f0MaZNWNJ02axJGBPMKlsGJjYwG4ublp/vLSFCAa2KTBzs6utLQ0NjZuwIBjnp7lxq4Myhk3b94Ui8Xm5uYPHjzIyMiwtLQUiUQGVs1ka/bNmzc3/QStXApLqVSypDEJCQllZWXdu3e3sLCoPkrCx8fHyanPd98lE1GPHgSQXg9MpggrR7hgwQIiWrhwIYAJ+m4I0d633alTJwDnzp3jxkre4DijH5uGs2Q9ffr0ARAdHV3N+YcPZ0ok5OFBajX9618EUKdOVA8yGyQkJLBNVE+ePElLS2OPvdevX9evKW9v7+TkZPbyww8/BODj43Pw4EFTzrbFsbBOnDgBoHPnzkS0efNmAJMnT67mfIWC2rQhgI4de+64rsPqdy5ZsoQqCxBPnTpVj3Zu3brFBoGgoCAiSk1Nbd26tXbZVVYRMzo6Oicnh+N7MAyOhVVRUcECUG/fvv3w4UORSNSkSZPq92tv3kwAsWQz2sd1l/j4eJFI1Lhx48zMzEePHpmbm5uZmVVfNvylJCUltWrVinkoSktLMzMz33rrLQBvv/12aGjosGHDNM/gAMRi8bRp8YsXk0xGBQV83FbN4D4d98yZMwGwnbUs20z1mWQKC5/FVV+8+Nxx3YUtGK9cuZKe92PViMePH7OsFkOGDCkpKcnKyvLw8ADg5eWliRpXKBTx8fFhYWF+fn4WFhZubqWsfp2ZGXl4UFAQRUdTfj63N6cr3Avr6NGjbBJARCy99kwWkfhqli+noUPpyhUiomXLCHi20b4ucu7cOeYWzsrK0vZj1aiRlJSUdu3aAfD19X369Gl2djbzP3fp0uVVQ15paWlsrDo0lPr1I3PzZxUSWVXO7dufiwmtEs3AE9wLq6ysrGnTpgDu37+flJQEwNrauvpAZ+3Zemoq7dlDr/Cq1gHOnTvn7e0dGhpKRFOnTtVMj3TnyZMnbF2/d+/ehYWF+fn5rOPv1KlTRvUVpyspKaG4OAoLIz8/GjGCIiJo0iR6+LCOC4uIJk+eDIAtkLEttjXKWstT1HWtoVary8vLExMTmR/r4cOHul8rl8vZRKpbt255eXkFBQU9evRg3kH9EvKoVFVjQqtEjPIELwUgJkyYAODIkSNVjnWHj6jrWkMkEpmbm0ulUrVaHRQUxPJJ60J2dvbgwYNv377t5eV16tQpc3PzMWPGXLp0ydXVNTY21tHRUQ9jWImPKjGhVSJGeYEPtRYXF1taWorF4rS0tISEBAC2tra6O4t5irquTbT9WDpekp+f7+3tDcDT0zMnJ6e4uHjgwIEAXFxcatTnvQiLCb16lZo0oYcP6/JQSJVpzbdv306VzuLY2Fgdr2X/ECtXUkAAEZFhqyBG4M6dO56enhYWFubm5n5+fmFhYfHx8a/NepKUlOTk5OTh4SGXy0tKSljofevWre/fv8+JVe+/TwB99RUnjb0evoS1b98+VOZCXrlyJSoXN3RBO+p6yxYSiSgkpM644/fv388yfrVo0UJ7ZHBwcJgyZUpkZOTdu3dfdW1ycnJ6enp5eTlbnre3t9fD+/UqDhwggIYO5aq918CXsAoKCphjUC6XX758GYCTk5Meaaj//neSSAigSZPIxPNilJWVBbPyhMCMGTOePn2alpYWHR0dFBSknduXiSwgICAyMlKTL1NDeXk589rb2dndvHmTQ/Py8sjMjBo2pNpJccdjvUJWroJtw2Vemd9++02Pdn799ZnX1MuLUlK4tpIjHj16xB7fGjVqFP6yFJr379+PjIwMDAzU3vIPwNHRkYns4cOHSqVy0qRJbEqq49ajGtGrV+2tmPEorG+++QbAiBEjiGjx4sWorLSjB0lJ1KkTAdSq1bOJp0nx008/WVtbA3Bzc3ttwTO1Wp2YmLh169bx48dXGS7ZapiNjc21a9f4sHPtWgJI5ymJQfAorOzsbOZ3zsvLY5Vkhg8frndrOTk0YAAB1KFDxQ8/mEq1AYVCERISwvb1jxs3Lr/mCyisJwsICLCxsXFwcBg5cqSmxgLnXLhAALVrx1Pzz8Fv6d5BgwYB2Lt3r0qlumVwHcjycpo7V+nuPlUsFmuy/BiRlJSU3r17A5BIJGFhYQZmu1QqlQa6FV6LSkW2tmRjk52czPsyNb/C2r59O4B3332XwzbDw8NZqvTJkycbMc/dsWPH2Mjl7Oys39zRKMyf/4lYLN62bRvfH8SvsDIyMpifkOVv5YTLly9PnTqV5Yft3bt37WffVygUUqmUZaH19/evWxnqv/32Wxi89V4XeK9iz/aR7tixw/CmUlNTNXmFd+/ezZZKWrdufYXti6gV5HI5S4wmkUikUmmdq+OVkZHB9oq9KnqKK3gX1j/+8Q8/P78GDRoEBwfrXSWgqKgoLCyMOR7Nzc2Dg4MLCgoyMzPZFiVXV1cfH5+QkBCZTPYHV+nnX0ClUh09epSFTDo5OcXFxfH0QXzDKq6dPHmS10/hXVhEtGzZMvbcxHK21uhalUoVFRWlWX/19/dnSxy3b99mjkRUVjxkNGzYsH///lKp9OzZs2qDf5RpaWkymUwqlfr7+9vY2LB9B4MGDdJx+4ppwuJmly1bxuun1IawiOjSpUvMfwhg8ODBL3qcX0pMTIyXlxe76p133mGdRG5ubkhICEvY0rhxY6lUmp2dffLkyZCQEF9fX00F116tWpGFBfn6UkgInTyp6w6ve/fo++8LV68eNGgQ21WmTZ8+fdgTriH/FMYlKytr2bJlqIxL4I9aEhZV9j22trYA2MhYzbB1586dgIAA9nU6OztHRUWp1eqKiorw8HDmihSLxYGBgS/2HPn5+UePHl20aNH3kyeTSPTcTsoRIygsjC5dog8/pPnzif1kHz+mQ4coJISGDHnm4AcIcLCzY25xf39/qVQqk8nqQY2unJwclrLGwsICwJo1a65cucLT76T2hMXIzc0NDg5m/oJWrVoxxVQ559ChQxKJBECzZs02btzIppkymYztqwTg5+enUyhVYSGdPEkhIeTj86fIRo0itlqycyfFxtKoUX+KDyBHRxozhtauvXjiRJ0e716koKCge/fuADp27BgREcEUBsDKynRP+ycAAAW3SURBVEqzBYNDkdW2sBi///47e1oE0L9//yoqycvLs7e3DwoKYp3E5cuX+/fvz052d3f/+eef9fnIzEw6cIDmzqX33iMm5fPnaedO+vprGjWK/vY3OnqU6kKyDf34448/evbsyRad0tLSysvLu3Xr1rlzZ7aGq6Fly5YBAQE7duwwfFeFcYRFRGq1OioqihVclUgkQUFB2mECzO+VmpoaFBTE/Au2trbh4eEchJZ/9hmxXQO7dlEdSWJmIMXFxeyX6eLi8ujRo/LycpYpw97ePj09PT09nW3BqLLT1d7ePiAgIDw8XL8lJqMJi5Gfnx8cHMwGvhYtWoSHh7PeuKioSCqVsqkA8y9w5kfIy6MPP6TgYNJ3RbyOUVy8bsoUAG3atHn06JFSqWQRCS/dQHHv3r1du3ZNnTpVOxEVm+bOnDnzn//8Z1FRkY4fa2RhMW7fvj106FB2D927dw8NDWU3JhKJAgICHjx4YGwD6yylpeTnp27efHH//snJyUqlkiXAsba2fm0/pNnn4+TkxL4aiUQSGRmp4zzMJITFkMlkLi4u7LYB9OzZ8w1JTMoX5eXk708A2dnRrVsqlWrGjBnskahGSW/UanVCQsKWLVvY96LjtSYkLCIqLCx0c3MDsGrVKmPbUsepqKCxYwmgli0pMZFUqoqPPprXpYuVlZXeS+bz5s2DzjnMTEtYVBmfXqM4RIGqKJU0ZQoBZG1Nv/9OajV99BEBaju7KwYMAizG3dfXV5eTTU5YrAQD3ytZ9ZxZswig5s2fpS1YvpwAsrCgmBhDWi0qKmrYsKGZmZkuGzp4CVg1BJVKBYB5UAX05P330aoVTpxAt25YtQqbNsHcHIcOobKaq340btzY19dXpVLFxMS89mSTExarcMEcEAJ6MnAg7t1Djx5YswZhYTA3x+HDGD3a8IZ1r7xicsISeiz9KSjA7NlYsADLl8PSEikp2LoVDRrg4EFU7gQxEFbg7t///je9ruabIKx6xI4dWLwY27fD1RVnzsDFBb/+in/9C+PGcfUJXbp0cXZ2zsjISExMrP5MkxPW1o4dzw8Y0K5y94tADbh/H2+/DQBdu+LuXQDo1QsTJ3L7IcyVzXKCVoPJCatHYmKvs2fttAqlCOhK+/a4fRsAbtxAx448fQgbDV8rLNFrB8vapmtXJCTg+nVU7usQ0JX8fCxbhiZN0KABvvqKpw8pKCho2bKlWCzOycnRLrxVBdN7+GJ1D4U5lh40b449e/j+EGtr6549e547dy42Nnbs2LGvOs3khkKoVAAguBtMGF2cDqYqLKHHMmHYNOv48ePVnCMIS6DG+Pj42NnZPXz4kCUvfimCsARqjFgsfq3TwfSElZCAvDw8n0RKwNR4rdPBxNwNBQVYuhQWFrCwwKZNxrZG4JXk5OTs379/5MiRLMHsi5iYsDZswNix6NwZkZHo1AkDBxrbIAE9MZmhMCMDubkvWZQQqJuYgLBKSrBxI9zdERpaO4sSArWAUf2QajX278cnn+DJEwDIzcX69Vi+/NmixJw5xrRNwDCMN8e6cAFLluD8eQDw8cHmzRgwwDiWCPCAEYbCe/fuyRYtQu/eOH8ezs7Ytw+XLwuqqmfUao+Vn5+/cePG8PBwi0aN7jVtajttGtasQZMmtWaAQK1RS3OsioqKHTt2rF+/Pi8vz8zMLGDSJHz6KZ6P4xaoVxgSD6QjJ0+efJs5EYAhQ4bwlB1fwKTgfShMTU11dXWtqKjw8PDYtGnTqFGjeP04AROhNuZYn3/+uY2NzZw5c4SgrjcHE1vSEagvmIDnXaA+IghLgBcEYQnwgiAsAV4QhCXAC4KwBHhBEJYALwjCEuAFQVgCvCAIS4AXBGEJ8IIgLAFeEIQlwAuCsAR4QRCWAC8IwhLgBUFYArwgCEuAFwRhCfCCICwBXhCEJcALgrAEeEEQlgAvCMIS4AVBWAK88P8kAXD+bfoMpAAAAABJRU5ErkJggg==" alt="Mol"/>

>  <Smiles>  (12) 
CCC(=O)Nc1cc2cc(c1)-n1c(nc3ccccc31)-c1cc(cnc1N)-c1c[nH]c3cc(OC)c(nc13)OC2

>  <Name>  (12) 
IGF1R_HUMAN_3LVP-A_alignment_L1F022::JAK3_HUMAN_4V0G-A_alignment_L1F033::F_0::

>  <MW>  (12) 
531.2

>  <score_inter>  (12) 
-6.9451

>  <best_rmsd>  (12) 
2.43

>  <Lfrag>  (12) 
{48016, 67185, 72480}

>  <SA_score>  (12) 
4.832

>  <QED>  (12) 
0.28

>  <LogP>  (12) 
5.5

>  <clogp>  (12) 
5.46

>  <NAR>  (12) 
6

>  <NCA>  (12) 
0

>  <nrot>  (12) 
3

>  <TPSA>  (12) 
133.0

>  <HBA>  (12) 
8

>  <HBD>  (12) 
3

>  <NRB>  (12) 
3

>  <NHA>  (12) 
40

>  <RoF>  (12) 
2

>  <Frag>  (12) 
0

>  <Lead>  (12) 
0

>  <Drug>  (12) 
0

>  <PKI>  (12) 
0

>  <PAINSA>  (12) 
0

>  <PAINSB>  (12) 
0

>  <PAINSC>  (12) 
0

$$$$

     RDKit          3D

 41 47  0  0  0  0  0  0  0  0999 V2000
    5.7640    9.9700    2.9170 C   0  0  0  0  0  0  0  0  0  0  0  0
    4.3800    9.7690    2.7420 C   0  0  0  0  0  0  0  0  0  0  0  0
    3.5580    9.4780    3.8140 N   0  0  0  0  0  0  0  0  0  0  0  0
    4.1070    9.3790    5.0830 C   0  0  0  0  0  0  0  0  0  0  0  0
    5.4800    9.5620    5.3720 C   0  0  0  0  0  0  0  0  0  0  0  0
    6.2620    9.8590    4.2420 C   0  0  0  0  0  0  0  0  0  0  0  0
    3.8180    9.8590    1.4490 N   0  0  0  0  0  0  0  0  0  0  0  0
    7.2299    9.8387    7.8373 C   0  0  0  0  0  0  0  0  0  0  0  0
    7.0824    9.6119    9.1922 C   0  0  0  0  0  0  0  0  0  0  0  0
    8.1912    9.8298   10.0402 C   0  0  0  0  0  0  0  0  0  0  0  0
    9.4395   10.2810    9.5100 C   0  0  0  0  0  0  0  0  0  0  0  0
    9.5292   10.4968    8.0996 C   0  0  0  0  0  0  0  0  0  0  0  0
    8.4475   10.2835    7.2740 N   0  0  0  0  0  0  0  0  0  0  0  0
    6.0175    9.5684    7.1742 C   0  0  0  0  0  0  0  0  0  0  0  0
    5.1592    9.1638    8.2269 C   0  0  0  0  0  0  0  0  0  0  0  0
    5.8101    9.1889    9.4604 N   0  0  0  0  0  0  0  0  0  0  0  0
    5.2343    8.8334   10.7748 C   0  0  0  0  0  0  0  0  0  0  0  0
   10.7595   10.9378    7.5633 O   0  0  0  0  0  0  0  0  0  0  0  0
   10.6629   11.4417    6.2265 C   0  0  0  0  0  0  0  0  0  0  0  0
   10.5745   10.5154   10.2936 O   0  0  0  0  0  0  0  0  0  0  0  0
   10.4395   11.3874   11.4256 C   0  0  0  0  0  0  0  0  0  0  0  0
    8.9326    9.6566    0.9380 C   0  0  0  0  0  0  0  0  0  0  0  0
    7.8758    9.7325    0.0735 C   0  0  0  0  0  0  0  0  0  0  0  0
   10.2349    9.5719    0.4575 C   0  0  0  0  0  0  0  0  0  0  0  0
    8.0680    9.7239   -1.3005 C   0  0  0  0  0  0  0  0  0  0  0  0
   10.4425    9.5718   -0.9222 C   0  0  0  0  0  0  0  0  0  0  0  0
    9.3625    9.6435   -1.7988 C   0  0  0  0  0  0  0  0  0  0  0  0
    8.4520    9.6811    2.1895 N   0  0  0  0  0  0  0  0  0  0  0  0
    7.0974    9.7740    2.0830 C   0  0  0  0  0  0  0  0  0  0  0  0
    6.7397    9.8015    0.7766 N   0  0  0  0  0  0  0  0  0  0  0  0
    9.3068    9.6193    3.4054 C   0  0  0  0  0  0  0  0  0  0  0  0
   10.0274    8.4610    3.7208 C   0  0  0  0  0  0  0  0  0  0  0  0
    9.4134   10.7200    4.2376 C   0  0  0  0  0  0  0  0  0  0  0  0
   10.8347    8.3850    4.8600 C   0  0  0  0  0  0  0  0  0  0  0  0
   10.2196   10.6580    5.3608 C   0  0  0  0  0  0  0  0  0  0  0  0
   10.9253    9.5084    5.6712 C   0  0  0  0  0  0  0  0  0  0  0  0
   11.5540    7.1785    5.1510 N   0  0  0  0  0  0  0  0  0  0  0  0
   12.3441    6.8177    6.2431 C   0  0  0  0  0  0  0  0  0  0  0  0
   13.0062    5.4379    6.2494 C   0  0  0  0  0  0  0  0  0  0  0  0
   12.5645    7.5833    7.1540 O   0  0  0  0  0  0  0  0  0  0  0  0
   12.5103    4.4023    7.2539 C   0  0  0  0  0  0  0  0  0  0  0  0
  1  2  2  0
  1  6  1  0
  2  3  1  0
  2  7  1  0
  3  4  2  0
  4  5  1  0
  5  6  2  0
  8  9  2  0
  8 13  1  0
  8 14  1  0
  9 10  1  0
  9 16  1  0
 10 11  2  0
 11 12  1  0
 11 20  1  0
 12 13  2  0
 12 18  1  0
 14 15  2  0
 15 16  1  0
 16 17  1  0
 18 19  1  0
 20 21  1  0
 22 23  2  0
 22 24  1  0
 22 28  1  0
 23 25  1  0
 23 30  1  0
 24 26  2  0
 25 27  2  0
 26 27  1  0
 28 29  1  0
 28 31  1  0
 29 30  2  0
 31 32  2  0
 31 33  1  0
 32 34  1  0
 33 35  2  0
 34 36  2  0
 34 37  1  0
 35 36  1  0
 37 38  1  0
 38 39  1  0
 38 40  2  0
 39 41  1  0
 19 35  1  0
 29  1  1  0
 14  5  1  0
M  END
>  <2D_mol>  (13) 
<img data-content="rdkit/molecule" src="data:image/png;base64,iVBORw0KGgoAAAANSUhEUgAAAMgAAADICAIAAAAiOjnJAAAABmJLR0QA/wD/AP+gvaeTAAAgAElEQVR4nO2deVyU1f7HPzPDvsii4paipmCYpo6ISokLqChmLlgaZGrSTa+41pipxG25aFeZFjPq5g3NJcwlckXyZ2JyJVxJkUDBBYZNBmHYZvv+/jg2F1EQhnlm0ef96tULh+c5fAc+c873Oee7CIgIPDyGRmhqA3geT3hh8XACLyweTuCFxcMJvLB4OIEXFg8n8MLi4QReWDycwAuLhxN4YfFwAi8sHk7ghcXDCbyweDiBFxYPJ/DC4uEEXlg8nMALi4cTeGHxcAIvLB5O4IXFwwm8sHg4gRcWDyfwwuLhBF5YPJzAC4uHE3hh8XACLyweTuCFxcMJvLB4OIEXFg8n8MLi4QReWP9DKsXixQCwYgWkUuTlAcCSJSa1yWKxMrUB5oWjI65cuff1li1wd8edOyY1yGLhZ6z7mD8f33xz7+u5c7FkCdq2NalBFgsvrHtUVACAtTVeeAHXrt33rT17sHQpbt82iV2WioCvQQpgyxasWYOtWzFmzMMvSE6Ghwf69zeuWZYMP2MhJwdLlqCgAIWFD7+guhrnzvGqahlPurBUKoSFobIS4eF49dWHX7NmDWprcf26cS17AKVSKZfLT506pVarTWxKM3jSl8J33sEnn6BnT5w/jzZtTG1N49TV1c2YMaO2tjYpKcnR0XHUqFGTJk2aMGHCU089ZWrTGoGeYE6cIJGIrKzo9GlTm9IkCoVi9OjRANq0adOrVy/d304gEAwaNGjVqlUpKSlqtdrUZt7HkyuskpISP78qgD74wNSmNEllZeWoUaMAdOzYMSMjg4hyc3Pj4uJCQ0Pb1JtjnZycQkJC4uLibt26ZWqTiZ5kYU2ePNnR0WPOnCtm9lG/D7lcPnToUADdunX7888/2Yu///57QUEBEalUqpSUFIlEIhaL669CPj4+Eonk2LFjSqXSVJY/ocLatGkTAFdX17y8PFPb0ihlZWW+vr4APD09r127pnu9f//+9dVTV1dHRNevX9+0aVNISIiDg4NOYW5ubqdOnTKJ8U+isC5fvsx++zt37jS1LY1SWFjYr18/AF5eXvVXt7q6uhdffNHR0bG+embMmLFlyxaZTEb3T2NCobBv375paWnGt9+ChRUbS5GRRERhYSSRkFRKCQmUkkI5OVRd3ehdtbW1zz33HIB58+YZzdSWIpPJ+vbtC+CZZ57Jz89/8AL2eLhs2bI+ffo08OXfe+893SwVFhYGYN26dcY1n4jIgrcbpFIUFyMsDIsXIzm54XddXTFkyDKN5lLnzp07duzYpUuXjh07du7c+bvvvtuyZUuvXr3OnTvn7OxsCsMfwc2bN8eMGZOTkzNgwICkpKT27ds3fX1eXl5SUlJycvLRo0crKioAPPfccxcuXACwc+fOWbNmTZgw4eDBg8YwvR6WLazJk/HZZ7hzB97eKCrC7dsoKkJ+PgoLUVcHD4+BxcUXGtzl7u5+9+7dM2fONHB4zYS8vLzRo0fn5uaKxeKjR4+2bckZeG1t7cmTJw8fPtyjR4/IyEgAMpmsc+fOzs7OZWVlVlZGjWSxSGEdOYKvv4ZYjNmzkZaGbduwb1/Da0pLUVh4JT//VmFhYUFBgUwmY//PzMyUy+VbtmyZM2eOKWxviqysrDFjxuTn5/v7+x86dKiNIXZs+/Tpk5WVdebMmSFDhrR+tBZg/NW3lchk5OFBAH3+uT63b9myBYCjo+Ply5cNbRpRPc9v+XLavJk+/JC+/JJ27aKkJEpPp+vXqbxc+9Abr1y50qlTJwAjRoyoqKgwlD1vvvkmTOFmWZiwtFqaOJEACgoijUbPQV577TUAffv2raqqMqh1RESxsfTuu3T5Mi1fTv37E9Dwv/79K4RCYbt27by8vPz8/IKDg1999dXw8HAXFxcA48ePr27i0aPl7NixA8CECRMMOGZzsLClcMMGrFiB9u1x8SJsbFochVdaWnrlyhWxWOzr65uZmTl//vyvv/7asBbqPD+RCF5euHEDZWWQy1FWhjt3UFaGbt1kJ092fvDGLl26PPXUUydOnLCzszOgPSZzs4ws5NZw6RLZ2ZFAQD/9RHI5eXrS7NnU/EknPz//qaeecnFxuXbtWkZGhr29PYBt27YZ1siJE+nQIdqzh156qdFr1Gp1cXFxVlZWamrqoUOHvv/++5CQEABvvfUWu0Cr1apUKkOZ5O3tDeDMmTOGGrA5WIywFIrqZ59VAvT3vxMRzZxJAA0eTC06tHjllVcADB48uK6ubvPmzQCcnJyuXr1qKCMvXCCA3NyopqZlN/72228A+vbtS0SffPKJh4fHd999ZyirTOJmWYyw5s+f/8wzg8eOza6pof/8hwBycqKsrJYNIpfLe/ToAWDp0qVENGvWLAD9+/c3lFvz1lsE0OLFLb5RpVI5OzsLBILCwsLY2FgAc+bMMYhJZCI3yzKEtXfvXgC2trYXL17Mzr7r5EQAxcfrM1RaWpqNjY1AINi3b19lZaWXlxeAv7NpsHVUVlKbNgTQH3/Q9etUVtay28eOHQsgISHh/PnzAHr06NF6kxgFBQUAnJ2dDbi8PhILENbt27fZPuHnn3+uVCp9fX2HDZsxd2653gN+8sknANzc3HJzc9PT021tbQHs2bOnlXbGxRFAI0YQEb34Itnb08GDLbj9o48+ArBw4UKNRsPerwEPyI3vZpm7sDQaDYtxCw4O1mq1K1euBNC1a9eylk4I9dBqtZMnTwYwZMgQpVIplUoBuLq6Xr9+vTWmisUE0PbtdOsWiURkY0NFRS24vb6b9dJLLwEwoJsVEREBYP369YYa8JGYu7A+/vhjAB4eHoWFhb/++qtIJLKysvrtt99aOWxZWZmnpyeAlStXarXaKVOmAPD19WUhKHrw++8EUNu2VFNDUVEE0MyZLRuBUzdr+/btACZOnGioAR+JWQuroqKiffv2AoHg6NGj1dXVLL47OjraIIOnpqZaW1sLBILExES5XN69e3cAK1as0G+0RYvWBgT8FBVVrlZTt24E0IkTLR6kgZvVs2dP/YxhaDSa1NRU9rXx3SyzFlZeXp6Xl1eHDh00Gg0RJSYmTpkyxYDB3R9++CGA9u3b5+fnnzlzhjn1+/fvb+k4FRUVbLLJyso6ePDMsGE3+vXTah9+ctMUBnSzVCrVq6++amVltXfvXiKqra11d3fv0aOH0QIbzVpYarX66aefBrBv3z4uxtdoNEFBQXZ2dqtXr46KinrmmWcAdOnSJTAwMCYmJiUlpZmhvSwedfTo0UQ0YcIEAFLpF3rYU9/NYl5gvF6Pvkqlcvr06QAcHR2PHz9eXV09fvx4AOPHj9djNP0wa2ER0WeffQbg+eefN+CYhYWFBw8ejI6OnjRpUocOHRocRbCHRIarq+uLL74olUovXLigafxscuDAgQB++OGHGzduiEQiOzu7O3fu6GFYfTdr48aNAObOndvSQerq6pjv7+rqmpqaWlVVFRgYyPzUixcv6mGVfpi7sKqqqtiioHMXmkCtVu/YsePB18vLy1NSUqRSaXh4uI+PTwMltWnTxt/fPzIyMj4+/o8//pDJZAkJCREREQ2udHZ2ZjNZenp6/XUuNTWVrae1tbXvvfcegPDwcL3fr87NOnfunB5uVlVVFRvBzc0tLS2tfobPH3/8obdVemDuwiKiVatWAQgNDW36suLi4qCgILbdxV7JyMhYunQp22pvoKSRI0cuX758586d2dnZTXhDOpE1GKR9+/ahoaFSqTQ9Pf31119nT5cqlapz584AWpO/UN/N8vT0nDhxYvNDMBQKxZgxY9jkdOnSpfoZPtnZ2XqbpB8WIKzCwkI7OzuRSJSTk9PYNb/++isLZvLw8EhKStJqtVKp1NrammW5ODo61p+TmljUmuDatWvffvttWFgYU48OoVAoEAiys7NVKtX27dtff/31VrzX+9ysFlFeXj58+HDd5HTnzh323rt3714/w8doWICwiGju3LkAFi1a9OC3dBoCEBAQUFBQUFJSwnxVoVC4aNGiP/74w+BZwteuXYuPj4+IiOjatStLTZ4xY4ZBDhzru1nNv0sul/v5+ekmJ12Gj7e3t6nyVy1DWJmZmQKBwMHBobS0tP7rpaWlwcHBAAQCQWRkpEqlSktLYztS7dq1O3TokBFs27NnD4vRGzp0KEvAag0qlYodXwYGBiYkJMjl8kfeUlZWxvKOevXqdePGjYKCAuYdNpbhYxwsQ1hExAT00Ucf6V5JS0tjrg/TEJu6bGxsAPj6+ubm5hrNtoyMDGZJly5d0tPT9R7n7NmzgwcPBqB7VhWJRGKxOCoqqsETQ33UavWsWbO8vb1v376dl5fHNmgGDhxYUlKityWtx2KElZyczH7jNTU1D2ro7t27oaGhuqlL75MZvSktLQ0ICADg5OSkx65beXl5ZGSkSCRiT4Jff/31+vXrR40axZZ4RqdOnebOnbt79+7y8oYH8CqVqrS09Pr160zfYrG4wdRufCxGWPTXdtGWLVtY0LpAIFi+fLlSqTx79iz7mLZp02b37t2mMq+2tpYZ5u8/q0WnvYmJiV27dgVgZWUVGRlZWVmp+1ZVVdWxY8ciIyO7deumU9hDp7HMzMwuXboAeP755+/evWvYt6YHliSsbdu2AejTp8+uXbt0GoqPj2dBxoMGDWrisdFoSKVbHByqAZozhx45b+bl0ezZd62tHQAMHz6cFZNpjEuXLq1bt27kyJH1p7EuXbrMmzdPKpV27NiRPb7U16UJsSRhKZVK9sE9dOjQnTt3KisrZ86cyX6/4eHhhk1uaQ0HD96L+Bs+vNHIGZWK/vUvcnQkgMaP/2Xz5s3N3wRRKBQNpjG25REcHGw+vwRLEhb9FaM3ZsyYK1eusOoGzs7OZljb4+JF8vQkgHr2pAd3vM+dI1/fe9lgISHUmg2BixcvxsTELFq06ODBg8b3LJvAwoRVUVHBnu1ZjlT//v2zWhr3biwKCmjIEALIxYV0W/EKBUkkJBIRQD16kFH2Q0yDhQmLiKZNm8Zyz8PDw7nIODUgtbUUFkbdu/9vQdy2jQCytiaJpAWJa5aIhSWsajSafv36ZWZmrlixgi2LZg4Rioqwaxdyc/Hpp1ixAhoN5s5Fv36mtoxjLKyXzs6dOzMzMz09PdlhrfkjEKBjR6Bel57YWNNaZCQsqc67RqNhMZ/vv/8+2x21IOp36XkSsCRhxcfHZ2Vl9e7dmxWqsyysrdGjB/buRWmpqU0xDqZ28pqLUqns2bMngO3bt5vaFj2ZNIkAMlAuiLljMcJipRb69u2rXzSVOXDiBAHk4dFUidTHBstYCuvq6liCYXR0tFBoGTY/SEAA/PxQXIxt20xtCvdYxh/pq6++unXrVr9+/VhmqeWydCkAbNgArdbUpnCN0ebG8vJymUwWGxvLuio0n+rqahYNnJiYyJFtRkOtpp49CSDLfyuPwEjC0mg048aNY963UCj09/eXSqXNjERbv349ALFYrE8OqPkRG0sAjR37WO+7G01Y77//PgA3N7fg4GBdKUQ7O7upU6f++OOPNY3XKausrPTw8ABw5MgR45jKNRUVNH78h23auJikYYTRMIawfvnlF5FIJBQKjx49SkTl5eXx8fEhISG6kpguLi7h4eGJiYkPVhZgO6LDhw83gp1GQyKRAHjllVdMbQiHcC4smUzGYtA++Kt9W0JCAgvyLy0tjYuL8/f3FwgETGFt27aNiIhISUlhq155ebm7uzuA48ePc22nMcnPz7exsRGJRCZJzDIO3ApLpVI9//zzAMaMGcNysIqKiqysrHRuVnFxMRHl5eXFxMTUbwvj6ekpkUgWLFgA4IUXXuDUSJPAgpiXLFliakO4glthffBBvrt7765du+r89Ozs7OnTp+vcLFtb25deeikhIYGFPqanpy9btozFbjM3H0BKSgqnRpqES5cuCQQCZ2fn5iR4WSIcCmvPHhIIqHt31X//e77Bt6qqqhISEkJCQnTh2/b29qGhoYmJiUqlUqPRHD9+fOrUqQC8vLy4s9C0sCILMTExpjaEE7gSVnY2ubgQQJ9+2tRlMpns008/ZVm8jA4dOvzwww9ElJ6eDmDQoEEcWWhyjhw5YmNj07FjR4lE0prKl+YJJ8KqqaFBgwigGTOae8uNGzekUilL8Dp58iQRnT59GsCwYcO4sNAcUCgUuo+Ti4tLVFTU47QsciKsuXMJoN69SY/8tvPnz7NHwhMnTgAICAgwuHlmglwux19Nwpm8nJ2dH5vZy/DCYtX9HRzo0qVWjZOUlAQgKCjIQHaZHUVFRQA8PDyI6PTp04+ZvAx/CD1sGJ59Fps2tTasu66uDoDFRYo2H6VSCcDa2nrBggVOTk4///wzk1dlZeW6deu6deu2cuXKsrIyU5upJ03FvH/55ZcajYaVTnR1dRUIBFZWVm5uPdXq5+zsYG8PAM7OYPvn+/bh5k18+im++Qbp6ahXb1FP2O/dtvUDmSvsk6NUKjdv3vzVV19NnDgxOjr6559/Tk1N/fjjjw8cOLBu3bpNmzYtXLjwnXfeYRvFlkQTs9mD9TkBDBsW+mAPPoAWLvxfnz6DsHPnTjzW5x5XrlwB0Lt3b4lEwqoECASCkJCQs2fP0v2Lo5OTk0Qi0a+uqaloasZasGBBSUkJmzlYhROVStW27UBHR9TUoLYWACoroVaDCDY2mD//Xp8+g8B+7mO/FDo4OMTExCxbtmzjxo2fffbZgQMHDh48qJu9Tp8+HR0dnZSUtG7dus2bNy9evHjNmjX1azeYL4ZSaGws3bp1r0+fQcpSsBaVb7zxhgHGMkvS0tIA+Pr66l4pLi5uevby8vIyeINFjjD8U+HWreTuTq1uSkJffPEFgIULFxrCKHPk1KlTAPz9/Ru8XlBQsHjxYp28pk2bxp4Q9+zZA8DV1dWYTbz0xvBPhZmZKCtDeDgqK1s1zmO/FDb22NupUyepVHrjxg02e125coWVq5g6dWqfPn3Ky8vPnDljAnNbiOGFFR2NwYNx/TreeadV4zz2wmr6sbd9+/YxMTE5OTnbtm3T5Y+wor1Hjx41mpF6Y3hhWVsjPh52doiLw8GD+o/zhOxjNf0GO3XqJBaLdf9kwjpy5AjXtrUeTrJ0fHzwj3+ACPPn484dPQdRqVR44oXVgICAAAcHh7NnzxYXF3Nml2HgKv1r+XKMGAGZDKtXl+s3wmO/FOoxJdvZ2QUEBGi1WnbeZc5wJSyhEN99h3Hj/rtlS1fW7Lr51NTUHDhw4PDhwwDUajU3Bpoe/Y4Wxo0bB0twszhMWO3RA6Ghl5VKxYIFC27evPnI64uLi7du3TpjxowOHTpMmjQpIyPDxcXFIp6A9EO/KVnnZmnNPOeV6/2MadOmAQgMDHxoVqBGo0lLS1uzZs2gQYN0KRVCoXDIkCESicTW1rbpFjoWzbvvvotG+rg0DUvP/P3337mwylBwLqzi4mJ25qhrykVE1dXVrO6vLrwdgIODQ0hISFxc3O3bt9llc+bMARAZGcm1kUZj/fr158+fJyKtVjtgwABnZ+fTp0+3dJC33noL9bKezBNj5BXu378fgJ2dXVJSUlxcXEhIiC6ZAoCnp2dERERiYmJtbS0R5eXlbdq0adWqVUSUkZHx0BY6Fsr58+fZ25HL5bt37wbQuXNnPQpo//TTT3jYlr1ZYaRM6NmzZ9dff0Uikb+//z//+U9WMl+j0aSnp0dFRYnFYrYgWltbs2Nv5lJ8/PHHxrGTUyZNmgRg2bJlGo2mf//+ADZv3qzHOAqFgjkJ5hzvYCRhlZeXs3j2cePGbd26lWWD3b17d/fu3bNnz27fvr1Oc23atAkNDY2Pj2cVkY8dO4a/WugYx1SOSE9PFwgEjo6OhYWF27dvZ1O13pXZR48eDSAhIcGwRhoQ41WbeeONNwBERUUR0XfffRcYGFj/gahXr15LlixJTk5+sL/3gAEDBgxYsnNnsdFM5QK2TbBy5Uq1Ws1Sc7/99lu9R1u3bh2AefPmGdBCw2I8YbF9qWeffZb+Eln9ZkNN3LhrVzVAzz5LlltshvVNdXJyKi4u/s9//sM+SK0JUrh06RKATp06mW0FHuMJS6lUurm5AcjMzExLS9uxY0czXQSlkrp1I4AOH+baRq5gHb/Xrl2rq6SqR1jVuXPnhg0bxspeaLVaVoTnjTfeSEpKMsNGCkatQRoeHq6fJ75+PQEUGMiFUZxz8uRJAK6urmVlZXFxcQC8vLxaOl2dO3eOfSzffvttItq5c6dQKNT5plZWVmKxWCKRHDt2zEz6NBlVWGzfQSwWt/TGu3fv5VWfO8eFXdwyYsQIAB9++GFdXR1rK8xSvZvPpUuX2rVrB2DKlClKpXLv3r2sAtScOXPeeeedIUOGiOrFg/frFz5yJEVH08mTj+5rxx1GFVZtbS1rg6NH+Z5lywig8HAu7OIQFuLStm3bioqKzz//nHmZLSr8nJWV1alTJwDjx4+vra09fPgwO15cu3at7hrWaE4ikYjF4pEjD+gyXBwcKDCQPvqIfvuNjBx2auxy3C+//DKADRs2tPTGW7fI2pqsrenmTS7s4oohQ4YAWL9+fU1NDTtm2L9/f/Nvz87OZvVXg4KCampqjh49yvaWly5d2tgtZWW0bx9FRlK/fiQQ3FOYQEAffEDsCGP5coqNJdYye/HiVr6/RjG2sBISEqBvhb61a2nbNnpgO8KsSUlJmTZtWlVV1YYNG9DCSqo3btxgS+eYMWOqq6uTk5NZIPziZsuhuJh276YFC2jKFIqN/V9+XmwsrVlDsbEUFqbvG3sUxhZWVVWVg4ODQCC41fL2j7Gx//vMWRYKhYIdmB5qdofCmzdvss7h/v7+lZWVp06dcnJyYo+B+m0xxMbS9eu0ZImRZixj13l3cHAYO3Ys/XXg1VJ0PbQsi88++6yoqMjX15edUD2S/Pz8UaNG5ebmDh069PDhwxkZGcHBwQqFYs6cOXFxcbowkJZibY0+fZCWpt/dLYQrxTYO6xk+atSolt5Y/zOn0ZClHEzn5OS4uroCiI6Obmapj4CAAAC+vr7l5eW6jYbXXnutle1eLl6819nVCJhAWOXl5ay0a1FjnbgboX5O7LvvUpcudPYsRzYajOTk5A4dOug2nIRCoY+PT0REREJCQhMiu3r1akhISFlZ2YULF1jVhunTp7c+nVCjIQ8PAujq1VaO9GhM06QpODgYwDfffKPf7XV15O9PADk5mW+LB7VavWrVKrZsBQQESCSSgICA+oHIVlZWfn5+EonkyJEjCoXiwRF021dTp041VJJqWBgBJJUaZLCmMI2w/v3vfwMYP3683iPU1tLs2fcepKOiDGeZgSgqKgoKCgIgEomioqJ0S5hKpUpPT4+JiQkMDKwvMnZsKpFIEhMTKyoqiOjq1ausjDnbvjKUYawpdXCwocZrFNMIq7S01MrKytraWu/yYqyoolRKQiEBNHeuKXeZG3DixAm2penh4XHs2LHGLlMoFEeOHFm5cqWfn5+ulwIAW1vboUOHMr8qODjYgKoiopISEgrJ3p7zVucm61fIIoq2bt2qx715edSxI0kkpNXS3r3k6EgAzZlzpZnNebhDq9XGxMSwA5aRI0c2vx2Vbuvc39+fFZMZMWJEYGAgFwd/vr7GONE3mbA2bdoEYPLkyXrc+/33JBIRQK+8QjU1dO4cBQYW2dg4Pf3005cvXza4qc2kpKSE+Y4CgUAikbCGCXpQVla2f/9+mUzGUWzjmjXk7l4SHc3tg4/JhCWTyYRCoa2t7V09KuASHT1Krq4EkJ8fyWRUUFDADk+cnZ1//vlng1v7SNLS0tguebt27Q6bd3xPaup5oVDo7e3N6U8xZetef39/ALt27WL/rK6uFovFUqm0mbs1WVnk5UXOzlp//zfT09Nra2tZE3KRSGTMqvxarVYqlbJo2CFDhuSyLW0zRq1Wsy0MTjv5mFJYGzduBDB27Fh2RvHVV18x73XYsGFnm7dDVVJCr766CYCjo+O+ffuYi8Nqs8ybN++hz/CG5e7du9OnT2fLX2Rk5INx1eZJaGgo9E3laCamFFZeXt7MmTNtbW1HjBhx8eJFIkpMTOzatSvbSAwPD2ctnJqmrq7u9ddfZ39aFlD/+eefi0QiFxcXe3t7f39/Fv6md9pCY8jl8vj4eHac5+bmZlndX7/99lsAL730Enc/wsRd7NnGNNstXLRokVwuVygUUVFRbI/Hzc1NKpU2xwtmE5WNjc1rr73GViVnZ+f6Z2pOTk7BwcFfbthAaWmkl1tdWVmZkpIilUrDw8N9fHyEQqFAIGjbtq1YLLa47nAFBQUCgcDJycmwexn1MbGwiEgul0skEqYGd3d35mNlZWWxJywAAwcOPHXqVNODKJXKt956i0URstmuoKCguLg4MTGRhb8xkUlYJxYnJwoMpJgYSk+nJvw5hYJSUkgqpbCwS+PG6aqfMezt7YcNG3bo0CGDz4VcU1NT8/LLL/fq1QtcNoI0vbAYV69eZd2wAIjFYpZ4npiYyB61BAJBeHi4TCZ76L3Hjh3r27cvu3f06NEsh70BMplsx44dZ1evpt697ysj7u5OM2dSdjatXElSKW3YQOfO0ezZ1LfvvS0NgIA6GxtHR0cfH5/w8HCpVJqSksLdZ51T6urqJk6cyD7DdnZ2Li4uoaGhcXFxeXl5hv1B5iIsRmJiYrdu3XRKKioqqqqqWr16NQub/Oijjxpcf/bs2ZEjRzJJeXt7NzeBUyajhASKiCAfHwJozBhavJjYVuTq1fTjj/f0ZG1NAwfS/Pn01VeUnq6ytJnpQdRqNYvgbdeu3enTp5ctW1Z/Dvb29v7b3/72ww8/tDQ44KGYl7CIqKqqSudjubq6Mh8rJycnIiKi/oZhfn5+REQE2+N2d3ePiYnRc0nKzaWLF+8TVnY2bdpEZ86QZc5JjaFWq2fOnMl+q+np6Xfu3Hnuuefs7e3ffvvt0H7n2X0AAASfSURBVNBQdoKko2fPniwEQ+/DDLMTFuPPP/+cMGECe5MDBgyo32S1qqoqJibG2dkZgLW1dWRkpAG6sf35J739Nv3rX7RxY2uHMks0Gg3b5HNxcUlLSysvL/f19QXg5eXFzp3UanV6erpUKg0NDWVFmh8UWYtKRZipsBiJiYnseV4gEISGhubl5SUkJHh6erI3HBIS8riWzjIwWi397W+7RoxwdHQ8efKkQqF44YUXAPTq1YulvzZAqVSeOnXqgw8+GD16NIuyZ4hEoh07djQzgMeshUVE1dXVa9euZT6W7k36+fn91voOBU8IWi29+SZ7Fs45fbqqqoqFp3br1q05hwT143ysra09PDyaWXLC3IXFuHXrVlBQULt27VxcXOLi4loZoftksWIFAWRvT7/8QlVVR+fNa76qGiCVSgHMaF7bXMsQFhHt2rWr+e+K5x4rVxJANjZ04ADV1FBQEAFHXnxRPxciNzeX7Vo3ZzU0dpaO3mg0GgD1A+J4HsHq1YiJgY0N9u5FUBBCQ3HsGDw8xv3zn08//bQe43Xv3t3b21sul6c1I9HHwoQlMlTTuicBHx/Y2mLbNowdixkzcOAA2rfHL7/Ax0fvIZvfGoMX1uPLrFnIzsa0aZg9Gz/9BFdXHDmCZ59tzZC8sHgAAF274swZ/PgjXF2RnIxBg1o53siRI5vZc4UX1mNHTg7efReffoqNGwFg+HD88AOOHEG9Zk96Y2dnN2LECK1Wy2rDNoHFCGuQnd22F16Y9rA21Tz38cUXWLsWixdDLkdBAQBMmQI/P0MN38yeKxYjrMEVFWEpKWPlclMbYlHoW+WhCVg40yN7rliMsKDRADBYK/PHmIULERWFDRvg7o5OnQw+vLe3d8+ePUtKSs6fP9/EZbywHjt698b69Vi+HEuXcvQT2GrIymA3Bi8snhbTHDeLFxZPi2GFJ1JTU8vKyhq7hhcWT4txdHQcPny4RqM5fvx4Y9dYjrBYq1X+rNA8eOQWvOUIKyoKRHj/fVPbwQMAwcHBYrFYl8PyIAIiMqZBepKTg2+/RceO0GhwfwoAj3liCTOWVvuQ3WQe88a8haVQ4P334e+P+tMqB7vJPAbHXJdCtRrffIOoKJSUQCjE99/j/Hl06AChkLt9Px4DYpbCSk7GsmXIyACAoUOxcSOGDTO1TTwtw7yWwoyMjN/mzUNQEDIy0Ls39u5FaiqvKkvEXIRVWlq6ePHigQMHzvu//1N5eCAmBhkZmDLF1Hbx6Inp9xtramo2btwYExOjUChsbGyCJ09Wrllj7e5uart4WoceaUAG5Pvvv2eV1gBMmTLlzz//NK09PIbCxDPW4cOHb926NWjQoA0bNujqxvA8Bpj4qfDmzZsnTpwICwtrUNaMx9Ixy+0GHsuHnyd4OIEXFg8n8MLi4QReWDycwAuLhxN4YfFwAi8sHk7ghcXDCbyweDiBFxYPJ/DC4uEEXlg8nMALi4cTeGHxcAIvLB5O4IXFwwm8sHg4gRcWDyfwwuLhBF5YPJzAC4uHE3hh8XACLyweTuCFxcMJvLB4OIEXFg8n8MLi4QReWDycwAuLhxP+H4KfPTckAxr9AAAAAElFTkSuQmCC" alt="Mol"/>

>  <Smiles>  (13) 
CCC(=O)Nc1cc2cc(c1)-n1c(nc3ccccc31)-c1cc(cnc1N)-c1cn(C)c3cc(OC)c(nc13)OC2

>  <Name>  (13) 
F_0::IGF1R_HUMAN_3LVP-A_alignment_L1F005::JAK3_HUMAN_4V0G-A_alignment_L1F033::

>  <MW>  (13) 
545.2

>  <score_inter>  (13) 
-8.97458

>  <best_rmsd>  (13) 
2.43

>  <Lfrag>  (13) 
{72480, 50105, 67185}

>  <SA_score>  (13) 
4.859

>  <QED>  (13) 
0.3

>  <LogP>  (13) 
5.5

>  <clogp>  (13) 
5.47

>  <NAR>  (13) 
6

>  <NCA>  (13) 
0

>  <nrot>  (13) 
3

>  <TPSA>  (13) 
122.1

>  <HBA>  (13) 
9

>  <HBD>  (13) 
2

>  <NRB>  (13) 
3

>  <NHA>  (13) 
41

>  <RoF>  (13) 
2

>  <Frag>  (13) 
0

>  <Lead>  (13) 
0

>  <Drug>  (13) 
0

>  <PKI>  (13) 
0

>  <PAINSA>  (13) 
0

>  <PAINSB>  (13) 
0

>  <PAINSC>  (13) 
0

$$$$

     RDKit          3D

 33 37  0  0  0  0  0  0  0  0999 V2000
    5.7640    9.9700    2.9170 C   0  0  0  0  0  0  0  0  0  0  0  0
    4.3800    9.7690    2.7420 C   0  0  0  0  0  0  0  0  0  0  0  0
    3.5580    9.4780    3.8140 N   0  0  0  0  0  0  0  0  0  0  0  0
    4.1070    9.3790    5.0830 C   0  0  0  0  0  0  0  0  0  0  0  0
    5.4800    9.5620    5.3720 C   0  0  0  0  0  0  0  0  0  0  0  0
    6.2620    9.8590    4.2420 C   0  0  0  0  0  0  0  0  0  0  0  0
    3.8180    9.8590    1.4490 N   0  0  0  0  0  0  0  0  0  0  0  0
    7.5378    9.3942    9.9602 O   0  0  0  0  0  0  0  0  0  0  0  0
    7.5014    9.1275    8.6225 C   0  0  0  0  0  0  0  0  0  0  0  0
    6.3646    9.2805    7.8209 C   0  0  0  0  0  0  0  0  0  0  0  0
    6.4046    8.9857    6.4613 C   0  0  0  0  0  0  0  0  0  0  0  0
    7.6015    8.5298    5.9071 C   0  0  0  0  0  0  0  0  0  0  0  0
    8.7460    8.3695    6.6911 C   0  0  0  0  0  0  0  0  0  0  0  0
    9.9292    7.9295    6.1574 O   0  0  0  0  0  0  0  0  0  0  0  0
    9.9633    7.6219    4.7585 C   0  0  0  0  0  0  0  0  0  0  0  0
    8.7038    8.6783    8.0563 C   0  0  0  0  0  0  0  0  0  0  0  0
    7.5368    9.5975    2.3386 C   0  0  0  0  0  0  0  0  0  0  0  0
    8.7175    9.7095    3.0402 N   0  0  0  0  0  0  0  0  0  0  0  0
    8.7898   10.1133    4.4185 C   0  0  0  0  0  0  0  0  0  0  0  0
    7.9017    9.2913    1.0665 C   0  0  0  0  0  0  0  0  0  0  0  0
    9.3028    9.2676    1.0216 C   0  0  0  0  0  0  0  0  0  0  0  0
   10.0476    9.0385   -0.1132 C   0  0  0  0  0  0  0  0  0  0  0  0
    9.6629    9.4147   -1.2311 O   0  0  0  0  0  0  0  0  0  0  0  0
   11.2502    8.3683    0.0663 N   0  0  0  0  0  0  0  0  0  0  0  0
    9.7986    9.5351    2.2234 C   0  0  0  0  0  0  0  0  0  0  0  0
   11.1301    9.6722    2.6782 C   0  0  0  0  0  0  0  0  0  0  0  0
   11.9757   10.6992    2.2148 C   0  0  0  0  0  0  0  0  0  0  0  0
   13.2868   10.8559    2.7626 C   0  0  0  0  0  0  0  0  0  0  0  0
   14.1822   12.1224    2.0466 Cl  0  0  0  0  0  0  0  0  0  0  0  0
   13.8448   10.0349    3.7821 C   0  0  0  0  0  0  0  0  0  0  0  0
   13.0069    8.9990    4.2534 C   0  0  0  0  0  0  0  0  0  0  0  0
   11.6846    8.8438    3.7409 C   0  0  0  0  0  0  0  0  0  0  0  0
   10.9190    7.7581    4.3091 C   0  0  0  0  0  0  0  0  0  0  0  0
  1  2  2  0
  1  6  1  0
  2  3  1  0
  2  7  1  0
  3  4  2  0
  4  5  1  0
  5  6  2  0
  8  9  1  0
  9 10  1  0
  9 16  2  0
 10 11  2  0
 11 12  1  0
 12 13  2  0
 13 14  1  0
 13 16  1  0
 14 15  1  0
 17 18  1  0
 17 20  2  0
 18 19  1  0
 18 25  1  0
 20 21  1  0
 21 22  1  0
 21 25  2  0
 22 23  2  0
 22 24  1  0
 25 26  1  0
 26 27  2  0
 26 32  1  0
 27 28  1  0
 28 29  1  0
 28 30  2  0
 30 31  1  0
 31 32  2  0
 32 33  1  0
 17  1  1  0
 11  5  1  0
 15 33  1  0
M  END
>  <2D_mol>  (14) 
<img data-content="rdkit/molecule" src="data:image/png;base64,iVBORw0KGgoAAAANSUhEUgAAAMgAAADICAIAAAAiOjnJAAAABmJLR0QA/wD/AP+gvaeTAAAgAElEQVR4nO2deVRT1/bHdyAMJsxKmbRMjjiiiAooDjyrq9TpSZ2q1TqUOqBQ30L7VOyr9qH+qjiLUp84tHWsimNFVASliEURQaCCgAREQIYwhCR3//44NaWolCT3JkTPZ7myQnLvvvvil3PO3WeffXiICBQK2+hp2wHK2wkVFoUTqLAonECFReEEKiwKJ1BhUTiBCovCCVRYFE6gwqJwAhUWhROosCicQIVF4QQqLAonUGFROIEKi8IJVFgUTqDConACFRaFE6iwKJxAhUXhBCosCidQYVE4gQqLwglUWBROoMKicAIVFoUTqLAonECFReEEKiwKJ1BhUTiBCovCCVRYFE6gwqJwAhUWhROosCicQIVF4QQqLAon8LXtQKsQi8W1tbVisdjCwqJ9+/badofy92hHWE+fPk1LS6utrX3x4gVRDHlP3jR9LxaLKysrFSeGhIQMHDhw6tSpmvdZJpNlZGRkZmZaWVk5OTl16dJF8z7oEDzN13m/cOHCpUuXtm/f3vpTBAKBiYmJoaFhUVGRqalpenp6p06duPOQIJfLHz16dPclqampdXV1PB7PysqqvLzc1tZ26NChfn5+fn5+Li4uXDujc2haWDKZzM3NLScnx93dvXPnzubm5iYmJkKh0NTU1MLCQigUvvY9j8cjp0+ePPnkyZNjx469cOEC674xDJOdnZ2SknL37t2UlJTU1NTa2tqmB7i6uvbt21cikdy5c6e0tFTxubOz84gRIzaPHm3u4wMODqw7potoWlj79++fO3duly5dMjIy+HylO+KSkhI3N7cXL14cOXJk+vTp6vsjEokUbdKtW7cqKiqafmtnZzfgJYMHD7a2tlZ8lZubGxsbGxsbGxcXV15ebmVp+byqSo9hwMUFvL3BxwfGjgXum9W2C2qQxsZG0mscOXJEhdMLCwsR8fvvvweA9u3bP3v2TGVP7t+/Hx4ebm5u3uy30alTp4kTJ65fv/7SpUtlZWWtMSWXy3/77bfTe/agvz+amSHAn//c3HDJEqyqwrlzcdEiDAxEiURln3ULjQpr9+7dAODm5iaXy3Nycn7//fdWnsgwzJIlS4yMjO7du4eIo0ePBoAZM2ao5kZ0dLRAIOjcuTMA2NnZ+fv7h4WFnT17tri4WDWDfyKTYUoKRkRgQACamyMAurvjxo3466+IiOfOYVSUupfQETQnrPr6ejLiPn78OCKOHz/ewMDgp59+auXpQUFBANCvX7/Gxsa8vDwTExMAOHPmjFI+iMXiWbNmkcZp9uzZeXl5yt6FEjQ2YmIiXrmC8+ZhQwMiYmEh/utfHF6xLaE5YUVERABA79695XJ5SkoKj8cTCoUlJSWtPL22tpZ0oxs3bkTEzZs3A4C9vf2LFy9aaeHRo0e9e/cGgHbt2u3bt0/F21CBDRswORkR8cIF3LcPr17V3KW1h4aEVVdXZ29vDwBnz55FxDFjxgDAihUrlDJy9epVHo/Xrl27nJwcuVzu5eUFAAsXLmzNuYcPHyaNXLdu3dLS0lS5B5UhY6ygIPz8c4yMRAD87LO3frClIWFt3LgRAAYMGMAwTGJiIgCYmJiUlpYqa4d0ZL6+vgzDZGRkGBkZ6enpxcfHt3BKQ0MD6UbJsKympkaN+1CbkydRKEQA9PZGNR4+2j6aEFZNTc17770HAJcuXULEESNGAMCaNWtUMFVeXm5jYwMAe/fuRcQ1a9YAQNeuXevr6197/JMnTzw9PQHA2Ng4IiJCnbtgjXv38P33EQBdXPDhQ217wxWaENa6desAwMvLCxHj4+MBwMLCoqKiQjVrR48eBQAzM7PCwkKJRNKzZ08A+Oqrr1498vTp05aWlgDg6Oj4K3kuayOIRDhwIAKgqSnGxGjbG07gXFiVlZVWVlYAEBcXh4jDhg0DgHXr1qljc+LEiQDw4YcfImJSUpK+vj6fz797967iAKlUGhoaSuL1EyZMaP0AX3PU1mJAAAIgn397/35te8M+nAtr9erVADBy5EhEvHTpEoltVldXq2NTJBKRpujo0aP4MhLRt2/fxsZGRCwoKBgyZAgA8Pn88PBwhmFYuRH2YRhcteqOry8ALFiwgDivAnK5/OHDh4cOHZK0pQcCboVVVlZmZmYGADdu3EDEQYMGKeIFahIZGQkAHTp0KC0tbRqJOHfuHGkgO3XqdOvWLfUvxDVHjx5t164dAPj5+bW+ZS0qKjp79mxYWJi/vz+5XwDw9PTcsGEDp962Hm6FFRoaCgBjxoxBxDNnzgCAra1tbW2t+pYZhhk+fDgABAcH48tIBJ/PJ93fRx99VF5erv5VNMPt27dtbW0BoHPnzo8ePXr1AIZhcnJyfvrpp+XLlw8fPpz8rTbF0dHRy8tLT0+Px+P98MMPmr+FV+FQWM+fPzc1NQWApKQkhmH69esHAFu3bmXLfk5OzrJlyxThA29v7/fee09fXz8sLEwul7N1Fc3w9OnT/v37A4CVlRUZjDZtk5pOfhOazkQpgsy7du0CAAMDgytXrmj1bhARW8puEDPikKchBjwDKUr7tes30nRkd+PuzY6RoKRWXltZVFlTWUNy9CorK2tqampra48dO5aQkDBu3LgzZ87U1taGhIRcuXIlIyPD2Nj4TVdUmbq6OldX15KSku3bty9evJh1+xpALBZPnz49JiaGz+ebmJg0TW8EADs7Ow8PjwEDBnh4eHh4eJCYy6t8+eWXmzdvNjMzi4+P79u3r0YcfwMtiG5TyaYkcRIiShnprue7MuszlxUuG/RoUK+MXs4PnC3vWfJ/48NdgLvgONTxtcYtLS337NmjMNhApsw4YNOmTfAyAMvRJTSAXC4PCgpydnYGAAsLC29v76CgoOjo6PT09L89NzU1VSQSMQzzySefAICDg0NBQYEGfH4TLQlrXv68BuYPKex+vjuzPnNMzhiiJMU/g98MLO9Z+n7m27t378GDB/v5+QUEBMyePXvRokUkstC5c2dWBlUtoAjAXrx4kdMLaQbS0kRHR7f+lISEBFNTU3d39+rqaolEMmrUKADo2bOnFuMsf9NiJdcmY5MW617dvVviW/fr7j9ueFwhq5AwLT3fSqVSd3d3APgXx1P6TQOwbwEHDhwAgN69e7e+9S0rK+vWrRsAjBw5UiKRVFZWkun24cOHc9dLtExLwqqR18zLn7eoYNHn+Z/vLN2ZWZ+prPXU1FQDAwN9ff07d+6o4WRLNAvAvgU0NjZ27NgRAH755ZfWn5Wbm0seLWfMmMEwTGFhITEydepUrQwPOA+QLl++HAD69OmjcgCwZch04dChQ7kwrklycnKmTZu2ePFiRPzvf/8LAB988IFSFlJSUkgGR1hYGCKmpaWRFNnXzndxDefCqqurI7maak7jvJZmAVidJisrS09Pz9jYuKSkpKqqitwXyZhtPRcuXCArCXbu3ImIcXFxhoaGALB9+3bVPauu/ktq9b59ePMmIuK//41vzrnVxCT0tWvXeDyekZHRQ7Yn85sGYN8Cxo0bBwBr165FxKVLlwLA7NmzlTUSFRUFAPr6+qdPn0bEI0eO8Hg8fX39U6dOKWFFIsHkZNy9G2/fbp5a3XaEhYjz5s0DgMGDB7MYumwagGXLpna5ceMGAFhbW9fV1eXl5fH5fAMDA7KERCnI/KxAILh9+zYifv311wDQrl27lua4pFJMT8foaAwKQm9vNDb+Yz1IcHDz1Op9+3D8ePz8c+zfX/vCqqysJGPJHTt2sGUzODgYAMaNG8eWwbYAmU6NjIxExI8//hgAVq5cqawRhmHmzJlDNJqTk4OICxcuBIAOHTpkZWWRY6RS6f3797///vuFCxd6enpuGTXqL+uL9PTQzQ1nzsQTJ5qnVrepFgsRY2JiAEAoFObm5qpvTSQSCQQCHo+XmpqqvrW2w08//QQAXbt2lcvld+7cIUFmFbJeGxsbP/jgAxJHLC0tlclk48ePBwB7e/u5c+cOGTKEzHwrmDxkCHbrhtOn4+bNGB+PTa/YNLW6oaHNCQsRJ0+eDABjx45t5fF1dXXPnz9//PhxampqQkJC06/In2BAQAAHbmoTmUxGMjXI4oChQ4eCqhOs1dXV/fr14/F4Bw8eRMTa2tpu3bqRkASh6YRjKxdRth6NCqu4uJjEnA4fPqz4sLS0dObMmZMmTfLz8/P09HRzc3N0dLS0tNTX1282QaSI4Ofn55Nsd00vi9AIW7ZsAQBfX19EPH36NAA4OTlJpVIVTBUVFZGUNYK3tzcAfPzxx1euXOE6KK9RYSHi//73P/jrOmaRSPSmeUwjIyMrKysXF5c+ffp4eXlVVlaSU8ijgMoLVts4YrGY/PmRrJAePXoAwLFjx9Q0W1xcrK+vb2RkpPg1coqmhYUv1zFPmzaN/CiRSA4cOHD8+PErV64kJSU9ePAgNze3oqLiTQHVvLw8Q0NDfX3916YuvR2QMMrUqVPx5fLxgQMHqmlz27ZtADB+/Hg2HPx7tFDGKD8/v1evXmKx+PTp02REqUAul1dXV1dVVZEMHMV7sVhcU1ND3l+8eDEnJ2fOnDn79+/XsOcaQyQSOTs7y+Xy7Oxse3t7JyenZ8+e3bx508fHR2Wbw4YNu3nz5uHDh2fMmMGiq29EM/ptBhlGmJube3l59evXz8XFpX379q3P0+rSpctb3FwRyArKZcuWIWJYWBgATJgwQWVrIpGIhPWrqqrY87EltNBiAYBcLl+8eHFaWtqtW7eafq6np2dubm5qaioUCk1MTMh7UkBL8X758uUymUwikZDJireVtLS0I0eOBAUFOTg4PH/+3NHRUSKRPHz4sHv35rmWrWHr1q3Lli2bOHHiqVOnWHf1tWhHWIT79+9XV1cLhUILCwsiJoFA0PIpiEieFuVyuaIa27vA9OnTRSJRaGjo2LFjVTjdx8cnMTHxxx9/1FiVTW0Wt1Uhd5Y8dRsaGr5TqgIAKyurH3/8kQQCleXp06e3b982Njb+8MMPWXfsTehYOW6JRAIAb3cn+FoaGxsBwMjISIVzjx8/zjCMv78/mVrVDDomLHV+vzoNuXHV/qKOHz8OAAEBASz71CI6Kax3sMVSuakuLCxMSkoSCASa7AdB54RFu0JlTyQhe39/f6FQyIFfb0THhEW7QmVP1Eo/CDoqrHewxVKtqS4sLExOThYIBKoFKdRBx4RFu8IWjiktLf3mm28ePXqk+ITUDh43bpyG+0HQlU2aFNCu8LXfZmdn79y5Myoqqq6uTiQSkXlr0F4/CDoqrHewxXptU80wzMWLFyMiImJjYwFAT09v/Pjxig074uLiyIIwzfeDoHPCol0h+bGhoeHYsWMbNmzIyMgAABMTk+nTpwcHB5OZxISEhG3btp06dcrT09Pf379ZFrJm0DFh0a6wuLg4MjJyx44d5eXlAODk5BQYGDh//nwrK6uGhob9+/dHREQ8ePAAANq1a+fp6blq1SrteKyZJAq2OHnyJABMmjRJ245oGkdHRwDw9/dX7Gzl4+Nz4sQJmUyGiM+ePQsPD3d4ufGYjY1NWFjY8+fPteiwjrVY73hXeOfOHR6PFxAQEBwcTOqs3r9/f9euXYcOHaqvrwcAd3f3wMDAWbNmcVGETClUFVZNDQQHg7ExyOWwdSto6n/6He8K9+zZ4+npaW9vzzBMbGzs1q1bz58/j4h6enr+/v5Lly718/PTtqd/oKqw9uyBBQvA0xPOn4dDh2DuXFa9eiNFRUUAwDCMZi7XdiBN9ahRo3g83t69eyMiIjIzMwHA1NR02rRpISEhpIxRG0LFLlQbO1rV19d37tzZyMjI2dlZpyv3qQDp/VetWqWokezi4hIeHt4WS9gjouqrdJotu66qwoMHWXTrtSxbtgwADAwMAIB0Ae8IzdJlfX19f/755zZewFdVYTVddl1Tg66uyOPhtWtsuvZXYmNj9fT0+Hw+KcNCdiR4R9ixY4eRkVH79u0DAgJInY+2j3rhhocPkSykXLfuj51quamuVllZ+f777wPAunXrqqurST2xpnucvMXk5eWRzM+ma5rbPmoIKycHDQzQxAQLC1Eiwe7dEQA3bWLPtz+ZNm0aAAwZMkQmkz158sTV1RXe3pXQTWEY5h//+Ac0Wd+rK6jXYk2ejAD48ceIiFeuIAAKBPjkCSueKThx4gQACIXC7OxsuVzu6+sLAHp6egYGBvn5+exeq62xfft2ALC2tlZnZ3WtoJ6wCgvRxAQB8MIFxJc6Y7UCzNOnT8lzENlsd8OGDQBgZ2f3z3/+EwBWrlRl00NdITc3l9QUPXHihLZ9URq1p3Q2bEAA7NIFGxoUOmMuX2bDN2QYhszMk+pq6enpxsbGPB7v/Pnzv/32wNv7UIcOjZpa2atpFG3z9OnTte2LKqgtLKkUe/dGAFy/HhGZ7757MHKkb79+rJQXJyvxra2ti4uLGxoa+vTpAwCLFi0i344ciQD43XfqX6ctQmp4WFtbq7DBcVuAjUnouDjk8VAgkOblSaVSUrp+/fr1alrNyMgg+R6kI/jyyy8BwNXVVVHe7vx5BMCOHTl6EtUmik7w5MmT2vZFRdjJbqibP/97H59JEyciYnx8PNlrXp2SkFKpdODAgQAwf/58YpNso9q0ji3DYM+eCIBtYx811lB0gjr92MuOsIqLi0lsKSYmBhFJEqM61VFWrlwJAM7OztXV1ZWVlSRp5Ouvv252WFQUAuCAAWo539bYunUrANja2urQlouvwlo+FhkPubq61tfXl5SUNNWZsiQmJurr6+vp6ZFtAWbOnAkAAwYMeLUUW0MD2tkhAKcxf43yFnSCBNaEJZPJyFaXpP59U50pZUcsFnfp0oVMuCIiKbsjEAgUdaSb8c03CICaqlPHLYpO8JNPPtG2L+rCZhmjxMTEoUOHGhoapqWlubi49O/fPycn5/jx497e3i9evCDHiMViqVQKAI2NjbW1tQCAiIpNH2tqao4cORIXF+fu7p6UlFRVVdWjR4/y8vLdu3cHBga+9qLl5bBlCyxaBHZ2bN2H1iBVrOzs7NLT0xVZDLoKuzr99NNPAWD06NEXL15UJNEqhY2NjaGh4dWrVxGRYZhdu3YFBAS0nCSzbx9OnIiIGBqKWk3HVQtFJ6jc3iRtFZYLr5WWlnbv3l1fX7+srMzQ0FCxTtLCwoIkfgiFQpJa1PRbS0tL8sbExOTWrVtZWVlDhw6Ni4trpTSjouCXX2D1ajhyBJYvhw4dWLwhDcEwzIgRI+Lj42fNmhUdHa1td9iAdalev36dVKk/fvy4CqeXlpaSRQErVqz424OzszEuDvftw9hYXLRI+y1WWlpacXGxCkmImzdvBgA7OzudfhJsCvuLKa5fv15SUjJo0CAynacs1tbWJ06cGDZs2IYNGwYPHtysrDIBEa5ehb174dQp6NgRvvoKhEKwt4e7dwEA8vLA2VnNm1Ca33//fffu3Vu2bEFEALC0tLSzs7O3t3/11dHRsdneCLm5uWRbpV27dun80EoBuzp99uwZSR66SbZbUZXw8HAAsLS0bBZlrarCbduwa9c/thISCHD+fNy2DW/fxhcv0MICz5xBIyMMDUVN5lc2NjZ6enoCgLW1tbW1dcu/cAMDAwcHB09Pz3Hjxn3xxRdr167t2bMnAHz66aea85h7WBbWggULgI11fwzDTJgwAQA8PT0lEgkiPnr06Msvxaamf0jKyQk3bMBX+43du1FfHwFw6lSsq1PTi9ZCwrmdOnWqqKhARIlEUlRUlJKScvbs2cjIyLCwsAULFvj7+w8YMMDOzk5Pr3khFgcHB3Nzc3LuWwObwsrMzOTz+Xw+PyMjQ31rFRUVzs7ORKb+/v48Hm/YsF0A6O2Nx45hC1vLXLqE5uYIgO7uqPxef0pz48YNEs69fv06+UQkEhUVFb1p95uGhob8/PzExMRTp05t27YtJCTEyMiIx+OxvkuodmFTWAsWFHXrNkWRfaAmlZWVwcHBikUEAoHgX/9a/+BBq85NT0dnZwRABwdMSWHFnddTUVFBcqZJWJjwxRdfEJ8tLS3d3Nz8/PxmzpwZGhoaERFx7NixmzdvPn78uOkswqJFiwBg3rx5HDqqcVgT1rVrCIAWFlhaWqumqeLi4oULF5KgDsHIyCiZLApqNaWl6OODAGhigufPc9Vwkb0qvb29yVJ3QkhIiK2t7atdXlP09PTWrPkjSzE3N5dsn1T85u3/dA52hMUw6OGhSMpSl9LSUrJC3Nvb+9ixY+Tpsk+fPnVKDpokEpw9GwcMeMrnGwYFBYnFYhaca8KePXsAwNzcPC8v77UHVFRUpKenX7lyJTo6Ojw8PCgoKCAgwNvb28XFhc/nb968WXHkpEmTAGD16tXseqhF2AmQHjkCn3wCDg6QnQ1/t7lEqzh48KCHh4ebmxsA1NTUDBw4MCsrKzAwUFFSjHDu3LmnT59WVVVVVlZWV1fX1NSQV/IJ+bGhoYEc7Ofnd+7cObaW52dmZnp4eNTV1f3www9krYdSyGQyuVyucCY5OXnQoEFWVlYFBQWar77HCeprs74eHR0RAA8cUN/Y67l//z5J+jv412WxZAflluHz+SYmJqRj8vLyYmVVQkNDg7u7OwDMmTNHfWsEUuRj586dbBnULiy0WBs3Qmgo9OkDqanQ4rhCLSIjIwMDA4VCYXJyMmnJAODbb78tKCiwsLAwMzMzMzMzNTUlr5aWloofyf48aWlp48aNy8/Pd3Z2jomJIaEjlQkJCdmyZYurq2tqaipb2z2cPHly8uTJLi4u2dnZr+4uq3uoKcyKCrSyQgBkaf1ES5Cd1nr27KnYw/dN1NXVlZSUZGdnp6SkxMbGnjp1Kjo6ev369R07dgQAY2Pjr7766t69e6qtUr98+TKPx2uWzqo+crm8c+fOQCehCXI5fP89JCaCBmZOa2trPT09MzIyvLy8PvzwQ5JcWl1drRhdKT6RyWQt2DE3N6+qqgIAU1PTQYMG+fn5+fn59e/fvzUbPz1//rxv377FxcXh4eFkH1QW2bFjx5IlS7y9vRMSEti1rHn+RlhRUdC9O/j4wKpVsHgxkC3Qo6LgwgU4dQpWrNB0NsHDhw99fX2FQmFBQUELhxkbG5N+sFkvaWZmZm5ujojZ2dnXrl3Lz89XnGJjYzN8+PARI0aMGDGia9eurzWLiOPHj4+JifH19b169SrrHVZdXd37779fXl5+69YtMuTSXVSchObz4cEDdj1pFT179iwoKNi7d++zZ88sLCzI7pgK3Shk1MqSfyKRKDExMTY29vLly/n5+UePHj169CgA2NjYDBs2zM/Pz9vbu+lobNu2bTExMZaWlgcPHuRiGCQQCAIDA9evX79582ZSSVt3+fsW69w5sLWFO3fg/Pk/WyxnZ/j5ZzAx0dX8p1fJzc1NSEhITEy8ePFiYWGh4nM7OzsfHx8/Pz8nJ6cJEybU19e/upU1i5SWljo6Okql0qysLFKiQldpeQi2bx+SNIV//xsVYeF9+/D2bVy/HidN0uGMzTfBMEx6evr27dsnTZrUvn37Zr+uwMBArh347LPPAGDJkiVcX4hTlBPWmTO4ciWGhPyZpvL2Caspcrn83r17W7Zs+eijj0im1NmzZ8lXjY2NOTk5XFw0MzOTx+MJBIKysjIu7GsGpcMNxcW4dy8XnrR1SD2S0aNHI2JWVlbHjh27devGUVk9UrFC/dXkWkQ5YUmluHo1slGWQfeoqqoiiyVTU1NlMhkZAJ05c4bFS5DMM0QkW5jY2Ngou3iu7aBcpHztWpDJ4LffWBjb6RxmZmZz5swBgC1btujr6y9ZsgQAvvvuO7bs37hxo2vXrtevXweAUaNG2draOjo6lpWVsWVf02hb2brEkydP+Hy+gYFBQUGBWCwmQ3tW4u+KvK7//Oc/iEiiHpaWllU6W6WJCks5pkyZAgChoaGIuGLFCgCYMmWK+mZJ/MLHx0cmkxUWFpIHhT179qhvWVtQYSnHnTt3AMDMzKyqqqqoqMjQ0FBfX//x48fq2Ny5cycAWFhYPHnyRC6XDx8+HNQrqdIWoMJSmmHDhgFAREQEvlz5vWzZMpWtPXyII0dGCQQCsiv42rVrAcDBwUGnYw1IhaUCZ86cAQAnJyepVPrgwQMejycUClXTQX099umDALh0qQgRf/31VwMDAz09vdjYWLa91jRUWErDMEyPHj3gZeH10aNHA0B4eLgKppYuRQDs3Bmrq7GyEidODOfxeK1ZAt72ocJShcjISADw8PBAxMuXLwOAvb29IgrVSi5dQh4PDQyQPFZOm4YAOGXKjVfLgOkiVFiq0NDQQOpTxMfHIyIpDBYdHa2UkYAABMCNGxERDxxAABQK8Q1VwHQPKiwVIaPs8ePHIyKpD/Mx2Uih1chkePAgyuX4+DGamXG7aEDzUGGpSFlZmVAo5PF4GRkZEonk8uXLqu10J5Xi4MEIgJMns+6jNuFs8cPbTvv27UlBx61btxoaGo4ePbo1mc2vsmYNJCVBp06wdy/rPmoTlguvvVNkZ2f36NHD0NDwyZMnNjY2KlioroYePaC0FK5fB29v1h3UJlRYajFmzJjLly936dJl0KBBtra2Dg4OTV8FrVi8W1oK167BlCkacFajUGGpDsMwQ4YMyczMrKmpefXbTp18q6quOziArS0oXm1soGNHePQILl7UzmoUjcF+Rb93h02bNiUnJ3fo0GHfvn0SiUQkEhUXFyteraz6FhZCdTVkZv7lLIEAtm7V2moUjUFbLBW5e/eul5eXVCo9e/asv7//a4+pqIDiYhCJ/nwtLgYAGD36LVyN0gzaYqlCbW3tjBkzGhsbg4OD36QqALCyAisreHU1f1TUX4qmvpVQYanCkiVLsrKyevXq9e2336psZOFCLRTh1Ri0K1San3++MWnScIFAkJKSQmajKa9ChaUc+fnQvz/07p00ffrDBQvmatudtgvtCpWAYWD2bKioAEvLwQsWDNa2O48BaXYAAAGfSURBVG0aOqWjBN98A9evg4MDREVp25U2D+0KW0tyMvj4gFwOv/wCo0Zp25s2D22xWkVVFUyZAlIphIZSVbUK2mK1ipkz4fBh8PSEhAQwMNC2N7oAHby3iqVLISMDDh2iqmottCuEqCgglRlXrYKSkj8/nDQJAGDFCigrAw8PuHsX3lDoj/IaqLDeyFs/T8wpVFgAAP/3fxAYCBcv/uXDzz+HyEgtOaT7UGEBACxfDnv2wNixf/mQzBPn5GjJJx2HDt6bc/YsJCWBRAK9er3l88ScQsMNr6GkBGJiYP58bfuhy9CusDkyGezaBbNmadsPHYcKqznvctVCFqFdIYUTaItF4QQqLAonUGFROIEKi8IJVFgUTqDConACFRaFE6iwKJxAhUXhBCosCidQYVE4gQqLwglUWBROoMKicAIVFoUTqLAonECFReEEKiwKJ1BhUTiBCovCCVRYFE6gwqJwAhUWhROosCicQIVF4QQqLAonUGFROIEKi8IJVFgUTqDConACFRaFE6iwKJxAhUXhBCosCidQYVE4gQqLwgn/DyW3B8vrzuCRAAAAAElFTkSuQmCC" alt="Mol"/>

>  <Smiles>  (14) 
Cn1c2cc(C(N)=O)c1-c1cc(Cl)ccc1CCOc1cc(O)cc(c1)-c1cnc(N)c-2c1

>  <Name>  (14) 
F_0::TGFR1_HUMAN_2WOT-AA_alignment_L1F026::JAK2_HUMAN_4D1S-AA_alignment_L1F002::

>  <MW>  (14) 
460.1

>  <score_inter>  (14) 
-19.9596

>  <best_rmsd>  (14) 
1.68

>  <Lfrag>  (14) 
{72480, 32374, 60439}

>  <SA_score>  (14) 
4.669

>  <QED>  (14) 
0.39

>  <LogP>  (14) 
4.4

>  <clogp>  (14) 
4.4

>  <NAR>  (14) 
4

>  <NCA>  (14) 
0

>  <nrot>  (14) 
1

>  <TPSA>  (14) 
116.4

>  <HBA>  (14) 
6

>  <HBD>  (14) 
3

>  <NRB>  (14) 
1

>  <NHA>  (14) 
33

>  <RoF>  (14) 
0

>  <Frag>  (14) 
0

>  <Lead>  (14) 
0

>  <Drug>  (14) 
1

>  <PKI>  (14) 
1

>  <PAINSA>  (14) 
0

>  <PAINSB>  (14) 
0

>  <PAINSC>  (14) 
0

$$$$

     RDKit          3D

 34 38  0  0  0  0  0  0  0  0999 V2000
    5.7640    9.9700    2.9170 C   0  0  0  0  0  0  0  0  0  0  0  0
    4.3800    9.7690    2.7420 C   0  0  0  0  0  0  0  0  0  0  0  0
    3.5580    9.4780    3.8140 N   0  0  0  0  0  0  0  0  0  0  0  0
    4.1070    9.3790    5.0830 C   0  0  0  0  0  0  0  0  0  0  0  0
    5.4800    9.5620    5.3720 C   0  0  0  0  0  0  0  0  0  0  0  0
    6.2620    9.8590    4.2420 C   0  0  0  0  0  0  0  0  0  0  0  0
    3.8180    9.8590    1.4490 N   0  0  0  0  0  0  0  0  0  0  0  0
    7.5014    9.1275    8.6225 C   0  0  0  0  0  0  0  0  0  0  0  0
    6.3646    9.2805    7.8209 C   0  0  0  0  0  0  0  0  0  0  0  0
    6.4046    8.9857    6.4613 C   0  0  0  0  0  0  0  0  0  0  0  0
    7.6015    8.5298    5.9071 C   0  0  0  0  0  0  0  0  0  0  0  0
    8.7460    8.3695    6.6911 C   0  0  0  0  0  0  0  0  0  0  0  0
    9.9292    7.9295    6.1574 O   0  0  0  0  0  0  0  0  0  0  0  0
    9.9633    7.6219    4.7585 C   0  0  0  0  0  0  0  0  0  0  0  0
    8.7038    8.6783    8.0563 C   0  0  0  0  0  0  0  0  0  0  0  0
    9.8260    8.5063    8.8364 O   0  0  0  0  0  0  0  0  0  0  0  0
   10.8443    9.4745    8.5459 C   0  0  0  0  0  0  0  0  0  0  0  0
    7.5368    9.5975    2.3386 C   0  0  0  0  0  0  0  0  0  0  0  0
    8.7175    9.7095    3.0402 N   0  0  0  0  0  0  0  0  0  0  0  0
    8.7898   10.1133    4.4185 C   0  0  0  0  0  0  0  0  0  0  0  0
    7.9017    9.2913    1.0665 C   0  0  0  0  0  0  0  0  0  0  0  0
    9.3028    9.2676    1.0216 C   0  0  0  0  0  0  0  0  0  0  0  0
   10.0476    9.0385   -0.1132 C   0  0  0  0  0  0  0  0  0  0  0  0
    9.6629    9.4147   -1.2311 O   0  0  0  0  0  0  0  0  0  0  0  0
   11.2502    8.3683    0.0663 N   0  0  0  0  0  0  0  0  0  0  0  0
    9.7986    9.5351    2.2234 C   0  0  0  0  0  0  0  0  0  0  0  0
   11.1301    9.6722    2.6782 C   0  0  0  0  0  0  0  0  0  0  0  0
   11.9757   10.6992    2.2148 C   0  0  0  0  0  0  0  0  0  0  0  0
   13.2868   10.8559    2.7626 C   0  0  0  0  0  0  0  0  0  0  0  0
   14.1822   12.1224    2.0466 Cl  0  0  0  0  0  0  0  0  0  0  0  0
   13.8448   10.0349    3.7821 C   0  0  0  0  0  0  0  0  0  0  0  0
   13.0069    8.9990    4.2534 C   0  0  0  0  0  0  0  0  0  0  0  0
   11.6846    8.8438    3.7409 C   0  0  0  0  0  0  0  0  0  0  0  0
   10.9190    7.7581    4.3091 C   0  0  0  0  0  0  0  0  0  0  0  0
  1  2  2  0
  1  6  1  0
  2  3  1  0
  2  7  1  0
  3  4  2  0
  4  5  1  0
  5  6  2  0
  8  9  1  0
  8 15  2  0
  9 10  2  0
 10 11  1  0
 11 12  2  0
 12 13  1  0
 12 15  1  0
 13 14  1  0
 15 16  1  0
 16 17  1  0
 18 19  1  0
 18 21  2  0
 19 20  1  0
 19 26  1  0
 21 22  1  0
 22 23  1  0
 22 26  2  0
 23 24  2  0
 23 25  1  0
 26 27  1  0
 27 28  2  0
 27 33  1  0
 28 29  1  0
 29 30  1  0
 29 31  2  0
 31 32  1  0
 32 33  2  0
 33 34  1  0
 14 34  1  0
 18  1  1  0
 10  5  1  0
M  END
>  <2D_mol>  (15) 
<img data-content="rdkit/molecule" src="data:image/png;base64,iVBORw0KGgoAAAANSUhEUgAAAMgAAADICAIAAAAiOjnJAAAABmJLR0QA/wD/AP+gvaeTAAAgAElEQVR4nO2de1zT5RfHz8bYuN/kJiogeAsvgWhqiJiiecHUEs2MX15gmiVmpWSZmOVLvGSkomIZkaY1yhDRkpWoiJgiiIAachUSgQC5DsbY+f3x2Jooctn3uw143i9fvniN7XzP2GfPc77P85xzOIgIFArTcDXtAKV7QoVFYQUqLAorUGFRWIEKi8IKVFgUVqDCorACFRaFFaiwKKxAhUVhBSosCitQYVFYgQqLwgpUWBRWoMKisAIVFoUVqLAorECFRWEFKiwKK1BhUViBCovCClRYFFagwqKwAhUWhRWosCisQIVFYQUqLAorUGFRWIEKi8IKVFgUVqDCorACFRaFFaiwKKzA07QDT+bBgweZmZknT550cHBwcHBwdHR0dHQ0MDDQtF+U9sLRwlKRjY2N48ePl0gkmZmZyo+bm5s7OTn17t3bzs7O6V+cnZ3NzMw05SqlNbRRWG+//XZYWFifPn2WLFlSUlJSUFCQn59/9+7dhoaGJz7f3NycjGrkf09PT3d3dzX7TGmB1gkrKipq/vz5AoEgMTGxhT4qKytzc3Nzc3Pv3btXXFxMfr5z5051dbXy0xYsWDB79uyFCxeq13HKI2iXsLKzs0eNGlVVVbVv374333yzna8qKysjo1pBQUFiYuIvv/zSt2/fvLw8Hk9LI8geAWoNDQ0NI0eOBID58+cjYl5eXlRUVCfsDBs2DABEIhHTDlI6gBYJa/ny5QAwYMCAqqqqxsbG0aNHA8ChQ4c6amfv3r0AMGHCBDacpLQTbRHWjz/+CAB6enopKSmIuGrVKgBwcHAoLy9vp4WGhobvvvuuvLy8pqbG1NQUAK5fv86my5SnoRXCysrKMjExAYCDBw8i4okTJzgcjq6ublJSUvuNLFiwAAC2b9+OiIGBgQAQEBDAlseUttC8sCQSiZubGwAsWLAAEbOzs8l4s3fv3g7ZiY2NJYOcTCbLysricrn6+vr//PMPO15T2kDzwlq2bBkADBw4sKqqqqGhgSwx+Pr6dtSOXC4fNGgQAJw4cQIRX3zxRQDYsWMHCy5T2kbDyw3Hjh177bXX9PT0kpKSXF1dV65cuX///gEDBiQnJ5Nxq0Ps2rXrvffemzJlSlxcXGxs7KxZsxwcHHJycnR0dDpqSiqVpqWlxcTENDU1yWSympoaAKiurm5ubpZKpXV1dQDw4MEDRGxoaJBIJABQWVkJAPX19Xw+39vb29vbe/HixT13G6pzeqxprvEv8H/r7lsBBQGhpaHp9emdMPLXX38ZGxsDwDfffIP/xu8CgeDatWud86qystLQ0JDD4dy8eVMxgMXExHTISHNzs0gkcnZ27tu3b+f+pIr1s169en344YfFxcWdeztdmk6OWDtLdo4xHONp5CkH+YGyAxOMJpQ3lxtwDRz4DtY86/ZYkEgk48aNS0tLW7hw4dGjR7Ozs93d3aurqw8cOEDWHTrHihUrwsPD33777T179nz++efvv//+1KlTz5w5057XyuXyH374YdOmTXfu3AEAFxeXadOmWVtb83g88gUwNjbm8Xi6urpGRkYAYGpqyuVyBQIBGZbMzMw4HI6+vj6fzz916tS2bdsSExMBgM/nL1iwYO3atcOHD+/0++p6dE6P/gX+Nc015Of9ZfvT69Md0x3hGsA10E/Vd8l0mX5n+oqCFVuLt0adibp06dK9e/fkcrmyhTfeeAMAhg4dWltbq4jfydKoKmRkZHA4HGNj4wcPHigGsFu3brX5QrFY7OrqSv4mjo6O4eHhMplMRWcSExNfeeUVLpcLABwOZ83//odnzuCjf4fuSieFteP+jos1FxGxGZvDSsPS69Pn5cxzu+VmkWZB5KX4ZzXYinxaAoFg0KBBU6ZM8ff3nzt3LgAYGhpmZmYiYkBAAPwbv6v+liZOnAgAu3fvRkShUAgAq1atesrzxWLxqFGjiJP29vbh4eFNTU2qu6EgNzc3KCjI1NT0h3HjEAAHDcLQUKyvZ/ASnaSmBgMCMDAQ/f2x5uEwgY2NWFGBFRWYl4c5OZiZWZqSkpycLBaLxWJxTEyMSCQSiUTh4eFHjhx5iu3Ox1jL8pe9dfet5QXLW8RY1bLq9Pr0kw9O7inds7Zw7fwF80ePHm1t3XJ+NDY23rVrF3nJ4cOHLS0tydKo6vz0009Eps3NzYoB7ImSTUhI8PLyIv5YW1uHhIRIJBJGfHicioqKpm3b0M4OARAAbW3xs89Qs6shO3ZgQgIi4oULuHMnzp370LdH/33t6fnEuc7W1vYpttW33FBfX5+ZmXn69On9+/cPHToUAD766CPFb2tra5m6kEwmc3R0BIAzZ84gIpHOnj17lJ+TlJQ0efJk8geytLQMCQmpV88Q0tiIkZH47LMPPzYDA1y5Etu9u8AwioGKDF0LFyIA6uqiuTmam6ODAzo54TPPnFq40N3dffLkyd7e3j4+Pr6+vr6+vkKhcM2aNU+xrZl1rIsXLwKAlZUVSyPEli1bAGDWrFmIGBUVRQYwEuTduHHD19eXSMrCwiI4OJiR+bfDJCSgjw9yOGhlhaWlT5iS1MD27XjxIiLixYvI9IKfxhZISVgTGRnJhvHS0lI9PT1jY+PKysqmpiaycPDVV1/5+vpyOBwAMDIyCgoKqqysZOPqHSAjA0+caDklqY3Ll3HZMgwMxGXLsLqaWdsaE9ahQ4cAYOTIkSzZ//XXXxW62bx5M7kvAwADA4N169Zp11ZPiylJPdy8iTweTp2Kzc1smNdYls6iRYusra1TUlL+/PNPNuxPmzZNcRb+wYMH+vr6lpaWQqEwOzt727ZtvXr1YuOinWTQIEhLAwBIS4NBg9R00Q8+AJkMBg4ELjsaYEOt7SQoKAgAXn/9dVav8scff+jo6HC53NOnT7N6oc5TXf3flHT3Lr7xBpaWsnvFpCTkcNDICFnbFdCksAoKCnR0dPh8PnubHsXFxba2tgDw2WefsXQJhnntNQRADw9saGDxKh4eCICbNrF3BQ2fbpgzZw4AbN68mQ3jMpls0qRJADB58mTVl9HVRHEx2tsjAC5YwNYa/fHjCIBWVowH7MpoWFi///47ANjZ2UmlUsaNf/DBBwDQt2/fUrZnFmbJyEATEwRANkZZmQxdXBAAw8KYN66E5s9jka3ZH3/8kVmzp0+f5nK5PB7vwoULzFpWB6dPo44Ocjh47Bizhm8cOSI3M8MBA5CFb7IymhdWWFgYAHh6ejJos7Cw0NLSEgC2bdvGoFm1snMnWZqXX73KlMm6ujo7O7v+ZmYFJ04wZbM1NC8sRe5DcnIyIwabmprGjx8PADNmzJB36aMEK1bUDBs2ediwu3fvMmLvs88+A4DRo0er4c+ieWEh4urVqwHA399f8UhjY+PVq1c7Fxu9//77ANCvX7+ysjLmfNQEUunsF18EADc3N9X3UsvKysgX+I8//mDEu6ejFcK6c+dOi9yHjIwMsswmEAicnJy8vb2FQmFwcHB4eLhYLM7JyWluZb04NjaWw+HweLyLZBesi1NeXk7Owc6cOVPFG1vy7Z05cyZTvj0drRAWIk6bNg3+Td5CxOTkZFdXV3Nz89bWdfX09AYPHjx16tR79+4pjNy9e5csqX/++ecaeh/Mk5OTQ+LFoKCgThvJy8sTCARcLjc1NZVB356CtghLOXlL+XGJRJKTkyMWi8PDw4OCgnx9fT08PJycnMjGHwAo5gipVPr8888DgI+PT9cOrR7j/PnzfD4fAMLDwzv0wtra2oqKirKyMrJeuHjxYpY8fBxtKQpCch9yc3NHjx797LPPKtdbs7Oz4z62n1VfX5+fn19YWEjSvABgzZo1oaGh9vb2KSkp2rUVyARfffWVUCjU1dWdPn26QCAAgKqqKrlc3iJHSCKRNDQ0yOXyqqoq5Zebm5vX1tZmZ2fb29urx2FtERYAnD179siRIxERES0e19XVtbS0VC62RrC3t1fkw8TGxr700ks8Hu/8+fPjxo1Tu+/qYPny5XFxcfn5+e1/iYGBAZkBpVJpTU1NTEzMrFmzWHPwEbRIWABQWFiYnp5eoER+fn5xcfETn6yjo9OnTx8HBwcrK6szZ87U1dWFhoaSELVbUlpaamtrq6urGxERoaura2JioqOj0yJHSE9PT19fn8PhtKhyuHv37tWrV9vb29+8edPQ0FAN3mqXsJ6IVCotKipqUW8tNze3oKCgubmZPGfAgAGOjo5xcXGK2KtbMnz48IyMjAsXLni2cg69NeRy+bhx465cufLBBx9s3bqVJfceQW3RHONIpdKcnJyzZ886OTmBupZnNAU5kk+KnWzq4KmE6upqRLx69aqOjg6Px0tLS2PFxUfpwsIiSKVSMvhr/pwxO2RnZ7u4uIwYMQIRf/nlFwDw8vJq/8tJBtSvv/6KiKRIoqenZ09ZeVeF1NRUABg0aJCmHWGLxsZGAwMDDodTWlpaWVlJTrC1fyF+x44dAODs7CyRSKqqqnr37g2spRoo0+UbCFy7dg0AunGZZD6f//zzzyPiuXPnzMzM3NzcpFLppUuX2vnyd955x9XVNScnZ+vWrSYmJtu3bweAd999959//mHT667fmaLbCwsAXnjhBQCIj49v8XN74PF44eHhXC43JCTk9u3br7/++qRJk8rLyz/66CP2HAboysE74bnnngOA+Ph4TTvCIklJSQAwZMgQRDx9+jQAjB07tkMWSBEyLy8vuVz+119/kcWtS5cuseMvYlePsbp95E5oamoipTSLiopqa2v5fD6Px+tQnm15ebmVlRUAHD16FBHJcDV8+HA2Du4Surawun3krmDmzJkAcPjwYUT08PAAgJMnT3bIAknktLGxqaysrK+vJ2s0X3zxBTv+dvHgvScEWATl0IpkiLQ/zCIsWbJk4sSJJSUlH3/8sb6+/r59+wBg48aNRUVFLPireoz1xFI46oIszOxUZ1q6hkhJSQEAe3t7RDx79iwAuLq6dtRIRkaGrq4ul8u9fPkyIr788ssAMG/ePObdZWAq1FTdAUTsGZE7obm5mZzKys3NlUgk+vr6XC63E0dk165dCwDu7u4ymezevXskdIuNjWXcYZWFpZG6A4jYYyJ3BWSA+frrrxGRzIY//fRTR43U1dWRGk9hYWGIuHPnTgBwcHCoq6tj1luVYyyN1B0AAIDMzEyJRDJw4MAe0q9QldUsBQYGBl988YWVlRU5nbt69eqhQ4cWFBTExMQw663KwlqxAiIiYPVqiIgALy/w84OPP2bCsbbpOZE7gYxS6enpip9JsNVR5syZk52dTdru8Xi8gQMHmpiYkOq9TMLAqPf330i6SFy+jABoaclu3YF/6TmRO0Eul9+4cYPsHzc1NREp/P3336rYvH37No/H4/F47an/2yFUFpZcjv36IcDDEJ4UQez43N8Jek7k/kQmTJjQv3//P//8UxUjs2fPBoCVK1cy5ZUCladCDgcWLQIA+OYbAIAlSwAADh1S1WxbNDU1paenczgcRQ3tngafz8/LyystLe20hcuXL8fExBgZGX3MRvTCgDhzcpDDQUNDrKrC8nLU00MuF/PzGbDcOidPnoSeseb+RORyOUkYKSoq6rQRsoIfHBzMnF//wdCWzsSJCIAkOenVVxEAP/mEGctPIjc3187OjhSOZ+8q2kxubi4A2NjYdNrC8ePHAcDKyoql2r4MCevwYQTA555DRBSLEQD79UN2SlIVFBT0798fALhcbucWCbsBpBT0jBkzOvdymUzm4uIC/65msQFDe4WvvALm5nDlCqSlwaRJMHBgia3tjfPnmTGuRGFh4QsvvJCXlzdu3Ljx48fL5fKEhATGr6L9qLjUcujQoZs3bzo5Ofn7+zPq138wJCx9fXjtNQBoOHoUuNzQpUttr1797MABZoz/C1FVbm7u2LFjf/vtN29vb+jUImE3QBVhSSSSTz/9FABCQkJIgjUrMDX01V6//p6bm5WlpUQiKSoqIkezGSylV1hY6OzsDAAjR46sqKiQy+VLly4FgKFDhzJ1iS4EidwLCws78Vr1FDNi8jzWyJEjAeDYsWOIOGPGDABQdMtRkeLi4meeeQYA3NzcysvL5XL5ypUrAYDL5XI4nJ7WEFCVyF1txYyYFBapzeft7Y2IP//8M/x7mlZF7t+/30JVpMe9QCAgcwE5FdlzUCVyJ5mJaihmxKSwHjx4QBKVsrOzm5qaSB3sDnWif5z79++T+xdXV1dSPWvdunUAwOfzT548uX37dgMDg6Cg7lO0qD2Qor0ff/xxm89sUUVMncWMGD6a7OfnBwAbNmzAf4/+KNfp6yglJSWkT9izzz5LVEV6DvD5fNKQNyWlRiBocHZmyv2uwZQpUwAgOjr6ib+tra0Vi8XBwcHe3t4tUlvJxrN6ihkxLKxz584BQJ8+fWQyWWpqKofDsbS07NyJ/ZKSkmHDhgHAiBEjyGLV+vXrlVWFiDIZmpsjANvr/NoFOfGnHLlXVlbGxMS89957o0aNUu6srqenp+ivdv36dS6Xq6enV1BQoAYnmU+mGDJkCPlaBAQE6OjoODg4eHt7BwYGkiqP9+/fb4+R0tLSFqr68MMPiapOPFrxd/ZsBMCICMbfh5aSl5cHANbW1tXV1WKxOCgoyN3dXbl+GI/Hc3d3DwwMFIlEykcgSX/GtWvXqsdP5oW1Z8+eCRMmAAApr/M4NjY2Xl5eQqFw586dp06dunPnTosqfqWlpaT4+5AhQ8gdH0lX0tXVfXz8Dw1FAPzf/xh/H1oK6R87ePBg5bo6AoHA09Nzw4YNYrFYOfv+/v37IpEoMDDQ1dWVHO4rV1fTTeaFlZSURErOHTp0qLa2NiUl5dixY8HBwa+++qqbm9sTizPx+fyhQ4e+/PLL69evDwsLGzFiBPnbkfqiGzZsIKr65ZdfHr/cjRsIgHZ2jL8PLYXEA/Pnz9fV1XV3dw8KChKLxcrtYQsLCw8fPhwQEDDo0QO9np6e6enpT7HMLAwLq7i4uE+fPgAQGBjY2nMqKioSEhJITVEfHx8nJ6cWlSBNTU0dHR3JpLl7926iqp9//vmJ1uRytLFBAMzKYvataCkkcv/pp58alE5T/v333yKRSCgUkjtoBYaGht7e3sHBwWKxuEEtpy8VMCksqVRKCoJ5eHg0Nja2/4V1dXUpKSk//PDDpk2byNLU6NGjya9KSkpcXV2fvlI1fz4C4IEDKjnfVVBE7goxkS15BUZGRgoxdehTYBYmhSUUCgHA3t6+pKSk00Zqa2tJy/tTp06RR9qsb/7ttzhlCrZy992tyMnJIREVmRYUWFhYvPTSS7t27bp27ZqW9DljTFhffy0bM2arvr6+6p1LSE7SyJEju1lVbRWRy+WLFi1SlD22srLy8fEJCQlJTk5urZ2CBmFGWJcuIZ+PHA6KRH+pbk0ikZD24K3FVS2IiECyRbF1K965o/r1tRSykWVgYLBx48aMjAwt/9YxIKziYuzTBwHwnXdUN/aQvXv3AsDQoUNb+y42N+ONGxgWhp98ghER6OuLV650Z2EpFoe1twHxo6gqLKkUPT0RACdNwqYmRlwiZqUkJv3+++8VDzY1YXIyhoairy/26oUACIACAR48iHFx6O/fbYVFjk/p6uoqthy0H1WFFRCAAGhvz3x77K+//hoAnJ2dT5w4sX79+oULA/X0HoqJ/HNwwNdfx/37MTwcExJw506cP78bCossuOjo6HStQxwqCWvfPgRAPT1krlcjIuK9e/diYmLWrVunp6enuPHR19fn8xudnFAoxMhIzM397/kREZiQgLW1aG2NV67g9OmoloLT6iAiIoLD4XA4nIMHD2ral46hkrC+/BJ5PDxyhClnEBEvXLjQYl1eIBCsW7cuNja2srLtzex33nk4mLVvT1KriYqKIjvKXTHbW9WpkPGpp66uzsLCgizxxcXFkU3D9ieTNDailxcC4KhRyHQBFbUSHR2tq6sLAFu3btW0L52hVWFFRCBJXt+6FRV5/eq/sSd7rr17925/nZ2yMnR2RgD09UXtviVvFbFYTMKA9pzm0046nKVjYABXr3b0RZ3n5ZdfHj16dHFx8YF25/xYWsLJk2BqClFRsHkzq96xwqVLl+bOndvQ0LBq1arNXfENEFpTXEQEzpqFy5fjmDGPjFjqv7EnPTItLS1JTxhCdna2UCj89NNPIyMjz507l5OT02Jf7PRp1NFBDgd//FF9+2WqJLwTUlJSSLmvxYsXa/kS6NPp8FSokRt7sre9ZcsWxSPR0dGPf0nMzc3d3d19fHyEQmFISMjixaJBg05ZWjonJiay7WF4ePgbb7wBAE5OTkKhUCQS1XS8IuuNGzdIXte8efO0ZMuv07RXWNHRuHEjrlnz3429OoX1+++/A4CZmVlFRQV5JDc3d9++fevXr1+0aNH48eOVm2I+DofDyVVen2CaL7/8kiwKKJ9t1NfXnzZt2hdffNHO0lNZWVkk/WT27NlNDK41a4gO3BWWliJrmf5tQ4ojBgQEFBYWtvZtrqioSE5OFolEoaGhpIH0yJEjyalDFxeXBw8esOEY2TLncDi7d++WyWTJyckhISEeHh7Kh8xsbW39/PxEIpHii9GCgoICBwcHAJgyZYrilHqXpr3CamrCDRtQ6aCiuklMTOzVq5ciJZzMer6+vkFBQaGhoSKRKDk5+YlVbquqqkiqz/Tp0xmfX0jPIw6H8/iCSGlpKTkvpXzERUdHR3HsUzEsFRUVkXL+zz//fPvbemk57RXWhg0YFITnzrHqTBuUlJSMHTvWzs7uKW1UzczMhg8f7uPj89Zbb4WEhBw9evTixYuXLl0iDT/effddBv0JCQkhWolQyuWIj49/8803o6OjFbcazc3NycnJW7ZsmTBhgvJ8bWVltXDhwr179w4ePBgAnnvuOeW7k65Ol2x50tjYmJOTEx8fHxkZuXnz5oCAgBdffNHFxaW19A3y8RM5rlixgqQoqkhwcDAx26L339tvv91icEpISFCc0SBJf4GBgaQmNkEgEAwbNqy1WbKL0iWF9RQqKioyMjLEYjE5U+/n5+ft7e3k5ET2Rkh0LBAI/Pz8bt682emrkPwOHR0d0txGmbS0tM2bN3t4eCgPTjY2Nn5+fkeOHFE+W3v79u0vv/ySdKbcS6oDdyO6m7BagwxyIpFoxowZZOjicrmzZ88+f/58R02RDMen5HcQKisro6Ki/P39+/Xrp1AYl8t1d3f/8MMPr1+/Tp5GYv+lS5d28o1pKz1FWMpkZWUFBgbq6+uTD9vNzS0yMrI96dpyuXz16tUAwOfzn5iL1ho5OTnh4eG+vr6Kcuo7duwgv1JuktOd6InCIpSWloaEhNjZ2ZFPunfv3sHBwU8JdORyOYmfHs/Gbj/19fW//fbbmjVrFItbiiY5OTk5nbOpnfRcYREaGhoiIyMV6XjGxsaBgYH5j5WCUFTkEggEjB/jVG6S023o6cIiyOVysVjs4+OjCL98fHwUnW1lMtnixYsBwMDAQCwWM371PXv2AMCiRYsYt6xBqLAeITU11c/PjxyEAgB3d/eIiAhSm8nQ0JClKniZmZlkLu7Su84toMJ6AoWFhWvXriUlFQGAw+GYmJhcvHiRvSuSUE+VFRBto2u37mWJvn37bt++vbCwMDQ01NraWkdHZ+PGjaSPA0tMnDgROtvNSzuhwmoVY2Pj1atXC4VCmUxWXFxMHiwrK7t16xbj1+p0/0GthQqrDchHTsaSuLg4GxsbcnvIxlXOnTsnl8sZN64ROIioaR+0moaGBgsLi8bGxpKSEi6Xa2VlpaurW1lZqVhfZYr+/fvn5+enpqZ2j35mdMRqAz09vbFjx8rl8gsXLlhYWLi6ujY2NiYlJTF+IeWhsRtAhdU2jDRj7tBVugFUWG2j3ICZvXGFFJ89f/68TCZj3Lj6oTFW28hkMgsLi9ra2nv37hkaGvbq1QsRy8vLTUxMmL3Q4MGDs7KyLl++PGbMGGYtqx86YrUNj8fz8PBAxPj4eGNj41GjRslksosXLzJi/NatW9XV1eRnVXrTaxtUWO2CpTDr+vXrEyZMmDFjRm1tLQB4eXkxZVnjUGG1i8fDLNU//tTUVG9v73/++cfExITH4zU3Nx8/ftzIyOjNN99U3WHNo9kdpa6CTCYzNzcHgPz8fIlEoqenx+VyVTk7n5ycbGFhAQA+Pj4NDQ1SqZQcnjE1Nb18+TKDnmsKKqz2Mnv2bAAgCTlka+/48eOdM5WYiO7uXgDg6+srlUobGxvnzJkDAGZmZt1DVUg3odsPU2HWhQswbRrk5f381lsfkSJ9vr6+0dHR5ubmcXFx3eB+8CGaVnaX4caNGwBgZ2eHiAkJCebm5mvWrOmokfPn0cgIAXDhQmxqwvr6+qlTpwKAlZVVWrcpQ4iIdCpsP3K53MbGBgCysrKam5s7kVQdH4+GhgiAS5diczPW1uKcOSX9+w+2tbXNyMhgw2cNQqfC9sLhcMhywNmzZ7lcrnJbwHYSHQ11dbB8OXz1FdTXw4wZEB1tbWJyNj7+HCkC0K3QtLK7Evv37weAiRMndqJEESLK5Xj0KMrlWFODEyciAPbr1217S9ERqwMUFBSYmpqeP3/ezMxs1KhRmzZtunbtWvtPUHE4sHAhVFfDlClw7hzY20N8PAwcyKrLmkPTyu4ybNmyBQC4XO6QIUOU50GSPv/999+XlLSd8lpZic8997Cuc/fKI2wJFVa7UBSW+fbbbxGxpqYmJiZGKBSSolYAYGExiMtFFxcMCkKxGFtr50Y64A0YgHfvqtV/9UOF1TYbN24kqvruu+8e/21GRsbnn38eEPCjcuMMU1OcOxcPHMC8vEeeXFSEM2eiypVKuwBUWG1A2lHr6OgcaatRQn09isUYFITu7sjhPFSYpSV+802PaE7WglbrdlIQ4b334Nq1oXw+/9ixY2Qv7yno64O3N3h7AwAUFMCZM3DmDNjaAoej7hrm2gA96HgUtJMAAAHJSURBVPdkECEwEPbuBX19OH78xrRpIzpt6ttvoU8fEInA2RnmzYMBAxh0U3uhyw1PABFWrYK9e0EggB9+AFVURdDXhyFDIDWVEe+6BlRYLZHLwd8fwsLAwABOnoSXXmLG7IoVcO4cM6a6BHQqfITmZli2DCIjwcAAYmJg8mRNO9RlocJ6hIICGDMG6ushNhYmTNC0N10ZKqyWZGRATQ2MG6dpP7o4PSjG+vbbh1FOSAjcvv3fgz4+Dx/MzgYAGDaMqooBepCwWqMHLjKpgZ4lrF27YMUKaNE4LCAADh7UkEPdl54lrHffhQMHYM6cRx7sgYtMaqDnbumcOAEpKVBTAwMGwIoVsH27ph3qXvTou8KyMoiKAhbqqFF62FSojEwGu3fDkiWa9qOb0nOF9ckn0NQEV65o2o9uSo+eCins0XNHLAqrUGFRWIEKi8IKVFgUVqDCorACFRaFFaiwKKxAhUVhBSosCitQYVFYgQqLwgpUWBRWoMKisAIVFoUVqLAorECFRWEFKiwKK1BhUViBCovCClRYFFagwqKwAhUWhRWosCisQIVFYQUqLAorUGFRWIEKi8IKVFgUVqDCorACFRaFFaiwKKzwf5mH9wI9o9umAAAAAElFTkSuQmCC" alt="Mol"/>

>  <Smiles>  (15) 
COc1ccc2cc1OCCc1ccc(Cl)cc1-c1c(C(N)=O)cc(n1C)-c1cc-2cnc1N

>  <Name>  (15) 
F_0::TGFR1_HUMAN_2WOT-AA_alignment_L1F017::JAK2_HUMAN_4D1S-AA_alignment_L1F002::

>  <MW>  (15) 
474.1

>  <score_inter>  (15) 
-18.8257

>  <best_rmsd>  (15) 
1.67

>  <Lfrag>  (15) 
{72480, 36950, 60439}

>  <SA_score>  (15) 
4.475

>  <QED>  (15) 
0.44

>  <LogP>  (15) 
4.7

>  <clogp>  (15) 
4.7

>  <NAR>  (15) 
4

>  <NCA>  (15) 
0

>  <nrot>  (15) 
2

>  <TPSA>  (15) 
105.4

>  <HBA>  (15) 
6

>  <HBD>  (15) 
2

>  <NRB>  (15) 
2

>  <NHA>  (15) 
34

>  <RoF>  (15) 
0

>  <Frag>  (15) 
0

>  <Lead>  (15) 
0

>  <Drug>  (15) 
1

>  <PKI>  (15) 
1

>  <PAINSA>  (15) 
0

>  <PAINSB>  (15) 
0

>  <PAINSC>  (15) 
0

$$$$

     RDKit          3D

 34 38  0  0  0  0  0  0  0  0999 V2000
    5.7640    9.9700    2.9170 C   0  0  0  0  0  0  0  0  0  0  0  0
    4.3800    9.7690    2.7420 C   0  0  0  0  0  0  0  0  0  0  0  0
    3.5580    9.4780    3.8140 N   0  0  0  0  0  0  0  0  0  0  0  0
    4.1070    9.3790    5.0830 C   0  0  0  0  0  0  0  0  0  0  0  0
    5.4800    9.5620    5.3720 C   0  0  0  0  0  0  0  0  0  0  0  0
    6.2620    9.8590    4.2420 C   0  0  0  0  0  0  0  0  0  0  0  0
    3.8180    9.8590    1.4490 N   0  0  0  0  0  0  0  0  0  0  0  0
    6.3347    9.8593   10.5839 C   0  0  0  0  0  0  0  0  0  0  0  0
    7.5378    9.3942    9.9602 O   0  0  0  0  0  0  0  0  0  0  0  0
    7.5014    9.1275    8.6225 C   0  0  0  0  0  0  0  0  0  0  0  0
    6.3646    9.2805    7.8209 C   0  0  0  0  0  0  0  0  0  0  0  0
    6.4046    8.9857    6.4613 C   0  0  0  0  0  0  0  0  0  0  0  0
    7.6015    8.5298    5.9071 C   0  0  0  0  0  0  0  0  0  0  0  0
    8.7460    8.3695    6.6911 C   0  0  0  0  0  0  0  0  0  0  0  0
    9.9292    7.9295    6.1574 O   0  0  0  0  0  0  0  0  0  0  0  0
    9.9633    7.6219    4.7585 C   0  0  0  0  0  0  0  0  0  0  0  0
    8.7038    8.6783    8.0563 C   0  0  0  0  0  0  0  0  0  0  0  0
    7.5368    9.5975    2.3386 C   0  0  0  0  0  0  0  0  0  0  0  0
    8.7175    9.7095    3.0402 N   0  0  0  0  0  0  0  0  0  0  0  0
    8.7898   10.1133    4.4185 C   0  0  0  0  0  0  0  0  0  0  0  0
    7.9017    9.2913    1.0665 C   0  0  0  0  0  0  0  0  0  0  0  0
    9.3028    9.2676    1.0216 C   0  0  0  0  0  0  0  0  0  0  0  0
   10.0476    9.0385   -0.1132 C   0  0  0  0  0  0  0  0  0  0  0  0
    9.6629    9.4147   -1.2311 O   0  0  0  0  0  0  0  0  0  0  0  0
   11.2502    8.3683    0.0663 N   0  0  0  0  0  0  0  0  0  0  0  0
    9.7986    9.5351    2.2234 C   0  0  0  0  0  0  0  0  0  0  0  0
   11.1301    9.6722    2.6782 C   0  0  0  0  0  0  0  0  0  0  0  0
   11.9757   10.6992    2.2148 C   0  0  0  0  0  0  0  0  0  0  0  0
   13.2868   10.8559    2.7626 C   0  0  0  0  0  0  0  0  0  0  0  0
   14.1822   12.1224    2.0466 Cl  0  0  0  0  0  0  0  0  0  0  0  0
   13.8448   10.0349    3.7821 C   0  0  0  0  0  0  0  0  0  0  0  0
   13.0069    8.9990    4.2534 C   0  0  0  0  0  0  0  0  0  0  0  0
   11.6846    8.8438    3.7409 C   0  0  0  0  0  0  0  0  0  0  0  0
   10.9190    7.7581    4.3091 C   0  0  0  0  0  0  0  0  0  0  0  0
  1  2  2  0
  1  6  1  0
  2  3  1  0
  2  7  1  0
  3  4  2  0
  4  5  1  0
  5  6  2  0
  8  9  1  0
  9 10  1  0
 10 11  1  0
 10 17  2  0
 11 12  2  0
 12 13  1  0
 13 14  2  0
 14 15  1  0
 14 17  1  0
 15 16  1  0
 18 19  1  0
 18 21  2  0
 19 20  1  0
 19 26  1  0
 21 22  1  0
 22 23  1  0
 22 26  2  0
 23 24  2  0
 23 25  1  0
 26 27  1  0
 27 28  2  0
 27 33  1  0
 28 29  1  0
 29 30  1  0
 29 31  2  0
 31 32  1  0
 32 33  2  0
 33 34  1  0
 16 34  1  0
 18  1  1  0
 12  5  1  0
M  END
>  <2D_mol>  (16) 
<img data-content="rdkit/molecule" src="data:image/png;base64,iVBORw0KGgoAAAANSUhEUgAAAMgAAADICAIAAAAiOjnJAAAABmJLR0QA/wD/AP+gvaeTAAAgAElEQVR4nO2deVxU1fvHn9mAYQABRb4sCSK5oShimenXFbdSQw1FUvmGfFHSrGhBc+FX7vrV0DLF3NfEEEVEA6FAzQ1UQBQVpEHcQBFmgBlme35/HJ3IFGe7MwOc96s/4nLvuc/Bzz333Oc853lYiAgUiqFhm9oASvOECovCCFRYFEagwqIwAhUWhRGosCiMQIVFYQQqLAojUGFRGIEKi8IIVFgURqDCojACFRaFEaiwKIxAhUVhBCosCiNQYVEYgQqLwghUWBRGoMKiMAIVFoURqLAojECFRWEEKiwKI1BhURiBCovCCFRYFEagwqIwAhUWhRGosCiMQIVFYQQqLAojUGFRGIEKi8IIVFgURqDCojACFRaFEaiwKIxAhUVhBK5J7vrTTz8VFxfLZLLa2loAqK6uVqlU6h9FIpFSqZTL5TU1NQAgFosVCoVcLg8NDZ00adK///1vk9hM0QqWkQsIKJXKUaNG3bt3r6CgQNtrBQIBh8MpLCx0cXFhwrZGEIlEQqHQxsbG09OTxWIZ+e5NEWMLKy4ububMma6urrNmzbKysrKxsQEAOzs7DofD4/HIj7a2tlwul8vl2traAoCNjQ2Px+NyuVOmTElKSgoODt6/fz+jRiqVSqFQWFBQkJOTc+3atYKCgsLCQmKMhYXFoEGDAgICRo8e7erqyqgZTRqjCksikXTs2LGsrOyXX36ZMGGCtpeXlpb6+PjU1NSkpKSMGjXKgIY9ePAgPz8/Ly8vPz8/Pz//2rVrUqm04QlWVlYdOnSoqqq6e/cuOcJms/39/UeMGDF25Mg3+vQBrmkmFeYLGpFvv/0WAN58802VSqXttY8ePULEFStWAIC3t7dEItHZDJlMdvHixa1bt3766adDhw51cnJ67m/CYrHat28/duzY+fPnHzhw4Nq1a3K5nFxbXFwcFxc3evRoKysrcvKH/fujQIABARgbi3/+qbNVzQzjCau8vNzOzg4A0tPT5XJ5eHj45cuXNbx22bJl1tbW58+fl8vlvr6+APDNN9/oZsavv/46bdq055RkZ2fn7+8/derU2NjYtLS0ioqKV7ZTW1ubkpIyZ86c44GBCPDXf127YlQUpqaiHtJvBhhPWLNnzwaA0aNHI+LGjRsBoHPnzhoOXXPnzgWAXr16KRSKU6dOsVgsS0vLGzduaGVAfX39559/TqbeXbp0mTx58vLly5OTk4VCoS79acjt2xgXh0FBaG//l8LS0zEsDGfNwqgofdtvghhJWLdv37awsOBwOPn5+TU1NeSzLiEhQcPL6+rq2rdvDwDr169HxNDQUAAYPny45gYUFhb26tULALhcbkxMjEKh0KUbr0Qmw99/x7lzcfBgXLIEc3MREbduxbQ0Rm5nxhhJWJMmTQKAsLAwRPzmm290mGmlpKSQd1ZZWdmjR4/atGkDAAcPHtTk2p07d5LvTQ8Pj9OnT+vYB20JC0PSwYsX8YcfjHRTs8EYwrp48SKLxbKysiotLVXPtDIyMrRtZ+zYsQAQHByMiHFxcQDg4uJSVVXVyCXV1dUhISFkIhUUFPTkyRPdu6EtS5diXh4i4rZtmJqKc+bgiRPGu7upMYawhg4dCgBz585FxFmzZgHA2LFjdWiHuCgBICUlRalU9u3bFwA+++yzl51/7tw5Ly8vALC1tY2Li9O9A7rx5AmGheGcOfjZZ3joEAIgj4dbtxrbDBPBuLDIK8zBweHx48fFxcVkpnX16lXdWmvobsjLy+PxeBwO59KlS8+dplAoVqxYwePxAKB37943b97Uux/6oVJhTMzTSX10NGrvbWlyMCsspVLp5+cHAGvXrkXEoKAgAAgPD9e5wefcDZ9++ikAvPHGG0qlUn2OUCgcMGAAcUfNmTOnvr5e/44Yhm3bkMdDAAwNRZnM1NYwC7PC2rFjB5kyS6XSCxcusFgsPp9fWlqqT5tqd0NhYaFIJHJzcwOAzZs3k98mJCQ4OjoCgLOz8/Hjxw3RCYOSmop2dgiAQ4dio7PDpg6DwpJIJO3atQOA3bt3I+KQIUMAYN68efq33NDdEB8fDwCOjo5CoXDOnDlknv7ee+8RT705kpuLbm7y114LGjBAz2fMnGFQWKtWrQIAX19fpVKZnJxMZlqVlZX6t1xeXu7o6MhisS5cuICI7777LgC0atUKAPh8/oYNG3RYMjIqt29HDB4MAO3atdNtuimTyfLy8vbu3Xvv3j31cpNZ0djSqUgpiiqLsmRbWrGs2lu2H91qtDvPXawSA0CNskaOcgUoxEoxS8ESXxbL5XKlUikSiQCgpqamurp6yZIlALB69Wo2m3316lUul7tw4UIHB4dG7qghTk5OW7Zsadu27RtvvAEAy5cvz8jIYLFYXbt23bdvX48ePfS/BbO0b78iIaEwMDArK6t///6JiYmDBg1q/IonT540jLa4dOmSRCIBgEGDBjk7O+/fv9/sgnkaEd2y+8ty63IRUaaSfV/+fUl9yZCbQyAHnvuv7ZW2L2zZ09PztddeU7dWWFgolUqZeDgWL14MAD179tRnZdr4SKXS4OBgALCwsNizZ0/DX4nF4rNnz8bFxc2ePXvgwIH/fBrZbLa3t/fw4cP5fD4ALF261FS9eBmNjVhF9UXd+d0BgMfikSPWbGsHjgMACNgCC7YFBzh2HDtrtO48oDPxIxDnp0AgUCqVv/zyi0QiSU5OHj16NAB06tRJv0fgxVRUVKxevRoA1q5dq444aBJYWlru3bvXxcXlu+++mzp1akZGhpubG4neKSkpwb+HM7Vu3bpHjx7du3fv1q1bjx49fHx8rK2tAeD48eNjxoxZsGCBl5cXkam50Ijolt5fmleXhw1GLK00GxsbCwDt2rWrqanRXfmvgqxtjxkzhrlbMM26devYbLazs7P6H4XH43Xt2jUoKCgmJiYpKam4uLiRy8lzxefzz58/bzSbX0ljwqpSVIX9GTardNYXZV/oICyFQkGcWF9//bVeNr4c9dq2zh5XM+Grr74iD+HPP/989epVDefjf/zxR1ZWFiLOmDEDAFxcXMznM5NZP9aFCxfYbLaFhcW1a9eYaH/ixIkAMH36dCYaNyYikYjMInJJQIQGZGdnW1lZtW7d+tatWzKZjHhz/Pz8GH0/aA7jSzrkYRowYIDBXQCG8riaCWQVdebMmRqer1Qqyap8p06dKisrHz9+3LFjRwAYN25cw3UIU8G4sCorK9u2bQvP3KQGhKxtG8TjakKEQuHcuXMrKipu3rzJYrGsra0fP36s4bVisZj4VoYNGyaXywsLC8n3I1nvNy3GiG7YuXMnADg7OxvEO0o4duwYGM7jakLGjBkDAMuXL0fEgIAAeLauqiFlZWVkUYvMBzIzMy0sLKDBGpepMIawVCoVmQFERkYapEGlUtmzZ08A+O677wzSoAk5fvw4mbbL5fLDhw8DQIcOHbR6l128eJG4Hkh47datW8l3pQ4Rb0+pqtI/qNpIEaQ3btywtLRks9lnz57Vv7Xt27cDgKenJ0MeV2OiUqmIh+/QoUNKpZJEYB87dkyrRuLj41ksFofDOXr0KD4L+iDzeu2sqazEBw9w2TL9g6qNt5mCbIjw9fXVc21Lvbb9nLe66UIcfkOHDkXElStXAsA777yjbSMxMTEAYGtrm5eXp1QqyRu2c+fOjQXNyuVYXIxJSRgTg0FB2LUrslj40UcGCao23oZViUTi4+NTUlKyfv36jz/+mBwsLi5evXo1IkqlUrL4RUKN6+vr6+rq1D9Onz7966+/JpesWrUqOjq6R48ely5dYrObQ1ITsVjs7u4uEony8vLc3d3d3d0lEklhYSH5ytMQRJwyZcq+ffs8PT3Pnz/P5/P79++fl5c3fPjwY8eOcblcACgrK1Pvy7UQi7edOAEy2d9aEQjggw/AwwPGjIHu3WH7dnB3h2HDdOmVbnrUjYYbIsiRU6dOaWLk7NmzyfmVlZUk3Co1NdWYljNNZGQkAHz00UeIGBYWBo2GXL8MiUTy1ltvAcDbb78tlUpLSkrI93jPnj0HDhxI/m5q7Fu1UrFY6OKCo0djdDTu3IlXryLZvNQwqBoRi4p06JGxczcEBgYeOXJEnX/h/v37R44cYbPZlpaWZAbaqlUr4lMVCATqH+3s7Mi2nC+++GLNmjWDBw/OyMgwptlMc+3atW7dugkEgrKyspKSEj8/P3t7+7KyMvJH0JwHDx706dPH1dU1OTm5devW586dGzp0KI/Hq66uhmcLjt26devevXuPHj16+/iwrK0ba06hgBkz4OBBOH0afH2165IOYtSHhhsi/vlbhUJRWVlZWVl5586d4uLiW7duZWdnZ2dnZ2VlpaWl7d2718rKisViZWdnG9lsI0A+nNetW4eI/fr1A4BNmzbp0E5RUZE6yuPIkSMA4O7u/uuvv969e1frtlQqnDIFAdDDAx880OpSYwsLn81PW7Vq5eXl5eHh4eDg4ODgQLwvr8Td3T0wMND4NhuBhIQEAPD29lYqlWQ479q1q57LFWSTwcqVK3VvQiLBvn0RAHv3xtpaza8zgbBkMtny5cs9PDz+qRs2m0105ubm5uXl1aFDB39/f39///79+wcEBJD901u2bDG+zUZAoVB4enoCwIkTJ2QyGXF7/vbbbzo3WF1dzefz2Wy2vkteFRXYoQMCYFCQ5vuLTCAsQklJSXFxcUlJCXn3abKXJjAwEAAOHTpkBPNMwrJly+BZCBBxH0yYMEHn1n766Sd45sXQl4ICbNUKAVDjXCwmE5YOkBWPZvY92JDy8vKgoCDiMb937x6JCPpT19RIZA/cjh07DGPcsWPI4VwdMODnn3/W5PSmJCzyLf3HH3+Y2hAjMXbs2CFDhui2MiMUCtlsNp/PbzwFgVZc/Okn0DiisCk5GMViMQCQlI0tATc3t4yMjOvXr+tw7Z49e1QqVWBgINm8ZBB6h4dHRkZKJJL33nuvtLS08ZObkrBIEmXirWgJ6NPfffv2AcDUqVMNa9L69esDAgIePHjwzjvvkB1ZL6MpCYuMWC1HWDqP0NnZ2QUFBW3bth2m22rMy+FyuQkJCT4+PgUFBcHBwUql8mVnNiVhkSe45bwKdR6xdu/eDQAhISFcBlLu2tnZJSYmOjo6Hj9+nGRmfCFNRlgymUwmk3G5XEtLS1PbYiR0G6EVCsWBAwcAYMqUKYyYBfD6668nJCSEhoaGh4e/7Jwmk0S6pQ1XoGuXU1NTHz582KVLF39/f2bsAgAYNGhQ47u3m8yI1dImWKDrq5C8Bw0+bdeWJiOsFjhiaTJ5FwqFv/76q/pHkUiUlJTEYrEmT57MuH2N0sSERUcsgkqlOnny5MSJE729vadMmVJfX0+OJyQk1NXVDRw4kCw7mpAmM8dqad5R8rHC4/Ge+1ipqKjYtm3b5s2bb9++DQCWlpYjR44UiUSkvgbJdMfctF1zmoywWtqI9c8HKScnZ/Pmzbt37yYx3G5ubuHh4bNmzXJycpJKpQcPHoyNjb1165aHh8f7779vMrufoZOwqqshKgr4fLC0hDVrDG3Si2lpk3f1gyQWi/fv379x48YrV64AAJvNDggIiIiIGD9+PIfDuX79+pIlS3bu3EliRJ2cnM6cOWPAZRyd0UlYP/4In3wCvr6wbRucPAkBAYa26gW0tMk7eZBUKhXZZwEAzs7O06dPj4iI8PDwUCqVKSkp69evT09PR0QA8Pf3j4iImDp1KsmYZXJ0ElZREXTvDgDg6wvnzxtHWLm5udbW1qQEa0uAPEiOjo53795tKJr79++vXLlyw4YNd+7cAQAbG5uQkJDIyEiyg9d80ElYHTrA1avQvTvk50PHjvDgAWRkwLMCEExQWFi4a9cuqVR67tw5RDS7tIgMQITl5ORUVFTk5eWFiOnp6Zs3b05MTFQoFADQqVOnDz/8MCIiwiDZNw2PLoE5DbcHVVWhgwNyuVhQoEtTGiCVSkmeLbKN5+TJkwzdyKw4dOgQAAQGBlZVVcXFxXXt2pX8e1lYWAQFBaWlpZl5Al89Av0OHny6TXbWrKeJy5mB5Pfx9vaeP38++VszdCOzYteuXQDg5eWlzn/p4eGxbNmyhw8fmto0jdBVWFeuIIuFfD4KhVhZia1bIwAePWpQ2xARk5OTSbmAnJyce/fuWVlZcTic27dvG/xG5sYnn3xCPu7IZ2B8fLx5pt1+GXqMWJMnIwBOnoyIGBuLAOjtjQbN0nHnzp3WrVsDQGxsLCIuWrSIuBvMIf8ToxQWFlpbW3M4nPDw8Cb6FOkhrDt3UCBAFguzslAuRx8fBEBtcjs1jlKpHDx4MACMGjVKpVJlZmZyOBySrKFNmzZ1dXWGupG5IZfL33zzTXhW3rGJot9mikWLEAB79UKlElNSEAAdHes0KKisWduLAMDNza2ioqKyspJkmFm0aFHv3r09PV/fv5+pbwWTQ9KftG/fvrq62tS26I5+wqqrw3btEAB37EDE8g8/DPPxMUh2NfX4dPLkSZVK9d577wFA//795XL5/v332Gylv7/+NzFHTp8+TTqemZlpalv0Qu/tX7t3I0B9z541NTXXr18nBQTzSGVRXVGPTwsXLsRn6aPs7e3JDjupFNu2RQBsftvAxGKxt7e3uuNNGr2FpVKdDQ1tY209f/58RCT1t4YMGaJHe38bn/Ly8sj3dsMN0PPmIQCGhOhru7kxbdo0APD395c1/WqGBtiweu7cOVLymeyXJ/mGjhw5oltrDcenmpqazp07A8CsWbManiMUIpeLPB7qkEDFbCFJQaytrQsLC01tiwEwzE5oEgA0ceJERPz+++8BoEOHDjokCH1ufCJPcLdu3f75DTh+vFaZBMydsrIy4ljRLXWRGWIYYalThGVmZioUim7dugHA//73P60aeW58+vnnnwFAIBC8sKpFejoCoItLcyiBq1KpRo0aBQAjR44084UazTFYRr9vv/02JibGz88vOzt706ZNX3zxxeTJk0eOHNnIJba2tg03vq1bty45Oblbt24XLly4d+9er169RCLR1q1bSerE50CE7t2hTRvYswfc3Q3SA5Px3XffRUVFOTk55eXl/etf/zK1OQbCUAqtq6sjKa/effddUvJUW1xdXXk8Xn5+PiIWFxf37t07ODi4kTs2ZS/PXxQUFJAIqqSkJFPbYkgMmYN0//79K1euzMvL4/F4I0aMeGX1QLFYTCJAAAARr1y58vjx4/nz55PSrCTou5GQ0U2b4OxZ2LkTZs+GH34wVCeMSn19fZ8+fXJzcyMjI3/88UdTm2NQDChShUJB1iIWLVqkw+VZWVnEN0iiIhunvh43bsSJE7GkBP/+ydiU+PzzzwHA29tbLBab2hYDY0hhbdmyBQDc3d11rmy2YMECAHBzc2ukBn12NkZEoJMTrlmDGRk4d25TFVZmZiabzeZyuSR6sZlhMGGJRCKSI1TDjG8vRC6Xv/322wAwbty4535VVYUbNmDPngiAAMhi4X//i5cv44IFGBSEiLhzJ166pE8PtEalUt24cSMkJCQ8PHzJkiW7d+8+derUnTt3NKmE8+TJE7K6sHjxYiOYanwMJqyoqCgA6Nevn54fzKWlpSTWNi4ujhzJzn4UFoYCwVNJOTnhl1/ijRu4cSNevoxlZdimDWZlIYeDtrZ44oQhOqMZsbGxpEDQc7MLHo/n4uLi7+8fFBQUHR0dFxeXlpZWXFzcMKCK1G9+++23FSRnf7PDMMK6cUP62mt9OBzOJUMMGvHx8QBgZWW1aNEiPz8/L68uRFL+/hgXhy+Ml5HL8b//RQDkcNA4LsYLFy5YWFiwWKz58+dv3LgxOjo6ODi4b9++ZNh+IVwu19PTc+DAgSQ7qK2tbePFnps0hhHWqFEoEKgWLjxjkNbOnz//+uuvq/89nJycvvmm9ObNV1ylUmFMzNNRLTpa87zRulBZWUnKdEW9qPBafX19cXFxWlrazp07V6xYERERERAQ4OXlxeFw1J1q27bt559/zqCJpsYAwjp6FAHQwQHLy/Vt6vDhw89tY3rnnXc0ydStZts25PEQAENDmXLKk9yeAPDmm2+qbVu8ePGECROioqLWr1+flJSUl5f3z2iq+vr6W7dunTx5csKECaBTia8mhL7Cqq/Hjh0RANetM4A1JPWAvb19REREfHw8eddo6zlMTkaBAAUCnDZthUgkMoBZf2fVqlUA4ODgUFJSoj5I6gg/h4ODg5+fX2Bg4KeffhobG3v48GFSjKSystLa2prFYt24ccPg5pkJ+jpIV62C6Gjo0gVyc4HH06clAACJRJKUlDRu3DhSAWXlypVz5851cnLKzc1tOHcpLS0tLS2VSqWk+pxMJqutrVUoFGKxWKlUikSi+/cxPT3r7t1z9vb2Z86cUe+d0p/z588PGDBALpcnJiaS8B5Cbm5uYWGhUCgUCoV/PoNUxmtIbW0t2cQWFha2ffv2qKioNcbKUWBs9FHlgwdP6xUw9C2mVCpJ0YDhw4c3/NgkFUQ1xNnZ+cqVKwax5/Hjx2TZKjo6WpPzy8vLL1y4cPDgwdWrV8+ePXsy2XiCiIiXL18GAHt7e519fmaOXiPWhx/Cjh0QGAiJiTq38QoePnzYo0ePhw8frlmzhng0AOD7778/cOAAn88n1ed4PJ6NjQ2Hw7Gzs2Oz2WTXlIODQ11d3ebNm69fv25vb5+YmNh4asNXgoiBgYFJSUlvvfVWVlYWT+/xuV+/fn/88cemTZtmzJihZ1PmiD6qzM7GIUN0q5OoBSkpKSwWi8fjaVIQ4TmkUumkSZMAwMLCQs/C7kuXLgUAJycndRVPPSGp2H18fJpNqExDGhuxNm2C3r2hd2+YORM2bfrroPGXfmfPnr1hwwZXV9cZM2bIZDKFQlFTUyOXy2tra2UymUQikUqlpPgvmXXJ5fKamhoy61I34uzsLBAIAgICAgICRo4cqVXimszMzICAAJVKlZKSMmLECIN0Si6Xt2/f/u7du7///vvAgQMN0qYZ0YjoNm7EixcREWfM+NtB4y/9SiSSXr16kQwO2sJisRwcHAQCQZcuXdQH+Xz+iBEj1q5dW6BByomHDx+6uroCwIIFCwzbL1Li6/333zdss+bAK0astDRwcoIzZyA//6+DnTpBaiqIxUYNVpHJZKmpqadPn7axseHxeAKBwMLCwtra2tLS0srKis/nk+K/ZL7F5XJtbW3JrEvdglKpvHLlysmTJ48ePXr27FmVSkWOOzs7Dx8+fMyYMQEBAf/M3ELCO1NTUwcOHJient7Qyak/9+/f9/T0VKlUJSUl7k09XvE5GhHdy0ashku/TZSKior4+PiIiAhSb5LA4XD8/f2jo6NPnTqlXkgmg0rbtm11KX2rAWTRkOxxak5oIazERPzqK/zqq7+WfpsBKpUqJydn6dKlAwYMaBgn7eTkFBISMm/ePBIixlyRxFOnTpHbqQs5Nw+0+yq8dQv1CIoxd2pqatLS0ubMmaPOZc1isbhcrsGnVs9BSkjs2rWL0bsYGS2EVV+P//d/2EyjPJ6nsLAwNjaWzHu2bt1KDgqFQoOEbzwHCZDs06ePwVs2IVoIKzoaFy7EnBzmjDE7yNplz549EfHEiRMcDqdv374Gv0tdXR3ZVKiDo85saUqle42PVCp1dnYGgDNnztTW1jo6OgLARTLxNChffvklAEybNs3gLZuKJlPyxCRYWlpOnz4dAH744Qdra+v//Oc/AGCo7TQikSgmJkYqlQJAZGQkh8M5cODA48ePDdK46TG1ss2dsrIyHo/H4/HKysqKiorYbLalpaVBEoFOnDgRAEJDQxGxqKiIz+dPnjy52UQq0xHrFbi5uY0dO1Yul2/ZsqVDhw6jRo2qr6/ftm2bns1u2LAhPj7e1tZ23rx59fX1EydOlEgkCoXCsA5YU2JqZTcBMjIyAMDFxaW+vv748eMA0K5dO31SzV65coXsft67dy8izpw5EwC8vb2rqqoMZ7WJocLSCF9fXwDYv3+/SqXq1KkT/D1fl1Y8eYLjx8ey2eyPP/4YEUmZXSsrq5zm9b1NhaURpKp2v3798FkGr6E65bVXqXDcOATAiRMzpVLpzZs3yWqmeq9bs4EKSyPUvobs7GyRSETUoENGzLVrEQDt7fH2bayrw7FjwwEgpPnlJqTC0pzPPvsMnqXIjoyMBICPPvpIqxbOn0cLC2SxkLxFp09HLlceFLSy+SVuQCoszSG+Bj6f/+jRo2vXrrFYLBsbG62m23PnIgCSnYj79iEAWlnh5ctMGWxaqLC0gOTdW7lyJSIOGzZs/PjxQqFQqxYSE1Emwxs30NYWAXD7dkbsNAeosLTg2LFjxNegUCh09mTW1GDXrs0z63NDqLC0QKVSdezYEQAOHz6scyOhoQiAPj5YW2tA08wO6nnXAhaLRZyZS5cuzc/PJxV1taKqCnJywMYGDh4Ea2sGTDQbDJkqsiVw8+ZNPz8/S0vLJ0+eAICjo6OHh4eHh4enp6enp6eX16zXXuN6eoK9/UtbqKuDy5ehXz/j2WwSqLC0QKlUjhgxIj093dXVlZQ4aLiJ3tKylVxeRbZotGoFnp7g4QHt24OPDyiVTT5dqrboVBO6pfLtt9+mp6c7OztfvHiRbAgrLy9X52soL1ddvw4lJSAUQnU15OZCbi4AgL8/hIeDVAp//mla840KHbE05bfffhs2bBginjhxYtiwYY2f/OgRCIXw558gFIKdHSgUptkzZ0LoiKURDx8+/OCDD5RK5eLFi1+pKgBo0wbatAF//6c/btoEDg7A5UJ5ObN2mg9UWK9GqYTg4JD79+8PHz6cVKnUjZkz4e9Z5Zoz9FX4ar7+Go4ffyKXB508uaf5lCRhGCqsV3DiBLz7LrDZkJGB//43y9TmNBnoq7Axyspg6lRQqWDZMqCq0go6Yr0UhQIGD4bTp2HUKEhOhn+kc6c0Bv1rvZR58+D0aXB3h127qKq0ho5YL3ISb2YAAAFZSURBVCYvD3r2BC4XMjOhb19TW9MEoXOsF+PrC3v2QGUlVZWOtNAhftMmyM4GAJg5828HQ0MBAGbPBgAICXn6PxQdaKHCehktbUWPOVruq3D58qdZMBsycybExZnIoOZFyxXWvHlPE0I3pKWt6DFHyxVWQw4fhrNnAQDeeqtlregxB3U3PKWoCHJyYNIkU9vRXKCTdwAAmQz27oX33ze1Hc0IKiwAgEWLQKl8GvBJMQj0VUhhBDpiURiBCovCCFRYFEagwqIwAhUWhRGosCiMQIVFYQQqLAojUGFRGIEKi8IIVFgURqDCojACFRaFEaiwKIxAhUVhBCosCiNQYVEYgQqLwghUWBRGoMKiMAIVFoURqLAojECFRWEEKiwKI1BhURiBCovCCFRYFEagwqIwAhUWhRGosCiMQIVFYQQqLAojUGFRGIEKi8IIVFgURqDCojACFRaFEf4fPi7bYArh6+wAAAAASUVORK5CYII=" alt="Mol"/>

>  <Smiles>  (16) 
COc1cc2cc(c1)-c1cnc(N)c(c1)-c1cc(C(N)=O)c(n1C)-c1cc(Cl)ccc1CCO2

>  <Name>  (16) 
F_0::TGFR1_HUMAN_2WOT-AA_alignment_L1F029::JAK2_HUMAN_4D1S-AA_alignment_L1F002::

>  <MW>  (16) 
474.1

>  <score_inter>  (16) 
-19.0844

>  <best_rmsd>  (16) 
1.49

>  <Lfrag>  (16) 
{72480, 36972, 60439}

>  <SA_score>  (16) 
4.647

>  <QED>  (16) 
0.44

>  <LogP>  (16) 
4.7

>  <clogp>  (16) 
4.7

>  <NAR>  (16) 
4

>  <NCA>  (16) 
0

>  <nrot>  (16) 
2

>  <TPSA>  (16) 
105.4

>  <HBA>  (16) 
6

>  <HBD>  (16) 
2

>  <NRB>  (16) 
2

>  <NHA>  (16) 
34

>  <RoF>  (16) 
0

>  <Frag>  (16) 
0

>  <Lead>  (16) 
0

>  <Drug>  (16) 
1

>  <PKI>  (16) 
1

>  <PAINSA>  (16) 
0

>  <PAINSB>  (16) 
0

>  <PAINSC>  (16) 
0

$$$$

     RDKit          3D

 34 38  0  0  0  0  0  0  0  0999 V2000
    5.7640    9.9700    2.9170 C   0  0  0  0  0  0  0  0  0  0  0  0
    4.3800    9.7690    2.7420 C   0  0  0  0  0  0  0  0  0  0  0  0
    3.5580    9.4780    3.8140 N   0  0  0  0  0  0  0  0  0  0  0  0
    4.1070    9.3790    5.0830 C   0  0  0  0  0  0  0  0  0  0  0  0
    5.4800    9.5620    5.3720 C   0  0  0  0  0  0  0  0  0  0  0  0
    6.2620    9.8590    4.2420 C   0  0  0  0  0  0  0  0  0  0  0  0
    3.8180    9.8590    1.4490 N   0  0  0  0  0  0  0  0  0  0  0  0
    6.4360    9.3633    6.5072 C   0  0  0  0  0  0  0  0  0  0  0  0
    7.7973    9.4156    6.1524 C   0  0  0  0  0  0  0  0  0  0  0  0
    8.7937    8.8643    7.0088 C   0  0  0  0  0  0  0  0  0  0  0  0
   10.5238    8.8900    6.5759 S   0  0  0  0  0  0  0  0  0  0  0  0
   10.8259    9.9922    5.6865 O   0  0  0  0  0  0  0  0  0  0  0  0
   10.8668    7.4540    5.8561 N   0  0  0  0  0  0  0  0  0  0  0  0
   11.2899    9.0774    7.7782 O   0  0  0  0  0  0  0  0  0  0  0  0
    8.4307    8.2946    8.2222 C   0  0  0  0  0  0  0  0  0  0  0  0
    7.0767    8.2645    8.5895 C   0  0  0  0  0  0  0  0  0  0  0  0
    6.0882    8.7956    7.7302 C   0  0  0  0  0  0  0  0  0  0  0  0
    7.5368    9.5975    2.3386 C   0  0  0  0  0  0  0  0  0  0  0  0
    8.7175    9.7095    3.0402 N   0  0  0  0  0  0  0  0  0  0  0  0
    8.7898   10.1133    4.4185 C   0  0  0  0  0  0  0  0  0  0  0  0
    7.9017    9.2913    1.0665 C   0  0  0  0  0  0  0  0  0  0  0  0
    9.3028    9.2676    1.0216 C   0  0  0  0  0  0  0  0  0  0  0  0
   10.0476    9.0385   -0.1132 C   0  0  0  0  0  0  0  0  0  0  0  0
    9.6629    9.4147   -1.2311 O   0  0  0  0  0  0  0  0  0  0  0  0
   11.2502    8.3683    0.0663 N   0  0  0  0  0  0  0  0  0  0  0  0
    9.7986    9.5351    2.2234 C   0  0  0  0  0  0  0  0  0  0  0  0
   11.1301    9.6722    2.6782 C   0  0  0  0  0  0  0  0  0  0  0  0
   11.9757   10.6992    2.2148 C   0  0  0  0  0  0  0  0  0  0  0  0
   13.2868   10.8559    2.7626 C   0  0  0  0  0  0  0  0  0  0  0  0
   14.1822   12.1224    2.0466 Cl  0  0  0  0  0  0  0  0  0  0  0  0
   13.8448   10.0349    3.7821 C   0  0  0  0  0  0  0  0  0  0  0  0
   13.0069    8.9990    4.2534 C   0  0  0  0  0  0  0  0  0  0  0  0
   11.6846    8.8438    3.7409 C   0  0  0  0  0  0  0  0  0  0  0  0
   10.9190    7.7581    4.3091 C   0  0  0  0  0  0  0  0  0  0  0  0
  1  2  2  0
  1  6  1  0
  2  3  1  0
  2  7  1  0
  3  4  2  0
  4  5  1  0
  5  6  2  0
  8  9  2  0
  8 17  1  0
  9 10  1  0
 10 11  1  0
 10 15  2  0
 11 12  2  0
 11 13  1  0
 11 14  2  0
 15 16  1  0
 16 17  2  0
 18 19  1  0
 18 21  2  0
 19 20  1  0
 19 26  1  0
 21 22  1  0
 22 23  1  0
 22 26  2  0
 23 24  2  0
 23 25  1  0
 26 27  1  0
 27 28  2  0
 27 33  1  0
 28 29  1  0
 29 30  1  0
 29 31  2  0
 31 32  1  0
 32 33  2  0
 33 34  1  0
 18  1  1  0
  8  5  1  0
 13 34  1  0
M  END
>  <2D_mol>  (17) 
<img data-content="rdkit/molecule" src="data:image/png;base64,iVBORw0KGgoAAAANSUhEUgAAAMgAAADICAIAAAAiOjnJAAAABmJLR0QA/wD/AP+gvaeTAAAgAElEQVR4nO2deVxU1fvHPzMDw74qAoK44b6xqCBobpkbKlqJlIIZapbiUrmV2fJTKcvIfSlN21zKXEhLvygppOmwK5ugyL7DwMCwzZzfHwdHQsGBmTt3kPt+9cfMufee8wx9POfcc57zPDxCCDg41A2fbQM4nk84YXEwAicsDkbghMXBCJywOBiBExYHI3DC4mAETlgcjMAJi4MROGFxMAInLA5G4ITFwQicsDgYgRMWByNwwuJgBE5YHIzACYuDEThhcTACJywORuCExcEInLA4GIETFgcj6LBtgGrIZFizBnV1kEgwbRrmzWPbII4G2rmwjh3DwIFYuhQAvL0xfjysrdm2iQNo90NhfDzc3Bo+DxuGlBRWreF4TDsX1qBBuH274XN8PPr2ZdUajsfw2vER+4cPwefjiy8AQCLBiy/i9dfZtomjgfbcY23YAAcHjByJXbuwZg0SE3HpEts2cTTQnoVFZ1R9+gBAeDi2bMGpU+xaxKGgPQsrNRV4JKx79x5/5tAC2q2w8vMhFsPCAp06AZywtI52KyyqJMVrYJOvHGzTzoVFuyiZDA8egM9Hr17sGsWhgFVhyWRYuRJvvw0/Pxw//rhQGRoLKz0dtbWwt4eBgZIth4Rg9+6Gz1OmtMZmDuVgVVh0Q2bvXhw7huPHkZ8PAF5e8PNDXl7Lj1b1rq6dNUo2fCDATbC0EVb3CuPj4efX8JluyBQXIzQUdXU4exYffojAQOjpPfXR9FFXpE6xAwb0NARKBjys+sHJ1NLDtDWNnziBO3cAQC5X7VdwPA1We6wnN2QGDsTdu3j1VZSXY+1a9O2LY8ee9iSpqUkFoKfnCKCSfzd/QIzU1bxVjfv4YP9+7N8PfrudZ2ozrP5R/f0RF4cVK/DGG3j5ZVRVAUCfPjh5EpcuYfBgZGTA3x8TJtRlxTV+rq4uRy6v1NW1FgjMAFRX3wOgr8+9EmoTREsoLiaWlmT8eBId3VAik5GjR4m1tXxA76hbwgcPFtTW5tIr5eVXRCIkJY2mX+Pje4lEkEqTWDGc46lozTBw5w74fFy9iuHDsXQpCgrA58PPD0lJZYf8iQDFxT/cvdsvL+9zQmpqau4B0NPrA4CQ2traDB5PoKfXU/nWQkJgbw+JBAC8vZn5RW1FKpWS9usZ8Aht8m4oK0NQEIKDUVMDIyO89x7Wr4e+PoCamtTs7I2lpacACIXd9PUHl5dftLPbamOzobo6+e7d/np6vQYPTmu5+vp6REcjIgKurhCL8dtvcHDAJ59g/HiMHQt3d4waBTMzTfzQFjh58uTff/+9d+9efX19i2fRtWvXrl276uvrs2z009AmYVFSUvDeezh/HgD69xNfCzKzauhSKipCMzPXSKUN861evU5ZWLwiFoekps4wNZ3Sp8/FJyuTSBATg4gIhIfj+nWIxQCwbBmmTUNWFm7fxqef4sUXkZSER3XC0xOurhg9Gs7Omp7Xx8TEuLm58fn8mpoa5f+/GBoaWlpaWlhYWD5i69atXbp0YdTUZ6J9wqJcuYLVq6s8LBID/jYxGWdv/7WhoRMAQF5c/GNW1moTkxft7bcLhQ5FRd9mZCyzsnqrW7dd9NG6umyJJFwiidi2bd3Bg3aNF1z794enJ2bNAo+HrCxMmYJt25CYiBEjcPMmoqJQXf34ZnNzuLtjzJgvhg93cnNzM2O4N6urq3N3d4+Kilq5cmVwcLBUKi1tkdzc3JycnNLS0urGRgMARo4c+dVXX40ePZpRg1tGW4UFQCYryT2SWbyxvr4Q4HfuvKhr1//T1bUGIJOJ+XwjHq9hEY6QWqk0USqNlUgiJJLw6uoEWv777yGffz592DB4emL0aIwbByurhrpDQpCVhbfewrp1SEho6B/r65Gc3NC9RUYiIQHduj3IzGzYJurVq5enp6erq+vo0aOdnZ356u7NPvzwwy1btvTq1Ss2NtbY2Fj5B6uqqkoeUVpa+v333587d27y5Ml//vmnei1sFVosLACAXC7Jy/syLy+IkBo+38ja+j0bm/U1Nak5OR/q6try+Sb29l+kpc0qKzuneEQgMDc29jA29uTzvUxMhiq9zdOU7GxERmaGhX198+bNqKiompoaxSULCwt3d/fAwMDx48frNbOE2yqio6Pd3NxkMllYWNiYMWNUqUosFvfo0aOsrCwiIsLDw0N129oIi2+kylNdnZKaOkskgkiE9PSA3NzPS0vPKq5mZ2+OjbVNS3s1Pz+4slJEiEztBtTV1YlEouDg4AULFvR6tNXt5OTk6uqanp6uYuXV1dWDBw8G8P7779OSS5cuyeXyNle4YcMGADNmzFDRMFVoH8KilJf/LyHBVSpNqq8vycramJ4ekJu7hRAil9dp2JKMjIxdu3Y5ODgAsLa2DgsLU6W2999/H0D//v2rqqoIIefPnwcwbdq0NlRVWVlJCCkqKqKDqUgkUsUwVWhPwqJUVork8nr6OS3Np7o6jS1LioqKXnrpJQA6OjpBQUFtq+TGjRsCgUBHR+fff/8lhJSWltrb2wMIDg5uVT0FBQWzZ88eNGiQTCYjhLz77rsAXn755bZZpTrtTFhi8cXISL2kJM+HD9/KyFj+4IG/5rurxtTX12/evJlO5OfNmyeRSFr1uFQqHThwIICNGzfSEl9fXwCenp5UH8pTW1vbs2dPAKdOnSKE5OXlGRgY8Hi8uLi4VtWjLtqTsMTiy1FRBiIRMjIC2bblP5w7d44uRvTv3z8xMVH5B1euXAlg4MCBdLX9zJkzAIyMjO7du9cGM/bv3w9g2LBhdH62YsUKAL6+vm2oSnXajbAqKq5FRRmJREhPX0xI2ye2DJGcnEz7HlNT099//12ZR8LDw/l8vo6Ozu3btwkhhYWF1tbWAPbu3ds2G2pra7t37w7g7NmzhJDMzEw9PT2BQJCUxMIuavsQVkVFeFSUsUiE9PRFTLz0qYXy8vJXXnkFAI/HW7duXctjmUQicXR0BPDxxx/TkldffRXAhAkTVHkf3LlzJwAXFxdayZIlSwD4+/u3ucI20w6EVVERER1tIhLhwYM3tFZVFLlcHhQUJBAI6GtdSUlJc3e+/fbbdMGitraWEPLzzz/T3u7hw4eqGCCVSrt27Qrg4sWLhJCHDx8KhUKBQJCSkqJKtW1A24UlkdyIjjYVifDggb+Wq0rB1atX6Vado6PjU+fOoaGhPB5PKBTSqwUFBfT+b7/9VvXWt2/fDsDd3Z1+XbhwIYDFixerXnOr0GphVVZGRUdbiERIS5vL7ttfa8nIyBgxYgQAAwOD77//vvElsVhMZ0Jbt26lJXPmzAEwadIkVQZBBRKJxMrKCkBoaCghJDU1VUdHR1dXV/WF3FahvcISiUSRkS4iEdLSfBQLV+0IqVS6aNEiuka/ZMkSOuQRQgICAug0iJZ8//33AMzMzDIyMtTV9JYtWwCMHz+efn3ttdcALF++XF31K4OWCis6OtrS0rJXL8v4+KXtq69qwoEDB4RCIYAXXnghNzf30qVLPB5PT0/vzp07hJDs7GwLCwsAx44dU2OjYrGYVnvt2jVCSEJCAp/P19fXz87OVmMrLaONwoqLi+vcuTMAb29vxT/09kt4eLitrS0AW1tbuqDw5Zdf0ktTp05laFNv8+bNACZPnky/0tfVNWvWqL2h5lCDsAoKCqKiol577bWdO3fevn1bRSkkJSXZ2NgAmDJlSnV1termaQM5OTmenp5088fFxaW+vp4QUl9fv2nTJhsbm9zcXLW3WFZWZm5uDiAiIoIQEhMTw+PxDA0N8/Pz1d7WU1FVWOXl5SNGjKAdL0VXV9fV1TUwMPDo0aOtnTAmJyfTf9yTJ0+mi9HPDbW1ta+88gqPx1P0IpSKigqGWmzi4zBz5kwA69evZ6i5JqgkrJqamsmTJwPo3r379u3bFy5c2K9fPx6P19gtp1evXq+//vquXbtEIlFdXUuzpZSUFLoGM2nSpOdMVZS8vDxDQ0ON7d8VFBQYGRk5OTlRl4fIyEgej2dsbFxYWKiB1tvu6CeXy319fU+ePNmlS5fr16/3fRTppby8/NatW+Hh4ZGRkREREaWlpYpHDA0NnZ2dqRPm2LFjG/tlp6amjhs3Ljs7e8yYMRcvXjQyMmqbVVrOypUrd+7cOW/evF9++UUDzSUmJvbv31/xT93NzS0uLq6mpqZTp06NfeTp567DuhqMM7AUWFrqWFoKLC0EFpY6lro8XfqsHPL3st6rlFfywXcxdLHSsapH/SvmrzTbdpslSfc4zczMoqKimrunvr4+NjZ23759fn5+fZ+IMeTo6Dh//vzdu3dfuHChR48eAEaPHs3c0KAN5OTk6Ovrs7J/V1JSYm1traur25wSRqwZgUg0+c8kxqR7fPe59+ceKTqyt6BhE7NGXvN76e+nSk+10Fwbe6wPPvhg69atBgYGf/31V2NXWj8/Pzs7u1GjRrm7uz95UKS5zozH4xFCnu++SsGyZcv279/v5+d39OhRTbY7f/78n376ycPDIywsTCwWK3zkFf7y/CH8ey73SmQlpfWlJbKSkvqSEllJPakHMNZ4rKuh63zL+c6GzrS2M2Vn1N9j7d69G4BAIPjtt9+a/JtoPMGytbV99dVXg4ODr1+/Ts8zNaa+vj46OnrPnj0LFiwwNTUFcP369TYY0+5gZf/u7NmzAAwNDVvbaHl9eXpNelp12uGiw/sL99NCZXqsVgvrp59+4vP5PB7vu+++a3JJKpWeP3/+gw8+GD9+fJNzJkZGRuPGjdu4ceO5c+cKCgqaPEh3ZDdt2tRaY9opdEU+ICBAM80pHHL27NnT5krq5fWrMlctfbj0nYx3DhUeUrOwLl26RNeRFUt8zdrRqEPq80Tkqj59+vj7+9PlHFotgCFDhrTKmPaLYv/uwYMHGmhu7ty5UNkhp7W0Qlg3b96kE6ANGza0tpmysrLLly9v3rzZy8uLLtwNGDBAcbW2tpauhCUnJ7e25nbK/PnzAbz99ttMN3T8+HE6YqSmpjLdVmOUFVZ8fLylpSUAPz8/FYVfV1cXFRVF994V0D/09u3bVam5HUH37/T09LKysphrReGQc/DgQeZaeSpKCSsjI6Nbt24AZs6c2fIiZ5s5deoUAE9PTyYq106oy+iqVauYa+Lll18G8OKLL2pyEKQ8W1gFBQX9+vUDMG7cOOYWxCsqKgwMDPh8PhMbZ9rJnTt3qNNBTk4OE/UfO3YM6nbIUZ5nCEssFru4uAAYOnRoaWkpo6bMmDGDlU6bRWbNmgVg3bp1aq85OzubTl2auBlqjJaEVVNTM2nSJACOjo55eXlMm/Ldd9+hrSeA2ylRUVE8Hs/IyEjt+3fTpk0D4OXlpd5qlafZlXeZTDZv3rxff/21a9euERERdMuFUYqLi21sbAQCQUFBAV0y7QhMmzbt4sWLmzZt+vTTTxWFhw8fFolETaJeKb4+M9Lad999FxAQYG5ufufOHTs7O4Z/QTM0p7gDBw4AsLS0jI+P15jMX3jhBQAnTpzQWIusc+PGDQBmZmaNZxrUmbg5DA0N7e3thwwZMnbs2NmzZ//www+NK8zKyqJrNz///LPGf81jmo3znp2dbWhouG3bNhoIRTN4e3tfu3btzJkzdE2vI+Du7j5x4sTQ0NDdu3d/+OGHtHDp0qWjR49uHPWq8eeqqqqqqqqsrCx6Mz0oSyGEBAQElJaWzpo1i57WZ43mFLdmzRo0CqxDCMnPzxeLxYzK/MGDBwBMTEyeG99RZQgLCwNgaWlZXl6uzP2VlZWZmZmxsbFXr149ffp0Y++uvXv3AujcubMG5sQt06ywrl27BsDR0ZF+3bhxo0AgaPPpb+UZNmwYHp237DjQOcDEiRN37NhBQ/Jdv3797t27ubm5T+7fN8eDBw9MTEwAnDx5klFrlaHZodDT09PGxiY1NfXOnTuDBw/u27evTCY7c+bMsmXLGO1Bvb29Y2Njz5w5M6UjJU9avnx5fn5+aGhoaGjok1eNjIyazN+fnNGbm5v7+/tXVFT4+vrSpVeWaUF09ATcZ599RggpLi6m+6YtHBtXCzExMQCsra1bG8enXUN/tY2NzapVq/z8/GbMmOHp6TlgwAAbGxu6668MJiYmNjY2RUVFbP8aQlp29AsJCZkxY4arq6tIJAIwceLEK1eu/PTTTy2/s6hO796979+//88//4waNYrRhrSH+Pj4oUOHDhkyJC4u7smrEomk8RSefiguLm4yqV+5cuWYMWPoCWz2aUF01dXVdMym3h00ksmrr77KtNhXr14NYO3atUw3pD3Ex8cDGDx4MNuGqI2WYkrr6enRiQ6Nijlnzhwej3fx4sUnA4urF29vbwCnT59mtBWtgnreEu2OYN0qnhGsnP4/ppHm7OzsXFxcJBLJUyeYqlBfX0+1S/H09LSyskpNTU1ISFBvQ1oLDTYpf45SJz5DWNOnTxcKhX///XdRURH+qzN1QQh58803Z86c+eWXX9ISuVxuamrq6enZ5Ijic0yH67HMzMzGjRsnk8kuXLiAR8I6d+6cTMnMzUrw/vvvHzt2zNDQkEa7l8vlCxcuTEtLS0tLo05gHYHnT1jP9seii7mzZ8+mX+nxQBrGRHW2bt0KQCgU/vnnn7Rk1apVAExNTVmMUa55UlJSAPTp04dtQ9TGs4WVnZ1N40nQWNM02v27776rettHjx7l8Xh8Pl+x6/zxxx9TnV26dEn1+tsR9+7dQ6N9jucApVyT3dzcANBgwBEREQB69OihYsNnz57V0dEB8M0339CSffv2ARAIBDRSeYciNTUVQO/evdk2RG0oJaxt27bhUfBdmUxGA8LExsa2udWrV69SpyK6rE8IOX36tEAg4PF4hw4danO17Zf79+8D6NmzJ9uGqA2lhEVnAJaWlvQkBQ3y/Mknn7StydjYWHoCTHH4KTQ0lObQanPikPYOdetQfRzQHpQ9/jVgwAAAV65cIYRcvXp1yZIlNKJXa7l37x49levr60t3A2/dukWPTWs4SKZWkZ6eDqB79+5sG6I2lBUWjeIVGKhSrpHs7Gzq4vziiy9Sj6uUlBR68G3+/Pkdate5CRkZGQC6devGtiFqQ1lh/fvvvwDs7e3bfEKtrKyM+lq5ubnRWEWZmZk0MLWXlxdDxxXbC5mZmfTPy7YhakNZYcnlcpruLDIysm0t0cXVQYMGFRcXE0IKCwvp8Oru7t7apFnPH9TP2M7Ojm1D1EYrYje8/fbbRkZG5ubmXl5emzdvvnz5Mk3cqCRpaWkTJkygJ8orKyvpOvuQIUOYdvBqF+Tk5ACwtbVl2xC10QphlZSUfPDBB41X7YVCoZub26pVq44fP678cVtF5NJevXoxdAi43ZGbmwvAxsaGbUPURqsj+uXk5ERERNCofLdu3aqrq1NcsrW1dXV1pSFGPT09DZ6W5ru5yKUdnPz8fBsbG2tr67y8PLZtUQ8qZbGXSCQxMTFUZzdv3qQeEBQdHZ2+fftShY0ePVqRoJtGdzU1NQ0LC3N2dlbV/OeFwsLCLl26WFlZFRQUsG2LelBJWI0hhCQnJ994REJCQmPvInt7ew8PD7FY/NdffxkYGPz555/0XAoHhfZY5ubmjYNMaxqZDGvWoK4OEgmmTcO8eSrVxtAQW1FRcf369aCgIC8vL5q/BIC1tbVAIPj1118ZarT98tNPP9EdrSbHmjXK4cNkf0OUUTJrFlHtZKImcunI5fK7d+8eOnSoU6dOAJqExOUghChmBebm5pmZmewYsXo1iY5u+PzRR0Q1zyiNJmnas2cPACcnJ83HAdNmqFu2nZ0dzUrCQoiYFSvI5s1k/36iiCE1e3Y76LEUVFdX0+AnISEhmmxXy6H5m3bs2KHIMqfRAfHaNcLjET09kphIli8ny5eThQvJjz+qWKum08p9/fXXANzc3DTcrtaiCNxAo83QvJiaGxBrasjAgQQgCl+VnTuJOiJ0aFpYUqmUunN1NB/R5qBrxcbGxopMvnTvS0MD4ubNBCD9+hEaBPSHHwhAnJyIynMVFhJhBgUFAfDw8NB809pGdHQ0j8fT19enaVdp3JicnBwm0q4+heRkoq9PeDxy5QohhBQVkS5dCECOHlW9bhaEJZFI6AJEWFiY5lvXKmji0/fff3/p0qUAnJ2dmySKZnBAlMvJhAkEIEuXNpT4+xOAjBunendF2ErdS8MiTpw4kZXWtYSkJOLkFD5q1KycnByJRNK7d28AW7ZsoVfpgDh9+nSmmj94kADExoZQJ4CwsIYpvJrSkrEjLEVi2Q6SmOmpvPEGAciyZQ1fQ0NDeTyeUChUDIg07PFRdQxMTSjJzZXb2BCA0PNR1dWkf38CkEfzPNVhLdk4DYs4depUtgxgl4wMIhQSgYDcu/e48K233mo8INK8c0wMiD4+PpN69MhZvLjh+8aNBCBDhhD1pXZnTVjFxcU0lM2tW7fYsoFFVqwgAJk//z+FigHx//7v/2jJ7Nmz1T4gXrx4EYChoeH9+/cJISQ+nujqEj6ftOkQQ3OwJixCyNq1awHMmjWLRRtYoaiIGBkRHo88GZD6ypUrjA6IlZWV1NNkx44dhBCZTDZv8uSEMWOIuk+ysCmswsJCY2NjHo+nyhHF9ggdeby9n36VBuN0cnKiA6Iic4laBkQas3jYsGH0kAHdZLOzs6tQd9hiNoVFHkVqmDt3LrtmaBKxmJibE4D888/Tb1AMiIrTvOoaEGNiYnR1dQUCAT24kJOTQ1+h6Bl39cKysHJzc2luJk2mKWCXLVsIQFpeaVEMiLQvVwyIqiTGqa+vd3V1BfDee+/Rkjlz5jC3osGysMijvL3zm8xjn1+++opYWJD//e8Zt9E/y5MDYptTeX311VcAHBwc6Nm7P/74A4CJiQlDa7Bq8yBtM5mZmY6OjjKZLCEhoYO4wEsk+G/K7KfeIxk6dGhtbe2VK1fon2XmzJnnz5+3tbUdNGiQiYmJrq6uubm5np6eoaGhsbGxUCg0NzcXCoVGRkbGxsa6uroWFhb0q5GRkVAofOedd3755ZcLFy5MnTq1oqJi0KBBmZmZu3btWr58OSM/kgm1thYa93vRokVsG8Ig588TOztSUUEIIUq+B8fFxTVOsBMYGEjj87QZHR0dHx+fuLi4FStWABg5cqQiLbfaYb/HAnD//v1+/foJhcKQkJDx48ezbQ4jhITgt9/g4IBPPoG3N1obbfPs2bOzZ88WCARff/11//79y8vL6+rqxGJxdXW1VCqtqKiora198mtNTU1VVVVFRUVdXV1ZWRkAMzOz+vr6mpoaHo8nEomGDh3KyK+FdvRYlZWVJiYmenp6enp6z2sYo/Pnyb59ZNEikpVFZs0iM2eSBQuU3ZdLTk42MzMD8NVXX6liQ3V19dSpUwH4+Pjs3r1blaqeiVYI65tvvgFA/bQALFiwoFVnrLWciAgyfjw5cYLs20cePCBLlpBJkwifTwAiEJBXXiE3brT0eEVFBc3vNWfOHNVduuPi4mi+4IcPH6pYVcuwL6za2loaGuTMmTM//vijoaEhABcXF5q1oL2zfz8RCht2b/btI4SQtWuJlxdJSSGBgcTAgAAEIK6u5OhR8mRgFLlcThPj0OFPLSbRdHMBAQFqqa052BfW4cOHAQwYMICGMYqOjqZ7Dp07d758+TLb1rWdujoSGNigmyVLnr69m5tLPviAdOrUcJujI9mzh0gkj2+lwX9NTEwSExPVZVhKSgpdJk1ISFBXnU/CsrBkMhnt53/44YfKykpaWFxcTB12BQJBUFBQezzSU1BAxo0jANHXJ0eOPOPm6mpy9GiD34q9/QNLS8vAwMCsrKz//e9/9LDh6dOn1Wsejcno4+Oj3mobw7KwTp06BaBnz540Uoivry8NaSSXy4OCgmi+Bh8fn/YV5ygqinTvTgBiZ0eUd92QychvvxF//6/oRFMoFNIwrZs3b1a7hTR9Lo/Ha3NQqmfCsrCGDx8OYN++fTExMdSLZujQoampqfTq+fPn6WZW//79Ge231cixY9X6+gQgL7xA8vPbUoNIJHrttdcUWTk8PDzOnTun9m773XffBTBv3ir1VquATWFRxyBra2v6DpicnEyHRVNTU8W2aHJy8qBBg2ih2kcE9VJXV7du3br+/ecZGpIlS4jSiVGfwqJFi+hPpq8yAJydndX78wsLC196KUooVPHAc7OwKSwaF+SLL75QlJSXl7/88ssAeDzeunXr6HS+oqKCHjpoXKhtiEQiulyio6OzdOmH586dCw8PT0xMLCgoaK3Bu3fvBmBgYBAVFSUWi4ODg2ksRYWzg7qgR788PdVbawOsCevGjRsAzMzMysrKGpfT2ZVAIAAwffp0Gu9PLpcHBwfTDY1p06ZpWxDAmJgYGxubFlahO3Xq1Ldv31GjRnl5efn7+69Zs2bLli0HDhxovGNDuXHjBk2p2tizr7q6+vDhw4WFheo1u6Ki4bjXhQvqrZgQFoU1ffp0AB999NFTr165coVGU3Z0dFRkab969eqThaxz/PhxOmB179597dq177777sKFC2fMmOHh4dGvX7/OnTu3kMMsJSWlcVV5eXk0BMGaNWs0Y/yXXxKADB1K1D4MsCOs2NhYHo9nZGRUUFDQ3D0ZGRk0C62xsfHx48cVhSNHjgSgr6+vinOSWqivr1+3bh3Vzfz585vbLZDL5YWFhUlJSREREefOnTty5MiXX365YcOGxYsXixv5bdbV1Y0dOxaAp6dnrfoONbSMVEq6dXt8WkeNsCOsefPmAVi9enXLt0mlUjqNBbBkyRL6566qqvL396eFAQEBNMKbRqx+zMOHD3/88Ud3d3e62Obr6/vbb7+FhYXFx8fn5OTQEPatJTAwkO5raTgu64EDBCB9+jxl3V8VWPBuoL4MPB4vNTXVwcHhmfcfPHhwxYoVtbW1L7zwwokTJ+hshhY6OTndunXLxMRk6NChNCylp6cndbZUL+K+SNgAAAhuSURBVDKZjHY54eHh4eHhNENJnz59aNauJ9HX17f4L127drW1tW1SaGtrSzu8n3/++fXXX9fV1b169SoNPqMxZDIMHoykJBw6hIAAtVXLgrCWLFly6NChxYsXHzx4UMlHwsPD586dm5ubGxQUtG7dOlqYmJh4+PDhX375JTs7W3Enn88fNGjQqFGjRo0a5e7uThXcNjurqqpu3boVHh4eERHxzz//lJeXKy516tTJw8PD2dnZ0NBQLBYXFRUVFRXRzPKU2tpaZZrQ09Pr1KmTubn5/fv3q6ur9+/fT8/aa5jjx+Hri549ce8eBAL11KlpYWVnZ/fu3bu+vj4xMbFPnz7KP5iTk7Nz586tW7fS5fgmlyIjIxWxnBvnQjc1NR05cqSnpyeN5UyDbbRAQUHBv//+S6sSiUQ1NTWKS7a2topYvc7Ozk+a0RipVFraiNzc3JycnNInyMvLo39/Pz+/Ll26bN++Xfk/iBqRy7F+Pd58E/36qa9SdY6rSrB69WoA8+bNY6j+uro6kUgUHBy8YMGCnj17Nv6lAoFg4MCBCxYsOHDgwJ07dxQzs+zs7JMnTwYGBrq6ujbu3uj9S5YsOXr0aHp6OhPWSqXSrKys2NjYNnuyq4smDq7nz5NduxouTZ7clgo12mOVlJR0795dIpFERka6uLhooMWMjAwaxfnmzZtRUVGNo9JbWlq6urrGxsY2joBtbGzs7u5OuyV3d3fjZ7qmPy80cXANCEB6Oqg3/JQp+PPPVleokg91a/nmm28kEsn06dM1oyoADg4ODg4OPj4+v/7668KFCz/66CMTE5PIyMhr1649fPgwJiamsLDQ2tp6xIgRdJgbOXIkXZ/sgLi54fZtKOarJ07gzh0AaBRVvRVoVFh8Pl8oFFKfDQB5eXmLFy9+44036AE35khJSXnzzTcrKytNTU3pW/2bb755+PBhAwOD6OhoJycnRltvR2zahE8/bfjs4/O4x2oDLc1A1U5eXl5tbe2BAwfo+Hvy5MmQkJB33nmncUoLtVNZWTlnzpzy8nIfHx+qqm+//fbw4cP6+vpnzpzhVNWYHj1gbg6ZrGn5hQvYsgUffdSautQ0+VOKnJwcGup9//79hBCZTEbP5DAaF8TPzw9Av3796DJ3TEwMTfJz5JkOeByNkMvJihWtuF/Tb4WnT58GYGRkRLfJMjMzGY23uXPnTgDGxsZ3794lhJSUlFC/56WK+IgcyrF1K2mVRxwLWzqvvfYagFGjRtHTkkeOHAFgZmam9nMjN2/epDNxGjZdLpfT+ItOTk7P0ykgDfDFF8Tfn+zd24pHWBBWaWkp3cnZtm0bLfH29u7Zs9/8+XFq3PQrLi6m+adXrWpwkvzss88AWFhYNAQc42ASdjahL1++zOPxdHV1RSIRIaSgoKR79yqABAerp36ZTEaPY7i7u9fU1BBCQkNDBQIBn8+/wITzEccTsOaP9c477wAYP34qdQU4e7bhTItawhnRTLBdunShmYIzMzOtrKzAzMEEjqfCmrAqKytnz37PzKx07dqGkkWLCEBcXFSNsBoSEsLn8/l8Pk1+UVtbS/0FJk6cyFwMDI4msOnzLhI1RFWliQQqKoijIwGIKt1Keno6XdFQTOBoZJVu3bqp3bWXowVYPv61aRMBSM+ehB4fDwsjfD7x8Gij05lUKqVB67y8vOge8/HjxwHo6upGqDUkMMczYVlYdXVkxAgCEEUkgb/+arsrIz2A1aNHj+LiYkJIUlKSqakpgD179qjJXg5lYT92Q0JCQ2yM8+fVUyFdYVcEafH19VVPvRytgX1hEUJ27CAAsbJq49HhpzJ37lwAgwcPbl/H858btEJYMhkZP76l0OetZceOHXQnp70czH/+0Kh3Q3Pw+ThyBJ07Y/jwNnr/NCYsLGz9+vU8Hu/IkSMDBgxQh4EcrUYrYpBSKipgYtLSDTIZiopQVITiYojFoqys20WNyM/PLyoqKi4u5vF41dXVK1asoIECOVhBo45+LWNigpAQvPUWkpJgbIyXXoKDw2Ml0Q8KRo+OCw9/+6n16OrqEkKUPCfDwRBa1GPhv57XEybg6tX/XOXz0bkzOndGp05wcblaXX3Cysqq8yO6dOlCP9y/f3/48OE1NTV//PEHjeXKoXm0TlhZWbh9G59+iqVLMWsWrKwalEQlpeQZwc8//3z9+vVdu3aNj49n4vwqxzPRRmFNmYJt25Cf3+pg6ArkcvmECRP+/vtvX1/fn3/+Wa02ciiFVrwVNqE5z2vl4fP5R44cMTEx+eWXX06cOKE+0ziURbt6LPVy8ODBpUuXmpubx8XFdevWjW1zOhba2GOpi8WLF0+bNq2srCwwcMPz+89HS3mehcXj8b799tsxYzZGRn5/4ADb1nQwnuehkHLmDGbPhqEhoqPRMbLWaQXPc49F8fbG66+jqgoLF6r0QsDRKp5/YQHYswcODrhxA59/zrYpHYbnfyikhIZi0iTo6OCffzB8ONvWdAA6RI8FYOJELF+Oujr4+6NRYDYOpugowgLwxRcYNAgJCdi0iW1TOgAdSFj6+jh8GLq6kEjQMcZ/NukocywFaWno3ZttIzoAHajHovTujZAQ2NtDIgEAb2+EhGD37oarbQsyxvEkHU5YlEmTwFKE4o6CFnmQahL1xtvkeJIOKiyoNd4mx5N0XGFRr6+cnKblFy4gOho1NY9lx9EGOtxboTIQgpUrsXMn23a0Zzro5L1lgoKwbBnbRrRzOGE1Zft2JCcjLIxtO9o53FDIwQhcj8XBCJywOBiBExYHI3DC4mAETlgcjMAJi4MROGFxMAInLA5G4ITFwQicsDgYgRMWByNwwuJgBE5YHIzACYuDEThhcTACJywORuCExcEInLA4GOH/AcGEJodqHvAzAAAAAElFTkSuQmCC" alt="Mol"/>

>  <Smiles>  (17) 
Cn1c2cc(C(N)=O)c1-c1cc(Cl)ccc1CNS(=O)(=O)c1cccc(c1)-c1cnc(N)c-2c1

>  <Name>  (17) 
F_0::CDK2_HUMAN_4BCK-AB_alignment_L1F013::JAK2_HUMAN_4D1S-AA_alignment_L1F002::

>  <MW>  (17) 
493.1

>  <score_inter>  (17) 
-13.1356

>  <best_rmsd>  (17) 
1.63

>  <Lfrag>  (17) 
{72480, 37149, 60439}

>  <SA_score>  (17) 
4.836

>  <QED>  (17) 
0.37

>  <LogP>  (17) 
3.5

>  <clogp>  (17) 
3.55

>  <NAR>  (17) 
4

>  <NCA>  (17) 
0

>  <nrot>  (17) 
1

>  <TPSA>  (17) 
133.1

>  <HBA>  (17) 
6

>  <HBD>  (17) 
3

>  <NRB>  (17) 
1

>  <NHA>  (17) 
34

>  <RoF>  (17) 
0

>  <Frag>  (17) 
0

>  <Lead>  (17) 
0

>  <Drug>  (17) 
1

>  <PKI>  (17) 
1

>  <PAINSA>  (17) 
0

>  <PAINSB>  (17) 
0

>  <PAINSC>  (17) 
0

$$$$

     RDKit          3D

 34 38  0  0  0  0  0  0  0  0999 V2000
    5.7640    9.9700    2.9170 C   0  0  0  0  0  0  0  0  0  0  0  0
    4.3800    9.7690    2.7420 C   0  0  0  0  0  0  0  0  0  0  0  0
    3.5580    9.4780    3.8140 N   0  0  0  0  0  0  0  0  0  0  0  0
    4.1070    9.3790    5.0830 C   0  0  0  0  0  0  0  0  0  0  0  0
    5.4800    9.5620    5.3720 C   0  0  0  0  0  0  0  0  0  0  0  0
    6.2620    9.8590    4.2420 C   0  0  0  0  0  0  0  0  0  0  0  0
    3.8180    9.8590    1.4490 N   0  0  0  0  0  0  0  0  0  0  0  0
    6.2378    9.5633    6.7576 C   0  0  0  0  0  0  0  0  0  0  0  0
    7.5806    9.5972    6.3696 C   0  0  0  0  0  0  0  0  0  0  0  0
    8.5658    8.9941    7.1685 C   0  0  0  0  0  0  0  0  0  0  0  0
   10.2702    9.0304    6.6656 S   0  0  0  0  0  0  0  0  0  0  0  0
   10.5054   10.1370    5.7676 O   0  0  0  0  0  0  0  0  0  0  0  0
   10.5526    7.6109    5.8903 N   0  0  0  0  0  0  0  0  0  0  0  0
   11.1241    9.1573    7.8154 O   0  0  0  0  0  0  0  0  0  0  0  0
    8.2097    8.3731    8.3546 C   0  0  0  0  0  0  0  0  0  0  0  0
    6.8726    8.3471    8.7511 C   0  0  0  0  0  0  0  0  0  0  0  0
    5.8892    8.9433    7.9508 C   0  0  0  0  0  0  0  0  0  0  0  0
    7.5368    9.5975    2.3386 C   0  0  0  0  0  0  0  0  0  0  0  0
    8.7175    9.7095    3.0402 N   0  0  0  0  0  0  0  0  0  0  0  0
    8.7898   10.1133    4.4185 C   0  0  0  0  0  0  0  0  0  0  0  0
    7.9017    9.2913    1.0665 C   0  0  0  0  0  0  0  0  0  0  0  0
    9.3028    9.2676    1.0216 C   0  0  0  0  0  0  0  0  0  0  0  0
   10.0476    9.0385   -0.1132 C   0  0  0  0  0  0  0  0  0  0  0  0
    9.6629    9.4147   -1.2311 O   0  0  0  0  0  0  0  0  0  0  0  0
   11.2502    8.3683    0.0663 N   0  0  0  0  0  0  0  0  0  0  0  0
    9.7986    9.5351    2.2234 C   0  0  0  0  0  0  0  0  0  0  0  0
   11.1301    9.6722    2.6782 C   0  0  0  0  0  0  0  0  0  0  0  0
   11.9757   10.6992    2.2148 C   0  0  0  0  0  0  0  0  0  0  0  0
   13.2868   10.8559    2.7626 C   0  0  0  0  0  0  0  0  0  0  0  0
   14.1822   12.1224    2.0466 Cl  0  0  0  0  0  0  0  0  0  0  0  0
   13.8448   10.0349    3.7821 C   0  0  0  0  0  0  0  0  0  0  0  0
   13.0069    8.9990    4.2534 C   0  0  0  0  0  0  0  0  0  0  0  0
   11.6846    8.8438    3.7409 C   0  0  0  0  0  0  0  0  0  0  0  0
   10.9190    7.7581    4.3091 C   0  0  0  0  0  0  0  0  0  0  0  0
  1  2  2  0
  1  6  1  0
  2  3  1  0
  2  7  1  0
  3  4  2  0
  4  5  1  0
  5  6  2  0
  8  9  2  0
  8 17  1  0
  9 10  1  0
 10 11  1  0
 10 15  2  0
 11 12  2  0
 11 13  1  0
 11 14  2  0
 15 16  1  0
 16 17  2  0
 18 19  1  0
 18 21  2  0
 19 20  1  0
 19 26  1  0
 21 22  1  0
 22 23  1  0
 22 26  2  0
 23 24  2  0
 23 25  1  0
 26 27  1  0
 27 28  2  0
 27 33  1  0
 28 29  1  0
 29 30  1  0
 29 31  2  0
 31 32  1  0
 32 33  2  0
 33 34  1  0
 18  1  1  0
  8  5  1  0
 13 34  1  0
M  END
>  <2D_mol>  (18) 
<img data-content="rdkit/molecule" src="data:image/png;base64,iVBORw0KGgoAAAANSUhEUgAAAMgAAADICAIAAAAiOjnJAAAABmJLR0QA/wD/AP+gvaeTAAAgAElEQVR4nO2deVxU1fvHPzMDw74qAoK44b6xqCBobpkbKlqJlIIZapbiUrmV2fJTKcvIfSlN21zKXEhLvygppOmwK5ugyL7DwMCwzZzfHwdHQsGBmTt3kPt+9cfMufee8wx9POfcc57zPDxCCDg41A2fbQM4nk84YXEwAicsDkbghMXBCJywOBiBExYHI3DC4mAETlgcjMAJi4MROGFxMAInLA5G4ITFwQicsDgYgRMWByNwwuJgBE5YHIzACYuDEThhcTACJywORuCExcEInLA4GIETFgcj6LBtgGrIZFizBnV1kEgwbRrmzWPbII4G2rmwjh3DwIFYuhQAvL0xfjysrdm2iQNo90NhfDzc3Bo+DxuGlBRWreF4TDsX1qBBuH274XN8PPr2ZdUajsfw2vER+4cPwefjiy8AQCLBiy/i9dfZtomjgfbcY23YAAcHjByJXbuwZg0SE3HpEts2cTTQnoVFZ1R9+gBAeDi2bMGpU+xaxKGgPQsrNRV4JKx79x5/5tAC2q2w8vMhFsPCAp06AZywtI52KyyqJMVrYJOvHGzTzoVFuyiZDA8egM9Hr17sGsWhgFVhyWRYuRJvvw0/Pxw//rhQGRoLKz0dtbWwt4eBgZIth4Rg9+6Gz1OmtMZmDuVgVVh0Q2bvXhw7huPHkZ8PAF5e8PNDXl7Lj1b1rq6dNUo2fCDATbC0EVb3CuPj4efX8JluyBQXIzQUdXU4exYffojAQOjpPfXR9FFXpE6xAwb0NARKBjys+sHJ1NLDtDWNnziBO3cAQC5X7VdwPA1We6wnN2QGDsTdu3j1VZSXY+1a9O2LY8ee9iSpqUkFoKfnCKCSfzd/QIzU1bxVjfv4YP9+7N8PfrudZ2ozrP5R/f0RF4cVK/DGG3j5ZVRVAUCfPjh5EpcuYfBgZGTA3x8TJtRlxTV+rq4uRy6v1NW1FgjMAFRX3wOgr8+9EmoTREsoLiaWlmT8eBId3VAik5GjR4m1tXxA76hbwgcPFtTW5tIr5eVXRCIkJY2mX+Pje4lEkEqTWDGc46lozTBw5w74fFy9iuHDsXQpCgrA58PPD0lJZYf8iQDFxT/cvdsvL+9zQmpqau4B0NPrA4CQ2traDB5PoKfXU/nWQkJgbw+JBAC8vZn5RW1FKpWS9usZ8Aht8m4oK0NQEIKDUVMDIyO89x7Wr4e+PoCamtTs7I2lpacACIXd9PUHl5dftLPbamOzobo6+e7d/np6vQYPTmu5+vp6REcjIgKurhCL8dtvcHDAJ59g/HiMHQt3d4waBTMzTfzQFjh58uTff/+9d+9efX19i2fRtWvXrl276uvrs2z009AmYVFSUvDeezh/HgD69xNfCzKzauhSKipCMzPXSKUN861evU5ZWLwiFoekps4wNZ3Sp8/FJyuTSBATg4gIhIfj+nWIxQCwbBmmTUNWFm7fxqef4sUXkZSER3XC0xOurhg9Gs7Omp7Xx8TEuLm58fn8mpoa5f+/GBoaWlpaWlhYWD5i69atXbp0YdTUZ6J9wqJcuYLVq6s8LBID/jYxGWdv/7WhoRMAQF5c/GNW1moTkxft7bcLhQ5FRd9mZCyzsnqrW7dd9NG6umyJJFwiidi2bd3Bg3aNF1z794enJ2bNAo+HrCxMmYJt25CYiBEjcPMmoqJQXf34ZnNzuLtjzJgvhg93cnNzM2O4N6urq3N3d4+Kilq5cmVwcLBUKi1tkdzc3JycnNLS0urGRgMARo4c+dVXX40ePZpRg1tGW4UFQCYryT2SWbyxvr4Q4HfuvKhr1//T1bUGIJOJ+XwjHq9hEY6QWqk0USqNlUgiJJLw6uoEWv777yGffz592DB4emL0aIwbByurhrpDQpCVhbfewrp1SEho6B/r65Gc3NC9RUYiIQHduj3IzGzYJurVq5enp6erq+vo0aOdnZ356u7NPvzwwy1btvTq1Ss2NtbY2Fj5B6uqqkoeUVpa+v333587d27y5Ml//vmnei1sFVosLACAXC7Jy/syLy+IkBo+38ja+j0bm/U1Nak5OR/q6try+Sb29l+kpc0qKzuneEQgMDc29jA29uTzvUxMhiq9zdOU7GxERmaGhX198+bNqKiompoaxSULCwt3d/fAwMDx48frNbOE2yqio6Pd3NxkMllYWNiYMWNUqUosFvfo0aOsrCwiIsLDw0N129oIi2+kylNdnZKaOkskgkiE9PSA3NzPS0vPKq5mZ2+OjbVNS3s1Pz+4slJEiEztBtTV1YlEouDg4AULFvR6tNXt5OTk6uqanp6uYuXV1dWDBw8G8P7779OSS5cuyeXyNle4YcMGADNmzFDRMFVoH8KilJf/LyHBVSpNqq8vycramJ4ekJu7hRAil9dp2JKMjIxdu3Y5ODgAsLa2DgsLU6W2999/H0D//v2rqqoIIefPnwcwbdq0NlRVWVlJCCkqKqKDqUgkUsUwVWhPwqJUVork8nr6OS3Np7o6jS1LioqKXnrpJQA6OjpBQUFtq+TGjRsCgUBHR+fff/8lhJSWltrb2wMIDg5uVT0FBQWzZ88eNGiQTCYjhLz77rsAXn755bZZpTrtTFhi8cXISL2kJM+HD9/KyFj+4IG/5rurxtTX12/evJlO5OfNmyeRSFr1uFQqHThwIICNGzfSEl9fXwCenp5UH8pTW1vbs2dPAKdOnSKE5OXlGRgY8Hi8uLi4VtWjLtqTsMTiy1FRBiIRMjIC2bblP5w7d44uRvTv3z8xMVH5B1euXAlg4MCBdLX9zJkzAIyMjO7du9cGM/bv3w9g2LBhdH62YsUKAL6+vm2oSnXajbAqKq5FRRmJREhPX0xI2ye2DJGcnEz7HlNT099//12ZR8LDw/l8vo6Ozu3btwkhhYWF1tbWAPbu3ds2G2pra7t37w7g7NmzhJDMzEw9PT2BQJCUxMIuavsQVkVFeFSUsUiE9PRFTLz0qYXy8vJXXnkFAI/HW7duXctjmUQicXR0BPDxxx/TkldffRXAhAkTVHkf3LlzJwAXFxdayZIlSwD4+/u3ucI20w6EVVERER1tIhLhwYM3tFZVFLlcHhQUJBAI6GtdSUlJc3e+/fbbdMGitraWEPLzzz/T3u7hw4eqGCCVSrt27Qrg4sWLhJCHDx8KhUKBQJCSkqJKtW1A24UlkdyIjjYVifDggb+Wq0rB1atX6Vado6PjU+fOoaGhPB5PKBTSqwUFBfT+b7/9VvXWt2/fDsDd3Z1+XbhwIYDFixerXnOr0GphVVZGRUdbiERIS5vL7ttfa8nIyBgxYgQAAwOD77//vvElsVhMZ0Jbt26lJXPmzAEwadIkVQZBBRKJxMrKCkBoaCghJDU1VUdHR1dXV/WF3FahvcISiUSRkS4iEdLSfBQLV+0IqVS6aNEiuka/ZMkSOuQRQgICAug0iJZ8//33AMzMzDIyMtTV9JYtWwCMHz+efn3ttdcALF++XF31K4OWCis6OtrS0rJXL8v4+KXtq69qwoEDB4RCIYAXXnghNzf30qVLPB5PT0/vzp07hJDs7GwLCwsAx44dU2OjYrGYVnvt2jVCSEJCAp/P19fXz87OVmMrLaONwoqLi+vcuTMAb29vxT/09kt4eLitrS0AW1tbuqDw5Zdf0ktTp05laFNv8+bNACZPnky/0tfVNWvWqL2h5lCDsAoKCqKiol577bWdO3fevn1bRSkkJSXZ2NgAmDJlSnV1termaQM5OTmenp5088fFxaW+vp4QUl9fv2nTJhsbm9zcXLW3WFZWZm5uDiAiIoIQEhMTw+PxDA0N8/Pz1d7WU1FVWOXl5SNGjKAdL0VXV9fV1TUwMPDo0aOtnTAmJyfTf9yTJ0+mi9HPDbW1ta+88gqPx1P0IpSKigqGWmzi4zBz5kwA69evZ6i5JqgkrJqamsmTJwPo3r379u3bFy5c2K9fPx6P19gtp1evXq+//vquXbtEIlFdXUuzpZSUFLoGM2nSpOdMVZS8vDxDQ0ON7d8VFBQYGRk5OTlRl4fIyEgej2dsbFxYWKiB1tvu6CeXy319fU+ePNmlS5fr16/3fRTppby8/NatW+Hh4ZGRkREREaWlpYpHDA0NnZ2dqRPm2LFjG/tlp6amjhs3Ljs7e8yYMRcvXjQyMmqbVVrOypUrd+7cOW/evF9++UUDzSUmJvbv31/xT93NzS0uLq6mpqZTp06NfeTp567DuhqMM7AUWFrqWFoKLC0EFpY6lro8XfqsHPL3st6rlFfywXcxdLHSsapH/SvmrzTbdpslSfc4zczMoqKimrunvr4+NjZ23759fn5+fZ+IMeTo6Dh//vzdu3dfuHChR48eAEaPHs3c0KAN5OTk6Ovrs7J/V1JSYm1traur25wSRqwZgUg0+c8kxqR7fPe59+ceKTqyt6BhE7NGXvN76e+nSk+10Fwbe6wPPvhg69atBgYGf/31V2NXWj8/Pzs7u1GjRrm7uz95UKS5zozH4xFCnu++SsGyZcv279/v5+d39OhRTbY7f/78n376ycPDIywsTCwWK3zkFf7y/CH8ey73SmQlpfWlJbKSkvqSEllJPakHMNZ4rKuh63zL+c6GzrS2M2Vn1N9j7d69G4BAIPjtt9+a/JtoPMGytbV99dVXg4ODr1+/Ts8zNaa+vj46OnrPnj0LFiwwNTUFcP369TYY0+5gZf/u7NmzAAwNDVvbaHl9eXpNelp12uGiw/sL99NCZXqsVgvrp59+4vP5PB7vu+++a3JJKpWeP3/+gw8+GD9+fJNzJkZGRuPGjdu4ceO5c+cKCgqaPEh3ZDdt2tRaY9opdEU+ICBAM80pHHL27NnT5krq5fWrMlctfbj0nYx3DhUeUrOwLl26RNeRFUt8zdrRqEPq80Tkqj59+vj7+9PlHFotgCFDhrTKmPaLYv/uwYMHGmhu7ty5UNkhp7W0Qlg3b96kE6ANGza0tpmysrLLly9v3rzZy8uLLtwNGDBAcbW2tpauhCUnJ7e25nbK/PnzAbz99ttMN3T8+HE6YqSmpjLdVmOUFVZ8fLylpSUAPz8/FYVfV1cXFRVF994V0D/09u3bVam5HUH37/T09LKysphrReGQc/DgQeZaeSpKCSsjI6Nbt24AZs6c2fIiZ5s5deoUAE9PTyYq106oy+iqVauYa+Lll18G8OKLL2pyEKQ8W1gFBQX9+vUDMG7cOOYWxCsqKgwMDPh8PhMbZ9rJnTt3qNNBTk4OE/UfO3YM6nbIUZ5nCEssFru4uAAYOnRoaWkpo6bMmDGDlU6bRWbNmgVg3bp1aq85OzubTl2auBlqjJaEVVNTM2nSJACOjo55eXlMm/Ldd9+hrSeA2ylRUVE8Hs/IyEjt+3fTpk0D4OXlpd5qlafZlXeZTDZv3rxff/21a9euERERdMuFUYqLi21sbAQCQUFBAV0y7QhMmzbt4sWLmzZt+vTTTxWFhw8fFolETaJeKb4+M9Lad999FxAQYG5ufufOHTs7O4Z/QTM0p7gDBw4AsLS0jI+P15jMX3jhBQAnTpzQWIusc+PGDQBmZmaNZxrUmbg5DA0N7e3thwwZMnbs2NmzZ//www+NK8zKyqJrNz///LPGf81jmo3znp2dbWhouG3bNhoIRTN4e3tfu3btzJkzdE2vI+Du7j5x4sTQ0NDdu3d/+OGHtHDp0qWjR49uHPWq8eeqqqqqqqqsrCx6Mz0oSyGEBAQElJaWzpo1i57WZ43mFLdmzRo0CqxDCMnPzxeLxYzK/MGDBwBMTEyeG99RZQgLCwNgaWlZXl6uzP2VlZWZmZmxsbFXr149ffp0Y++uvXv3AujcubMG5sQt06ywrl27BsDR0ZF+3bhxo0AgaPPpb+UZNmwYHp237DjQOcDEiRN37NhBQ/Jdv3797t27ubm5T+7fN8eDBw9MTEwAnDx5klFrlaHZodDT09PGxiY1NfXOnTuDBw/u27evTCY7c+bMsmXLGO1Bvb29Y2Njz5w5M6UjJU9avnx5fn5+aGhoaGjok1eNjIyazN+fnNGbm5v7+/tXVFT4+vrSpVeWaUF09ATcZ599RggpLi6m+6YtHBtXCzExMQCsra1bG8enXUN/tY2NzapVq/z8/GbMmOHp6TlgwAAbGxu6668MJiYmNjY2RUVFbP8aQlp29AsJCZkxY4arq6tIJAIwceLEK1eu/PTTTy2/s6hO796979+//88//4waNYrRhrSH+Pj4oUOHDhkyJC4u7smrEomk8RSefiguLm4yqV+5cuWYMWPoCWz2aUF01dXVdMym3h00ksmrr77KtNhXr14NYO3atUw3pD3Ex8cDGDx4MNuGqI2WYkrr6enRiQ6Nijlnzhwej3fx4sUnA4urF29vbwCnT59mtBWtgnreEu2OYN0qnhGsnP4/ppHm7OzsXFxcJBLJUyeYqlBfX0+1S/H09LSyskpNTU1ISFBvQ1oLDTYpf45SJz5DWNOnTxcKhX///XdRURH+qzN1QQh58803Z86c+eWXX9ISuVxuamrq6enZ5Ijic0yH67HMzMzGjRsnk8kuXLiAR8I6d+6cTMnMzUrw/vvvHzt2zNDQkEa7l8vlCxcuTEtLS0tLo05gHYHnT1jP9seii7mzZ8+mX+nxQBrGRHW2bt0KQCgU/vnnn7Rk1apVAExNTVmMUa55UlJSAPTp04dtQ9TGs4WVnZ1N40nQWNM02v27776rettHjx7l8Xh8Pl+x6/zxxx9TnV26dEn1+tsR9+7dQ6N9jucApVyT3dzcANBgwBEREQB69OihYsNnz57V0dEB8M0339CSffv2ARAIBDRSeYciNTUVQO/evdk2RG0oJaxt27bhUfBdmUxGA8LExsa2udWrV69SpyK6rE8IOX36tEAg4PF4hw4danO17Zf79+8D6NmzJ9uGqA2lhEVnAJaWlvQkBQ3y/Mknn7StydjYWHoCTHH4KTQ0lObQanPikPYOdetQfRzQHpQ9/jVgwAAAV65cIYRcvXp1yZIlNKJXa7l37x49levr60t3A2/dukWPTWs4SKZWkZ6eDqB79+5sG6I2lBUWjeIVGKhSrpHs7Gzq4vziiy9Sj6uUlBR68G3+/Pkdate5CRkZGQC6devGtiFqQ1lh/fvvvwDs7e3bfEKtrKyM+lq5ubnRWEWZmZk0MLWXlxdDxxXbC5mZmfTPy7YhakNZYcnlcpruLDIysm0t0cXVQYMGFRcXE0IKCwvp8Oru7t7apFnPH9TP2M7Ojm1D1EYrYje8/fbbRkZG5ubmXl5emzdvvnz5Mk3cqCRpaWkTJkygJ8orKyvpOvuQIUOYdvBqF+Tk5ACwtbVl2xC10QphlZSUfPDBB41X7YVCoZub26pVq44fP678cVtF5NJevXoxdAi43ZGbmwvAxsaGbUPURqsj+uXk5ERERNCofLdu3aqrq1NcsrW1dXV1pSFGPT09DZ6W5ru5yKUdnPz8fBsbG2tr67y8PLZtUQ8qZbGXSCQxMTFUZzdv3qQeEBQdHZ2+fftShY0ePVqRoJtGdzU1NQ0LC3N2dlbV/OeFwsLCLl26WFlZFRQUsG2LelBJWI0hhCQnJ994REJCQmPvInt7ew8PD7FY/NdffxkYGPz555/0XAoHhfZY5ubmjYNMaxqZDGvWoK4OEgmmTcO8eSrVxtAQW1FRcf369aCgIC8vL5q/BIC1tbVAIPj1118ZarT98tNPP9EdrSbHmjXK4cNkf0OUUTJrFlHtZKImcunI5fK7d+8eOnSoU6dOAJqExOUghChmBebm5pmZmewYsXo1iY5u+PzRR0Q1zyiNJmnas2cPACcnJ83HAdNmqFu2nZ0dzUrCQoiYFSvI5s1k/36iiCE1e3Y76LEUVFdX0+AnISEhmmxXy6H5m3bs2KHIMqfRAfHaNcLjET09kphIli8ny5eThQvJjz+qWKum08p9/fXXANzc3DTcrtaiCNxAo83QvJiaGxBrasjAgQQgCl+VnTuJOiJ0aFpYUqmUunN1NB/R5qBrxcbGxopMvnTvS0MD4ubNBCD9+hEaBPSHHwhAnJyIynMVFhJhBgUFAfDw8NB809pGdHQ0j8fT19enaVdp3JicnBwm0q4+heRkoq9PeDxy5QohhBQVkS5dCECOHlW9bhaEJZFI6AJEWFiY5lvXKmji0/fff3/p0qUAnJ2dmySKZnBAlMvJhAkEIEuXNpT4+xOAjBunendF2ErdS8MiTpw4kZXWtYSkJOLkFD5q1KycnByJRNK7d28AW7ZsoVfpgDh9+nSmmj94kADExoZQJ4CwsIYpvJrSkrEjLEVi2Q6SmOmpvPEGAciyZQ1fQ0NDeTyeUChUDIg07PFRdQxMTSjJzZXb2BCA0PNR1dWkf38CkEfzPNVhLdk4DYs4depUtgxgl4wMIhQSgYDcu/e48K233mo8INK8c0wMiD4+PpN69MhZvLjh+8aNBCBDhhD1pXZnTVjFxcU0lM2tW7fYsoFFVqwgAJk//z+FigHx//7v/2jJ7Nmz1T4gXrx4EYChoeH9+/cJISQ+nujqEj6ftOkQQ3OwJixCyNq1awHMmjWLRRtYoaiIGBkRHo88GZD6ypUrjA6IlZWV1NNkx44dhBCZTDZv8uSEMWOIuk+ysCmswsJCY2NjHo+nyhHF9ggdeby9n36VBuN0cnKiA6Iic4laBkQas3jYsGH0kAHdZLOzs6tQd9hiNoVFHkVqmDt3LrtmaBKxmJibE4D888/Tb1AMiIrTvOoaEGNiYnR1dQUCAT24kJOTQ1+h6Bl39cKysHJzc2luJk2mKWCXLVsIQFpeaVEMiLQvVwyIqiTGqa+vd3V1BfDee+/Rkjlz5jC3osGysMijvL3zm8xjn1+++opYWJD//e8Zt9E/y5MDYptTeX311VcAHBwc6Nm7P/74A4CJiQlDa7Bq8yBtM5mZmY6OjjKZLCEhoYO4wEsk+G/K7KfeIxk6dGhtbe2VK1fon2XmzJnnz5+3tbUdNGiQiYmJrq6uubm5np6eoaGhsbGxUCg0NzcXCoVGRkbGxsa6uroWFhb0q5GRkVAofOedd3755ZcLFy5MnTq1oqJi0KBBmZmZu3btWr58OSM/kgm1thYa93vRokVsG8Ig588TOztSUUEIIUq+B8fFxTVOsBMYGEjj87QZHR0dHx+fuLi4FStWABg5cqQiLbfaYb/HAnD//v1+/foJhcKQkJDx48ezbQ4jhITgt9/g4IBPPoG3N1obbfPs2bOzZ88WCARff/11//79y8vL6+rqxGJxdXW1VCqtqKiora198mtNTU1VVVVFRUVdXV1ZWRkAMzOz+vr6mpoaHo8nEomGDh3KyK+FdvRYlZWVJiYmenp6enp6z2sYo/Pnyb59ZNEikpVFZs0iM2eSBQuU3ZdLTk42MzMD8NVXX6liQ3V19dSpUwH4+Pjs3r1blaqeiVYI65tvvgFA/bQALFiwoFVnrLWciAgyfjw5cYLs20cePCBLlpBJkwifTwAiEJBXXiE3brT0eEVFBc3vNWfOHNVduuPi4mi+4IcPH6pYVcuwL6za2loaGuTMmTM//vijoaEhABcXF5q1oL2zfz8RCht2b/btI4SQtWuJlxdJSSGBgcTAgAAEIK6u5OhR8mRgFLlcThPj0OFPLSbRdHMBAQFqqa052BfW4cOHAQwYMICGMYqOjqZ7Dp07d758+TLb1rWdujoSGNigmyVLnr69m5tLPviAdOrUcJujI9mzh0gkj2+lwX9NTEwSExPVZVhKSgpdJk1ISFBXnU/CsrBkMhnt53/44YfKykpaWFxcTB12BQJBUFBQezzSU1BAxo0jANHXJ0eOPOPm6mpy9GiD34q9/QNLS8vAwMCsrKz//e9/9LDh6dOn1Wsejcno4+Oj3mobw7KwTp06BaBnz540Uoivry8NaSSXy4OCgmi+Bh8fn/YV5ygqinTvTgBiZ0eUd92QychvvxF//6/oRFMoFNIwrZs3b1a7hTR9Lo/Ha3NQqmfCsrCGDx8OYN++fTExMdSLZujQoampqfTq+fPn6WZW//79Ge231cixY9X6+gQgL7xA8vPbUoNIJHrttdcUWTk8PDzOnTun9m773XffBTBv3ir1VquATWFRxyBra2v6DpicnEyHRVNTU8W2aHJy8qBBg2ih2kcE9VJXV7du3br+/ecZGpIlS4jSiVGfwqJFi+hPpq8yAJydndX78wsLC196KUooVPHAc7OwKSwaF+SLL75QlJSXl7/88ssAeDzeunXr6HS+oqKCHjpoXKhtiEQiulyio6OzdOmH586dCw8PT0xMLCgoaK3Bu3fvBmBgYBAVFSUWi4ODg2ksRYWzg7qgR788PdVbawOsCevGjRsAzMzMysrKGpfT2ZVAIAAwffp0Gu9PLpcHBwfTDY1p06ZpWxDAmJgYGxubFlahO3Xq1Ldv31GjRnl5efn7+69Zs2bLli0HDhxovGNDuXHjBk2p2tizr7q6+vDhw4WFheo1u6Ki4bjXhQvqrZgQFoU1ffp0AB999NFTr165coVGU3Z0dFRkab969eqThaxz/PhxOmB179597dq177777sKFC2fMmOHh4dGvX7/OnTu3kMMsJSWlcVV5eXk0BMGaNWs0Y/yXXxKADB1K1D4MsCOs2NhYHo9nZGRUUFDQ3D0ZGRk0C62xsfHx48cVhSNHjgSgr6+vinOSWqivr1+3bh3Vzfz585vbLZDL5YWFhUlJSREREefOnTty5MiXX365YcOGxYsXixv5bdbV1Y0dOxaAp6dnrfoONbSMVEq6dXt8WkeNsCOsefPmAVi9enXLt0mlUjqNBbBkyRL6566qqvL396eFAQEBNMKbRqx+zMOHD3/88Ud3d3e62Obr6/vbb7+FhYXFx8fn5OTQEPatJTAwkO5raTgu64EDBCB9+jxl3V8VWPBuoL4MPB4vNTXVwcHhmfcfPHhwxYoVtbW1L7zwwokTJ+hshhY6OTndunXLxMRk6NChNCylp6cndbZUL+K+SNgAAAhuSURBVDKZjHY54eHh4eHhNENJnz59aNauJ9HX17f4L127drW1tW1SaGtrSzu8n3/++fXXX9fV1b169SoNPqMxZDIMHoykJBw6hIAAtVXLgrCWLFly6NChxYsXHzx4UMlHwsPD586dm5ubGxQUtG7dOlqYmJh4+PDhX375JTs7W3Enn88fNGjQqFGjRo0a5e7uThXcNjurqqpu3boVHh4eERHxzz//lJeXKy516tTJw8PD2dnZ0NBQLBYXFRUVFRXRzPKU2tpaZZrQ09Pr1KmTubn5/fv3q6ur9+/fT8/aa5jjx+Hri549ce8eBAL11KlpYWVnZ/fu3bu+vj4xMbFPnz7KP5iTk7Nz586tW7fS5fgmlyIjIxWxnBvnQjc1NR05cqSnpyeN5UyDbbRAQUHBv//+S6sSiUQ1NTWKS7a2topYvc7Ozk+a0RipVFraiNzc3JycnNInyMvLo39/Pz+/Ll26bN++Xfk/iBqRy7F+Pd58E/36qa9SdY6rSrB69WoA8+bNY6j+uro6kUgUHBy8YMGCnj17Nv6lAoFg4MCBCxYsOHDgwJ07dxQzs+zs7JMnTwYGBrq6ujbu3uj9S5YsOXr0aHp6OhPWSqXSrKys2NjYNnuyq4smDq7nz5NduxouTZ7clgo12mOVlJR0795dIpFERka6uLhooMWMjAwaxfnmzZtRUVGNo9JbWlq6urrGxsY2joBtbGzs7u5OuyV3d3fjZ7qmPy80cXANCEB6Oqg3/JQp+PPPVleokg91a/nmm28kEsn06dM1oyoADg4ODg4OPj4+v/7668KFCz/66CMTE5PIyMhr1649fPgwJiamsLDQ2tp6xIgRdJgbOXIkXZ/sgLi54fZtKOarJ07gzh0AaBRVvRVoVFh8Pl8oFFKfDQB5eXmLFy9+44036AE35khJSXnzzTcrKytNTU3pW/2bb755+PBhAwOD6OhoJycnRltvR2zahE8/bfjs4/O4x2oDLc1A1U5eXl5tbe2BAwfo+Hvy5MmQkJB33nmncUoLtVNZWTlnzpzy8nIfHx+qqm+//fbw4cP6+vpnzpzhVNWYHj1gbg6ZrGn5hQvYsgUffdSautQ0+VOKnJwcGup9//79hBCZTEbP5DAaF8TPzw9Av3796DJ3TEwMTfJz5JkOeByNkMvJihWtuF/Tb4WnT58GYGRkRLfJMjMzGY23uXPnTgDGxsZ3794lhJSUlFC/56WK+IgcyrF1K2mVRxwLWzqvvfYagFGjRtHTkkeOHAFgZmam9nMjN2/epDNxGjZdLpfT+ItOTk7P0ykgDfDFF8Tfn+zd24pHWBBWaWkp3cnZtm0bLfH29u7Zs9/8+XFq3PQrLi6m+adXrWpwkvzss88AWFhYNAQc42ASdjahL1++zOPxdHV1RSIRIaSgoKR79yqABAerp36ZTEaPY7i7u9fU1BBCQkNDBQIBn8+/wITzEccTsOaP9c477wAYP34qdQU4e7bhTItawhnRTLBdunShmYIzMzOtrKzAzMEEjqfCmrAqKytnz37PzKx07dqGkkWLCEBcXFSNsBoSEsLn8/l8Pk1+UVtbS/0FJk6cyFwMDI4msOnzLhI1RFWliQQqKoijIwGIKt1Keno6XdFQTOBoZJVu3bqp3bWXowVYPv61aRMBSM+ehB4fDwsjfD7x8Gij05lUKqVB67y8vOge8/HjxwHo6upGqDUkMMczYVlYdXVkxAgCEEUkgb/+arsrIz2A1aNHj+LiYkJIUlKSqakpgD179qjJXg5lYT92Q0JCQ2yM8+fVUyFdYVcEafH19VVPvRytgX1hEUJ27CAAsbJq49HhpzJ37lwAgwcPbl/H858btEJYMhkZP76l0OetZceOHXQnp70czH/+0Kh3Q3Pw+ThyBJ07Y/jwNnr/NCYsLGz9+vU8Hu/IkSMDBgxQh4EcrUYrYpBSKipgYtLSDTIZiopQVITiYojFoqys20WNyM/PLyoqKi4u5vF41dXVK1asoIECOVhBo45+LWNigpAQvPUWkpJgbIyXXoKDw2Ml0Q8KRo+OCw9/+6n16OrqEkKUPCfDwRBa1GPhv57XEybg6tX/XOXz0bkzOndGp05wcblaXX3Cysqq8yO6dOlCP9y/f3/48OE1NTV//PEHjeXKoXm0TlhZWbh9G59+iqVLMWsWrKwalEQlpeQZwc8//3z9+vVdu3aNj49n4vwqxzPRRmFNmYJt25Cf3+pg6ArkcvmECRP+/vtvX1/fn3/+Wa02ciiFVrwVNqE5z2vl4fP5R44cMTEx+eWXX06cOKE+0ziURbt6LPVy8ODBpUuXmpubx8XFdevWjW1zOhba2GOpi8WLF0+bNq2srCwwcMPz+89HS3mehcXj8b799tsxYzZGRn5/4ADb1nQwnuehkHLmDGbPhqEhoqPRMbLWaQXPc49F8fbG66+jqgoLF6r0QsDRKp5/YQHYswcODrhxA59/zrYpHYbnfyikhIZi0iTo6OCffzB8ONvWdAA6RI8FYOJELF+Oujr4+6NRYDYOpugowgLwxRcYNAgJCdi0iW1TOgAdSFj6+jh8GLq6kEjQMcZ/NukocywFaWno3ZttIzoAHajHovTujZAQ2NtDIgEAb2+EhGD37oarbQsyxvEkHU5YlEmTwFKE4o6CFnmQahL1xtvkeJIOKiyoNd4mx5N0XGFRr6+cnKblFy4gOho1NY9lx9EGOtxboTIQgpUrsXMn23a0Zzro5L1lgoKwbBnbRrRzOGE1Zft2JCcjLIxtO9o53FDIwQhcj8XBCJywOBiBExYHI3DC4mAETlgcjMAJi4MROGFxMAInLA5G4ITFwQicsDgYgRMWByNwwuJgBE5YHIzACYuDEThhcTACJywORuCExcEInLA4GOH/AcGEJodqHvAzAAAAAElFTkSuQmCC" alt="Mol"/>

>  <Smiles>  (18) 
Cn1c2cc(C(N)=O)c1-c1cc(Cl)ccc1CNS(=O)(=O)c1cccc(c1)-c1cnc(N)c-2c1

>  <Name>  (18) 
F_0::CDK2_HUMAN_4BCK-AA_alignment_L1F013::JAK2_HUMAN_4D1S-AA_alignment_L1F002::

>  <MW>  (18) 
493.1

>  <score_inter>  (18) 
-5.63743

>  <best_rmsd>  (18) 
1.56

>  <Lfrag>  (18) 
{72480, 37150, 60439}

>  <SA_score>  (18) 
4.836

>  <QED>  (18) 
0.37

>  <LogP>  (18) 
3.5

>  <clogp>  (18) 
3.55

>  <NAR>  (18) 
4

>  <NCA>  (18) 
0

>  <nrot>  (18) 
1

>  <TPSA>  (18) 
133.1

>  <HBA>  (18) 
6

>  <HBD>  (18) 
3

>  <NRB>  (18) 
1

>  <NHA>  (18) 
34

>  <RoF>  (18) 
0

>  <Frag>  (18) 
0

>  <Lead>  (18) 
0

>  <Drug>  (18) 
1

>  <PKI>  (18) 
1

>  <PAINSA>  (18) 
0

>  <PAINSB>  (18) 
0

>  <PAINSC>  (18) 
0

$$$$

     RDKit          3D

 34 38  0  0  0  0  0  0  0  0999 V2000
    5.7640    9.9700    2.9170 C   0  0  0  0  0  0  0  0  0  0  0  0
    4.3800    9.7690    2.7420 C   0  0  0  0  0  0  0  0  0  0  0  0
    3.5580    9.4780    3.8140 N   0  0  0  0  0  0  0  0  0  0  0  0
    4.1070    9.3790    5.0830 C   0  0  0  0  0  0  0  0  0  0  0  0
    5.4800    9.5620    5.3720 C   0  0  0  0  0  0  0  0  0  0  0  0
    6.2620    9.8590    4.2420 C   0  0  0  0  0  0  0  0  0  0  0  0
    3.8180    9.8590    1.4490 N   0  0  0  0  0  0  0  0  0  0  0  0
   10.4697    8.1800    5.8307 C   0  0  0  0  0  0  0  0  0  0  0  0
   10.1807    9.7556    6.5880 S   0  0  0  0  0  0  0  0  0  0  0  0
   11.0335    9.7651    7.7575 O   0  0  0  0  0  0  0  0  0  0  0  0
   10.3225   10.7591    5.5516 O   0  0  0  0  0  0  0  0  0  0  0  0
    8.4848    9.5916    7.1296 C   0  0  0  0  0  0  0  0  0  0  0  0
    8.2467    9.5202    8.4837 C   0  0  0  0  0  0  0  0  0  0  0  0
    6.9508    9.3892    8.9307 C   0  0  0  0  0  0  0  0  0  0  0  0
    5.9031    9.3336    8.0377 C   0  0  0  0  0  0  0  0  0  0  0  0
    6.1252    9.4060    6.6797 C   0  0  0  0  0  0  0  0  0  0  0  0
    7.4330    9.5356    6.2293 C   0  0  0  0  0  0  0  0  0  0  0  0
    7.5368    9.5975    2.3386 C   0  0  0  0  0  0  0  0  0  0  0  0
    8.7175    9.7095    3.0402 N   0  0  0  0  0  0  0  0  0  0  0  0
    8.7898   10.1133    4.4185 C   0  0  0  0  0  0  0  0  0  0  0  0
    7.9017    9.2913    1.0665 C   0  0  0  0  0  0  0  0  0  0  0  0
    9.3028    9.2676    1.0216 C   0  0  0  0  0  0  0  0  0  0  0  0
   10.0476    9.0385   -0.1132 C   0  0  0  0  0  0  0  0  0  0  0  0
    9.6629    9.4147   -1.2311 O   0  0  0  0  0  0  0  0  0  0  0  0
   11.2502    8.3683    0.0663 N   0  0  0  0  0  0  0  0  0  0  0  0
    9.7986    9.5351    2.2234 C   0  0  0  0  0  0  0  0  0  0  0  0
   11.1301    9.6722    2.6782 C   0  0  0  0  0  0  0  0  0  0  0  0
   11.9757   10.6992    2.2148 C   0  0  0  0  0  0  0  0  0  0  0  0
   13.2868   10.8559    2.7626 C   0  0  0  0  0  0  0  0  0  0  0  0
   14.1822   12.1224    2.0466 Cl  0  0  0  0  0  0  0  0  0  0  0  0
   13.8448   10.0349    3.7821 C   0  0  0  0  0  0  0  0  0  0  0  0
   13.0069    8.9990    4.2534 C   0  0  0  0  0  0  0  0  0  0  0  0
   11.6846    8.8438    3.7409 C   0  0  0  0  0  0  0  0  0  0  0  0
   10.9190    7.7581    4.3091 C   0  0  0  0  0  0  0  0  0  0  0  0
  1  2  2  0
  1  6  1  0
  2  3  1  0
  2  7  1  0
  3  4  2  0
  4  5  1  0
  5  6  2  0
  8  9  1  0
  9 10  2  0
  9 11  2  0
  9 12  1  0
 12 13  1  0
 12 17  2  0
 13 14  2  0
 14 15  1  0
 15 16  2  0
 16 17  1  0
 18 19  1  0
 18 21  2  0
 19 20  1  0
 19 26  1  0
 21 22  1  0
 22 23  1  0
 22 26  2  0
 23 24  2  0
 23 25  1  0
 26 27  1  0
 27 28  2  0
 27 33  1  0
 28 29  1  0
 29 30  1  0
 29 31  2  0
 31 32  1  0
 32 33  2  0
 33 34  1  0
 18  1  1  0
 16  5  1  0
  8 34  1  0
M  END
>  <2D_mol>  (19) 
<img data-content="rdkit/molecule" src="data:image/png;base64,iVBORw0KGgoAAAANSUhEUgAAAMgAAADICAIAAAAiOjnJAAAABmJLR0QA/wD/AP+gvaeTAAAgAElEQVR4nO2deVxU1fvHP3cWhh1ZBdwXIDFFM0NBpRTXwC1z31oEzXJroTKz3Evz655kLqm/vlpWBqaZFX5lcANENkERRGUf9p1Z7vn9cXQcURFm5s6Met+vXr3mnrlzzjPjh3POPec5z8MQQsDDo28ExjaA5+mEFxYPJ/DC4uEEXlg8nMALi4cTeGHxcAIvLB5O4IXFwwm8sHg4gRcWDyfwwuLhBF5YPJzAC4uHE3hh8XACLyweTuCFxcMJvLB4OIEXFg8n8MLi4QReWDycwAuLhxN4YfFwAi8s7Tl2DNu23Xk9YsR95W3boroaAMaONYJhpgAvLE4YOhTr1xvbCKMiMrYBTzaHDyMlBQBY9r5yX1/ExiI31yhGmQS8sHRi0iS8+y5w/1BIWbYMK1YY3iJTgReW3jh+HAkJaGjASy8BQMeOaNUKeXkAkJmJLl2Ma52hYfjYDXqEECxciC1b7it55x3s3g2p9I7gnhH4ybs+WbcO8+bdV8IwsLaGQoGpU+88Jz4j8MLSG+vX4+pVnD7duHzVKvTsicxMfPqpEawyFvxQaAguX4avLxQK/PEHRo40tjUGge+xDEGvXli+HIRgzhyUlhrbGoPA91gGgmXxyis4cwbTpuHgQWNbwz28sAxHVhZ69UJVFQ4fxsSJxraGY/ih0HB07oyvv0a7dspt25bm5+cb2xxu4YVlUEJD0afP7OjoNW+//fbTPVbwQ6GhycvL69mzZ0lJSXh4eEhIiLHN4QpeWEbgt99+Gz9+vJWVVUJCgoeHh7HN4QR+KDQC48aNmzJlSk1NzezZs1Uqldb1mLLjFy8s47Bjx4527dqdPXt2w4YNzfwIIZDJkJYGqRRHj2LXLtTWmq7jFz8UGo2///572LBhYrH44sWLnp6excXFxcXFRUVFxXeRyWTm5pMuXXqlpATFxSgubuz1tXUrRCLExmLFCsyfj6NHjfRNHgYvLGMyb968nTt3isVihULx0BsGDNgtlb6pvnRygpMTHB3vvPDzg1yOESOwdi0KC01LWLw/ljExMzNjGEYkEgmFQkdHRycnp9atWztp0LZtz9Wr7ylJKLzv48eOISfnnuNXVRVsbIz0TR6E8BiJo0ePMgwjFotPnTqlY1UqFVm1ijg5kexsvZimB/jJu3HIyMiYNWsWIWT9+vWBgYE61iYQICkJxcWYPr3xPMxoGFvZzyLV1dXdu3cHMHHiRH3VKZMRV1cCkI0b9VWlTvDCMgIzZ84E4OnpWVFRQQih/9edP/8kDEMkEpKUpJf6dIIXlqHZunUrAGtr65SUFEJIWVlZly5dQkJCGhoatKtQoSAnT955/fbbBCC9exNtK9MbvLAMyoULFyQSCYD9+/cTQliWHTduHAAfH5/a2lotKlQoiJ8fEQjI6dOEEFJdTbp2JQBZtky/hrcYXliGo6SkpGPHjgAWLlxIS1avXg3A3t4+MzNT62qXLycA6diR0BFVKiVCIRGJyLlzerFaS3hhGQiVSjVixAgAvr6+dNT7999/hUIhwzC//fabLjUrFOSllwhA3nzzTslHHxE7u7Jx4z6oqanR3XLt4IVlIJYtWwbAxcXl9u3bhJD8/Hw3NzcAy/QxaKWlEQsLApAjRwghpL6evPLKSADz58/XvXLt4IVlCP766y+hUCgQCE6ePEkIkcvlAwYMADB48GClUqmXJjZtIgDp0KG2qKiUEJKSkmJubs4wzPHjx/VSf0vhhcU5N2/edHJyArB69WpasmDBAgDt2rUrKirSVyssS6ZPT+rUyWvs2LG0ZO3atQDc3d1LSkr01Urz4YXFLfX19S+++CKAoKAglUpFCDl06BAAsVgslUr121ZOTo69vT2AvXv3EkJUKtWgQYMATJ06Vb8NNQdeWNwyZ84cAB06dCguLiaEpKen29raAti2bRsXze3fvx+Ara1tdnY2ISQrK8vGxgbAoUOHuGiuCXhhccjBgwcBmJubx8XFEUKqqqq8vb0BTJ48mbtGX3/9dQADBgygHeTOnTsBtGrVij40GAxeWFyRlJRkaWkJYPfu3bRk+vTpALy8vCorK7lrVyaTubq6Ati8eTMhhGXZUaNGAZg7dy53jT5Ic4UVGUm2br3zevjwe4Vt2pCqKkIIGTNG77Y9wSQmJnbq1AnAW2+9RUv+85//0J2cK1eucN16ZGTksGHD1F3U77//bmZm9sUXX3Ddria6OvpRn+svv9SxmicelUqVnp4eExMjlUrPnDlz8+ZNZ2dnAMeOHQsODu7Tp09DQ4OVldXevXu7devGtTFBQUFBQUHqy/DwcLlcTgzrKtwCYT003uazHGyzurr6/PnzUqk0Jibm/Pnz1Rrxr1xcXHx8fOLj4wsLC48dO3bs2DEAYrF4w4YNUqm0f//+/fv3b9++vQGMTExMPHHihJWV1bs0pqWhaIGwHhVv06SCbd6+fbusrMzR0dHR0dHc3Fzv9RcUFMTGxtKeKTY2Vi6Xq9/q3Lmzv7//gAED/P39vb29GYYBkJeXR2+Oj4+/ePHihQsXLly4sHnzZgBubm59+vTp06cP/YiFhYXerQWwdu1aQkhoaChdSzMYzT1McewYsrPvCWvBAiQkICUFAQGYOxdhYbhyBRs2YPdurFsHgZH8Uj/88MOCgoKDd4O5mJub2z+Au7u7m5ubZomrq6ugSYuzsrJotySVStPS0tS/mEgk8vT0HDBgQGBgYEBAgIuLS9PmVVdXX758OT4+PiYm5vTp0zKZTP2Wuip/f/8+ffpQN0BNWJb99NNPFyxY4O7u3vwfJDMz08vLSyAQXL9+3TAd5D20np2xLHnvvXuXSiXp1IkA5L//1XHapyX0udrc3Nzb29vd3Z16pzQHMzMzNze3559/PiAgYNy4cXPmzPnkk0/WrVv3+eefBwcHOzo6at5sa2s7YsSIlStXRkVF6bLFy7JsWlra3r17Q0JCevTo0UjZbdq0+eCDDzSn+evWrQPg5uYWHR3d/FbefvttACEhIVrbqTXaH/9auxZjx0JzJrprF0JC4OGB1FSIxdrVqiUXLlwICAhoaGjYt2/frFmzaGFdXV3Z/eTn5+fl5TUqLCgoeOiP4OHhkZGRgbtjFu1OfH19xRx8N9qZ0U7x/PnzxcXFL7300qVLl1atWhUWFgaguLh46tSpp06dEolE6sKmycnJ6dKli0qlSktLM8JBfu30+PXXZNYssmPHfYVKJXnuOQKQ777TWfAtoaCgoG3btgAWLVqkxcfr6+vz8vKSk5NPnz79yy+/TJkyRSgUAujXr9/Bgwdv3rypd4ObhmXZK1eu0M4GwKxZs6gPoFKpDAsLo1O3qVOnPra/XLRoEYApU6YYxOrG6HmB9NAhAhB3d6KVO6Q2KBSKgIAAAH5+fprevRUVFXRQ27Bhw969eyMiImJiYtLT02UyGcuyD62qvr5e/c8ZEhKiUCgM9B0ewaFDh6ysrAD06tUrKyuLFh49etTOzg6Aj49PE+6BxcXF1tbWDMNcunTJUPbeh56FxbKkd28CkG++0W/Fj4T+Xbq6uubm5mqWX7t27VGdNMMwTk5OXl5efn5+wcHBs2fPfv/99z/++OPOnTsDMDc3/+GHHwxk/eNIS0uj616Ojo5//vknLUxPT6eFDg4OJ06ceOgHqftXUFCQAY29D/1v6fzxBwGIkxPR09mTe8hksj179tTX16tLfvzxRwBisfjMmTONbi4rKwsPD1+9evWSJUtmzZoVFBTUv39/T0/PRpPxRjg7O8fGxurZbt2oqKigfvEMw4SFhdEdwMrKyvHjxzcqVFNZWUndHPTuQNF8ONkrDAggANH7FsKXX34JwMXFZfny5cXFxUlJSXSk2NForvc4VCpVUVFRWlqaVCqNiIgIDf1MJBIBcHNzo7vFpgbLsuvWraNPjsHBwWVlZY0Kg4KCaCHlq6++AhAQEGA0izkS1pkzxMyMDBt2SSaT6bHaX3/9tXfv3rRrsbS0pFON6dOna12hQkHCwoi5OfH2nhUSEkL3PUyWP/74g/ZDnp6e9OgYIeT48eMODg4APDw8kpOTCSH19fV0rUs9dBoFrrwbJk9eBOD999/Xe83R0dGvvvqqevAaOXKkdh1+YSEZNIgAxNyc7N9f//gPmAAZGRk9evQAYG1t/fPPP9PC69ev9+zZE4CNjc3ly5d37NhB5/uPekYxDFwJKzExUSAQmJub37p1S++Vf/755wAkEomZmdndZ/JvfvmF3D/TaIqEBNKxIwFImzbk/Hm9G8ghdXV1dKGOzq6oy3xdXd0bb7wxZMiQhoaGrl27AjhCj1UYDw79sSZOnAggNDRUv9VGRkYKBAKBQHDixInCwsLly5e7uLi0a5cJkE6dyKZNpLr6MTX8+COxtCQA8fMj+fn6tc5AhIeH03Xal19+ubCwkBbW1NRQD1IvLy9V8//IuIFDYV29elUkEolEovT0dH3Vee3atVatWgFYt26durC6Wr59+50TwABxdCRLlz5cMUolCQu7c1tIiPHPoevCmTNnqENfu3btLl68SAhhWfb555/HXZ9348KtB+lbb70F/TnzV1dX0x9uzJgxD04gVCoSEUECA+/oxsyMzJhBkpPvu2flyjtv7dypF4uMTE5OTr9+/eja2/fff//bb79RnWkdBkKPcCusnJwcCwsLgUCQkJCge22TJk2i/XzT4VnOnSMTJhChkABEICC7d99zc331VTJkCDHe4o7+qa+vp4fJALRu3RrAli1bjG0UIVwLa9u2bXSmNWrUKM2FTS1Yv349ffBJTU1tzv3Xr5N33yWvvUYiI8ns2eTzzwl5ev2nd+3aJZFIJBKJjY2NEY/Va8JhcNukpKQXX3yRECKRSEQiUUVFBYBWrVqJxWIbGxtLS0uJRGJnZ2dmZmZjY2NhYWFubv7gpVgstrW1TUtLW7JkiUql+umnnyZMmNAiM2igTtMMLaxHoqKigoKC5HL51atX6d6UkeFIsCqVys/PD8CCBQuSkpImTZpEV7e1RiQSLViwQF1/WVlZUvPii0VGkm+/JTdukJCQp7bHorzxxhsA5syZY2xDCOGux9q6dSt1d7xy5Yqdnd2JEydGjRo1ZcqU7du3y+XympqampoauVxeVlamUCiqq6vpZXl5uVwur66urq2tbWhoKC8vVygUVVVVqamp+fn5wcHBERERAK5duzZ48GAzM7OkpCRra+umLTlyBMXF99xcIyO5+LomQWZm5nPPPccwTEZGRocOHYxsDRdqzcvLo/stR48eJYTU1NTQznmjtvExc3Nz6W4GjVemUCjoufV33nmn6Q/+/Textzecq4XRmTZtGowaZEYNJ8IaO3YsgNdee41evv/++wB8fHx08XDat28fADs7O3pcLjU1lUZTOakOk/gwBg8mAFmzRutmnzCuXLkiEAgkEklOTo5xLdG/sH799VcAtra29LslJiaKxWKhUKi74wDV66uvvkovV65cCaBjx46POlh84QIBiK0t0dj4f/qhR+wXL15sXDP0LKyqioo2bdoA2L59OyFEqVT26dMHetqNzsvLozv56gGxb9++AObNm/fQ+8eMIQBZulT3lp8kUlJSBAKBpaWleqvHKOi7x5o/P/ull2YMH073qr755hsA7du3r6ILlDrzww8/aA6IV65cedSAeOUKEQiIpSUx6s9rHEaPHg0gLCzMiDboVVgXLtyJq3r5MiHk5s2b9JEtIiJCj400GhBXrVoFoEOHDo0GxGnTCEA0FiieIeLj4xmGsbKy0q8/XIvQn7AUCtKrl+bYkzdnztCOHSdNmqS3Jmi1dwdE6pmuHhA1o6lkZRGRiIjFJpRbxsDQQLp6CXCqHfoT1urVBCAeHncO6Bw+TADW1bWUA8eURw2Iap/JuXPviyL8DHLu3Dn6E5UZ6clFT8LKyCAWFoRhCE1kVV5O3N0JQHbt0k/9D0DPF6gHRBownQ6IeXl5/fuP6dVLqj9vnSeSwYMHA1i5cqVRWteTsKi3yuzZdy5DQghABg4knHnHqgfEffv2EY0BMTQ09IMPPgDw+uuvc9T0k0JUVBQABwcHTuO8PQp9CGvfvjv+dTQG8JkzhGGImRlpnhuC1lBvyQcHRBq2xTTP2xiYgQMHAvjqq68M37TOwmLZO3P2AwcIIaShgXh7c3L462E0GhDXrFlDn0NHjBhhgNZNn5MnTwJo3bq14X1p9NFjVVQQtXPZF18QgHh6kro6PdT8OBoNiOXl5TQK1P/+9z8DtP5EQH1MNm3aZOB29bqOde0akUgIw5AHziVzx4EDB+iAeOvWLboe269fP4O1bvpERkYCcHNz0y67mNboJiylkixYQObNIzNmkP/+l8jlZM0awy9K0gExMDCQxhY7duyYgQ0wcagnSEvPi+uIbsLas+fesYQxY0hBge4GaYF6QATQs2dP4x7UNEF++eUXAI6Ojrt27UpNTTXM76NbUMfkZPj63nnt44NHB3jhFDc3t82bNzMMIxQK1RGkeNSIRCKaImrOnDndu3e3s7MbMGDAxx9/HBkZWVpaylGjunmQ7t4NlsWcOQAwfjy+/RatW+vLspZib29fXl5eWFj42FigzxTnzp0bOnRoTU3NiBEjbG1tz549m5OTo35XIBB4e3v3v4uXl5e+/ix1E5ZSicWLAaC6GoGBmDZNLzZph7Ozc3FxsUwmM3B4YFMmOTk5ICCgrKxs7ty53377LS3My8ujAXZpLOf6+nr1/ba2tj169KBBMf39/dUTDC3g8JSOgWndunVRURHfY6nJysoaMGBAfn7+2LFjjxw5QuNfNkKpVCYmJlKFSaXSGzduqN8SCoVeXl7q4KvdunVrOrZ0YwwwjzMM9LhmgZEeIEyNwsJCT09PAIMHD9Y80Xnq1KkVK1acOnXqofs8t27dOnTo0KJFi3x9fdUBVyhLly4tLS1tvgFPj7BoIIP8JzTKh14pLy+ngcT69u3byMVSHWRVKBR6e3vPmDEjPDw8JSXlwSAicrk8Li5u06ZNM2bMcHZ2trKyeuzRFU2eHmHRaGONIpE+g9TW1tItQg8Pjwe9k0+ePPnQDsnR0fHVV19duXLlP//882BnFh8fD8Dd3b35SxVPj7Cor73RT6cYF6VSSWOTtmnTJrtJL8e6ujqpVLphw4bx48c3ynYhFAp9fHzmzp0bHx+vvp8mM7tw4UIzLXl6hEVDvRs43aNJwbLsm2++Sbufliavy83NjYiICAsL8/f3V+cgioyMVN9AQ4988sknzazw6REW3c8xfLx/04Ge37S0tIyJidGlntra2ujo6PXr19N0w5R///0XQLdu3ZpZydMjLHqovOn+/ylmzZo1AMRi8aMiv+uIUqmkC4Q0TdVjMVKeLg6gS8bkaVmWaxH79+9funSpQCA4cODAiEZZ//SEUCikMYWPNi9ez9MjLLp8x2pm6Xw2iIiIoAmCN27cSGPTcQQ9eNdMYT09Q2GXLl0AXL9+3diGGJSoqCg6116xYgXXbdXW1lpZWTEM05wnpKenx3oGh8KkpKRx48bV19e/8847NHkOp1hYWAwbNozcdR5smqdHWM/aUFhdXT18+PDy8vKpU6du3brVMI02fzTUNYu96fCs9Vi3b9/u2rWrlZXVvn37WrY9rANBQUEikSgqKqqsrIxGLHsUT0+P9awJixAilUrLy8s1Pahqa2s5bdTBwWHQoEEKheLEiRNN3/n0COtZGwq9vb29vLxKSkrOnj0LIDMzs0+fPjQnKKc0czR8eoT1rPVYAMaMGYO7/8Zt27bNyMiIj4+/desWp42OHz+eYZgTJ05oegg+iKk4+sXGxkZHR2/evNne3t7hLvb29o6OjvSFusTBweGhAW179OiRkpKSnJxMs1c8C5w7d87Pz69jx47UQe/1118/cuTIli1b3nvvPU7bffHFF+Pj4yMjI4OCgh51j0lM3ktKSkaPHl1TU1NVVdWcPzgzM7MH1SaTyfAsDYUAfH193dzcsrOzExMTfXx8qKfo0aNHuRbW2LFj4+Pjf//99yaEZRI91uTJkw8fPuzn5/d///d/5eXlpaWlZWVlpfejWVJTU/PQery8vFauXEmDcD4jzJ07Nzw8fPny5V988UVFRYWLi4tKpSooKODU8T8lJaVHjx4uLi55eXkP9XgGTGDlnaYWsrKyav6ieUNDQ35+fmpqanR0dERExL59+zZu3DhkyBAAfn5+nFpratCnMx8fH3o5bNgw3A1JxynU7/nBVNxqjCwsmUxGzz7s1MjHlZSU9Ouvv0ZFRSUmJt6+fbuZAS2qq6ufwcANcrmc5tnLzMwkhGzfvh3AuHHj9N5QWlqaZlKxDz/8EMCSJUsedb+RhUUT4wwZMkTT53Xp0qWNulVzc3M3N7fu3bsPHDhwzJgxs2fPXrJkyapVq3bs2KEpoxUrVgAIDAw0xlcxGlOmTMHd5Ay5ubkMw1haWuo3vExaWpqTk1NgYGD13Syj4eHhlpaWn9PcVw/DmMI6ePAgADs7u0beeQcOHBg3blxAQECPHj3atm1raWnZxHivmQyxvLyc/vlqlyX6CeXw4cMABg0aRC99fX1xNyeIXsjJyaG+bkFBQTQFRHJyMj1yGB4e/qhPGU1Y6oALe/bseezNdXV1ubm5KSkpZ86cOXr06J49ezZs2LB06dJ58+bt3r1b887PPvsMwKhRozgz3OSoqqoyNzcXCoVFRUWEkLVr1wKYrY6uqBvFxcXdunUD0K9fP9pd3bp1izrrjh49uolUI0YTVqOYafqipKTExsYGAM1m+4wwatQoAPRv7Nq1awAcHR11STBDqampoeG1nn/+eXqosKioyMvLC8DLL79c12QINOMIa8+ePQBatWrFxdmHjz76CMDYsWP1XrPJ8t133wEIDg6ml8899xyAqKgoXeqUy+XUGbVz5855eXmEkIqKCppnpGfPno8NxmwEYeXk5NCN8YMHD3JRf0FBgaWlJcMwiYmJXNRvghQWFgqFQolEQo8EfvLJJwAWLlyodYUqlYo6ozo7O1+9epUQ0tDQMHToUABdunRpzqlgQwuLZdmRI0fSEZq7VhYuXAhg4sSJ3DVhavj7+wP4+eefCSHnz58H0KFDB61DYdEf0NbW9tKlS4QQpVJJn9/d3d2zsrKaU4OhhbVz504ATk5OnAZZyMvLo0nOkxulsX96oTmzp0+fTghhWdbf33/x4sXahYekzqgWFhZ0KYdlWXow387OrvlJ4w0qrBs3btCZ9eHDh7lua968eQBmzJjBdUMmwvXr1+m0VXMZUwvoEqtQKPzll19oSVhYGNVZdHR08+sxnLBYlqUbDnrPrvNQbt26ZWZmJhQKr127ZoDmTIEePXoA+Ouvv7Su4ccffxQIBAzDfP/997SEOj2LxeI//vijRVUZTljURGdnZ4Pl0XvrrbcA0KNRzwJ0CGtRTBhNpFKpWCwG8PXXX9OSAwcOUJ3t3bu3pbU1JSwVUS2+vTjkZsjcm3O/k333W9lvP5f9nFmfmd2QXalsWRaNrKws6kR15MiRlpqoNZmZmSKRSCwW37hxw2CNGpHo6Gg6454xY8b27dsTEhKUSmXzP15fXz9hwgR1lsPIyEiRSATgG61SajflNrOvZF8dWzfPeR4AOZEfrziuhHJb0bb/Vf8PgIgROQgdHEQODkIHe5G9g9DB45IHm8xquunRF61atRoyZMiZM2dmzJhB85QYjJkzZx44cGDevHk7duwwZLuGp6amZuTIkdHR0Qxz79/UysqqV69eNCrfyy+/7Ozs3HQlKpWKdlHnz58PDAysqan57LPPaIrkFtOE6JbcXnKp5pL6kvZYE7MmdkjuYHPZBvFo9F/fJX0f1YpYLG7dunWLQsLphWvXrtEFnqc7vFFNTQ3N9dW2bduIiIht27ZNnz69a9eujf4VPD09Z86c+e233yYmJjbRmSUlJdGFxtDQUK1NaqrH2luyV07koU6h0OixJrSaQN9VEEWpsrRMVVaqKi1VlpaqSutO1+Ul5jVyyisrKyspKZFIJD179rxw4YJazenp6XQTimuoF+HChQs3bdpkgOYMT11dXXBw8D///OPq6hoVFUWX3SkVFRWxsbE0xGh0dHRFRYX6rUd1Zs2JXNosmhCdklUuur0o9Gbo/Fvzd8l20R5LC/E22r+rqanp3bu3lZUV3TTlmtTUVIFAYG5uTvclnjIaGhporI7WrVs3HRNLoVDExcVt3bp12rRpnTt31tQAwzBeXl6zZ8/esGEDfatR5FItMNBTIV0LGTNmDL2kvtKffvopR801Crw5fPhwhmEmTJggl8s5atEoNDQ0BAcHA3BxcUlJSWnRZwsKCiIiIpYvXx4YGKjpmGRvb9+3b1/dUxwaSFgymcza2pphGBp9kI6Jtra2XMy68vPzXV1dly1bRqcRSqXyhRdeoA84/v7+T02/JZfLabZ6Z2dnHTcY5HJ5bGzsli1bpk6deunSJb2MJIZbx1q8eDE0Ep/SxdIvOEhrSINwDh06lO6Uff311/TXp15Ezs7O//77r94bNTBKpZJuEtvb22tGCjUdDCes/Px8zf07en5X79mw9+3bh7tZ5gghaWlpFhYWDMMcP35cJpMFBgYCEIlE69at02OjBoZlFVJpqJOTg4ODQ/M37wyMQfcK58+fD2DatGn08uWXXwawZs0afdWfm5tLn5P3799PCFEoFC+99BKAkJAQeoNSqVRncZo6darh847qDssqMzMnxcUhMvIFU05PbFBhqffvqIvP33//DcDR0bHRXFtrqEOO2t9t1apVADp06FBRUaF529GjR21tbQH4+PjQwy1PDqqsrOlxcUhIsK2ubm5kbKNgaLcZ6oDxxhtv0MsBAwYA2LBhg+41Uy9KR0dH6oaWmppKc4+fPHnywZvVq2gODg5//vmn7q0bBDY7OyQuDpcuWVVVmfoRN0MLS71/R/3Fjh8/DsDV1VXHxLLZ2dm0Ezp06BAhRKFQ0LSi7+lHA2oAAAgLSURBVL777qM+UllZSaf5DMOEhYU9mPPDxGBv3pwbF4dLlywrK08b25jHYwTX5JkzZ0Jju6Bv374Atm7dqnWFLMsOHz4cGn7un3/+OYBOnTo1PciyLLtu3Toa/ygoKEi/jxF6hb158527qnoyHmmNIKyMjAyhUCgWi+lxQnUUHq2Xerdt2wYNh5yEhASxWCwQCE6fbtZf9vHjx+mU38PDwyQ9Ttlbt96Ni8OlSxaVlf8Y25jmYpxTOpMnTwawYMECQgjLsi+88AKaPP3YBI0ccurr66m/2+LFi5tfyc2bN+nQaW1t/dNPP2lhBnfk5HwUF4f4eEl5ectc7YyLcYSl3r+jybp++uknAO3bt2+pW61KpaIx7NRLGB9//DEALy+vlk7a6urqZs+eTadcCxYs0P1Qnl6giwvx8ZKKCk7yTXCH0Q6s0onzBx98QAhRqVTdu3cfN25cSzcTNm7cCMDNza2kpIQQEh8fTwfBFnlnaxIeHk69KAMCAoyYU7O2Nvn69TE3b869fftDllXW1JjuetWjMJqwEhISGIZR+zhot1ZJTwDTJFX19fXdu3cHoPaB1I7Tp0/TZK3t27ffunUrXcE3JCyryM//qqzsd3VJfX1GaqoPPxQ2F919HFiWVZ8doLmvunXr1vTR7+aQk5PTv39/dchJNze3oKCg5cuXnzp1SvfKH0p9fWZx8Q/Z2SEpKd65ucuVytKcnE+zs9/Oz19NCMnOfjsuDnFxuH59TH39k3E2xJgR/S5evOjr62tra5udnd100PDHcu7cuYEDBzIMc/bsWbp+oSMNDQ1RUVFbtmw5f/58WVmZulwikbzwwgv9+vXz8/Pr378/zb6pBSxbV1sbW1UVXVNztrr6rEpVrn6rVavRXbr8Tl9nZU1u02aNmVk7mWxHXt5ylaqCYcTOzvPc3b8UClvp8gW5xsihIocPH/7XX3+NHj169uzZmmFtmw5d1Ija2tpevXplZGQsW7aMhsjSL1lZWdQJMyYmJiEhQTPMqZubmzrP+4svvqhOIflQZDLZ2bNnpVJpTEzM9u1FLJupfksi6WRl5W9tPcDSspelpU9FxfHKyr8ZRqhSVbZtu1EkcgSgUBTm5X1WXLwHYEUi53aOaxzc3oDWHp4cY2RhSaXS999//+LFiw++ZW5u7u7u7ubmZt8kLi4uS5Ys2bp1q4+Pz8WLFxulOtY71dXVly9fjomJkUql586dKykpUb8lFot79uzp7+/fp0+fgQMH0ly3eXl59OaYmBh6XJ3efOrUQDe3EmvrAdbW/jY2g8zMOtLy27ffk8l2tm//rZPT23L5rZycDyor/3J3/9LZeT7DiADU16fdvr2ksvLPbt8FWJ4pxDffYNQoTr+ydhg/uG1RUdGnn37aKIht8zMsMAwjkUhYlr1w4UKvXr04NbURLMump6efP3/+7Nmz586dS09P1+zM3N3dlUplUVGRusTKysrX15d2b/3796fu2o3IyBhRWXmya9djdnavlpX9nJU1kZZbWPRs126jjc0QelkhO2o36GOkXwWA4GBs2ABPT+6+qRYYX1iPoqysLC8vr+xxyGSy0NDQQYMGTZw40bgGV1VVJSYmqjszMzOziooKGxubvn37UjH17dtXIpE0XUlKSueGhhvdu181N/csKFiTm7u0VavxdXWJDQ2ZAGxtA9u23WRh0R0AFArs2IHly1FRAbEYb7yB1avBZbDklmHMJwd9wLKsjhvYXKBSqXJyclp65oxlG+LjhfHxQpZtIITcuDE7Lg4y2XcsW5+fvy4hwTYuDvHxZqXSFUS9rVlYSEJCiFBIAOLkREwmsO8Tn/KEYRgLCwtjW9EYgUDQpk2blj4zNjRkEaIyM+vIMGYAGhoyAEgkHgwjcXUNe/75LBeXBQzL2IUeQJcu2LwZSiVcXBAejuRkjBwJlQre3px8n5bzxAvraYIqydz8zmypvv6+S5HIsV27zc+7XhS4tEVpKRYtQu/eOHUKALp1w/HjiI83naGQF5YJUV9/DYBE4gFApapQKosEAiux2E3zHnHbnvj3X0REoEsXpKRg2DAMHYrUVABo3x4LF+KddzBzJg4dMsY3uAcvLBPCIr6idVovK9Yb93ovD4B5yK3BwUhNxddfw9YWf/+N3r1x5Qr274e3N3bswP79OHQIhYUGtl8TXlgmhO03MW1nXHZI7whAcjq7x8r+Hc6+8si7JRJ8+CGysrBgAV55Bd7eSE6Gr++dd318cO2aIYx+BLywTImMDADw8AAgjE01+/2cZdbjnkscHbF5M44fB4Du3REbe6c8Odm4K1smkVaOBwDq6pCbCzMztG8P3Ceyx0M3dmbNwuLFeO89VFfjtdfQujVntj4eXlgmQ2YmWBadO0MkAlooLIpIBEOls38s/FBoMtApkVpJ16/fd/mkwQvLZNDsooqLUVoKOzu4uBjXKK3hhWUyaApLi3HQxODnWCbDxIlwdYW/P/DEj4MwZe+GZ538fMjl6NDB2HZoCd9jmQwqFZYsgUKB6mqMGoXJk41tkE7wwjIZ6IZMaCgAjB2LV14x7kKUjvCTd5PBlDZkdIcXlslgShsyusNP3k0GpRKLFwNAdTUCAzFtmrEN0gleWDycwA+FPJzAC4uHE3hh8XACLyweTuCFxcMJvLB4OIEXFg8n8MLi4QReWDycwAuLhxN4YfFwAi8sHk7ghcXDCbyweDiBFxYPJ/DC4uEEXlg8nMALi4cTeGHxcAIvLB5O4IXFwwn/D9Vv8OY8qsKXAAAAAElFTkSuQmCC" alt="Mol"/>

>  <Smiles>  (19) 
Cn1c2cc(C(N)=O)c1-c1cc(Cl)ccc1CCS(=O)(=O)c1cccc(c1)-c1cnc(N)c-2c1

>  <Name>  (19) 
F_0::EPHB4_HUMAN_2VWY-AA_pocket_L1F009::JAK2_HUMAN_4D1S-AA_alignment_L1F002::

>  <MW>  (19) 
492.1

>  <score_inter>  (19) 
-13.3772

>  <best_rmsd>  (19) 
1.57

>  <Lfrag>  (19) 
{72480, 37174, 60439}

>  <SA_score>  (19) 
4.774

>  <QED>  (19) 
0.41

>  <LogP>  (19) 
4.1

>  <clogp>  (19) 
4.09

>  <NAR>  (19) 
4

>  <NCA>  (19) 
0

>  <nrot>  (19) 
1

>  <TPSA>  (19) 
121.1

>  <HBA>  (19) 
6

>  <HBD>  (19) 
2

>  <NRB>  (19) 
1

>  <NHA>  (19) 
34

>  <RoF>  (19) 
0

>  <Frag>  (19) 
0

>  <Lead>  (19) 
0

>  <Drug>  (19) 
1

>  <PKI>  (19) 
1

>  <PAINSA>  (19) 
0

>  <PAINSB>  (19) 
0

>  <PAINSC>  (19) 
0

$$$$

     RDKit          3D

 35 39  0  0  0  0  0  0  0  0999 V2000
    5.7640    9.9700    2.9170 C   0  0  0  0  0  0  0  0  0  0  0  0
    4.3800    9.7690    2.7420 C   0  0  0  0  0  0  0  0  0  0  0  0
    3.5580    9.4780    3.8140 N   0  0  0  0  0  0  0  0  0  0  0  0
    4.1070    9.3790    5.0830 C   0  0  0  0  0  0  0  0  0  0  0  0
    5.4800    9.5620    5.3720 C   0  0  0  0  0  0  0  0  0  0  0  0
    6.2620    9.8590    4.2420 C   0  0  0  0  0  0  0  0  0  0  0  0
    3.8180    9.8590    1.4490 N   0  0  0  0  0  0  0  0  0  0  0  0
    7.5378    9.3942    9.9602 O   0  0  0  0  0  0  0  0  0  0  0  0
    7.5014    9.1275    8.6225 C   0  0  0  0  0  0  0  0  0  0  0  0
    6.3646    9.2805    7.8209 C   0  0  0  0  0  0  0  0  0  0  0  0
    6.4046    8.9857    6.4613 C   0  0  0  0  0  0  0  0  0  0  0  0
    7.6015    8.5298    5.9071 C   0  0  0  0  0  0  0  0  0  0  0  0
    8.7460    8.3695    6.6911 C   0  0  0  0  0  0  0  0  0  0  0  0
    9.9292    7.9295    6.1574 O   0  0  0  0  0  0  0  0  0  0  0  0
    9.9633    7.6219    4.7585 C   0  0  0  0  0  0  0  0  0  0  0  0
    8.7038    8.6783    8.0563 C   0  0  0  0  0  0  0  0  0  0  0  0
    9.8260    8.5063    8.8364 O   0  0  0  0  0  0  0  0  0  0  0  0
   10.8443    9.4745    8.5459 C   0  0  0  0  0  0  0  0  0  0  0  0
    7.5368    9.5975    2.3386 C   0  0  0  0  0  0  0  0  0  0  0  0
    8.7175    9.7095    3.0402 N   0  0  0  0  0  0  0  0  0  0  0  0
    8.7898   10.1133    4.4185 C   0  0  0  0  0  0  0  0  0  0  0  0
    7.9017    9.2913    1.0665 C   0  0  0  0  0  0  0  0  0  0  0  0
    9.3028    9.2676    1.0216 C   0  0  0  0  0  0  0  0  0  0  0  0
   10.0476    9.0385   -0.1132 C   0  0  0  0  0  0  0  0  0  0  0  0
    9.6629    9.4147   -1.2311 O   0  0  0  0  0  0  0  0  0  0  0  0
   11.2502    8.3683    0.0663 N   0  0  0  0  0  0  0  0  0  0  0  0
    9.7986    9.5351    2.2234 C   0  0  0  0  0  0  0  0  0  0  0  0
   11.1301    9.6722    2.6782 C   0  0  0  0  0  0  0  0  0  0  0  0
   11.9757   10.6992    2.2148 C   0  0  0  0  0  0  0  0  0  0  0  0
   13.2868   10.8559    2.7626 C   0  0  0  0  0  0  0  0  0  0  0  0
   14.1822   12.1224    2.0466 Cl  0  0  0  0  0  0  0  0  0  0  0  0
   13.8448   10.0349    3.7821 C   0  0  0  0  0  0  0  0  0  0  0  0
   13.0069    8.9990    4.2534 C   0  0  0  0  0  0  0  0  0  0  0  0
   11.6846    8.8438    3.7409 C   0  0  0  0  0  0  0  0  0  0  0  0
   10.9190    7.7581    4.3091 C   0  0  0  0  0  0  0  0  0  0  0  0
  1  2  2  0
  1  6  1  0
  2  3  1  0
  2  7  1  0
  3  4  2  0
  4  5  1  0
  5  6  2  0
  8  9  1  0
  9 10  1  0
  9 16  2  0
 10 11  2  0
 11 12  1  0
 12 13  2  0
 13 14  1  0
 13 16  1  0
 14 15  1  0
 16 17  1  0
 17 18  1  0
 19 20  1  0
 19 22  2  0
 20 21  1  0
 20 27  1  0
 22 23  1  0
 23 24  1  0
 23 27  2  0
 24 25  2  0
 24 26  1  0
 27 28  1  0
 28 29  2  0
 28 34  1  0
 29 30  1  0
 30 31  1  0
 30 32  2  0
 32 33  1  0
 33 34  2  0
 34 35  1  0
 15 35  1  0
 19  1  1  0
 11  5  1  0
M  END
>  <2D_mol>  (20) 
<img data-content="rdkit/molecule" src="data:image/png;base64,iVBORw0KGgoAAAANSUhEUgAAAMgAAADICAIAAAAiOjnJAAAABmJLR0QA/wD/AP+gvaeTAAAgAElEQVR4nO2deVyU1f7Hv7OyJowguKTpgKK4oA7GVQSz+JXXUNLEV2lm6m1UVDTrippJiwua3jAXBLsWWmlcTSWsFEUQwQ0pXFBJ1hCRBGRfZub5/v44Og2LOMvzzAxw3i9evsbhec75Dnw4z1m+Cw8RgUJhG76pDaB0TKiwKJxAhUXhBCosCidQYVE4gQqLwglUWBROoMKicAIVFoUTqLAonECFReEEKiwKJ1BhUTiBCovCCVRYFE6gwqJwAhUWhROosCicQIVF4QQqLAonUGFROIEKi8IJVFgUTqDConACFRaFE6iwKJxAhUXhBCosCidQYVE4gQqLwglUWBROoMKicAIVFoUTqLAonECFReEEMxVWQ0ODqU2gGITQ1AY05/bt2ydPngwODpZIJNLWMLWBFK3gmVXW5JqaGi8vrxs3bvD5fIZhWl5gb2/v4uIilUo1/+3du7dAIDC+tZQ2MC9hzZ49e9++fW5ubufPny8rK8vJycnOztb8t6qqquVdYrH4ueeec3FxiY2NFYlExjeb0hIzEtb27duDg4NtbW0vXrzo7u7e6jXl5eU5LcjLy2MYxtbWtmfPnomJiT169DCy5ZRWQPPgwoULYrEYAGJiYhDx7t272t9bV1d3/fr1cePGAcBnn33GmY0UHTALYZWWlvbt2xcAli9fjojffvuttbX1d999p1Mj8fHxANC7d2+lUsmNmRQdML2wVCrVK6+8AgCjR49uaGi4du2ajY0NAERFRWnfiEKhYBhmwIABAHDs2DHurKVoiemF9eGHHwKAs7NzYWFhVVXVoEGDAGDmzJla3l5QUBAQEODj44OIW7duBYAJEyZwaS9FK0wsrLi4OD6fLxAITp48yTDMtGnTAGDYsGE1NTVatlBTUyORSAAgPT29vLzc2tqax+P98ccfnJpNeSqmFFZeXp6DgwMAbNq0CRE///xzALC3t79z545O7SxZsgQAFixYgIizZ88GgJCQEE4spmiNyYRVV1cnk8kAYNKkSQzDpKamikQiHo93+PBhXZvKzMzk8Xi2trYVFRUXLlwAAEdHx7q6OhatbWxsLNMgPz8/+zG3b99OS0u7d+8ei911APQUVoWyYl7evKCCoPf+fG97yfbchlxdW5g3bx4AuLq6Pnz4sLi4uGfPngCwatUq/ewhew27du1CRKJXXReViHj58uV58+aNHj1aIpFIJBKddvOnTZs2fPjw6OhohUKh30foYOgprA33NmTUZiBiI9O4vWT70fKj8/Pnby7efKj8UHpNeoWyou3b9+/fDwCWlpbp6ekKhYLIYvz48Xr/Vg4ePEgmZ4gYGRkJAGPHjtX+9oyMjMDAQB6PRzYsWupGKBRKNOjTp4/67HLAgAEymczV1ZVc6erqGhERwe542R7RU1hz8+YyyJDX20u2f3zvY7gCml+OGY5et7yCvwhes2bN3r17k5KSCgsLGYZBxIyMDGtrawD4+uuvEfGDDz4AgO7duxcVFen9MRobG8mYl5KSUlVVZWdnBwBXr1596o2akrKxsQkODs7KyiLPO51U3tDQEB0dPXDgQCKvbt26hYaGlpaW6v2J2jt6Cmv9vfVXa6/i4xHrZOXJ7SXbl/25bPKdyYNvDLb6zYrIq+fInpp/95aWlu7u7l27dgWA+fPnI+KJEyd4PJ5IJDp37pyBn2T16tUA8NZbbyHiokWLACAoKKiN61tKyvB5klKpjImJ8fT0JJ83YMwYXL4c//zTwGbbI3qeFVaoKpYXLrfiW1nxrZ4TP+dv599X3FfzgiJFUU5DTs7RnOw/stVHyCUlJQDQq1evurq6oqIiCwuL+vr64ODgwYMHL126VA8zNCkoKJBKpUKhsKCgoLS0dPDgwba2tnfv3n3mmWeaXXn16tV169YdOnQIEW1sbObNm7dq1aru3bsbaIAmp0+f3rx588qSkvG//w4iEbzxBoSEwODBLHahGw8fwvvvg5UVWFnB558bo0djqriysvLKlStOTk4AkJSUxHr7/v7+ALB582ZE9PHxAYDIyEjNC7gYpdoiIwNnzUKhEAGQx0M/P4yN5bC7Nli/Hq9dQ0TcvRvPnMGVKzEwECdORD+/R1/jx6NM9tK4cTKZTCaTubm5qSeRgwYN0qNDE2w3fPTRRwDwxhtvsN5yXFwcAEilUpVK9f333wOAh4cH+ZaxJaVJTg4uXozW1giAABgYiHPn4qJF+MEHRjIAEefORYZBRDx/HnfvRi+vR8Y0/eru5NRy6LG0tNSjQxO4zRQWFvbr14/P5xcUFDg7O7PYMsMwLi4uRUVFly5dGjRoUJ8+fe7fv79///7Y2FhOH3xa8eAB7NgBO3bA2LGwbh0MGQKRkeDmBi+8YIze16+HKVPA3R327AFXV0CE0lKwtgYLi0cX8PlgZ3eVx1MgAoCNjQ1xNgEAgUDw3HPP6dwjq38X2hIQEAAAGzduZL3l1NTU4uJi8pqsNwk2NjYrVqwoKSlhvUfdqK7G2bObDB7GoaQE587F4GB8/33jdGgaYf36668A0KdPH05dXN544w1bW1sHBwejPvieyrp1eOMGImJUFCYkGKPH33/HPn3w22+N0ddjTCMshmH69+8PAMePH+eoC/Ue7MWLFznqQk/KypoPHg0N3Pb4f/+HAPjee9z20hSTnRVu2rQJAPz9/blovNkerPmiVGJICPr4cKituDgEQIkEHzzgqovWMJmw/vrrL0tLSz6fn5uby27L5eXlLi4u8NjfwawpLsaePREAFy7kpH2lEgcPRgD84gtO2n8ypnSbmTlzJgCsXr2axTYZhpkyZQoADB8+vLa2lsWWuSIt7dFOxK5d7De+axcCoFSK9fXsN94mphTWuXPnAMDZ2bmBvQfBunXrAEAikeTk5LDVJufs348AKBKxPJevrMTu3READx1is1ntMLEH6YgRIwDghx9+YKW1hIQEgUDA5/N//vlnVho0Hv/+NwJg166oo5NjG/y8aVNj377o7f1od8O4mFhYu3btAoAXXnjB8KaKiorItmdoaKjhrRkbpRInTkSAzOnTKysrDW8vPz/fysrKRiwuunzZ8Nb0wMTCqqqq6tKlCwBcv36dvJOTk2NpaSmVSv38/IKDgyMjI+Pj47Ozs9t2YmlsbBw7diwAvPTSS+01/KuiIn76dAAICAhQqVQGNkbmr2+++SYrpumB6aN05s+fDwDBwcHkv6dOnWr1hEAkEvXv3/+VV14JCgrasmXL5aZ/iMTtvXfv3n/99ZcpPgQ75OTkODo6AsCHH35oSDvp6el8Pl8sFusaPcAiphdWRkYGANjZ2VVXV5N3ysrK0tLSYmJiwsLC5HK5n5+fVCrl85tkXPrkk0/ULRD3UZFIlJKSYqIPwRrx8fFCoZDH4+nhWq3mxRdfBFNHlJheWIg4ZswYAPDy8lq1atWePXsSEhLy8vKaPQ7q6upu3Ljx008/hYeHL1myJOHxAurWrVvkYRoREWEK29ln27ZthpwZ/PjjjwDg6Oj48OFD1m3THrNICpKUlPTDDz9ERERovikSiXr37t0sOdaAAQM0Hfeqq6u9vLwyMzNnzJjx3XffGd1wrpDL5Xv27HF2dg4KCrJ47ICgUqkqKyvV19TU1DQ2NpLXDMNUVFSQ12fOnHnw4MH27dsXL15sZLM1MQthAUBubm5qaqpm0qKioqJWr+zRowfJjOXi4pKYmHjmzJmhQ4deuHCBnOF0DBQKxQsvvFBYWFhQUKDrvY6OjlVVVRkZGW5ublzYpiXmIqyWNDY2FhYWNstYdOvWrZqaGvU1Tk5O9fX1ly9fJlkbOhKnT5/28/NzcHD417/+Rd7h8/kkSIRgbW2tHsw0vxUVFXXq1KlJkybFxsYa2eYmmPAxrAcqlSo/Pz8hIeGrr74i+wtLliwxtVGc0NDQQNIF3L9/X6cbi4uL7e3tAeCnn37iyDZtaGfC0oTkqNEjctr8IakryOJOjw8YHh4OAC4uLiYMbzTTrMlPBRHT0tIAwMvLy9S2sElWVpabmxsZjH19fQEgOTlZy3uzs7MnTZqUmJi4ePFiDw+P7Ozsz40TkNMqplK0gWRlZQFAjx49TG0Iy9TW1lpYWAgEgvLy8oSEBAAYMWKElvd++umnADB06FCFQpGcnMzj8aysrEx1GN9ehUUcRKdMmWJqQ9jH29sbAOLi4ojI+Hx+eXm5NjfW19eTRcy2bdvw8anOa6+9xrG9rdNeH4WXLl0CgOeff97UhrAPeQKePXvWyspq1KhRDMOkpKRoc6OFhcWXX34JAB999NG9e/e2bt1qZ2d39OjRn3/+mVuLW6N9C6uDTbAIamE1e60Nr7zyir+/f2Vl5apVq5ydnUkI59KlS+vr6zmz9wmYZJw0kIaGBvKMqKh4Slqb9khVVZVQKBQKhVVVVSScycvLS/vbs7OzLS0teTxeUlKSQqEYOnQoAKxfv547g1vFMGGVl5sgqBfx4sWLADB48GBjdmpMRo0aBQDx8fFqkenkpLV27Vp4PIs/e/YsmcWzHlvQNoY9Cnftgvfegx07wNUVEhMNHj21pQNPsAjqJ6Ctre2IESOUSiXJVKglK1eu7Nev37Vr1yIjI318fKZPn15XV6cZvmsEDBNWdvajDCoeHnD7NisGaUMnEVZSUhIAkKx02k+zAMDKyuqLL74AgNWrVxcXF4eHh3fp0uXw4cO//PILN/a2hkHjnfGDehERkRyvpqenG61HI1NWVsbn8y0sLOrq6siRn6+vr66NvPrqqwAwd+5cfBzF2b9//3pjhesYdghdXg4ffAC2tiASwfvvw7ffgocHvPwyO5J/Ag8fPnRwcBCLxZWVlR24JNPw4cMzMjKSkpKGDh3q6OgoEonKy8utrKy0byE7O3vIkCENDQ0pKSkymWz48OE3b97cuHEjcdklVFdXKxQKAOgHwFMqQbMGVnU1AICHR5PEWrt3g6cneHrCggWwe3db3RuqzPp6JGHy27YhAE6caLDWn8KJEycAwNvbm+uOTAtxtv70008R0cPDAwASExN1bWTt2rULFy4kGStJSRhbW9tWZVBpa9tKYqOuXZsn1oqIQOIUPn9+210bVggTEYYOhT/+gPR0mDkTVqyAEyegqAh69nz6vfrSgXewNAkICODz+ePHjwcAX1/fjIyMs2fPkvmW9nzyySfq1yQJNCKSegsEdboixtYW6uqgS5e/b7a1BXv7JtPojAwAgI0boVs3OH/+KX3r/KfUjCVLEACXLUNEnDoVAXDTJkPbbJNJkyYBwMGDBzntxaz43//+BwB+fn56t6BSqUiWcp03tJpNo7UesQzeeZ89GwBg/35obHz0eu9eQ9tsE7KJ1YGXhC0h2b+HDBmidwv79u27cuVKr169li1bptudQUGwdSssXQq3b8P48TrcqN9fQBOGDUMAPHIEFYpHMd2cZQ5at26dRCIZMGAAY4roXlPx9ddfA0BgYKB+t9fW1vbp0wcA9u/fz65hbcDGWeHbbwMAREeDUAgzZz56zQFr1qxZs2ZNeXl5VlbWrVu3uOjCPDFw327Lli0FBQXDhw+fMWMGq3a1CQvivH8fRSIUCrG4GK9erXN1PTJhAuu+i2vWrAEAgUAwevRoANhttCSLZgCZHp09e1aPe+/fv0/C406dOsW6YW3A0iH0pEmMRHJnzx58/FNgK88HgRQHEIlEhw8f3rlzJwDMmDGDxfbNmbq6OrFYLBAI1AG9OvHuu+8CQEBAAOuGtQ07wkqLje1iYUFyXxOXoIksbWgxDEPmm2Kx+MiRI/i42mWvXr1Yad/8Ic5Y6rziOpGZmUnOsG+QlZ0RYUdYDQ0NJOnAb7/9VlpaSpxr/zS41AfDMMHBwURVR48eRcT//ve/pHAmAJgwMYExIad+crlcj3tJvIlJAplY88ciO8XLli1DxKlTp8Lj8pZ6wzAMieUVi8WxsbGIuGfPHpLBwd3dHQD27t3LjunmzZtvvgkAX331la43nj59GgDs7e1NkiiFNWGRmBkHB4eGhoZjx46RX7/erTEMExQUBAAWFhYkPi4qKoqoasOGDeHh4fb2kn//O5wt480ZqVQK2lUy00SpVBIXP1IAxviw6UE6bNgwADhy5IhCoSA50PRLa8EwzMKFCwHA2to6Pj4eEXfv3s3j8Xg8Xnh4OCL+9lsdn6/q149F282UBw8e8Hg8GxsbXSs5RkVFAUDfvn1NFVrIprC2bNkCAJMnT75//75MJhs4cODu3bt1rdmnVCpJXWdra2uyQv7Pf/5DVPXll1+Sa1QqtLdHAMzPZ9F8c+T48eMAMG7cuFa/W11dnZycHBYW5u/v/55GGveqqqoePXqASQ++2BRWcXGxSCTq2rVrswo5EonE29tbLpeHh4fHx8e3USRCqVS+/fbbAGBjY0MSFRGx8ni8HTt2aF756qsIYORiCyYgNDQUAFasWKF+5969e7GxsSEhId7e3upyNwDQv39/9TUkhuL555834fkEy8EUYWFhZMNJLpfPnj3b09OzVT8NZ2fnF198cfHixREREUlJSQ8ePEBEpVL51ltvEVWdOXMGETdv3kxUtXPnzmYdbdqEAKjXUqk98c9//hMAdu7cGR0dLZfLyapFjVAolMlkwcHBMTEx6hQPhYWFNjY2AJCcnGxCy9kUVlpaGskltEsjZTnDMLm5ucePH9+8efM777wzatSoVqXm5ORESkzZ2dmlpqbiY43y+fxWq0tcuIAAOHAgi+abHQzDkE0cTWxtbf38/EJDQ+Pj49WJ7BUKRVpaWnh4eGBgoJ2dnY2Nzeuvv25a41kTVlFRUa9eveBpBXMJd+/ejY+PDw8Pl8vl3t7eJJeaRCIRi8XHjh1DxOLiYgcHB4FA8KRzU4UCn3kGAdCAQtLmzh9//AEAPXr08PHxmTlz5s6dO69evapOdFheXn78+PHVq1f7+vo28yz9/PPPCwsLTWs8O8Kqq6sjR6Q+Pj76VQPIy8ubMGGCpi5/++23tueepPRQTIw+BrcLSI5CzRj5u3fvxsTEBAcHy2SyZklZpVLprFmzIiMj1fmnTQsLwmIYDA4udnR0l0qlDwyoBJSVlSUQCMRicV5enjbXnz2LCQnYLsqa6Aepk7106dLIyMhZs2b169fvSRMsQ37sHMGCsDZsQAB0c2u8fj3TwKaIX4c2D1NEjIjAt99GRFy0yMBuzRGVSjVo0KBmEyxHR8fJkydv3rw5JSWFxToxXGCosH7+GQUC5PPx2DEWrNFy0GIYrKjAiAicPh1zczugsFQq1Zw5c4iSunfvHhgYGB4enpaWZnhhAaNhkLAyM9HODgFwwwa27HnioFVVhcnJGBaG/v7o6IgzZmBEBJ45gytWdDRhqY+zrK2tf/31V1Oboyf6C6u0FF1dEQCnTWOzCpB60MrNzb158+b+/Yfkchw6FAWCJoFJY8ZgRAReu4YrV6K+LrvmiPro3crK6vTp06Y2R3/0F9bLLyMAenqyOX2uqqpKTk4mroJkCc3j8eztywBQKER3d5TLMToaybqHCKugAB0cEBGzslgzw4SEhIQAgFgs5q6osXHQX1jnzqGHBxrsc/U3c+bMIY5Wmhv0r7/+ekREXkoKtnGWqlLhggVoacldDIeRII6yajehdk3rwmo1eqzlKozdk6iQkBChUOju7i6Xy4lju5bLQ0RcsAABsHt3NoVuZMgBn0gkIi6N7R3dhMXpKqysrEzt46HrnlZjI44fjwA4ciTW1HBiHqeQ9MYCgeDAgQOmtoUdniisqVNx/nwcNqzJm8Zchem0p4WIpaXo4oIAGBhokpKi+kO8+AUCgSEVv8wN3UYsY67CWh20srKytmzZcvjw4fT09Ja5hDMzsUsXBMCwMGNYyAok2T+fz9+3b5+pbWETrYR15Ah+8AGuXNlkFWYEWg5a33zzjebsXl2LVS6Xh4WFxcTEbN2axudX+/re4Lrgx19//XXnzp0DBw6UlZXp3UhUVBTxYex4YZLargpv3TJBLfSWg9b58+eXLl06adKkIUOGEK+jlvB4PPJk4W4WnJ+f379//5EjR5KOZDJZaGhoWlqaTo51JOKoVW+zDoBWwmpowNBQNEmpZTJoTZkyJTMzs6X7drNarP7+/jKZTO1D8uyzz3IRoHLnzh3iOiaVSn19fTXdOPv06TN//vzY2Niap60gvvnmG6Kq7du3s26hOaCVsEJC8KOP8MoVro1phZs3bz777LPqWoQSiUQmkwUGBoaEhDypDrlSqbx58yZJJ6m3G08b9hC3s1GjRhF3/pqamtjYWLlc/uyzz2o+o/38/MLCwjIzWzmY/+GHH8iOXVg7mgzqSDvI815bW/vyyy+7urpqjg2aiEQiFxcXPz+/d999d8OGDQcPHrx48eLVq1eJAhYvXsyWJenp6d26dQOAcePGqfNj5+fnNzY2ktfXr18PCwvz8/MTCv/OaCeVSuVyeWxsLJH4oUOHyHeNn3vdmLQDYakhxQoTExO//vrrtWvXzpo1a+zYsT179iSTqpZYWVmRby1duvSpz6ancvnyZQcHBwCYOHFircYxlpeXl42Njb+/f2RkpNpvs6SkJDo6evr06aR0IKFLly7e3t5krCI5IDsw7UlYT6KhoSE7Ozs+Pj4yMjIkJCQwMFAmk5H4JwAgv1pHR8eQkJA2AoTaJikpifhPT548WTPxcH19PYkLJfD5/FGjRn388ceXL18mLi5KpTItLS00NFQmk5EFoL29/cKFC9n55GZMRxDWkygvL79y5UpUVBQ5IAIAGxubJUuW6Fqj4ZdffiELghkzZrQaOJqbmxsZGRkYGKgZJ+Lo6BgYGBgdHa3eb8vLyyNpajtDnsuOLCxNkpOT/f39yZORz+f7+/tfunRJmxtjY2MtLS0BQC6XP9XPrqamJi4ubuHChWTZqJ4CfvbZZ+SC9evXgy7HCe2XziIswrVr1+RyubpGt7e3d9t+BAcOHCCp5BctWqRr8Gd2dnZ4eLifn59YLP72cWTtuXPnAGDIkCH6f4Z2QucSFuHevXuhoaHqsu8jRoyIjo5WttimU6chCQkJMaS7srIy9dJB7xLi7Y7OKCxCRUVFeHh4z8cp6aVSaXh4uHq5t3PnTvLcZH35RlK3//jjj+w2a250XmER6uvro6OjyW4qADg5OYWGhpKybDwe74svvmC9R5KOgSQS68B0dmERlErlwYMHydkfAJCcnxwldiP50EaOHMlF4+YDFVYT4uPjBw4cKBKJpk6dylEXmnXqOerCHGivNaE5ws/Pb9OmTQqForS0lLxz8+bNy5cvs9iFlZWVp6enSqXSsoR4O4UKqzk+Pj58Pv/ChQv19fXHjx93d3dnvTapriXE2yNUWM2RSCSkzN+lS5fGjBnD5/MvXrzIbhV4KqxOivoXrykyFtsfO3asUChMS0urJsUmOyJUWK2gOaKQEoGkPDNb6FdCvH1BhdUK48aN4/F4qampCoWCiCw5OZndLjr805AKqxWcnJzc3NxqamrS09OJyFJSUhobG1nsQrNOfYeECqt11L/4bt26ubm51dbWpqenG95sbGwswzDweO3J+rLAfKDCap2W0yzDH1sffvhhQEAASSYjkUhcXFxYXxaYD1RYrUPEdO7cOZVK5ePjA4YJCxGXL1++YcMGgUDwj3/8AwDi4uLy8/MnTJjg6enJls3mham3/s0XkvMzPT39zz//BAA7O7uWrjXaoFlt6vDhw2iYm1d7gQrribzzzjsAQBwcSKWkK7pHwCmVOGeOcvTo6dbW1idOnEDE/fv3kygdA928zBwqrCeyd+9eAJgyZQo2FZn2NDTglCkIgI6ODcnJ6Yi4a9cu4jz4ySefcGK02UCF9UTu3LkDAI6OjgzDpKennz59WqcYsvp6nDwZAdDeHs+fR0Tctu1bAODxeNu2bePKaLOBCqstevfuDQD6peR/6y0EQCcn/P13RMSwMLSxqR4+fJweJS3bI1RYbUEyR2zdulWPe+/cwZEj8do1ZBh87z0kaVS//94UCTBMARVWW7z22mvdunXj8/n65ZNBRIbBJUsQAMViPHyYIzPNESqsJ7Jq1SoAUNc2J/Tt2zcoKOj48eO1WiSLVirxnXcQAK2tsd0mbNcTKqxWYBhm2bJlACAUCvft21ddXU3yyahDegDA1zfPzw/DwvDWrSe2M2MGAuAzz2BiohGtNw+osJqjVCrnzZtH9jObBWmpVKqLFy+GhoY+//xoOztGXc1gyBBcsQITE7FZ/P2vv6KzM6amGtV+M4EKqwkKBc6Y8ajK68mTJ9u48t493LsXp017lPWUfLm7N09aXlVlFLvNj7/TOFEaG+HNN6GkZO0zz8QeO3aURJY+ie7dYc4cmDMHVCo4fx7i4uDUKRgxAgCgvh7y8h5d1lo12U4BDxFNbYNZUFsLU6fCiRPQtSucOlU2YkRXPRppbIS9e2HgQPjlF6ipgR07WDez3UBHLACAmhqYPBkSEsDJCU6eBA8PfVQFACTloKMj8PlQUsKmhe0OKix4+BAmToTz56FHD4iPh8GDWWgzKOjRY7HT0tkfhYgwdiykpoJUCqdOQdPquBT96eyOfjwefPopeHhAUhJVFZt0ZGHt3g1paQAACxY0eXP2bACAxYsfvfPSS5CeDhq5tCks0JGF9SQ0twMI/M74Y+CWDj5537gRunWD8+ebvLlwIUREmMigTkMHF9aqVeDp2eRRCHQ7wCh0cGFpcvQopKSAUAhjx9LtAM7pXNsNt2/D9evw+uumtqMT0IlmrY2NcOAAvPaaqe3oHHQiYa1dCwwDGRmmtqNz0LkehRSj0YlGLIoxocKicAIVFoUTqLAonECFReEEKiwKJ1BhUTiBCovCCVRYFE6gwqJwAhUWhROosCicQIVF4QQqLAonUGFROIEKi8IJVFgUTqDConACFRaFE6iwKJxAhUXhBCosCidQYVE4gQqLwglUWBROoMKicAIVFoUTqLAonECFReEEKq2RXYUAAAAbSURBVCwKJ1BhUTiBCovCCVRYFE6gwqJwwv8DCsoYSwrzeegAAAAASUVORK5CYII=" alt="Mol"/>

>  <Smiles>  (20) 
COc1c(O)cc2cc1OCCc1ccc(Cl)cc1-c1c(C(N)=O)cc(n1C)-c1cc-2cnc1N

>  <Name>  (20) 
F_0::TGFR1_HUMAN_2WOT-AA_alignment_L1F027::JAK2_HUMAN_4D1S-AA_alignment_L1F002::

>  <MW>  (20) 
490.1

>  <score_inter>  (20) 
-18.9519

>  <best_rmsd>  (20) 
1.51

>  <Lfrag>  (20) 
{72480, 40268, 60439}

>  <SA_score>  (20) 
4.664

>  <QED>  (20) 
0.38

>  <LogP>  (20) 
4.4

>  <clogp>  (20) 
4.4

>  <NAR>  (20) 
4

>  <NCA>  (20) 
0

>  <nrot>  (20) 
2

>  <TPSA>  (20) 
125.6

>  <HBA>  (20) 
7

>  <HBD>  (20) 
3

>  <NRB>  (20) 
2

>  <NHA>  (20) 
35

>  <RoF>  (20) 
0

>  <Frag>  (20) 
0

>  <Lead>  (20) 
0

>  <Drug>  (20) 
1

>  <PKI>  (20) 
1

>  <PAINSA>  (20) 
0

>  <PAINSB>  (20) 
0

>  <PAINSC>  (20) 
0

$$$$

     RDKit          3D

 35 39  0  0  0  0  0  0  0  0999 V2000
    5.7640    9.9700    2.9170 C   0  0  0  0  0  0  0  0  0  0  0  0
    4.3800    9.7690    2.7420 C   0  0  0  0  0  0  0  0  0  0  0  0
    3.5580    9.4780    3.8140 N   0  0  0  0  0  0  0  0  0  0  0  0
    4.1070    9.3790    5.0830 C   0  0  0  0  0  0  0  0  0  0  0  0
    5.4800    9.5620    5.3720 C   0  0  0  0  0  0  0  0  0  0  0  0
    6.2620    9.8590    4.2420 C   0  0  0  0  0  0  0  0  0  0  0  0
    3.8180    9.8590    1.4490 N   0  0  0  0  0  0  0  0  0  0  0  0
    6.3347    9.8593   10.5839 C   0  0  0  0  0  0  0  0  0  0  0  0
    7.5378    9.3942    9.9602 O   0  0  0  0  0  0  0  0  0  0  0  0
    7.5014    9.1275    8.6225 C   0  0  0  0  0  0  0  0  0  0  0  0
    6.3646    9.2805    7.8209 C   0  0  0  0  0  0  0  0  0  0  0  0
    6.4046    8.9857    6.4613 C   0  0  0  0  0  0  0  0  0  0  0  0
    7.6015    8.5298    5.9071 C   0  0  0  0  0  0  0  0  0  0  0  0
    8.7460    8.3695    6.6911 C   0  0  0  0  0  0  0  0  0  0  0  0
    9.9292    7.9295    6.1574 O   0  0  0  0  0  0  0  0  0  0  0  0
    9.9633    7.6219    4.7585 C   0  0  0  0  0  0  0  0  0  0  0  0
    8.7038    8.6783    8.0563 C   0  0  0  0  0  0  0  0  0  0  0  0
    9.8260    8.5063    8.8364 O   0  0  0  0  0  0  0  0  0  0  0  0
    7.5368    9.5975    2.3386 C   0  0  0  0  0  0  0  0  0  0  0  0
    8.7175    9.7095    3.0402 N   0  0  0  0  0  0  0  0  0  0  0  0
    8.7898   10.1133    4.4185 C   0  0  0  0  0  0  0  0  0  0  0  0
    7.9017    9.2913    1.0665 C   0  0  0  0  0  0  0  0  0  0  0  0
    9.3028    9.2676    1.0216 C   0  0  0  0  0  0  0  0  0  0  0  0
   10.0476    9.0385   -0.1132 C   0  0  0  0  0  0  0  0  0  0  0  0
    9.6629    9.4147   -1.2311 O   0  0  0  0  0  0  0  0  0  0  0  0
   11.2502    8.3683    0.0663 N   0  0  0  0  0  0  0  0  0  0  0  0
    9.7986    9.5351    2.2234 C   0  0  0  0  0  0  0  0  0  0  0  0
   11.1301    9.6722    2.6782 C   0  0  0  0  0  0  0  0  0  0  0  0
   11.9757   10.6992    2.2148 C   0  0  0  0  0  0  0  0  0  0  0  0
   13.2868   10.8559    2.7626 C   0  0  0  0  0  0  0  0  0  0  0  0
   14.1822   12.1224    2.0466 Cl  0  0  0  0  0  0  0  0  0  0  0  0
   13.8448   10.0349    3.7821 C   0  0  0  0  0  0  0  0  0  0  0  0
   13.0069    8.9990    4.2534 C   0  0  0  0  0  0  0  0  0  0  0  0
   11.6846    8.8438    3.7409 C   0  0  0  0  0  0  0  0  0  0  0  0
   10.9190    7.7581    4.3091 C   0  0  0  0  0  0  0  0  0  0  0  0
  1  2  2  0
  1  6  1  0
  2  3  1  0
  2  7  1  0
  3  4  2  0
  4  5  1  0
  5  6  2  0
  8  9  1  0
  9 10  1  0
 10 11  1  0
 10 17  2  0
 11 12  2  0
 12 13  1  0
 13 14  2  0
 14 15  1  0
 14 17  1  0
 15 16  1  0
 17 18  1  0
 19 20  1  0
 19 22  2  0
 20 21  1  0
 20 27  1  0
 22 23  1  0
 23 24  1  0
 23 27  2  0
 24 25  2  0
 24 26  1  0
 27 28  1  0
 28 29  2  0
 28 34  1  0
 29 30  1  0
 30 31  1  0
 30 32  2  0
 32 33  1  0
 33 34  2  0
 34 35  1  0
 12  5  1  0
 19  1  1  0
 16 35  1  0
M  END
>  <2D_mol>  (21) 
<img data-content="rdkit/molecule" src="data:image/png;base64,iVBORw0KGgoAAAANSUhEUgAAAMgAAADICAIAAAAiOjnJAAAABmJLR0QA/wD/AP+gvaeTAAAgAElEQVR4nO2deVxU1fvHnzvMMOyCiAgoIJIIgsaSJi6gXyxR0NKQfihqaloufN2X+hqapWSWpCVq+i0yXxqWGuSWkflFXEEEcSQUkT0Wh32AgbnP74+jRIo4zNw7w3Ler169cGbuc57RD+fce86zMIgIFArXCLTtAKVrQoVF4QUqLAovUGFReIEKi8ILVFgUXqDCovACFRaFF6iwKLxAhUXhBSosCi9QYVF4gQqLwgtUWBReoMKi8AIVFoUXqLAovECFReEFKiwKL1BhUXiBCovCC1RYFF6gwqLwAhUWhReosCi8QIVF4QUqLAovUGFReIEKi8ILVFgUXqDCovACFRaFF6iwKLxAhUXhBSosCi9QYVF4gQqLwgtC7Q5fVlaWlpbWo0cPfX19PT09U1NTsVhsaGioXa8o6qNNYR0+fPjixYu7d+9++i1jY2OxWGxiYmJgYCAWi83MzHR1dQ0NDcnrlpaW4eHhmneYojyMtuq8l5SUODs7S6XSIUOGiESi2trahoaGioqK+vr6urq6tq81MzNzcnI6ceKEpaWlZryltBetzVjLli2TSqUTJkw4ffr00+9WVVU1NDRUV1c/IbjKysqGhoZ9+/ZduXIlIiJix44dmvecohSoDYiYDAwMsrKyVLj81q1bAoFAV1f3/v37nPtG4QQtPBXKZLLFixcDwObNmx0cHGJjY+vr69tlwdXVNTg4WC6Xb9myhR8fOzkVFTBvHixZAqtXAwDs2QNJSQAA77yjMRe0cI+1cuXKzz//fOjQoUlJSVeuXPHx8Rk8ePCNGzeEwuevy2lpaVu2bNm9e/fDhw8HDx7Msmx6evqgQYP48FMmk+Xm5hYWFubn5+fn5xcWFubm5hYUFFRWVr700ksuLi4hISEDBgzgY2h12bIFJk8GV1fYuxecnCAjA7y8wMsL3nkH9uzRkA8aniFv3rwpFAqFQmFSUlJDQ4OLiwsAhIeHK3n5hAkTAGDNmjWI+PbbbwPAm2++qY4/MpksKyvr3Llz0dHRERERYWFhQUFBnp6eVlZWDMM892/PxcUlIiKiqKhIHR+4Z+5cZFlExMuXcc8ejIrCqVNx4UIcMkRjLmhUWI2NjZ6engCwevVqRCRbBgMHDqyrq1PSQlJSEsMw+vr6+fn5BQUF+vr6DMPcuHFDBWd++umnsLCwNkSjp6c3YMCA0aNHz5gxY/Xq1V988cVPP/105cqV3Nzc06dPh4aGGhsbk08KhUJ/f/+zP/yA1dUqeMI9H32Et28jIu7bh7//jlFReP06IuLChRpzQaPC2rZtGwDY2dlVV1dnZGTo6ekxDBMfH98uI1OnTgWAJUuWIOLy5csBICAgoF0WHjx4EBAQQARhaGjo4uIyfvz42bNnb9iwISoqKi4u7ubNmyUlJc+1U1dXFxsbGxQUpKurCwC7x4xBPT0MCMCYGGxoaJdLHCOV4ty5GBaGK1ciYhcX1oMHD4yMjAAgLi6OZdmxY8cCwML2f9WMjAyhUCgSibKyskpLS8m0kZiYqMy1jY2NkZGR5BJTU9PIyMimpqb2f5UnKSsri4qKKp04ERkGARAAe/XCRYvw4sVHS5ImUSjQzw8//RTr6zU9dAs0J6xJkyYBwMyZMxFxz549ANCnTx+pVKqCqVmzZgHAnDlzEHHDhg0AMHr06OdelZyc7OXlRRavgICAvLw8FYZ+Dg8e4Nat6Or6SF4AOGTIo/lj8WJctYr7EZ/m558RAO3tkYvfGZXRkLAOHjwIAD179iwuLi4qKjIzMwOAo0ePqmYtOztbV1dXR0fn9u3bFRUV5ubmAPDrr78+6/MVFRVhYWE6OjoA4ODgcPr0aVW/h9Kkp2N4OA4YgHPm4Mcf461biIh79uD587wP7euLABgZyftAbaIJYZWVlfXu3RsAvv32W0R84403AGDixInq2Fy0aBEAvPHGG4gYEREBAF5eXmxr605sbGzfvn0BQCQShYWF1dTUqDNu+1AosKLiyWc0XklLQ4ZBY2OsqOB3oOehlLAqmyrnPZi3KHfR8rzlu0p2ZTdkt2uM2bNnA4Cvry/LsidPngQAY2Pj3NxcVfx9TGFhoYGBAcMwV69elclkNjY2AHDs2LGWn8nKyiLbEwAwatSo9PR0dUZUnSee0Xhl1iwEwBUr+B1FCZQS1paiLamyVESUs/JdJbt+q/ot4q+IXSW79pXui5HGxFbEnqs6d632Wlp2WlZWVnFxcXl5efO158+fJxsEd+/eraqq6tevHwDs3LlTfddXr14NABMmTEDEXbt2AcDgwYPJzbhcLo+MjCThN2ZmZpGRkQqFQv0RVaTlM1pKCo4YgQUFvAxUXIx6eqijgyodlHGLUsKa+2Aui49WmV0luyKLIyEZnv7Pa4nXE/tAZmZmJiYmALB161ZEzMrK8vDwGD58OCf/zFKp1NTUFADOnz8vl8sdHBwA4LvvvktISBg8eDDxISgoqLi4WP2xOMPPDwHQyQkLCzm3rQgPRwCcNo1zyyqglLA+Lvo4TZaGj2es2IrYtflrF+cunp8zP+h+UMC9AL9MP687XgErAxwcHCwsLIiYCEZGRgzDNG8HNDY2crhPvWnTJl1dXTL/ffPNN83DAYCTk9PvfK87KlBejl5eCIADB3I7b8lkMmdb28NjxjQot/PCN0oJq6KpYu6DuYtzF6/KX6X8PZZMJpNKpeS8efz48Wq5+Qyqqqqysx8509TUZG5ubmFhIRKJ1q5dW6/VXZy2KC9HT0/O5619+/aRJxiuDKoJ70+F5eXlZHOB7/mD7GiYmZmlpKTwOhAHSKWca2vIkCEAcPjwYU6sqY8mths2b94MAMOGDWt1O4ATmnc0oqOjeRqCY0pK0M0NdXWjpk5V5viobc6cOQMANjY2crmcE+/URxPCqqmpITHEcXFxPA1B9uLJjgZPQ3BPcfFXU6cCgJubW2lpqTqWXn31VQDYtm0bV66pj4Z23kkMsZubGx+P/S13NDg3zislJSWurq4AMGTIEJW1lZ6ezjCMgYHBw4cPuXVPHTQkrPr6erKDxflNgEwmc3R0BICIiAhuLWuG4uJisjkydOjQsrKytj9cV1d39+7dCxcuHDx4MCIiYunSpa+99pq1tTUAzJ07VzMOK4nmIki//vrrBQsWvPDCCxKJRJlgUSVZt27dJ5984ubmlpycLBKJuDKrSUpKSsaOHSuRSF588cXffvvNwMCgqKiosLCwqKjo/v37LX8oLi5mWfZpC3p6eiNGjIiPj1cmOFEzaE5YCoXC1dU1IyPj66+/nj9/Pic209LSvLy8FArFxYsXR4wYwYlNrVBUVOTr65uZmSkWixsaGp71MV1dXSsrq759+/bt29fa2trW1tbGxkYkEs2bN08qle7YsWPZsmWadLsNNBrzfvjw4ZCQEBsbm7t37+rr66tpjWXZUaNGXb58edmyZV0gD6ywsDAgIICEbvfr18/Kysra2pr838HBgfxgZ2dHYjSe4OTJk4GBgUKhMCEhYfjw4Zp3vhU0ue6yLPviiy8CQCQXQR1ETLa2tlVVVepb6wj85z//AYAFCxa06yryPLRkyRIAcHR0rKys5Me79qHpZIrY2FgAsLCwaKmGzMzM1NTUpw+w2yAnJ4cEgv7888+8OatpJBIJAJiZmTUoHdl89epVNzc3iURSX1/v7u4OAMHBwbw6qSRaSFglN0MfffRR8ys+Pj5PzKPkANve3t7JycnT03PMmDHjx49vufs3efLkjvOXqD45OTnJycmI6ObmBgAnT55U8kISkjR06NC6urrMzEzyy/bdd9/x6axSaEFYFy5cAIAePXo077uEhoa6ubk9fYDdEh0dnebNzyNHjhALBTzFn2iWs2fPMgzj7e2NiB999BEAhIaGKnltdXW1k5MTACxduhQRDxw4AACGhoYZGRk8eqwE2kmx9/PzA4D169c/6wO1tbVSqfT+/ft37txJSko6f/78uXPnyFsVFRVk5+brr7/WlL/8UltbS4IysrOzs7KyGIYxNjaWyWRKXp6cnCwWiwHg+PHjiDhjxgwAGDJkiPJJdXygnWoz165de/nll0UiUWBgoLm5eXOtIrFYbGBgYGJioqur22oNI6FQ+Pbbb+/fv3/MmDF//PFHx9m2UZOQkJDDhw9HRESsXbt2+PDh165d+/HHH6dNm6bk5Tt27FixYgU5gDc3N/f09MzMzNTyw7K2FL1x48Zx48a111sdHR09PT2xWKz1qZ5bTpw4AQDu7u6I+Nlnn8HjcH4lYVmW3HSOHj26qanp+vXrurq6DMNo8clGa/WxACAxMTEnJ6empqampqahoaGysrJlraKampqnaxixLCsSiWbMmEHC+roMcrncyspKKpXevn3b1NTU1tZWJBIVFxc/647zaUpLS1988cXCwsLw8PCNGzd++umna9as6dWrV2pqKrlz0DTaUrRqLFiwAAC+/PJLbTvCPXPnzoXHZSzIY/LBgwfbZeGPP/7Q0dERCATx8fEsy5Jsbx8fH1WScsvL1cyF7GTCmjhxIgDExsZq2xHuOXv2LAA4OTkhIimfOWnSpPYaef/99wHAxsamtLS0pKTEysoKADZv3vzMC6qq8PZtPHsWv/kGN23ChQsxIAC3b1c/F1KbS6EKuLm5paen37x5c+jQodr2hWMUCoWNjU1xcXFKSgo5CgSAoqIiko6rJE1NTb6+vomJiRMnTvzll18uXLjg5+fHMMz+/fvNzc2bizEVFhYWFBQ49OgRd/lyK1aCgsDYGPbvB4aBK1cgNRUWLmz391FBjFqE3HOolpjf8SH5AWvXrsXHBZv27dvXXiM5OTlmZmY+Pj7kbGfVqlUCQevl9Rzt7FBfH52ccOxYDA3F9etx1y78+WeUSNTPhexMM1ZFRYWZmZmRkVF1dbW2feGFhISEMWPG2NraPnjwIDo6+q233ho3blx8fHx77UgkEicnJ3JcTaKVzMzMXn75ZWtr65aREdbW1j179mzdRHk5rFoFRkYgEsHrr4NcDmPHts8JFcSoLVJTUwFg8ODB2naEL1iWtbOzA4BLly5VVlbq6+sLBAI1TxdIksWhQ4dUvD4hAYVCtLTEv/5q13WdqTNFbm4uANja2mrbEb5gGCYoKEhPT08ikZiYmEyYMIFl2R9//FFlg+fOnUtLS7O2tib1MlTB2xt8faG4GGbNgtZiDJ+JikLWBl999RWoVFKrE1FSUtIc90KOREeMGKGyNX9/f3ichq46f/2FlpYIgO1J1uhMM1ZeXh4AkNj5rkrLY/gJEyY4Ojra29urZiozM/Ps2bMGBgakWKvqWFrCN98Aw8B770GrT5Gt0ZmE1eWXwieQSqX37t1LTExU7fLPP/+cZdnZs2e3a8Oidfz9YdkyaGqCmTOhslKZK6iwOi7qzNBSqfT7779nGGbp0qXceBMRAZ6e9QLBZ++9p8zHVcqWqaiAlStBXx/09eHTT1WxoBLdTVjqfN89e/bU1tZOmjTJ2dmZG290deuOHBnk7Z27e7eZpyc5gGoLVe7mNFz7EBERm5qahEKhQCBQPmy3s/Pxxx/D4/3SdiGXy0kRw99++41bl8jzhKGhoUQiafuTKi2FWVlAClANHQp//qmKhfZTUFDQ1NRkZWVFal93B1ReCn/44Yf8/HxXV1cVApPaJjg4eNasWbW1tdOnT2+7SZtKwnJwgDt3AABu3YKBA1XysN10t3UQ1PjKO3fuBIAVK1bwEQi5e/fuQYMGpaenk4qKz0SVCbFl7UOWxdhY/OADVey0h0OHDkEXyp5QBlLW4ebNm+26iqQU9O7dm7/Q5LS0ND09PXgcDN0qamyQKhRYXY1FRainhwIBPm/RVZN///vf5LeQ11E6FKqduL/22msAsHHjRp68IkRGRtrZ2bXRt0FVYSUkoLMzLl6MiLhoEQKg0oklKiCRSAwNDQ0MDKZMmcLfKB2K8vJyADAyMnrWB+Ry+alTp956662wsLDmF+/fv6+joyMWi/nuG8WybNuZsaoKSyJBgQDFYiwowNxc1NVFHR3MzFTRWpuUlZWRejIAYGJiot3kE43xrBP3Zj01Byb06NGj+UmZtJ3qCJVn1FgK33gDAR61AZo7FwHw7be5cqsZuVxOuu54eHiQ9Pw21vWuRFxcHAD4+/uTPzY1NSUkJISFhZHChQQXF5fw8PDmJ3+JREK6FbX3towP1BDWzZvIMGhoiCUleO8eCoUoEuGDB9z5hvi4KaG1tXVeXh5pHtZN7t/JifuCBQueq6e8vLzIyMiRI0cyDOPh4TF9+nTtek5QL7ohMBAB8L33EBFnzEAAdulSTtwikM68+vr6165dUygUgYGBpHRddQdpC8gn69atA4CWJ9Curq6bNm1qqacdO3Z4e3s37ykYGBgsWrRIu243o56wrl5FADQxQakUb9++4uvrbmNTyFEZ4GPHjgkEAoFAQNa+NWvWAACp2KZ62FrnISQkBACmTZtG5qfbJFC4xfzUHHCsp6cXEBAQHR3doaruqB2PNX48a2qa+sUXiEgyd1dx0Tztxo0bpGHJJ598go+bA4hEIlKsZ/LkyeoP0cEZNWoUtKhhnp+f3yn01Iy6wiq8dMnG2Lhnz55VVVUpKSkMwxgaGqpZX7qwsJCcY8yePRsRExISSG2CqKiov/76a9y4rf37Z3fRdIq/IRvuycnJe/fu7UR6aoaDCNIxY8Y0Ty0kSfL9999X2ZpMJhs2bBgAjBo1qr6+/v79+xYWFgCwkjx+Io4fjwC4f7/6jndcmpqaSCpEs5709fWnTZt25MgRjbbFUwMOhEUyLXv37l1bW3vlyhWy26RahhbLsm+++SYA9O/fnwTpkorC/v7+zem8+/cjAPLTQqWjsG/fvj59+jAM01nmp6fhJubd29sbHheAJCWKPvzwQxXsrF+/nugyPT29sbGRmHJxcalo0daxvBzFYtTRaW/aSKfh4sWLJIJj3bp1nff5lxthkQKQVlZWdXV1pNXlSy+91F4j0dHR5LmPNOElPVT79OmTk5PzxCcnT0YA3LWLE987FoWFhSQHunnp76RwlrDq5eWVnJw8Z84cY2Nj0paSlHtsCSkD/MSLvXv3FgqFiYmJ//rXvxoaGr766qtFixZFRkYuX75cT0/v/PnzL7/88hNjHT4MISEwciRcvMiJ7x2F+vp6Hx+fa9eu+fn5nT59msNq+FqAK4UePXp04MCBIpFIKBSamZkpHwnEMIy5uTnpEEbOU//3v//p6OgwDPOsNha1tWhoiAyDj1vKdRHeeustALC3t1eztU5HgLMZq7Gx0dvbOykp6d133yXFUurq6sr/CWm48MSLpaWlTU1NvXv3Li8vl0gkjo6Ocrl84cKF9vb24eHhzxpu82bo1QtmzAClC0h1dD777LNVq1YZGRldunSJlLjt3HCl0A8++AAA+vfv397nF5ZlS0tLSaouafDc/HobV0VF4axZiPgocqezc+7cOaFQyDBMTEyMtn3hBm6EdePGDZFIJBAI/vjjD9UslJaW9urVCwCU/JuNisLp0zE7uysIKzs7m3x3UnWta8CBsOrr68nUrWZ4J2k+26dPnzZ6CNTUYEwM7tiBUVF4/jyuWdPphVVdXU1CkKdMmcJHzz1twYGwtmzJ6917iJOTk/IVpFuFZVlfX18AWLJkyRNvlZdjTAyGhqKREQKggQFGRuKtW7huHQYFqTOmlmFZNigoCAAGDRrUcq+uC6CusC5dQh0dtLBQXL16R31v0tPTyZJ66dIlRCwuLv7vfytefRVFIgRAABQI0Nsbt29/JKzcXDQ3R5bFTz5B5VqldCzI04mZmVmna+H5XNQSVm0tDhz4d0QWJ5A4pL59+06aNEkoFI4ZsxMAdXRw5EiMjMT8/FYu2bABAXDYMOxcv/MnTpwgcUHKNzjpRKglrKVLEQBdXJCTMPR79+5t27btpZdean5iFYvF8+atP3AA2+48mpeHAwYgAHp6oiajHoqLi1XecLpz5w5Jwtm+fTu3XnUQVBdWQgIKBCgU4vXrHPiRk5PTUk8AoKure4sk8itBbu4jbY0YgRpoq6ZQKObPn086nFtZWQUEBKxduzY6Ojo9PV2ZbudSqZSkh8yYMYN3X7WEisKqqXn0D7lpE2eu+Pj4hISE/PTTTySDGwAmTpyo/OW5uejg8EhbfIcCrFy5EgBIF5Yn9gUtLCxeffXVdevWxcTE3L1792mdNTU1kXpo7u7utbW1/DqqPVQUVnw8Ghigpye26PTGJUVFRaamptDOnJzsbLSzQwAMCSniLy5g7969ACASiUjJjYKCgtjY2PDw8ICAAEtLyyd0ZmxsPHLkyLCwsL179yYkJNTX169YsQIALC0tc3NzefKwI6D6kU5mJrAsDBqk2tXPZ/fu3YsXL+7Xr9/t27ebJ4YTJ06sXr26R48eQqHQ2NiYNHUivZxICyeW7fHzz3U5OZF2dlanTp0aMGAAt16dOnWKbDh9++23ZCmUyWRisbi5o25ubu6NGzdSUlJSUlJu3LhRUFDQ8nKxWCyXy0UiUXx8PAk+7rK0KreoqEd3Ti3rfWr4FEWhUJCWmcuXL29+kWyiKomrqyu381ZycjJJ3NvU4g4gPDxcV1fXxcUlNDQ0MjIyISGh5X5eeXl5QkJCZGRkaGioi4sLOXEPCAjg0KuOSfsCM+rr4cGDdl2hOgKBYO/evZ6enjt37pw5c6aHhwcABAcH+/r6VlVVyeXy2tpa0ryptrZWLpdXVVUpFIry8nKWZcnylJ6e7u/vf/r0aaIGNSkoKJgyZUpNTU1ISMiGDRuaX8/Pz5fL5RKJRCKRHDx4EABEIpGrq6u7u7uHh4e7u7u7u3vz5HTy5MmAgACSwtVleuK1Tqtyi4rCqVNx4UIcMuQfL2r+FIXcJjs7Ox8/fvzcuXOJiYlJSUkZGRlZWVllZWVtHP7cvXvXxsYGAEaPHq3+vFVZWUkKpvv6+j5d+a28vDw+Pn779u0hISHOzs5PNJrX0dFxdnYuKytDRNLXBACuXbumpksdnPYthZo/RampqXFwcBjU5q0ciQCztLR0cHAYPHiwp6enj4+Pn5/fK6+8oq+vDwAeHh5Xr15V2Qe5XD5+/HgAcHFxUaYXekNDQ3p6enR0dFhY2MiRI/X09Hr27Nn8eLhs2TLoBmVzlBLW8eO4ahWuW/f3KYomkclk27dvDwwM9PPzGzFihKen5wsvvODg4NCzZ88ePXooMyv3798fAOzs7NauXdveDposy86ZMwcArKysHqhUQKChoSGzRbkUkm9ibW3dlY6cn0bZp8I//4T0dFC6l6xGaWxsJK00ZTKZTCZraGiorq5uamqqqKhgWfbhw4epqamxsbFFRUXk88OGDQsJCQkODu7Tp89zjW/atGnjxo0GBga///778OHDOXH4hRdeuHfv3oULF0jmXNdEGfU1NGB4OKrQTrHjoFAoSHWN5qLnAoFg5MiRe/fubaPO0+HDhxmG0dHROXHiBIfOkGSkd999l0ObHQ2lhLV2LW7YgMnJfDujCerr62NjY0NDQw0MDIjCSO5eTEzME3flFy5cIIdLu7jOByK1r3r16tXY2Mit5Y5DZ+qlwy3l5eXR0dEBAQHND3GmpqahoaHnzp1jWVYikZD8Dk5KUTwNScQ9c+YMH8Y7At1XWM3k5uZu27atZcvWvn37knp506ZN4+kW+8MPPwSAOXPm8GG8I9CZGmHyjUQiiYmJOXTo0L179xwcHBQKhUQiaV4xuSUrK8vR0dHExKS4uJhUIO5qaFvZHQ6WZUnCbf/+/cnmU11d3YULFzgfyNPTE7pu5cvO1KRJMzAMs2jRIhsbm+zs7OvXrzc0NNja2o4bN664uJjbgYKDgwGANBHpelBhtYJAICABYUeOHBGLxSNGjFAoFEePHuV2lDfffFMgEMTFxdXU1HBruSNAhdU6pJrSkSNHFAoF+fmHH37gdoh+/fp5e3vLZDJSILmLQYXVOsOGDXN0dCwqKrp48eKUKVMMDQ0TExNbxk9zQhdeDamwnknzamhgYEAiqDhZDfPy8gIDA8n5UnBwsFAoPHPmjFQqVd9yx0LbTw8dl7S0NADo1auXXC4/fvw4AHh6eqpps7KykmSNz5w5ExHv379vZGQ0c+bMzlIAUnmosNqC7I+fPn26vr6exOD/+eefKluTy+WvvPIKADg7O0ul0ocPH5JwIH9/f2VyezoXdClsi+ZbeLFYTLpqqXMLv3jx0l9//bVPnz6nTp0yNDScPn16RkaGq6srOermzOkOgraV3aG5d+8ewzAmJiYymezMmTMAMGjQINVMbd6M7u7xlpZWly9fZlk2NDQUAKytrbtqrg4V1nPw8vICgGPHjjU2NpKGNqmpqe01cugQMgzq6GBsbB0ivv/++wBgbGyckpLCg8sdAroUPofm1VAoFJLWG+3dHUhIgLlzARE+/xwCA/W+/bb+2LGzQqHw6NGjpJ9Z10Tbyu7o5OXlCQQC0hmKdMVtV8OVigo0N0cAXLYMEfHsWRSJ0NCw5uDBLhswQ6DCej6jR48GgEOHDpF4h/ZeHhOD//d/qFBgejqamnJcnKfDQoX1fEjrwMDAQHWMFBairS0C4PTp2KWzKB5B47GeT2lpqbW1NcMwWVlZpHtUe6mpgTFjICUFRo+GX3+FLhl/9QRUWM8HEe3t7RsbG4uKiqysrDwfM3z48JaNT9sgNBS+/x6cnODSJXjcyrmLQ4X1fNavXx8REWFoaNjY2CiXy1u+ZW9v7++faG1t7e4OHh5gZdW6hXv3YPZs+O474LpGSceFCus5HDhwYP78+SKR6Jdffhk3btyff/6Z/JibN2/W1tZaWChKSx/t2vTpAx4e4O4O7u5QUgJXrkB0NCxZAl9+qd0voQ20eofX0Tlz5gxpaBMVFfX0u01NTRJJxqFDuHIljhuHZmaPKvACoLV1l6pErwJ0xnom6enpo0aNqqys3LBhA0mqeS7Z2WPI3O4AAAH8SURBVHDjBqSkgEgElpYwaBCcPg21td1xxurM/aX4JD8f5s37uLKycsaMGZs2bVLyqv79oX//R4UI9uyBXr1AIICSEh797LBQYbVCdTUEBEBBwaGQEPcDB/6tTujBokXg7s6ha50GuhQ+iUIBr78OcXEwaBAkJnaX3QHOoYfQTxIWBnFx0KsXxMVRVakOFdY/2LoVdu8GfX2IjQVHR21705mhS+HfHD0KwcHAMPDjj/D669r2ppNDb97/xtMTBg6Ed96hquIAOmP9g5oa4KLCMqXb3GPt2QNJSQAA77zzjxdnzwYAWLLk0StUVVzRXYT1LDRZub5b0Y3usbZuBQsLuHz5Hy+++y5ERWnJoS5NNxLW+vXg5fWPpRCgW5+68Eo3ElZLTpyAxEQQCmHUqO576sIr3fepsCNXru8CdNObd7kcDh+G117Tth9dl24qrA8+AJaF1FRt+9F16b5LIYVXuumMReEbKiwKL1BhUXiBCovCC1RYFF6gwqLwAhUWhReosCi8QIVF4QUqLAovUGFReIEKi8ILVFgUXqDCovACFRaFF6iwKLxAhUXhBSosCi9QYVF4gQqLwgtUWBReoMKi8AIVFoUXqLAovECFReEFKiwKL1BhUXiBCovCC1RYFF6gwqLwAhUWhReosCi8QIVF4QUqLAovUGFReOH/AZ0rZALZoWhrAAAAAElFTkSuQmCC" alt="Mol"/>

>  <Smiles>  (21) 
COc1cc2cc(c1O)OCCc1ccc(Cl)cc1-c1c(C(N)=O)cc(n1C)-c1cc-2cnc1N

>  <Name>  (21) 
F_0::TGFR1_HUMAN_2WOT-AA_alignment_L1F028::JAK2_HUMAN_4D1S-AA_alignment_L1F002::

>  <MW>  (21) 
490.1

>  <score_inter>  (21) 
-18.7706

>  <best_rmsd>  (21) 
1.5

>  <Lfrag>  (21) 
{72480, 40293, 60439}

>  <SA_score>  (21) 
4.61

>  <QED>  (21) 
0.38

>  <LogP>  (21) 
4.4

>  <clogp>  (21) 
4.4

>  <NAR>  (21) 
4

>  <NCA>  (21) 
0

>  <nrot>  (21) 
2

>  <TPSA>  (21) 
125.6

>  <HBA>  (21) 
7

>  <HBD>  (21) 
3

>  <NRB>  (21) 
2

>  <NHA>  (21) 
35

>  <RoF>  (21) 
0

>  <Frag>  (21) 
0

>  <Lead>  (21) 
0

>  <Drug>  (21) 
1

>  <PKI>  (21) 
1

>  <PAINSA>  (21) 
0

>  <PAINSB>  (21) 
0

>  <PAINSC>  (21) 
0

$$$$

     RDKit          3D

 36 40  0  0  0  0  0  0  0  0999 V2000
    5.7640    9.9700    2.9170 C   0  0  0  0  0  0  0  0  0  0  0  0
    4.3800    9.7690    2.7420 C   0  0  0  0  0  0  0  0  0  0  0  0
    3.5580    9.4780    3.8140 N   0  0  0  0  0  0  0  0  0  0  0  0
    4.1070    9.3790    5.0830 C   0  0  0  0  0  0  0  0  0  0  0  0
    5.4800    9.5620    5.3720 C   0  0  0  0  0  0  0  0  0  0  0  0
    6.2620    9.8590    4.2420 C   0  0  0  0  0  0  0  0  0  0  0  0
    3.8180    9.8590    1.4490 N   0  0  0  0  0  0  0  0  0  0  0  0
    6.3347    9.8593   10.5839 C   0  0  0  0  0  0  0  0  0  0  0  0
    7.5378    9.3942    9.9602 O   0  0  0  0  0  0  0  0  0  0  0  0
    7.5014    9.1275    8.6225 C   0  0  0  0  0  0  0  0  0  0  0  0
    6.3646    9.2805    7.8209 C   0  0  0  0  0  0  0  0  0  0  0  0
    6.4046    8.9857    6.4613 C   0  0  0  0  0  0  0  0  0  0  0  0
    7.6015    8.5298    5.9071 C   0  0  0  0  0  0  0  0  0  0  0  0
    8.7460    8.3695    6.6911 C   0  0  0  0  0  0  0  0  0  0  0  0
    9.9292    7.9295    6.1574 O   0  0  0  0  0  0  0  0  0  0  0  0
    9.9633    7.6219    4.7585 C   0  0  0  0  0  0  0  0  0  0  0  0
    8.7038    8.6783    8.0563 C   0  0  0  0  0  0  0  0  0  0  0  0
    9.8260    8.5063    8.8364 O   0  0  0  0  0  0  0  0  0  0  0  0
   10.8443    9.4745    8.5459 C   0  0  0  0  0  0  0  0  0  0  0  0
    7.5368    9.5975    2.3386 C   0  0  0  0  0  0  0  0  0  0  0  0
    8.7175    9.7095    3.0402 N   0  0  0  0  0  0  0  0  0  0  0  0
    8.7898   10.1133    4.4185 C   0  0  0  0  0  0  0  0  0  0  0  0
    7.9017    9.2913    1.0665 C   0  0  0  0  0  0  0  0  0  0  0  0
    9.3028    9.2676    1.0216 C   0  0  0  0  0  0  0  0  0  0  0  0
   10.0476    9.0385   -0.1132 C   0  0  0  0  0  0  0  0  0  0  0  0
    9.6629    9.4147   -1.2311 O   0  0  0  0  0  0  0  0  0  0  0  0
   11.2502    8.3683    0.0663 N   0  0  0  0  0  0  0  0  0  0  0  0
    9.7986    9.5351    2.2234 C   0  0  0  0  0  0  0  0  0  0  0  0
   11.1301    9.6722    2.6782 C   0  0  0  0  0  0  0  0  0  0  0  0
   11.9757   10.6992    2.2148 C   0  0  0  0  0  0  0  0  0  0  0  0
   13.2868   10.8559    2.7626 C   0  0  0  0  0  0  0  0  0  0  0  0
   14.1822   12.1224    2.0466 Cl  0  0  0  0  0  0  0  0  0  0  0  0
   13.8448   10.0349    3.7821 C   0  0  0  0  0  0  0  0  0  0  0  0
   13.0069    8.9990    4.2534 C   0  0  0  0  0  0  0  0  0  0  0  0
   11.6846    8.8438    3.7409 C   0  0  0  0  0  0  0  0  0  0  0  0
   10.9190    7.7581    4.3091 C   0  0  0  0  0  0  0  0  0  0  0  0
  1  2  2  0
  1  6  1  0
  2  3  1  0
  2  7  1  0
  3  4  2  0
  4  5  1  0
  5  6  2  0
  8  9  1  0
  9 10  1  0
 10 11  1  0
 10 17  2  0
 11 12  2  0
 12 13  1  0
 13 14  2  0
 14 15  1  0
 14 17  1  0
 15 16  1  0
 17 18  1  0
 18 19  1  0
 20 21  1  0
 20 23  2  0
 21 22  1  0
 21 28  1  0
 23 24  1  0
 24 25  1  0
 24 28  2  0
 25 26  2  0
 25 27  1  0
 28 29  1  0
 29 30  2  0
 29 35  1  0
 30 31  1  0
 31 32  1  0
 31 33  2  0
 33 34  1  0
 34 35  2  0
 35 36  1  0
 20  1  1  0
 12  5  1  0
 16 36  1  0
M  END
>  <2D_mol>  (22) 
<img data-content="rdkit/molecule" src="data:image/png;base64,iVBORw0KGgoAAAANSUhEUgAAAMgAAADICAIAAAAiOjnJAAAABmJLR0QA/wD/AP+gvaeTAAAgAElEQVR4nO2deVyU1ffHzywMqyyCiMrikoWWoKDZT9BcUMoIk6LFpUUNyvX7VZNM/VIpilouaeq8cslMLXILXBsUM1QUFApRKfZ9c9iZfc7vj6sTIugsz8MMcN8vX71oeO55zjCfuc9dzj2Hg4hAoTAN19gOUDonVFgUVqDCorACFRaFFaiwKKxAhUVhBSosCitQYVFYgQqLwgpUWBRWoMKisAIVFoUVqLAorECFRWEFKiwKK1BhUViBCovCClRYFFagwqKwAhUWhRWosCisQIVFYQUqLAorUGFRWIEKi8IKVFgUVqDCorACFRaFFaiwKKxAhUVhBSosCitQYVFYgQqLwgpUWBRWoMKisAIVFoUVTE5YOTk5EonE2F5QDIVvbAf+paio6Ntvv928ebNMJnNwcOjVq1fv3r379++v+aF///7u7u58vgn5TGkLjomk41YqlePGjUtMTLS3t5dIJDKZrNXLeDxer169PDw83NzcXF1d3dzcyM9Dhw7lck2u9+3KmMq3PzIyMjExsU+fPmlpaU5OTtXV1SUlJaWlpTk5OTk5OZqfCwoKioqKioqKmrfl8/l79+6dNm0aj8czlv+UFphEj5WQkDBx4kREFIlE48ePf8yVCoWipKSksLAwPz+/qKiosLCwoKAgMTGxurr6yJEjr7/+erv5THkCaGzKy8t79eoFAKtXr0bEq1evqtVqnSxs27YNAEaPHs2OgxR9MLKwVCrVxIkTAWDs2LFKpTIhIYHH402ZMkWlUmlvpL6+3t7eHgCSk5PZc5WiE0Ye8EZFRYlEImdn54MHD4rF4unTp6tUKm9vby1H4rm5ufv27bOxsZk1axYAbN++nWV/KVpjRFFfunSJz+dzudxz586p1epXX30VAMaMGaNUKrVpXltba2VlxePxcnJy8vLyeDyeubl5aWkp225TtMFowhKLxR4eHgCwYsUKRIyOjgaA7t275+fna2/k3XffBYDFixcj4muvvQYAX3zxBVseU3TBOLNCRJw6deqvv/76wgsvXLp0KTU1dfTo0QqF4sSJE8HBwdrbSU1N9fHxsbW1LSwsvHnz5rhx45ydnQsKCszNzfX2raamRq1Wk//W1tYqlcr6+nq5XN7Y2CiVSiUSSVNTk0wma2xslMvl9fX1AQEBzz333MCBA/W+Y+fEKHLeuHEjADg4OOTl5VVXV/ft2xcAPvnkEz1M+fv7A8D27dsR0dvbGwAOHDigq5ErV67MnDlTP3F4enpyudyAgIDY2Fhd57OdGJ17rBpVzeKixWYcMzueXW+z3m84vOFq5qqTheTkZH9/f4VCcfz48SlTpoSEhBw/fnzEiBGJiYkCgUAnUwBw5MiR0NDQgQMH3r179/vvv589e7aPj8+NGze0bJ6enr5y5crY2FgAcHV1LSoqsrOz43K59vb25L88Hs/W1tbMzMzGxsbc3NzKysrCwsLS0tLKysrc3Nzc3Dw5Ofn48eNkf9PLy2vRokXTpk2zsLDQ9Y10NnRVYlRpVHpTOiLK1LLN5ZsL5YWJ9YkJdQlZ0iypWvrE5tXV1f369YMHA6OtW7cCgL29fU5Oju7fCkREpVJJDJ4+fVoqlfbs2RMAEhMTn9gwLy8vLCyMLNZbW1tHRESIxWL9fKisrIyKiurduzf5kzo7Ox/66ivs2tMInXus2fmzd3vs5gAHALZUbHnD4Y338t67UH+B/NbFzMXNzM1N4DZIPcgxzpFs57m7u7u4uJAVhGnTph0+fHj48OGXL1++e/fuyJEjpVLp0aNHQ0JC9P5ubNiwISIiIjAw8OzZsytXroyKigoNDY2JiWnr+srKyq+//nrLli0ymUwgELz//vuff/45WaQ1BDJG3Lx589WrV+OHDZuQkQFTpsCSJTBypIGWDaKmBhYvBisrsLWFDz+ElBSQSEAqhcZGkMuhoQEUih/Nzf8oK6upqUHE6upqzeDy0KFDgwcP1vO+uipxTemaW5JbiChXy0mP9UnRJ6MzR/dN72t20wxuAPnnm+Tb/C5mZmZ9+/b19PQEADs7u+zsbLVa7eXlBQDz5s0z8MshFoutra05HM7t27eLi4sFAgGfz291dnnv3r2IiAhLS0sA4HK5oaGh2dnZBt79Ua4lJqrfeAN5PARAABw7Fo8fR12WfJlk7VpMT0dE3LYNV62679LD/xaMGdOqNq5evar3bXXusapV1UuKllhyLW15tj35PZuPsdSgLlOUFcgLCuWFNUU1GXsyCgsLCwsLi4qKSktLyTWOjo5vvvnmjh07ACAjI2Pt2rV79+41ZBJH+Pjjj3ft2vXxxx/v2LGDdIoRERFkCYPQ2Ni4ffv26OjompoaAAgICPj666+JstkiLw+2bYM9e6C2FgBgwABYvx7afzdz9mzYvRs4HPj9d4iPh8xMsLAAS0uwtAQLC7C2BoEgycXlL5ns0cGlp6en/oNFpr4Yj0cqlWZlZS1fvhwAnnvuOcZnT5mZmRwOx8rK6t69e8nJyQDg4ODQ0NCAiDKZTCgUuri4kPcbEBDQrjs/9fUoFOKgQQiA+/bhBx/gvHm4fHn7ObB6NWZkICJu345XrrTbbdt1uUEmk5EP+OLFi4wbnzRpEgBs3LgREUeOHAkAu3btiomJ6d+/P5HUyJEjz58/z/h9tUKlwpMncc2af59KBjxldODIETx9GmfNwoUL8dNP2+OOD2jvdazPP/8cAKZOncq45fj4+BUrVhQXFyPioUOHAEDzhPXy8oqNjWX8jjozaxaSrvriRdy/n/Xb1dWhszMCYFIS6/d6hPYWVnl5uYWFBY/HY2PUrCEjI8Pa2trFxcXDw0MoFGq5+cg6jz6VWF1QjYxEAPT3Z/EWbWOElXeywbdkyRKW7Dc1NT333HMA8MYbb8jlcpbuog9i8b9PJaUS589H1v4IWFmJtrYIgCyMOrTBCMK6efMmANjb29fX17Nhf86cOQAwcODAuro6Nuwzw40bKBAgAO7cyYr9//wHAfDVV1kxrgXG2SskG3zffvst45Z//vlnALCwsEhNTWXcOMMcPowcDvJ4GBfHsOW8PDQ3Ry4XjfdHMI6wfvnlF9Kp6BQp+kSysrJsbW0BQCgUMmiWRVauRADs1g3//JNBq/LwcATA6dMZtKkrxhGWZoPvzJkzTNmUSqU+Pj4AEBoaypRN1lGrccYMBMA+fbCoiBGTGRkZvW1tL06YgGxOj56I0QL91q9fDwAvvfQSUwYXLFgAAAMGDCB7Xh0GiQT9/JDD+X3GjMbGRsPtkYDHBQsWGG7KEIwZQarZ4DPcWlxcHIfDMTMzM2R7y2hUVBx67TWyvGfg2ODatWscDsfa2troIdrGjHkPDw8HgI8//ljzSk5OzoULF/755x+p9MkROBoKCgocHR0BYMuWLSy42R7cuXPHwcEBAJYuXWqInXHjxgHAqlWrmHJMb4wprIyMDM0GH3ll3bp1mk1MBweHwYMHBwQEhIWFRUdH79+/XyQSZWdnKxSK5kYUCoWfnx8AvPLKKx06gPP3338nWwV6T5ZPnz4NAI6OjqYwGDDyuUJyqJBs8CHi/v37x4wZ069fv8eEkpqZmd29e1djYdmyZQDg5uZWVVVlpDfBGPv27QMAHo8Xp8UChFKpFIvF5eXl2dnZt2/fTk5OfvbZZwHgq6++agdXn4iRj9ifOnUqKCjI3d09Ozu7RRqZ6urq5lkbND/k5+dXV1d369YNAM6ePfvKK69wudyLFy+SfqujQwIVraysJk+ezOFwyMGNhoYGhUJRV1enUqk0Zz0ebevi4iKRSMrKykwhMNrIwlKr1Z6enhUVFRKJxNXVtXnGIvLzwIEDydKUBrlcTvqz8vLyoUOHlpWVrVu37tNPPzXSO2AYRAwJCUlNTc3Pz3/8lVwu187Ojs/nd+vWTSAQWFpa3r17VyKRnDp1avLkye3j7WMwflKQ3NzcL7/88vvvv2/rAkdHRzc3N5KxSBPr3KdPnzlz5ly4cGH8+PEikagz5TC6devWkCFD7O3thUIhObthbW0tEAi6devG5/NJOB4Z6bdg06ZNS5YscXd3z8jIsLGxaX/Pm2N8YRGkUmlJScmjz76///67vr6+1SYWFhYODg5paWnOzs7t7C3buLq6FhcXZ2Rk6BRyrlKpnn/++Zs3by5btowsExoTo47wtKK8vDwlJeXEiRNbt25dunTpW2+95efnZ25uzuPxduzYYWzvmEQul2dkZCDizJkzAWDr1q3at42Li2tqakpOTubxeHw+/+bNm6y5qRUdQFit4uTkBAAkrK9zUFVVZWNjY29vr1QqycAgODhYy7affPIJAHz66aeIuHDhQgAYMWKEcaPQOqSwyMC2R48exnaEYZ5++mkASEpKKi4uBoBu3bppGU92/fp10lGlpaXV1dW5uroCO8Ej2tMhx7ypqakAMGzYMGM7wjABAQEAEB8f37t370GDBtXX15ODIU9kxIgRH330kVKpDA8Pt7a2/uabbwBg+fLlRKBGgQrLhJgwYQIAxMfHQzORadl27dq1ffr0uXbt2nfffTd16tQpU6bU1dX997//Zc/bJ2DE3lJvSEaan376ydiOMEx1dTWPxxMIBA0NDSdOnACAMWPGaN+cHP62s7MrLi4uKCgga8jGOkXSIYXl5uYGAJmZmcZ2hHnIwbUzZ87U1dWZmZkJBAKdArhJ8rp33nkHETdt2gQA7u7uLIWAP56OJ6yqqioAsLGxYTb61ERYsWIFPIhx+L//+z8AOHXqlPbN8/PzydLoyZMnlUqlr68v6JsfykA63hiLDLC0z1PasXh0mHX+/Hntm7u7u//vf/8DgHnz5kmlUqFQyOPxNm/eTP5o7Yr+mqyuNsKBccQNGzYAwPz589vzpu2GTCYj8Y9lZWUXL14EAC8vL50sKBQKMq1Zvnw5Ii5atAj0W9Yy7PM1QFjN05i0Y9zmO++8AwB79uxptzu2M4GBgQBw+PBhmUxmY2PD4XB0DQdtvqzV0NBAEiZu27aN/FatVovF4srKyuzs7MzMTExJwcuXUSTC2FiMicF9+1AoxIMHDfx8DRBWOx8YfwDJhWT0LQv2IF3ynDlzEPHll18GgIMHD+pqZN68eYMGDSLpT8gE08bGxsHBgcPhtHhkyfn8VnIbeXsb+PkaUEunXz+4cwcGD4Zbt8DHR387utDU1PTPP/8IBAL9E4KZPCT48cKFCwAwYcKEM2fOnD9/ftq0aToZWb9+PZlUAoCXlxefz+fxeNXV1eS3Dg4OJOqGx+MpnJ3NVCqwsbmf3sjKCszNoV8/UCoN+nx1VeK/ND8wrlDg8eO4fr3+1rTjypUrADB06FC2b2REVCrVsWPHSLh2WloaALi7uxtikGxpT58+XSwW6zCVbv75os5pJgxebsjNxaIiLCxEHg8FAiwvN9TgY/n2228B4IMPPmD1LqaDWq12cnLy8vLSOz9qeno6l8sVCAT6Z2HJzsbAQNTxDLBhM/Zt22DAANi4EVxdYfJkkMth/36DDD4J8g3ufJs5bcHhcDgczl9//aV31dnPPvtMrVbPnTtXkydMZ1JS4Nw5WLYMSkp0aKWniglpaQiA9vbY2IixsQiAAwawmppn+PDhAPDHH3+wdwuTorCwEAAcHR31a56UlMThcGxsbMrKygzy49VXEQCnTdO+hcGPwuHDEQAPHEClEt3dEQAvXDDUZhtcvXrVzc3NxcVF7+dCh4MkoCfFHPVg7NixABAZGWmoH/n5aGODAHjypJYtDBaWUIgASPZKSaavd94x1GZrJCcn29nZkV42yRgp6ozCF198AQDLli3To+3JkycBwMnJqba2lgFX1q9HAOzbFxsatLncYGHV199P8JWR8e8QvqLCULMP8+eff5KzzmSgsGbNGmbtmywkEcPhw4d1bahSqchIdPPmzcy4olDgsGEIgJ99ps3lTGxCh4UhAC5ejIgNM2acHzv2xweLvIxw584dUm/itddeI5Eh48aNY9C+KUMKpDU/oKslP/74IwB4eHjolKzgCVy9qurZc9vo0elkRf6xMCGslBTk8/MDAiQSCVnkfeaZZ5g67Z6ZmUlqRgQGBkql0rS0NE3EEiP2TRmxWEwyfOgaxyGXywcMGAAA+/btY9alTxYuBAA/P78nusRM2Mw7EyYAwMGDBxUKRZ8+fYChhNv//PMPKVAzceJEiUSSn5/ft29fcsz37Nmzhts3cUhcw6hRo3RtSCrNPvPMMy3yXBhObW0t+XyfmNqOGWHt3LkTAMaOHYuIq1atAoDpBqeTIzICgNGjRzc0NJSVlZFdQvLGjBJj1M589dVXoHtJmKamJvInOnbsGBtekWScJE71MZcxI6z6+noSCHv79u2CggJSRbfCgCF8QUEBGaePGjWqvr6+vLycbA4OGzaMPG1ffrnjpO3Tl+nTpwPA7t2727qgpKTk4MGD4eHhMplM8+KaNWsAYMSIEezl3mkep9oWjEWQfvjhh/Ag9JHsyW/atEk/U5rO6YUXXqirq6uoqCDptb29vauqqqRSmYdHMZfL+NTT5CDfpRs3bjR/sbKyMjY2NiIiwtfXVxOqoCmjJxaLyel7VmtwNI9TbesaxoR1/fp1skYslUqPHTsGAJ6ennp8aZp3TmKxuLq6msTXenp6apaPJ01CAOx0Zykeoqmpic/nm5mZSSQSsVh84sSJRYsWDRkypHncS7du3SZPnrxx48bCwkLSipxcDQwMZNu9jRs32traPqaYLZMx7yS37Oeff75ly5aePXsGBgZGR0cfO3YsPT1dIpFoY6FF51RTUzNixAgAePrpp0tKSjSXkbW6Dz9k0HeTIykpiawX+Pr6kmqdBCsrq4CAgKioqCtXrmjG5rm5uXv37p0+fTqJuEpJSWHbPYVC0R5jLMLOnTt79+5tbm7evXv3RzclHRwc/Pz8SHq+mJiYlJSUFrlcW3ROtbW15MjKU0891eI93LiBAOjhwaDvJgeZD5GE+Hw+39fXNyIiQiQSab6ipaWlMTExYWFhzUPT+vXrx9KYXVeYFFZVVRUZG4WEhIhEoh07dixevDgoKOiZZ55pNUMfj8fr379/YGDg/Pnzo6OjhwwZoumcGhsbX3zxRQBwd3fPzc1tcSOVCnv0QADMymLQfdMiLCwMANauXRsfH9/U1EReLCsr++mnn8LDw8lhfA3du3efOnXqN998c+vWLeO6rYExYanV6qlTp5KnWKtppYuLi0UikVAojIiICA0NHTx4cIsUfs7Ozi4uLqRzmjVrVluqIrz5JgLgrl1MuW9ykDHApUuX6urqRCJRi9E6AFhbWwcEBERHR6ekpJjgSTjGhBUZGUm+OtoHlMnl8szMzLi4uE2bNr300ktkjYpsQZSUlAQEBGS13SORve8OVCpAJxQKBVkHHjJkSPNTbtbW1mTkeu3aNVMpadYGzAjr3LlzPB6Py+WePn1aPwsqlWro0KGgdUrt0lI8ehQ7a/jM119/TU57txhgMbnxxzIMCCsrC8eOLbG37xcVFWWIHRJ71KNHD22qdu3cibNnIyIaXKrc5Dhw4ACXy+VwODNmzEhISNByQm1qGCqshgb08kIA/OCDBsOXekeNGgUAq1evfvxlTU24cye+9RYWFnY2Yf36669k6LlhwwZj+2IQhgrrvfcQAJ9+GhnJWX/p0iUAsLOzezRpe10dikQYEYF+fmhpiZs2YUICrlzZqYR14cIFMrQyhdISBmKQsDZtQgC0sUEGJ7mkZjiJmayoqIiNLVm4EIcORS7339OUfD4uWYLp6fjppzrFYZs0165dI/utc+fONbYvDKC/sC5fRoEAORyMiWHQH/ztt984HA6PxyPbFy++uFQjJl9fjIjA2FisrsadOzE9HXNzsXdvRMQbN5jpMo1Feno6CZGdMWOGCa4d6IGewpJK0dUVATAighk/ampqZs+ePXDgwOYrW1ZWVtOnz//iC7x4ER8zhD17Fq2scOJENKkC0NqTlZVFghmDg4MZj6AyFvr3WH/8gTNmIFOLKUql0t7enizVjBo1isvl8vl8LSvO5eVhz54IcH+e2LEoKioiNUHHjx/fQSeArdK6sHbuvF9NODz8oRdZneEfO3bs+vXrZN3v/fffJ88FLdumpKC1NQJgx5pLVVZWkp2+kSNHGiXvHnvoJqx2m+Hn5eWZm5tzudy0tDQtmxw9ilwucjio+5EW41BbW0vO3w4ZMkRTWK/T0OYR+6go+OgjSEl56MWPPgKhsK0WTOLh4REWFqZWq8lOkYYjR47s2LEjLi4uNTW1oqKi+a9CQmDdOkCE2bMhOVnNqnsqlaquru7AgQOlpaX6WZBIJMHBwSkpKU899dS5c+dajQfp2LQqt7Z6rPac4VdUVJDp95UrVzQvkgqiGgQCQa9evXx9fUNDQxcuXBgdHT1pUkz//ueeeup5/XNgPAmlUjljxgwSiwEA/fv3DwsLi4mJ0f5cqFwuf+WVVwCgT58+be2yd3S0EtaxY7hsGS5f/tAMvx0gmV6bp6TesWNHeHh4UFCQl5cXqXrSFtbW1mwUGlUoFG+//TYA2NjYjBkzpnmRLXNz83Hjxq1duzY5OfkxSwYqlYpYcHJyYqQetmmi7awwPR1//ZVVT1qhpqaGPCO2bdtWXFz86KfV1NT0999/JyQk/PDDD+vWrZs/f35wcPDQoUPJrsikSZOYnb0rlUpywMHOzo5UNVcqlSkpKdHR0QEBAWZmZhqRdevWLSgoSCgU5uTkNLegVqtJoJWtrW07xHkaEa2EJZViZCQaZd0uOjqanAYmODg4+Pr6BgUFtSgU3aLmTG5uLjk8PZu5FQilUknS6tnZ2WmSR1RUVJQ/SAlWX19PAqdaZBvUPCvFYjEpNGxpafn7778z5ZhpopWwIiIwMhK1np8xiUwmu3z58vDhw11cXB7Nn6mBy+X27t37+eefnzp16sKFCzds2LB69Wqy77Zu3TrD3WhVVfggCk0jHU1cRlZW1q5du15//fXmFStJ6LpAIDhz5ozhLpk4plIIUxvkcnlVVVVpaemjhaILCgqUSmWrrezt7SdPnrx48WISUK8HKpVq5syZhw8ftrOzO3fuHInEJyxdunTnzp1NTU3kfy0tLf39/SdOnDhx4kRvb28Oh6NSqdLS0uLj4+Pj4y9evGhtbf3ee+9t3bpVP086EsZWNjMolcqioqIrV64cOXJky5YtS5Ysefvtt/39/Xv06OHu7k7e6ejRo48ePapr4KVSqSQJwO3s7K5du/boBQqFggyz/Pz8mkd79ujRIzQ0VCgU5ufnkyujoqIAYNasWQy8YZOnkwjrMZSUlERGRmoWivr16xcdHa1l6ja5XB4SEgIA9vb2raqqBZWVleTkDEkOQPDx8SG/JXkuXV1dDXo/HYTOLyxCfX29UCjUDKttbGzCwsLu3LnzmCZyuZwcD9FSVS24e/futm3bgoODv/zyS/KKWq12cXGBTlpeqgVdRVgElUolEomCgoLIPIDL5QYEBMTGxj4a+9pcVdevX2fKAfJUNW7t0/ahawlLQ2Zm5sKFC62srEgH5u3tLRQKNcf35HI5SaXHrKoQcffu3QAQEhLCoE3TpIsKi1BRUREdHU0qKAOAs7NzREREbm6uRlWkZAiDkGrWpKI4s5ZNjS4tLIJMJtu/f78mdzxZtXd0dEwlu1pMQ4IZ9Ri0dSw6Yck/XREIBO++++7NmzdTUlJmzpxpY2NjaWl59OhRcs6RcXQt9txBocL6F19f3x9++GHYsGESiaSyspK8ePv27fr6egbvQkpd6lTesiNChdUSUnyLfPBvv/32s88+e+bMGQbtT5gwgcfjJSYmNjY2MmjW1KDCaknzRxUZeDHbu9jb2/v4+Mjl8suXLzNo1tSgwmqJj49P9+7ds7KycnNzich+++03Zm+hR7HnDgcVVkt4PB6JUz1//vywYcOcnJzy8vJycnIYvEXziuKdFSqsVtCMr7lcLhEZsyLw8/OztLRMS0vTTBE6H1RYraAZZqnVamYncYgIABYWFv7+/mq1OiEhgRGzJggVVisMHDiwb9++VVVVf/31l2Y8pFYbevJnw4YN06ZNU6lU0AUWHaiwWkczDBowYEC/fv3u3btHgl70Zs2aNREREb/88gtJh4yI3bt3HzRoEDPumh5UWK3TvEchnZZIJNLb2vr161etWsXj8fbt2+fn57d///4VK1aIxWJN2r5OiLH3lEyUyspKLpdrZWUllUpJ9Ri9y5xu2XIGAHg83sGDBxFx7969JNC0c1ddpMJqE29vbwBISEioqqricrkWFhaauBrtiYxEDkc9dux/Dh06hM1UZWBaTdOHCqtNlixZAgArV67EB0U3dK2VR0oZ83hIKoPs2bOni6gKqbAew+nTpwHghRdeQMSkpKTH5AZvlf/9776qfvwREXH3bnzxxQUAsHHjRja8NTWosNqksbHR3Nycx+NpefKiOXI5jh+PfD7+/DMi4nffkUw4aqEwnnlHTRIqrMdByq58//33erRtbMT4eETE3bvvJ1Bl4uRsh4EKq03UarWfnx+pHUzOOsfGxuqadI/0VV1NVUiF1RZqtTo8PBwABAKBpaWlZnXG0tJy0qRJGzdu/PPPiiemtX/wBETtqm10KqiwWkGtVs+dO5fISCQSkbPOkZGRvr6+mrPOffvKevTA0FAUCvHBUeeHkMvRx6eLqgqpsB5FoyorKyuRSNTitxUVFYcPH543b4Wb27955wFw8GBctAgvXHgoU+u9e3jwoBHegilAhfUQKhWGhYUTVcXHP2EGl52NQiGGhqK9/X15zZzZaWux6EpHyjbDNogwbx7cuvV3auqIEyeOke1CbVAqISkJRCIYNQpyc8HTE86fh+pq2L6dVX9NGv6TL+kaqNUQFgZ79oCV1dNnz+aMHu2ofVs+H/z9wd8fAGDXLnByAqUSqqvZcrVDQIUF8KCv2rMHrKwgLg50UlWrhIeDnx8jrnVU6KMQEJRRBmQAAAFjSURBVGHuXNi1676qxo83tkOdAtpjwYIFsGsXWFvDqVPw4ovG9qazQAP9YNo0cHGBuDiqKibpzMLatQtIOPFHHz304pw5AADz599/ZdQoyMmBhysTUAylMwurLRoaoKjooVea7dlQmKGTj7GiosDR0WgVgboynVxYK1bA0KEPPQoB6DpTe9DJhdWc48chKQl4PAC6zsQ+XWsd69YtyMmB4GBj+9EF6EKDd5kMjhyBoCBj+9E16ELCIiU109ON7UfXoGs9CintRhfqsSjtCRUWhRWosCisQIVFYQUqLAorUGFRWIEKi8IKVFgUVqDCorACFRaFFaiwKKxAhUVhBSosCitQYVFYgQqLwgpUWBRWoMKisAIVFoUVqLAorECFRWEFKiwKK1BhUViBCovCClRYFFagwqKwAhUWhRWosCisQIVFYQUqLAorUGFRWIEKi8IKVFgUVqDCorACFRaFFaiwKKzw/4+lgC2FlJ2fAAAAAElFTkSuQmCC" alt="Mol"/>

>  <Smiles>  (22) 
COc1cc2cc(c1OC)OCCc1ccc(Cl)cc1-c1c(C(N)=O)cc(n1C)-c1cc-2cnc1N

>  <Name>  (22) 
F_0::TGFR1_HUMAN_2WOT-AA_alignment_L1F030::JAK2_HUMAN_4D1S-AA_alignment_L1F002::

>  <MW>  (22) 
504.2

>  <score_inter>  (22) 
-18.7047

>  <best_rmsd>  (22) 
1.55

>  <Lfrag>  (22) 
{72480, 43490, 60439}

>  <SA_score>  (22) 
4.598

>  <QED>  (22) 
0.42

>  <LogP>  (22) 
4.7

>  <clogp>  (22) 
4.71

>  <NAR>  (22) 
4

>  <NCA>  (22) 
0

>  <nrot>  (22) 
3

>  <TPSA>  (22) 
114.6

>  <HBA>  (22) 
7

>  <HBD>  (22) 
2

>  <NRB>  (22) 
3

>  <NHA>  (22) 
36

>  <RoF>  (22) 
1

>  <Frag>  (22) 
0

>  <Lead>  (22) 
0

>  <Drug>  (22) 
0

>  <PKI>  (22) 
1

>  <PAINSA>  (22) 
0

>  <PAINSB>  (22) 
0

>  <PAINSC>  (22) 
0

$$$$

     RDKit          3D

 35 40  0  0  0  0  0  0  0  0999 V2000
    5.7640    9.9700    2.9170 C   0  0  0  0  0  0  0  0  0  0  0  0
    4.3800    9.7690    2.7420 C   0  0  0  0  0  0  0  0  0  0  0  0
    3.5580    9.4780    3.8140 N   0  0  0  0  0  0  0  0  0  0  0  0
    4.1070    9.3790    5.0830 C   0  0  0  0  0  0  0  0  0  0  0  0
    5.4800    9.5620    5.3720 C   0  0  0  0  0  0  0  0  0  0  0  0
    6.2620    9.8590    4.2420 C   0  0  0  0  0  0  0  0  0  0  0  0
    3.8180    9.8590    1.4490 N   0  0  0  0  0  0  0  0  0  0  0  0
    5.9442    9.3660    6.4461 C   0  0  0  0  0  0  0  0  0  0  0  0
    7.3126    9.1022    6.3274 C   0  0  0  0  0  0  0  0  0  0  0  0
    8.0945    8.9324    7.4779 C   0  0  0  0  0  0  0  0  0  0  0  0
    9.4715    8.6879    7.3643 O   0  0  0  0  0  0  0  0  0  0  0  0
   10.0874    8.7542    6.1077 C   0  0  0  0  0  0  0  0  0  0  0  0
    7.5043    9.0249    8.7465 C   0  0  0  0  0  0  0  0  0  0  0  0
    8.3197    8.8141    9.8661 O   0  0  0  0  0  0  0  0  0  0  0  0
    8.8022    7.5158   10.1236 C   0  0  0  0  0  0  0  0  0  0  0  0
    6.1231    9.2830    8.8660 C   0  0  0  0  0  0  0  0  0  0  0  0
    5.5055    9.3965   10.1177 O   0  0  0  0  0  0  0  0  0  0  0  0
    5.3485    9.4547    7.7107 C   0  0  0  0  0  0  0  0  0  0  0  0
    6.3757   12.4870   -0.4955 C   0  0  0  0  0  0  0  0  0  0  0  0
    5.8834   12.9534   -1.7027 C   0  0  0  0  0  0  0  0  0  0  0  0
    6.2414   12.2917   -2.8507 C   0  0  0  0  0  0  0  0  0  0  0  0
    5.8332   12.7974   -4.0449 F   0  0  0  0  0  0  0  0  0  0  0  0
    7.0333   11.1721   -2.8521 C   0  0  0  0  0  0  0  0  0  0  0  0
    7.5135   10.7067   -1.6399 C   0  0  0  0  0  0  0  0  0  0  0  0
    7.2049   11.3645   -0.4478 C   0  0  0  0  0  0  0  0  0  0  0  0
    7.8204   10.9280    0.8254 C   0  0  0  0  0  0  0  0  0  0  0  0
    9.1914   10.7131    0.8520 N   0  0  0  0  0  0  0  0  0  0  0  0
    9.4788   10.4026    2.1124 C   0  0  0  0  0  0  0  0  0  0  0  0
   10.7273   10.0913    2.7191 C   0  0  0  0  0  0  0  0  0  0  0  0
   10.8070    9.8067    4.0418 C   0  0  0  0  0  0  0  0  0  0  0  0
   12.1163    9.4627    4.7014 C   0  0  0  0  0  0  0  0  0  0  0  0
    9.5790    9.8407    4.8321 C   0  0  0  0  0  0  0  0  0  0  0  0
    8.3925   10.1358    4.2655 C   0  0  0  0  0  0  0  0  0  0  0  0
    8.3332   10.4067    2.9072 N   0  0  0  0  0  0  0  0  0  0  0  0
    7.2574   10.7211    2.0780 C   0  0  0  0  0  0  0  0  0  0  0  0
  1  2  2  0
  1  6  1  0
  2  3  1  0
  2  7  1  0
  3  4  2  0
  4  5  1  0
  5  6  2  0
  8  9  2  0
  8 18  1  0
  9 10  1  0
 10 11  1  0
 10 13  2  0
 11 12  1  0
 13 14  1  0
 13 16  1  0
 14 15  1  0
 16 17  1  0
 16 18  2  0
 19 20  2  0
 19 25  1  0
 20 21  1  0
 21 22  1  0
 21 23  2  0
 23 24  1  0
 24 25  2  0
 25 26  1  0
 26 27  1  0
 26 35  2  0
 27 28  1  0
 28 29  1  0
 28 34  2  0
 29 30  2  0
 30 31  1  0
 30 32  1  0
 32 33  2  0
 33 34  1  0
 34 35  1  0
  8  5  1  0
 12 32  1  0
 35  1  1  0
M  CHG  1  34   1
M  END
>  <2D_mol>  (23) 
<img data-content="rdkit/molecule" src="data:image/png;base64,iVBORw0KGgoAAAANSUhEUgAAAMgAAADICAIAAAAiOjnJAAAABmJLR0QA/wD/AP+gvaeTAAAgAElEQVR4nO2deVzU1frHn9nYBGRzJVEmQIEEBRVRq5tiWj9sIclEMVc0tfFeRbEsuVkY1rUouwGWKdf0Gi4ZmiJkqIi4AIqyiUiyiQzIOjADszy/P47NHVFZZr5fZojzfvnHOHy/5/vM8OGc5zzPc87hICJQKEzD1bcBlL8mVFgUVqDCorACFRaFFaiwKKxAhUVhBSosCitQYVFYgQqLwgpUWBRWoMKisAIVFoUVqLAorECFRWEFKiwKK1BhUViBCovCClRYFFagwqKwAhUWhRWosCisQIVFYQUqLAorUGFRWIEKi8IKVFgUVqDCorACFRaFFaiwKKxAhUVhBSosCitQYVFYgQqLwgpUWBRWoMKisAIVFoUVqLAorECFRWEFKiwKK1BhUViBCWHFxEBGBgDAihUAAPX1sGQJrF4N69cz0Dild8JCj/Xtt/CPf8A334CTE5w5w3z7lN4An5lmPv0UBgyA9HQAgNu3wd0dAMDTE7Kz4W9/Y+YRlF4FQz3We+9BTAz4+gIACIWQnw8AcOMGuLjAd99Bbi4zT6H0HhjqsTRZuRJCQ8HcHAQCcHSEFSvAwgIOHoTp05l/FsVQ4bB7+ldrKyxeDPv3A48HX30Fq1ax+Cx9gIhZWVlcLtfd3d3IyEjf5hgQLAsLABDho4/go48AAEQi+PJL4Oo0/kokkpaWFltbWx6Px4yF2nLv3r2XX36Zz+dfuXKFz+e7uLi4u7u7ubl5e3tPmDBh0KBB+jVPz2DPsHs3GhkhAL7+OjY3a9GAQqFITk4ODg42NzcPCAhwdXUtKChg3Myu09zcPH78eACwt7cfOXIk9+G/Fg6H4+pa5++PmzbhwYN46xYqlXo0lkkOicXri4oiSkpq5fIOLuspYSHi6dNoba2yslo7a1ZlZWUXb1KpVOfOnVuxYoWtrS35nXG53AEDBgCAra3tuXPnWDW5A6veeustAHB0dKyqqkJEiUSSnp4eExOzYsUKX19fFxd3ANT8Z2GBkybhxx9jdDQuWICIuGqVXmzXlUNicW4XuoYeFBYi5ud/+tJLAODg4HD9+vWOr83JyQkPD3/66afV3YCbm1t4eHhRUZFEInn11VcBwMjIKC4urmds12T9+vUAYGlpeePGDfLOqVOnSktLNa+pqMCEBAwPx8BAdHNDDgcBcM4cjI7GN9/EP/7oxcJaX1T0r4c/7KP0rLAQa2pqnnvuOQAwNzc/duzYoxeUlpZGRUV5e3ur9TRs2DCRSJSZmal5mUKhCAsLI4NOWFiYSqXqqU+Au3btAgCBQJCcnEzeqampIaba2NhMmzZt7dq18fFZ165hW9v/7qquxuRkvHgRo6MxJQU3bOh9wqqQyT4oLt5fVWV4PRYiIspksvnz5wMAj8fbsWMHebO2tjYuLs7Pz4/D4ZBfkrW1dXBwcHJyMhFNZWVlVFSUj49PRUWFuqmdO3fy+XwACAwMbGlp6QHjU1JSyOwvJiZG/WZRUdG0adPUgzUATJx4GACNjHDsWFy4EHft+l8L0dF44wZu3IiBgT1gL2OI29peuXHDOyNjxc2bBiosRFSpVB988AHR0KxZs15++WWBQEB+Jf369Zs3b96vv/7a1taGiA0NDbt3754+fbp6Dvjll19qNnXq1Kn+/fsDgK+vL3F32CMvL8/KygoA3nvvvcdeUFZWduzYsU8++WTp0gpnZ+RyHzhYM2f+7xoirNJStLLCLruaeqZOLg/MyfHOyFiQn9+sUHTlFv0Ii3DgwAEjI6PBgweT3svPzy8uLq6xsRERZTJZQkJCcHBwv379iJ6MjY39/f3j4uIkEkm7dm7cuDF8+HAAEAqF+fn5LFlbXV3t5OQEALNnz1Z2bY7X1IRpafjtt3jkSPsfffABAuBHHzFvJ+M0KRTz8/K8MzLm5ObWdzgT1ESfwkLESZMmAcCyZcuqq6sRUalUpqamikQiOzs79Rxw8uTJUVFR5IIncffu3XHjxpEB9Pfff2fcTqlU6uvrCwDjxo1r1ipc0o6kJARAZ2fdW2IXqVK5tKDAOyPjtRs3qjV9xs7Qs7CGDBkCAEVFRYioUChIl0Dw9vbevn27pkfVMRKJ5LXXXiNTxT179jBopEqlCgoKAoARI0bcu3ePkTaVShw6FAEwI4OR9lhBKpWG5uV5Z2T4X79+r7W1W/fqU1hisRgALCws1HO6wMBABweHsLAw7UY0lUoVHh5OdCkSibo4YHXKxo0bSXCh0xBJt1izBgFw7VoGm3wIlUqVmpoqlUq1u72trW3WrFnCiRPnXr1aKpN193Z9CispKQkApkyZon6noaFBlwbLy8vXrVsXGxtLpgKzZ8/Wfar4ww8/kOBCUlKSjk2149IlBMAhQ7Br3nD3+Prrr6dNmwYAfD7f29s7LCwsISGhtra2i7crlcq5c+cCgJ2dXU5OjhYG6FNYn332GQCsXr2akdb2799vbW0NANu2bUtMTLS0tASA0aNHb926NSYmJi4uLj4+Pjk5+fz585mZmbdv366srKyvr++4zbNnz5LgwrfffsuIke1wcUEAPH2a4Wa/++47DofD4XAcHR01c018Pn/cuHH/+Mc/fv755w58VpVKFRISQjrpK1euaGeDPoU1b948APjuu+90bKeuro4ExgBgxowZ5eXliLh9+3Yul+vo6Aid0a9fPzs7O6FQ6OHh4ePj4+fn9/rrrwcFBQUFBVlYWADAhg0bmPi4jyE8HLlcDA3taF7SXQ4dOkRCM9u3b0fExsbG5OTk8PBwPz8/Y2NjzQ8uFAqDg4NjY2OLi4s1WwgNDQUAMzOzs2fPam2GPoXl7u4OAJcvX9alkcTERHt7e/JFREVFqVSq6urq2bNnk+9u8uTJYWFhISEhwcHBs2fP9vPzmzRp0tixY4VC4aBBg0iv1gHDhw/39PRkyld7lJs364YOnWBlZaW1J9SOX375hbgBW7duffSnEonkt99+Cw8Pf+GFF8zMzDQ/qaOj44IFC77//vuVK1eSCdCJEyd0sURvwpLJZAKBgMfjaT17b25uFolEJMo6adKkW7duIeLJkyeHDh1KuvHY2NiutNPU1CQWi2/fvn3t2rX09PTk5OTDhw//+OOPa9asAYBRo0aRy8rLyw8ePKidqR1AkldHHo10dZ/ffvvNxMQEADZt2oSIaWlpd+/efdLFcrk8IyMjKioqMDDQxsZGrTBra2s+n3/06FEdjdGbsDIyMgDAzc1Nu9svXLjg7OwMACYmJpGRkQqForGxMSQkpJ3OdEGhUJDgbWZmZmNjo4mJiUAgEIvFOjbbju3bt5N5ho7tXLhwwdzcXO2zXrp0ycLC4umnn+5KNkKpVF69evWrr7569tlnORyOu7u7jsagHoX1/fffA0BQUFB3b5TJZGFhYcSNGD169LVr1xAxLS2NxMCIzpgavEintW7dOkT09/cHgH//+9+MtKzm7t27PB7PxMSk05lEB1y7do1MXN5++22lUnn9+nWSuJw/f363voqmpiZjY2Mej1dTU6O1MQS9Cevdd98FgG3btnX3xjfeeINMcD788MO2tjapVKrWmYeHR3Z2NoNGXrx4EQCGDh2qUCj2799PnDYG2ydMnToVAHbv3q3d7QUFBaRaNSAgQC6XFxYWko721VdflXc5A6PGz88PAH788UftjFHTkbDWrVunrgxhnGeffRYAEhMTu3tjVlbWqFGjUlNTETE7O9vT05PoLCwsrLWb0eGu4OLiAgCnT59ubm42NzfncDjt5lC6Qzrv6dOnI6JMJrt3r/7mTbx8GZOSMCLioarA6Ggk0//lyx/cW1RURHzKGTNmyGSy0tJSkjb18/Pr+oSgtbV17969IpEIEb/88ksAmDt3ro4f6onCOnr0KAAIBALdwwGPolKpSJmAdhkSpVIpl8sjIyNJkMnV1VXrcEunbN68GQCWLl2KiCSoERERoXuzBw4c2LdvH3ldV1dnZGREBkQAGDUqSF13Om/eQ1WB7YRVVlZG4ilTp06VSqVVVVUjR44kLuajqfoOUCgUZOgsLCwsKioiLrwWvZ0mTxQWS+kRwu3btwFg4MCB2t2el5dH6s05HE5ISAgjWeEnUVhYCAD9+/eXSqUnTpwgOtaxzfPnz5uYmHA4nIsXLyJidHQ0AJDhTCAQeHjMcnJCb2/088N33nmoKjA6GgMCcPly9PDAqqoqV1dXAJg4cWJTU1N1dTUJ34wZM6aurq67JpFkKClJIurUJYiFnfpYP/zwA+kVXn/9dQZ/f0eOHAGAmZplSl1DpVLFxsaSWprhw4ezUcjwKOqIgFwuJ79+MmPQjuLi4oEDBwLAsmXLEDExMZHUKsbExDz6DberClT3WIsWtY4dOxYAPD09a2trGxoaSHHHM888o53fvW/fPjKAIuLatWtB57Bw58776dOnyYxjwoQJTOX2SV8YFhbW3RsPHTpE+qrAwMCuZ750RDMisGrVKl2+9IaGhmeeeYb8Ucnl8tzcXOISfPDBB4+9Xl0VaGv74L9XrmBDQ8OAAYcBYOjQlStXNp87JyXV3k5OTh0ErjqmtraWz+cLBIL6+vrTp08DgI5Bhy7NCm/duuXi4uI4bFjV6NGYlaXL8whk6rF///5u3dXY2Ghtbc3hcL755hvdbeg6mhGBtLQ0ABg2bJgWvkFbWxtJDLu7u9fX11dWVhJHOzAwsFs1+zk5OTY2NsOHD6+oqCgowMmTvyD9d0lJSXdN0oRMpw4dOtTW1kbkTsqZtKOr4QaxWFz4+usIgJaW2P2pHOHOnTuRkZFkFd6gQYN27txJ3k9JSZk0aVKnnsG2bdsA4Pnnn9fu6bqgjgioVCriL2vhgixfvhwAhgwZUlJS0tLSMnHiRAAYP358d30MMlS9++67ra0YHo45OfleXl66l85GRkYCwKJFixAxMDAQANQrErSgO3EsmQznz0cA5PGwO48k6yAmTJigzhuQKnVra+uioiKlUklGt1mzZnXQDUilUlIVeOrUqW7YzBCaEYH3338fAJarZ/xdIyIiAgBMTU0vXbr06LLEbnHy5EkAGDt2bFgYfvghZmYiI4uUcnJyyIxKqVTu2bNHOydYTTcDpCoVhoc/WCMnEnWyvLehAXfvTlu+XL0Oon///gsXLkxOTpbL5SRP7OHhIZFISkpKSC3yli1bntTYN998Q77NnlzppaahocHU1JTL5ZaXl+fm5pqamnZLWAcPHuRyuVwu9+eff8bHLUvsFjKZjETUysrKtLi9A8gqzkuXLonFYi6Xa2xsTJYgaIFWkfc9ex6sl3/ttcdoSybDhAQMDsZ+/RBAbm9vamLy6DqIpqYmNzc3dSzut99+4/F4XC73119/ffSBbW1tI0aMAIDDhw9rYzATBAQEqCfk3YoSXblyhZQSfPHFF/i4ZYlaQNbrdjHL3nVWr14NAJs3b0ZEMlJrnY3WNqWTloYDBrRfZXL2LC5ZglZWD6J7XC5OnYq7djU9wXkqKCgghStff/01/jlYkPGx3ZW7d+8mAST2Klg65eDBg8Ql6tZdZWVlJLjwzjvv4BOWJWrBzp07AeCVV17RpZFHIYOst7c3In788cfqmIgW6JArLC/H2lpcvBhXrcLQUETEgIAHknJzw/Bw7ELq4+jRoxwORyAQnD17VqVSkTygh4eHpj+rVCpJ6O8///mP9tbqjFQqJXOlw4cPdz1bolAoVq9ePWPGDLlc3umyxK5TUVHB4XDMzMyYXaYrk8ksLCw4HE55efnVq1fJVEM730O3JHREBBIvISYGU1IwKQk3b8ZubgJDHI5BgwaVl5c3NjaSaPK8efPUF5CuwtHRUcckg+78/e9/J2FJHo8nFAr9/f3Dw8MTEhI6jR61trZqsSyxY7y8vABAx3K8R3njjTeee+657OxslUr11FNPAUC7zQ26iG7CWrwYiZzT01Hbvl2hULz44osA4Ovr29raqh4f1QUqJKYcHR2tk6kMERUV5e7uTmLlmgwZMmTmzJkbN248cOBAfn6+4uEFEowvS0TEDz/8EABWMb0DhKboFy1aBAAfabWsVjdhffIJ5uYiIu7ciTpkV2pqaohvThLsR44cIePjuXPnSHpu8ODBPbM1Qxdpa2vLycmJi4sTiUR+fn7q5bVqjIyM3NzcgoODo6KikpKSyBDP4LJE/LOkx8HBgakG29Hc3Dx27FgHBwft8le6CYv4WCIRrlunUzuIWVlZpqam8GdZEokBDh482MfHBwA+//xzHdtnm4qKioSEhMjIyODgYDc3N/XWJgQzMzNLS8tc8kfIEEqlktRdaRez6BiZTEaGkWHDhmkX0NfzSmhNYmNjAcDExCQzM1Mulz///POkJ7CxsdE6mqIvamtrU1JSoqKiFi5cSGaFjI9ZiLhw4UIAiIyMZLZZhUJBIu8DBw7UOqBvQMJCxKVLl5Iho6ampqqq6oUXXgCAf/7zn/q2SyfIvJ0scGAWMq159tlnGWxTqVSSEhorK6ssHfLChiUsmUxG0jvTp0/PzMzkcDj9+vXreDsQw4eUW3U3BdQVGhoaSIWg7iXqBJVKRRKalpaWOi7LMyxhIWJpaSnZYpTE5devX69vi3SF9CtvvPEGG42Tcgl1MSoi7tix48yZM9rNdUjox9TU9MyZMzoaZnDCQsTk5GSSXjQ2Nta6wMhwSElJAdaKMr744gvQWOxUXV1N5g1kywaRSBQfH9/FwjUSvzAyMnpsVq27GKKwEHHVqlVCoXDWrFn6NoQBbty4ATrXzT2JdiXqFRUVIpFozJgxmpvg83g8Ly+vNWvWHD58+EnFFFFRUeTKn376iRHDDFRYv/zyCwD4+/vr2xAGqKysJKkFlton9WErVqy4cOFC2597o9XX1x8/fjwsLGzSpEntjsxwdXVtp55du3aRTUR2aW6WqhsGKixSqOnr66tvQxigra2Nw+Hw+Xw2Cn6ys7PNzc1JpRoJmJHtKhISEtQrYFtaWlJTUyMjI/39/UklnOaK/r1793K5XA6Hw2xuw0CFdfPmTQBwNvytFLsGyT0zXqR/8+ZNsrjD19c3JCSkXWBWIBD4+vpu2LDh2LFj6upcuVyenp6ujgv+/PPPJD2lxcrhjjFQYd2/f5+4Dvo2hBlI+rmwsJDBNktKShwcHADgxRdflP25415DQ0NycnJYWNjkyZPbjYBCoTAkJCQuLk4dSU9KSiIbG7ERKTRQYalUKj6fz+Fw2rqzoarBQormLly4wFSD5eXlxLWaPHnyk6oOGxsbT548uWnTpilTprTbGcvFxcXf35+sj12nczrusRiosBCRZEIYzNrqEbKhSEJCAiOticViEuTz8fHpYrKLbFpE3CwyLhN5LVq0iKVSbxYOwmSIF0aO5NrYyGtrofefz0aSnuqTUXShoaFh5syZeXl5Hh4eJ06cIHsOdgoJa5HNSBUKxdWrV9PT04ODg/v3798uX84UhiusAxwOFBSAWAyurvq2RVeYElZLS4u/v39WVpazs/OpU6c0N0zrOnw+f/z48SR1xh4snGLPFKTIiYm/cr1DttwgMxKtkUql/v7+58+fd3BwSE5OJjUzBgsVVk+ge48ll8vffPPNlJQUe3v7lJQUsoTakKHC6gl0FJZSqVywYMHx48ft7OySkpKEQiGj1rGC4fpYQE5p0234MBDI9jinT5+eM2eOUCgUCoWOjo5CodDBweHR8vl2IOKKFSsOHDjQv3//xMREMh80fAxYWH+hHuvixYsmJiYSiSQ+Pr7dj6ytrYWPQ31BaGjo999/b2ZmduzYMc3zQQ0cKizWkclk0dHRMpnsq6++srW1LS4uLi4u/uOPP4qLiysqKurq6jIzMzMzMzVv6d+/P+nVqqqq0tLSTExMjh07RnaD6S1wEFHfNjyB8nI4fBhGjoSZM/Vtik7s2LFDJBKNHz/+8uXL7X7U1tZWXl5e/DBFRUUNDQ3kAktLS6VS+d///nfWrFk9brhOGLCw6uth3TowNQVTU/j8c31boyVyudzZ2bmkpOTo0aNkw4Vp06YJBAL1kEecLVJ0oKampoaIbPHixWRzUZKH6EUYsLC2boVXXoFnnoHYWBg5Ev72N30bpA0//PDDkiVLXF1dc3JyuFyuXC43NTVVKpXtLrO1tSUKI7i7u5MjQqdMmZKWlpacnEy2qutFGLCPdfs2uLsDAHh6QnZ2bxSWSqUiJ5xt2rSJnMLF5/Ozs7OJg6XpbN2/f//+/fvktA4AmD59Ojlzz9PTMy0tLTs7mwqLOYRCyM8HNze4cQNcXPRtjTYcPgw2NlumTv3vnDlzyDvkQBGyx4km9+7d01Sbh4cHeZ/sYp+dnd2TZjOCAQ+FdXUQGgrm5iAQwNat8HB1Ua/A2xuysiA2FkJCtGzh0qVLEydOJCduMGoa+7BRMsEw2dno4YHd3AlX7xw/jgA4eDDqcmJcc3Mzj8cTCARsHLrBKgac0lFz+TJcvw4rV0JZmb5N6QaRkQAA69eDiYn2jZiZmTk5OfXr91RBQQVThvUMvUFYS5dCQADU18OSJWCwA/fDnDkD58+Dra32g6AaX9/s+vriq1c7PyrWoOgNwgKAmBgYOBCSkyE2Vt+mdIlPPwUAWLMGzM11bcrZ2RgAep2L1UuENWDAA0mFhsKtW/q2phNaW8HEBPr3h9WrGWjN0xOgFwrLgGeFjzJ/Puzbp5wyBc6c0Vzpa5jk5YFQqJODRSgvh2HDwMaml9V59JIei7Bjx50JE6ZJJP/617/0bUrnlJZCfT0D7Tz1FNjZQW0tlJcz0FqP0auEZW1dFBFxLjs7PDz8+vXr+rbmIWJi4O23AeDB8JeeDkePwnffQWEhA42TcOm1aww01WP0KmEB+Pn5vfPOO62trUFBQTKZTN/mPIRMBnfuPHjt6wuvvQbLljGTMhgzBqC3uVm9TFgA8Pnnn7u4uOTm5m7ZskXftjzEO+9AdPT//jtzJjC13OG112DbNvD3Z6a1nqH3CcvMzGzPnj08Hm/btm2pqan6Ngeam6G1FQDAzg64XBCLH3+ZXA5bt4J2nWxuLuTmgqfng3E2JgZItnrFCu1M7gl6n7AAwNfXd/369SqVKjg4+JZeow+XLoG3N2ze/OC/K1fC778/dEFu7oMX774LmzbB//0fSCTaPEhznO0d6DunpCWtra1+fn7jxo3jcrmBgYHM7nTdNQPwvfeQx0MAHDsWH5vKS0pCY2NcvRpVKszPR3t7BMDx47FbO4YqlRgd/cSToQ2W3iosRFQoFAsXLhQIBADA5XIDAgIyMjJ65tE5Oejl9eAcKpEI/9zrpT2HDj04JW35clQqsagIR4xAAJw7N1ssFnf6lLw8DAzEjRufeDI0C/vlMkYvFhbhzp07IpGInNsGAJMnT2Zq743HolAovvoq3tQUAdDJCdPSOrn+5EkkF8+di21tWFqKAQEFXC7f1dW1vLz8SXeVluKiRQ+6w0GD8OuvH3MyNFJh9QBisTg8PFy9jwqRF+P7qBQXF5NjvZ9//nJICDY1demuc+fQ0hIB0N8fpVKsqqoi5XsjRoy4detWu4sbGzE8/IEWBQIMCcFeut3OX0RYhIaGhqioKPWmBh4eHnFxce3OS9IOlUoVHR1tbm4OAPb29t09PjgjA+3s0Mvr/owZrzQ1Nd2/f58cZPziiy+qr5FKpbGx12xsEAA5HHzrLbx9W3fD9cZfSlgEiUQSFRVFjkQDAKFQGBUVJXuSH9QZcrk8Pz9fvfoqMDBQu936r19vGzHCDQCee+65hoaGxsbGt99+u6KiAhGVSmV8fLxQKLSzG2hu3jh5cucjrOHTq5LQ3aGtre3AgQMRERGFhYUA4ODgsHbt2mXLlqm9MQCQSqV1dXWVlZV3796t00DzHbFYbGFhUV9fb2dn9+2335JDZrTj5s2b06dPLysr8/b2TkxMJBs6JCYmbty4kVQee3p6bt8eP21aryzwb4++lc0ucrl879696sULdnZ2Pj4+o0aNGjBgQBc3HOPxePb29lFRUZWVlbrbc+fOHWdnZwBwdXU9ceLE1KlTyVOGDRsWGxvLyKhtIPxleyxNEPH48eOffPLJvXv3SktL1e+bmJhYW1sPHTp0yJAh1hpovjNo0CBmS3Tu3r3r5+eXn5/P5XJVKpWNjc3777+/atUqE90rbAwKfSu7RyGr84KCgqqqqjo4P1cikdy5c+fKlSulpaWM21BaWjpmzBgAmDBhwoYNG+qecBJ7b6dP9FhqCgoKRo8eDQApKSllZWVkmWhNTc39+/erq6urq6vJf9V1ExEREe+//z6DBqSmpgYGBlZVVTk4OBw5cqQX7R7TbfSt7J6GHJvW8c4tZmZmDg4OXl5esbGxDD46NjaW5AlmzJhx//59Bls2QPpWjwUAYrHY2dm5sbHxhRdecHNzs7Ozs7W1tbW1tbOzGzhwIHlBDhFmEJlMtnLlyt27d3M4nA0bNkRERBh+abWu6FvZeoAUco0dO7YDN4tBysrKyBbF5ubm8fHxPfBEQ6AvCqulpWXYsGHw8PmRLHH27Fly3I2TkxMbp4IbLH1RWIi4a9cuABgxYoRUlwXwnaF2ql566SXGT2gycPqosJRKpZeXFwB89tlnbLQvlUrJEfMcDicsLKxnxlyDoo8KCxFPnz4NAFZWVowfZl5aWjpu3DjiVB06dIjZxnsLfVdYiDhjxgwAWLNmDYNtnjlzhmzr6OzsnJOTw2DLvYs+F27QJC8vz9PTk8Ph5ObmkhQeAGRlZd2+fRsA+Hy++ggkExMTdQzCwsKCz+c/9dRTRo9s2bVz585Vq1YpFIqXX35537596vqwvoi+la1nlixZAgCzZ89Wv7Ns2bKufG8FBQWa7Uil0gULFkAfdqra0ad7LAC4e/eui4tLc3NzamrqlClTACA6OjolJQUA5HK55M8lNVKpVJ3naWpqUigUKSkp5IBTACgtLQ0ICMjMzLSwsNizZ09AQIA+PoqBoW9l65/NmzcDgI+Pj3alzImJifH1QroAAAJuSURBVOR4tz7uVLWjr/dYACCRSJ5++mmxWOzl5UUkYm5uTuJPAGBlZUUqt3g8nqWlJXlT7XJdv379p59+UiqVr7zyyt69e9UXUAx41+SewtzcfMiQISqVKisrq7v3Ojk58fn80NDQrVu3kg23KQQqLDh48GB2draVldWhQ4fICRESiUQul5Of1tXVkRcKhaKpqYm8lslkUqkUAOzt7V999VW1s0VR09eHwpaWFjc3t5KSktjY2BDdNwyl/Elf7723bNlSUlLi7e29dOlSfdvyl6JP91i3bt0aPXq0XC6/cOGCj4+Pvs35S9GneyyRSNTa2hoSEkJVxTh9t8eKj4+fM2eOjY3NzZs3yRI/CoP00R6rpaVlw4YNALBt2zaqKjboo8L66KOPSkpKxo0bt3jxYn3b8tekLw6FhYWFHh4ecrk8PT2dbM5BYZy+2GORfZeXL19OVcUefa7HOnDgwNy5c21tbQsKCqh3xR59q8dqamoKDQ0F6rOzT98S1pYtWyoqKsaPH79o0SJ92/IXpw8NhXl5eWPGjFEqldRn7wH6UHXDrVu3+vXrFxQURFXVA/ShHgsAqqqqjI2N+/Qah56ibwmL0mP0Leed0mNQYVFYgQqLwgpUWBRWoMKisAIVFoUVqLAorECFRWEFKiwKK1BhUViBCovCClRYFFagwqKwAhUWhRWosCisQIVFYQUqLAorUGFRWIEKi8IKVFgUVqDCorACFRaFFaiwKKxAhUVhBSosCitQYVFYgQqLwgpUWBRWoMKisAIVFoUVqLAorECFRWEFKiwKK1BhUViBCovCClRYFFagwqKwAhUWhRX+H5733o97HDzrAAAAAElFTkSuQmCC" alt="Mol"/>

>  <Smiles>  (23) 
COc1c(O)cc2cc1OCc1c[n+]3c(c(-c4ccc(F)cc4)[nH]c3cc1C)-c1cc-2cnc1N

>  <Name>  (23) 
F_0::NEK2_HUMAN_2XK4-AA_alignment_L1F004::A5K0N4_PLAVS_5FET-AA_alignment_L1F010::

>  <MW>  (23) 
469.2

>  <score_inter>  (23) 
-17.7301

>  <best_rmsd>  (23) 
2.38

>  <Lfrag>  (23) 
{72480, 40786, 58894}

>  <SA_score>  (23) 
4.978

>  <QED>  (23) 
0.32

>  <LogP>  (23) 
4.8

>  <clogp>  (23) 
4.79

>  <NAR>  (23) 
5

>  <NCA>  (23) 
0

>  <nrot>  (23) 
2

>  <TPSA>  (23) 
97.5

>  <HBA>  (23) 
5

>  <HBD>  (23) 
3

>  <NRB>  (23) 
2

>  <NHA>  (23) 
35

>  <RoF>  (23) 
0

>  <Frag>  (23) 
0

>  <Lead>  (23) 
0

>  <Drug>  (23) 
1

>  <PKI>  (23) 
0

>  <PAINSA>  (23) 
0

>  <PAINSB>  (23) 
0

>  <PAINSC>  (23) 
0

$$$$

     RDKit          3D

 36 41  0  0  0  0  0  0  0  0999 V2000
    5.7640    9.9700    2.9170 C   0  0  0  0  0  0  0  0  0  0  0  0
    4.3800    9.7690    2.7420 C   0  0  0  0  0  0  0  0  0  0  0  0
    3.5580    9.4780    3.8140 N   0  0  0  0  0  0  0  0  0  0  0  0
    4.1070    9.3790    5.0830 C   0  0  0  0  0  0  0  0  0  0  0  0
    5.4800    9.5620    5.3720 C   0  0  0  0  0  0  0  0  0  0  0  0
    6.2620    9.8590    4.2420 C   0  0  0  0  0  0  0  0  0  0  0  0
    3.8180    9.8590    1.4490 N   0  0  0  0  0  0  0  0  0  0  0  0
    5.9442    9.3660    6.4461 C   0  0  0  0  0  0  0  0  0  0  0  0
    7.3126    9.1022    6.3274 C   0  0  0  0  0  0  0  0  0  0  0  0
    8.0945    8.9324    7.4779 C   0  0  0  0  0  0  0  0  0  0  0  0
    9.4715    8.6879    7.3643 O   0  0  0  0  0  0  0  0  0  0  0  0
   10.0874    8.7542    6.1077 C   0  0  0  0  0  0  0  0  0  0  0  0
    7.5043    9.0249    8.7465 C   0  0  0  0  0  0  0  0  0  0  0  0
    8.3197    8.8141    9.8661 O   0  0  0  0  0  0  0  0  0  0  0  0
    8.8022    7.5158   10.1236 C   0  0  0  0  0  0  0  0  0  0  0  0
    6.1231    9.2830    8.8660 C   0  0  0  0  0  0  0  0  0  0  0  0
    5.5055    9.3965   10.1177 O   0  0  0  0  0  0  0  0  0  0  0  0
    5.4914    8.2897   10.9684 C   0  0  0  0  0  0  0  0  0  0  0  0
    5.3485    9.4547    7.7107 C   0  0  0  0  0  0  0  0  0  0  0  0
    6.3757   12.4870   -0.4955 C   0  0  0  0  0  0  0  0  0  0  0  0
    5.8834   12.9534   -1.7027 C   0  0  0  0  0  0  0  0  0  0  0  0
    6.2414   12.2917   -2.8507 C   0  0  0  0  0  0  0  0  0  0  0  0
    5.8332   12.7974   -4.0449 F   0  0  0  0  0  0  0  0  0  0  0  0
    7.0333   11.1721   -2.8521 C   0  0  0  0  0  0  0  0  0  0  0  0
    7.5135   10.7067   -1.6399 C   0  0  0  0  0  0  0  0  0  0  0  0
    7.2049   11.3645   -0.4478 C   0  0  0  0  0  0  0  0  0  0  0  0
    7.8204   10.9280    0.8254 C   0  0  0  0  0  0  0  0  0  0  0  0
    9.1914   10.7131    0.8520 N   0  0  0  0  0  0  0  0  0  0  0  0
    9.4788   10.4026    2.1124 C   0  0  0  0  0  0  0  0  0  0  0  0
   10.7273   10.0913    2.7191 C   0  0  0  0  0  0  0  0  0  0  0  0
   10.8070    9.8067    4.0418 C   0  0  0  0  0  0  0  0  0  0  0  0
   12.1163    9.4627    4.7014 C   0  0  0  0  0  0  0  0  0  0  0  0
    9.5790    9.8407    4.8321 C   0  0  0  0  0  0  0  0  0  0  0  0
    8.3925   10.1358    4.2655 C   0  0  0  0  0  0  0  0  0  0  0  0
    8.3332   10.4067    2.9072 N   0  0  0  0  0  0  0  0  0  0  0  0
    7.2574   10.7211    2.0780 C   0  0  0  0  0  0  0  0  0  0  0  0
  1  2  2  0
  1  6  1  0
  2  3  1  0
  2  7  1  0
  3  4  2  0
  4  5  1  0
  5  6  2  0
  8  9  2  0
  8 19  1  0
  9 10  1  0
 10 11  1  0
 10 13  2  0
 11 12  1  0
 13 14  1  0
 13 16  1  0
 14 15  1  0
 16 17  1  0
 16 19  2  0
 17 18  1  0
 20 21  2  0
 20 26  1  0
 21 22  1  0
 22 23  1  0
 22 24  2  0
 24 25  1  0
 25 26  2  0
 26 27  1  0
 27 28  1  0
 27 36  2  0
 28 29  1  0
 29 30  1  0
 29 35  2  0
 30 31  2  0
 31 32  1  0
 31 33  1  0
 33 34  2  0
 34 35  1  0
 35 36  1  0
 36  1  1  0
 12 33  1  0
  8  5  1  0
M  CHG  1  35   1
M  END
>  <2D_mol>  (24) 
<img data-content="rdkit/molecule" src="data:image/png;base64,iVBORw0KGgoAAAANSUhEUgAAAMgAAADICAIAAAAiOjnJAAAABmJLR0QA/wD/AP+gvaeTAAAgAElEQVR4nO2deViTV/bHTxYSSIKyKyiIIoKoqCAuoD9FUbHVuqBOtWZabUtV2rTjUqxOpdN2LNR2io4dFXHBiltd0WoRqhZx38UFQUDRAGEPJCFku78/LqaIgCR5XxP0fp4+fSS878l5ky93OffccxkIISAQqIZpbgcIryZEWARaIMIi0AIRFoEWiLAItECERaAFIiwCLRBhEWiBCItAC0RYBFogwiLQAhEWgRaIsAi0QIRFoAUiLAItEGERaIEIi0ALRFgEWiDCItACERaBFoiwCLRAhEWgBSIsAi0QYRFogQiLQAtEWARaIMIi0AIRFoEWiLAItECERaAFIiwCLRBhEWiBCItAC7QIa8SIEb6+vrm5uXQYJ7QL2HQYzcnJKS0tFQgEdBgntAsYlNcg1Wq1XC4XIVRfX89m0yJcguVDfVdYVlam1WqdnJyIql5nqBeWRCIBgE6dOlFumdCOoF5YJSUlQIT12kNXi9W5c2fKLRPaEdQLiy+X+/fq1cvDg3LLhHYE9ePriLy8iJwcsLOj3DLBEjhUXn5WKrW3svqgc2cXDqely2iYuJWUAACQrvDV5e+dO/fj81u/hobIu0QCAEAG768u20tK4goLW7+GthaLCOvVpS0tFg3Cwi0W6QpfOVQIHSkvZzIYbbmY6q5Qo4GKCmCxwMmJYssEc7O6sPC7wsJsheKFzRVQL6yyMtDpwMkJWCyKLRPMysHy8oPl5Rwmc2rbmgyqu0IbG/jmm9dEVQcOHEhJSTlx4oSzs7Obm5uLi0unTp1cXV2dnZ27dh3t5OTm4gLOztC2rsOiua9Q/PD4MQB84eHhy+O15RbqsxteE06ePDl27FgejyeTyZ7/bVDQb5cvvwEAbDa4uICLC7i5gbMzeHlBdjYkJ8P8+bBhw0t32iikGo3w3r0ileptF5cl7u5tvIvSFksqhUWLwMYGmEyIjwfmK5ueWl1dPXfuXJ1Ot3jx4sjISIlEUlxcXFpaWlJSIpFISktLdboecjlIJFBRAUVFUFQEN24AACxfDhoNPHhg7gdoMzqEVhQUFKlU/nz+p127tv1GSlus776D8eMhIACSk4HPhylTKLNsYcyaNWv37t3BwcEZGRksFksul3M4HCsrq+evVKmgrAxKSqCkBEpLobYW/P3h6FGQydpHi/VjcvJvfn4cFmtH795OzT1gS1DaYuXmwtKlAAD9+8Nvv8HJkxAUBLa2VL6FBZCUlLR7926BQLBt2zYWiwUAn3/++f/+9z9nZ2cXFxcXF5cuXbo4O2/v1InRuXNDJ9i9OwQGAgAkJoKdHfD5cP++mZ+iLfz6669LhULvIUP2HDtmkKoAABCF/Pvf6No1hBDauROtXYt4PNStG8rIoPAd0tPTxWJxcXExhTYNIj8/v0OHDgCwbds2/Yvz5s1rnNVob+8AgBr/Fx3dcOWmTej6dSSRIB4PrVyJ8vLM8xRtITs7Gz/pf//7XyNup1RYVVVo3jwkEqGPP0b37qHAQASA2Gy0ciVSq00xrNVqU1JShgwZAgCBgYHOzs6HDh2iymuD3Bg5ciQATJs2rcmvdDpdSUlJVlZWWlrarl2Hf/wRLVmChEI0bhzq1w9t2tTU1AcfIAAUFUWjt4WFhTt37vz000/XrVuXmpqan5+v0WjaeG9NTU3v3r0B4J133jHu3SkVVhPUahQTg1gsBICCglBOjhE25HL5unXrevTogRuDTp069enTB/87MjJSJpNR7nUrfP311wDQpUuX8vJyE01lZyMmE/F4qLSUEteaUlBQ4OjoqP/cMFZWVj169AgLC4uMjIyNjU1JScnLy3tebTqdLiIiAgD69+8vl8uNc4BOYWFOn0YeHggACQS6zZvbfl91dXV8fLyrqyv+ULy8vOLj4xUKhU6n27hxI4/HA4Du3bufPXuWPt8bc+XKFSsrKyaTmZ6eTonBt95CACgmhhJjz1BXVxcYGAgAwcHB33//fWRk5OjRo93d3RnNhdSsra379u07derUpUuXJiQknDp1aunSpQBgb2+fZ0JXTb+wEEJSKRIKEUD6qFFTp04tKytr/fKCggKRSMR/um4QEBCQlJTU5A/rzp07AwYMAAA2mx0TE9P2Rt44ZDJZr169AGDJkiVU2TxzBgEgBwdUW0uVyQbmzZsHAN7e3lVVVY1fr6+vz8vLS0tLi4+Pj4yMDAsL69GjB/O5qFDHjh2ZTObx48dN8eGlCAshhJBs715nBwcAcHNzS01NbfaaGzduCIVCPBBmMBhhYWEpKSn4V2fOnJk4ceK5c+f0FyuVyujoaPy5DB069MGDB/Q5//777wNAnz596urqKDQbEoIA0Nq1FJpE69atAwA+n5+VldWW62tra69fv753795///vfc+fODQoK4nA4AoFAoVCY4sbLExZC6NGjR3jwy2AwIiMjG/ffWDe4rbayshIKhbdv30YIqdXq5ORk3DgBwKxZs5rYTE9P79q1KwB06NBh48aNdLh96NAhAOByuTdv3qTaMgJAnp4mzm3+4vz58xwOBwB2796NEIqLiztw4IChRgYPHgwASUlJpnjyUoWFENLpdPHx8fjh/fz8rl69qp/uAYBAIBCJRIWFhQghmUy2ceNGb29v/bA9JiamsrLyeZtVVVWzZs3Cl02fPr2iooJChyUSCd5xtJbahgUhhJBWi4YPV44ceXT37oOmWyspKenSpQsALF68GCF09OhRJpPJZrMNbcsTExMBICQkxBRnXrawMFeuXPHx8cEjRywIV1fX7777Do8JSktLY2JiHB0d8a969uwZHx//wj4oKSnJ1tYWANzd3U+ePEmJnzqd7o033gCAcePG6XQ6Smw2AX+L/v7+JtpXq9W4NwgNDVWr1XhWCACxsbFtN3L27Nnc3Fy5XG5nZwcAbexMm8U8wkIIyeXyUaNGOTo6Ojo64ukeQig/P18kEvGerp8HBgY+P2xvhYKCguHDh+OuViQSKZVKE52Mj48HACcnp6KiIhNNtYRSqXRzcwOAlsadbUQkEuG/z6KiIoVCMXDgQACYPHly2/X67bffAsD8+fMRQgsWLACATz/91Gh/zJndsHLlym+++SYmJuarr74CgNWrV3/xxRdarZbJZE6aNGnp0qUhISEGGczLyzt48KBWq/3yyy/VanXfvn2Tk5P9/f01Gk1tbW1NTY1CoVAoFFVVVfgfNTU1tbW1CoVCLpdXV1fjF6VSqUwmUygUtbW1lZWVUqn00KFDkydPpuUjAACAuLi4ZcuWhYWFpaWlGWdh165ds2fPtrKyOnXqVEhIyLvvvrt9+3YfH59Lly7h6HlbuHfvXp8+fQQCgVgsLigo6N+/v52dnVgs5rUtT6YpRkvSdCIjIwFg/fr1+MfTp09zOByhUHjnzh0jrJ0+fRo3/nv27Dl//ryXlxcAuLi4cFreovRCBAIBn8+vfRoPePjwYbODPBORSqUdO3YEgCtXrjR7waZNaPZshBD66KOGH8+fRwihqChUV4du3ryJQzN47vKf//wHe27Ex4jb+8TERPR0CL99+3bjHsqcdTuabMYfOXLk48ePXVxcjDCVmJgYFRWlUqnCw8PHjx/P5/NDQ0Pz8vIAQKVSMZnMjh07CgQCHo8nEAg6duzI4/F4PJ6dnV2zL/L5fB6PZ2trO2fOnPPnzycmJn722Wfx8fFLly5dsWIFbl8ppEOHDpGRkatXr/7hhx927doFAHK58v5965wcyM4GX18AaDHZprq6etq0aXK5XCgURkZGnjt3btmyZQwGY+vWrX5+foZ68uGHH2ZmZiYkJLz//vsffvjhpUuXEhIShEKhMU9lnB4pAU8GG4emjECj0URHR+NnEYlEGo2msrJyzJgxAMDlchMTE02JPKWkpABA165dVSrVmTNnAMDBwaGW8oAmQk+ePOFwOEwmMyQkxMPDg8PhW1k1LGBHRKBNm9CpU2jx4r9arKlT0UcfoT59UHj4FAAYOHCgQqEoKirCCxXLly83zg2FQuHg4AAA165dk8lkuBvFcR9DMaewunXrBgCmrBvU1NRMmjQJADgczpYtWxBCubm5vr6+AODk5JRhcmKFTqfDS5O//PILQig4OBioizvs378/IiICLzuq1eouXbp4PK1LwOVyR49WRESg5cvRkSMNORErV6KJExFq1BUOGnQBwNrBwSE/P1+lUuGObMyYMaasQ+BJwMKFCxFC8+fPB4DPPvvMCDvmFJaNjQ0AGL2Q/ODBA9zaOzo6njp1CiF04sQJe3t7APD393/48CElTm7ZsgUA+vXrp9PpcKTU09NTbXJA8/Hjx7ht2Lx5M0Jo+fLlANC5c+c9e/Y8ePCgiTL0yTZ8fsOP58+jI0eOMBg/s1j8lSuvRUejyZO/BwAPD48Xrpi1zt27dxkMhq2tbU1NzY0bNwDAzs7OiKVoswmruroaAGxtbY27/cyZM87Ozvgrz8/PRwht3LgR53C++eabUqmUKj9VKpW7uzsAHD9+XKfTYSnv3LnTFJtarRZ31uHh4TqdLjMzk8ViMZnM06dPt93ImjVr2Gz2qlWrEEJ37sg9PZdbW1tfvXrVFMcweDKOh/BBQUH6BtsgzCas+/fvA0DPnj2NuDchIQFraMKECdXV1Wq1+pNPPgEABoMRHR2t1WqpdXX16tUAMHr0aERRPBMbdHZ2Li4urq6u9vT0BIB//vOfBhnBX/nevXvr69HKlai2ts70rh+zbds2ABgyZAhCKCEhAQBGjBhhqBGzCevPP/8EgOHDhxt64+7du/FA5PPPP9dqtRUVFfqhutFz49apqanBkegLFy6YHs/MysqytrZmMBhHjhxBCM2ZMwcAAgMD6+vrDbKzZs0aABg3btzy5eif/0SXLxvnTjMoFAo8orh27Vptba1xQ3izCWvv3r0AEBERYeiNOKawdetWhFBOTg4eqru6ul64cIF6L5+ybNkyAJg5cyZCKDY2FgDCwsKMsKNUKvv166cfHe/btw8A+Hx+dna2oaaqqqp4PB6DwcjNzTXCk9bBPUBUVBRC6KOPPgKAf/zjHwZZMJuw1q5dq/98jSM1NRU3JP3793/06BGFvj1PSUmJtbU1i8XKycl5YTyzFfAX1rt3b7lcrh+/JyQkGOfV3//+d1OCC62QlZXFZrOFQiFCyLghvNmEtWLFCgD417/+Zdzt+qF6RESE0emzBvHBBx8AwIIFCxBCOMfy7bffNshCamoqg8GwsrK6dOmSVqsdPXo0AEyePNlolzIzM/FcUqVSGW2kJSQSif7fvr6+eL2o7bebTVj4ezIig0qtVn/88cf0DdVbIjs7m8lkWltbFxcXi8ViDofDYrHa3g2VlZXh6GVcXBx62p+6uLiUlJSY4lXfvn0BYN++faYYaZ3s7Gw+n9+tWzeDXG1NWCbmELbOxIkTAcCIzTa7du1ycnKysbHBuWwvkylTpgDAl19+iRCaO3duv3792j6wmz59Op5eaTSaa9eucTgcBoNx9OhRE13C+Rfjx4830U5L1NbW4hCxoc1zi8JSq9VDhgwRCoV0rGCgp7NlQ0fcUqmUx+NZW1tTtaPBIC5evKhf1amtrW17xOHKlStsNtvOzu7Ro0d1dXV4/P7JJ5+Y7pJ+CE9HZrZOp5s5cyYA+Pr61tTUGHRvi8LKzMzEWXg+Pj6XKZzLPgUvXxQUFBh01+bNmwEgNDSUcn/aCF42iY+PN/TGc+fO4fz9hQsXAoCfnx9VHQJeJF6xYgUl1hoTFxeHg9j37t0z9N7WukL6dsKo1WqczaL/cCsrK3/99dcX3oiTJPGyoFk4fPgwAHTp0qXUqA2Bv//+O4PB4HK5169fp8olvDpO+RD+jz/+YLPZDAZj//79Rtz+gsE75TthlEplUlKSt7e3QCCwt7fHQUKlUjlgwAAmk9l6hPPhw4dMJpPH4xnaLFMIXtXBuT1cLtfV1dXPzy8sLEwoFIpEotjY2KSkpLS0tNu3b4vF4iZ9ZWlpKT5X4YcffqDWKzwMMk4BzVJYWIhXzGKM3ffYplnhiRMncLg5fOhQZPiyEQZnsjs9rQeH/baxscH56TiOzGKx9uzZ05IFvBF5zpw5xjlAFRKJZNGiRbZtKHZiY2PTrVu3oUOHvvXWW5GRkfjrHz16NOUz2Z9++gmvPFJiTalU4hHw2LFjje6m2hpuKC8vF86alefujgDQ22+jZ3dCtk5Bfn5UVJQ+wzU4OPjQoUMajQYnVvN4vDNnziCEYmJiAIDD4fz222/N2sH7L06cONH2t6aVuro6sVh8+/bttLS0pKSk2NhYkUgkFArDwsL8/Pz0e7j1ODs7Ozk50RHLbXYIf/nyZYPqNejBkSBPT09TKgkYGMdKSkK2tggAubujtuyEuXEDCYX5I0bgsNPEiRPT0tL0v9TpdHgjaMeOHfGyPA482tjYPL/Of/bsWQBwc3Oje9Mzhcjl8ry8vLNnzx48ePCnn35iMBjW1tY0+Y/XHBsP4fFWsMb1GuLj49PS0vLy8lppMjds2IC/AhMTJQwPkBYUoOHDEQBiMJBIhFraCZOaisaMaUiC5PFWLFx49+7d56/SaDR4Quvs7Hz37l2dTodXpjp06HDp0qXGV+LXo/UFgdohOIvBiGXBtpCRkdF4CK/RaEaPHt21hRp81tbW/fr1mzZt2hdffNHYyMWLF7lcLjxbpMk4jIq84zIybDYCQAMHosb7C7RalJKCBg9ukJStLRKJ0OPHrRirr6/He/e6du2an5+v1Wpnz54NAHZ2dvqpU319Pd4ocevWLWMctgxwTJi+KHmzQ/hm6zXoq4N4enrqr5RIJFiIpuz60mPCks7Fi8jbG02Zgqqr0bx5KCoKffIJ+sc/GiTl5obi4lB1dVssKRQKHEfw8vISi8UajQbHqV1cXHAEBadCDBo0yHhvLQCcIvHVV1/RZD86OprFYrFYrBf2fTU1NdeuXduzZ8+OHTvwKxqNZuzYsXgEbGgCT7OYtlZYU4MqK9GqVQj3xzt2oHXrkLc3io9HBm5hkEqleCbSt2/f8vLy+vr6CRMmAIC7u3tBQQH+W1+zZo1J3pqbX375BQBmzJhBh3GpVOrt7d1soSI8Q+rfv39ERMSyZcs2b978559/NqmKuGjRItyTisViSvyhYhF67tyGohZZWciQDd1NqKqqwvHYAQMGVFZWymQynCPr5eVlZWXFZrNNXK81Ozj/pHfv3pRb1pdK8/f3Ly0txdVjVq1aNXfu3OHDh7e0o87W1jYgIGDmzJnTpk1jMBgcDofCYmNUCKtx6VHDa5s0RiKR4JjCsGHDamtrpVLpoEGDcF0QU9JLLASlUslms9lstul7/5vwzTffAIC9vX1LEey6urrbt2/v3bs3NjZWP9JqLLJevXr9/PPPFLpEhbAalx41OfRXWFiIZ09hYWFKpbKiogI3Y7Rmhrw0cGHPGzduUGgzLS0N78U4duyYQTdWVlZevHhxx44dX3/9NeU5bebc/tUSubm5eOljypQpN2/eBAAHBwfK/8rNwowZM8CoTS8t8fDhQ7yY8e2331JlkxIs8fCInj17njhxwsHB4dChQ7jw1dtvv43jK+0dHBG4c+cOJdaUSiXe8jpp0iS8M9GCMLeyW+TChQv69bjzeOdv+wfvnpiIdzSbzNy5cwHA29u7um1hnZeJ5QoLIZSWlubu7t65c2eaip69fLKzs+HZsKTR4N0oAoHAuNoKdGPRwkII4aVcQ/MBLRaNRmNjY8NgMEzcq33u3Dmc3NxKMoh5scQxVmPwZoHbt2+b2xFqYLFYvr6+CKG7d+8abUQikcyYMUOlUi1ZsgSvtFogRFgvGxOfSK1Wz5w5UywWh4aGrlq1ilLXqMTShUXtNMoSMPGJFi1alJGR4e7uvmfPnsYnQ1kalusZ5lVtsTIyMi5duoS37nA4HD6fz+fzX1jVMjk5ed26dVwud//+/TgF12Kx9KN75XJ5hw4drKysZDKZJf+Btp2srKwJEyaIxeJmf2tnZ2dlZWVra2tjY2NtbY2fvWPHjlwuV6VSpaSkKJXKTZs24SRPS8bSvyo+nz/S399Pp6vOz3fq1cvc7lBARkaGWCx2cnLq3r27Wq2uqalRKpV1dXW1tbUajQaXDSsrK2v2Xk9Pz+7du1u+qsDyhQUAJ93d4cgRuHULXglhbd++HQDWrVv3t7/9rcmvEEK43BeuB15fXy+VSvXiO3369JYtW3B1HcvH0rtCAIDly+G77yAmBqguV/zyycnJ8fHx6dChQ0lJiY2NzfXr19PT03FPx+Px8DDr+d4QHxBcXl7eqVMnDodTUVFhZO31l4l5w2htIjkZAaDp083tBwXgFb0PP/wQ/4hrsr8QfU0enAtpaBaDWWgHXSH07QsAkJVlbj9MRafT7dixAwBwXSsAGDhw4JIlSxoPs9RqdXV1tUqlksvlcrlcpVJVV1fr26fw8PDLly+npqbi9FqLxtzKbgP19cjKCrFYiM7qNy+B9PR0APD09DR66RPvgfPx8aHWMTqw9AApAACHA97eoNVCdra5XTGJlBSvkSOj589f3FJm+gsZMmSIg4PD/fv38aEblkx7EBY87Q3bc5hULoctWzwzMmKnT//YaCMsFmvs2HG9es3IzFRQ6BsdtBNhvfcerF8PwcHm9sN49u8HmQyGDwcvL5PsTJiwIydn7/79/Sjyiy7aw+AdAIKDYd8+uH0bmEyIj4fnzse2fLZvBwB4Omo3nvHjWQwGnDwJ9fVgyUm17SGOBQDffQfjx0NAACQnA58PU6aY2yHDEIuhWzewsoLiYrCzM9XagAFw8yakp8OYMVQ4Rw/t5E8/Nxf8/QEA+veH+/fN7Y3BJCWBVgtTplCgKgAIDwcASE2lwBR9tBNh9ezZEMfKymqPCzs7dgAAGHfu3/NgYR0/To01mmgnXWF1NSxeDAIB6HSwZg3IZNDmE2ktgbw82LMHPv8cKMnPUKvB2RmkUnj0CJ4eRGdxtBNh6dFqYcUKOHwYzp+npl95WZSUgK0t8PnUWJs2DQ4ehM2bYd48agxSTnsTlkwGwcGQlQXh4XD0KLBY5naoraSnQ8+e4OlJjbUrV0CjgaAgy/0A2skYS49AAEeOgIsL/P47LFlibm9aJDER3nkHAGD+fACA8+fhwAHYsgVM2ELxDDduwH//CyxWg/3ERLhwAQDg449BqaTmLUykncSxGtOtGxw4AGPGQHw8+Pg0fLSWR+PjwYcNA7mcyhYLWj5+3EJoby0WJiQENm4EABCJ4ORJc3vTPAsWwIYNf/0YFtZUVYWFMHy48W1YE/vffw/z58Pp00Zao5z2KSwAePddWLIE1OoT335raSuyOh0AgJ0d8PnwfGp7aWnDP5Yvh7NnITgYUlIMML55MyxY0Iz9zz+HDRtg1ChTHKcU8yZXmIRWmxIVxWaz/fz8LKd4QWYm6tcPxcU9czy4ntxcZGeHIiORSoVqa9HMmQ1Vgr/6SvXC4u+PH6Pw8IZCnMuWNXP8OEIoKsrQUop00Z6FhVBNTQ0+8Gj8+PGmnyxvOps2IQ4HAaBFi5q/YOdOZGWFANCYMQifmbJxI+Jw0LBhP4WGhjY+IrAJe/ciBwcEgOzskOFH8ZmB9i0shFBBQQEuhWjo2bLUotGg6OiG5kQkQq3Ucs/MRK6uCAB17Yrw2WcZGU/wJsHu3bs/f8ZOcTGaPLnB8htvoCdP6HwM6mj3wkIIZWZm4upZGzZsMIsDNTVo0iQEgDgctHnzi68Xi1FICAJA1tbol18qEUKFhYWDBw8GALzDQn/ltm1J3t5FAMjBAT0tcNw+eBWEhZ4eN8fhcEyvfG8oeXl5w4ZN9PBQOTqitp9tq1aj6Gjk5qZxcvITCoUKhUKpVIpEIv3xNcXFxfjczaCgiW+9hYqK6HsCWnhFhIUQWrRoUa9evRgMho+PT0xMTF5e3kt401OnTuGTDcLDF+fnG3z7rl2pNjY2ADB48ODHjx8jhHCN9b1792KzdnZ2RpxubAm8OsLSaDSHDx/Gp5QBAJPJDA0N3bp1K31n0G3atAlXWwgPDzd6Wnrjxg1cwNjJySktLa2kpGTK02yzCRMmPG71UA9L5tURFkar1Z45cyYyMpL/dL3X2tp6xowZKSkpFE4bFQrFkqcLSiKRyMRzlyoqKsLDwwGAxWJht+3t7ZOSkqjy1iy8asLSI5VKk5KSwsLC9Fti3NzcRCKRcUebisXilJSU2NhYoVAYGBiIj8Dkcrlbt26lxFudTjd16lQmk+nq6hoeHt5+Gyo9r6yw9BQWFsbGxuJTCDB+fn6xsbGtBI0ePXp07NixuLg4oVAYEBCAz8ZuDD7LODMzkyonv//+ewaDwWAwKD981Vy0t7QZE7h69er27dt37txZXl4OACwWKzQ0VCgUjh07Ni8v7+7du3fu3Ll79+7NmzefL/bi6urap08fPz8//P+AgAAKqyfExcUtW7aMyWQmJCTgAxxfBcyt7JdNXV3dnj173nzzTX21reclYm9vHxISoj89q6ysjD5/vvzySwBgsVgvP1BCK69Ri9UEiUSya9eu9evX5+bmduzYcebMmX379u3Tp4+/v7/+4GoAqKmpyc3NxY3ZnTt3rl69euLECVyVz0QQQosWLYqPj+dwOMnJyfgkvVcHcyvbzEgkErwihKP2CoXiypUr27ZtW7p0aXh4uLu7+/OfGCUVsHU6XVRUFABwudyDBw+abtDSeN2FhRA6cOAAAPD5/AULFrCeS/Xl8XiDBg167733Vq9e/fvvv1MyX9NoNO+++y42bjlnp1PL69sVNmbWrFm7d+/u0aNHYWGhh4eHn59fYGAgHqf7+vo+rzZTUKvVs2fP3rdvn0AgOHz48OjRoyk0bkGYW9kWQVVVFT4OOS4ujtY3qq+vx4F1Ozu7V+aAoGYhwmogNTWVwWBwudysrCya3kIul48bNw4AHBwcLl26RNO7WAhEWH+BY0gDBw5UqVSUG5fJZLjX69Sp0wnALfUAAAPASURBVK1btyi3b2kQYf2FTCbz8vKCRjU/qaKqqmrYsGEA4OHhkZOTQ61xy4QI6xnOnDnDZDLZbDaFXVVlZSUuSuvp6flyknksATIrbMpnn322Zs2a3r17X7t27flVQj01NTXl5eXl5eUVFRWVlZUVFRUVFRU6nQ6f+61HIpGMHTs2KyvLx8cnPT0dTxFeC8ytbIujrq4On6O0dOlS/Ys4+2DEiBF+fn6dO3e2srJq9sPs0KFDY1OFhYV48dvPz6+o3eWAmgZpsZrh6tWrw4YN02q1p06d+r//+z/8op2dnVQq1V9ja2vr6Ojo7Ozs+BQHBwcnJyccTweAR48ejRkzJi8vLyAgIDU1tfEy0WuBuZVtoaxYsQIAunfvrk9APX78+J9//nn79u3i4uLWp41KpfLs2bO41wsKCqqoqHgpLlsWpMVqHrVaPWzYsKtXry5cuPDnn3/GL9bV1VU9S3FxcVFRUZMXS0pKuFxufX39qFGjUlJSBAKBeZ/FLBBhtcitW7eCgoLUarWXl5dMJqusrFSpVG25kcvlOjo6/vzzz+PHj8d7JV5DiLBaIyAgQCwWlz4tt2BtbW3/LG5ubq6urk1edHV1NfqIgFeGdljG6GVx7969mzdvstnsP/74o3fv3o6Oji88AZWghwirRVatWqXT6T744INXNgGBTkhX2Dz5+fk+Pj4MBiMnJ8eTwnJprw3ttj4WzcTFxWk0mjlz5hBVGQdpsZrhyZMnPXv21Gg0d+7c8fHxMbc77RLSYjXDDz/8UF9fP336dKIqoyEtVlMqKio8PT3lcvmVK1cCAgLM7U57hbRYTfnxxx9lMtmkSZOIqkyBtFjPIJVKPT09q6urz549G9yej0c0O6TFeoa1a9dWV1eHhYURVZkIabH+Qi6Xd+/evays7NSpU6MsqLB1u4S0WH+xfv36srKyoUOHElWZDmmxGqivr+/Ro0dRUdGxY8cmTJhgbnfaPaTFamDz5s1FRUUDBgzAxfUIJkJaLAAAtVrdq1evhw8f7tu3LyIiwtzuvAqQFgsAoLCwkMvl+vn5TZ061dy+vCKQFqsBnU735MkTD4s9Cre9QYRFoAXSFRJogQiLQAtEWARaIMIi0AIRFoEWiLAItECERaAFIiwCLRBhEWiBCItAC0RYBFogwiLQAhEWgRaIsAi0QIRFoAUiLAItEGERaIEIi0ALRFgEWiDCItACERaBFoiwCLRAhEWgBSIsAi0QYRFogQiLQAtEWARaIMIi0AIRFoEWiLAItECERaAFIiwCLfw/x94Fr94/kxsAAAAASUVORK5CYII=" alt="Mol"/>

>  <Smiles>  (24) 
COc1cc2cc(c1OC)OCc1c[n+]3c(c(-c4ccc(F)cc4)[nH]c3cc1C)-c1cc-2cnc1N

>  <Name>  (24) 
F_0::NEK2_HUMAN_2XK4-AA_alignment_L1F003::A5K0N4_PLAVS_5FET-AA_alignment_L1F010::

>  <MW>  (24) 
483.2

>  <score_inter>  (24) 
-18.9695

>  <best_rmsd>  (24) 
2.35

>  <Lfrag>  (24) 
{72480, 43397, 58894}

>  <SA_score>  (24) 
4.905

>  <QED>  (24) 
0.35

>  <LogP>  (24) 
5.1

>  <clogp>  (24) 
5.09

>  <NAR>  (24) 
5

>  <NCA>  (24) 
0

>  <nrot>  (24) 
3

>  <TPSA>  (24) 
86.5

>  <HBA>  (24) 
5

>  <HBD>  (24) 
2

>  <NRB>  (24) 
3

>  <NHA>  (24) 
36

>  <RoF>  (24) 
1

>  <Frag>  (24) 
0

>  <Lead>  (24) 
0

>  <Drug>  (24) 
0

>  <PKI>  (24) 
0

>  <PAINSA>  (24) 
0

>  <PAINSB>  (24) 
0

>  <PAINSC>  (24) 
0

$$$$

     RDKit          3D

 32 36  0  0  0  0  0  0  0  0999 V2000
    7.5368    9.5975    2.3386 C   0  0  0  0  0  0  0  0  0  0  0  0
    8.7175    9.7095    3.0402 N   0  0  0  0  0  0  0  0  0  0  0  0
    8.7898   10.1133    4.4185 C   0  0  0  0  0  0  0  0  0  0  0  0
    7.9017    9.2913    1.0665 C   0  0  0  0  0  0  0  0  0  0  0  0
    9.3028    9.2676    1.0216 C   0  0  0  0  0  0  0  0  0  0  0  0
   10.0476    9.0385   -0.1132 C   0  0  0  0  0  0  0  0  0  0  0  0
    9.6629    9.4147   -1.2311 O   0  0  0  0  0  0  0  0  0  0  0  0
    9.7986    9.5351    2.2234 C   0  0  0  0  0  0  0  0  0  0  0  0
   11.1301    9.6722    2.6782 C   0  0  0  0  0  0  0  0  0  0  0  0
   11.9757   10.6992    2.2148 C   0  0  0  0  0  0  0  0  0  0  0  0
   13.2868   10.8559    2.7626 C   0  0  0  0  0  0  0  0  0  0  0  0
   14.1822   12.1224    2.0466 Cl  0  0  0  0  0  0  0  0  0  0  0  0
   13.8448   10.0349    3.7821 C   0  0  0  0  0  0  0  0  0  0  0  0
   13.0069    8.9990    4.2534 C   0  0  0  0  0  0  0  0  0  0  0  0
   11.6846    8.8438    3.7409 C   0  0  0  0  0  0  0  0  0  0  0  0
   10.9190    7.7581    4.3091 C   0  0  0  0  0  0  0  0  0  0  0  0
    5.7640    9.9700    2.9170 C   0  0  0  0  0  0  0  0  0  0  0  0
    4.3800    9.7690    2.7420 C   0  0  0  0  0  0  0  0  0  0  0  0
    3.5580    9.4780    3.8140 N   0  0  0  0  0  0  0  0  0  0  0  0
    4.1070    9.3790    5.0830 C   0  0  0  0  0  0  0  0  0  0  0  0
    5.4800    9.5620    5.3720 C   0  0  0  0  0  0  0  0  0  0  0  0
    6.2620    9.8590    4.2420 C   0  0  0  0  0  0  0  0  0  0  0  0
    3.8180    9.8590    1.4490 N   0  0  0  0  0  0  0  0  0  0  0  0
    7.5378    9.3942    9.9602 O   0  0  0  0  0  0  0  0  0  0  0  0
    7.5014    9.1275    8.6225 C   0  0  0  0  0  0  0  0  0  0  0  0
    6.3646    9.2805    7.8209 C   0  0  0  0  0  0  0  0  0  0  0  0
    6.4046    8.9857    6.4613 C   0  0  0  0  0  0  0  0  0  0  0  0
    7.6015    8.5298    5.9071 C   0  0  0  0  0  0  0  0  0  0  0  0
    8.7460    8.3695    6.6911 C   0  0  0  0  0  0  0  0  0  0  0  0
    9.9292    7.9295    6.1574 O   0  0  0  0  0  0  0  0  0  0  0  0
    9.9633    7.6219    4.7585 C   0  0  0  0  0  0  0  0  0  0  0  0
    8.7038    8.6783    8.0563 C   0  0  0  0  0  0  0  0  0  0  0  0
  1  2  1  0
  1  4  2  0
  2  3  1  0
  2  8  1  0
  4  5  1  0
  5  6  1  0
  5  8  2  0
  6  7  2  0
  8  9  1  0
  9 10  2  0
  9 15  1  0
 10 11  1  0
 11 12  1  0
 11 13  2  0
 13 14  1  0
 14 15  2  0
 15 16  1  0
 17 18  2  0
 17 22  1  0
 18 19  1  0
 18 23  1  0
 19 20  2  0
 20 21  1  0
 21 22  2  0
 24 25  1  0
 25 26  1  0
 25 32  2  0
 26 27  2  0
 27 28  1  0
 28 29  2  0
 29 30  1  0
 29 32  1  0
 30 31  1  0
 31 16  1  0
 27 21  1  0
  1 17  1  0
M  END
>  <2D_mol>  (25) 
<img data-content="rdkit/molecule" src="data:image/png;base64,iVBORw0KGgoAAAANSUhEUgAAAMgAAADICAIAAAAiOjnJAAAABmJLR0QA/wD/AP+gvaeTAAAgAElEQVR4nO2deVxUdffHzwzDAAPKJogTYJi4IbggagyYEj4tkqmI5BouoZai5kI+PQVPuWBqYqVJWoqPZakpGpiaS7GE8JNFBU2QTWQHYYZ9tvP746sTuSDMzJ3hyvf94sVrhrn33HOHzz33e7/LORxEBApF23D17QDl2YQKi8IIVFgURqDCojACFRaFEaiwKIxAhUVhBCosCiNQYVEYgQqLwghUWBRGoMKiMAIVFoURqLAojECFRWEEKiwKI1BhURiBCovCCFRYFEagwqIwAhUWhRGosCiMQIVFYQQqLAojUGFRGIEKi8IIVFgURqDCojACFRaFEaiwKIxAhUVhBCosCiNQYVEYgQqLwghUWBRGoMKiMAIVFoURqLAojECFRWEEnr4d6NKUl5enpKSkpqaKxWKxWOzm5ubt7T1q1Cgej35vT4F+Qf9A2tiYkp6empqakpKSkpJy584d8nc+ny+VSslrgUAwYsQILy8vX19fkUhkYmKiA8euXbt28eLFo0eP2tjY2NnZ9e7d28bGpnfv3qoXVlZWOnCj43BoZQrIz4fEREhLg7S0e7m5vaqqVN+Jubm5h4fHmDFjhg4d2tLSkpycnJCQcPPmTdWuRkZGHh4e48aN8/b2FolEPXr0YMLBkpISNzc3AwODqqqqJ23D5/OJwuzs7GxsbGxtbVUvvLy8TE1NmXCsHbqTsOrr4f33QSAAuRwiIiAiAlJS4P/+DySSv7fh8aa+/HKffv1Gjx49evToQYMGcbkPN0MrKytTUlKSkpISExNTU1NlMhn5u4GBwcCBA0kkmzBhQq9evbTiNSJOmjTp119/HT9+/CeffFJdXV1WVlZVVVVVVVVWVlZZWVlVVVVeXi4Wi59kYcOGDXPnznV0dNSKPx2kOwkrIgJ8fGD0aDh9GiorYe1aqK4GAOjTB9zdwd0dvLzA0xMEgo6brKurS0pKio+PT0hIuHLlikpkHA7HxcVl3LhxS5YscXV11cTryMjIVatW9erV6/r163Z2dk/arLW1lSisoqKi7Yv4+Pji4uKQkJCdO3dq4kanwe5DUBC2tCAiFhfj+vV44ACePIllZdoy39jYmJCQEBER4evrq2p4iUSi4ODg1tZW9WxmZ2cTU0ePHlXPwo0bN7hcrkAgqKqqUs+CenQPYVVW4pYtuGkTpqYiIp4+jfv3M3rA1tbWxMTE5cuXE1m89NJLavxfW1pahg0bBgDvvPMOIv7xxx+TJk0qLS3trJ1JkyYBQHh4eGd31IRuIKzLl9HBAQHw889x4UIMCcGlS1HdENJZMjIySOPG3t7+ypUrndp37dq1ANCvXz+JRHLv3j17e3sA+Oyzzzq4u0wmi4mJUSqV8fHxAGBlZVVfX9/5M1CTZ11YUVHI5yMAikRYUqIXF0pLS8eOHQsApqamx44d6+Be8fHxBgYGPB4vOTkZEd966y0A8PT0lMvlHbTg7e0NAHFxcYjo6ekJAF988YV6p6AGz66wmptxwQIEQAAMDtZZiHosLS0t8+fPBwAOhxMaGqpQKNrfvq6urm/fvgAQFhaGiAcPHiS6zMnJ6fhBt2/fDgDjxo1DxJiYGABwcHCQSqUanEcneEaFlZODbm4IgGZm+OOP+vbmPlFRUaTL3s/PTywWt7PlrFmzAMDd3V0qlRYXF1taWgLAt99+26nDNTQ0WFtbA0BSUpJSqXRxcQGA//3vf5qdREfpQsLKzMw8e/bs0qVLf/jhh7t376pt58SJE7t9fJDDwUGD8MYNLXqoOWfPniUqcXNzy8/Pf+w2x44dI/Hp1q1bCoViwoQJADBlyhQ1Dvfhhx+q9v3uu+8AwNXVValUanQOHaOrCCszM9PS0lIoFKr6Qfr06RMQEBAVFZWVldXB70Imk61bt47D4QBA2qpVKJEw7bYa5ObmDhkyBACsra0vXrz40Kd3794lgzPffPMNIkZERACAra1tRUWFGseqqKgwMTHhcDjZ2dlSqZQ8RpBWF9N0CWHl5OSQrj8fH59Nmza9/vrrPXv2bNvZJhQKZ86cuXv37nZEVllZ6evrCwA8Hi8iIkI316V6SCSSyZMnE1fbNqgVCoWPjw8AvPbaa0qlMj09nc/nczic2NhYtY+1dOlSAFiwYAEibtu2TdXqYhr9C6uoqIg0VCdOnNhCOjAR5XJ5VlZWVFTU3LlzyWO2ip49e/r6+kZERCQkJKg6HlNTU4kRW1vbCxcu6O9sOopcLg8NDSVnFBwcTNrUW7duBQAbG5vy8vKWlhbSZb9s2TJNDpSfn8/j8QwNDYuKitq2urR0Hk9Ez8K6e/duv379SA91Q0PDY7dRKpXZ2dl79uyZNWvWQyLr0aPHa6+9Nm3aNENDQ9IPWaa9nnQdcPjwYdKD6u3tHR8fb2xsDACnTp1CxJCQEAAYPHhwY2OjhkcJDAwEgNWrV+M/W12Mok9hVVZWktbGmDFjJBJJa2vr4sWLi4qK2t+rpKTkyJEjwcHBQ4YMIc0pS0tLLpcbEhKis2dpLXL58mXSsuTz+QCwZMkSRExOTuZwOIaGhp3tU30smZmZHA6nR48e9+7da9vq0txyO+hNWHV1dSNHjiTPRzU1NTKZbOrUqQDg4eHRcSMlJSXOzs4AsHbtWuZcZZqSkhIPD4++ffuqOseVSuWOHTu2bdumrUNMnDgRADZu3Ij/bHUxh36E1dDQ4OXlBQDOzs5lZWUKhWL27NkAYGFhkZaW1nE7Z86cAYBevXrpcrCCCWpqasg0m99//50J++fPnycN0KampratLiaORWhXWHv3YkICImJoKJaVoUSCixZhSAi++y5qcNNpamoaP348ADg6OhYWFiqVyiVLlpCem8TExE6ZIurcunWr2s50Hf773/+S50GG7I8aNWrkyJG3b9/GB62uBQsWVFRUMPT43Blhbd6MKSmIiHFxeOCAesdrbW0lg+3PPfdcXl4ePhhqNTExuXTpUqdMnT17VhWuiouL9+/fL5PJ1POqK1BTU2NmZgYA6enpTNhvO73i0qVLhoaG5FnBwMDAzs7O1dV14sSJc+bMWfvh2i3lWw5UH4iri7vSeKVYWtyivP+oLpFLFhUteu/Oe4uLFu+q3HWz+WY7h3uasN58ExcvxuHDsazsH/OZ1q5FR0f088OICLxyBZ82+EWQy+UzZswgT9Sk8fjRRx+RdqsavXZkkJWM9r/33nsAEBIS0lkjXYqVK1cCwOzZs5k+0PTp00nD49FprsIRQkiDh34sMi2m503fXLb5csNlRJQpZburdmsmrLYRq+18pg8+uD++S36srHDyZNy+XZmS8qSwoVQqFy5cCADm5uakIbVjxw5yxRw5cqSzX825c+dIuJJIJKWlpSYmJlwu9/r1652106UoLi7m8/kGBgbkhsUQZGzHzMwsNzcXEaVSaUlJSWZm5q+//nrw4MFdP+xac3fNvIJ5r+W+NvzGcOE1oWG6IaSB322/oMIgVfT6uupr7QlLLP7HfKa8PIyOxuBgdHJSKex6//6mpqYikSg0NPS3335rbm4mlto2pBISEhBx165dAMDlcg8dOqTGt0PC1ZYtWxBx2bJlAPDWW2+pYaerMW/ePABYvnw5Q/bz8/PJqEZ0dHTH96qWVZdLyzeXbU5tTEUtRKyOU1CA0dG4aNFBf/+2cdXY2HjcuHEfffQRGa5XNaSio6O5XC6Hw9mzZ48aR/vtt9/IWFvbcHXt2jXtnIteUc0krqys1LpxhULx0ksvAcDUqVPV2F0sFy8sXKiNNpZalJeXnzp1KjQ01N3dXbXEpXfv3jwe79dff0XE1NRUAwMDANixY4d6hxg3bhwAREREIOLy5csBIDAwUJvnoFf8/PwA4OOPP9a65Q0bNpCB1+rqaq0bfwhm+7FqampOnTpFwpW9vT35o1KpXLFixaeffqqeTdIl80yGK0JCQgIwMJM4LS2NDGmfPn1ai2afhC46SOVyOXn6+OuvvzS3RsLVpk2b8MGA2owZMzQ326UQiUQAEBkZqS2DjY2NgwYNAoCVK1dqy2b76Kjnfc6cOQCwfft2De1cuHBBFa7KysrIsNfVq1e14mTX4eTJkyTGq71u7CHIMM6QIUOampq0YvCp6EhYhw8fBgAfHx8N7ZC2JxnzWrFiBQAEBARow8GuhVKpHDp0KAAcPHhQc2tnzpzhcDhGRkaZmZmaW+sgOloJXVtba2try+FwKisrLSws1DNy6dIlHx8fKyurwsLCxsbGfv36tbS0ZGZmurm5adfbrkB0dHRQUNDgwYOzsrLIM1BCQsK//vUvoVDYp08fMtv20Rdk3nNbqqurXV1dy8vLt27dumbNGt2dgM4kTHqe1F7Riw/C1YYNG/BBuJo+fbr2HOxaqGYSq6aPHj9+/Kn/TVNT0wkTJrS1QzrZvb29O75uTCvoTlhk+nZQUJB6uycmJgKAhYVFbW0tIsbFxY0aNerZa1215fPPPyeaUP2lqakpLy8vISHh1KlTUVFRYWFhISEhAQEBIpFoyJAh5ubmACASiVTbf/PNNwBgbm5eWFioY+d1J6ysrCwAsLW1feqqusfy3XffjR07lu2jgZ1CNZN45cqVP/300x9//HHjxo2ampp2dqmvr1fNoc3LyyNplb7//nud+PsPdJd4zcXF5fnnny8sLExLS/Pw8Ojs7snJyZcvXybLPrsJpqamgYGBZ86ciYyMjIyMbPuRpaVlOy0tmUzG4XDmzJlTX18/ffp00o+oY3Sa0e/111/fvXt3XFycGsJSKBQA0N1yNA4aNGj37t1ubm7Ozs6qVFh1dXW1tbW1tbXt7Ghubi4Wix0cHPbu3aszb9ui0//TpEmTdu/eHRsbGx4e3tl9ibDIWFD3gZy1j48PmQlCaG1trampqa2tLSsrKy0tJSJTvS4rKysuLhaLxZs2bfL09FT7GVxDdCosHx8fgUCQnp5eWlradm1qR5DL5dD9ItZjLycjIyOhUCgUCsmq+UdBxKqqKnNzcyMjI114+Th0mo7b2NiY9JGSueqdontGLPUuJw6HY2trq0dVge7zvJN5yXFxcZ3dkUYsdqEHYXE4nHPnzrW2tqr+eO/evafuyN6vWBPYeznpWlgODg6urq4NDQ1kcgjh1VdfHTlyJOmUf9KO3VNY7D1rPZQ8IXfDX375hbwtKioqLCzMyMiYMWOGu7v78ePHlUrlo3ux99rVBCqsTjBp0iShUHjw4MEVK1aUlJT07du3uLg4KirK3t4+IyPD39/fzc3t4MGDREkq2PsVawL5Eth41noQlqenZ2RkpFgs/uKLL/r37798+fKKiorg4OC8vLzo6Oj+/ftnZ2e//fbbAwYM2Llzp6op1p0jFhvPWg/C4nA4AQEBV69enTt3rkwm++qrr/r37z9v3rzCwsJ58+bduHEjOjp64MCBBQUFK1euHDhw4M6dO5ubm7tnxGLxWet+eLItt2/fDg4OJlckl8sNCAi4ceMGIsrl8kOHDpFcNADw3HPPkdfx8fH6dVjHkKUiusx2rC30XK/whRdeiIqKysnJCQkJMTQ0PHr06NChQ994442MjIzZs2dnZWWdOnXKw8OjpKSETHZj401BE9gbsbpEIUwnJ6edO3cSeRkZGcXGxnp4eEycODE1NfWNN95ISUlJSEgQCATAzq9YE9jbsuwSwiI4Ojru3LmzsLAwLCysZ8+e58+fHzt2rJeX18WLF728vNj7FWsCjVhaw9bWNjw8PC8vLywszMLCIikpydfX18vLi8wSYeNXrAlUWFqmV69e4eHh+fn54eHhlpaWSUlJBQUF8ODW0H1gb5zuosIiWFpahoWF3blzJzIy0sbGxszMrO1AUHeAdOO1tLTo25FOw5pCmMePH/f393dycsrJyWHjFawGMpnM3t6+sbHR09OTpG1iE/ru7+goSqWSdGXpZWmAXiBrbEgD6+eff9a3O52DNcJCxH379gGAm5tbV646oS2kUqmTkxMAkGx1dnZ29+7d07dTnYBNwpJKpQ4ODgBA0iE925BFEEOGDJHJZGStb3BwsL6d6gRsEhYifvbZZwAwfvx4fTvCLFKplBTsICuYb926ZWxszOFwzp8/r2/XOgrLhCWRSMiykz///FPfvjAIuemTOi4kPd2nn34KAM7OzjpLF6MhLBMWIq5fvx4Apk2bpm9HmEIqRXf3sQBAqjgJBIK8vDyZTDZixAgAWL9+vb4d7BDsExapBsPlcm90sSKX2uLbb1EgaJwx4xuFQkEy/b/66qv4IMUmj8frVPEOfcE+YSHi4sWLAWDRokX6dkT7yOXo7IwA+MMPiIhVVVUkGSIpuUsSwQ8fPrzrl0pgpbDy8vIMDAyMjIxK9FSYnjm++w4B0NkZVUmHSFp2a2vriooKkhUMALRYv4khWCksRAwICACWF/16FLkcBwxAAHyoD5jU7pozZw4iXrhwgcPhCAQCRosMaA5bhZWRkUFq8JF0Wc8G+/ffD1cP3egKCgpMTU3hQY1MktB1woQJXbmjmK3CQsSXX34ZADZv3qxvR7SDKlw9tlIH6cBzdHSsr6+vrq62tbUFgP379+vayw7DYmGRcdnevXuzpWunfVJT0cQEBw7Ex6Z0lMvlo0aNggf5tA8dOgQAVlZW5eXluna0Y7BYWIjo7u4OAFFRUfp2RDuUld2vgvVYrl69amhoyOVySanwN954A7pwBSHWTJt5LEeOHAkMDBw4cGBiYuKjFdJYwb59cPYsHD0KH3wAH3wA7WezWr9+/c8//xwdHf3iiy/euXNn0KBBiGhhYWFpaWlubt6zZ09zc3NLS0vyou1vc3NzCwsL8pYUnya0tLSQqoXaR9/K1oiUlBQul2tgYODk5MTSRLd79+KMGZiVhaGh+NTnkObmZtV9PykpydDQkJTy6hQmJiZ2dnZpaWn/+c9/rK2tGSrgy+4Zcxs2bFAqlUKhsKCgQCQSRUdHT5s2Td9OdZrgYIiKAoEAACA7G5KTYd48aBNW/kYVXUpLSwMCAmQy2eLFi9etWyeRSMRiMfktFovr6upUb1W/6+rq6urqJBJJc3Nzc3Mzn8/Pz8+vqanZvHnz119/rf2zYkKtuiE9PZ3D4ZiamhYXFwcFBQEAh8MJDQ1VLyuz7pHLMTwcP/0Uk5Nx40acNg1ra3HWLATA3r0xLAzr6h6/Y1NTE0ni6uvr29ku+KysrB49etjb2zc0NJC5uIaGhgUFBZqfzkOwWFiTJ08GgHXr1pG3UVFRZMry9OnTGxoa9OvbU6mqwokTEQDt7TEpCWtr0cICa2vxyBEcNux+XVFrawwPx4fSbyuVypkzZwKAk5NT2zLPHUShULi6usKDJ57Zs2cDwOLFi7V1XirYKixVuCoqKgoMDCQD0mfOnCE1P9zc3Ji4CrXFlSv4/PMIgDY2+NtvD3+qVGJsLIpE9+VlZobvv48lJfc1RGoO9ujRQ+06xT/++CMAODo6tra2qoJWfn6+Jmf0KGwV1ptvvgkAa9euJeXKe/bsSUqD5ObmDh48GACsra0vXryobzcfQ1QU8vkIgB4e2H69iIQE9PNDDgddXFL4fP7cuXP37t1rYGDA5XJJF7x6KBQKUn2IlLcl/fhan57KSmGR8RxTU9OKiorm5ua5c+eSBlZYWJhSqZRIJOQuyePxulQ6jeZmXLDgfhwKDsYOVozLyMCVK7e3XbOqeXmOI0eOAICDg0NLS8utW7cMDAyszczEWi2LwkphTZkyBQDWrFlD3iqVyoiICJI1JDAwsLGxUS6Xk1ly5FqUSqX6dRgRc3Nzx4x5+YUXWszM8PDhTu+enp7eNmO7SCTSJGgplUoStL7++mtEPBsaKhcKUavTkNgnLBKuBALBQ6MZcXFxpErRiBEjSN/MDz/8YGJiAgDe3t4VFRV68hcRcfv2+yGnT5+BCxeu27Fjx/fff3/p0qXs7Oz2a+MQZDIZGRgdOnRoSEiImZkZkVdWVpbaLh09etSMz4+ZPBlbWjA3F3k8NDTEvDy1DT4E+4Q1depUAFi9evWjH/31118DBw4EgD59+iQnJyNieno6WdjTr18/tVu7miCXy8PCwjgcTjs9PkZGRg4ODmPHjp08eXJwcDBp+rRl2bJlAGBnZ1dcXIyINTU14eHhGg7mKJXKZh8fBMBduxAR581DAFy4UBObbWGZsK5fv87lco2NjZ80xa+mpoZc3EZGRmTwv6SkZMyYMQBgZmZ2/PhxXXpbVVVFplLxeLyQkJDY2Nj9+/dv2rRpxYoVgYGB48aNGzRo0KNd52Qisor9+/cDgLGxMblUtMmxYwiAQiE2NeHt29oNWiwTFulYf//999vZRiaTtW1gyWSy5uZm0mFjYWHh7e0dFhZ2/vz5xsZG5vwsKirasWOHlZUVeT79/vvv2ylJ39TUVFBQkJSUFBMTs2vXrhMnTqg+SkpKIgUm9u3bp30vlcr7nWZffYWIGBSEALhggVZss2kQOjs7283Njc/n5+XlPbUUz969e5ctWyaVSr/88ktyK9m6deu1a9fIhBMA4PF4w4YNE4lEXl5eL7/8MhGB2jQ0NGRmZqalpaWlpSUkJBQWFgIAn8+XSqWqbYyNjR8tBKd627dvX1XjiXDnzh0PD4/KysrVq1dv27ZNE/eeyPHj4O8PffpAXh6UlsKgQYAIN27AgAGaWtaKPHWDv78/AKxataqD28fHx/v7+7d9JKyuro6JiVm1atWoUaPaPsAbGBiMGDFixYoVP//8c2VlZUeMy2SyjIyMPXv2zJ8/38XFhTyTqujVq9frr78+c+bMKVOmiESiF154gWQkbJ9evXq5uLj4+PjMnj17+fLlZHr7K6+8wmDVXaUShw9HAPzyS0TE+fORw8GdOzU3zJqI1alw1REaGxuTk5MTExOTkpISExPbpgrq168fiWQTJ04kCRQIpaWlJCYlJSX9+eefTU1Nqo94PN6AAQO8vLxEIpG7u/uQIUMebbA3Nzer6r+1rQJH3hYXF8tksrbbe3p63rt3Lzk5mdnScCdOwLRp94NWVRVUVYG7u+ZWWSOsgICAY8eOrVy5sm3lPm3R3NyckpISHx8fHx9/+fLlxsZG1UdOTk6urq4cDic1NbWsrKztXs7OzmPGjBk9evSYMWOGDx/Of+yEhA6DiKTUZWlpaUVFRUVFxbBhw7y8vEiPCYMggrs7CIXwzTegjSuWwA5hNTU1ubu75+XlFRYWCoVCuVy+bds2f39/Z2dnrR8rJiZm7ty5M2bMqK+vv3Dhwr1790xMTJqbmwGgZ8+erq6uJCyNHTvWxsZG60fXDw0NYGYG9fXw/vsgEIBcDpGRYGiokU3N76Y6QC6Xk7Bx7tw5RCQFWr29vbU+Q+bWrVuklzUiIgIRY2NjuVwuh8NZt25dTk6Odo/V5di8GVNSEBHj4vDAAQ2NsUNYiLhlyxYAcHR0JHPW7O3tAWCnNpqZKiQSCcntNm3aNKVSmZOTQxo3Gzdu1OJRui5BQdjSgohYXIwaZ4hgjbAUCoVIJAKAJUuWIGJsbCwACASC3NxcrdhXKpXkqdPNza2hoaG+vp4Uxp0yZUpXXr6nTTZtur+W4/Rp1HhhGWuEhYg3b94kaaLOnj2LiGRSg7//PK3cDz/++GMAsLKyun37tlKpnD59OgAMHjxYLBZrwTorEItx4UIMCcGlSzs69eLJsElYiLhx40YAeP755yUSSU1NjZ/fhwJBI+k31oSYmBiyKOP06dP4oA1naWmprXDYDWGZsGQyGVlLuG5dGCKeOoUAaGqKmuQx+Ouvv0iDnWTaOHnyJJfL5XK5cXFxWvK6O8IyYSHitWvXfHzWmJo2/f47IuLMmQiAEyageg0hsVhMZpzOmjUL24hsy5YtWvW628E+YSHiJ58gADo5YX09Vldj794IgI9MNnk6CoWC1BEeNmxYY2PjQ0+FDDjejWClsGQydHdHACRzdI8dQwcHPHu203b+/e9/kwZ7Xl6eQqHw8/NTPRVq3efuBiuFhYhXryKfj1wu/vEHIqIaU2Dkcrmfnx+Px7tw4QIikkUZ5KlQ2852R9gqLEQMC/v7hqgeCoWCJNiIiYnhcDgGBgbdIYO8bmCxsGQyHDkSAbDD82gez82bN9s+FVK0Qpeu/tU+PB7s2wfPPQcikfpGJBLJtGnTxGLxrFmzVq9erT3vujvsmN3QDlLp4/NnPERjo7SurookzCA5M8jvH3/88erVqyNGjEhMTOzIXDxKB2F3thkA4PP/kWLqxRchNhbq6qCuDmprQSy+/9rDozw5ue+juwuFQj6f/9VXX1FVaRfWC4vA5UJ2NgBAbi7s2/eYDRAFffr0IfnHSAoy8uLcuXOlpaWbN2/+5ZdfdOzzsw3rb4UAsG8fODnByZMgEMCUKXDtGlhagoUFWFiAufn930ZGj9+3rKzMxcWltrb20KFDZCUPRSs8I8IaOhQuXoS0NPj226dkW3yUAwcOzJ8/39raOisry87Ojhkfux0sfip8iHffhYsX1dkxKCjozTffrKmpIZVUKFrhWYhYmlNaWjp06NDa2trDhw+/9dZb+nbnWeDZiViaIBQKt27dampqGx3tUlmpb2+eCWjEug8izpzZ/NNPgoAAOHJE396wHyqsvykpgaFDoa4Ojh6F6dP17Q3LobfCv3nuOdiyBQBg6VKgN0QNocL6B++8A6+8AtXVsGKFvl1hOfRW+DBFReDqCvX1cOwY+Pvr2xvWQiPWw/Tte/+GuGuXvl1hM8/IWKF2WbIEuFx4+219+8FmaMR6DBwOLF4Mhw5BQAAAwAcfQF0d7NsHiYn335aX69dBFkCF1R6qSROUzkKF1R6kLpeKbdtgyRI4e1Z/DrEHKqz2MDUFOzvIzb3/ds0a2LMHXnlFrz6xBNp4fwrvvgttkkX+zYkTkJYG48eDr6/OfWIDtB9LfUpL4fRpWLRI3350SeitUE3kcoiKgnnz9O1HV4UKS03Cw0Euh7Q0ffvRVaG3Qgoj0IhFYQQqLKk+ScoAAAChSURBVAojUGFRGIEKi8IIVFgURqDCojACFRaFEaiwKIxAhUVhBCosCiNQYVEYgQqLwghUWBRGoMKiMAIVFoURqLAojECFRWEEKiwKI1BhURiBCovCCFRYFEagwqIwAhUWhRGosCiMQIVFYQQqLAojUGFRGIEKi8IIVFgURqDCojACFRaFEaiwKIxAhUVhBCosCiNQYVEYgQqLwghUWBRG+H8Ak6KN37CFEAAAAABJRU5ErkJggg==" alt="Mol"/>

>  <Smiles>  (25) 
Cn1c2cc(C=O)c1-c1cc(Cl)ccc1CCOc1cc(O)cc(c1)-c1cnc(N)c-2c1

>  <Name>  (25) 
JAK2_HUMAN_4D1S-AA_alignment_L1F021::F_0::TGFR1_HUMAN_2WOT-AA_alignment_L1F026::

>  <MW>  (25) 
445.1

>  <score_inter>  (25) 
-20.1013

>  <best_rmsd>  (25) 
1.68

>  <Lfrag>  (25) 
{57144, 72480, 32374}

>  <SA_score>  (25) 
4.733

>  <QED>  (25) 
0.4

>  <LogP>  (25) 
5.1

>  <clogp>  (25) 
5.11

>  <NAR>  (25) 
4

>  <NCA>  (25) 
0

>  <nrot>  (25) 
1

>  <TPSA>  (25) 
90.4

>  <HBA>  (25) 
6

>  <HBD>  (25) 
2

>  <NRB>  (25) 
1

>  <NHA>  (25) 
32

>  <RoF>  (25) 
1

>  <Frag>  (25) 
0

>  <Lead>  (25) 
0

>  <Drug>  (25) 
0

>  <PKI>  (25) 
1

>  <PAINSA>  (25) 
0

>  <PAINSB>  (25) 
0

>  <PAINSC>  (25) 
0

$$$$

     RDKit          3D

 33 37  0  0  0  0  0  0  0  0999 V2000
    7.5368    9.5975    2.3386 C   0  0  0  0  0  0  0  0  0  0  0  0
    8.7175    9.7095    3.0402 N   0  0  0  0  0  0  0  0  0  0  0  0
    8.7898   10.1133    4.4185 C   0  0  0  0  0  0  0  0  0  0  0  0
    7.9017    9.2913    1.0665 C   0  0  0  0  0  0  0  0  0  0  0  0
    9.3028    9.2676    1.0216 C   0  0  0  0  0  0  0  0  0  0  0  0
   10.0476    9.0385   -0.1132 C   0  0  0  0  0  0  0  0  0  0  0  0
    9.6629    9.4147   -1.2311 O   0  0  0  0  0  0  0  0  0  0  0  0
    9.7986    9.5351    2.2234 C   0  0  0  0  0  0  0  0  0  0  0  0
   11.1301    9.6722    2.6782 C   0  0  0  0  0  0  0  0  0  0  0  0
   11.9757   10.6992    2.2148 C   0  0  0  0  0  0  0  0  0  0  0  0
   13.2868   10.8559    2.7626 C   0  0  0  0  0  0  0  0  0  0  0  0
   14.1822   12.1224    2.0466 Cl  0  0  0  0  0  0  0  0  0  0  0  0
   13.8448   10.0349    3.7821 C   0  0  0  0  0  0  0  0  0  0  0  0
   13.0069    8.9990    4.2534 C   0  0  0  0  0  0  0  0  0  0  0  0
   11.6846    8.8438    3.7409 C   0  0  0  0  0  0  0  0  0  0  0  0
   10.9190    7.7581    4.3091 C   0  0  0  0  0  0  0  0  0  0  0  0
    5.7640    9.9700    2.9170 C   0  0  0  0  0  0  0  0  0  0  0  0
    4.3800    9.7690    2.7420 C   0  0  0  0  0  0  0  0  0  0  0  0
    3.5580    9.4780    3.8140 N   0  0  0  0  0  0  0  0  0  0  0  0
    4.1070    9.3790    5.0830 C   0  0  0  0  0  0  0  0  0  0  0  0
    5.4800    9.5620    5.3720 C   0  0  0  0  0  0  0  0  0  0  0  0
    6.2620    9.8590    4.2420 C   0  0  0  0  0  0  0  0  0  0  0  0
    3.8180    9.8590    1.4490 N   0  0  0  0  0  0  0  0  0  0  0  0
    7.5014    9.1275    8.6225 C   0  0  0  0  0  0  0  0  0  0  0  0
    6.3646    9.2805    7.8209 C   0  0  0  0  0  0  0  0  0  0  0  0
    6.4046    8.9857    6.4613 C   0  0  0  0  0  0  0  0  0  0  0  0
    7.6015    8.5298    5.9071 C   0  0  0  0  0  0  0  0  0  0  0  0
    8.7460    8.3695    6.6911 C   0  0  0  0  0  0  0  0  0  0  0  0
    9.9292    7.9295    6.1574 O   0  0  0  0  0  0  0  0  0  0  0  0
    9.9633    7.6219    4.7585 C   0  0  0  0  0  0  0  0  0  0  0  0
    8.7038    8.6783    8.0563 C   0  0  0  0  0  0  0  0  0  0  0  0
    9.8260    8.5063    8.8364 O   0  0  0  0  0  0  0  0  0  0  0  0
   10.8443    9.4745    8.5459 C   0  0  0  0  0  0  0  0  0  0  0  0
  1  2  1  0
  1  4  2  0
  2  3  1  0
  2  8  1  0
  4  5  1  0
  5  6  1  0
  5  8  2  0
  6  7  2  0
  8  9  1  0
  9 10  2  0
  9 15  1  0
 10 11  1  0
 11 12  1  0
 11 13  2  0
 13 14  1  0
 14 15  2  0
 15 16  1  0
 17 18  2  0
 17 22  1  0
 18 19  1  0
 18 23  1  0
 19 20  2  0
 20 21  1  0
 21 22  2  0
 24 25  1  0
 24 31  2  0
 25 26  2  0
 26 27  1  0
 27 28  2  0
 28 29  1  0
 28 31  1  0
 29 30  1  0
 31 32  1  0
 32 33  1  0
  1 17  1  0
 26 21  1  0
 30 16  1  0
M  END
>  <2D_mol>  (26)
[truncated: 1,885,250 more chars]
