# Supplementary material for: Frags2Drugs: A Novel In Silico Fragment-Based Approach to the Discovery of Kinase Inhibitors
Source: Pharmaceuticals (Basel). 2026 Feb 12;19(2):308. doi: 10.3390/ph19020308 (PMC12944305; doi:10.3390/ph19020308)
Supplement: Supplementary file 1 [file pharmaceuticals-19-00308-s001.zip › pharmaceuticals-4126567-supplementary/SupplementaryData_bonnet/4CLI_protein.mol2]

# created with PyMOL 2.2.3
@<TRIPOS>MOLECULE
4CLI_A
4618 4675 294           
SMALL
USER_CHARGES
@<TRIPOS>ATOM
1	   N	10.352	21.325	-21.280	N.4	1	ASN1093	0.000	
2	  CA	9.918	20.338	-20.248	C.3	1	ASN1093	0.000	
3	   C	10.038	18.902	-20.763	C.2	1	ASN1093	0.000	
4	   O	9.556	18.575	-21.845	O.2	1	ASN1093	0.000	
5	  CB	8.472	20.626	-19.826	C.3	1	ASN1093	0.000	
6	  CG	7.511	20.678	-21.009	C.2	1	ASN1093	0.000	
7	 ND2	7.093	19.509	-21.483	N.pl3	1	ASN1093	0.000	
8	 OD1	7.150	21.758	-21.486	O.2	1	ASN1093	0.000	
9	  HA	10.577	20.441	-19.385	 H	1	ASN1093	0.000	
10	 HB2	8.444	21.586	-19.312	 H	1	ASN1093	0.000	
11	 HB3	8.145	19.839	-19.146	 H	1	ASN1093	0.000	
12	HD21	6.454	19.481	-22.265	 H	1	ASN1093	0.000	
13	HD22	7.414	18.649	-21.062	 H	1	ASN1093	0.000	
14	  H1	11.305	21.130	-21.553	 H	1	ASN1093	0.000	
15	  H2	10.296	22.258	-20.897	 H	1	ASN1093	0.000	
16	  H3	9.749	21.255	-22.087	 H	1	ASN1093	0.000	
17	   N	10.697	18.030	-19.986	N.am	2	PRO1094	0.000	
18	  CA	10.903	16.616	-20.330	C.3	2	PRO1094	0.000	
19	   C	9.620	15.787	-20.381	C.2	2	PRO1094	0.000	
20	   O	8.677	16.033	-19.630	O.2	2	PRO1094	0.000	
21	  CB	11.857	16.119	-19.245	C.3	2	PRO1094	0.000	
22	  CG	12.538	17.352	-18.751	C.3	2	PRO1094	0.000	
23	  CD	11.497	18.425	-18.814	C.3	2	PRO1094	0.000	
24	  HA	11.298	16.512	-21.341	 H	2	PRO1094	0.000	
25	 HB2	12.582	15.418	-19.660	 H	2	PRO1094	0.000	
26	 HB3	11.305	15.635	-18.439	 H	2	PRO1094	0.000	
27	 HG2	13.385	17.603	-19.390	 H	2	PRO1094	0.000	
28	 HG3	12.884	17.214	-17.727	 H	2	PRO1094	0.000	
29	 HD2	10.889	18.436	-17.910	 H	2	PRO1094	0.000	
30	 HD3	11.950	19.405	-18.960	 H	2	PRO1094	0.000	
31	   N	9.597	14.803	-21.275	N.am	3	ASN1095	0.000	
32	  CA	8.464	13.893	-21.399	C.3	3	ASN1095	0.000	
33	   C	8.679	12.632	-20.567	C.2	3	ASN1095	0.000	
34	   O	9.802	12.321	-20.170	O.2	3	ASN1095	0.000	
35	  CB	8.253	13.500	-22.863	C.3	3	ASN1095	0.000	
36	  CG	7.612	14.607	-23.681	C.2	3	ASN1095	0.000	
37	 ND2	7.406	14.346	-24.967	N.pl3	3	ASN1095	0.000	
38	 OD1	7.305	15.682	-23.163	O.2	3	ASN1095	0.000	
39	   H	10.389	14.683	-21.890	 H	3	ASN1095	0.000	
40	  HA	7.581	14.412	-21.028	 H	3	ASN1095	0.000	
41	 HB2	7.608	12.622	-22.899	 H	3	ASN1095	0.000	
42	 HB3	9.221	13.258	-23.302	 H	3	ASN1095	0.000	
43	HD21	6.981	15.043	-25.561	 H	3	ASN1095	0.000	
44	HD22	7.674	13.451	-25.350	 H	3	ASN1095	0.000	
45	   N	7.595	11.911	-20.309	N.am	4	TYR1096	0.000	
46	  CA	7.672	10.641	-19.599	C.3	4	TYR1096	0.000	
47	   C	6.712	9.631	-20.218	C.2	4	TYR1096	0.000	
48	   O	5.561	9.951	-20.492	O.2	4	TYR1096	0.000	
49	  CB	7.331	10.845	-18.119	C.3	4	TYR1096	0.000	
50	  CG	7.209	9.555	-17.342	C.2	4	TYR1096	0.000	
51	 CD1	8.302	8.715	-17.178	C.2	4	TYR1096	0.000	
52	 CD2	5.994	9.167	-16.793	C.2	4	TYR1096	0.000	
53	 CE1	8.187	7.523	-16.492	C.2	4	TYR1096	0.000	
54	 CE2	5.869	7.975	-16.104	C.2	4	TYR1096	0.000	
55	  CZ	6.968	7.158	-15.959	C.2	4	TYR1096	0.000	
56	  OH	6.843	5.961	-15.297	O.3	4	TYR1096	0.000	
57	   H	6.694	12.251	-20.614	 H	4	TYR1096	0.000	
58	  HA	8.688	10.256	-19.679	 H	4	TYR1096	0.000	
59	 HB2	6.383	11.378	-18.054	 H	4	TYR1096	0.000	
60	 HB3	8.118	11.447	-17.664	 H	4	TYR1096	0.000	
61	 HD1	9.258	8.999	-17.593	 H	4	TYR1096	0.000	
62	 HD2	5.132	9.808	-16.906	 H	4	TYR1096	0.000	
63	 HE1	9.046	6.880	-16.373	 H	4	TYR1096	0.000	
64	 HE2	4.918	7.687	-15.682	 H	4	TYR1096	0.000	
65	  HH	5.961	5.770	-14.968	 H	4	TYR1096	0.000	
66	   N	7.192	8.411	-20.443	N.am	5	CYS1097	0.000	
67	  CA	6.366	7.371	-21.044	C.3	5	CYS1097	0.000	
68	   C	6.216	6.194	-20.086	C.2	5	CYS1097	0.000	
69	   O	7.204	5.630	-19.627	O.2	5	CYS1097	0.000	
70	  CB	6.994	6.883	-22.358	C.3	5	CYS1097	0.000	
71	  SG	7.589	8.207	-23.460	S.3	5	CYS1097	0.000	
72	   H	8.147	8.201	-20.191	 H	5	CYS1097	0.000	
73	  HA	5.383	7.793	-21.252	 H	5	CYS1097	0.000	
74	 HB2	6.243	6.305	-22.898	 H	5	CYS1097	0.000	
75	 HB3	7.839	6.241	-22.112	 H	5	CYS1097	0.000	
76	  HG	6.572	9.012	-23.779	 H	5	CYS1097	0.000	
77	   N	4.974	5.835	-19.784	N.am	6	PHE1098	0.000	
78	  CA	4.687	4.665	-18.960	C.3	6	PHE1098	0.000	
79	   C	3.506	3.922	-19.556	C.2	6	PHE1098	0.000	
80	   O	2.493	4.528	-19.899	O.2	6	PHE1098	0.000	
81	  CB	4.353	5.080	-17.522	C.3	6	PHE1098	0.000	
82	  CG	3.752	3.972	-16.690	C.2	6	PHE1098	0.000	
83	 CD1	4.550	2.964	-16.168	C.2	6	PHE1098	0.000	
84	 CD2	2.392	3.946	-16.421	C.2	6	PHE1098	0.000	
85	 CE1	4.008	1.948	-15.391	C.2	6	PHE1098	0.000	
86	 CE2	1.840	2.931	-15.641	C.2	6	PHE1098	0.000	
87	  CZ	2.652	1.932	-15.129	C.2	6	PHE1098	0.000	
88	   H	4.204	6.387	-20.135	 H	6	PHE1098	0.000	
89	  HA	5.568	4.024	-18.938	 H	6	PHE1098	0.000	
90	 HB2	3.642	5.905	-17.559	 H	6	PHE1098	0.000	
91	 HB3	5.271	5.413	-17.038	 H	6	PHE1098	0.000	
92	 HD1	5.611	2.969	-16.369	 H	6	PHE1098	0.000	
93	 HD2	1.754	4.721	-16.820	 H	6	PHE1098	0.000	
94	 HE1	4.645	1.172	-14.993	 H	6	PHE1098	0.000	
95	 HE2	0.779	2.922	-15.437	 H	6	PHE1098	0.000	
96	  HZ	2.226	1.143	-14.526	 H	6	PHE1098	0.000	
97	   N	3.638	2.605	-19.671	N.am	7	ALA1099	0.000	
98	  CA	2.578	1.796	-20.255	C.3	7	ALA1099	0.000	
99	   C	2.273	2.338	-21.647	C.2	7	ALA1099	0.000	
100	   O	1.116	2.384	-22.071	O.2	7	ALA1099	0.000	
101	  CB	1.329	1.854	-19.376	C.3	7	ALA1099	0.000	
102	   H	4.485	2.159	-19.349	 H	7	ALA1099	0.000	
103	  HA	2.896	0.756	-20.323	 H	7	ALA1099	0.000	
104	 HB1	0.991	2.887	-19.292	 H	7	ALA1099	0.000	
105	 HB2	1.563	1.467	-18.385	 H	7	ALA1099	0.000	
106	 HB3	0.541	1.249	-19.826	 H	7	ALA1099	0.000	
107	   N	3.323	2.769	-22.342	N.am	8	GLY1100	0.000	
108	  CA	3.176	3.222	-23.713	C.3	8	GLY1100	0.000	
109	   C	2.500	4.569	-23.888	C.2	8	GLY1100	0.000	
110	   O	2.406	5.072	-25.010	O.2	8	GLY1100	0.000	
111	   H	4.236	2.781	-21.909	 H	8	GLY1100	0.000	
112	 HA2	2.587	2.478	-24.250	 H	8	GLY1100	0.000	
113	 HA3	4.170	3.286	-24.154	 H	8	GLY1100	0.000	
114	   N	2.021	5.158	-22.794	N.am	9	LYS1101	0.000	
115	  CA	1.405	6.481	-22.853	C.3	9	LYS1101	0.000	
116	   C	2.376	7.561	-22.386	C.2	9	LYS1101	0.000	
117	   O	3.036	7.415	-21.358	O.2	9	LYS1101	0.000	
118	  CB	0.145	6.520	-21.993	C.3	9	LYS1101	0.000	
119	  CG	-0.638	7.817	-22.113	C.3	9	LYS1101	0.000	
120	  CD	-0.968	8.127	-23.572	C.3	9	LYS1101	0.000	
121	  CE	-0.226	9.368	-24.067	C.3	9	LYS1101	0.000	
122	  NZ	0.058	9.310	-25.531	N.4	9	LYS1101	0.000	
123	   H	2.085	4.680	-21.906	 H	9	LYS1101	0.000	
124	  HA	1.140	6.677	-23.892	 H	9	LYS1101	0.000	
125	 HB2	0.436	6.389	-20.951	 H	9	LYS1101	0.000	
126	 HB3	-0.503	5.698	-22.296	 H	9	LYS1101	0.000	
127	 HG2	-0.043	8.632	-21.702	 H	9	LYS1101	0.000	
128	 HG3	-1.567	7.726	-21.550	 H	9	LYS1101	0.000	
129	 HD2	-2.041	8.296	-23.664	 H	9	LYS1101	0.000	
130	 HD3	-0.680	7.275	-24.188	 H	9	LYS1101	0.000	
131	 HE2	0.718	9.451	-23.529	 H	9	LYS1101	0.000	
132	 HE3	-0.838	10.247	-23.863	 H	9	LYS1101	0.000	
133	 HZ1	0.625	8.499	-25.731	 H	9	LYS1101	0.000	
134	 HZ2	0.553	10.145	-25.811	 H	9	LYS1101	0.000	
135	 HZ3	-0.811	9.247	-26.040	 H	9	LYS1101	0.000	
136	   N	2.460	8.645	-23.150	N.am	10	THR1102	0.000	
137	  CA	3.403	9.715	-22.859	C.3	10	THR1102	0.000	
138	   C	2.739	10.825	-22.060	C.2	10	THR1102	0.000	
139	   O	1.579	11.166	-22.300	O.2	10	THR1102	0.000	
140	  CB	3.974	10.324	-24.157	C.3	10	THR1102	0.000	
141	 CG2	4.906	11.492	-23.838	C.3	10	THR1102	0.000	
142	 OG1	4.705	9.320	-24.870	O.3	10	THR1102	0.000	
143	   H	1.854	8.728	-23.953	 H	10	THR1102	0.000	
144	  HA	4.211	9.275	-22.275	 H	10	THR1102	0.000	
145	  HB	3.146	10.689	-24.765	 H	10	THR1102	0.000	
146	 HG1	5.422	9.025	-24.303	 H	10	THR1102	0.000	
147	HG21	5.737	11.137	-23.229	 H	10	THR1102	0.000	
148	HG22	4.355	12.257	-23.291	 H	10	THR1102	0.000	
149	HG23	5.289	11.914	-24.766	 H	10	THR1102	0.000	
150	   N	3.472	11.386	-21.107	N.am	11	SER1103	0.000	
151	  CA	2.965	12.509	-20.338	C.3	11	SER1103	0.000	
152	   C	4.025	13.582	-20.109	C.2	11	SER1103	0.000	
153	   O	5.226	13.343	-20.250	O.2	11	SER1103	0.000	
154	  CB	2.401	12.028	-18.997	C.3	11	SER1103	0.000	
155	  OG	3.404	11.433	-18.194	O.3	11	SER1103	0.000	
156	   H	4.396	11.026	-20.913	 H	11	SER1103	0.000	
157	  HA	2.166	12.963	-20.925	 H	11	SER1103	0.000	
158	 HB2	1.618	11.294	-19.186	 H	11	SER1103	0.000	
159	 HB3	1.981	12.880	-18.464	 H	11	SER1103	0.000	
160	  HG	3.761	10.686	-18.681	 H	11	SER1103	0.000	
161	   N	3.557	14.774	-19.763	N.am	12	SER1104	0.000	
162	  CA	4.419	15.927	-19.567	C.3	12	SER1104	0.000	
163	   C	3.994	16.638	-18.287	C.2	12	SER1104	0.000	
164	   O	2.993	16.274	-17.677	O.2	12	SER1104	0.000	
165	  CB	4.283	16.875	-20.759	C.3	12	SER1104	0.000	
166	  OG	5.068	18.036	-20.572	O.3	12	SER1104	0.000	
167	   H	2.562	14.884	-19.631	 H	12	SER1104	0.000	
168	  HA	5.459	15.611	-19.486	 H	12	SER1104	0.000	
169	 HB2	3.237	17.164	-20.868	 H	12	SER1104	0.000	
170	 HB3	4.614	16.362	-21.662	 H	12	SER1104	0.000	
171	  HG	4.759	18.470	-19.773	 H	12	SER1104	0.000	
172	   N	4.750	17.656	-17.887	N.am	13	ILE1105	0.000	
173	  CA	4.418	18.427	-16.692	C.3	13	ILE1105	0.000	
174	   C	3.007	19.015	-16.763	C.2	13	ILE1105	0.000	
175	   O	2.377	19.263	-15.731	O.2	13	ILE1105	0.000	
176	  CB	5.428	19.575	-16.474	C.3	13	ILE1105	0.000	
177	 CG1	6.835	19.001	-16.294	C.3	13	ILE1105	0.000	
178	 CG2	5.047	20.382	-15.246	C.3	13	ILE1105	0.000	
179	 CD1	6.986	18.085	-15.085	C.3	13	ILE1105	0.000	
180	   H	5.571	17.902	-18.422	 H	13	ILE1105	0.000	
181	  HA	4.465	17.732	-15.854	 H	13	ILE1105	0.000	
182	  HB	5.412	20.228	-17.347	 H	13	ILE1105	0.000	
183	HG12	7.531	19.832	-16.183	 H	13	ILE1105	0.000	
184	HG13	7.088	18.432	-17.188	 H	13	ILE1105	0.000	
185	HG21	5.060	19.735	-14.368	 H	13	ILE1105	0.000	
186	HG22	4.046	20.794	-15.378	 H	13	ILE1105	0.000	
187	HG23	5.760	21.195	-15.110	 H	13	ILE1105	0.000	
188	HD11	6.737	18.636	-14.178	 H	13	ILE1105	0.000	
189	HD12	8.016	17.732	-15.024	 H	13	ILE1105	0.000	
190	HD13	6.315	17.233	-15.189	 H	13	ILE1105	0.000	
191	   N	2.510	19.229	-17.980	N.am	14	SER1106	0.000	
192	  CA	1.165	19.771	-18.164	C.3	14	SER1106	0.000	
193	   C	0.085	18.807	-17.703	C.2	14	SER1106	0.000	
194	   O	-1.043	19.215	-17.448	O.2	14	SER1106	0.000	
195	  CB	0.920	20.132	-19.632	C.3	14	SER1106	0.000	
196	  OG	1.635	21.302	-19.994	O.3	14	SER1106	0.000	
197	   H	3.072	19.014	-18.790	 H	14	SER1106	0.000	
198	  HA	1.108	20.668	-17.548	 H	14	SER1106	0.000	
199	 HB2	-0.145	20.305	-19.784	 H	14	SER1106	0.000	
200	 HB3	1.248	19.306	-20.263	 H	14	SER1106	0.000	
201	  HG	1.330	22.015	-19.427	 H	14	SER1106	0.000	
202	   N	0.432	17.530	-17.593	N.am	15	ASP1107	0.000	
203	  CA	-0.519	16.517	-17.144	C.3	15	ASP1107	0.000	
204	   C	-0.591	16.416	-15.620	C.2	15	ASP1107	0.000	
205	   O	-1.499	15.793	-15.071	O.2	15	ASP1107	0.000	
206	  CB	-0.138	15.158	-17.722	C.3	15	ASP1107	0.000	
207	  CG	0.020	15.197	-19.221	C.2	15	ASP1107	0.000	
208	 OD1	-0.901	15.700	-19.899	O.co2	15	ASP1107	0.000	
209	 OD2	1.064	14.733	-19.721	O.2	15	ASP1107	0.000	
210	   H	1.376	17.254	-17.825	 H	15	ASP1107	0.000	
211	  HA	-1.503	16.820	-17.502	 H	15	ASP1107	0.000	
212	 HB2	-0.918	14.439	-17.471	 H	15	ASP1107	0.000	
213	 HB3	0.805	14.840	-17.279	 H	15	ASP1107	0.000	
214	   N	0.373	17.025	-14.941	N.am	16	LEU1108	0.000	
215	  CA	0.376	17.035	-13.486	C.3	16	LEU1108	0.000	
216	   C	-0.740	17.928	-12.948	C.2	16	LEU1108	0.000	
217	   O	-0.961	19.035	-13.445	O.2	16	LEU1108	0.000	
218	  CB	1.727	17.528	-12.975	C.3	16	LEU1108	0.000	
219	  CG	2.915	16.620	-13.282	C.3	16	LEU1108	0.000	
220	 CD1	4.197	17.278	-12.787	C.3	16	LEU1108	0.000	
221	 CD2	2.708	15.261	-12.617	C.3	16	LEU1108	0.000	
222	   H	1.117	17.490	-15.442	 H	16	LEU1108	0.000	
223	  HA	0.204	16.018	-13.133	 H	16	LEU1108	0.000	
224	 HB2	1.657	17.636	-11.892	 H	16	LEU1108	0.000	
225	 HB3	1.922	18.501	-13.425	 H	16	LEU1108	0.000	
226	  HG	2.997	16.468	-14.358	 H	16	LEU1108	0.000	
227	HD11	4.132	17.437	-11.711	 H	16	LEU1108	0.000	
228	HD12	4.331	18.236	-13.289	 H	16	LEU1108	0.000	
229	HD13	5.046	16.630	-13.008	 H	16	LEU1108	0.000	
230	HD21	2.624	15.393	-11.539	 H	16	LEU1108	0.000	
231	HD22	3.557	14.615	-12.839	 H	16	LEU1108	0.000	
232	HD23	1.794	14.805	-13.000	 H	16	LEU1108	0.000	
233	   N	-1.443	17.442	-11.932	N.am	17	LYS1109	0.000	
234	  CA	-2.504	18.224	-11.319	C.3	17	LYS1109	0.000	
235	   C	-1.903	19.280	-10.402	C.2	17	LYS1109	0.000	
236	   O	-1.504	18.985	-9.275	O.2	17	LYS1109	0.000	
237	  CB	-3.444	17.318	-10.520	C.3	17	LYS1109	0.000	
238	  CG	-4.475	18.077	-9.696	C.3	17	LYS1109	0.000	
239	  CD	-5.336	18.981	-10.579	C.3	17	LYS1109	0.000	
240	  CE	-6.327	19.795	-9.756	C.3	17	LYS1109	0.000	
241	  NZ	-5.665	20.833	-8.912	N.4	17	LYS1109	0.000	
242	   H	-1.238	16.517	-11.581	 H	17	LYS1109	0.000	
243	  HA	-3.076	18.713	-12.107	 H	17	LYS1109	0.000	
244	 HB2	-2.843	16.711	-9.843	 H	17	LYS1109	0.000	
245	 HB3	-3.972	16.669	-11.218	 H	17	LYS1109	0.000	
246	 HG2	-3.958	18.689	-8.958	 H	17	LYS1109	0.000	
247	 HG3	-5.119	17.360	-9.187	 H	17	LYS1109	0.000	
248	 HD2	-5.888	18.362	-11.286	 H	17	LYS1109	0.000	
249	 HD3	-4.685	19.664	-11.125	 H	17	LYS1109	0.000	
250	 HE2	-6.878	19.117	-9.105	 H	17	LYS1109	0.000	
251	 HE3	-7.020	20.289	-10.436	 H	17	LYS1109	0.000	
252	 HZ1	-5.018	20.387	-8.277	 H	17	LYS1109	0.000	
253	 HZ2	-6.365	21.334	-8.385	 H	17	LYS1109	0.000	
254	 HZ3	-5.163	21.478	-9.505	 H	17	LYS1109	0.000	
255	   N	-1.835	20.512	-10.894	N.am	18	GLU1110	0.000	
256	  CA	-1.322	21.624	-10.105	C.3	18	GLU1110	0.000	
257	   C	-2.371	22.063	-9.094	C.2	18	GLU1110	0.000	
258	   O	-3.459	22.492	-9.471	O.2	18	GLU1110	0.000	
259	  CB	-0.970	22.802	-11.014	C.3	18	GLU1110	0.000	
260	  CG	-0.481	24.039	-10.271	C.3	18	GLU1110	0.000	
261	  CD	0.961	23.920	-9.815	C.2	18	GLU1110	0.000	
262	 OE1	1.612	22.903	-10.126	O.co2	18	GLU1110	0.000	
263	 OE2	1.448	24.849	-9.141	O.co2	18	GLU1110	0.000	
264	   H	-2.146	20.682	-11.840	 H	18	GLU1110	0.000	
265	  HA	-0.424	21.296	-9.582	 H	18	GLU1110	0.000	
266	 HB2	-1.859	23.074	-11.582	 H	18	GLU1110	0.000	
267	 HB3	-0.185	22.483	-11.699	 H	18	GLU1110	0.000	
268	 HG2	-1.112	24.191	-9.395	 H	18	GLU1110	0.000	
269	 HG3	-0.567	24.901	-10.934	 H	18	GLU1110	0.000	
270	   N	-2.040	21.949	-7.813	N.am	19	VAL1111	0.000	
271	  CA	-2.917	22.407	-6.742	C.3	19	VAL1111	0.000	
272	   C	-2.489	23.807	-6.302	C.2	19	VAL1111	0.000	
273	   O	-1.319	24.040	-5.998	O.2	19	VAL1111	0.000	
274	  CB	-2.838	21.464	-5.524	C.3	19	VAL1111	0.000	
275	 CG1	-3.678	22.014	-4.380	C.3	19	VAL1111	0.000	
276	 CG2	-3.309	20.066	-5.917	C.3	19	VAL1111	0.000	
277	   H	-1.151	21.532	-7.573	 H	19	VAL1111	0.000	
278	  HA	-3.940	22.418	-7.118	 H	19	VAL1111	0.000	
279	  HB	-1.803	21.400	-5.189	 H	19	VAL1111	0.000	
280	HG11	-4.719	22.086	-4.695	 H	19	VAL1111	0.000	
281	HG12	-3.313	23.003	-4.103	 H	19	VAL1111	0.000	
282	HG13	-3.605	21.346	-3.521	 H	19	VAL1111	0.000	
283	HG21	-4.344	20.113	-6.255	 H	19	VAL1111	0.000	
284	HG22	-3.239	19.403	-5.054	 H	19	VAL1111	0.000	
285	HG23	-2.681	19.683	-6.721	 H	19	VAL1111	0.000	
286	   N	-3.432	24.759	-6.256	N.am	20	PRO1112	0.000	
287	  CA	-3.026	26.133	-5.934	C.3	20	PRO1112	0.000	
288	   C	-2.383	26.249	-4.551	C.2	20	PRO1112	0.000	
289	   O	-2.812	25.598	-3.596	O.2	20	PRO1112	0.000	
290	  CB	-4.323	26.941	-6.059	C.3	20	PRO1112	0.000	
291	  CG	-5.428	25.928	-5.951	C.3	20	PRO1112	0.000	
292	  CD	-4.883	24.630	-6.478	C.3	20	PRO1112	0.000	
293	  HA	-2.248	26.503	-6.602	 H	20	PRO1112	0.000	
294	 HB2	-4.365	27.452	-7.021	 H	20	PRO1112	0.000	
295	 HB3	-4.397	27.674	-5.255	 H	20	PRO1112	0.000	
296	 HG2	-6.286	26.244	-6.545	 H	20	PRO1112	0.000	
297	 HG3	-5.731	25.813	-4.910	 H	20	PRO1112	0.000	
298	 HD2	-5.290	23.783	-5.927	 H	20	PRO1112	0.000	
299	 HD3	-5.107	24.515	-7.539	 H	20	PRO1112	0.000	
300	   N	-1.343	27.071	-4.450	N.am	21	ARG1113	0.000	
301	  CA	-0.494	27.059	-3.266	C.3	21	ARG1113	0.000	
302	   C	-1.267	27.485	-2.021	C.2	21	ARG1113	0.000	
303	   O	-1.016	26.976	-0.930	O.2	21	ARG1113	0.000	
304	  CB	0.726	27.968	-3.479	C.3	21	ARG1113	0.000	
305	  CG	1.626	28.151	-2.245	C.3	21	ARG1113	0.000	
306	  CD	2.305	26.851	-1.799	C.3	21	ARG1113	0.000	
307	  NE	3.049	26.212	-2.881	N.pl3	21	ARG1113	0.000	
308	  CZ	4.368	26.029	-2.902	C.2	21	ARG1113	0.000	
309	 NH1	5.126	26.436	-1.893	N.pl3	21	ARG1113	0.000	
310	 NH2	4.930	25.427	-3.941	N.4	21	ARG1113	0.000	
311	   H	-1.140	27.712	-5.204	 H	21	ARG1113	0.000	
312	  HA	-0.151	26.037	-3.107	 H	21	ARG1113	0.000	
313	 HB2	0.366	28.950	-3.784	 H	21	ARG1113	0.000	
314	 HB3	1.331	27.539	-4.278	 H	21	ARG1113	0.000	
315	 HG2	1.016	28.524	-1.422	 H	21	ARG1113	0.000	
316	 HG3	2.398	28.882	-2.484	 H	21	ARG1113	0.000	
317	 HD2	1.540	26.160	-1.444	 H	21	ARG1113	0.000	
318	 HD3	2.995	27.078	-0.986	 H	21	ARG1113	0.000	
319	  HE	2.521	25.882	-3.677	 H	21	ARG1113	0.000	
320	HH11	6.125	26.287	-1.919	 H	21	ARG1113	0.000	
321	HH12	4.705	26.896	-1.098	 H	21	ARG1113	0.000	
322	HH21	5.929	25.281	-3.961	 H	21	ARG1113	0.000	
323	HH22	4.359	25.114	-4.713	 H	21	ARG1113	0.000	
324	   N	-2.224	28.398	-2.187	N.am	22	LYS1114	0.000	
325	  CA	-2.983	28.911	-1.050	C.3	22	LYS1114	0.000	
326	   C	-3.853	27.827	-0.420	C.2	22	LYS1114	0.000	
327	   O	-4.321	27.968	0.710	O.2	22	LYS1114	0.000	
328	  CB	-3.862	30.093	-1.478	C.3	22	LYS1114	0.000	
329	  CG	-5.005	29.726	-2.412	C.3	22	LYS1114	0.000	
330	  CD	-6.035	30.850	-2.500	C.3	22	LYS1114	0.000	
331	  CE	-6.830	30.781	-3.803	C.3	22	LYS1114	0.000	
332	  NZ	-7.735	29.594	-3.866	N.4	22	LYS1114	0.000	
333	   H	-2.428	28.740	-3.115	 H	22	LYS1114	0.000	
334	  HA	-2.263	29.247	-0.304	 H	22	LYS1114	0.000	
335	 HB2	-3.228	30.821	-1.985	 H	22	LYS1114	0.000	
336	 HB3	-4.287	30.543	-0.581	 H	22	LYS1114	0.000	
337	 HG2	-5.493	28.826	-2.039	 H	22	LYS1114	0.000	
338	 HG3	-4.603	29.536	-3.407	 H	22	LYS1114	0.000	
339	 HD2	-5.519	31.808	-2.450	 H	22	LYS1114	0.000	
340	 HD3	-6.725	30.764	-1.660	 H	22	LYS1114	0.000	
341	 HE2	-6.129	30.730	-4.636	 H	22	LYS1114	0.000	
342	 HE3	-7.434	31.684	-3.891	 H	22	LYS1114	0.000	
343	 HZ1	-7.187	28.749	-3.786	 H	22	LYS1114	0.000	
344	 HZ2	-8.228	29.593	-4.748	 H	22	LYS1114	0.000	
345	 HZ3	-8.401	29.637	-3.108	 H	22	LYS1114	0.000	
346	   N	-4.068	26.737	-1.149	N.am	23	ASN1115	0.000	
347	  CA	-4.888	25.645	-0.639	C.3	23	ASN1115	0.000	
348	   C	-4.087	24.656	0.198	C.2	23	ASN1115	0.000	
349	   O	-4.646	23.725	0.773	O.2	23	ASN1115	0.000	
350	  CB	-5.559	24.911	-1.798	C.3	23	ASN1115	0.000	
351	  CG	-6.703	25.699	-2.390	C.2	23	ASN1115	0.000	
352	 ND2	-7.255	26.612	-1.604	N.pl3	23	ASN1115	0.000	
353	 OD1	-7.089	25.490	-3.539	O.2	23	ASN1115	0.000	
354	   H	-3.658	26.664	-2.069	 H	23	ASN1115	0.000	
355	  HA	-5.643	26.087	0.011	 H	23	ASN1115	0.000	
356	 HB2	-5.942	23.957	-1.434	 H	23	ASN1115	0.000	
357	 HB3	-4.817	24.731	-2.576	 H	23	ASN1115	0.000	
358	HD21	-8.026	27.170	-1.942	 H	23	ASN1115	0.000	
359	HD22	-6.906	26.749	-0.667	 H	23	ASN1115	0.000	
360	   N	-2.777	24.866	0.265	N.am	24	ILE1116	0.000	
361	  CA	-1.881	23.900	0.891	C.3	24	ILE1116	0.000	
362	   C	-1.290	24.471	2.171	C.2	24	ILE1116	0.000	
363	   O	-0.778	25.588	2.178	O.2	24	ILE1116	0.000	
364	  CB	-0.727	23.526	-0.059	C.3	24	ILE1116	0.000	
365	 CG1	-1.289	22.963	-1.365	C.3	24	ILE1116	0.000	
366	 CG2	0.178	22.504	0.610	C.3	24	ILE1116	0.000	
367	 CD1	-0.271	22.899	-2.508	C.3	24	ILE1116	0.000	
368	   H	-2.392	25.714	-0.126	 H	24	ILE1116	0.000	
369	  HA	-2.467	23.010	1.119	 H	24	ILE1116	0.000	
370	  HB	-0.144	24.418	-0.286	 H	24	ILE1116	0.000	
371	HG12	-2.120	23.594	-1.681	 H	24	ILE1116	0.000	
372	HG13	-1.653	21.953	-1.174	 H	24	ILE1116	0.000	
373	HG21	-0.396	21.607	0.841	 H	24	ILE1116	0.000	
374	HG22	0.582	22.925	1.531	 H	24	ILE1116	0.000	
375	HG23	0.996	22.249	-0.063	 H	24	ILE1116	0.000	
376	HD11	0.105	23.901	-2.715	 H	24	ILE1116	0.000	
377	HD12	-0.752	22.500	-3.401	 H	24	ILE1116	0.000	
378	HD13	0.557	22.251	-2.221	 H	24	ILE1116	0.000	
379	   N	-1.361	23.698	3.251	N.am	25	THR1117	0.000	
380	  CA	-0.873	24.150	4.550	C.3	25	THR1117	0.000	
381	   C	0.044	23.115	5.191	C.2	25	THR1117	0.000	
382	   O	-0.360	21.974	5.401	O.2	25	THR1117	0.000	
383	  CB	-2.045	24.418	5.507	C.3	25	THR1117	0.000	
384	 CG2	-1.536	24.878	6.859	C.3	25	THR1117	0.000	
385	 OG1	-2.898	25.423	4.948	O.3	25	THR1117	0.000	
386	   H	-1.762	22.775	3.170	 H	25	THR1117	0.000	
387	  HA	-0.314	25.070	4.378	 H	25	THR1117	0.000	
388	  HB	-2.605	23.493	5.643	 H	25	THR1117	0.000	
389	 HG1	-2.375	26.221	4.842	 H	25	THR1117	0.000	
390	HG21	-0.974	25.804	6.739	 H	25	THR1117	0.000	
391	HG22	-0.888	24.111	7.283	 H	25	THR1117	0.000	
392	HG23	-2.381	25.050	7.526	 H	25	THR1117	0.000	
393	   N	1.274	23.514	5.503	N.am	26	LEU1118	0.000	
394	  CA	2.203	22.636	6.214	C.3	26	LEU1118	0.000	
395	   C	1.802	22.521	7.681	C.2	26	LEU1118	0.000	
396	   O	1.434	23.510	8.312	O.2	26	LEU1118	0.000	
397	  CB	3.636	23.176	6.107	C.3	26	LEU1118	0.000	
398	  CG	4.417	22.738	4.864	C.3	26	LEU1118	0.000	
399	 CD1	3.449	22.373	3.758	C.3	26	LEU1118	0.000	
400	 CD2	5.356	23.840	4.419	C.3	26	LEU1118	0.000	
401	   H	1.572	24.443	5.244	 H	26	LEU1118	0.000	
402	  HA	2.163	21.648	5.756	 H	26	LEU1118	0.000	
403	 HB2	4.187	22.840	6.985	 H	26	LEU1118	0.000	
404	 HB3	3.585	24.265	6.105	 H	26	LEU1118	0.000	
405	  HG	5.019	21.862	5.106	 H	26	LEU1118	0.000	
406	HD11	2.841	23.241	3.505	 H	26	LEU1118	0.000	
407	HD12	2.803	21.562	4.094	 H	26	LEU1118	0.000	
408	HD13	4.007	22.052	2.878	 H	26	LEU1118	0.000	
409	HD21	4.779	24.730	4.170	 H	26	LEU1118	0.000	
410	HD22	5.912	23.511	3.541	 H	26	LEU1118	0.000	
411	HD23	6.052	24.072	5.225	 H	26	LEU1118	0.000	
412	   N	1.869	21.308	8.218	N.am	27	ILE1119	0.000	
413	  CA	1.511	21.077	9.609	C.3	27	ILE1119	0.000	
414	   C	2.737	20.817	10.467	C.2	27	ILE1119	0.000	
415	   O	2.973	21.509	11.456	O.2	27	ILE1119	0.000	
416	  CB	0.567	19.875	9.755	C.3	27	ILE1119	0.000	
417	 CG1	-0.743	20.147	9.016	C.3	27	ILE1119	0.000	
418	 CG2	0.312	19.596	11.229	C.3	27	ILE1119	0.000	
419	 CD1	-1.431	21.414	9.453	C.3	27	ILE1119	0.000	
420	   H	2.174	20.530	7.650	 H	27	ILE1119	0.000	
421	  HA	1.011	21.985	9.948	 H	27	ILE1119	0.000	
422	  HB	1.032	18.994	9.312	 H	27	ILE1119	0.000	
423	HG12	-1.418	19.310	9.194	 H	27	ILE1119	0.000	
424	HG13	-0.528	20.221	7.950	 H	27	ILE1119	0.000	
425	HG21	-0.153	20.468	11.688	 H	27	ILE1119	0.000	
426	HG22	1.258	19.383	11.727	 H	27	ILE1119	0.000	
427	HG23	-0.351	18.736	11.327	 H	27	ILE1119	0.000	
428	HD11	-1.654	21.358	10.518	 H	27	ILE1119	0.000	
429	HD12	-2.359	21.535	8.893	 H	27	ILE1119	0.000	
430	HD13	-0.778	22.266	9.262	 H	27	ILE1119	0.000	
431	   N	3.518	19.812	10.086	N.am	28	ARG1120	0.000	
432	  CA	4.684	19.412	10.861	C.3	28	ARG1120	0.000	
433	   C	5.701	18.723	9.963	C.2	28	ARG1120	0.000	
434	   O	5.346	18.163	8.928	O.2	28	ARG1120	0.000	
435	  CB	4.267	18.454	11.979	C.3	28	ARG1120	0.000	
436	  CG	3.627	17.171	11.479	C.3	28	ARG1120	0.000	
437	  CD	3.425	16.172	12.602	C.3	28	ARG1120	0.000	
438	  NE	2.839	16.796	13.786	N.pl3	28	ARG1120	0.000	
439	  CZ	1.533	16.908	14.011	C.2	28	ARG1120	0.000	
440	 NH1	0.660	16.437	13.129	N.pl3	28	ARG1120	0.000	
441	 NH2	1.100	17.492	15.120	N.4	28	ARG1120	0.000	
442	   H	3.296	19.312	9.237	 H	28	ARG1120	0.000	
443	  HA	5.134	20.305	11.295	 H	28	ARG1120	0.000	
444	 HB2	3.552	18.967	12.622	 H	28	ARG1120	0.000	
445	 HB3	5.154	18.194	12.557	 H	28	ARG1120	0.000	
446	 HG2	4.272	16.726	10.721	 H	28	ARG1120	0.000	
447	 HG3	2.659	17.408	11.037	 H	28	ARG1120	0.000	
448	 HD2	4.390	15.743	12.871	 H	28	ARG1120	0.000	
449	 HD3	2.760	15.381	12.255	 H	28	ARG1120	0.000	
450	  HE	3.470	17.168	14.482	 H	28	ARG1120	0.000	
451	HH11	-0.331	16.524	13.303	 H	28	ARG1120	0.000	
452	HH12	0.987	15.992	12.283	 H	28	ARG1120	0.000	
453	HH21	0.108	17.577	15.292	 H	28	ARG1120	0.000	
454	HH22	1.762	17.851	15.793	 H	28	ARG1120	0.000	
455	   N	6.967	18.769	10.359	N.am	29	GLY1121	0.000	
456	  CA	7.975	18.012	9.644	C.3	29	GLY1121	0.000	
457	   C	7.788	16.530	9.909	C.2	29	GLY1121	0.000	
458	   O	7.293	16.144	10.965	O.2	29	GLY1121	0.000	
459	   H	7.228	19.331	11.157	 H	29	GLY1121	0.000	
460	 HA2	8.965	18.318	9.982	 H	29	GLY1121	0.000	
461	 HA3	7.882	18.204	8.575	 H	29	GLY1121	0.000	
462	   N	8.170	15.696	8.950	N.am	30	LEU1122	0.000	
463	  CA	8.109	14.253	9.138	C.3	30	LEU1122	0.000	
464	   C	9.514	13.689	9.000	C.2	30	LEU1122	0.000	
465	   O	9.800	12.581	9.453	O.2	30	LEU1122	0.000	
466	  CB	7.186	13.620	8.095	C.3	30	LEU1122	0.000	
467	  CG	5.708	14.009	8.141	C.3	30	LEU1122	0.000	
468	 CD1	4.999	13.469	6.911	C.3	30	LEU1122	0.000	
469	 CD2	5.070	13.464	9.406	C.3	30	LEU1122	0.000	
470	   H	8.508	16.068	8.075	 H	30	LEU1122	0.000	
471	  HA	7.711	14.027	10.127	 H	30	LEU1122	0.000	
472	 HB2	7.245	12.538	8.219	 H	30	LEU1122	0.000	
473	 HB3	7.567	13.894	7.111	 H	30	LEU1122	0.000	
474	  HG	5.619	15.095	8.149	 H	30	LEU1122	0.000	
475	HD11	5.081	12.382	6.892	 H	30	LEU1122	0.000	
476	HD12	5.460	13.884	6.014	 H	30	LEU1122	0.000	
477	HD13	3.947	13.753	6.943	 H	30	LEU1122	0.000	
478	HD21	5.151	12.377	9.415	 H	30	LEU1122	0.000	
479	HD22	4.019	13.751	9.435	 H	30	LEU1122	0.000	
480	HD23	5.582	13.874	10.277	 H	30	LEU1122	0.000	
481	   N	10.385	14.471	8.370	N.am	31	GLY1123	0.000	
482	  CA	11.762	14.064	8.174	C.3	31	GLY1123	0.000	
483	   C	12.384	14.820	7.018	C.2	31	GLY1123	0.000	
484	   O	11.673	15.439	6.229	O.2	31	GLY1123	0.000	
485	   H	10.080	15.368	8.020	 H	31	GLY1123	0.000	
486	 HA2	11.793	12.995	7.961	 H	31	GLY1123	0.000	
487	 HA3	12.329	14.269	9.083	 H	31	GLY1123	0.000	
488	   N	13.712	14.786	6.920	N.am	32	HIS1124	0.000	
489	  CA	14.404	15.387	5.785	C.3	32	HIS1124	0.000	
490	   C	15.496	14.481	5.221	C.2	32	HIS1124	0.000	
491	   O	15.342	13.921	4.134	O.2	32	HIS1124	0.000	
492	  CB	14.996	16.753	6.172	C.3	32	HIS1124	0.000	
493	  CG	15.786	16.744	7.446	C.2	32	HIS1124	0.000	
494	 CD2	17.122	16.739	7.667	C.2	32	HIS1124	0.000	
495	 ND1	15.192	16.781	8.690	N.2	32	HIS1124	0.000	
496	 CE1	16.129	16.800	9.622	C.2	32	HIS1124	0.000	
497	 NE2	17.309	16.776	9.027	N.pl3	32	HIS1124	0.000	
498	   H	14.250	14.335	7.646	 H	32	HIS1124	0.000	
499	  HA	13.661	15.527	5.000	 H	32	HIS1124	0.000	
500	 HB2	14.175	17.461	6.284	 H	32	HIS1124	0.000	
501	 HB3	15.652	17.081	5.366	 H	32	HIS1124	0.000	
502	 HD2	17.896	16.712	6.914	 H	32	HIS1124	0.000	
503	 HE1	15.960	16.830	10.688	 H	32	HIS1124	0.000	
504	 HE2	18.204	16.783	9.496	 H	32	HIS1124	0.000	
505	   N	16.593	14.337	5.959	N.am	33	GLY1125	0.000	
506	  CA	17.655	13.438	5.543	C.3	33	GLY1125	0.000	
507	   C	18.132	13.685	4.123	C.2	33	GLY1125	0.000	
508	   O	18.992	14.534	3.887	O.2	33	GLY1125	0.000	
509	   H	16.688	14.859	6.818	 H	33	GLY1125	0.000	
510	 HA2	17.288	12.414	5.611	 H	33	GLY1125	0.000	
511	 HA3	18.501	13.566	6.218	 H	33	GLY1125	0.000	
512	   N	17.566	12.938	3.178	N.am	34	ALA1126	0.000	
513	  CA	17.913	13.072	1.767	C.3	34	ALA1126	0.000	
514	   C	17.688	14.501	1.279	C.2	34	ALA1126	0.000	
515	   O	17.317	15.384	2.054	O.2	34	ALA1126	0.000	
516	  CB	17.084	12.097	0.933	C.3	34	ALA1126	0.000	
517	   H	16.873	12.254	3.447	 H	34	ALA1126	0.000	
518	  HA	18.970	12.836	1.651	 H	34	ALA1126	0.000	
519	 HB1	16.025	12.330	1.047	 H	34	ALA1126	0.000	
520	 HB2	17.270	11.078	1.274	 H	34	ALA1126	0.000	
521	 HB3	17.365	12.186	-0.116	 H	34	ALA1126	0.000	
522	   N	17.917	14.723	-0.012	N.am	35	PHE1127	0.000	
523	  CA	17.825	16.061	-0.585	C.3	35	PHE1127	0.000	
524	   C	16.401	16.606	-0.503	C.2	35	PHE1127	0.000	
525	   O	15.592	16.396	-1.405	O.2	35	PHE1127	0.000	
526	  CB	18.290	16.033	-2.043	C.3	35	PHE1127	0.000	
527	  CG	18.339	17.386	-2.694	C.2	35	PHE1127	0.000	
528	 CD1	19.249	18.341	-2.268	C.2	35	PHE1127	0.000	
529	 CD2	17.489	17.698	-3.742	C.2	35	PHE1127	0.000	
530	 CE1	19.309	19.582	-2.877	C.2	35	PHE1127	0.000	
531	 CE2	17.545	18.935	-4.355	C.2	35	PHE1127	0.000	
532	  CZ	18.456	19.879	-3.923	C.2	35	PHE1127	0.000	
533	   H	18.160	13.946	-0.610	 H	35	PHE1127	0.000	
534	  HA	18.472	16.722	-0.008	 H	35	PHE1127	0.000	
535	 HB2	17.602	15.405	-2.610	 H	35	PHE1127	0.000	
536	 HB3	19.289	15.600	-2.076	 H	35	PHE1127	0.000	
537	 HD1	19.917	18.115	-1.451	 H	35	PHE1127	0.000	
538	 HD2	16.773	16.965	-4.084	 H	35	PHE1127	0.000	
539	 HE1	20.023	20.318	-2.536	 H	35	PHE1127	0.000	
540	 HE2	16.876	19.165	-5.171	 H	35	PHE1127	0.000	
541	  HZ	18.502	20.846	-4.401	 H	35	PHE1127	0.000	
542	   N	16.104	17.314	0.582	N.am	36	GLY1128	0.000	
543	  CA	14.792	17.911	0.733	C.3	36	GLY1128	0.000	
544	   C	14.030	17.383	1.934	C.2	36	GLY1128	0.000	
545	   O	14.271	16.268	2.400	O.2	36	GLY1128	0.000	
546	   H	16.797	17.436	1.306	 H	36	GLY1128	0.000	
547	 HA2	14.211	17.703	-0.165	 H	36	GLY1128	0.000	
548	 HA3	14.913	18.989	0.845	 H	36	GLY1128	0.000	
549	   N	13.101	18.192	2.435	N.am	37	GLU1129	0.000	
550	  CA	12.321	17.829	3.609	C.3	37	GLU1129	0.000	
551	   C	10.969	17.263	3.204	C.2	37	GLU1129	0.000	
552	   O	10.525	17.429	2.067	O.2	37	GLU1129	0.000	
553	  CB	12.103	19.051	4.502	C.3	37	GLU1129	0.000	
554	  CG	13.379	19.718	4.980	C.3	37	GLU1129	0.000	
555	  CD	13.154	21.162	5.381	C.2	37	GLU1129	0.000	
556	 OE1	12.345	21.843	4.710	O.co2	37	GLU1129	0.000	
557	 OE2	13.783	21.617	6.364	O.co2	37	GLU1129	0.000	
558	   H	12.932	19.082	1.989	 H	37	GLU1129	0.000	
559	  HA	12.878	17.069	4.158	 H	37	GLU1129	0.000	
560	 HB2	11.536	18.736	5.378	 H	37	GLU1129	0.000	
561	 HB3	11.526	19.785	3.940	 H	37	GLU1129	0.000	
562	 HG2	14.113	19.687	4.175	 H	37	GLU1129	0.000	
563	 HG3	13.761	19.169	5.841	 H	37	GLU1129	0.000	
564	   N	10.321	16.592	4.147	N.am	38	VAL1130	0.000	
565	  CA	8.971	16.097	3.946	C.3	38	VAL1130	0.000	
566	   C	8.117	16.580	5.110	C.2	38	VAL1130	0.000	
567	   O	8.503	16.451	6.272	O.2	38	VAL1130	0.000	
568	  CB	8.945	14.548	3.885	C.3	38	VAL1130	0.000	
569	 CG1	7.528	14.059	3.677	C.3	38	VAL1130	0.000	
570	 CG2	9.840	14.057	2.755	C.3	38	VAL1130	0.000	
571	   H	10.780	16.420	5.030	 H	38	VAL1130	0.000	
572	  HA	8.585	16.472	2.998	 H	38	VAL1130	0.000	
573	  HB	9.319	14.151	4.829	 H	38	VAL1130	0.000	
574	HG11	7.143	14.451	2.736	 H	38	VAL1130	0.000	
575	HG12	6.900	14.406	4.498	 H	38	VAL1130	0.000	
576	HG13	7.520	12.970	3.649	 H	38	VAL1130	0.000	
577	HG21	9.475	14.449	1.805	 H	38	VAL1130	0.000	
578	HG22	9.826	12.967	2.727	 H	38	VAL1130	0.000	
579	HG23	10.860	14.403	2.922	 H	38	VAL1130	0.000	
580	   N	6.963	17.150	4.793	N.am	39	TYR1131	0.000	
581	  CA	6.067	17.671	5.814	C.3	39	TYR1131	0.000	
582	   C	4.745	16.934	5.747	C.2	39	TYR1131	0.000	
583	   O	4.389	16.379	4.711	O.2	39	TYR1131	0.000	
584	  CB	5.826	19.172	5.598	C.3	39	TYR1131	0.000	
585	  CG	7.064	20.018	5.779	C.2	39	TYR1131	0.000	
586	 CD1	7.944	20.231	4.729	C.2	39	TYR1131	0.000	
587	 CD2	7.369	20.578	7.013	C.2	39	TYR1131	0.000	
588	 CE1	9.097	20.972	4.905	C.2	39	TYR1131	0.000	
589	 CE2	8.516	21.318	7.198	C.2	39	TYR1131	0.000	
590	  CZ	9.377	21.511	6.143	C.2	39	TYR1131	0.000	
591	  OH	10.528	22.242	6.332	O.3	39	TYR1131	0.000	
592	   H	6.700	17.225	3.821	 H	39	TYR1131	0.000	
593	  HA	6.524	17.524	6.793	 H	39	TYR1131	0.000	
594	 HB2	5.074	19.505	6.313	 H	39	TYR1131	0.000	
595	 HB3	5.454	19.318	4.584	 H	39	TYR1131	0.000	
596	 HD1	7.726	19.811	3.759	 H	39	TYR1131	0.000	
597	 HD2	6.695	20.430	7.844	 H	39	TYR1131	0.000	
598	 HE1	9.775	21.128	4.079	 H	39	TYR1131	0.000	
599	 HE2	8.738	21.744	8.165	 H	39	TYR1131	0.000	
600	  HH	10.653	22.579	7.222	 H	39	TYR1131	0.000	
601	   N	4.025	16.921	6.860	N.am	40	GLU1132	0.000	
602	  CA	2.619	16.562	6.838	C.3	40	GLU1132	0.000	
603	   C	1.870	17.825	6.442	C.2	40	GLU1132	0.000	
604	   O	2.239	18.918	6.862	O.2	40	GLU1132	0.000	
605	  CB	2.167	16.101	8.224	C.3	40	GLU1132	0.000	
606	  CG	0.698	15.726	8.294	C.3	40	GLU1132	0.000	
607	  CD	0.237	15.442	9.706	C.2	40	GLU1132	0.000	
608	 OE1	1.097	15.180	10.575	O.co2	40	GLU1132	0.000	
609	 OE2	-0.985	15.479	9.947	O.co2	40	GLU1132	0.000	
610	   H	4.461	17.165	7.738	 H	40	GLU1132	0.000	
611	  HA	2.429	15.746	6.141	 H	40	GLU1132	0.000	
612	 HB2	2.350	16.909	8.933	 H	40	GLU1132	0.000	
613	 HB3	2.758	15.230	8.507	 H	40	GLU1132	0.000	
614	 HG2	0.536	14.835	7.688	 H	40	GLU1132	0.000	
615	 HG3	0.108	16.550	7.894	 H	40	GLU1132	0.000	
616	   N	0.831	17.686	5.627	N.am	41	GLY1133	0.000	
617	  CA	0.114	18.859	5.163	C.3	41	GLY1133	0.000	
618	   C	-1.378	18.643	5.000	C.2	41	GLY1133	0.000	
619	   O	-1.874	17.529	5.166	O.2	41	GLY1133	0.000	
620	   H	0.540	16.765	5.331	 H	41	GLY1133	0.000	
621	 HA2	0.525	19.153	4.197	 H	41	GLY1133	0.000	
622	 HA3	0.268	19.663	5.883	 H	41	GLY1133	0.000	
623	   N	-2.087	19.722	4.684	N.am	42	GLN1134	0.000	
624	  CA	-3.506	19.661	4.352	C.3	42	GLN1134	0.000	
625	   C	-3.751	20.426	3.056	C.2	42	GLN1134	0.000	
626	   O	-3.125	21.457	2.806	O.2	42	GLN1134	0.000	
627	  CB	-4.351	20.292	5.460	C.3	42	GLN1134	0.000	
628	  CG	-4.152	19.694	6.836	C.3	42	GLN1134	0.000	
629	  CD	-5.079	20.317	7.866	C.2	42	GLN1134	0.000	
630	 NE2	-5.054	19.786	9.082	N.pl3	42	GLN1134	0.000	
631	 OE1	-5.809	21.265	7.570	O.2	42	GLN1134	0.000	
632	   H	-1.625	20.620	4.675	 H	42	GLN1134	0.000	
633	  HA	-3.791	18.615	4.239	 H	42	GLN1134	0.000	
634	 HB2	-5.401	20.179	5.190	 H	42	GLN1134	0.000	
635	 HB3	-4.102	21.352	5.512	 H	42	GLN1134	0.000	
636	 HG2	-3.121	19.859	7.146	 H	42	GLN1134	0.000	
637	 HG3	-4.350	18.624	6.787	 H	42	GLN1134	0.000	
638	HE21	-5.650	20.159	9.808	 H	42	GLN1134	0.000	
639	HE22	-4.440	19.009	9.281	 H	42	GLN1134	0.000	
640	   N	-4.660	19.919	2.232	N.am	43	VAL1135	0.000	
641	  CA	-5.049	20.612	1.011	C.3	43	VAL1135	0.000	
642	   C	-6.560	20.779	0.943	C.2	43	VAL1135	0.000	
643	   O	-7.286	20.248	1.781	O.2	43	VAL1135	0.000	
644	  CB	-4.567	19.854	-0.247	C.3	43	VAL1135	0.000	
645	 CG1	-4.853	18.381	-0.105	C.3	43	VAL1135	0.000	
646	 CG2	-5.279	20.393	-1.477	C.3	43	VAL1135	0.000	
647	   H	-5.092	19.035	2.458	 H	43	VAL1135	0.000	
648	  HA	-4.573	21.592	1.034	 H	43	VAL1135	0.000	
649	  HB	-3.493	20.002	-0.356	 H	43	VAL1135	0.000	
650	HG11	-5.926	18.228	0.004	 H	43	VAL1135	0.000	
651	HG12	-4.339	17.994	0.775	 H	43	VAL1135	0.000	
652	HG13	-4.500	17.856	-0.993	 H	43	VAL1135	0.000	
653	HG21	-6.354	20.246	-1.369	 H	43	VAL1135	0.000	
654	HG22	-4.927	19.862	-2.362	 H	43	VAL1135	0.000	
655	HG23	-5.067	21.457	-1.583	 H	43	VAL1135	0.000	
656	  HC	-6.999	21.369	0.152	 H	43	VAL1135	0.000	
657	   N	-11.065	18.545	4.221	N.4	44	PRO1144	0.000	
658	  CA	-9.616	18.785	4.224	C.3	44	PRO1144	0.000	
659	   C	-8.830	17.500	3.975	C.2	44	PRO1144	0.000	
660	   O	-8.907	16.553	4.757	O.2	44	PRO1144	0.000	
661	  CB	-9.349	19.350	5.614	C.3	44	PRO1144	0.000	
662	  CG	-10.436	18.755	6.461	C.3	44	PRO1144	0.000	
663	  CD	-11.647	18.658	5.570	C.3	44	PRO1144	0.000	
664	  HA	-9.301	19.460	3.428	 H	44	PRO1144	0.000	
665	 HB2	-9.413	20.438	5.609	 H	44	PRO1144	0.000	
666	 HB3	-8.366	19.046	5.974	 H	44	PRO1144	0.000	
667	 HG2	-10.645	19.397	7.317	 H	44	PRO1144	0.000	
668	 HG3	-10.144	17.765	6.813	 H	44	PRO1144	0.000	
669	 HD2	-12.243	17.778	5.813	 H	44	PRO1144	0.000	
670	 HD3	-12.267	19.551	5.654	 H	44	PRO1144	0.000	
671	  H2	-11.241	17.615	3.867	 H	44	PRO1144	0.000	
672	  H3	-11.506	19.224	3.617	 H	44	PRO1144	0.000	
673	   N	-8.069	17.475	2.888	N.am	45	LEU1145	0.000	
674	  CA	-7.302	16.288	2.525	C.3	45	LEU1145	0.000	
675	   C	-5.925	16.330	3.195	C.2	45	LEU1145	0.000	
676	   O	-5.181	17.296	3.039	O.2	45	LEU1145	0.000	
677	  CB	-7.152	16.235	1.003	C.3	45	LEU1145	0.000	
678	  CG	-7.141	14.884	0.290	C.3	45	LEU1145	0.000	
679	 CD1	-8.334	14.050	0.726	C.3	45	LEU1145	0.000	
680	 CD2	-7.177	15.127	-1.213	C.3	45	LEU1145	0.000	
681	   H	-8.020	18.294	2.299	 H	45	LEU1145	0.000	
682	  HA	-7.825	15.395	2.866	 H	45	LEU1145	0.000	
683	 HB2	-6.210	16.727	0.761	 H	45	LEU1145	0.000	
684	 HB3	-7.979	16.807	0.584	 H	45	LEU1145	0.000	
685	  HG	-6.236	14.335	0.548	 H	45	LEU1145	0.000	
686	HD11	-9.255	14.577	0.479	 H	45	LEU1145	0.000	
687	HD12	-8.287	13.885	1.802	 H	45	LEU1145	0.000	
688	HD13	-8.314	13.090	0.210	 H	45	LEU1145	0.000	
689	HD21	-8.082	15.676	-1.471	 H	45	LEU1145	0.000	
690	HD22	-7.170	14.170	-1.736	 H	45	LEU1145	0.000	
691	HD23	-6.303	15.708	-1.508	 H	45	LEU1145	0.000	
692	   N	-5.595	15.286	3.950	N.am	46	GLN1146	0.000	
693	  CA	-4.299	15.206	4.620	C.3	46	GLN1146	0.000	
694	   C	-3.255	14.600	3.685	C.2	46	GLN1146	0.000	
695	   O	-3.517	13.609	3.007	O.2	46	GLN1146	0.000	
696	  CB	-4.412	14.360	5.892	C.3	46	GLN1146	0.000	
697	  CG	-4.785	12.913	5.634	C.3	46	GLN1146	0.000	
698	  CD	-5.360	12.220	6.857	C.2	46	GLN1146	0.000	
699	 NE2	-5.847	10.996	6.667	N.pl3	46	GLN1146	0.000	
700	 OE1	-5.367	12.776	7.959	O.2	46	GLN1146	0.000	
701	   H	-6.256	14.531	4.063	 H	46	GLN1146	0.000	
702	  HA	-3.987	16.214	4.890	 H	46	GLN1146	0.000	
703	 HB2	-5.174	14.802	6.532	 H	46	GLN1146	0.000	
704	 HB3	-3.450	14.380	6.405	 H	46	GLN1146	0.000	
705	 HG2	-3.891	12.374	5.319	 H	46	GLN1146	0.000	
706	 HG3	-5.527	12.882	4.837	 H	46	GLN1146	0.000	
707	HE21	-6.243	10.484	7.443	 H	46	GLN1146	0.000	
708	HE22	-5.822	10.579	5.748	 H	46	GLN1146	0.000	
709	   N	-2.071	15.199	3.655	N.am	47	VAL1147	0.000	
710	  CA	-1.072	14.852	2.659	C.3	47	VAL1147	0.000	
711	   C	0.337	14.811	3.256	C.2	47	VAL1147	0.000	
712	   O	0.598	15.384	4.313	O.2	47	VAL1147	0.000	
713	  CB	-1.110	15.870	1.484	C.3	47	VAL1147	0.000	
714	 CG1	0.019	15.603	0.514	C.3	47	VAL1147	0.000	
715	 CG2	-2.447	15.770	0.755	C.3	47	VAL1147	0.000	
716	   H	-1.860	15.912	4.339	 H	47	VAL1147	0.000	
717	  HA	-1.311	13.854	2.291	 H	47	VAL1147	0.000	
718	  HB	-0.993	16.875	1.891	 H	47	VAL1147	0.000	
719	HG11	-0.088	14.600	0.100	 H	47	VAL1147	0.000	
720	HG12	0.973	15.681	1.036	 H	47	VAL1147	0.000	
721	HG13	-0.014	16.335	-0.294	 H	47	VAL1147	0.000	
722	HG21	-2.564	14.766	0.348	 H	47	VAL1147	0.000	
723	HG22	-2.473	16.496	-0.058	 H	47	VAL1147	0.000	
724	HG23	-3.258	15.976	1.453	 H	47	VAL1147	0.000	
725	   N	1.241	14.114	2.582	N.am	48	ALA1148	0.000	
726	  CA	2.660	14.291	2.837	C.3	48	ALA1148	0.000	
727	   C	3.226	15.171	1.735	C.2	48	ALA1148	0.000	
728	   O	2.934	14.964	0.556	O.2	48	ALA1148	0.000	
729	  CB	3.359	12.955	2.854	C.3	48	ALA1148	0.000	
730	   H	0.940	13.451	1.882	 H	48	ALA1148	0.000	
731	  HA	2.813	14.760	3.809	 H	48	ALA1148	0.000	
732	 HB1	3.223	12.461	1.892	 H	48	ALA1148	0.000	
733	 HB2	2.937	12.334	3.644	 H	48	ALA1148	0.000	
734	 HB3	4.423	13.104	3.038	 H	48	ALA1148	0.000	
735	   N	4.025	16.160	2.123	N.am	49	VAL1149	0.000	
736	  CA	4.514	17.162	1.189	C.3	49	VAL1149	0.000	
737	   C	6.013	17.016	0.971	C.2	49	VAL1149	0.000	
738	   O	6.813	17.322	1.855	O.2	49	VAL1149	0.000	
739	  CB	4.233	18.591	1.699	C.3	49	VAL1149	0.000	
740	 CG1	4.765	19.611	0.700	C.3	49	VAL1149	0.000	
741	 CG2	2.736	18.785	1.923	C.3	49	VAL1149	0.000	
742	   H	4.300	16.217	3.093	 H	49	VAL1149	0.000	
743	  HA	3.986	17.003	0.249	 H	49	VAL1149	0.000	
744	  HB	4.743	18.738	2.651	 H	49	VAL1149	0.000	
745	HG11	4.264	19.477	-0.258	 H	49	VAL1149	0.000	
746	HG12	5.838	19.469	0.573	 H	49	VAL1149	0.000	
747	HG13	4.574	20.618	1.073	 H	49	VAL1149	0.000	
748	HG21	2.207	18.642	0.981	 H	49	VAL1149	0.000	
749	HG22	2.552	19.793	2.294	 H	49	VAL1149	0.000	
750	HG23	2.381	18.058	2.653	 H	49	VAL1149	0.000	
751	   N	6.384	16.544	-0.215	N.am	50	LYS1150	0.000	
752	  CA	7.782	16.469	-0.602	C.3	50	LYS1150	0.000	
753	   C	8.197	17.802	-1.227	C.2	50	LYS1150	0.000	
754	   O	7.546	18.302	-2.146	O.2	50	LYS1150	0.000	
755	  CB	7.970	15.322	-1.600	C.3	50	LYS1150	0.000	
756	  CG	9.402	14.906	-1.820	C.3	50	LYS1150	0.000	
757	  CD	9.467	13.554	-2.521	C.3	50	LYS1150	0.000	
758	  CE	10.899	13.025	-2.563	C.3	50	LYS1150	0.000	
759	  NZ	11.553	13.128	-1.226	N.4	50	LYS1150	0.000	
760	   H	5.676	16.230	-0.863	 H	50	LYS1150	0.000	
761	  HA	8.407	16.277	0.270	 H	50	LYS1150	0.000	
762	 HB2	7.556	15.634	-2.558	 H	50	LYS1150	0.000	
763	 HB3	7.419	14.457	-1.231	 H	50	LYS1150	0.000	
764	 HG2	9.906	14.835	-0.856	 H	50	LYS1150	0.000	
765	 HG3	9.901	15.654	-2.437	 H	50	LYS1150	0.000	
766	 HD2	9.098	13.663	-3.540	 H	50	LYS1150	0.000	
767	 HD3	8.841	12.843	-1.981	 H	50	LYS1150	0.000	
768	 HE2	11.471	13.608	-3.285	 H	50	LYS1150	0.000	
769	 HE3	10.882	11.980	-2.872	 H	50	LYS1150	0.000	
770	 HZ1	11.572	14.094	-0.934	 H	50	LYS1150	0.000	
771	 HZ2	12.498	12.775	-1.286	 H	50	LYS1150	0.000	
772	 HZ3	11.033	12.583	-0.554	 H	50	LYS1150	0.000	
773	   N	9.276	18.384	-0.718	N.am	51	THR1151	0.000	
774	  CA	9.685	19.714	-1.149	C.3	51	THR1151	0.000	
775	   C	10.983	19.672	-1.941	C.2	51	THR1151	0.000	
776	   O	11.833	18.818	-1.709	O.2	51	THR1151	0.000	
777	  CB	9.886	20.653	0.056	C.3	51	THR1151	0.000	
778	 CG2	8.643	20.672	0.926	C.3	51	THR1151	0.000	
779	 OG1	10.995	20.195	0.839	O.3	51	THR1151	0.000	
780	   H	9.822	17.897	-0.022	 H	51	THR1151	0.000	
781	  HA	8.884	20.092	-1.784	 H	51	THR1151	0.000	
782	  HB	10.079	21.660	-0.314	 H	51	THR1151	0.000	
783	 HG1	10.788	19.309	1.145	 H	51	THR1151	0.000	
784	HG21	8.446	19.667	1.299	 H	51	THR1151	0.000	
785	HG22	7.793	21.014	0.337	 H	51	THR1151	0.000	
786	HG23	8.798	21.347	1.767	 H	51	THR1151	0.000	
787	   N	11.120	20.607	-2.874	N.am	52	LEU1152	0.000	
788	  CA	12.361	20.801	-3.614	C.3	52	LEU1152	0.000	
789	   C	13.104	21.972	-2.983	C.2	52	LEU1152	0.000	
790	   O	12.582	23.083	-2.913	O.2	52	LEU1152	0.000	
791	  CB	12.055	21.119	-5.085	C.3	52	LEU1152	0.000	
792	  CG	13.237	21.365	-6.027	C.3	52	LEU1152	0.000	
793	 CD1	14.083	20.103	-6.126	C.3	52	LEU1152	0.000	
794	 CD2	12.732	21.769	-7.401	C.3	52	LEU1152	0.000	
795	   H	10.334	21.207	-3.079	 H	52	LEU1152	0.000	
796	  HA	12.966	19.895	-3.576	 H	52	LEU1152	0.000	
797	 HB2	11.435	22.015	-5.100	 H	52	LEU1152	0.000	
798	 HB3	11.489	20.279	-5.487	 H	52	LEU1152	0.000	
799	  HG	13.850	22.175	-5.631	 H	52	LEU1152	0.000	
800	HD11	13.476	19.289	-6.522	 H	52	LEU1152	0.000	
801	HD12	14.451	19.834	-5.136	 H	52	LEU1152	0.000	
802	HD13	14.928	20.282	-6.791	 H	52	LEU1152	0.000	
803	HD21	12.117	20.968	-7.811	 H	52	LEU1152	0.000	
804	HD22	13.581	21.949	-8.061	 H	52	LEU1152	0.000	
805	HD23	12.137	22.678	-7.317	 H	52	LEU1152	0.000	
806	   N	14.338	21.740	-2.515	N.am	53	PRO1153	0.000	
807	  CA	15.146	22.861	-2.028	C.3	53	PRO1153	0.000	
808	   C	15.255	23.963	-3.076	C.2	53	PRO1153	0.000	
809	   O	15.589	23.698	-4.228	O.2	53	PRO1153	0.000	
810	  CB	16.500	22.218	-1.725	C.3	53	PRO1153	0.000	
811	  CG	16.156	20.791	-1.414	C.3	53	PRO1153	0.000	
812	  CD	15.029	20.449	-2.351	C.3	53	PRO1153	0.000	
813	  HA	14.716	23.352	-1.156	 H	53	PRO1153	0.000	
814	 HB2	16.975	22.699	-0.870	 H	53	PRO1153	0.000	
815	 HB3	17.161	22.279	-2.590	 H	53	PRO1153	0.000	
816	 HG2	15.835	20.691	-0.377	 H	53	PRO1153	0.000	
817	 HG3	17.013	20.142	-1.593	 H	53	PRO1153	0.000	
818	 HD2	15.409	20.083	-3.305	 H	53	PRO1153	0.000	
819	 HD3	14.367	19.702	-1.913	 H	53	PRO1153	0.000	
820	   N	14.966	25.196	-2.669	N.am	54	GLU1154	0.000	
821	  CA	15.065	26.340	-3.566	C.3	54	GLU1154	0.000	
822	   C	16.499	26.533	-4.031	C.2	54	GLU1154	0.000	
823	   O	16.743	27.004	-5.142	O.2	54	GLU1154	0.000	
824	  CB	14.584	27.612	-2.869	C.3	54	GLU1154	0.000	
825	  CG	13.097	27.641	-2.583	C.3	54	GLU1154	0.000	
826	  CD	12.598	29.040	-2.288	C.2	54	GLU1154	0.000	
827	 OE1	12.708	29.911	-3.172	O.co2	54	GLU1154	0.000	
828	 OE2	12.100	29.268	-1.169	O.co2	54	GLU1154	0.000	
829	   H	14.671	25.343	-1.714	 H	54	GLU1154	0.000	
830	  HA	14.431	26.143	-4.431	 H	54	GLU1154	0.000	
831	 HB2	14.826	28.463	-3.506	 H	54	GLU1154	0.000	
832	 HB3	15.116	27.704	-1.922	 H	54	GLU1154	0.000	
833	 HG2	12.893	27.006	-1.721	 H	54	GLU1154	0.000	
834	 HG3	12.565	27.256	-3.453	 H	54	GLU1154	0.000	
835	   N	17.445	26.173	-3.169	N.am	55	VAL1155	0.000	
836	  CA	18.849	26.117	-3.553	C.3	55	VAL1155	0.000	
837	   C	19.146	24.742	-4.145	C.2	55	VAL1155	0.000	
838	   O	19.440	23.793	-3.423	O.2	55	VAL1155	0.000	
839	  CB	19.768	26.361	-2.332	C.3	55	VAL1155	0.000	
840	 CG1	19.577	27.780	-1.815	C.3	55	VAL1155	0.000	
841	 CG2	19.441	25.372	-1.224	C.3	55	VAL1155	0.000	
842	   H	17.184	25.933	-2.223	 H	55	VAL1155	0.000	
843	  HA	19.044	26.897	-4.290	 H	55	VAL1155	0.000	
844	  HB	20.804	26.223	-2.641	 H	55	VAL1155	0.000	
845	HG11	18.541	27.918	-1.506	 H	55	VAL1155	0.000	
846	HG12	19.817	28.491	-2.606	 H	55	VAL1155	0.000	
847	HG13	20.236	27.949	-0.963	 H	55	VAL1155	0.000	
848	HG21	18.406	25.506	-0.911	 H	55	VAL1155	0.000	
849	HG22	20.103	25.546	-0.375	 H	55	VAL1155	0.000	
850	HG23	19.581	24.355	-1.591	 H	55	VAL1155	0.000	
851	   N	19.050	24.633	-5.464	N.am	56	CYS1156	0.000	
852	  CA	19.261	23.350	-6.130	C.3	56	CYS1156	0.000	
853	   C	19.761	23.581	-7.544	C.2	56	CYS1156	0.000	
854	   O	19.726	24.706	-8.043	O.2	56	CYS1156	0.000	
855	  CB	17.955	22.547	-6.171	C.3	56	CYS1156	0.000	
856	  SG	16.660	23.269	-7.211	S.3	56	CYS1156	0.000	
857	   H	18.829	25.449	-6.015	 H	56	CYS1156	0.000	
858	  HA	20.005	22.785	-5.568	 H	56	CYS1156	0.000	
859	 HB2	17.570	22.469	-5.154	 H	56	CYS1156	0.000	
860	 HB3	18.180	21.550	-6.551	 H	56	CYS1156	0.000	
861	  HG	16.364	24.494	-6.766	 H	56	CYS1156	0.000	
862	   N	20.223	22.516	-8.189	N.am	57	SER1157	0.000	
863	  CA	20.705	22.609	-9.563	C.3	57	SER1157	0.000	
864	   C	19.608	22.233	-10.553	C.2	57	SER1157	0.000	
865	   O	18.539	21.763	-10.162	O.2	57	SER1157	0.000	
866	  CB	21.906	21.688	-9.770	C.3	57	SER1157	0.000	
867	  OG	21.519	20.331	-9.659	O.3	57	SER1157	0.000	
868	   H	20.242	21.623	-7.718	 H	57	SER1157	0.000	
869	  HA	21.003	23.643	-9.742	 H	57	SER1157	0.000	
870	 HB2	22.660	21.908	-9.014	 H	57	SER1157	0.000	
871	 HB3	22.324	21.861	-10.761	 H	57	SER1157	0.000	
872	  HG	21.155	20.203	-8.780	 H	57	SER1157	0.000	
873	   N	19.890	22.438	-11.836	N.am	58	GLU1158	0.000	
874	  CA	18.945	22.106	-12.894	C.3	58	GLU1158	0.000	
875	   C	18.576	20.630	-12.879	C.2	58	GLU1158	0.000	
876	   O	17.430	20.269	-13.138	O.2	58	GLU1158	0.000	
877	  CB	19.532	22.466	-14.261	C.3	58	GLU1158	0.000	
878	  CG	19.490	23.948	-14.586	C.3	58	GLU1158	0.000	
879	  CD	18.087	24.439	-14.884	C.2	58	GLU1158	0.000	
880	 OE1	17.123	23.672	-14.660	O.co2	58	GLU1158	0.000	
881	 OE2	17.949	25.594	-15.344	O.co2	58	GLU1158	0.000	
882	   H	20.785	22.835	-12.084	 H	58	GLU1158	0.000	
883	  HA	18.041	22.687	-12.714	 H	58	GLU1158	0.000	
884	 HB2	18.969	21.933	-15.026	 H	58	GLU1158	0.000	
885	 HB3	20.572	22.141	-14.283	 H	58	GLU1158	0.000	
886	 HG2	20.118	24.132	-15.458	 H	58	GLU1158	0.000	
887	 HG3	19.881	24.503	-13.733	 H	58	GLU1158	0.000	
888	   N	19.551	19.779	-12.579	N.am	59	GLN1159	0.000	
889	  CA	19.319	18.344	-12.589	C.3	59	GLN1159	0.000	
890	   C	18.450	17.953	-11.407	C.2	59	GLN1159	0.000	
891	   O	17.644	17.027	-11.500	O.2	59	GLN1159	0.000	
892	  CB	20.641	17.581	-12.520	C.3	59	GLN1159	0.000	
893	  CG	20.474	16.074	-12.652	C.3	59	GLN1159	0.000	
894	  CD	19.795	15.679	-13.953	C.2	59	GLN1159	0.000	
895	 NE2	20.537	15.762	-15.053	N.pl3	59	GLN1159	0.000	
896	 OE1	18.619	15.308	-13.970	O.2	59	GLN1159	0.000	
897	   H	20.467	20.134	-12.342	 H	59	GLN1159	0.000	
898	  HA	18.812	18.088	-13.519	 H	59	GLN1159	0.000	
899	 HB2	21.113	17.794	-11.561	 H	59	GLN1159	0.000	
900	 HB3	21.284	17.930	-13.327	 H	59	GLN1159	0.000	
901	 HG2	19.870	15.715	-11.819	 H	59	GLN1159	0.000	
902	 HG3	21.458	15.609	-12.615	 H	59	GLN1159	0.000	
903	HE21	20.140	15.516	-15.949	 H	59	GLN1159	0.000	
904	HE22	21.496	16.071	-14.994	 H	59	GLN1159	0.000	
905	   N	18.625	18.655	-10.293	N.am	60	ASP1160	0.000	
906	  CA	17.768	18.455	-9.134	C.3	60	ASP1160	0.000	
907	   C	16.325	18.773	-9.520	C.2	60	ASP1160	0.000	
908	   O	15.407	18.013	-9.209	O.2	60	ASP1160	0.000	
909	  CB	18.205	19.366	-7.985	C.3	60	ASP1160	0.000	
910	  CG	19.478	18.891	-7.310	C.2	60	ASP1160	0.000	
911	 OD1	19.726	17.664	-7.278	O.co2	60	ASP1160	0.000	
912	 OD2	20.227	19.751	-6.805	O.co2	60	ASP1160	0.000	
913	   H	19.366	19.340	-10.250	 H	60	ASP1160	0.000	
914	  HA	17.845	17.419	-8.806	 H	60	ASP1160	0.000	
915	 HB2	17.408	19.398	-7.242	 H	60	ASP1160	0.000	
916	 HB3	18.374	20.368	-8.380	 H	60	ASP1160	0.000	
917	   N	16.140	19.899	-10.202	N.am	61	GLU1161	0.000	
918	  CA	14.819	20.316	-10.659	C.3	61	GLU1161	0.000	
919	   C	14.202	19.273	-11.583	C.2	61	GLU1161	0.000	
920	   O	13.040	18.911	-11.428	O.2	61	GLU1161	0.000	
921	  CB	14.913	21.655	-11.395	C.3	61	GLU1161	0.000	
922	  CG	15.252	22.835	-10.512	C.3	61	GLU1161	0.000	
923	  CD	14.027	23.645	-10.144	C.2	61	GLU1161	0.000	
924	 OE1	12.954	23.380	-10.721	O.co2	61	GLU1161	0.000	
925	 OE2	14.135	24.544	-9.281	O.co2	61	GLU1161	0.000	
926	   H	16.937	20.483	-10.411	 H	61	GLU1161	0.000	
927	  HA	14.182	20.425	-9.781	 H	61	GLU1161	0.000	
928	 HB2	13.951	21.850	-11.870	 H	61	GLU1161	0.000	
929	 HB3	15.685	21.569	-12.160	 H	61	GLU1161	0.000	
930	 HG2	15.953	23.480	-11.042	 H	61	GLU1161	0.000	
931	 HG3	15.717	22.467	-9.598	 H	61	GLU1161	0.000	
932	   N	14.985	18.796	-12.546	N.am	62	LEU1162	0.000	
933	  CA	14.496	17.817	-13.510	C.3	62	LEU1162	0.000	
934	   C	14.188	16.493	-12.821	C.2	62	LEU1162	0.000	
935	   O	13.208	15.826	-13.150	O.2	62	LEU1162	0.000	
936	  CB	15.533	17.596	-14.616	C.3	62	LEU1162	0.000	
937	  CG	15.942	18.848	-15.397	C.3	62	LEU1162	0.000	
938	 CD1	17.021	18.496	-16.414	C.3	62	LEU1162	0.000	
939	 CD2	14.723	19.440	-16.088	C.3	62	LEU1162	0.000	
940	   H	15.940	19.118	-12.612	 H	62	LEU1162	0.000	
941	  HA	13.578	18.204	-13.953	 H	62	LEU1162	0.000	
942	 HB2	15.120	16.878	-15.325	 H	62	LEU1162	0.000	
943	 HB3	16.429	17.179	-14.157	 H	62	LEU1162	0.000	
944	  HG	16.346	19.590	-14.709	 H	62	LEU1162	0.000	
945	HD11	16.634	17.753	-17.112	 H	62	LEU1162	0.000	
946	HD12	17.889	18.089	-15.896	 H	62	LEU1162	0.000	
947	HD13	17.311	19.393	-16.961	 H	62	LEU1162	0.000	
948	HD21	14.307	18.708	-16.780	 H	62	LEU1162	0.000	
949	HD22	15.015	20.334	-16.638	 H	62	LEU1162	0.000	
950	HD23	13.973	19.701	-15.342	 H	62	LEU1162	0.000	
951	   N	15.025	16.118	-11.860	N.am	63	ASP1163	0.000	
952	  CA	14.798	14.903	-11.083	C.3	63	ASP1163	0.000	
953	   C	13.473	15.001	-10.338	C.2	63	ASP1163	0.000	
954	   O	12.714	14.035	-10.272	O.2	63	ASP1163	0.000	
955	  CB	15.929	14.690	-10.072	C.3	63	ASP1163	0.000	
956	  CG	17.243	14.296	-10.728	C.2	63	ASP1163	0.000	
957	 OD1	17.228	13.856	-11.898	O.co2	63	ASP1163	0.000	
958	 OD2	18.293	14.428	-10.065	O.co2	63	ASP1163	0.000	
959	   H	15.837	16.686	-11.662	 H	63	ASP1163	0.000	
960	  HA	14.770	14.059	-11.771	 H	63	ASP1163	0.000	
961	 HB2	15.634	13.899	-9.382	 H	63	ASP1163	0.000	
962	 HB3	16.081	15.617	-9.519	 H	63	ASP1163	0.000	
963	   N	13.206	16.177	-9.779	N.am	64	PHE1164	0.000	
964	  CA	11.996	16.402	-8.996	C.3	64	PHE1164	0.000	
965	   C	10.772	16.282	-9.901	C.2	64	PHE1164	0.000	
966	   O	9.810	15.588	-9.573	O.2	64	PHE1164	0.000	
967	  CB	12.042	17.795	-8.360	C.3	64	PHE1164	0.000	
968	  CG	11.014	18.011	-7.278	C.2	64	PHE1164	0.000	
969	 CD1	11.173	17.435	-6.026	C.2	64	PHE1164	0.000	
970	 CD2	9.920	18.831	-7.495	C.2	64	PHE1164	0.000	
971	 CE1	10.263	17.677	-5.011	C.2	64	PHE1164	0.000	
972	 CE2	9.007	19.076	-6.482	C.2	64	PHE1164	0.000	
973	  CZ	9.181	18.499	-5.237	C.2	64	PHE1164	0.000	
974	   H	13.860	16.937	-9.901	 H	64	PHE1164	0.000	
975	  HA	11.933	15.654	-8.205	 H	64	PHE1164	0.000	
976	 HB2	11.876	18.535	-9.144	 H	64	PHE1164	0.000	
977	 HB3	13.032	17.941	-7.927	 H	64	PHE1164	0.000	
978	 HD1	12.018	16.789	-5.841	 H	64	PHE1164	0.000	
979	 HD2	9.777	19.284	-8.465	 H	64	PHE1164	0.000	
980	 HE1	10.402	17.222	-4.042	 H	64	PHE1164	0.000	
981	 HE2	8.158	19.719	-6.665	 H	64	PHE1164	0.000	
982	  HZ	8.472	18.691	-4.446	 H	64	PHE1164	0.000	
983	   N	10.815	16.953	-11.045	N.am	65	LEU1165	0.000	
984	  CA	9.722	16.871	-12.005	C.3	65	LEU1165	0.000	
985	   C	9.474	15.429	-12.427	C.2	65	LEU1165	0.000	
986	   O	8.330	14.964	-12.450	O.2	65	LEU1165	0.000	
987	  CB	10.030	17.729	-13.232	C.3	65	LEU1165	0.000	
988	  CG	9.593	19.198	-13.147	C.3	65	LEU1165	0.000	
989	 CD1	9.344	19.584	-11.696	C.3	65	LEU1165	0.000	
990	 CD2	10.657	20.097	-13.773	C.3	65	LEU1165	0.000	
991	   H	11.618	17.529	-11.254	 H	65	LEU1165	0.000	
992	  HA	8.819	17.247	-11.524	 H	65	LEU1165	0.000	
993	 HB2	9.529	17.280	-14.089	 H	65	LEU1165	0.000	
994	 HB3	11.108	17.710	-13.391	 H	65	LEU1165	0.000	
995	  HG	8.663	19.328	-13.702	 H	65	LEU1165	0.000	
996	HD11	10.264	19.460	-11.124	 H	65	LEU1165	0.000	
997	HD12	8.567	18.944	-11.278	 H	65	LEU1165	0.000	
998	HD13	9.023	20.624	-11.647	 H	65	LEU1165	0.000	
999	HD21	11.596	19.981	-13.231	 H	65	LEU1165	0.000	
1000	HD22	10.333	21.136	-13.719	 H	65	LEU1165	0.000	
1001	HD23	10.802	19.816	-14.816	 H	65	LEU1165	0.000	
1002	   N	10.548	14.714	-12.738	N.am	66	MET1166	0.000	
1003	  CA	10.426	13.362	-13.260	C.3	66	MET1166	0.000	
1004	   C	9.755	12.413	-12.270	C.2	66	MET1166	0.000	
1005	   O	8.918	11.596	-12.655	O.2	66	MET1166	0.000	
1006	  CB	11.803	12.819	-13.648	C.3	66	MET1166	0.000	
1007	  CG	11.751	11.487	-14.374	C.3	66	MET1166	0.000	
1008	  SD	10.745	11.553	-15.881	S.3	66	MET1166	0.000	
1009	  CE	11.379	13.038	-16.652	C.3	66	MET1166	0.000	
1010	   H	11.466	15.117	-12.611	 H	66	MET1166	0.000	
1011	  HA	9.788	13.416	-14.142	 H	66	MET1166	0.000	
1012	 HB2	12.392	12.694	-12.739	 H	66	MET1166	0.000	
1013	 HB3	12.289	13.547	-14.298	 H	66	MET1166	0.000	
1014	 HG2	11.327	10.740	-13.703	 H	66	MET1166	0.000	
1015	 HG3	12.767	11.198	-14.644	 H	66	MET1166	0.000	
1016	 HE1	10.856	13.211	-17.592	 H	66	MET1166	0.000	
1017	 HE2	12.445	12.920	-16.846	 H	66	MET1166	0.000	
1018	 HE3	11.223	13.888	-15.987	 H	66	MET1166	0.000	
1019	   N	10.101	12.513	-10.992	N.am	67	GLU1167	0.000	
1020	  CA	9.476	11.619	-10.025	C.3	67	GLU1167	0.000	
1021	   C	8.007	11.981	-9.824	C.2	67	GLU1167	0.000	
1022	   O	7.182	11.115	-9.538	O.2	67	GLU1167	0.000	
1023	  CB	10.232	11.636	-8.688	C.3	67	GLU1167	0.000	
1024	  CG	9.912	12.782	-7.756	C.3	67	GLU1167	0.000	
1025	  CD	10.517	12.576	-6.368	C.2	67	GLU1167	0.000	
1026	 OE1	10.817	11.416	-6.008	O.co2	67	GLU1167	0.000	
1027	 OE2	10.692	13.573	-5.640	O.co2	67	GLU1167	0.000	
1028	   H	10.785	13.194	-10.695	 H	67	GLU1167	0.000	
1029	  HA	9.525	10.606	-10.424	 H	67	GLU1167	0.000	
1030	 HB2	11.299	11.674	-8.909	 H	67	GLU1167	0.000	
1031	 HB3	10.003	10.707	-8.165	 H	67	GLU1167	0.000	
1032	 HG2	8.830	12.865	-7.660	 H	67	GLU1167	0.000	
1033	 HG3	10.311	13.703	-8.181	 H	67	GLU1167	0.000	
1034	   N	7.673	13.254	-10.003	N.am	68	ALA1168	0.000	
1035	  CA	6.271	13.676	-9.979	C.3	68	ALA1168	0.000	
1036	   C	5.491	12.981	-11.100	C.2	68	ALA1168	0.000	
1037	   O	4.398	12.459	-10.884	O.2	68	ALA1168	0.000	
1038	  CB	6.182	15.199	-10.138	C.3	68	ALA1168	0.000	
1039	   H	8.397	13.941	-10.158	 H	68	ALA1168	0.000	
1040	  HA	5.833	13.393	-9.022	 H	68	ALA1168	0.000	
1041	 HB1	6.618	15.491	-11.093	 H	68	ALA1168	0.000	
1042	 HB2	6.727	15.682	-9.327	 H	68	ALA1168	0.000	
1043	 HB3	5.137	15.507	-10.107	 H	68	ALA1168	0.000	
1044	   N	6.069	12.984	-12.298	N.am	69	LEU1169	0.000	
1045	  CA	5.496	12.295	-13.455	C.3	69	LEU1169	0.000	
1046	   C	5.385	10.793	-13.211	C.2	69	LEU1169	0.000	
1047	   O	4.365	10.172	-13.499	O.2	69	LEU1169	0.000	
1048	  CB	6.371	12.540	-14.692	C.3	69	LEU1169	0.000	
1049	  CG	6.155	13.842	-15.468	C.3	69	LEU1169	0.000	
1050	 CD1	5.696	14.911	-14.526	C.3	69	LEU1169	0.000	
1051	 CD2	7.444	14.257	-16.179	C.3	69	LEU1169	0.000	
1052	   H	6.939	13.483	-12.413	 H	69	LEU1169	0.000	
1053	  HA	4.495	12.694	-13.618	 H	69	LEU1169	0.000	
1054	 HB2	6.196	11.716	-15.383	 H	69	LEU1169	0.000	
1055	 HB3	7.410	12.526	-14.364	 H	69	LEU1169	0.000	
1056	  HG	5.388	13.689	-16.228	 H	69	LEU1169	0.000	
1057	HD11	6.456	15.073	-13.762	 H	69	LEU1169	0.000	
1058	HD12	4.764	14.603	-14.053	 H	69	LEU1169	0.000	
1059	HD13	5.534	15.837	-15.079	 H	69	LEU1169	0.000	
1060	HD21	8.230	14.417	-15.441	 H	69	LEU1169	0.000	
1061	HD22	7.273	15.180	-16.733	 H	69	LEU1169	0.000	
1062	HD23	7.748	13.470	-16.869	 H	69	LEU1169	0.000	
1063	   N	6.448	10.206	-12.682	N.am	70	ILE1170	0.000	
1064	  CA	6.465	8.768	-12.479	C.3	70	ILE1170	0.000	
1065	   C	5.343	8.343	-11.540	C.2	70	ILE1170	0.000	
1066	   O	4.546	7.470	-11.870	O.2	70	ILE1170	0.000	
1067	  CB	7.833	8.308	-11.918	C.3	70	ILE1170	0.000	
1068	 CG1	8.915	8.523	-12.981	C.3	70	ILE1170	0.000	
1069	 CG2	7.768	6.839	-11.495	C.3	70	ILE1170	0.000	
1070	 CD1	10.314	8.254	-12.499	C.3	70	ILE1170	0.000	
1071	   H	7.250	10.760	-12.419	 H	70	ILE1170	0.000	
1072	  HA	6.310	8.291	-13.447	 H	70	ILE1170	0.000	
1073	  HB	8.081	8.899	-11.036	 H	70	ILE1170	0.000	
1074	HG12	8.863	9.559	-13.317	 H	70	ILE1170	0.000	
1075	HG13	8.708	7.858	-13.819	 H	70	ILE1170	0.000	
1076	HG21	7.521	6.223	-12.359	 H	70	ILE1170	0.000	
1077	HG22	7.002	6.715	-10.729	 H	70	ILE1170	0.000	
1078	HG23	8.735	6.533	-11.095	 H	70	ILE1170	0.000	
1079	HD11	10.541	8.910	-11.658	 H	70	ILE1170	0.000	
1080	HD12	11.020	8.442	-13.308	 H	70	ILE1170	0.000	
1081	HD13	10.395	7.214	-12.180	 H	70	ILE1170	0.000	
1082	   N	5.262	8.976	-10.378	N.am	71	ILE1171	0.000	
1083	  CA	4.280	8.569	-9.381	C.3	71	ILE1171	0.000	
1084	   C	2.837	8.875	-9.797	C.2	71	ILE1171	0.000	
1085	   O	1.929	8.083	-9.545	O.2	71	ILE1171	0.000	
1086	  CB	4.571	9.241	-8.024	C.3	71	ILE1171	0.000	
1087	 CG1	5.980	8.865	-7.558	C.3	71	ILE1171	0.000	
1088	 CG2	3.540	8.807	-7.000	C.3	71	ILE1171	0.000	
1089	 CD1	6.351	9.403	-6.197	C.3	71	ILE1171	0.000	
1090	   H	5.884	9.747	-10.183	 H	71	ILE1171	0.000	
1091	  HA	4.375	7.487	-9.292	 H	71	ILE1171	0.000	
1092	  HB	4.512	10.323	-8.135	 H	71	ILE1171	0.000	
1093	HG12	6.694	9.253	-8.285	 H	71	ILE1171	0.000	
1094	HG13	6.050	7.778	-7.526	 H	71	ILE1171	0.000	
1095	HG21	3.584	7.725	-6.876	 H	71	ILE1171	0.000	
1096	HG22	2.545	9.094	-7.342	 H	71	ILE1171	0.000	
1097	HG23	3.749	9.291	-6.046	 H	71	ILE1171	0.000	
1098	HD11	6.287	10.492	-6.207	 H	71	ILE1171	0.000	
1099	HD12	7.369	9.101	-5.951	 H	71	ILE1171	0.000	
1100	HD13	5.663	9.006	-5.450	 H	71	ILE1171	0.000	
1101	   N	2.621	10.015	-10.443	N.am	72	SER1172	0.000	
1102	  CA	1.276	10.374	-10.863	C.3	72	SER1172	0.000	
1103	   C	0.678	9.396	-11.874	C.2	72	SER1172	0.000	
1104	   O	-0.540	9.257	-11.948	O.2	72	SER1172	0.000	
1105	  CB	1.266	11.789	-11.447	C.3	72	SER1172	0.000	
1106	  OG	1.585	12.737	-10.443	O.3	72	SER1172	0.000	
1107	   H	3.394	10.634	-10.643	 H	72	SER1172	0.000	
1108	  HA	0.651	10.330	-9.971	 H	72	SER1172	0.000	
1109	 HB2	0.275	12.008	-11.846	 H	72	SER1172	0.000	
1110	 HB3	2.002	11.853	-12.249	 H	72	SER1172	0.000	
1111	  HG	0.924	12.661	-9.751	 H	72	SER1172	0.000	
1112	   N	1.531	8.719	-12.643	N.am	73	LYS1173	0.000	
1113	  CA	1.061	7.819	-13.696	C.3	73	LYS1173	0.000	
1114	   C	0.769	6.387	-13.240	C.2	73	LYS1173	0.000	
1115	   O	0.100	5.631	-13.946	O.2	73	LYS1173	0.000	
1116	  CB	2.066	7.788	-14.849	C.3	73	LYS1173	0.000	
1117	  CG	2.109	9.071	-15.652	C.3	73	LYS1173	0.000	
1118	  CD	0.728	9.414	-16.187	C.3	73	LYS1173	0.000	
1119	  CE	0.220	8.314	-17.111	C.3	73	LYS1173	0.000	
1120	  NZ	-0.866	8.773	-18.027	N.4	73	LYS1173	0.000	
1121	   H	2.524	8.829	-12.495	 H	73	LYS1173	0.000	
1122	  HA	0.105	8.233	-14.016	 H	73	LYS1173	0.000	
1123	 HB2	1.797	6.971	-15.518	 H	73	LYS1173	0.000	
1124	 HB3	3.059	7.607	-14.435	 H	73	LYS1173	0.000	
1125	 HG2	2.797	8.946	-16.488	 H	73	LYS1173	0.000	
1126	 HG3	2.458	9.882	-15.013	 H	73	LYS1173	0.000	
1127	 HD2	0.782	10.351	-16.742	 H	73	LYS1173	0.000	
1128	 HD3	0.038	9.527	-15.351	 H	73	LYS1173	0.000	
1129	 HE2	-0.164	7.498	-16.500	 H	73	LYS1173	0.000	
1130	 HE3	1.054	7.956	-17.715	 H	73	LYS1173	0.000	
1131	 HZ1	-1.647	9.109	-17.482	 H	73	LYS1173	0.000	
1132	 HZ2	-1.166	8.002	-18.606	 H	73	LYS1173	0.000	
1133	 HZ3	-0.519	9.519	-18.613	 H	73	LYS1173	0.000	
1134	   N	1.268	6.008	-12.069	N.am	74	PHE1174	0.000	
1135	  CA	0.912	4.715	-11.497	C.3	74	PHE1174	0.000	
1136	   C	-0.528	4.739	-10.999	C.2	74	PHE1174	0.000	
1137	   O	-1.027	5.776	-10.562	O.2	74	PHE1174	0.000	
1138	  CB	1.829	4.364	-10.319	C.3	74	PHE1174	0.000	
1139	  CG	3.252	4.109	-10.708	C.2	74	PHE1174	0.000	
1140	 CD1	3.557	3.315	-11.803	C.2	74	PHE1174	0.000	
1141	 CD2	4.287	4.642	-9.957	C.2	74	PHE1174	0.000	
1142	 CE1	4.873	3.054	-12.143	C.2	74	PHE1174	0.000	
1143	 CE2	5.610	4.387	-10.288	C.2	74	PHE1174	0.000	
1144	  CZ	5.904	3.592	-11.382	C.2	74	PHE1174	0.000	
1145	   H	1.899	6.620	-11.572	 H	74	PHE1174	0.000	
1146	  HA	1.027	3.964	-12.278	 H	74	PHE1174	0.000	
1147	 HB2	1.440	3.466	-9.838	 H	74	PHE1174	0.000	
1148	 HB3	1.811	5.193	-9.612	 H	74	PHE1174	0.000	
1149	 HD1	2.759	2.894	-12.397	 H	74	PHE1174	0.000	
1150	 HD2	4.061	5.264	-9.104	 H	74	PHE1174	0.000	
1151	 HE1	5.098	2.434	-12.998	 H	74	PHE1174	0.000	
1152	 HE2	6.408	4.808	-9.693	 H	74	PHE1174	0.000	
1153	  HZ	6.932	3.390	-11.643	 H	74	PHE1174	0.000	
1154	   N	-1.185	3.587	-11.057	N.am	75	ASN1175	0.000	
1155	  CA	-2.512	3.433	-10.485	C.3	75	ASN1175	0.000	
1156	   C	-2.655	2.037	-9.900	C.2	75	ASN1175	0.000	
1157	   O	-3.045	1.096	-10.594	O.2	75	ASN1175	0.000	
1158	  CB	-3.577	3.669	-11.556	C.3	75	ASN1175	0.000	
1159	  CG	-4.945	3.179	-11.138	C.2	75	ASN1175	0.000	
1160	 ND2	-5.687	2.625	-12.095	N.pl3	75	ASN1175	0.000	
1161	 OD1	-5.338	3.293	-9.969	O.2	75	ASN1175	0.000	
1162	   H	-0.751	2.797	-11.511	 H	75	ASN1175	0.000	
1163	  HA	-2.649	4.168	-9.691	 H	75	ASN1175	0.000	
1164	 HB2	-3.281	3.144	-12.464	 H	75	ASN1175	0.000	
1165	 HB3	-3.637	4.739	-11.759	 H	75	ASN1175	0.000	
1166	HD21	-6.610	2.276	-11.880	 H	75	ASN1175	0.000	
1167	HD22	-5.326	2.553	-13.035	 H	75	ASN1175	0.000	
1168	   N	-2.330	1.910	-8.619	N.am	76	HIS1176	0.000	
1169	  CA	-2.365	0.625	-7.929	C.3	76	HIS1176	0.000	
1170	   C	-2.413	0.873	-6.427	C.2	76	HIS1176	0.000	
1171	   O	-1.813	1.828	-5.930	O.2	76	HIS1176	0.000	
1172	  CB	-1.128	-0.213	-8.274	C.3	76	HIS1176	0.000	
1173	  CG	-1.219	-1.634	-7.807	C.2	76	HIS1176	0.000	
1174	 CD2	-1.717	-2.740	-8.410	C.2	76	HIS1176	0.000	
1175	 ND1	-0.833	-2.028	-6.544	N.2	76	HIS1176	0.000	
1176	 CE1	-1.095	-3.313	-6.387	C.2	76	HIS1176	0.000	
1177	 NE2	-1.634	-3.769	-7.504	N.pl3	76	HIS1176	0.000	
1178	   H	-2.048	2.732	-8.105	 H	76	HIS1176	0.000	
1179	  HA	-3.250	0.075	-8.247	 H	76	HIS1176	0.000	
1180	 HB2	-0.258	0.249	-7.808	 H	76	HIS1176	0.000	
1181	 HB3	-1.004	-0.213	-9.357	 H	76	HIS1176	0.000	
1182	 HD2	-2.107	-2.801	-9.415	 H	76	HIS1176	0.000	
1183	 HE1	-0.902	-3.892	-5.496	 H	76	HIS1176	0.000	
1184	 HE2	-1.935	-4.720	-7.665	 H	76	HIS1176	0.000	
1185	   N	-3.136	0.021	-5.708	N.am	77	GLN1177	0.000	
1186	  CA	-3.364	0.234	-4.280	C.3	77	GLN1177	0.000	
1187	   C	-2.112	0.069	-3.423	C.2	77	GLN1177	0.000	
1188	   O	-2.076	0.513	-2.277	O.2	77	GLN1177	0.000	
1189	  CB	-4.452	-0.711	-3.762	C.3	77	GLN1177	0.000	
1190	  CG	-4.848	-0.429	-2.312	C.3	77	GLN1177	0.000	
1191	  CD	-6.021	-1.272	-1.833	C.2	77	GLN1177	0.000	
1192	 NE2	-5.939	-1.744	-0.591	N.pl3	77	GLN1177	0.000	
1193	 OE1	-6.991	-1.494	-2.567	O.2	77	GLN1177	0.000	
1194	   H	-3.537	-0.790	-6.157	 H	77	GLN1177	0.000	
1195	  HA	-3.681	1.273	-4.188	 H	77	GLN1177	0.000	
1196	 HB2	-4.084	-1.735	-3.829	 H	77	GLN1177	0.000	
1197	 HB3	-5.336	-0.601	-4.390	 H	77	GLN1177	0.000	
1198	 HG2	-5.120	0.623	-2.226	 H	77	GLN1177	0.000	
1199	 HG3	-3.990	-0.636	-1.673	 H	77	GLN1177	0.000	
1200	HE21	-6.688	-2.307	-0.215	 H	77	GLN1177	0.000	
1201	HE22	-5.128	-1.538	-0.026	 H	77	GLN1177	0.000	
1202	   N	-1.085	-0.572	-3.970	N.am	78	ASN1178	0.000	
1203	  CA	0.147	-0.771	-3.217	C.3	78	ASN1178	0.000	
1204	   C	1.277	0.107	-3.729	C.2	78	ASN1178	0.000	
1205	   O	2.458	-0.200	-3.545	O.2	78	ASN1178	0.000	
1206	  CB	0.548	-2.243	-3.258	C.3	78	ASN1178	0.000	
1207	  CG	-0.464	-3.122	-2.567	C.2	78	ASN1178	0.000	
1208	 ND2	-0.709	-2.846	-1.294	N.pl3	78	ASN1178	0.000	
1209	 OD1	-1.029	-4.033	-3.167	O.2	78	ASN1178	0.000	
1210	   H	-1.158	-0.925	-4.914	 H	78	ASN1178	0.000	
1211	  HA	-0.042	-0.477	-2.185	 H	78	ASN1178	0.000	
1212	 HB2	1.512	-2.359	-2.763	 H	78	ASN1178	0.000	
1213	 HB3	0.634	-2.556	-4.299	 H	78	ASN1178	0.000	
1214	HD21	-1.383	-3.394	-0.779	 H	78	ASN1178	0.000	
1215	HD22	-0.221	-2.088	-0.839	 H	78	ASN1178	0.000	
1216	   N	0.902	1.201	-4.380	N.am	79	ILE1179	0.000	
1217	  CA	1.844	2.254	-4.706	C.3	79	ILE1179	0.000	
1218	   C	1.260	3.587	-4.240	C.2	79	ILE1179	0.000	
1219	   O	0.090	3.875	-4.481	O.2	79	ILE1179	0.000	
1220	  CB	2.123	2.290	-6.222	C.3	79	ILE1179	0.000	
1221	 CG1	2.814	0.986	-6.640	C.3	79	ILE1179	0.000	
1222	 CG2	2.976	3.501	-6.570	C.3	79	ILE1179	0.000	
1223	 CD1	3.121	0.895	-8.114	C.3	79	ILE1179	0.000	
1224	   H	-0.064	1.303	-4.656	 H	79	ILE1179	0.000	
1225	  HA	2.792	2.066	-4.200	 H	79	ILE1179	0.000	
1226	  HB	1.183	2.378	-6.768	 H	79	ILE1179	0.000	
1227	HG12	2.162	0.153	-6.375	 H	79	ILE1179	0.000	
1228	HG13	3.751	0.904	-6.090	 H	79	ILE1179	0.000	
1229	HG21	3.925	3.441	-6.038	 H	79	ILE1179	0.000	
1230	HG22	2.452	4.411	-6.277	 H	79	ILE1179	0.000	
1231	HG23	3.162	3.518	-7.644	 H	79	ILE1179	0.000	
1232	HD11	2.196	0.975	-8.684	 H	79	ILE1179	0.000	
1233	HD12	3.598	-0.062	-8.327	 H	79	ILE1179	0.000	
1234	HD13	3.793	1.706	-8.395	 H	79	ILE1179	0.000	
1235	   N	2.080	4.385	-3.560	N.am	80	VAL1180	0.000	
1236	  CA	1.591	5.593	-2.898	C.3	80	VAL1180	0.000	
1237	   C	0.973	6.525	-3.944	C.2	80	VAL1180	0.000	
1238	   O	1.513	6.684	-5.042	O.2	80	VAL1180	0.000	
1239	  CB	2.757	6.301	-2.136	C.3	80	VAL1180	0.000	
1240	 CG1	3.724	6.953	-3.121	C.3	80	VAL1180	0.000	
1241	 CG2	2.213	7.297	-1.131	C.3	80	VAL1180	0.000	
1242	   H	3.060	4.152	-3.500	 H	80	VAL1180	0.000	
1243	  HA	0.827	5.328	-2.167	 H	80	VAL1180	0.000	
1244	  HB	3.318	5.551	-1.578	 H	80	VAL1180	0.000	
1245	HG11	3.196	7.712	-3.699	 H	80	VAL1180	0.000	
1246	HG12	4.123	6.195	-3.794	 H	80	VAL1180	0.000	
1247	HG13	4.542	7.419	-2.572	 H	80	VAL1180	0.000	
1248	HG21	1.643	8.065	-1.653	 H	80	VAL1180	0.000	
1249	HG22	3.040	7.760	-0.593	 H	80	VAL1180	0.000	
1250	HG23	1.563	6.781	-0.424	 H	80	VAL1180	0.000	
1251	   N	-0.172	7.120	-3.614	N.am	81	ARG1181	0.000	
1252	  CA	-0.874	7.987	-4.558	C.3	81	ARG1181	0.000	
1253	   C	-0.242	9.369	-4.556	C.2	81	ARG1181	0.000	
1254	   O	0.290	9.813	-3.537	O.2	81	ARG1181	0.000	
1255	  CB	-2.354	8.107	-4.179	C.3	81	ARG1181	0.000	
1256	  CG	-3.071	6.781	-3.991	C.3	81	ARG1181	0.000	
1257	  CD	-3.280	6.046	-5.310	C.3	81	ARG1181	0.000	
1258	  NE	-4.152	4.886	-5.129	N.pl3	81	ARG1181	0.000	
1259	  CZ	-4.674	4.173	-6.124	C.2	81	ARG1181	0.000	
1260	 NH1	-4.421	4.494	-7.391	N.pl3	81	ARG1181	0.000	
1261	 NH2	-5.450	3.135	-5.848	N.4	81	ARG1181	0.000	
1262	   H	-0.562	6.970	-2.694	 H	81	ARG1181	0.000	
1263	  HA	-0.796	7.548	-5.552	 H	81	ARG1181	0.000	
1264	 HB2	-2.863	8.660	-4.968	 H	81	ARG1181	0.000	
1265	 HB3	-2.421	8.665	-3.244	 H	81	ARG1181	0.000	
1266	 HG2	-4.044	6.969	-3.537	 H	81	ARG1181	0.000	
1267	 HG3	-2.477	6.152	-3.329	 H	81	ARG1181	0.000	
1268	 HD2	-2.314	5.710	-5.688	 H	81	ARG1181	0.000	
1269	 HD3	-3.735	6.726	-6.030	 H	81	ARG1181	0.000	
1270	  HE	-4.374	4.607	-4.184	 H	81	ARG1181	0.000	
1271	HH11	-4.820	3.946	-8.140	 H	81	ARG1181	0.000	
1272	HH12	-3.830	5.285	-7.603	 H	81	ARG1181	0.000	
1273	HH21	-5.848	2.588	-6.598	 H	81	ARG1181	0.000	
1274	HH22	-5.643	2.890	-4.887	 H	81	ARG1181	0.000	
1275	   N	-0.285	10.040	-5.702	N.am	82	CYS1182	0.000	
1276	  CA	0.057	11.455	-5.770	C.3	82	CYS1182	0.000	
1277	   C	-1.230	12.257	-5.860	C.2	82	CYS1182	0.000	
1278	   O	-1.968	12.150	-6.842	O.2	82	CYS1182	0.000	
1279	  CB	0.922	11.755	-6.996	C.3	82	CYS1182	0.000	
1280	  SG	1.405	13.504	-7.172	S.3	82	CYS1182	0.000	
1281	   H	-0.562	9.559	-6.546	 H	82	CYS1182	0.000	
1282	  HA	0.623	11.725	-4.878	 H	82	CYS1182	0.000	
1283	 HB2	0.363	11.465	-7.886	 H	82	CYS1182	0.000	
1284	 HB3	1.830	11.156	-6.927	 H	82	CYS1182	0.000	
1285	  HG	0.309	14.262	-7.259	 H	82	CYS1182	0.000	
1286	   N	-1.497	13.054	-4.832	N.am	83	ILE1183	0.000	
1287	  CA	-2.652	13.942	-4.831	C.3	83	ILE1183	0.000	
1288	   C	-2.495	15.058	-5.864	C.2	83	ILE1183	0.000	
1289	   O	-3.469	15.495	-6.472	O.2	83	ILE1183	0.000	
1290	  CB	-2.871	14.573	-3.438	C.3	83	ILE1183	0.000	
1291	 CG1	-3.546	13.565	-2.504	C.3	83	ILE1183	0.000	
1292	 CG2	-3.735	15.824	-3.558	C.3	83	ILE1183	0.000	
1293	 CD1	-2.746	12.305	-2.243	C.3	83	ILE1183	0.000	
1294	   H	-0.883	13.045	-4.030	 H	83	ILE1183	0.000	
1295	  HA	-3.519	13.334	-5.091	 H	83	ILE1183	0.000	
1296	  HB	-1.902	14.848	-3.022	 H	83	ILE1183	0.000	
1297	HG12	-4.498	13.276	-2.948	 H	83	ILE1183	0.000	
1298	HG13	-3.726	14.056	-1.547	 H	83	ILE1183	0.000	
1299	HG21	-4.706	15.557	-3.973	 H	83	ILE1183	0.000	
1300	HG22	-3.244	16.542	-4.215	 H	83	ILE1183	0.000	
1301	HG23	-3.871	16.268	-2.572	 H	83	ILE1183	0.000	
1302	HD11	-2.553	11.795	-3.187	 H	83	ILE1183	0.000	
1303	HD12	-3.310	11.646	-1.583	 H	83	ILE1183	0.000	
1304	HD13	-1.798	12.568	-1.772	 H	83	ILE1183	0.000	
1305	   N	-1.262	15.508	-6.067	N.am	84	GLY1184	0.000	
1306	  CA	-1.025	16.580	-7.013	C.3	84	GLY1184	0.000	
1307	   C	0.353	17.161	-6.818	C.2	84	GLY1184	0.000	
1308	   O	1.196	16.549	-6.169	O.2	84	GLY1184	0.000	
1309	   H	-0.488	15.102	-5.562	 H	84	GLY1184	0.000	
1310	 HA2	-1.769	17.362	-6.862	 H	84	GLY1184	0.000	
1311	 HA3	-1.110	16.189	-8.027	 H	84	GLY1184	0.000	
1312	   N	0.589	18.340	-7.383	N.am	85	VAL1185	0.000	
1313	  CA	1.853	19.042	-7.212	C.3	85	VAL1185	0.000	
1314	   C	1.592	20.532	-7.027	C.2	85	VAL1185	0.000	
1315	   O	0.493	21.019	-7.265	O.2	85	VAL1185	0.000	
1316	  CB	2.779	18.862	-8.440	C.3	85	VAL1185	0.000	
1317	 CG1	3.154	17.392	-8.609	C.3	85	VAL1185	0.000	
1318	 CG2	2.084	19.380	-9.699	C.3	85	VAL1185	0.000	
1319	   H	-0.132	18.763	-7.951	 H	85	VAL1185	0.000	
1320	  HA	2.342	18.620	-6.334	 H	85	VAL1185	0.000	
1321	  HB	3.692	19.436	-8.279	 H	85	VAL1185	0.000	
1322	HG11	2.252	16.803	-8.771	 H	85	VAL1185	0.000	
1323	HG12	3.662	17.041	-7.711	 H	85	VAL1185	0.000	
1324	HG13	3.818	17.284	-9.467	 H	85	VAL1185	0.000	
1325	HG21	1.169	18.813	-9.870	 H	85	VAL1185	0.000	
1326	HG22	2.748	19.264	-10.555	 H	85	VAL1185	0.000	
1327	HG23	1.838	20.435	-9.571	 H	85	VAL1185	0.000	
1328	   N	2.615	21.250	-6.587	N.am	86	SER1186	0.000	
1329	  CA	2.594	22.699	-6.609	C.3	86	SER1186	0.000	
1330	   C	3.957	23.145	-7.108	C.2	86	SER1186	0.000	
1331	   O	4.874	23.373	-6.319	O.2	86	SER1186	0.000	
1332	  CB	2.325	23.247	-5.207	C.3	86	SER1186	0.000	
1333	  OG	2.230	24.661	-5.229	O.3	86	SER1186	0.000	
1334	   H	3.431	20.775	-6.228	 H	86	SER1186	0.000	
1335	  HA	1.803	23.073	-7.259	 H	86	SER1186	0.000	
1336	 HB2	3.141	22.954	-4.546	 H	86	SER1186	0.000	
1337	 HB3	1.389	22.832	-4.834	 H	86	SER1186	0.000	
1338	  HG	3.064	25.003	-5.559	 H	86	SER1186	0.000	
1339	   N	4.087	23.245	-8.428	N.am	87	LEU1187	0.000	
1340	  CA	5.364	23.543	-9.061	C.3	87	LEU1187	0.000	
1341	   C	5.465	25.013	-9.445	C.2	87	LEU1187	0.000	
1342	   O	6.529	25.481	-9.838	O.2	87	LEU1187	0.000	
1343	  CB	5.552	22.686	-10.320	C.3	87	LEU1187	0.000	
1344	  CG	5.379	21.170	-10.188	C.3	87	LEU1187	0.000	
1345	 CD1	5.721	20.520	-11.523	C.3	87	LEU1187	0.000	
1346	 CD2	6.275	20.623	-9.087	C.3	87	LEU1187	0.000	
1347	   H	3.273	23.109	-9.010	 H	87	LEU1187	0.000	
1348	  HA	6.145	23.313	-8.337	 H	87	LEU1187	0.000	
1349	 HB2	6.562	22.867	-10.688	 H	87	LEU1187	0.000	
1350	 HB3	4.829	23.032	-11.059	 H	87	LEU1187	0.000	
1351	  HG	4.346	20.942	-9.923	 H	87	LEU1187	0.000	
1352	HD11	6.754	20.749	-11.784	 H	87	LEU1187	0.000	
1353	HD12	5.056	20.905	-12.296	 H	87	LEU1187	0.000	
1354	HD13	5.598	19.440	-11.443	 H	87	LEU1187	0.000	
1355	HD21	7.317	20.837	-9.327	 H	87	LEU1187	0.000	
1356	HD22	6.135	19.545	-9.006	 H	87	LEU1187	0.000	
1357	HD23	6.016	21.095	-8.140	 H	87	LEU1187	0.000	
1358	   N	4.357	25.739	-9.331	N.am	88	GLN1188	0.000	
1359	  CA	4.310	27.126	-9.780	C.3	88	GLN1188	0.000	
1360	   C	4.601	28.127	-8.662	C.2	88	GLN1188	0.000	
1361	   O	4.466	29.336	-8.850	O.2	88	GLN1188	0.000	
1362	  CB	2.944	27.417	-10.415	C.3	88	GLN1188	0.000	
1363	  CG	2.752	26.710	-11.749	C.3	88	GLN1188	0.000	
1364	  CD	1.308	26.693	-12.215	C.2	88	GLN1188	0.000	
1365	 NE2	0.516	27.645	-11.732	N.pl3	88	GLN1188	0.000	
1366	 OE1	0.910	25.833	-13.005	O.2	88	GLN1188	0.000	
1367	   H	3.532	25.321	-8.925	 H	88	GLN1188	0.000	
1368	  HA	5.100	27.251	-10.521	 H	88	GLN1188	0.000	
1369	 HB2	2.857	28.492	-10.576	 H	88	GLN1188	0.000	
1370	 HB3	2.164	27.088	-9.730	 H	88	GLN1188	0.000	
1371	 HG2	3.094	25.680	-11.647	 H	88	GLN1188	0.000	
1372	 HG3	3.352	27.220	-12.502	 H	88	GLN1188	0.000	
1373	HE21	-0.454	27.684	-12.011	 H	88	GLN1188	0.000	
1374	HE22	0.884	28.329	-11.087	 H	88	GLN1188	0.000	
1375	   N	4.997	27.616	-7.501	N.am	89	SER1189	0.000	
1376	  CA	5.510	28.461	-6.433	C.3	89	SER1189	0.000	
1377	   C	6.719	27.790	-5.797	C.2	89	SER1189	0.000	
1378	   O	6.933	26.591	-5.968	O.2	89	SER1189	0.000	
1379	  CB	4.432	28.705	-5.373	C.3	89	SER1189	0.000	
1380	  OG	3.355	29.443	-5.916	O.3	89	SER1189	0.000	
1381	   H	4.940	26.618	-7.356	 H	89	SER1189	0.000	
1382	  HA	5.804	29.423	-6.852	 H	89	SER1189	0.000	
1383	 HB2	4.866	29.263	-4.543	 H	89	SER1189	0.000	
1384	 HB3	4.062	27.745	-5.012	 H	89	SER1189	0.000	
1385	  HG	3.705	30.282	-6.227	 H	89	SER1189	0.000	
1386	   N	7.510	28.568	-5.068	N.am	90	LEU1190	0.000	
1387	  CA	8.728	28.062	-4.456	C.3	90	LEU1190	0.000	
1388	   C	8.603	28.104	-2.941	C.2	90	LEU1190	0.000	
1389	   O	8.037	29.040	-2.381	O.2	90	LEU1190	0.000	
1390	  CB	9.922	28.903	-4.910	C.3	90	LEU1190	0.000	
1391	  CG	10.189	28.897	-6.420	C.3	90	LEU1190	0.000	
1392	 CD1	11.280	29.900	-6.757	C.3	90	LEU1190	0.000	
1393	 CD2	10.593	27.498	-6.864	C.3	90	LEU1190	0.000	
1394	   H	7.258	29.537	-4.934	 H	90	LEU1190	0.000	
1395	  HA	8.883	27.029	-4.768	 H	90	LEU1190	0.000	
1396	 HB2	10.812	28.522	-4.409	 H	90	LEU1190	0.000	
1397	 HB3	9.745	29.933	-4.603	 H	90	LEU1190	0.000	
1398	  HG	9.281	29.184	-6.949	 H	90	LEU1190	0.000	
1399	HD11	12.198	29.629	-6.236	 H	90	LEU1190	0.000	
1400	HD12	10.967	30.897	-6.446	 H	90	LEU1190	0.000	
1401	HD13	11.458	29.895	-7.833	 H	90	LEU1190	0.000	
1402	HD21	11.501	27.198	-6.341	 H	90	LEU1190	0.000	
1403	HD22	10.775	27.496	-7.938	 H	90	LEU1190	0.000	
1404	HD23	9.791	26.797	-6.629	 H	90	LEU1190	0.000	
1405	   N	9.120	27.074	-2.255	N.am	91	PRO1191	0.000	
1406	  CA	9.708	25.872	-2.861	C.3	91	PRO1191	0.000	
1407	   C	8.638	25.006	-3.517	C.2	91	PRO1191	0.000	
1408	   O	7.480	25.017	-3.101	O.2	91	PRO1191	0.000	
1409	  CB	10.358	25.159	-1.682	C.3	91	PRO1191	0.000	
1410	  CG	9.539	25.579	-0.506	C.3	91	PRO1191	0.000	
1411	  CD	9.117	27.004	-0.784	C.3	91	PRO1191	0.000	
1412	  HA	10.418	26.101	-3.656	 H	91	PRO1191	0.000	
1413	 HB2	11.395	25.473	-1.564	 H	91	PRO1191	0.000	
1414	 HB3	10.319	24.078	-1.815	 H	91	PRO1191	0.000	
1415	 HG2	10.132	25.531	0.407	 H	91	PRO1191	0.000	
1416	 HG3	8.663	24.938	-0.405	 H	91	PRO1191	0.000	
1417	 HD2	8.122	27.202	-0.385	 H	91	PRO1191	0.000	
1418	 HD3	9.827	27.712	-0.358	 H	91	PRO1191	0.000	
1419	   N	9.027	24.244	-4.531	N.am	92	ARG1192	0.000	
1420	  CA	8.076	23.399	-5.239	C.3	92	ARG1192	0.000	
1421	   C	7.687	22.184	-4.391	C.2	92	ARG1192	0.000	
1422	   O	8.504	21.670	-3.624	O.2	92	ARG1192	0.000	
1423	  CB	8.677	22.966	-6.576	C.3	92	ARG1192	0.000	
1424	  CG	9.155	24.145	-7.418	C.3	92	ARG1192	0.000	
1425	  CD	9.484	23.740	-8.852	C.3	92	ARG1192	0.000	
1426	  NE	10.454	24.645	-9.471	N.pl3	92	ARG1192	0.000	
1427	  CZ	10.196	25.904	-9.817	C.2	92	ARG1192	0.000	
1428	 NH1	8.994	26.427	-9.611	N.pl3	92	ARG1192	0.000	
1429	 NH2	11.149	26.650	-10.364	N.4	92	ARG1192	0.000	
1430	   H	9.996	24.249	-4.816	 H	92	ARG1192	0.000	
1431	  HA	7.166	23.969	-5.428	 H	92	ARG1192	0.000	
1432	 HB2	7.920	22.421	-7.138	 H	92	ARG1192	0.000	
1433	 HB3	9.527	22.312	-6.380	 H	92	ARG1192	0.000	
1434	 HG2	10.050	24.564	-6.958	 H	92	ARG1192	0.000	
1435	 HG3	8.370	24.901	-7.439	 H	92	ARG1192	0.000	
1436	 HD2	8.566	23.752	-9.440	 H	92	ARG1192	0.000	
1437	 HD3	9.898	22.731	-8.846	 H	92	ARG1192	0.000	
1438	  HE	11.382	24.289	-9.648	 H	92	ARG1192	0.000	
1439	HH11	8.809	27.385	-9.869	 H	92	ARG1192	0.000	
1440	HH12	8.264	25.865	-9.196	 H	92	ARG1192	0.000	
1441	HH21	10.957	27.608	-10.619	 H	92	ARG1192	0.000	
1442	HH22	12.067	26.259	-10.523	 H	92	ARG1192	0.000	
1443	   N	6.435	21.745	-4.524	N.am	93	PHE1193	0.000	
1444	  CA	5.895	20.632	-3.737	C.3	93	PHE1193	0.000	
1445	   C	5.480	19.456	-4.618	C.2	93	PHE1193	0.000	
1446	   O	4.949	19.639	-5.719	O.2	93	PHE1193	0.000	
1447	  CB	4.643	21.054	-2.959	C.3	93	PHE1193	0.000	
1448	  CG	4.889	22.037	-1.846	C.2	93	PHE1193	0.000	
1449	 CD1	6.139	22.180	-1.275	C.2	93	PHE1193	0.000	
1450	 CD2	3.832	22.789	-1.338	C.2	93	PHE1193	0.000	
1451	 CE1	6.332	23.056	-0.207	C.2	93	PHE1193	0.000	
1452	 CE2	4.017	23.659	-0.280	C.2	93	PHE1193	0.000	
1453	  CZ	5.268	23.790	0.286	C.2	93	PHE1193	0.000	
1454	   H	5.832	22.200	-5.195	 H	93	PHE1193	0.000	
1455	  HA	6.698	20.337	-3.061	 H	93	PHE1193	0.000	
1456	 HB2	4.195	20.159	-2.527	 H	93	PHE1193	0.000	
1457	 HB3	3.944	21.507	-3.662	 H	93	PHE1193	0.000	
1458	 HD1	6.973	21.610	-1.657	 H	93	PHE1193	0.000	
1459	 HD2	2.851	22.690	-1.779	 H	93	PHE1193	0.000	
1460	 HE1	7.311	23.161	0.235	 H	93	PHE1193	0.000	
1461	 HE2	3.185	24.234	0.101	 H	93	PHE1193	0.000	
1462	  HZ	5.417	24.467	1.115	 H	93	PHE1193	0.000	
1463	   N	5.691	18.247	-4.111	N.am	94	ILE1194	0.000	
1464	  CA	4.931	17.094	-4.564	C.3	94	ILE1194	0.000	
1465	   C	4.040	16.609	-3.429	C.2	94	ILE1194	0.000	
1466	   O	4.514	16.403	-2.307	O.2	94	ILE1194	0.000	
1467	  CB	5.853	15.938	-5.001	C.3	94	ILE1194	0.000	
1468	 CG1	6.663	16.353	-6.229	C.3	94	ILE1194	0.000	
1469	 CG2	5.025	14.700	-5.297	C.3	94	ILE1194	0.000	
1470	 CD1	7.529	15.244	-6.798	C.3	94	ILE1194	0.000	
1471	   H	6.394	18.126	-3.397	 H	94	ILE1194	0.000	
1472	  HA	4.335	17.400	-5.424	 H	94	ILE1194	0.000	
1473	  HB	6.547	15.705	-4.192	 H	94	ILE1194	0.000	
1474	HG12	7.310	17.184	-5.949	 H	94	ILE1194	0.000	
1475	HG13	5.969	16.678	-7.004	 H	94	ILE1194	0.000	
1476	HG21	4.325	14.916	-6.105	 H	94	ILE1194	0.000	
1477	HG22	4.471	14.411	-4.404	 H	94	ILE1194	0.000	
1478	HG23	5.684	13.885	-5.596	 H	94	ILE1194	0.000	
1479	HD11	8.232	14.904	-6.037	 H	94	ILE1194	0.000	
1480	HD12	8.081	15.620	-7.660	 H	94	ILE1194	0.000	
1481	HD13	6.897	14.411	-7.107	 H	94	ILE1194	0.000	
1482	   N	2.752	16.429	-3.725	N.am	95	LEU1195	0.000	
1483	  CA	1.775	16.036	-2.713	C.3	95	LEU1195	0.000	
1484	   C	1.447	14.550	-2.808	C.2	95	LEU1195	0.000	
1485	   O	0.927	14.085	-3.820	O.2	95	LEU1195	0.000	
1486	  CB	0.486	16.846	-2.875	C.3	95	LEU1195	0.000	
1487	  CG	0.690	18.354	-3.052	C.3	95	LEU1195	0.000	
1488	 CD1	-0.651	19.032	-3.319	C.3	95	LEU1195	0.000	
1489	 CD2	1.358	18.927	-1.806	C.3	95	LEU1195	0.000	
1490	   H	2.444	16.568	-4.676	 H	95	LEU1195	0.000	
1491	  HA	2.216	16.236	-1.737	 H	95	LEU1195	0.000	
1492	 HB2	-0.127	16.689	-1.987	 H	95	LEU1195	0.000	
1493	 HB3	-0.042	16.471	-3.752	 H	95	LEU1195	0.000	
1494	  HG	1.339	18.540	-3.907	 H	95	LEU1195	0.000	
1495	HD11	-1.319	18.860	-2.475	 H	95	LEU1195	0.000	
1496	HD12	-1.094	18.617	-4.224	 H	95	LEU1195	0.000	
1497	HD13	-0.497	20.103	-3.448	 H	95	LEU1195	0.000	
1498	HD21	0.722	18.750	-0.939	 H	95	LEU1195	0.000	
1499	HD22	1.507	19.999	-1.935	 H	95	LEU1195	0.000	
1500	HD23	2.322	18.442	-1.654	 H	95	LEU1195	0.000	
1501	   N	1.739	13.817	-1.738	N.am	96	LEU1196	0.000	
1502	  CA	1.549	12.372	-1.713	C.3	96	LEU1196	0.000	
1503	   C	0.523	11.953	-0.670	C.2	96	LEU1196	0.000	
1504	   O	0.336	12.629	0.342	O.2	96	LEU1196	0.000	
1505	  CB	2.876	11.678	-1.396	C.3	96	LEU1196	0.000	
1506	  CG	4.073	12.026	-2.277	C.3	96	LEU1196	0.000	
1507	 CD1	5.335	11.387	-1.718	C.3	96	LEU1196	0.000	
1508	 CD2	3.805	11.538	-3.684	C.3	96	LEU1196	0.000	
1509	   H	2.105	14.276	-0.916	 H	96	LEU1196	0.000	
1510	  HA	1.185	12.077	-2.697	 H	96	LEU1196	0.000	
1511	 HB2	2.712	10.603	-1.477	 H	96	LEU1196	0.000	
1512	 HB3	3.141	11.928	-0.369	 H	96	LEU1196	0.000	
1513	  HG	4.218	13.107	-2.294	 H	96	LEU1196	0.000	
1514	HD11	5.212	10.304	-1.692	 H	96	LEU1196	0.000	
1515	HD12	5.513	11.757	-0.709	 H	96	LEU1196	0.000	
1516	HD13	6.183	11.642	-2.354	 H	96	LEU1196	0.000	
1517	HD21	3.659	10.457	-3.672	 H	96	LEU1196	0.000	
1518	HD22	4.655	11.782	-4.321	 H	96	LEU1196	0.000	
1519	HD23	2.909	12.021	-4.073	 H	96	LEU1196	0.000	
1520	   N	-0.125	10.822	-0.922	N.am	97	GLU1197	0.000	
1521	  CA	-0.924	10.129	0.087	C.3	97	GLU1197	0.000	
1522	   C	-0.148	10.097	1.415	C.2	97	GLU1197	0.000	
1523	   O	1.011	9.696	1.443	O.2	97	GLU1197	0.000	
1524	  CB	-1.193	8.707	-0.413	C.3	97	GLU1197	0.000	
1525	  CG	-2.080	7.843	0.464	C.3	97	GLU1197	0.000	
1526	  CD	-2.196	6.418	-0.067	C.2	97	GLU1197	0.000	
1527	 OE1	-1.508	6.082	-1.057	O.co2	97	GLU1197	0.000	
1528	 OE2	-2.978	5.628	0.501	O.co2	97	GLU1197	0.000	
1529	   H	-0.064	10.424	-1.849	 H	97	GLU1197	0.000	
1530	  HA	-1.870	10.644	0.253	 H	97	GLU1197	0.000	
1531	 HB2	-0.232	8.202	-0.514	 H	97	GLU1197	0.000	
1532	 HB3	-1.668	8.783	-1.392	 H	97	GLU1197	0.000	
1533	 HG2	-3.075	8.286	0.503	 H	97	GLU1197	0.000	
1534	 HG3	-1.657	7.810	1.468	 H	97	GLU1197	0.000	
1535	   N	-0.782	10.525	2.506	N.am	98	LEU1198	0.000	
1536	  CA	-0.140	10.505	3.821	C.3	98	LEU1198	0.000	
1537	   C	-0.169	9.103	4.426	C.2	98	LEU1198	0.000	
1538	   O	-1.233	8.582	4.772	O.2	98	LEU1198	0.000	
1539	  CB	-0.836	11.486	4.779	C.3	98	LEU1198	0.000	
1540	  CG	-0.240	11.565	6.193	C.3	98	LEU1198	0.000	
1541	 CD1	1.179	12.090	6.105	C.3	98	LEU1198	0.000	
1542	 CD2	-1.091	12.467	7.090	C.3	98	LEU1198	0.000	
1543	   H	-1.728	10.870	2.424	 H	98	LEU1198	0.000	
1544	  HA	0.897	10.810	3.684	 H	98	LEU1198	0.000	
1545	 HB2	-1.879	11.182	4.871	 H	98	LEU1198	0.000	
1546	 HB3	-0.785	12.481	4.337	 H	98	LEU1198	0.000	
1547	  HG	-0.231	10.568	6.634	 H	98	LEU1198	0.000	
1548	HD11	1.171	13.086	5.663	 H	98	LEU1198	0.000	
1549	HD12	1.776	11.422	5.484	 H	98	LEU1198	0.000	
1550	HD13	1.611	12.139	7.104	 H	98	LEU1198	0.000	
1551	HD21	-1.118	13.473	6.672	 H	98	LEU1198	0.000	
1552	HD22	-0.657	12.500	8.089	 H	98	LEU1198	0.000	
1553	HD23	-2.105	12.070	7.147	 H	98	LEU1198	0.000	
1554	   N	1.009	8.501	4.556	N.am	99	MET1199	0.000	
1555	  CA	1.132	7.156	5.102	C.3	99	MET1199	0.000	
1556	   C	1.534	7.221	6.570	C.2	99	MET1199	0.000	
1557	   O	2.712	7.169	6.911	O.2	99	MET1199	0.000	
1558	  CB	2.163	6.363	4.293	C.3	99	MET1199	0.000	
1559	  CG	1.833	6.268	2.801	C.3	99	MET1199	0.000	
1560	  SD	0.396	5.218	2.450	S.3	99	MET1199	0.000	
1561	  CE	-0.935	6.265	2.916	C.3	99	MET1199	0.000	
1562	   H	1.844	8.990	4.269	 H	99	MET1199	0.000	
1563	  HA	0.168	6.651	5.032	 H	99	MET1199	0.000	
1564	 HB2	2.216	5.352	4.699	 H	99	MET1199	0.000	
1565	 HB3	3.133	6.848	4.401	 H	99	MET1199	0.000	
1566	 HG2	2.698	5.857	2.280	 H	99	MET1199	0.000	
1567	 HG3	1.628	7.271	2.427	 H	99	MET1199	0.000	
1568	 HE1	-1.880	5.746	2.752	 H	99	MET1199	0.000	
1569	 HE2	-0.911	7.173	2.314	 H	99	MET1199	0.000	
1570	 HE3	-0.841	6.525	3.970	 H	99	MET1199	0.000	
1571	   N	0.531	7.325	7.432	N.am	100	ALA1200	0.000	
1572	  CA	0.740	7.622	8.841	C.3	100	ALA1200	0.000	
1573	   C	1.562	6.558	9.560	C.2	100	ALA1200	0.000	
1574	   O	2.033	6.777	10.675	O.2	100	ALA1200	0.000	
1575	  CB	-0.612	7.797	9.530	C.3	100	ALA1200	0.000	
1576	   H	-0.412	7.193	7.097	 H	100	ALA1200	0.000	
1577	  HA	1.314	8.546	8.894	 H	100	ALA1200	0.000	
1578	 HB1	-1.175	6.866	9.469	 H	100	ALA1200	0.000	
1579	 HB2	-1.171	8.593	9.037	 H	100	ALA1200	0.000	
1580	 HB3	-0.454	8.059	10.577	 H	100	ALA1200	0.000	
1581	   N	1.741	5.407	8.923	N.am	101	GLY1201	0.000	
1582	  CA	2.531	4.356	9.539	C.3	101	GLY1201	0.000	
1583	   C	4.025	4.568	9.373	C.2	101	GLY1201	0.000	
1584	   O	4.826	3.864	9.985	O.2	101	GLY1201	0.000	
1585	   H	1.329	5.263	8.012	 H	101	GLY1201	0.000	
1586	 HA2	2.262	3.404	9.082	 H	101	GLY1201	0.000	
1587	 HA3	2.300	4.326	10.604	 H	101	GLY1201	0.000	
1588	   N	4.404	5.539	8.547	N.am	102	GLY1202	0.000	
1589	  CA	5.808	5.798	8.315	C.3	102	GLY1202	0.000	
1590	   C	6.442	4.784	7.378	C.2	102	GLY1202	0.000	
1591	   O	5.752	3.904	6.856	O.2	102	GLY1202	0.000	
1592	   H	3.706	6.099	8.079	 H	102	GLY1202	0.000	
1593	 HA2	6.332	5.766	9.271	 H	102	GLY1202	0.000	
1594	 HA3	5.912	6.791	7.878	 H	102	GLY1202	0.000	
1595	   N	7.754	4.905	7.168	N.am	103	ASP1203	0.000	
1596	  CA	8.489	3.952	6.341	C.3	103	ASP1203	0.000	
1597	   C	8.597	2.606	7.045	C.2	103	ASP1203	0.000	
1598	   O	8.521	2.527	8.270	O.2	103	ASP1203	0.000	
1599	  CB	9.897	4.484	5.996	C.3	103	ASP1203	0.000	
1600	  CG	10.893	4.352	7.149	C.2	103	ASP1203	0.000	
1601	 OD1	10.969	5.271	7.987	O.co2	103	ASP1203	0.000	
1602	 OD2	11.614	3.333	7.209	O.co2	103	ASP1203	0.000	
1603	   H	8.252	5.675	7.591	 H	103	ASP1203	0.000	
1604	  HA	7.935	3.822	5.412	 H	103	ASP1203	0.000	
1605	 HB2	9.813	5.537	5.730	 H	103	ASP1203	0.000	
1606	 HB3	10.278	3.923	5.143	 H	103	ASP1203	0.000	
1607	   N	8.774	1.554	6.256	N.am	104	LEU1204	0.000	
1608	  CA	8.662	0.184	6.744	C.3	104	LEU1204	0.000	
1609	   C	9.845	-0.227	7.616	C.2	104	LEU1204	0.000	
1610	   O	9.689	-0.998	8.562	O.2	104	LEU1204	0.000	
1611	  CB	8.541	-0.771	5.549	C.3	104	LEU1204	0.000	
1612	  CG	8.539	-2.274	5.828	C.3	104	LEU1204	0.000	
1613	 CD1	7.348	-2.645	6.716	C.3	104	LEU1204	0.000	
1614	 CD2	8.486	-3.016	4.503	C.3	104	LEU1204	0.000	
1615	   H	8.993	1.707	5.283	 H	104	LEU1204	0.000	
1616	  HA	7.770	0.129	7.368	 H	104	LEU1204	0.000	
1617	 HB2	9.381	-0.566	4.885	 H	104	LEU1204	0.000	
1618	 HB3	7.608	-0.535	5.039	 H	104	LEU1204	0.000	
1619	  HG	9.447	-2.556	6.359	 H	104	LEU1204	0.000	
1620	HD11	6.420	-2.375	6.212	 H	104	LEU1204	0.000	
1621	HD12	7.418	-2.108	7.661	 H	104	LEU1204	0.000	
1622	HD13	7.358	-3.719	6.907	 H	104	LEU1204	0.000	
1623	HD21	7.580	-2.738	3.966	 H	104	LEU1204	0.000	
1624	HD22	8.484	-4.090	4.689	 H	104	LEU1204	0.000	
1625	HD23	9.358	-2.752	3.905	 H	104	LEU1204	0.000	
1626	   N	11.032	0.282	7.300	N.am	105	LYS1205	0.000	
1627	  CA	12.218	-0.063	8.076	C.3	105	LYS1205	0.000	
1628	   C	12.061	0.422	9.509	C.2	105	LYS1205	0.000	
1629	   O	12.268	-0.340	10.453	O.2	105	LYS1205	0.000	
1630	  CB	13.476	0.556	7.461	C.3	105	LYS1205	0.000	
1631	  CG	14.745	0.201	8.223	C.3	105	LYS1205	0.000	
1632	  CD	15.997	0.394	7.387	C.3	105	LYS1205	0.000	
1633	  CE	17.242	0.150	8.220	C.3	105	LYS1205	0.000	
1634	  NZ	17.357	-1.273	8.633	N.4	105	LYS1205	0.000	
1635	   H	11.114	0.913	6.515	 H	105	LYS1205	0.000	
1636	  HA	12.324	-1.148	8.067	 H	105	LYS1205	0.000	
1637	 HB2	13.364	1.641	7.459	 H	105	LYS1205	0.000	
1638	 HB3	13.574	0.199	6.436	 H	105	LYS1205	0.000	
1639	 HG2	14.688	-0.843	8.530	 H	105	LYS1205	0.000	
1640	 HG3	14.813	0.836	9.106	 H	105	LYS1205	0.000	
1641	 HD2	16.017	1.415	7.004	 H	105	LYS1205	0.000	
1642	 HD3	15.981	-0.307	6.552	 H	105	LYS1205	0.000	
1643	 HE2	17.197	0.774	9.113	 H	105	LYS1205	0.000	
1644	 HE3	18.119	0.419	7.632	 H	105	LYS1205	0.000	
1645	 HZ1	16.548	-1.532	9.179	 H	105	LYS1205	0.000	
1646	 HZ2	18.192	-1.396	9.188	 H	105	LYS1205	0.000	
1647	 HZ3	17.410	-1.859	7.811	 H	105	LYS1205	0.000	
1648	   N	11.689	1.689	9.668	N.am	106	SER1206	0.000	
1649	  CA	11.477	2.266	10.991	C.3	106	SER1206	0.000	
1650	   C	10.341	1.550	11.703	C.2	106	SER1206	0.000	
1651	   O	10.435	1.251	12.887	O.2	106	SER1206	0.000	
1652	  CB	11.142	3.755	10.881	C.3	106	SER1206	0.000	
1653	  OG	12.192	4.466	10.253	O.3	106	SER1206	0.000	
1654	   H	11.549	2.267	8.851	 H	106	SER1206	0.000	
1655	  HA	12.398	2.146	11.562	 H	106	SER1206	0.000	
1656	 HB2	10.985	4.159	11.881	 H	106	SER1206	0.000	
1657	 HB3	10.230	3.872	10.295	 H	106	SER1206	0.000	
1658	  HG	12.982	4.348	10.785	 H	106	SER1206	0.000	
1659	   N	9.261	1.274	10.982	N.am	107	PHE1207	0.000	
1660	  CA	8.136	0.580	11.588	C.3	107	PHE1207	0.000	
1661	   C	8.560	-0.748	12.199	C.2	107	PHE1207	0.000	
1662	   O	8.226	-1.045	13.343	O.2	107	PHE1207	0.000	
1663	  CB	7.037	0.322	10.559	C.3	107	PHE1207	0.000	
1664	  CG	5.956	-0.587	11.061	C.2	107	PHE1207	0.000	
1665	 CD1	4.925	-0.092	11.843	C.2	107	PHE1207	0.000	
1666	 CD2	5.976	-1.940	10.763	C.2	107	PHE1207	0.000	
1667	 CE1	3.933	-0.930	12.320	C.2	107	PHE1207	0.000	
1668	 CE2	4.995	-2.781	11.233	C.2	107	PHE1207	0.000	
1669	  CZ	3.968	-2.279	12.016	C.2	107	PHE1207	0.000	
1670	   H	9.221	1.547	10.010	 H	107	PHE1207	0.000	
1671	  HA	7.754	1.227	12.378	 H	107	PHE1207	0.000	
1672	 HB2	7.489	-0.132	9.677	 H	107	PHE1207	0.000	
1673	 HB3	6.587	1.277	10.287	 H	107	PHE1207	0.000	
1674	 HD1	4.895	0.961	12.083	 H	107	PHE1207	0.000	
1675	 HD2	6.773	-2.340	10.153	 H	107	PHE1207	0.000	
1676	 HE1	3.134	-0.533	12.928	 H	107	PHE1207	0.000	
1677	 HE2	5.025	-3.834	10.992	 H	107	PHE1207	0.000	
1678	  HZ	3.197	-2.938	12.387	 H	107	PHE1207	0.000	
1679	   N	9.293	-1.552	11.433	N.am	108	LEU1208	0.000	
1680	  CA	9.685	-2.881	11.894	C.3	108	LEU1208	0.000	
1681	   C	10.550	-2.782	13.139	C.2	108	LEU1208	0.000	
1682	   O	10.382	-3.550	14.087	O.2	108	LEU1208	0.000	
1683	  CB	10.455	-3.623	10.800	C.3	108	LEU1208	0.000	
1684	  CG	9.686	-4.014	9.534	C.3	108	LEU1208	0.000	
1685	 CD1	10.673	-4.423	8.459	C.3	108	LEU1208	0.000	
1686	 CD2	8.714	-5.149	9.836	C.3	108	LEU1208	0.000	
1687	   H	9.583	-1.237	10.518	 H	108	LEU1208	0.000	
1688	  HA	8.777	-3.434	12.133	 H	108	LEU1208	0.000	
1689	 HB2	10.846	-4.540	11.240	 H	108	LEU1208	0.000	
1690	 HB3	11.284	-2.984	10.494	 H	108	LEU1208	0.000	
1691	  HG	9.107	-3.161	9.179	 H	108	LEU1208	0.000	
1692	HD11	11.256	-5.276	8.807	 H	108	LEU1208	0.000	
1693	HD12	11.342	-3.590	8.244	 H	108	LEU1208	0.000	
1694	HD13	10.132	-4.698	7.554	 H	108	LEU1208	0.000	
1695	HD21	9.268	-6.016	10.194	 H	108	LEU1208	0.000	
1696	HD22	8.170	-5.413	8.929	 H	108	LEU1208	0.000	
1697	HD23	8.008	-4.827	10.602	 H	108	LEU1208	0.000	
1698	   N	11.478	-1.835	13.132	N.am	109	ARG1209	0.000	
1699	  CA	12.432	-1.705	14.222	C.3	109	ARG1209	0.000	
1700	   C	11.759	-1.192	15.494	C.2	109	ARG1209	0.000	
1701	   O	12.050	-1.660	16.592	O.2	109	ARG1209	0.000	
1702	  CB	13.574	-0.772	13.801	C.3	109	ARG1209	0.000	
1703	  CG	14.399	-1.322	12.633	C.3	109	ARG1209	0.000	
1704	  CD	15.396	-0.302	12.096	C.3	109	ARG1209	0.000	
1705	  NE	16.296	0.181	13.140	N.pl3	109	ARG1209	0.000	
1706	  CZ	17.541	-0.253	13.324	C.2	109	ARG1209	0.000	
1707	 NH1	18.051	-1.187	12.530	N.pl3	109	ARG1209	0.000	
1708	 NH2	18.273	0.246	14.312	N.4	109	ARG1209	0.000	
1709	   H	11.524	-1.191	12.355	 H	109	ARG1209	0.000	
1710	  HA	12.838	-2.692	14.444	 H	109	ARG1209	0.000	
1711	 HB2	14.235	-0.626	14.655	 H	109	ARG1209	0.000	
1712	 HB3	13.147	0.186	13.504	 H	109	ARG1209	0.000	
1713	 HG2	13.721	-1.606	11.828	 H	109	ARG1209	0.000	
1714	 HG3	14.946	-2.201	12.974	 H	109	ARG1209	0.000	
1715	 HD2	14.847	0.545	11.684	 H	109	ARG1209	0.000	
1716	 HD3	15.988	-0.768	11.308	 H	109	ARG1209	0.000	
1717	  HE	15.949	0.893	13.766	 H	109	ARG1209	0.000	
1718	HH11	18.995	-1.516	12.678	 H	109	ARG1209	0.000	
1719	HH12	17.496	-1.569	11.777	 H	109	ARG1209	0.000	
1720	HH21	19.217	-0.084	14.457	 H	109	ARG1209	0.000	
1721	HH22	17.888	0.956	14.917	 H	109	ARG1209	0.000	
1722	   N	10.847	-0.240	15.342	N.am	110	GLU1210	0.000	
1723	  CA	10.175	0.353	16.489	C.3	110	GLU1210	0.000	
1724	   C	9.041	-0.510	17.032	C.2	110	GLU1210	0.000	
1725	   O	8.608	-0.332	18.170	O.2	110	GLU1210	0.000	
1726	  CB	9.638	1.736	16.119	C.3	110	GLU1210	0.000	
1727	  CG	10.731	2.714	15.722	C.3	110	GLU1210	0.000	
1728	  CD	10.185	4.065	15.303	C.2	110	GLU1210	0.000	
1729	 OE1	8.945	4.200	15.206	O.co2	110	GLU1210	0.000	
1730	 OE2	10.997	4.990	15.070	O.co2	110	GLU1210	0.000	
1731	   H	10.614	0.080	14.412	 H	110	GLU1210	0.000	
1732	  HA	10.920	0.434	17.281	 H	110	GLU1210	0.000	
1733	 HB2	9.105	2.142	16.978	 H	110	GLU1210	0.000	
1734	 HB3	8.950	1.627	15.281	 H	110	GLU1210	0.000	
1735	 HG2	11.291	2.291	14.889	 H	110	GLU1210	0.000	
1736	 HG3	11.396	2.856	16.574	 H	110	GLU1210	0.000	
1737	   N	8.559	-1.447	16.225	N.am	111	THR1211	0.000	
1738	  CA	7.385	-2.222	16.607	C.3	111	THR1211	0.000	
1739	   C	7.740	-3.697	16.841	C.2	111	THR1211	0.000	
1740	   O	6.863	-4.562	16.908	O.2	111	THR1211	0.000	
1741	  CB	6.284	-2.105	15.533	C.3	111	THR1211	0.000	
1742	 CG2	6.582	-3.025	14.364	C.3	111	THR1211	0.000	
1743	 OG1	5.019	-2.470	16.097	O.3	111	THR1211	0.000	
1744	   H	9.009	-1.625	15.338	 H	111	THR1211	0.000	
1745	  HA	7.010	-1.812	17.545	 H	111	THR1211	0.000	
1746	  HB	6.254	-1.074	15.181	 H	111	THR1211	0.000	
1747	 HG1	5.086	-3.380	16.394	 H	111	THR1211	0.000	
1748	HG21	6.612	-4.057	14.713	 H	111	THR1211	0.000	
1749	HG22	7.545	-2.760	13.929	 H	111	THR1211	0.000	
1750	HG23	5.802	-2.919	13.610	 H	111	THR1211	0.000	
1751	   N	9.034	-3.971	16.969	N.am	112	ARG1212	0.000	
1752	  CA	9.508	-5.296	17.351	C.3	112	ARG1212	0.000	
1753	   C	8.823	-5.745	18.636	C.2	112	ARG1212	0.000	
1754	   O	8.690	-4.969	19.585	O.2	112	ARG1212	0.000	
1755	  CB	11.024	-5.283	17.579	C.3	112	ARG1212	0.000	
1756	  CG	11.850	-5.113	16.321	C.3	112	ARG1212	0.000	
1757	  CD	13.349	-5.154	16.618	C.3	112	ARG1212	0.000	
1758	  NE	14.124	-4.845	15.417	N.pl3	112	ARG1212	0.000	
1759	  CZ	15.390	-4.448	15.416	C.2	112	ARG1212	0.000	
1760	 NH1	16.050	-4.307	16.559	N.pl3	112	ARG1212	0.000	
1761	 NH2	15.993	-4.174	14.269	N.4	112	ARG1212	0.000	
1762	   H	9.710	-3.240	16.797	 H	112	ARG1212	0.000	
1763	  HA	9.269	-5.987	16.543	 H	112	ARG1212	0.000	
1764	 HB2	11.305	-6.227	18.046	 H	112	ARG1212	0.000	
1765	 HB3	11.259	-4.459	18.253	 H	112	ARG1212	0.000	
1766	 HG2	11.606	-4.154	15.865	 H	112	ARG1212	0.000	
1767	 HG3	11.606	-5.918	15.628	 H	112	ARG1212	0.000	
1768	 HD2	13.617	-6.150	16.970	 H	112	ARG1212	0.000	
1769	 HD3	13.580	-4.421	17.390	 H	112	ARG1212	0.000	
1770	  HE	13.662	-4.942	14.524	 H	112	ARG1212	0.000	
1771	HH11	17.010	-3.992	16.553	 H	112	ARG1212	0.000	
1772	HH12	15.593	-4.514	17.435	 H	112	ARG1212	0.000	
1773	HH21	16.953	-3.860	14.266	 H	112	ARG1212	0.000	
1774	HH22	15.494	-4.280	13.398	 H	112	ARG1212	0.000	
1775	   N	8.386	-7.010	18.688	N.am	113	PRO1213	0.000	
1776	  CA	7.869	-7.522	19.959	C.3	113	PRO1213	0.000	
1777	   C	8.893	-7.405	21.088	C.2	113	PRO1213	0.000	
1778	   O	10.081	-7.698	20.914	O.2	113	PRO1213	0.000	
1779	  CB	7.482	-8.970	19.645	C.3	113	PRO1213	0.000	
1780	  CG	8.149	-9.296	18.349	C.3	113	PRO1213	0.000	
1781	  CD	8.328	-8.009	17.609	C.3	113	PRO1213	0.000	
1782	  HA	7.019	-6.948	20.327	 H	113	PRO1213	0.000	
1783	 HB2	6.400	-9.062	19.549	 H	113	PRO1213	0.000	
1784	 HB3	7.834	-9.637	20.432	 H	113	PRO1213	0.000	
1785	 HG2	7.526	-9.976	17.768	 H	113	PRO1213	0.000	
1786	 HG3	9.118	-9.759	18.533	 H	113	PRO1213	0.000	
1787	 HD2	9.253	-8.015	17.032	 H	113	PRO1213	0.000	
1788	 HD3	7.486	-7.819	16.945	 H	113	PRO1213	0.000	
1789	   N	8.410	-6.956	22.242	N.am	114	ARG1214	0.000	
1790	  CA	9.257	-6.546	23.354	C.3	114	ARG1214	0.000	
1791	   C	8.590	-7.067	24.624	C.2	114	ARG1214	0.000	
1792	   O	7.388	-7.328	24.633	O.2	114	ARG1214	0.000	
1793	  CB	9.339	-5.016	23.386	C.3	114	ARG1214	0.000	
1794	  CG	10.545	-4.446	24.103	C.3	114	ARG1214	0.000	
1795	  CD	11.813	-4.582	23.275	C.3	114	ARG1214	0.000	
1796	  NE	12.883	-5.228	24.032	N.pl3	114	ARG1214	0.000	
1797	  CZ	13.491	-4.688	25.085	C.2	114	ARG1214	0.000	
1798	 NH1	13.137	-3.482	25.511	N.pl3	114	ARG1214	0.000	
1799	 NH2	14.449	-5.358	25.717	N.4	114	ARG1214	0.000	
1800	   H	7.408	-6.897	22.353	 H	114	ARG1214	0.000	
1801	  HA	10.269	-6.939	23.260	 H	114	ARG1214	0.000	
1802	 HB2	8.444	-4.642	23.883	 H	114	ARG1214	0.000	
1803	 HB3	9.360	-4.659	22.357	 H	114	ARG1214	0.000	
1804	 HG2	10.680	-4.978	25.045	 H	114	ARG1214	0.000	
1805	 HG3	10.367	-3.389	24.306	 H	114	ARG1214	0.000	
1806	 HD2	12.145	-3.589	22.970	 H	114	ARG1214	0.000	
1807	 HD3	11.595	-5.179	22.390	 H	114	ARG1214	0.000	
1808	  HE	13.181	-6.147	23.736	 H	114	ARG1214	0.000	
1809	HH11	13.594	-3.076	26.315	 H	114	ARG1214	0.000	
1810	HH12	12.409	-2.971	25.032	 H	114	ARG1214	0.000	
1811	HH21	14.906	-4.950	26.520	 H	114	ARG1214	0.000	
1812	HH22	14.721	-6.276	25.394	 H	114	ARG1214	0.000	
1813	   N	9.355	-7.233	25.715	N.am	115	PRO1215	0.000	
1814	  CA	8.739	-7.756	26.938	C.3	115	PRO1215	0.000	
1815	   C	7.499	-6.971	27.368	C.2	115	PRO1215	0.000	
1816	   O	6.558	-7.541	27.923	O.2	115	PRO1215	0.000	
1817	  CB	9.867	-7.678	27.965	C.3	115	PRO1215	0.000	
1818	  CG	11.113	-7.788	27.139	C.3	115	PRO1215	0.000	
1819	  CD	10.807	-7.038	25.872	C.3	115	PRO1215	0.000	
1820	  HA	8.357	-8.768	26.807	 H	115	PRO1215	0.000	
1821	 HB2	9.800	-8.500	28.678	 H	115	PRO1215	0.000	
1822	 HB3	9.839	-6.729	28.500	 H	115	PRO1215	0.000	
1823	 HG2	11.337	-8.833	26.922	 H	115	PRO1215	0.000	
1824	 HG3	11.958	-7.336	27.658	 H	115	PRO1215	0.000	
1825	 HD2	11.052	-5.981	25.974	 H	115	PRO1215	0.000	
1826	 HD3	11.352	-7.458	25.027	 H	115	PRO1215	0.000	
1827	   N	7.497	-5.669	27.100	N.am	116	SER1216	0.000	
1828	  CA	6.328	-4.840	27.374	C.3	116	SER1216	0.000	
1829	   C	5.231	-5.088	26.341	C.2	116	SER1216	0.000	
1830	   O	4.067	-5.279	26.692	O.2	116	SER1216	0.000	
1831	  CB	6.716	-3.357	27.367	C.3	116	SER1216	0.000	
1832	  OG	7.257	-2.970	26.115	O.3	116	SER1216	0.000	
1833	   H	8.322	-5.245	26.699	 H	116	SER1216	0.000	
1834	  HA	5.947	-5.108	28.360	 H	116	SER1216	0.000	
1835	 HB2	7.460	-3.181	28.144	 H	116	SER1216	0.000	
1836	 HB3	5.829	-2.757	27.571	 H	116	SER1216	0.000	
1837	  HG	8.035	-3.509	25.956	 H	116	SER1216	0.000	
1838	   N	5.613	-5.084	25.067	N.am	117	GLN1217	0.000	
1839	  CA	4.681	-5.349	23.973	C.3	117	GLN1217	0.000	
1840	   C	5.020	-6.696	23.338	C.2	117	GLN1217	0.000	
1841	   O	5.497	-6.758	22.204	O.2	117	GLN1217	0.000	
1842	  CB	4.790	-4.251	22.912	C.3	117	GLN1217	0.000	
1843	  CG	4.735	-2.837	23.461	C.3	117	GLN1217	0.000	
1844	  CD	5.288	-1.814	22.485	C.2	117	GLN1217	0.000	
1845	 NE2	6.251	-2.233	21.667	N.pl3	117	GLN1217	0.000	
1846	 OE1	4.854	-0.659	22.465	O.2	117	GLN1217	0.000	
1847	   H	6.580	-4.891	24.848	 H	117	GLN1217	0.000	
1848	  HA	3.665	-5.367	24.366	 H	117	GLN1217	0.000	
1849	 HB2	3.967	-4.375	22.208	 H	117	GLN1217	0.000	
1850	 HB3	5.738	-4.377	22.389	 H	117	GLN1217	0.000	
1851	 HG2	5.321	-2.796	24.380	 H	117	GLN1217	0.000	
1852	 HG3	3.697	-2.587	23.680	 H	117	GLN1217	0.000	
1853	HE21	6.657	-1.596	20.997	 H	117	GLN1217	0.000	
1854	HE22	6.576	-3.188	21.718	 H	117	GLN1217	0.000	
1855	   N	4.776	-7.794	24.068	N.am	118	PRO1218	0.000	
1856	  CA	5.235	-9.123	23.654	C.3	118	PRO1218	0.000	
1857	   C	4.583	-9.599	22.359	C.2	118	PRO1218	0.000	
1858	   O	5.075	-10.525	21.712	O.2	118	PRO1218	0.000	
1859	  CB	4.868	-10.013	24.837	C.3	118	PRO1218	0.000	
1860	  CG	3.708	-9.324	25.470	C.3	118	PRO1218	0.000	
1861	  CD	3.957	-7.849	25.290	C.3	118	PRO1218	0.000	
1862	  HA	6.300	-9.134	23.426	 H	118	PRO1218	0.000	
1863	 HB2	5.701	-10.089	25.536	 H	118	PRO1218	0.000	
1864	 HB3	4.587	-11.010	24.498	 H	118	PRO1218	0.000	
1865	 HG2	3.652	-9.572	26.530	 H	118	PRO1218	0.000	
1866	 HG3	2.780	-9.615	24.979	 H	118	PRO1218	0.000	
1867	 HD2	3.020	-7.308	25.158	 H	118	PRO1218	0.000	
1868	 HD3	4.497	-7.437	26.142	 H	118	PRO1218	0.000	
1869	   N	3.475	-8.959	21.992	N.am	119	SER1219	0.000	
1870	  CA	2.678	-9.385	20.845	C.3	119	SER1219	0.000	
1871	   C	2.378	-8.225	19.900	C.2	119	SER1219	0.000	
1872	   O	1.302	-8.157	19.312	O.2	119	SER1219	0.000	
1873	  CB	1.363	-10.004	21.328	C.3	119	SER1219	0.000	
1874	  OG	0.554	-10.408	20.236	O.3	119	SER1219	0.000	
1875	   H	3.176	-8.154	22.523	 H	119	SER1219	0.000	
1876	  HA	3.260	-10.125	20.296	 H	119	SER1219	0.000	
1877	 HB2	0.820	-9.268	21.920	 H	119	SER1219	0.000	
1878	 HB3	1.586	-10.874	21.945	 H	119	SER1219	0.000	
1879	  HG	0.370	-9.628	19.707	 H	119	SER1219	0.000	
1880	   N	3.333	-7.313	19.759	N.am	120	SER1220	0.000	
1881	  CA	3.155	-6.157	18.894	C.3	120	SER1220	0.000	
1882	   C	3.077	-6.579	17.429	C.2	120	SER1220	0.000	
1883	   O	2.405	-5.936	16.621	O.2	120	SER1220	0.000	
1884	  CB	4.310	-5.175	19.093	C.3	120	SER1220	0.000	
1885	  OG	5.562	-5.820	18.927	O.3	120	SER1220	0.000	
1886	   H	4.202	-7.425	20.262	 H	120	SER1220	0.000	
1887	  HA	2.217	-5.671	19.162	 H	120	SER1220	0.000	
1888	 HB2	4.255	-4.758	20.099	 H	120	SER1220	0.000	
1889	 HB3	4.224	-4.371	18.362	 H	120	SER1220	0.000	
1890	  HG	5.615	-6.522	19.579	 H	120	SER1220	0.000	
1891	   N	3.760	-7.667	17.095	N.am	121	LEU1221	0.000	
1892	  CA	3.810	-8.152	15.722	C.3	121	LEU1221	0.000	
1893	   C	3.677	-9.672	15.666	C.2	121	LEU1221	0.000	
1894	   O	4.217	-10.383	16.517	O.2	121	LEU1221	0.000	
1895	  CB	5.131	-7.734	15.076	C.3	121	LEU1221	0.000	
1896	  CG	5.061	-6.797	13.873	C.3	121	LEU1221	0.000	
1897	 CD1	3.961	-5.774	14.057	C.3	121	LEU1221	0.000	
1898	 CD2	6.410	-6.124	13.704	C.3	121	LEU1221	0.000	
1899	   H	4.259	-8.173	17.813	 H	121	LEU1221	0.000	
1900	  HA	2.974	-7.713	15.178	 H	121	LEU1221	0.000	
1901	 HB2	5.638	-8.643	14.753	 H	121	LEU1221	0.000	
1902	 HB3	5.727	-7.239	15.842	 H	121	LEU1221	0.000	
1903	  HG	4.827	-7.367	12.974	 H	121	LEU1221	0.000	
1904	HD11	4.161	-5.183	14.950	 H	121	LEU1221	0.000	
1905	HD12	3.004	-6.285	14.166	 H	121	LEU1221	0.000	
1906	HD13	3.925	-5.119	13.187	 H	121	LEU1221	0.000	
1907	HD21	6.647	-5.554	14.602	 H	121	LEU1221	0.000	
1908	HD22	6.376	-5.453	12.846	 H	121	LEU1221	0.000	
1909	HD23	7.176	-6.882	13.542	 H	121	LEU1221	0.000	
1910	   N	2.964	-10.163	14.655	N.am	122	ALA1222	0.000	
1911	  CA	2.886	-11.596	14.401	C.3	122	ALA1222	0.000	
1912	   C	3.387	-11.913	12.999	C.2	122	ALA1222	0.000	
1913	   O	3.570	-11.013	12.178	O.2	122	ALA1222	0.000	
1914	  CB	1.451	-12.083	14.567	C.3	122	ALA1222	0.000	
1915	   H	2.463	-9.528	14.051	 H	122	ALA1222	0.000	
1916	  HA	3.520	-12.111	15.123	 H	122	ALA1222	0.000	
1917	 HB1	0.809	-11.574	13.849	 H	122	ALA1222	0.000	
1918	 HB2	1.109	-11.867	15.579	 H	122	ALA1222	0.000	
1919	 HB3	1.410	-13.158	14.392	 H	122	ALA1222	0.000	
1920	   N	3.604	-13.196	12.729	N.am	123	MET1223	0.000	
1921	  CA	4.053	-13.628	11.415	C.3	123	MET1223	0.000	
1922	   C	3.071	-13.174	10.324	C.2	123	MET1223	0.000	
1923	   O	3.482	-12.799	9.224	O.2	123	MET1223	0.000	
1924	  CB	4.196	-15.152	11.396	C.3	123	MET1223	0.000	
1925	  CG	5.366	-15.668	10.566	C.3	123	MET1223	0.000	
1926	  SD	6.967	-15.109	11.197	S.3	123	MET1223	0.000	
1927	  CE	7.473	-16.470	12.196	C.3	123	MET1223	0.000	
1928	   H	3.453	-13.885	13.451	 H	123	MET1223	0.000	
1929	  HA	5.022	-13.173	11.210	 H	123	MET1223	0.000	
1930	 HB2	3.277	-15.575	10.989	 H	123	MET1223	0.000	
1931	 HB3	4.330	-15.494	12.422	 H	123	MET1223	0.000	
1932	 HG2	5.251	-15.313	9.541	 H	123	MET1223	0.000	
1933	 HG3	5.348	-16.758	10.576	 H	123	MET1223	0.000	
1934	 HE1	8.444	-16.252	12.642	 H	123	MET1223	0.000	
1935	 HE2	7.550	-17.365	11.579	 H	123	MET1223	0.000	
1936	 HE3	6.739	-16.634	12.985	 H	123	MET1223	0.000	
1937	   N	1.775	-13.198	10.629	N.am	124	LEU1224	0.000	
1938	  CA	0.769	-12.828	9.636	C.3	124	LEU1224	0.000	
1939	   C	0.923	-11.366	9.230	C.2	124	LEU1224	0.000	
1940	   O	0.718	-11.014	8.069	O.2	124	LEU1224	0.000	
1941	  CB	-0.641	-13.069	10.185	C.3	124	LEU1224	0.000	
1942	  CG	-1.790	-13.060	9.169	C.3	124	LEU1224	0.000	
1943	 CD1	-1.674	-14.254	8.243	C.3	124	LEU1224	0.000	
1944	 CD2	-3.119	-13.103	9.900	C.3	124	LEU1224	0.000	
1945	   H	1.485	-13.475	11.556	 H	124	LEU1224	0.000	
1946	  HA	0.918	-13.454	8.756	 H	124	LEU1224	0.000	
1947	 HB2	-0.845	-12.290	10.921	 H	124	LEU1224	0.000	
1948	 HB3	-0.642	-14.042	10.676	 H	124	LEU1224	0.000	
1949	  HG	-1.733	-12.146	8.577	 H	124	LEU1224	0.000	
1950	HD11	-1.730	-15.173	8.826	 H	124	LEU1224	0.000	
1951	HD12	-0.721	-14.215	7.717	 H	124	LEU1224	0.000	
1952	HD13	-2.490	-14.233	7.520	 H	124	LEU1224	0.000	
1953	HD21	-3.178	-14.016	10.493	 H	124	LEU1224	0.000	
1954	HD22	-3.933	-13.088	9.175	 H	124	LEU1224	0.000	
1955	HD23	-3.201	-12.237	10.557	 H	124	LEU1224	0.000	
1956	   N	1.288	-10.519	10.190	N.am	125	ASP1225	0.000	
1957	  CA	1.546	-9.105	9.923	C.3	125	ASP1225	0.000	
1958	   C	2.653	-8.930	8.893	C.2	125	ASP1225	0.000	
1959	   O	2.561	-8.090	7.998	O.2	125	ASP1225	0.000	
1960	  CB	1.964	-8.383	11.204	C.3	125	ASP1225	0.000	
1961	  CG	0.827	-8.236	12.190	C.2	125	ASP1225	0.000	
1962	 OD1	-0.080	-7.424	11.927	O.co2	125	ASP1225	0.000	
1963	 OD2	0.842	-8.934	13.224	O.co2	125	ASP1225	0.000	
1964	   H	1.390	-10.864	11.134	 H	125	ASP1225	0.000	
1965	  HA	0.621	-8.678	9.536	 H	125	ASP1225	0.000	
1966	 HB2	2.328	-7.390	10.941	 H	125	ASP1225	0.000	
1967	 HB3	2.765	-8.950	11.678	 H	125	ASP1225	0.000	
1968	   N	3.712	-9.716	9.040	N.am	126	LEU1226	0.000	
1969	  CA	4.860	-9.630	8.147	C.3	126	LEU1226	0.000	
1970	   C	4.492	-10.192	6.780	C.2	126	LEU1226	0.000	
1971	   O	4.896	-9.655	5.747	O.2	126	LEU1226	0.000	
1972	  CB	6.039	-10.415	8.728	C.3	126	LEU1226	0.000	
1973	  CG	6.446	-10.040	10.153	C.3	126	LEU1226	0.000	
1974	 CD1	7.650	-10.866	10.571	C.3	126	LEU1226	0.000	
1975	 CD2	6.763	-8.554	10.226	C.3	126	LEU1226	0.000	
1976	   H	3.722	-10.392	9.791	 H	126	LEU1226	0.000	
1977	  HA	5.149	-8.585	8.041	 H	126	LEU1226	0.000	
1978	 HB2	6.900	-10.255	8.080	 H	126	LEU1226	0.000	
1979	 HB3	5.772	-11.472	8.723	 H	126	LEU1226	0.000	
1980	  HG	5.622	-10.250	10.836	 H	126	LEU1226	0.000	
1981	HD11	8.481	-10.664	9.895	 H	126	LEU1226	0.000	
1982	HD12	7.397	-11.925	10.529	 H	126	LEU1226	0.000	
1983	HD13	7.937	-10.601	11.588	 H	126	LEU1226	0.000	
1984	HD21	7.585	-8.325	9.548	 H	126	LEU1226	0.000	
1985	HD22	7.048	-8.293	11.245	 H	126	LEU1226	0.000	
1986	HD23	5.882	-7.981	9.936	 H	126	LEU1226	0.000	
1987	   N	3.716	-11.272	6.779	N.am	127	LEU1227	0.000	
1988	  CA	3.254	-11.873	5.537	C.3	127	LEU1227	0.000	
1989	   C	2.310	-10.956	4.765	C.2	127	LEU1227	0.000	
1990	   O	2.297	-10.971	3.536	O.2	127	LEU1227	0.000	
1991	  CB	2.561	-13.209	5.817	C.3	127	LEU1227	0.000	
1992	  CG	3.492	-14.386	6.123	C.3	127	LEU1227	0.000	
1993	 CD1	2.685	-15.560	6.658	C.3	127	LEU1227	0.000	
1994	 CD2	4.237	-14.786	4.862	C.3	127	LEU1227	0.000	
1995	   H	3.442	-11.685	7.659	 H	127	LEU1227	0.000	
1996	  HA	4.135	-12.039	4.917	 H	127	LEU1227	0.000	
1997	 HB2	1.968	-13.469	4.940	 H	127	LEU1227	0.000	
1998	 HB3	1.901	-13.071	6.674	 H	127	LEU1227	0.000	
1999	  HG	4.215	-14.087	6.882	 H	127	LEU1227	0.000	
2000	HD11	1.956	-15.871	5.910	 H	127	LEU1227	0.000	
2001	HD12	2.167	-15.259	7.568	 H	127	LEU1227	0.000	
2002	HD13	3.356	-16.390	6.879	 H	127	LEU1227	0.000	
2003	HD21	3.522	-15.086	4.097	 H	127	LEU1227	0.000	
2004	HD22	4.904	-15.619	5.083	 H	127	LEU1227	0.000	
2005	HD23	4.821	-13.939	4.501	 H	127	LEU1227	0.000	
2006	   N	1.521	-10.160	5.477	N.am	128	HIS1228	0.000	
2007	  CA	0.628	-9.212	4.819	C.3	128	HIS1228	0.000	
2008	   C	1.417	-8.061	4.201	C.2	128	HIS1228	0.000	
2009	   O	1.150	-7.653	3.069	O.2	128	HIS1228	0.000	
2010	  CB	-0.402	-8.660	5.812	C.3	128	HIS1228	0.000	
2011	  CG	-1.517	-9.611	6.118	C.2	128	HIS1228	0.000	
2012	 CD2	-1.864	-10.790	5.550	C.2	128	HIS1228	0.000	
2013	 ND1	-2.438	-9.382	7.119	N.2	128	HIS1228	0.000	
2014	 CE1	-3.304	-10.378	7.153	C.2	128	HIS1228	0.000	
2015	 NE2	-2.979	-11.246	6.211	N.pl3	128	HIS1228	0.000	
2016	   H	1.539	-10.211	6.485	 H	128	HIS1228	0.000	
2017	  HA	0.105	-9.745	4.025	 H	128	HIS1228	0.000	
2018	 HB2	-0.831	-7.751	5.391	 H	128	HIS1228	0.000	
2019	 HB3	0.112	-8.421	6.743	 H	128	HIS1228	0.000	
2020	 HD2	-1.359	-11.280	4.731	 H	128	HIS1228	0.000	
2021	 HE1	-4.137	-10.468	7.834	 H	128	HIS1228	0.000	
2022	 HE2	-3.470	-12.105	6.010	 H	128	HIS1228	0.000	
2023	   N	2.389	-7.537	4.940	N.am	129	VAL1229	0.000	
2024	  CA	3.302	-6.562	4.362	C.3	129	VAL1229	0.000	
2025	   C	3.974	-7.121	3.104	C.2	129	VAL1229	0.000	
2026	   O	3.990	-6.465	2.066	O.2	129	VAL1229	0.000	
2027	  CB	4.396	-6.140	5.371	C.3	129	VAL1229	0.000	
2028	 CG1	5.460	-5.329	4.659	C.3	129	VAL1229	0.000	
2029	 CG2	3.784	-5.305	6.499	C.3	129	VAL1229	0.000	
2030	   H	2.494	-7.817	5.905	 H	129	VAL1229	0.000	
2031	  HA	2.708	-5.686	4.101	 H	129	VAL1229	0.000	
2032	  HB	4.845	-7.036	5.798	 H	129	VAL1229	0.000	
2033	HG11	5.010	-4.433	4.233	 H	129	VAL1229	0.000	
2034	HG12	5.902	-5.928	3.863	 H	129	VAL1229	0.000	
2035	HG13	6.235	-5.042	5.371	 H	129	VAL1229	0.000	
2036	HG21	3.332	-4.406	6.082	 H	129	VAL1229	0.000	
2037	HG22	4.564	-5.025	7.208	 H	129	VAL1229	0.000	
2038	HG23	3.021	-5.891	7.012	 H	129	VAL1229	0.000	
2039	   N	4.515	-8.335	3.191	N.am	130	ALA1230	0.000	
2040	  CA	5.216	-8.942	2.060	C.3	130	ALA1230	0.000	
2041	   C	4.304	-9.064	0.839	C.2	130	ALA1230	0.000	
2042	   O	4.687	-8.698	-0.277	O.2	130	ALA1230	0.000	
2043	  CB	5.746	-10.315	2.449	C.3	130	ALA1230	0.000	
2044	   H	4.440	-8.848	4.058	 H	130	ALA1230	0.000	
2045	  HA	6.050	-8.293	1.795	 H	130	ALA1230	0.000	
2046	 HB1	4.912	-10.965	2.713	 H	130	ALA1230	0.000	
2047	 HB2	6.416	-10.217	3.303	 H	130	ALA1230	0.000	
2048	 HB3	6.290	-10.746	1.608	 H	130	ALA1230	0.000	
2049	   N	3.098	-9.578	1.057	N.am	131	ARG1231	0.000	
2050	  CA	2.094	-9.669	0.004	C.3	131	ARG1231	0.000	
2051	   C	1.786	-8.308	-0.605	C.2	131	ARG1231	0.000	
2052	   O	1.719	-8.170	-1.826	O.2	131	ARG1231	0.000	
2053	  CB	0.804	-10.278	0.555	C.3	131	ARG1231	0.000	
2054	  CG	-0.428	-9.989	-0.298	C.3	131	ARG1231	0.000	
2055	  CD	-1.311	-8.935	0.361	C.3	131	ARG1231	0.000	
2056	  NE	-2.301	-9.547	1.242	N.pl3	131	ARG1231	0.000	
2057	  CZ	-2.773	-8.987	2.350	C.2	131	ARG1231	0.000	
2058	 NH1	-2.348	-7.790	2.732	N.pl3	131	ARG1231	0.000	
2059	 NH2	-3.682	-9.627	3.075	N.4	131	ARG1231	0.000	
2060	   H	2.870	-9.916	1.981	 H	131	ARG1231	0.000	
2061	  HA	2.504	-10.308	-0.778	 H	131	ARG1231	0.000	
2062	 HB2	0.633	-9.876	1.553	 H	131	ARG1231	0.000	
2063	 HB3	0.934	-11.359	0.616	 H	131	ARG1231	0.000	
2064	 HG2	-1.001	-10.908	-0.421	 H	131	ARG1231	0.000	
2065	 HG3	-0.108	-9.626	-1.275	 H	131	ARG1231	0.000	
2066	 HD2	-1.827	-8.370	-0.414	 H	131	ARG1231	0.000	
2067	 HD3	-0.684	-8.262	0.946	 H	131	ARG1231	0.000	
2068	  HE	-2.652	-10.460	0.991	 H	131	ARG1231	0.000	
2069	HH11	-2.715	-7.368	3.573	 H	131	ARG1231	0.000	
2070	HH12	-1.656	-7.301	2.182	 H	131	ARG1231	0.000	
2071	HH21	-4.048	-9.203	3.915	 H	131	ARG1231	0.000	
2072	HH22	-4.007	-10.538	2.786	 H	131	ARG1231	0.000	
2073	   N	1.601	-7.305	0.247	N.am	132	ASP1232	0.000	
2074	  CA	1.254	-5.961	-0.208	C.3	132	ASP1232	0.000	
2075	   C	2.286	-5.442	-1.210	C.2	132	ASP1232	0.000	
2076	   O	1.939	-4.952	-2.277	O.2	132	ASP1232	0.000	
2077	  CB	1.197	-4.991	0.972	C.3	132	ASP1232	0.000	
2078	  CG	-0.042	-5.176	1.838	C.2	132	ASP1232	0.000	
2079	 OD1	-0.933	-5.972	1.468	O.co2	132	ASP1232	0.000	
2080	 OD2	-0.112	-4.511	2.897	O.co2	132	ASP1232	0.000	
2081	   H	1.702	-7.478	1.237	 H	132	ASP1232	0.000	
2082	  HA	0.277	-6.020	-0.687	 H	132	ASP1232	0.000	
2083	 HB2	1.200	-3.972	0.585	 H	132	ASP1232	0.000	
2084	 HB3	2.080	-5.147	1.592	 H	132	ASP1232	0.000	
2085	   N	3.560	-5.551	-0.852	N.am	133	ILE1233	0.000	
2086	  CA	4.624	-5.025	-1.694	C.3	133	ILE1233	0.000	
2087	   C	4.812	-5.896	-2.937	C.2	133	ILE1233	0.000	
2088	   O	5.040	-5.377	-4.030	O.2	133	ILE1233	0.000	
2089	  CB	5.954	-4.937	-0.908	C.3	133	ILE1233	0.000	
2090	 CG1	5.788	-3.989	0.287	C.3	133	ILE1233	0.000	
2091	 CG2	7.075	-4.472	-1.822	C.3	133	ILE1233	0.000	
2092	 CD1	5.290	-2.599	-0.086	C.3	133	ILE1233	0.000	
2093	   H	3.794	-6.005	0.019	 H	133	ILE1233	0.000	
2094	  HA	4.336	-4.022	-2.008	 H	133	ILE1233	0.000	
2095	  HB	6.215	-5.926	-0.531	 H	133	ILE1233	0.000	
2096	HG12	6.756	-3.885	0.777	 H	133	ILE1233	0.000	
2097	HG13	5.075	-4.434	0.980	 H	133	ILE1233	0.000	
2098	HG21	6.838	-3.483	-2.214	 H	133	ILE1233	0.000	
2099	HG22	7.184	-5.173	-2.649	 H	133	ILE1233	0.000	
2100	HG23	8.007	-4.426	-1.260	 H	133	ILE1233	0.000	
2101	HD11	5.990	-2.136	-0.780	 H	133	ILE1233	0.000	
2102	HD12	5.212	-1.988	0.814	 H	133	ILE1233	0.000	
2103	HD13	4.310	-2.679	-0.557	 H	133	ILE1233	0.000	
2104	   N	4.700	-7.215	-2.775	N.am	134	ALA1234	0.000	
2105	  CA	4.833	-8.125	-3.914	C.3	134	ALA1234	0.000	
2106	   C	3.730	-7.839	-4.929	C.2	134	ALA1234	0.000	
2107	   O	3.913	-8.013	-6.133	O.2	134	ALA1234	0.000	
2108	  CB	4.750	-9.584	-3.444	C.3	134	ALA1234	0.000	
2109	   H	4.519	-7.590	-1.855	 H	134	ALA1234	0.000	
2110	  HA	5.805	-7.967	-4.382	 H	134	ALA1234	0.000	
2111	 HB1	3.783	-9.759	-2.973	 H	134	ALA1234	0.000	
2112	 HB2	5.545	-9.780	-2.725	 H	134	ALA1234	0.000	
2113	 HB3	4.862	-10.248	-4.301	 H	134	ALA1234	0.000	
2114	   N	2.578	-7.397	-4.434	N.am	135	CYS1235	0.000	
2115	  CA	1.476	-7.022	-5.307	C.3	135	CYS1235	0.000	
2116	   C	1.825	-5.746	-6.085	C.2	135	CYS1235	0.000	
2117	   O	1.602	-5.666	-7.292	O.2	135	CYS1235	0.000	
2118	  CB	0.209	-6.814	-4.473	C.3	135	CYS1235	0.000	
2119	  SG	-1.289	-6.604	-5.452	S.3	135	CYS1235	0.000	
2120	   H	2.466	-7.321	-3.433	 H	135	CYS1235	0.000	
2121	  HA	1.300	-7.821	-6.026	 H	135	CYS1235	0.000	
2122	 HB2	0.345	-5.923	-3.859	 H	135	CYS1235	0.000	
2123	 HB3	0.078	-7.683	-3.828	 H	135	CYS1235	0.000	
2124	  HG	-1.153	-5.544	-6.252	 H	135	CYS1235	0.000	
2125	   N	2.380	-4.757	-5.391	N.am	136	GLY1236	0.000	
2126	  CA	2.856	-3.567	-6.068	C.3	136	GLY1236	0.000	
2127	   C	3.937	-3.902	-7.081	C.2	136	GLY1236	0.000	
2128	   O	3.990	-3.311	-8.158	O.2	136	GLY1236	0.000	
2129	   H	2.471	-4.836	-4.388	 H	136	GLY1236	0.000	
2130	 HA2	3.264	-2.878	-5.329	 H	136	GLY1236	0.000	
2131	 HA3	2.021	-3.094	-6.584	 H	136	GLY1236	0.000	
2132	   N	4.799	-4.858	-6.744	N.am	137	CYS1237	0.000	
2133	  CA	5.900	-5.228	-7.626	C.3	137	CYS1237	0.000	
2134	   C	5.393	-5.948	-8.859	C.2	137	CYS1237	0.000	
2135	   O	5.965	-5.820	-9.941	O.2	137	CYS1237	0.000	
2136	  CB	6.894	-6.126	-6.895	C.3	137	CYS1237	0.000	
2137	  SG	7.983	-5.245	-5.759	S.3	137	CYS1237	0.000	
2138	   H	4.688	-5.337	-5.861	 H	137	CYS1237	0.000	
2139	  HA	6.397	-4.308	-7.932	 H	137	CYS1237	0.000	
2140	 HB2	7.511	-6.631	-7.639	 H	137	CYS1237	0.000	
2141	 HB3	6.332	-6.867	-6.326	 H	137	CYS1237	0.000	
2142	  HG	8.684	-4.329	-6.435	 H	137	CYS1237	0.000	
2143	   N	4.323	-6.714	-8.686	N.am	138	GLN1238	0.000	
2144	  CA	3.698	-7.412	-9.797	C.3	138	GLN1238	0.000	
2145	   C	3.083	-6.413	-10.769	C.2	138	GLN1238	0.000	
2146	   O	3.161	-6.593	-11.980	O.2	138	GLN1238	0.000	
2147	  CB	2.619	-8.359	-9.286	C.3	138	GLN1238	0.000	
2148	  CG	1.850	-9.052	-10.396	C.3	138	GLN1238	0.000	
2149	  CD	0.722	-9.909	-9.863	C.2	138	GLN1238	0.000	
2150	 NE2	-0.212	-9.282	-9.161	N.pl3	138	GLN1238	0.000	
2151	 OE1	0.692	-11.122	-10.078	O.2	138	GLN1238	0.000	
2152	   H	3.933	-6.815	-7.759	 H	138	GLN1238	0.000	
2153	  HA	4.463	-7.989	-10.317	 H	138	GLN1238	0.000	
2154	 HB2	1.914	-7.786	-8.682	 H	138	GLN1238	0.000	
2155	 HB3	3.093	-9.120	-8.666	 H	138	GLN1238	0.000	
2156	 HG2	2.538	-9.685	-10.956	 H	138	GLN1238	0.000	
2157	 HG3	1.432	-8.294	-11.059	 H	138	GLN1238	0.000	
2158	HE21	-0.989	-9.800	-8.778	 H	138	GLN1238	0.000	
2159	HE22	-0.146	-8.285	-9.011	 H	138	GLN1238	0.000	
2160	   N	2.481	-5.357	-10.229	N.am	139	TYR1239	0.000	
2161	  CA	1.923	-4.281	-11.044	C.3	139	TYR1239	0.000	
2162	   C	3.014	-3.594	-11.865	C.2	139	TYR1239	0.000	
2163	   O	2.822	-3.300	-13.047	O.2	139	TYR1239	0.000	
2164	  CB	1.220	-3.256	-10.150	C.3	139	TYR1239	0.000	
2165	  CG	0.828	-1.971	-10.862	C.2	139	TYR1239	0.000	
2166	 CD1	-0.321	-1.901	-11.647	C.2	139	TYR1239	0.000	
2167	 CD2	1.612	-0.830	-10.750	C.2	139	TYR1239	0.000	
2168	 CE1	-0.675	-0.720	-12.301	C.2	139	TYR1239	0.000	
2169	 CE2	1.271	0.345	-11.396	C.2	139	TYR1239	0.000	
2170	  CZ	0.127	0.397	-12.169	C.2	139	TYR1239	0.000	
2171	  OH	-0.205	1.581	-12.790	O.3	139	TYR1239	0.000	
2172	   H	2.407	-5.297	-9.224	 H	139	TYR1239	0.000	
2173	  HA	1.198	-4.717	-11.732	 H	139	TYR1239	0.000	
2174	 HB2	1.891	-3.001	-9.330	 H	139	TYR1239	0.000	
2175	 HB3	0.315	-3.714	-9.750	 H	139	TYR1239	0.000	
2176	 HD1	-0.948	-2.774	-11.750	 H	139	TYR1239	0.000	
2177	 HD2	2.507	-0.860	-10.146	 H	139	TYR1239	0.000	
2178	 HE1	-1.569	-0.680	-12.906	 H	139	TYR1239	0.000	
2179	 HE2	1.897	1.219	-11.296	 H	139	TYR1239	0.000	
2180	  HH	0.404	2.306	-12.634	 H	139	TYR1239	0.000	
2181	   N	4.160	-3.342	-11.239	N.am	140	LEU1240	0.000	
2182	  CA	5.285	-2.737	-11.945	C.3	140	LEU1240	0.000	
2183	   C	5.808	-3.686	-13.017	C.2	140	LEU1240	0.000	
2184	   O	6.068	-3.285	-14.157	O.2	140	LEU1240	0.000	
2185	  CB	6.412	-2.410	-10.962	C.3	140	LEU1240	0.000	
2186	  CG	6.106	-1.361	-9.887	C.3	140	LEU1240	0.000	
2187	 CD1	7.347	-1.128	-9.024	C.3	140	LEU1240	0.000	
2188	 CD2	5.659	-0.068	-10.556	C.3	140	LEU1240	0.000	
2189	   H	4.253	-3.573	-10.260	 H	140	LEU1240	0.000	
2190	  HA	4.941	-1.817	-12.417	 H	140	LEU1240	0.000	
2191	 HB2	7.262	-2.050	-11.542	 H	140	LEU1240	0.000	
2192	 HB3	6.685	-3.335	-10.453	 H	140	LEU1240	0.000	
2193	  HG	5.302	-1.716	-9.242	 H	140	LEU1240	0.000	
2194	HD11	8.164	-0.771	-9.652	 H	140	LEU1240	0.000	
2195	HD12	7.638	-2.063	-8.546	 H	140	LEU1240	0.000	
2196	HD13	7.124	-0.383	-8.261	 H	140	LEU1240	0.000	
2197	HD21	6.455	0.299	-11.204	 H	140	LEU1240	0.000	
2198	HD22	5.440	0.679	-9.792	 H	140	LEU1240	0.000	
2199	HD23	4.764	-0.255	-11.149	 H	140	LEU1240	0.000	
2200	   N	5.961	-4.951	-12.649	N.am	141	GLU1241	0.000	
2201	  CA	6.462	-5.953	-13.584	C.3	141	GLU1241	0.000	
2202	   C	5.575	-6.020	-14.827	C.2	141	GLU1241	0.000	
2203	   O	6.064	-5.936	-15.951	O.2	141	GLU1241	0.000	
2204	  CB	6.513	-7.329	-12.905	C.3	141	GLU1241	0.000	
2205	  CG	6.978	-8.469	-13.801	C.3	141	GLU1241	0.000	
2206	  CD	6.792	-9.832	-13.147	C.2	141	GLU1241	0.000	
2207	 OE1	7.120	-9.974	-11.953	O.co2	141	GLU1241	0.000	
2208	 OE2	6.315	-10.764	-13.824	O.co2	141	GLU1241	0.000	
2209	   H	5.726	-5.225	-11.706	 H	141	GLU1241	0.000	
2210	  HA	7.468	-5.665	-13.890	 H	141	GLU1241	0.000	
2211	 HB2	5.512	-7.567	-12.547	 H	141	GLU1241	0.000	
2212	 HB3	7.196	-7.264	-12.059	 H	141	GLU1241	0.000	
2213	 HG2	8.035	-8.329	-14.026	 H	141	GLU1241	0.000	
2214	 HG3	6.403	-8.444	-14.727	 H	141	GLU1241	0.000	
2215	   N	4.268	-6.165	-14.631	N.am	142	GLU1242	0.000	
2216	  CA	3.377	-6.360	-15.765	C.3	142	GLU1242	0.000	
2217	   C	3.280	-5.110	-16.638	C.2	142	GLU1242	0.000	
2218	   O	2.865	-5.186	-17.795	O.2	142	GLU1242	0.000	
2219	  CB	1.987	-6.795	-15.288	C.3	142	GLU1242	0.000	
2220	  CG	1.265	-5.802	-14.412	C.3	142	GLU1242	0.000	
2221	  CD	-0.063	-6.341	-13.905	C.2	142	GLU1242	0.000	
2222	 OE1	-0.213	-7.581	-13.825	O.co2	142	GLU1242	0.000	
2223	 OE2	-0.956	-5.525	-13.590	O.co2	142	GLU1242	0.000	
2224	   H	3.894	-6.140	-13.693	 H	142	GLU1242	0.000	
2225	  HA	3.802	-7.153	-16.381	 H	142	GLU1242	0.000	
2226	 HB2	2.099	-7.721	-14.724	 H	142	GLU1242	0.000	
2227	 HB3	1.370	-6.977	-16.168	 H	142	GLU1242	0.000	
2228	 HG2	1.078	-4.896	-14.989	 H	142	GLU1242	0.000	
2229	 HG3	1.897	-5.564	-13.557	 H	142	GLU1242	0.000	
2230	   N	3.679	-3.965	-16.086	N.am	143	ASN1243	0.000	
2231	  CA	3.788	-2.731	-16.860	C.3	143	ASN1243	0.000	
2232	   C	5.220	-2.426	-17.278	C.2	143	ASN1243	0.000	
2233	   O	5.514	-1.336	-17.786	O.2	143	ASN1243	0.000	
2234	  CB	3.231	-1.555	-16.060	C.3	143	ASN1243	0.000	
2235	  CG	1.727	-1.601	-15.944	C.2	143	ASN1243	0.000	
2236	 ND2	1.041	-1.267	-17.029	N.pl3	143	ASN1243	0.000	
2237	 OD1	1.183	-1.938	-14.894	O.2	143	ASN1243	0.000	
2238	   H	3.914	-3.950	-15.104	 H	143	ASN1243	0.000	
2239	  HA	3.203	-2.877	-17.768	 H	143	ASN1243	0.000	
2240	 HB2	3.516	-0.627	-16.557	 H	143	ASN1243	0.000	
2241	 HB3	3.660	-1.577	-15.059	 H	143	ASN1243	0.000	
2242	HD21	0.032	-1.284	-17.014	 H	143	ASN1243	0.000	
2243	HD22	1.529	-0.996	-17.871	 H	143	ASN1243	0.000	
2244	   N	6.109	-3.386	-17.048	N.am	144	HIS1244	0.000	
2245	  CA	7.486	-3.309	-17.512	C.3	144	HIS1244	0.000	
2246	   C	8.242	-2.144	-16.904	C.2	144	HIS1244	0.000	
2247	   O	9.159	-1.598	-17.519	O.2	144	HIS1244	0.000	
2248	  CB	7.503	-3.213	-19.038	C.3	144	HIS1244	0.000	
2249	  CG	6.601	-4.207	-19.695	C.2	144	HIS1244	0.000	
2250	 CD2	6.613	-5.560	-19.683	C.2	144	HIS1244	0.000	
2251	 ND1	5.482	-3.838	-20.405	N.2	144	HIS1244	0.000	
2252	 CE1	4.838	-4.921	-20.803	C.2	144	HIS1244	0.000	
2253	 NE2	5.503	-5.979	-20.376	N.pl3	144	HIS1244	0.000	
2254	   H	5.817	-4.202	-16.530	 H	144	HIS1244	0.000	
2255	  HA	7.995	-4.217	-17.189	 H	144	HIS1244	0.000	
2256	 HB2	8.522	-3.386	-19.385	 H	144	HIS1244	0.000	
2257	 HB3	7.185	-2.212	-19.326	 H	144	HIS1244	0.000	
2258	 HD2	7.356	-6.191	-19.218	 H	144	HIS1244	0.000	
2259	 HE1	3.924	-4.939	-21.378	 H	144	HIS1244	0.000	
2260	 HE2	5.239	-6.941	-20.534	 H	144	HIS1244	0.000	
2261	   N	7.860	-1.766	-15.690	N.am	145	PHE1245	0.000	
2262	  CA	8.614	-0.771	-14.945	C.3	145	PHE1245	0.000	
2263	   C	9.540	-1.481	-13.972	C.2	145	PHE1245	0.000	
2264	   O	9.103	-2.345	-13.208	O.2	145	PHE1245	0.000	
2265	  CB	7.671	0.155	-14.176	C.3	145	PHE1245	0.000	
2266	  CG	8.364	1.325	-13.537	C.2	145	PHE1245	0.000	
2267	 CD1	8.991	1.194	-12.309	C.2	145	PHE1245	0.000	
2268	 CD2	8.403	2.554	-14.175	C.2	145	PHE1245	0.000	
2269	 CE1	9.648	2.267	-11.727	C.2	145	PHE1245	0.000	
2270	 CE2	9.056	3.630	-13.599	C.2	145	PHE1245	0.000	
2271	  CZ	9.679	3.485	-12.374	C.2	145	PHE1245	0.000	
2272	   H	7.034	-2.175	-15.278	 H	145	PHE1245	0.000	
2273	  HA	9.196	-0.168	-15.643	 H	145	PHE1245	0.000	
2274	 HB2	7.181	-0.425	-13.394	 H	145	PHE1245	0.000	
2275	 HB3	6.920	0.535	-14.870	 H	145	PHE1245	0.000	
2276	 HD1	8.967	0.243	-11.798	 H	145	PHE1245	0.000	
2277	 HD2	7.918	2.674	-15.133	 H	145	PHE1245	0.000	
2278	 HE1	10.134	2.149	-10.770	 H	145	PHE1245	0.000	
2279	 HE2	9.079	4.583	-14.107	 H	145	PHE1245	0.000	
2280	  HZ	10.190	4.324	-11.924	 H	145	PHE1245	0.000	
2281	   N	10.818	-1.113	-14.004	N.am	146	ILE1246	0.000	
2282	  CA	11.811	-1.727	-13.130	C.3	146	ILE1246	0.000	
2283	   C	12.201	-0.737	-12.041	C.2	146	ILE1246	0.000	
2284	   O	12.703	0.345	-12.326	O.2	146	ILE1246	0.000	
2285	  CB	13.070	-2.121	-13.925	C.3	146	ILE1246	0.000	
2286	 CG1	12.681	-3.034	-15.090	C.3	146	ILE1246	0.000	
2287	 CG2	14.055	-2.833	-13.025	C.3	146	ILE1246	0.000	
2288	 CD1	13.831	-3.335	-16.017	C.3	146	ILE1246	0.000	
2289	   H	11.107	-0.392	-14.649	 H	146	ILE1246	0.000	
2290	  HA	11.379	-2.625	-12.689	 H	146	ILE1246	0.000	
2291	  HB	13.538	-1.217	-14.315	 H	146	ILE1246	0.000	
2292	HG12	11.892	-2.547	-15.663	 H	146	ILE1246	0.000	
2293	HG13	12.307	-3.974	-14.684	 H	146	ILE1246	0.000	
2294	HG21	13.597	-3.739	-12.630	 H	146	ILE1246	0.000	
2295	HG22	14.333	-2.177	-12.201	 H	146	ILE1246	0.000	
2296	HG23	14.945	-3.096	-13.597	 H	146	ILE1246	0.000	
2297	HD11	14.217	-2.404	-16.432	 H	146	ILE1246	0.000	
2298	HD12	13.486	-3.979	-16.826	 H	146	ILE1246	0.000	
2299	HD13	14.622	-3.841	-15.462	 H	146	ILE1246	0.000	
2300	   N	11.963	-1.110	-10.788	N.am	147	HIS1247	0.000	
2301	  CA	12.120	-0.173	-9.683	C.3	147	HIS1247	0.000	
2302	   C	13.583	0.090	-9.323	C.2	147	HIS1247	0.000	
2303	   O	13.975	1.236	-9.134	O.2	147	HIS1247	0.000	
2304	  CB	11.374	-0.685	-8.450	C.3	147	HIS1247	0.000	
2305	  CG	11.347	0.295	-7.322	C.2	147	HIS1247	0.000	
2306	 CD2	10.433	1.234	-6.981	C.2	147	HIS1247	0.000	
2307	 ND1	12.375	0.412	-6.412	N.2	147	HIS1247	0.000	
2308	 CE1	12.096	1.382	-5.560	C.2	147	HIS1247	0.000	
2309	 NE2	10.923	1.897	-5.883	N.pl3	147	HIS1247	0.000	
2310	   H	11.667	-2.057	-10.599	 H	147	HIS1247	0.000	
2311	  HA	11.696	0.774	-10.016	 H	147	HIS1247	0.000	
2312	 HB2	11.862	-1.596	-8.104	 H	147	HIS1247	0.000	
2313	 HB3	10.346	-0.910	-8.737	 H	147	HIS1247	0.000	
2314	 HD2	9.494	1.426	-7.479	 H	147	HIS1247	0.000	
2315	 HE1	12.721	1.699	-4.738	 H	147	HIS1247	0.000	
2316	 HE2	10.463	2.656	-5.401	 H	147	HIS1247	0.000	
2317	   N	14.375	-0.973	-9.220	N.am	148	ARG1248	0.000	
2318	  CA	15.827	-0.876	-9.007	C.3	148	ARG1248	0.000	
2319	   C	16.262	-0.645	-7.566	C.2	148	ARG1248	0.000	
2320	   O	17.455	-0.697	-7.266	O.2	148	ARG1248	0.000	
2321	  CB	16.440	0.225	-9.871	C.3	148	ARG1248	0.000	
2322	  CG	16.307	-0.008	-11.352	C.3	148	ARG1248	0.000	
2323	  CD	16.605	1.262	-12.119	C.3	148	ARG1248	0.000	
2324	  NE	16.452	1.066	-13.555	N.pl3	148	ARG1248	0.000	
2325	  CZ	17.468	0.903	-14.393	C.2	148	ARG1248	0.000	
2326	 NH1	18.715	0.915	-13.937	N.pl3	148	ARG1248	0.000	
2327	 NH2	17.238	0.731	-15.687	N.4	148	ARG1248	0.000	
2328	   H	13.960	-1.891	-9.291	 H	148	ARG1248	0.000	
2329	  HA	16.194	-1.861	-9.295	 H	148	ARG1248	0.000	
2330	 HB2	17.500	0.299	-9.630	 H	148	ARG1248	0.000	
2331	 HB3	15.946	1.166	-9.627	 H	148	ARG1248	0.000	
2332	 HG2	15.290	-0.330	-11.575	 H	148	ARG1248	0.000	
2333	 HG3	17.009	-0.783	-11.657	 H	148	ARG1248	0.000	
2334	 HD2	17.629	1.571	-11.911	 H	148	ARG1248	0.000	
2335	 HD3	15.917	2.043	-11.793	 H	148	ARG1248	0.000	
2336	  HE	15.517	1.053	-13.935	 H	148	ARG1248	0.000	
2337	HH11	19.488	0.794	-14.575	 H	148	ARG1248	0.000	
2338	HH12	18.891	1.045	-12.951	 H	148	ARG1248	0.000	
2339	HH21	18.010	0.610	-16.326	 H	148	ARG1248	0.000	
2340	HH22	16.289	0.722	-16.034	 H	148	ARG1248	0.000	
2341	   N	15.319	-0.370	-6.673	N.am	149	ASP1249	0.000	
2342	  CA	15.681	-0.263	-5.267	C.3	149	ASP1249	0.000	
2343	   C	14.555	-0.648	-4.331	C.2	149	ASP1249	0.000	
2344	   O	14.173	0.123	-3.450	O.2	149	ASP1249	0.000	
2345	  CB	16.154	1.152	-4.939	C.3	149	ASP1249	0.000	
2346	  CG	16.892	1.223	-3.616	C.2	149	ASP1249	0.000	
2347	 OD1	17.215	0.159	-3.054	O.co2	149	ASP1249	0.000	
2348	 OD2	17.150	2.344	-3.138	O.co2	149	ASP1249	0.000	
2349	   H	14.362	-0.236	-6.966	 H	149	ASP1249	0.000	
2350	  HA	16.493	-0.974	-5.108	 H	149	ASP1249	0.000	
2351	 HB2	15.286	1.809	-4.892	 H	149	ASP1249	0.000	
2352	 HB3	16.823	1.489	-5.731	 H	149	ASP1249	0.000	
2353	   N	14.034	-1.853	-4.525	N.am	150	ILE1250	0.000	
2354	  CA	13.025	-2.402	-3.635	C.3	150	ILE1250	0.000	
2355	   C	13.674	-2.727	-2.291	C.2	150	ILE1250	0.000	
2356	   O	14.516	-3.616	-2.196	O.2	150	ILE1250	0.000	
2357	  CB	12.402	-3.681	-4.236	C.3	150	ILE1250	0.000	
2358	 CG1	11.667	-3.341	-5.535	C.3	150	ILE1250	0.000	
2359	 CG2	11.446	-4.308	-3.243	C.3	150	ILE1250	0.000	
2360	 CD1	10.471	-2.428	-5.330	C.3	150	ILE1250	0.000	
2361	   H	14.347	-2.403	-5.311	 H	150	ILE1250	0.000	
2362	  HA	12.232	-1.667	-3.501	 H	150	ILE1250	0.000	
2363	  HB	13.196	-4.395	-4.456	 H	150	ILE1250	0.000	
2364	HG12	11.319	-4.269	-5.989	 H	150	ILE1250	0.000	
2365	HG13	12.367	-2.848	-6.210	 H	150	ILE1250	0.000	
2366	HG21	10.646	-3.603	-3.015	 H	150	ILE1250	0.000	
2367	HG22	11.983	-4.556	-2.328	 H	150	ILE1250	0.000	
2368	HG23	11.019	-5.215	-3.672	 H	150	ILE1250	0.000	
2369	HD11	9.760	-2.907	-4.658	 H	150	ILE1250	0.000	
2370	HD12	9.991	-2.237	-6.290	 H	150	ILE1250	0.000	
2371	HD13	10.804	-1.485	-4.896	 H	150	ILE1250	0.000	
2372	   N	13.278	-1.990	-1.259	N.am	151	ALA1251	0.000	
2373	  CA	13.937	-2.058	0.039	C.3	151	ALA1251	0.000	
2374	   C	13.015	-1.444	1.074	C.2	151	ALA1251	0.000	
2375	   O	12.233	-0.541	0.763	O.2	151	ALA1251	0.000	
2376	  CB	15.271	-1.294	0.004	C.3	151	ALA1251	0.000	
2377	   H	12.496	-1.362	-1.378	 H	151	ALA1251	0.000	
2378	  HA	14.148	-3.097	0.292	 H	151	ALA1251	0.000	
2379	 HB1	15.084	-0.250	-0.248	 H	151	ALA1251	0.000	
2380	 HB2	15.924	-1.738	-0.747	 H	151	ALA1251	0.000	
2381	 HB3	15.749	-1.352	0.982	 H	151	ALA1251	0.000	
2382	   N	13.113	-1.926	2.306	N.am	152	ALA1252	0.000	
2383	  CA	12.173	-1.526	3.341	C.3	152	ALA1252	0.000	
2384	   C	12.122	-0.007	3.490	C.2	152	ALA1252	0.000	
2385	   O	11.053	0.560	3.721	O.2	152	ALA1252	0.000	
2386	  CB	12.546	-2.180	4.668	C.3	152	ALA1252	0.000	
2387	   H	13.850	-2.580	2.528	 H	152	ALA1252	0.000	
2388	  HA	11.180	-1.863	3.045	 H	152	ALA1252	0.000	
2389	 HB1	13.539	-1.847	4.971	 H	152	ALA1252	0.000	
2390	 HB2	12.546	-3.264	4.552	 H	152	ALA1252	0.000	
2391	 HB3	11.820	-1.896	5.430	 H	152	ALA1252	0.000	
2392	   N	13.269	0.652	3.347	N.am	153	ARG1253	0.000	
2393	  CA	13.334	2.108	3.515	C.3	153	ARG1253	0.000	
2394	   C	12.458	2.848	2.496	C.2	153	ARG1253	0.000	
2395	   O	12.065	3.996	2.710	O.2	153	ARG1253	0.000	
2396	  CB	14.787	2.597	3.396	C.3	153	ARG1253	0.000	
2397	  CG	15.400	2.376	2.021	C.3	153	ARG1253	0.000	
2398	  CD	16.821	2.943	1.896	C.3	153	ARG1253	0.000	
2399	  NE	17.451	2.464	0.667	N.pl3	153	ARG1253	0.000	
2400	  CZ	18.026	1.270	0.548	C.2	153	ARG1253	0.000	
2401	 NH1	18.059	0.447	1.587	N.pl3	153	ARG1253	0.000	
2402	 NH2	18.530	0.876	-0.613	N.4	153	ARG1253	0.000	
2403	   H	14.110	0.141	3.118	 H	153	ARG1253	0.000	
2404	  HA	12.951	2.332	4.511	 H	153	ARG1253	0.000	
2405	 HB2	15.390	2.063	4.131	 H	153	ARG1253	0.000	
2406	 HB3	14.809	3.665	3.615	 H	153	ARG1253	0.000	
2407	 HG2	14.767	2.860	1.277	 H	153	ARG1253	0.000	
2408	 HG3	15.436	1.305	1.825	 H	153	ARG1253	0.000	
2409	 HD2	17.413	2.622	2.753	 H	153	ARG1253	0.000	
2410	 HD3	16.773	4.032	1.875	 H	153	ARG1253	0.000	
2411	  HE	17.449	3.074	-0.138	 H	153	ARG1253	0.000	
2412	HH11	18.467	-0.472	1.490	 H	153	ARG1253	0.000	
2413	HH12	17.677	0.739	2.475	 H	153	ARG1253	0.000	
2414	HH21	18.935	-0.045	-0.701	 H	153	ARG1253	0.000	
2415	HH22	18.508	1.497	-1.410	 H	153	ARG1253	0.000	
2416	   N	12.154	2.188	1.385	N.am	154	ASN1254	0.000	
2417	  CA	11.403	2.827	0.308	C.3	154	ASN1254	0.000	
2418	   C	9.926	2.431	0.303	C.2	154	ASN1254	0.000	
2419	   O	9.182	2.786	-0.612	O.2	154	ASN1254	0.000	
2420	  CB	12.052	2.490	-1.033	C.3	154	ASN1254	0.000	
2421	  CG	13.403	3.163	-1.202	C.2	154	ASN1254	0.000	
2422	 ND2	14.308	2.517	-1.928	N.pl3	154	ASN1254	0.000	
2423	 OD1	13.627	4.257	-0.678	O.2	154	ASN1254	0.000	
2424	   H	12.447	1.227	1.284	 H	154	ASN1254	0.000	
2425	  HA	11.433	3.903	0.476	 H	154	ASN1254	0.000	
2426	 HB2	11.393	2.821	-1.836	 H	154	ASN1254	0.000	
2427	 HB3	12.188	1.410	-1.096	 H	154	ASN1254	0.000	
2428	HD21	15.223	2.921	-2.070	 H	154	ASN1254	0.000	
2429	HD22	14.081	1.623	-2.338	 H	154	ASN1254	0.000	
2430	   N	9.512	1.701	1.334	N.am	155	CYS1255	0.000	
2431	  CA	8.116	1.313	1.502	C.3	155	CYS1255	0.000	
2432	   C	7.470	2.062	2.665	C.2	155	CYS1255	0.000	
2433	   O	8.148	2.433	3.618	O.2	155	CYS1255	0.000	
2434	  CB	8.027	-0.192	1.745	C.3	155	CYS1255	0.000	
2435	  SG	8.698	-1.172	0.385	S.3	155	CYS1255	0.000	
2436	   H	10.187	1.406	2.024	 H	155	CYS1255	0.000	
2437	  HA	7.577	1.571	0.590	 H	155	CYS1255	0.000	
2438	 HB2	6.979	-0.460	1.881	 H	155	CYS1255	0.000	
2439	 HB3	8.583	-0.430	2.651	 H	155	CYS1255	0.000	
2440	  HG	8.029	-0.894	-0.737	 H	155	CYS1255	0.000	
2441	   N	6.158	2.274	2.577	N.am	156	LEU1256	0.000	
2442	  CA	5.403	3.022	3.583	C.3	156	LEU1256	0.000	
2443	   C	4.197	2.214	4.056	C.2	156	LEU1256	0.000	
2444	   O	3.774	1.277	3.384	O.2	156	LEU1256	0.000	
2445	  CB	4.906	4.347	2.997	C.3	156	LEU1256	0.000	
2446	  CG	5.930	5.433	2.658	C.3	156	LEU1256	0.000	
2447	 CD1	5.276	6.482	1.750	C.3	156	LEU1256	0.000	
2448	 CD2	6.443	6.066	3.940	C.3	156	LEU1256	0.000	
2449	   H	5.662	1.901	1.779	 H	156	LEU1256	0.000	
2450	  HA	6.066	3.217	4.426	 H	156	LEU1256	0.000	
2451	 HB2	4.211	4.776	3.719	 H	156	LEU1256	0.000	
2452	 HB3	4.373	4.110	2.077	 H	156	LEU1256	0.000	
2453	  HG	6.777	4.995	2.129	 H	156	LEU1256	0.000	
2454	HD11	4.426	6.929	2.265	 H	156	LEU1256	0.000	
2455	HD12	4.934	6.004	0.832	 H	156	LEU1256	0.000	
2456	HD13	6.003	7.257	1.508	 H	156	LEU1256	0.000	
2457	HD21	5.610	6.510	4.485	 H	156	LEU1256	0.000	
2458	HD22	7.171	6.840	3.697	 H	156	LEU1256	0.000	
2459	HD23	6.916	5.303	4.559	 H	156	LEU1256	0.000	
2460	   N	3.638	2.592	5.203	N.am	157	LEU1257	0.000	
2461	  CA	2.437	1.949	5.733	C.3	157	LEU1257	0.000	
2462	   C	1.314	2.964	5.970	C.2	157	LEU1257	0.000	
2463	   O	1.559	4.094	6.395	O.2	157	LEU1257	0.000	
2464	  CB	2.770	1.230	7.040	C.3	157	LEU1257	0.000	
2465	  CG	3.752	0.068	6.868	C.3	157	LEU1257	0.000	
2466	 CD1	4.588	-0.085	8.117	C.3	157	LEU1257	0.000	
2467	 CD2	2.996	-1.203	6.537	C.3	157	LEU1257	0.000	
2468	   H	4.059	3.347	5.725	 H	157	LEU1257	0.000	
2469	  HA	2.086	1.228	4.995	 H	157	LEU1257	0.000	
2470	 HB2	1.845	0.839	7.464	 H	157	LEU1257	0.000	
2471	 HB3	3.208	1.953	7.729	 H	157	LEU1257	0.000	
2472	  HG	4.427	0.277	6.038	 H	157	LEU1257	0.000	
2473	HD11	3.937	-0.296	8.966	 H	157	LEU1257	0.000	
2474	HD12	5.139	0.837	8.302	 H	157	LEU1257	0.000	
2475	HD13	5.290	-0.908	7.985	 H	157	LEU1257	0.000	
2476	HD21	2.311	-1.440	7.351	 H	157	LEU1257	0.000	
2477	HD22	3.703	-2.023	6.408	 H	157	LEU1257	0.000	
2478	HD23	2.432	-1.061	5.616	 H	157	LEU1257	0.000	
2479	   N	0.082	2.562	5.690	N.am	158	THR1258	0.000	
2480	  CA	-1.047	3.478	5.812	C.3	158	THR1258	0.000	
2481	   C	-1.272	3.881	7.264	C.2	158	THR1258	0.000	
2482	   O	-1.652	5.021	7.545	O.2	158	THR1258	0.000	
2483	  CB	-2.339	2.846	5.272	C.3	158	THR1258	0.000	
2484	 CG2	-2.301	2.766	3.753	C.3	158	THR1258	0.000	
2485	 OG1	-2.493	1.533	5.822	O.3	158	THR1258	0.000	
2486	   H	-0.076	1.612	5.387	 H	158	THR1258	0.000	
2487	  HA	-0.803	4.361	5.221	 H	158	THR1258	0.000	
2488	  HB	-3.185	3.468	5.565	 H	158	THR1258	0.000	
2489	 HG1	-1.735	1.012	5.547	 H	158	THR1258	0.000	
2490	HG21	-1.460	2.146	3.443	 H	158	THR1258	0.000	
2491	HG22	-2.187	3.768	3.339	 H	158	THR1258	0.000	
2492	HG23	-3.230	2.327	3.389	 H	158	THR1258	0.000	
2493	   N	-1.029	2.950	8.181	N.am	159	CYS1259	0.000	
2494	  CA	-1.242	3.208	9.603	C.3	159	CYS1259	0.000	
2495	   C	-0.440	2.244	10.473	C.2	159	CYS1259	0.000	
2496	   O	-0.036	1.170	10.026	O.2	159	CYS1259	0.000	
2497	  CB	-2.732	3.084	9.945	C.3	159	CYS1259	0.000	
2498	  SG	-3.406	1.431	9.697	S.3	159	CYS1259	0.000	
2499	   H	-0.690	2.045	7.888	 H	159	CYS1259	0.000	
2500	  HA	-0.900	4.222	9.809	 H	159	CYS1259	0.000	
2501	 HB2	-3.287	3.779	9.314	 H	159	CYS1259	0.000	
2502	 HB3	-2.867	3.356	10.992	 H	159	CYS1259	0.000	
2503	  HG	-3.252	1.074	8.418	 H	159	CYS1259	0.000	
2504	   N	-0.197	2.626	11.736	N.am	160	PRO1260	0.000	
2505	  CA	0.521	1.792	12.707	C.3	160	PRO1260	0.000	
2506	   C	-0.207	0.476	12.970	C.2	160	PRO1260	0.000	
2507	   O	0.421	-0.575	13.147	O.2	160	PRO1260	0.000	
2508	  CB	0.567	2.660	13.961	C.3	160	PRO1260	0.000	
2509	  CG	0.378	4.047	13.470	C.3	160	PRO1260	0.000	
2510	  CD	-0.543	3.939	12.302	C.3	160	PRO1260	0.000	
2511	  HA	1.511	1.501	12.355	 H	160	PRO1260	0.000	
2512	 HB2	1.528	2.558	14.463	 H	160	PRO1260	0.000	
2513	 HB3	-0.233	2.385	14.648	 H	160	PRO1260	0.000	
2514	 HG2	1.333	4.474	13.163	 H	160	PRO1260	0.000	
2515	 HG3	-0.065	4.669	14.247	 H	160	PRO1260	0.000	
2516	 HD2	-1.585	3.968	12.620	 H	160	PRO1260	0.000	
2517	 HD3	-0.360	4.738	11.583	 H	160	PRO1260	0.000	
2518	   N	-1.536	0.547	12.985	N.am	161	GLY1261	0.000	
2519	  CA	-2.339	-0.541	13.506	C.3	161	GLY1261	0.000	
2520	   C	-2.477	-1.719	12.567	C.2	161	GLY1261	0.000	
2521	   O	-1.940	-1.710	11.458	O.2	161	GLY1261	0.000	
2522	   H	-1.992	1.374	12.626	 H	161	GLY1261	0.000	
2523	 HA2	-3.336	-0.156	13.721	 H	161	GLY1261	0.000	
2524	 HA3	-1.878	-0.893	14.429	 H	161	GLY1261	0.000	
2525	   N	-3.222	-2.751	12.993	N.am	162	PRO1262	0.000	
2526	  CA	-3.306	-4.084	12.382	C.3	162	PRO1262	0.000	
2527	   C	-3.789	-4.085	10.933	C.2	162	PRO1262	0.000	
2528	   O	-3.404	-4.955	10.143	O.2	162	PRO1262	0.000	
2529	  CB	-4.275	-4.839	13.297	C.3	162	PRO1262	0.000	
2530	  CG	-4.219	-4.104	14.596	C.3	162	PRO1262	0.000	
2531	  CD	-4.023	-2.666	14.227	C.3	162	PRO1262	0.000	
2532	  HA	-2.320	-4.542	12.310	 H	162	PRO1262	0.000	
2533	 HB2	-3.954	-5.873	13.426	 H	162	PRO1262	0.000	
2534	 HB3	-5.285	-4.821	12.887	 H	162	PRO1262	0.000	
2535	 HG2	-3.385	-4.459	15.201	 H	162	PRO1262	0.000	
2536	 HG3	-5.149	-4.233	15.149	 H	162	PRO1262	0.000	
2537	 HD2	-4.979	-2.175	14.040	 H	162	PRO1262	0.000	
2538	 HD3	-3.486	-2.129	15.008	 H	162	PRO1262	0.000	
2539	   N	-4.644	-3.123	10.592	N.am	163	GLY1263	0.000	
2540	  CA	-5.168	-3.050	9.243	C.3	163	GLY1263	0.000	
2541	   C	-4.267	-2.261	8.311	C.2	163	GLY1263	0.000	
2542	   O	-4.702	-1.799	7.255	O.2	163	GLY1263	0.000	
2543	   H	-4.929	-2.440	11.279	 H	163	GLY1263	0.000	
2544	 HA2	-6.146	-2.569	9.273	 H	163	GLY1263	0.000	
2545	 HA3	-5.273	-4.062	8.853	 H	163	GLY1263	0.000	
2546	   N	-3.008	-2.103	8.704	N.am	164	ARG1264	0.000	
2547	  CA	-2.056	-1.334	7.919	C.3	164	ARG1264	0.000	
2548	   C	-1.942	-1.918	6.515	C.2	164	ARG1264	0.000	
2549	   O	-2.036	-3.131	6.331	O.2	164	ARG1264	0.000	
2550	  CB	-0.683	-1.354	8.592	C.3	164	ARG1264	0.000	
2551	  CG	-0.012	-2.727	8.579	C.3	164	ARG1264	0.000	
2552	  CD	1.196	-2.752	9.490	C.3	164	ARG1264	0.000	
2553	  NE	0.795	-2.691	10.890	N.pl3	164	ARG1264	0.000	
2554	  CZ	0.463	-3.756	11.614	C.2	164	ARG1264	0.000	
2555	 NH1	0.490	-4.965	11.068	N.pl3	164	ARG1264	0.000	
2556	 NH2	0.091	-3.610	12.878	N.4	164	ARG1264	0.000	
2557	   H	-2.705	-2.528	9.568	 H	164	ARG1264	0.000	
2558	  HA	-2.409	-0.305	7.853	 H	164	ARG1264	0.000	
2559	 HB2	-0.804	-1.039	9.629	 H	164	ARG1264	0.000	
2560	 HB3	-0.035	-0.649	8.072	 H	164	ARG1264	0.000	
2561	 HG2	0.304	-2.960	7.562	 H	164	ARG1264	0.000	
2562	 HG3	-0.727	-3.477	8.917	 H	164	ARG1264	0.000	
2563	 HD2	1.831	-1.895	9.263	 H	164	ARG1264	0.000	
2564	 HD3	1.754	-3.672	9.318	 H	164	ARG1264	0.000	
2565	  HE	0.768	-1.786	11.337	 H	164	ARG1264	0.000	
2566	HH11	0.228	-5.772	11.615	 H	164	ARG1264	0.000	
2567	HH12	0.773	-5.077	10.105	 H	164	ARG1264	0.000	
2568	HH21	-0.171	-4.418	13.424	 H	164	ARG1264	0.000	
2569	HH22	0.070	-2.690	13.296	 H	164	ARG1264	0.000	
2570	   N	-1.754	-1.050	5.528	N.am	165	VAL1265	0.000	
2571	  CA	-1.425	-1.494	4.177	C.3	165	VAL1265	0.000	
2572	   C	-0.066	-0.932	3.771	C.2	165	VAL1265	0.000	
2573	   O	0.213	0.253	3.980	O.2	165	VAL1265	0.000	
2574	  CB	-2.494	-1.037	3.166	C.3	165	VAL1265	0.000	
2575	 CG1	-2.085	-1.445	1.753	C.3	165	VAL1265	0.000	
2576	 CG2	-3.842	-1.663	3.523	C.3	165	VAL1265	0.000	
2577	   H	-1.841	-0.061	5.717	 H	165	VAL1265	0.000	
2578	  HA	-1.392	-2.583	4.175	 H	165	VAL1265	0.000	
2579	  HB	-2.584	0.048	3.206	 H	165	VAL1265	0.000	
2580	HG11	-1.992	-2.529	1.700	 H	165	VAL1265	0.000	
2581	HG12	-1.128	-0.985	1.506	 H	165	VAL1265	0.000	
2582	HG13	-2.842	-1.110	1.044	 H	165	VAL1265	0.000	
2583	HG21	-3.760	-2.749	3.485	 H	165	VAL1265	0.000	
2584	HG22	-4.597	-1.331	2.810	 H	165	VAL1265	0.000	
2585	HG23	-4.131	-1.355	4.528	 H	165	VAL1265	0.000	
2586	   N	0.776	-1.795	3.205	N.am	166	ALA1266	0.000	
2587	  CA	2.113	-1.416	2.758	C.3	166	ALA1266	0.000	
2588	   C	2.120	-1.079	1.273	C.2	166	ALA1266	0.000	
2589	   O	1.460	-1.742	0.473	O.2	166	ALA1266	0.000	
2590	  CB	3.096	-2.553	3.028	C.3	166	ALA1266	0.000	
2591	   H	0.477	-2.751	3.080	 H	166	ALA1266	0.000	
2592	  HA	2.415	-0.529	3.315	 H	166	ALA1266	0.000	
2593	 HB1	2.791	-3.437	2.469	 H	166	ALA1266	0.000	
2594	 HB2	3.105	-2.781	4.094	 H	166	ALA1266	0.000	
2595	 HB3	4.095	-2.251	2.713	 H	166	ALA1266	0.000	
2596	   N	2.885	-0.056	0.909	N.am	167	LYS1267	0.000	
2597	  CA	2.964	0.392	-0.469	C.3	167	LYS1267	0.000	
2598	   C	4.385	0.861	-0.755	C.2	167	LYS1267	0.000	
2599	   O	5.096	1.287	0.152	O.2	167	LYS1267	0.000	
2600	  CB	1.994	1.553	-0.705	C.3	167	LYS1267	0.000	
2601	  CG	0.628	1.363	-0.077	C.3	167	LYS1267	0.000	
2602	  CD	-0.339	2.476	-0.467	C.3	167	LYS1267	0.000	
2603	  CE	-1.723	2.205	0.129	C.3	167	LYS1267	0.000	
2604	  NZ	-2.798	3.024	-0.499	N.4	167	LYS1267	0.000	
2605	   H	3.427	0.425	1.613	 H	167	LYS1267	0.000	
2606	  HA	2.698	-0.432	-1.131	 H	167	LYS1267	0.000	
2607	 HB2	1.862	1.674	-1.780	 H	167	LYS1267	0.000	
2608	 HB3	2.438	2.458	-0.290	 H	167	LYS1267	0.000	
2609	 HG2	0.737	1.355	1.007	 H	167	LYS1267	0.000	
2610	 HG3	0.218	0.409	-0.408	 H	167	LYS1267	0.000	
2611	 HD2	-0.417	2.522	-1.553	 H	167	LYS1267	0.000	
2612	 HD3	0.035	3.428	-0.090	 H	167	LYS1267	0.000	
2613	 HE2	-1.693	2.430	1.195	 H	167	LYS1267	0.000	
2614	 HE3	-1.962	1.151	-0.013	 H	167	LYS1267	0.000	
2615	 HZ1	-2.590	4.004	-0.376	 H	167	LYS1267	0.000	
2616	 HZ2	-3.683	2.809	-0.062	 H	167	LYS1267	0.000	
2617	 HZ3	-2.850	2.812	-1.486	 H	167	LYS1267	0.000	
2618	   N	4.789	0.790	-2.017	N.am	168	ILE1268	0.000	
2619	  CA	6.054	1.379	-2.451	C.3	168	ILE1268	0.000	
2620	   C	5.873	2.892	-2.493	C.2	168	ILE1268	0.000	
2621	   O	4.891	3.387	-3.048	O.2	168	ILE1268	0.000	
2622	  CB	6.437	0.874	-3.858	C.3	168	ILE1268	0.000	
2623	 CG1	6.475	-0.658	-3.853	C.3	168	ILE1268	0.000	
2624	 CG2	7.794	1.446	-4.275	C.3	168	ILE1268	0.000	
2625	 CD1	6.706	-1.274	-5.218	C.3	168	ILE1268	0.000	
2626	   H	4.208	0.318	-2.695	 H	168	ILE1268	0.000	
2627	  HA	6.848	1.096	-1.760	 H	168	ILE1268	0.000	
2628	  HB	5.691	1.210	-4.579	 H	168	ILE1268	0.000	
2629	HG12	5.522	-1.023	-3.469	 H	168	ILE1268	0.000	
2630	HG13	7.280	-0.979	-3.192	 H	168	ILE1268	0.000	
2631	HG21	8.557	1.124	-3.567	 H	168	ILE1268	0.000	
2632	HG22	7.742	2.535	-4.283	 H	168	ILE1268	0.000	
2633	HG23	8.048	1.087	-5.272	 H	168	ILE1268	0.000	
2634	HD11	5.910	-0.966	-5.896	 H	168	ILE1268	0.000	
2635	HD12	6.707	-2.361	-5.131	 H	168	ILE1268	0.000	
2636	HD13	7.666	-0.940	-5.610	 H	168	ILE1268	0.000	
2637	   N	6.811	3.623	-1.899	N.am	169	GLY1269	0.000	
2638	  CA	6.606	5.046	-1.703	C.3	169	GLY1269	0.000	
2639	   C	7.704	5.941	-2.242	C.2	169	GLY1269	0.000	
2640	   O	7.585	7.164	-2.200	O.2	169	GLY1269	0.000	
2641	   H	7.667	3.188	-1.584	 H	169	GLY1269	0.000	
2642	 HA2	6.518	5.229	-0.632	 H	169	GLY1269	0.000	
2643	 HA3	5.674	5.322	-2.197	 H	169	GLY1269	0.000	
2644	   N	8.779	5.341	-2.739	N.am	170	ASP1270	0.000	
2645	  CA	9.877	6.106	-3.312	C.3	170	ASP1270	0.000	
2646	   C	10.317	5.464	-4.619	C.2	170	ASP1270	0.000	
2647	   O	10.434	4.242	-4.705	O.2	170	ASP1270	0.000	
2648	  CB	11.064	6.152	-2.345	C.3	170	ASP1270	0.000	
2649	  CG	12.248	6.919	-2.911	C.2	170	ASP1270	0.000	
2650	 OD1	12.984	6.364	-3.754	O.co2	170	ASP1270	0.000	
2651	 OD2	12.442	8.084	-2.517	O.co2	170	ASP1270	0.000	
2652	   H	8.836	4.332	-2.719	 H	170	ASP1270	0.000	
2653	  HA	9.533	7.124	-3.496	 H	170	ASP1270	0.000	
2654	 HB2	11.379	5.132	-2.130	 H	170	ASP1270	0.000	
2655	 HB3	10.743	6.636	-1.422	 H	170	ASP1270	0.000	
2656	   N	10.552	6.296	-5.631	N.am	171	PHE1271	0.000	
2657	  CA	10.956	5.827	-6.951	C.3	171	PHE1271	0.000	
2658	   C	12.157	6.637	-7.436	C.2	171	PHE1271	0.000	
2659	   O	12.255	6.977	-8.615	O.2	171	PHE1271	0.000	
2660	  CB	9.790	5.969	-7.946	C.3	171	PHE1271	0.000	
2661	  CG	8.617	5.064	-7.649	C.2	171	PHE1271	0.000	
2662	 CD1	7.626	5.458	-6.760	C.2	171	PHE1271	0.000	
2663	 CD2	8.521	3.813	-8.242	C.2	171	PHE1271	0.000	
2664	 CE1	6.558	4.617	-6.463	C.2	171	PHE1271	0.000	
2665	 CE2	7.460	2.965	-7.954	C.2	171	PHE1271	0.000	
2666	  CZ	6.476	3.369	-7.059	C.2	171	PHE1271	0.000	
2667	   H	10.447	7.289	-5.479	 H	171	PHE1271	0.000	
2668	  HA	11.233	4.774	-6.887	 H	171	PHE1271	0.000	
2669	 HB2	10.160	5.734	-8.944	 H	171	PHE1271	0.000	
2670	 HB3	9.442	7.001	-7.922	 H	171	PHE1271	0.000	
2671	 HD1	7.684	6.430	-6.293	 H	171	PHE1271	0.000	
2672	 HD2	9.283	3.494	-8.939	 H	171	PHE1271	0.000	
2673	 HE1	5.795	4.937	-5.770	 H	171	PHE1271	0.000	
2674	 HE2	7.400	1.995	-8.423	 H	171	PHE1271	0.000	
2675	  HZ	5.650	2.712	-6.830	 H	171	PHE1271	0.000	
2676	   N	13.071	6.943	-6.518	N.am	172	GLY1272	0.000	
2677	  CA	14.150	7.869	-6.822	C.3	172	GLY1272	0.000	
2678	   C	15.294	7.247	-7.599	C.2	172	GLY1272	0.000	
2679	   O	16.001	7.938	-8.332	O.2	172	GLY1272	0.000	
2680	   H	13.014	6.528	-5.599	 H	172	GLY1272	0.000	
2681	 HA2	14.544	8.257	-5.883	 H	172	GLY1272	0.000	
2682	 HA3	13.741	8.690	-7.412	 H	172	GLY1272	0.000	
2683	   N	15.479	5.941	-7.438	N.am	173	MET1273	0.000	
2684	  CA	16.505	5.220	-8.178	C.3	173	MET1273	0.000	
2685	   C	16.068	5.037	-9.631	C.2	173	MET1273	0.000	
2686	   O	16.836	5.291	-10.559	O.2	173	MET1273	0.000	
2687	  CB	16.762	3.860	-7.526	C.3	173	MET1273	0.000	
2688	  CG	17.850	3.037	-8.205	C.3	173	MET1273	0.000	
2689	  SD	19.458	3.862	-8.248	S.3	173	MET1273	0.000	
2690	  CE	19.811	3.990	-6.489	C.3	173	MET1273	0.000	
2691	   H	14.894	5.437	-6.787	 H	173	MET1273	0.000	
2692	  HA	17.429	5.798	-8.159	 H	173	MET1273	0.000	
2693	 HB2	15.835	3.288	-7.552	 H	173	MET1273	0.000	
2694	 HB3	17.057	4.027	-6.490	 H	173	MET1273	0.000	
2695	 HG2	17.539	2.834	-9.230	 H	173	MET1273	0.000	
2696	 HG3	17.959	2.097	-7.664	 H	173	MET1273	0.000	
2697	 HE1	20.775	4.479	-6.347	 H	173	MET1273	0.000	
2698	 HE2	19.842	2.993	-6.051	 H	173	MET1273	0.000	
2699	 HE3	19.031	4.577	-6.004	 H	173	MET1273	0.000	
2700	   N	14.827	4.605	-9.825	N.am	174	ALA1274	0.000	
2701	  CA	14.273	4.483	-11.167	C.3	174	ALA1274	0.000	
2702	   C	14.331	5.830	-11.885	C.2	174	ALA1274	0.000	
2703	   O	14.475	5.890	-13.108	O.2	174	ALA1274	0.000	
2704	  CB	12.834	3.994	-11.091	C.3	174	ALA1274	0.000	
2705	   H	14.258	4.358	-9.029	 H	174	ALA1274	0.000	
2706	  HA	14.865	3.759	-11.728	 H	174	ALA1274	0.000	
2707	 HB1	12.235	4.713	-10.531	 H	174	ALA1274	0.000	
2708	 HB2	12.804	3.027	-10.589	 H	174	ALA1274	0.000	
2709	 HB3	12.431	3.893	-12.099	 H	174	ALA1274	0.000	
2710	   N	14.221	6.907	-11.110	N.am	175	ARG1275	0.000	
2711	  CA	14.165	8.257	-11.657	C.3	175	ARG1275	0.000	
2712	   C	15.542	8.698	-12.142	C.2	175	ARG1275	0.000	
2713	   O	15.673	9.275	-13.223	O.2	175	ARG1275	0.000	
2714	  CB	13.644	9.228	-10.589	C.3	175	ARG1275	0.000	
2715	  CG	13.565	10.681	-11.029	C.3	175	ARG1275	0.000	
2716	  CD	14.898	11.393	-10.861	C.3	175	ARG1275	0.000	
2717	  NE	15.505	11.137	-9.556	N.pl3	175	ARG1275	0.000	
2718	  CZ	15.135	11.735	-8.427	C.2	175	ARG1275	0.000	
2719	 NH1	14.154	12.628	-8.440	N.pl3	175	ARG1275	0.000	
2720	 NH2	15.743	11.443	-7.284	N.4	175	ARG1275	0.000	
2721	   H	14.175	6.784	-10.109	 H	175	ARG1275	0.000	
2722	  HA	13.483	8.263	-12.508	 H	175	ARG1275	0.000	
2723	 HB2	14.308	9.171	-9.727	 H	175	ARG1275	0.000	
2724	 HB3	12.643	8.907	-10.299	 H	175	ARG1275	0.000	
2725	 HG2	12.813	11.192	-10.428	 H	175	ARG1275	0.000	
2726	 HG3	13.275	10.716	-12.080	 H	175	ARG1275	0.000	
2727	 HD2	14.738	12.466	-10.968	 H	175	ARG1275	0.000	
2728	 HD3	15.580	11.047	-11.638	 H	175	ARG1275	0.000	
2729	  HE	16.254	10.461	-9.508	 H	175	ARG1275	0.000	
2730	HH11	13.874	13.082	-7.583	 H	175	ARG1275	0.000	
2731	HH12	13.689	12.853	-9.308	 H	175	ARG1275	0.000	
2732	HH21	15.459	11.900	-6.430	 H	175	ARG1275	0.000	
2733	HH22	16.490	10.763	-7.269	 H	175	ARG1275	0.000	
2734	   N	16.564	8.421	-11.336	N.am	176	ASP1276	0.000	
2735	  CA	17.943	8.728	-11.705	C.3	176	ASP1276	0.000	
2736	   C	18.315	8.029	-13.009	C.2	176	ASP1276	0.000	
2737	   O	18.893	8.637	-13.908	O.2	176	ASP1276	0.000	
2738	  CB	18.897	8.279	-10.595	C.3	176	ASP1276	0.000	
2739	  CG	18.625	8.978	-9.278	C.2	176	ASP1276	0.000	
2740	 OD1	17.995	10.057	-9.298	O.co2	176	ASP1276	0.000	
2741	 OD2	19.040	8.448	-8.225	O.co2	176	ASP1276	0.000	
2742	   H	16.380	7.986	-10.443	 H	176	ASP1276	0.000	
2743	  HA	18.030	9.806	-11.842	 H	176	ASP1276	0.000	
2744	 HB2	19.919	8.500	-10.903	 H	176	ASP1276	0.000	
2745	 HB3	18.785	7.205	-10.451	 H	176	ASP1276	0.000	
2746	   N	17.972	6.749	-13.105	N.am	177	ILE1277	0.000	
2747	  CA	18.264	5.965	-14.297	C.3	177	ILE1277	0.000	
2748	   C	17.481	6.471	-15.501	C.2	177	ILE1277	0.000	
2749	   O	17.994	6.498	-16.620	O.2	177	ILE1277	0.000	
2750	  CB	17.925	4.483	-14.087	C.3	177	ILE1277	0.000	
2751	 CG1	18.792	3.905	-12.967	C.3	177	ILE1277	0.000	
2752	 CG2	18.139	3.723	-15.382	C.3	177	ILE1277	0.000	
2753	 CD1	20.282	4.058	-13.211	C.3	177	ILE1277	0.000	
2754	   H	17.496	6.308	-12.331	 H	177	ILE1277	0.000	
2755	  HA	19.333	6.074	-14.485	 H	177	ILE1277	0.000	
2756	  HB	16.880	4.385	-13.796	 H	177	ILE1277	0.000	
2757	HG12	18.566	2.843	-12.870	 H	177	ILE1277	0.000	
2758	HG13	18.541	4.417	-12.038	 H	177	ILE1277	0.000	
2759	HG21	19.182	3.812	-15.688	 H	177	ILE1277	0.000	
2760	HG22	17.497	4.140	-16.158	 H	177	ILE1277	0.000	
2761	HG23	17.892	2.672	-15.232	 H	177	ILE1277	0.000	
2762	HD11	20.553	3.551	-14.137	 H	177	ILE1277	0.000	
2763	HD12	20.833	3.615	-12.381	 H	177	ILE1277	0.000	
2764	HD13	20.531	5.116	-13.289	 H	177	ILE1277	0.000	
2765	   N	16.236	6.871	-15.270	N.am	178	TYR1278	0.000	
2766	  CA	15.425	7.468	-16.324	C.3	178	TYR1278	0.000	
2767	   C	15.985	8.842	-16.687	C.2	178	TYR1278	0.000	
2768	   O	15.819	9.313	-17.813	O.2	178	TYR1278	0.000	
2769	  CB	13.973	7.608	-15.854	C.3	178	TYR1278	0.000	
2770	  CG	12.994	7.894	-16.968	C.2	178	TYR1278	0.000	
2771	 CD1	12.806	9.186	-17.443	C.2	178	TYR1278	0.000	
2772	 CD2	12.265	6.868	-17.555	C.2	178	TYR1278	0.000	
2773	 CE1	11.918	9.448	-18.475	C.2	178	TYR1278	0.000	
2774	 CE2	11.375	7.118	-18.586	C.2	178	TYR1278	0.000	
2775	  CZ	11.206	8.410	-19.044	C.2	178	TYR1278	0.000	
2776	  OH	10.331	8.656	-20.078	O.3	178	TYR1278	0.000	
2777	   H	15.844	6.760	-14.346	 H	178	TYR1278	0.000	
2778	  HA	15.451	6.823	-17.202	 H	178	TYR1278	0.000	
2779	 HB2	13.923	8.425	-15.134	 H	178	TYR1278	0.000	
2780	 HB3	13.678	6.677	-15.369	 H	178	TYR1278	0.000	
2781	 HD1	13.360	10.001	-17.000	 H	178	TYR1278	0.000	
2782	 HD2	12.394	5.856	-17.200	 H	178	TYR1278	0.000	
2783	 HE1	11.784	10.459	-18.833	 H	178	TYR1278	0.000	
2784	 HE2	10.817	6.307	-19.029	 H	178	TYR1278	0.000	
2785	  HH	9.881	7.881	-20.423	 H	178	TYR1278	0.000	
2786	   N	16.650	9.469	-15.718	N.am	179	ARG1279	0.000	
2787	  CA	17.163	10.833	-15.849	C.3	179	ARG1279	0.000	
2788	   C	16.066	11.879	-15.670	C.2	179	ARG1279	0.000	
2789	   O	15.888	12.429	-14.579	O.2	179	ARG1279	0.000	
2790	  CB	17.851	11.023	-17.206	C.3	179	ARG1279	0.000	
2791	  CG	19.171	10.277	-17.342	C.3	179	ARG1279	0.000	
2792	  CD	20.280	10.977	-16.573	C.3	179	ARG1279	0.000	
2793	  NE	19.929	11.158	-15.167	N.pl3	179	ARG1279	0.000	
2794	  CZ	20.526	12.019	-14.350	C.2	179	ARG1279	0.000	
2795	 NH1	21.512	12.786	-14.799	N.pl3	179	ARG1279	0.000	
2796	 NH2	20.133	12.119	-13.086	N.4	179	ARG1279	0.000	
2797	   H	16.809	8.979	-14.850	 H	179	ARG1279	0.000	
2798	  HA	17.892	10.977	-15.051	 H	179	ARG1279	0.000	
2799	 HB2	18.043	12.087	-17.346	 H	179	ARG1279	0.000	
2800	 HB3	17.176	10.669	-17.985	 H	179	ARG1279	0.000	
2801	 HG2	19.445	10.229	-18.396	 H	179	ARG1279	0.000	
2802	 HG3	19.050	9.267	-16.952	 H	179	ARG1279	0.000	
2803	 HD2	20.459	11.954	-17.021	 H	179	ARG1279	0.000	
2804	 HD3	21.187	10.376	-16.637	 H	179	ARG1279	0.000	
2805	  HE	19.184	10.590	-14.791	 H	179	ARG1279	0.000	
2806	HH11	21.963	13.444	-14.179	 H	179	ARG1279	0.000	
2807	HH12	21.812	12.712	-15.761	 H	179	ARG1279	0.000	
2808	HH21	20.584	12.777	-12.467	 H	179	ARG1279	0.000	
2809	HH22	19.383	11.536	-12.743	 H	179	ARG1279	0.000	
2810	  HC	15.438	12.142	-16.509	 H	179	ARG1279	0.000	
2811	   N	24.995	10.530	-7.890	N.4	180	GLY1286	0.000	
2812	  CA	25.115	9.174	-7.386	C.3	180	GLY1286	0.000	
2813	   C	26.420	8.515	-7.790	C.2	180	GLY1286	0.000	
2814	   O	26.961	8.794	-8.861	O.2	180	GLY1286	0.000	
2815	 HA2	24.289	8.582	-7.779	 H	180	GLY1286	0.000	
2816	 HA3	25.059	9.199	-6.298	 H	180	GLY1286	0.000	
2817	  H1	24.113	10.922	-7.594	 H	180	GLY1286	0.000	
2818	  H2	25.038	10.520	-8.899	 H	180	GLY1286	0.000	
2819	  H3	25.752	11.092	-7.526	 H	180	GLY1286	0.000	
2820	   N	26.928	7.637	-6.929	N.am	181	GLY1287	0.000	
2821	  CA	28.171	6.946	-7.220	C.3	181	GLY1287	0.000	
2822	   C	28.157	5.518	-6.710	C.2	181	GLY1287	0.000	
2823	   O	27.112	5.011	-6.308	O.2	181	GLY1287	0.000	
2824	   H	26.444	7.449	-6.063	 H	181	GLY1287	0.000	
2825	 HA2	28.992	7.482	-6.744	 H	181	GLY1287	0.000	
2826	 HA3	28.324	6.933	-8.299	 H	181	GLY1287	0.000	
2827	   N	29.317	4.868	-6.722	N.am	182	CYS1288	0.000	
2828	  CA	29.425	3.498	-6.235	C.3	182	CYS1288	0.000	
2829	   C	28.915	3.381	-4.803	C.2	182	CYS1288	0.000	
2830	   O	28.074	2.536	-4.499	O.2	182	CYS1288	0.000	
2831	  CB	30.881	3.029	-6.291	C.3	182	CYS1288	0.000	
2832	  SG	31.603	3.021	-7.943	S.3	182	CYS1288	0.000	
2833	   H	30.140	5.333	-7.077	 H	182	CYS1288	0.000	
2834	  HA	28.812	2.868	-6.879	 H	182	CYS1288	0.000	
2835	 HB2	30.927	2.015	-5.894	 H	182	CYS1288	0.000	
2836	 HB3	31.476	3.692	-5.663	 H	182	CYS1288	0.000	
2837	  HG	30.892	2.214	-8.736	 H	182	CYS1288	0.000	
2838	   N	29.427	4.239	-3.927	N.am	183	ALA1289	0.000	
2839	  CA	29.175	4.119	-2.495	C.3	183	ALA1289	0.000	
2840	   C	27.704	4.306	-2.134	C.2	183	ALA1289	0.000	
2841	   O	27.284	3.960	-1.031	O.2	183	ALA1289	0.000	
2842	  CB	30.029	5.126	-1.732	C.3	183	ALA1289	0.000	
2843	   H	30.008	4.995	-4.261	 H	183	ALA1289	0.000	
2844	  HA	29.445	3.103	-2.208	 H	183	ALA1289	0.000	
2845	 HB1	29.750	6.137	-2.027	 H	183	ALA1289	0.000	
2846	 HB2	31.081	4.957	-1.962	 H	183	ALA1289	0.000	
2847	 HB3	29.867	5.002	-0.661	 H	183	ALA1289	0.000	
2848	   N	26.925	4.853	-3.062	N.am	184	MET1290	0.000	
2849	  CA	25.507	5.102	-2.819	C.3	184	MET1290	0.000	
2850	   C	24.589	4.088	-3.495	C.2	184	MET1290	0.000	
2851	   O	23.395	4.034	-3.196	O.2	184	MET1290	0.000	
2852	  CB	25.130	6.510	-3.279	C.3	184	MET1290	0.000	
2853	  CG	25.659	7.607	-2.386	C.3	184	MET1290	0.000	
2854	  SD	25.257	9.219	-3.034	S.3	184	MET1290	0.000	
2855	  CE	23.485	9.206	-2.894	C.3	184	MET1290	0.000	
2856	   H	27.323	5.103	-3.956	 H	184	MET1290	0.000	
2857	  HA	25.363	5.000	-1.743	 H	184	MET1290	0.000	
2858	 HB2	24.043	6.583	-3.305	 H	184	MET1290	0.000	
2859	 HB3	25.529	6.662	-4.282	 H	184	MET1290	0.000	
2860	 HG2	26.743	7.513	-2.313	 H	184	MET1290	0.000	
2861	 HG3	25.218	7.502	-1.395	 H	184	MET1290	0.000	
2862	 HE1	23.084	10.151	-3.261	 H	184	MET1290	0.000	
2863	 HE2	23.204	9.073	-1.849	 H	184	MET1290	0.000	
2864	 HE3	23.080	8.385	-3.486	 H	184	MET1290	0.000	
2865	   N	25.140	3.295	-4.410	N.am	185	LEU1291	0.000	
2866	  CA	24.367	2.236	-5.049	C.3	185	LEU1291	0.000	
2867	   C	23.918	1.242	-3.995	C.2	185	LEU1291	0.000	
2868	   O	24.688	0.878	-3.106	O.2	185	LEU1291	0.000	
2869	  CB	25.211	1.510	-6.097	C.3	185	LEU1291	0.000	
2870	  CG	25.571	2.296	-7.355	C.3	185	LEU1291	0.000	
2871	 CD1	26.565	1.489	-8.182	C.3	185	LEU1291	0.000	
2872	 CD2	24.313	2.596	-8.157	C.3	185	LEU1291	0.000	
2873	   H	26.108	3.428	-4.665	 H	185	LEU1291	0.000	
2874	  HA	23.503	2.681	-5.542	 H	185	LEU1291	0.000	
2875	 HB2	24.658	0.624	-6.409	 H	185	LEU1291	0.000	
2876	 HB3	26.142	1.207	-5.619	 H	185	LEU1291	0.000	
2877	  HG	26.031	3.245	-7.079	 H	185	LEU1291	0.000	
2878	HD11	26.115	0.537	-8.463	 H	185	LEU1291	0.000	
2879	HD12	27.464	1.306	-7.593	 H	185	LEU1291	0.000	
2880	HD13	26.827	2.047	-9.081	 H	185	LEU1291	0.000	
2881	HD21	23.834	1.660	-8.445	 H	185	LEU1291	0.000	
2882	HD22	24.579	3.159	-9.052	 H	185	LEU1291	0.000	
2883	HD23	23.626	3.184	-7.549	 H	185	LEU1291	0.000	
2884	   N	22.658	0.791	-4.077	N.am	186	PRO1292	0.000	
2885	  CA	22.136	-0.164	-3.095	C.3	186	PRO1292	0.000	
2886	   C	22.635	-1.588	-3.357	C.2	186	PRO1292	0.000	
2887	   O	21.836	-2.491	-3.577	O.2	186	PRO1292	0.000	
2888	  CB	20.625	-0.044	-3.254	C.3	186	PRO1292	0.000	
2889	  CG	20.440	0.347	-4.687	C.3	186	PRO1292	0.000	
2890	  CD	21.628	1.206	-5.046	C.3	186	PRO1292	0.000	
2891	  HA	22.469	0.051	-2.079	 H	186	PRO1292	0.000	
2892	 HB2	20.225	0.722	-2.590	 H	186	PRO1292	0.000	
2893	 HB3	20.137	-0.996	-3.047	 H	186	PRO1292	0.000	
2894	 HG2	19.515	0.911	-4.808	 H	186	PRO1292	0.000	
2895	 HG3	20.411	-0.540	-5.319	 H	186	PRO1292	0.000	
2896	 HD2	21.953	1.013	-6.068	 H	186	PRO1292	0.000	
2897	 HD3	21.391	2.265	-4.934	 H	186	PRO1292	0.000	
2898	   N	23.951	-1.785	-3.332	N.am	187	VAL1293	0.000	
2899	  CA	24.526	-3.063	-3.739	C.3	187	VAL1293	0.000	
2900	   C	24.001	-4.238	-2.922	C.2	187	VAL1293	0.000	
2901	   O	23.967	-5.364	-3.410	O.2	187	VAL1293	0.000	
2902	  CB	26.084	-3.056	-3.652	C.3	187	VAL1293	0.000	
2903	 CG1	26.651	-1.939	-4.522	C.3	187	VAL1293	0.000	
2904	 CG2	26.533	-2.890	-2.222	C.3	187	VAL1293	0.000	
2905	   H	24.560	-1.039	-3.027	 H	187	VAL1293	0.000	
2906	  HA	24.217	-3.193	-4.776	 H	187	VAL1293	0.000	
2907	  HB	26.460	-4.011	-4.020	 H	187	VAL1293	0.000	
2908	HG11	26.283	-0.977	-4.164	 H	187	VAL1293	0.000	
2909	HG12	26.336	-2.087	-5.555	 H	187	VAL1293	0.000	
2910	HG13	27.740	-1.953	-4.469	 H	187	VAL1293	0.000	
2911	HG21	26.167	-1.939	-1.835	 H	187	VAL1293	0.000	
2912	HG22	27.622	-2.906	-2.179	 H	187	VAL1293	0.000	
2913	HG23	26.133	-3.706	-1.619	 H	187	VAL1293	0.000	
2914	   N	23.585	-3.982	-1.683	N.am	188	LYS1294	0.000	
2915	  CA	23.097	-5.058	-0.820	C.3	188	LYS1294	0.000	
2916	   C	21.701	-5.522	-1.222	C.2	188	LYS1294	0.000	
2917	   O	21.220	-6.552	-0.754	O.2	188	LYS1294	0.000	
2918	  CB	23.091	-4.611	0.644	C.3	188	LYS1294	0.000	
2919	  CG	24.485	-4.430	1.230	C.3	188	LYS1294	0.000	
2920	  CD	24.418	-3.996	2.686	C.3	188	LYS1294	0.000	
2921	  CE	25.770	-3.489	3.177	C.3	188	LYS1294	0.000	
2922	  NZ	25.698	-3.026	4.595	N.4	188	LYS1294	0.000	
2923	   H	23.607	-3.034	-1.335	 H	188	LYS1294	0.000	
2924	  HA	23.779	-5.900	-0.940	 H	188	LYS1294	0.000	
2925	 HB2	22.564	-5.363	1.232	 H	188	LYS1294	0.000	
2926	 HB3	22.561	-3.661	0.712	 H	188	LYS1294	0.000	
2927	 HG2	25.016	-3.670	0.657	 H	188	LYS1294	0.000	
2928	 HG3	25.024	-5.376	1.166	 H	188	LYS1294	0.000	
2929	 HD2	24.115	-4.847	3.296	 H	188	LYS1294	0.000	
2930	 HD3	23.682	-3.198	2.784	 H	188	LYS1294	0.000	
2931	 HE2	26.085	-2.656	2.549	 H	188	LYS1294	0.000	
2932	 HE3	26.499	-4.296	3.104	 H	188	LYS1294	0.000	
2933	 HZ1	25.024	-2.278	4.671	 H	188	LYS1294	0.000	
2934	 HZ2	26.606	-2.693	4.887	 H	188	LYS1294	0.000	
2935	 HZ3	25.416	-3.795	5.186	 H	188	LYS1294	0.000	
2936	   N	21.052	-4.759	-2.093	N.am	189	TRP1295	0.000	
2937	  CA	19.773	-5.174	-2.652	C.3	189	TRP1295	0.000	
2938	   C	19.880	-5.595	-4.124	C.2	189	TRP1295	0.000	
2939	   O	18.865	-5.849	-4.776	O.2	189	TRP1295	0.000	
2940	  CB	18.744	-4.045	-2.500	C.3	189	TRP1295	0.000	
2941	  CG	18.241	-3.861	-1.087	C.2	189	TRP1295	0.000	
2942	 CD1	17.060	-4.314	-0.573	C.2	189	TRP1295	0.000	
2943	 CD2	18.918	-3.200	-0.009	C.2	189	TRP1295	0.000	
2944	 CE2	18.089	-3.294	1.127	C.2	189	TRP1295	0.000	
2945	 CE3	20.146	-2.537	0.106	C.2	189	TRP1295	0.000	
2946	 NE1	16.960	-3.980	0.757	N.pl3	189	TRP1295	0.000	
2947	 CZ2	18.447	-2.752	2.363	C.2	189	TRP1295	0.000	
2948	 CZ3	20.502	-1.998	1.333	C.2	189	TRP1295	0.000	
2949	 CH2	19.654	-2.109	2.446	C.2	189	TRP1295	0.000	
2950	   H	21.453	-3.875	-2.373	 H	189	TRP1295	0.000	
2951	  HA	19.448	-6.051	-2.092	 H	189	TRP1295	0.000	
2952	 HB2	17.892	-4.270	-3.141	 H	189	TRP1295	0.000	
2953	 HB3	19.207	-3.113	-2.824	 H	189	TRP1295	0.000	
2954	 HD1	16.312	-4.857	-1.132	 H	189	TRP1295	0.000	
2955	 HE1	16.183	-4.203	1.363	 H	189	TRP1295	0.000	
2956	 HE3	20.804	-2.446	-0.746	 H	189	TRP1295	0.000	
2957	 HZ2	17.797	-2.836	3.221	 H	189	TRP1295	0.000	
2958	 HZ3	21.446	-1.485	1.435	 H	189	TRP1295	0.000	
2959	 HH2	19.959	-1.678	3.388	 H	189	TRP1295	0.000	
2960	   N	21.100	-5.673	-4.649	N.am	190	MET1296	0.000	
2961	  CA	21.295	-5.903	-6.088	C.3	190	MET1296	0.000	
2962	   C	21.809	-7.300	-6.450	C.2	190	MET1296	0.000	
2963	   O	22.673	-7.853	-5.777	O.2	190	MET1296	0.000	
2964	  CB	22.250	-4.849	-6.658	C.3	190	MET1296	0.000	
2965	  CG	21.659	-3.442	-6.727	C.3	190	MET1296	0.000	
2966	  SD	22.909	-2.186	-7.080	S.3	190	MET1296	0.000	
2967	  CE	22.329	-1.551	-8.661	C.3	190	MET1296	0.000	
2968	   H	21.906	-5.574	-4.048	 H	190	MET1296	0.000	
2969	  HA	20.304	-5.821	-6.533	 H	190	MET1296	0.000	
2970	 HB2	22.530	-5.152	-7.667	 H	190	MET1296	0.000	
2971	 HB3	23.139	-4.817	-6.028	 H	190	MET1296	0.000	
2972	 HG2	21.192	-3.211	-5.769	 H	190	MET1296	0.000	
2973	 HG3	20.906	-3.416	-7.514	 H	190	MET1296	0.000	
2974	 HE1	23.002	-0.767	-9.006	 H	190	MET1296	0.000	
2975	 HE2	21.326	-1.143	-8.542	 H	190	MET1296	0.000	
2976	 HE3	22.309	-2.360	-9.391	 H	190	MET1296	0.000	
2977	   N	21.266	-7.889	-7.526	N.am	191	PRO1297	0.000	
2978	  CA	21.720	-9.178	-8.068	C.3	191	PRO1297	0.000	
2979	   C	23.056	-9.060	-8.811	C.2	191	PRO1297	0.000	
2980	   O	23.448	-7.975	-9.236	O.2	191	PRO1297	0.000	
2981	  CB	20.586	-9.596	-9.000	C.3	191	PRO1297	0.000	
2982	  CG	19.981	-8.303	-9.445	C.3	191	PRO1297	0.000	
2983	  CD	20.095	-7.369	-8.255	C.3	191	PRO1297	0.000	
2984	  HA	21.916	-9.910	-7.285	 H	191	PRO1297	0.000	
2985	 HB2	19.853	-10.203	-8.468	 H	191	PRO1297	0.000	
2986	 HB3	20.972	-10.157	-9.851	 H	191	PRO1297	0.000	
2987	 HG2	18.936	-8.446	-9.718	 H	191	PRO1297	0.000	
2988	 HG3	20.528	-7.901	-10.298	 H	191	PRO1297	0.000	
2989	 HD2	20.263	-6.342	-8.580	 H	191	PRO1297	0.000	
2990	 HD3	19.199	-7.413	-7.637	 H	191	PRO1297	0.000	
2991	   N	23.760	-10.188	-8.987	N.am	192	PRO1298	0.000	
2992	  CA	25.099	-10.202	-9.582	C.3	192	PRO1298	0.000	
2993	   C	25.213	-9.552	-10.958	C.2	192	PRO1298	0.000	
2994	   O	26.196	-8.867	-11.232	O.2	192	PRO1298	0.000	
2995	  CB	25.458	-11.687	-9.615	C.3	192	PRO1298	0.000	
2996	  CG	24.651	-12.283	-8.530	C.3	192	PRO1298	0.000	
2997	  CD	23.356	-11.530	-8.534	C.3	192	PRO1298	0.000	
2998	  HA	25.787	-9.593	-8.995	 H	192	PRO1298	0.000	
2999	 HB2	26.522	-11.831	-9.428	 H	192	PRO1298	0.000	
3000	 HB3	25.195	-12.126	-10.577	 H	192	PRO1298	0.000	
3001	 HG2	25.156	-12.167	-7.571	 H	192	PRO1298	0.000	
3002	 HG3	24.476	-13.342	-8.723	 H	192	PRO1298	0.000	
3003	 HD2	22.642	-11.979	-9.226	 H	192	PRO1298	0.000	
3004	 HD3	22.920	-11.493	-7.536	 H	192	PRO1298	0.000	
3005	   N	24.224	-9.751	-11.824	N.am	193	GLU1299	0.000	
3006	  CA	24.311	-9.197	-13.170	C.3	193	GLU1299	0.000	
3007	   C	24.050	-7.693	-13.191	C.2	193	GLU1299	0.000	
3008	   O	24.345	-7.019	-14.180	O.2	193	GLU1299	0.000	
3009	  CB	23.340	-9.911	-14.122	C.3	193	GLU1299	0.000	
3010	  CG	21.885	-9.491	-14.011	C.3	193	GLU1299	0.000	
3011	  CD	21.174	-10.134	-12.839	C.2	193	GLU1299	0.000	
3012	 OE1	21.816	-10.901	-12.093	O.co2	193	GLU1299	0.000	
3013	 OE2	19.964	-9.871	-12.670	O.co2	193	GLU1299	0.000	
3014	   H	23.412	-10.285	-11.549	 H	193	GLU1299	0.000	
3015	  HA	25.332	-9.363	-13.513	 H	193	GLU1299	0.000	
3016	 HB2	23.397	-10.981	-13.919	 H	193	GLU1299	0.000	
3017	 HB3	23.668	-9.718	-15.144	 H	193	GLU1299	0.000	
3018	 HG2	21.370	-9.776	-14.929	 H	193	GLU1299	0.000	
3019	 HG3	21.844	-8.409	-13.892	 H	193	GLU1299	0.000	
3020	   N	23.508	-7.167	-12.094	N.am	194	ALA1300	0.000	
3021	  CA	23.212	-5.742	-12.002	C.3	194	ALA1300	0.000	
3022	   C	24.458	-4.944	-11.644	C.2	194	ALA1300	0.000	
3023	   O	24.801	-3.989	-12.338	O.2	194	ALA1300	0.000	
3024	  CB	22.111	-5.487	-10.973	C.3	194	ALA1300	0.000	
3025	   H	23.297	-7.767	-11.310	 H	194	ALA1300	0.000	
3026	  HA	22.865	-5.411	-12.981	 H	194	ALA1300	0.000	
3027	 HB1	22.449	-5.815	-9.990	 H	194	ALA1300	0.000	
3028	 HB2	21.216	-6.043	-11.253	 H	194	ALA1300	0.000	
3029	 HB3	21.882	-4.422	-10.942	 H	194	ALA1300	0.000	
3030	   N	25.143	-5.326	-10.569	N.am	195	PHE1301	0.000	
3031	  CA	26.297	-4.548	-10.142	C.3	195	PHE1301	0.000	
3032	   C	27.564	-4.901	-10.909	C.2	195	PHE1301	0.000	
3033	   O	28.609	-4.287	-10.705	O.2	195	PHE1301	0.000	
3034	  CB	26.530	-4.683	-8.623	C.3	195	PHE1301	0.000	
3035	  CG	26.765	-6.090	-8.153	C.2	195	PHE1301	0.000	
3036	 CD1	27.912	-6.778	-8.512	C.2	195	PHE1301	0.000	
3037	 CD2	25.846	-6.716	-7.327	C.2	195	PHE1301	0.000	
3038	 CE1	28.138	-8.066	-8.056	C.2	195	PHE1301	0.000	
3039	 CE2	26.065	-8.003	-6.866	C.2	195	PHE1301	0.000	
3040	  CZ	27.212	-8.679	-7.231	C.2	195	PHE1301	0.000	
3041	   H	24.865	-6.149	-10.053	 H	195	PHE1301	0.000	
3042	  HA	26.065	-3.507	-10.370	 H	195	PHE1301	0.000	
3043	 HB2	25.652	-4.294	-8.108	 H	195	PHE1301	0.000	
3044	 HB3	27.402	-4.085	-8.358	 H	195	PHE1301	0.000	
3045	 HD1	28.638	-6.304	-9.155	 H	195	PHE1301	0.000	
3046	 HD2	24.947	-6.193	-7.038	 H	195	PHE1301	0.000	
3047	 HE1	29.037	-8.592	-8.343	 H	195	PHE1301	0.000	
3048	 HE2	25.340	-8.477	-6.221	 H	195	PHE1301	0.000	
3049	  HZ	27.385	-9.684	-6.874	 H	195	PHE1301	0.000	
3050	   N	27.468	-5.879	-11.803	N.am	196	MET1302	0.000	
3051	  CA	28.615	-6.278	-12.614	C.3	196	MET1302	0.000	
3052	   C	28.523	-5.821	-14.066	C.2	196	MET1302	0.000	
3053	   O	29.479	-5.276	-14.613	O.2	196	MET1302	0.000	
3054	  CB	28.785	-7.794	-12.578	C.3	196	MET1302	0.000	
3055	  CG	29.178	-8.327	-11.220	C.3	196	MET1302	0.000	
3056	  SD	29.925	-9.946	-11.328	S.3	196	MET1302	0.000	
3057	  CE	31.558	-9.524	-11.954	C.3	196	MET1302	0.000	
3058	   H	26.586	-6.355	-11.923	 H	196	MET1302	0.000	
3059	  HA	29.481	-5.782	-12.175	 H	196	MET1302	0.000	
3060	 HB2	29.558	-8.072	-13.295	 H	196	MET1302	0.000	
3061	 HB3	27.839	-8.253	-12.868	 H	196	MET1302	0.000	
3062	 HG2	28.287	-8.391	-10.596	 H	196	MET1302	0.000	
3063	 HG3	29.892	-7.640	-10.766	 H	196	MET1302	0.000	
3064	 HE1	32.147	-10.433	-12.075	 H	196	MET1302	0.000	
3065	 HE2	32.057	-8.859	-11.249	 H	196	MET1302	0.000	
3066	 HE3	31.460	-9.024	-12.917	 H	196	MET1302	0.000	
3067	   N	27.376	-6.057	-14.693	N.am	197	GLU1303	0.000	
3068	  CA	27.190	-5.711	-16.096	C.3	197	GLU1303	0.000	
3069	   C	26.248	-4.526	-16.241	C.2	197	GLU1303	0.000	
3070	   O	26.026	-4.026	-17.343	O.2	197	GLU1303	0.000	
3071	  CB	26.636	-6.908	-16.867	C.3	197	GLU1303	0.000	
3072	  CG	27.625	-8.048	-17.046	C.3	197	GLU1303	0.000	
3073	  CD	28.707	-7.736	-18.071	C.2	197	GLU1303	0.000	
3074	 OE1	28.498	-6.842	-18.919	O.co2	197	GLU1303	0.000	
3075	 OE2	29.771	-8.390	-18.029	O.co2	197	GLU1303	0.000	
3076	   H	26.615	-6.487	-14.185	 H	197	GLU1303	0.000	
3077	  HA	28.161	-5.435	-16.508	 H	197	GLU1303	0.000	
3078	 HB2	26.328	-6.565	-17.855	 H	197	GLU1303	0.000	
3079	 HB3	25.768	-7.289	-16.329	 H	197	GLU1303	0.000	
3080	 HG2	27.080	-8.933	-17.374	 H	197	GLU1303	0.000	
3081	 HG3	28.101	-8.249	-16.087	 H	197	GLU1303	0.000	
3082	   N	25.691	-4.079	-15.120	N.am	198	GLY1304	0.000	
3083	  CA	24.754	-2.975	-15.161	C.3	198	GLY1304	0.000	
3084	   C	23.497	-3.349	-15.917	C.2	198	GLY1304	0.000	
3085	   O	22.796	-2.486	-16.429	O.2	198	GLY1304	0.000	
3086	   H	25.922	-4.510	-14.236	 H	198	GLY1304	0.000	
3087	 HA2	25.226	-2.126	-15.655	 H	198	GLY1304	0.000	
3088	 HA3	24.486	-2.699	-14.141	 H	198	GLY1304	0.000	
3089	   N	23.218	-4.648	-15.990	N.am	199	ILE1305	0.000	
3090	  CA	22.021	-5.145	-16.662	C.3	199	ILE1305	0.000	
3091	   C	20.843	-5.214	-15.705	C.2	199	ILE1305	0.000	
3092	   O	20.952	-5.784	-14.621	O.2	199	ILE1305	0.000	
3093	  CB	22.248	-6.557	-17.244	C.3	199	ILE1305	0.000	
3094	 CG1	23.141	-6.476	-18.484	C.3	199	ILE1305	0.000	
3095	 CG2	20.910	-7.202	-17.570	C.3	199	ILE1305	0.000	
3096	 CD1	23.536	-7.823	-19.038	C.3	199	ILE1305	0.000	
3097	   H	23.854	-5.310	-15.568	 H	199	ILE1305	0.000	
3098	  HA	21.805	-4.445	-17.468	 H	199	ILE1305	0.000	
3099	  HB	22.755	-7.177	-16.504	 H	199	ILE1305	0.000	
3100	HG12	24.049	-5.934	-18.219	 H	199	ILE1305	0.000	
3101	HG13	22.605	-5.929	-19.259	 H	199	ILE1305	0.000	
3102	HG21	20.385	-6.597	-18.309	 H	199	ILE1305	0.000	
3103	HG22	20.309	-7.270	-16.663	 H	199	ILE1305	0.000	
3104	HG23	21.076	-8.202	-17.971	 H	199	ILE1305	0.000	
3105	HD11	24.075	-8.386	-18.275	 H	199	ILE1305	0.000	
3106	HD12	24.177	-7.685	-19.908	 H	199	ILE1305	0.000	
3107	HD13	22.640	-8.372	-19.329	 H	199	ILE1305	0.000	
3108	   N	19.719	-4.635	-16.115	N.am	200	PHE1306	0.000	
3109	  CA	18.517	-4.619	-15.294	C.3	200	PHE1306	0.000	
3110	   C	17.314	-5.166	-16.061	C.2	200	PHE1306	0.000	
3111	   O	17.092	-4.827	-17.224	O.2	200	PHE1306	0.000	
3112	  CB	18.217	-3.193	-14.817	C.3	200	PHE1306	0.000	
3113	  CG	19.248	-2.636	-13.875	C.2	200	PHE1306	0.000	
3114	 CD1	20.364	-1.972	-14.358	C.2	200	PHE1306	0.000	
3115	 CD2	19.105	-2.786	-12.507	C.2	200	PHE1306	0.000	
3116	 CE1	21.320	-1.468	-13.493	C.2	200	PHE1306	0.000	
3117	 CE2	20.056	-2.285	-11.637	C.2	200	PHE1306	0.000	
3118	  CZ	21.165	-1.625	-12.132	C.2	200	PHE1306	0.000	
3119	   H	19.699	-4.193	-17.023	 H	200	PHE1306	0.000	
3120	  HA	18.697	-5.261	-14.431	 H	200	PHE1306	0.000	
3121	 HB2	17.253	-3.196	-14.309	 H	200	PHE1306	0.000	
3122	 HB3	18.164	-2.543	-15.691	 H	200	PHE1306	0.000	
3123	 HD1	20.490	-1.846	-15.423	 H	200	PHE1306	0.000	
3124	 HD2	18.240	-3.300	-12.114	 H	200	PHE1306	0.000	
3125	 HE1	22.185	-0.953	-13.884	 H	200	PHE1306	0.000	
3126	 HE2	19.932	-2.409	-10.571	 H	200	PHE1306	0.000	
3127	  HZ	21.909	-1.234	-11.454	 H	200	PHE1306	0.000	
3128	   N	16.545	-6.021	-15.397	N.am	201	THR1307	0.000	
3129	  CA	15.304	-6.542	-15.957	C.3	201	THR1307	0.000	
3130	   C	14.302	-6.675	-14.814	C.2	201	THR1307	0.000	
3131	   O	14.599	-6.317	-13.677	O.2	201	THR1307	0.000	
3132	  CB	15.510	-7.932	-16.584	C.3	201	THR1307	0.000	
3133	 CG2	16.717	-7.924	-17.520	C.3	201	THR1307	0.000	
3134	 OG1	15.729	-8.895	-15.545	O.3	201	THR1307	0.000	
3135	   H	16.829	-6.320	-14.475	 H	201	THR1307	0.000	
3136	  HA	14.952	-5.864	-16.735	 H	201	THR1307	0.000	
3137	  HB	14.619	-8.194	-17.154	 H	201	THR1307	0.000	
3138	 HG1	16.519	-8.632	-15.067	 H	201	THR1307	0.000	
3139	HG21	17.613	-7.663	-16.957	 H	201	THR1307	0.000	
3140	HG22	16.558	-7.190	-18.310	 H	201	THR1307	0.000	
3141	HG23	16.841	-8.912	-17.963	 H	201	THR1307	0.000	
3142	   N	13.120	-7.197	-15.113	N.am	202	SER1308	0.000	
3143	  CA	12.135	-7.457	-14.069	C.3	202	SER1308	0.000	
3144	   C	12.716	-8.368	-12.989	C.2	202	SER1308	0.000	
3145	   O	12.291	-8.319	-11.830	O.2	202	SER1308	0.000	
3146	  CB	10.885	-8.099	-14.675	C.3	202	SER1308	0.000	
3147	  OG	11.236	-9.129	-15.589	O.3	202	SER1308	0.000	
3148	   H	12.899	-7.417	-16.074	 H	202	SER1308	0.000	
3149	  HA	11.865	-6.507	-13.609	 H	202	SER1308	0.000	
3150	 HB2	10.311	-7.336	-15.201	 H	202	SER1308	0.000	
3151	 HB3	10.278	-8.524	-13.875	 H	202	SER1308	0.000	
3152	  HG	11.768	-8.732	-16.283	 H	202	SER1308	0.000	
3153	   N	13.693	-9.193	-13.366	N.am	203	LYS1309	0.000	
3154	  CA	14.290	-10.138	-12.430	C.3	203	LYS1309	0.000	
3155	   C	15.242	-9.447	-11.469	C.2	203	LYS1309	0.000	
3156	   O	15.688	-10.033	-10.486	O.2	203	LYS1309	0.000	
3157	  CB	15.025	-11.248	-13.189	C.3	203	LYS1309	0.000	
3158	  CG	14.090	-12.253	-13.848	C.3	203	LYS1309	0.000	
3159	  CD	13.157	-12.886	-12.823	C.3	203	LYS1309	0.000	
3160	  CE	12.036	-13.682	-13.489	C.3	203	LYS1309	0.000	
3161	  NZ	12.500	-15.026	-13.953	N.4	203	LYS1309	0.000	
3162	   H	14.026	-9.162	-14.319	 H	203	LYS1309	0.000	
3163	  HA	13.482	-10.577	-11.845	 H	203	LYS1309	0.000	
3164	 HB2	15.665	-11.782	-12.486	 H	203	LYS1309	0.000	
3165	 HB3	15.639	-10.789	-13.963	 H	203	LYS1309	0.000	
3166	 HG2	14.683	-13.036	-14.321	 H	203	LYS1309	0.000	
3167	 HG3	13.494	-11.742	-14.605	 H	203	LYS1309	0.000	
3168	 HD2	12.715	-12.097	-12.214	 H	203	LYS1309	0.000	
3169	 HD3	13.735	-13.556	-12.187	 H	203	LYS1309	0.000	
3170	 HE2	11.669	-13.121	-14.349	 H	203	LYS1309	0.000	
3171	 HE3	11.227	-13.818	-12.772	 H	203	LYS1309	0.000	
3172	 HZ1	13.250	-14.911	-14.619	 H	203	LYS1309	0.000	
3173	 HZ2	11.732	-15.514	-14.391	 H	203	LYS1309	0.000	
3174	 HZ3	12.831	-15.559	-13.161	 H	203	LYS1309	0.000	
3175	   N	15.551	-8.192	-11.758	N.am	204	THR1310	0.000	
3176	  CA	16.318	-7.369	-10.834	C.3	204	THR1310	0.000	
3177	   C	15.492	-7.145	-9.571	C.2	204	THR1310	0.000	
3178	   O	15.989	-7.285	-8.455	O.2	204	THR1310	0.000	
3179	  CB	16.638	-5.989	-11.449	C.3	204	THR1310	0.000	
3180	 CG2	17.524	-5.186	-10.511	C.3	204	THR1310	0.000	
3181	 OG1	17.308	-6.164	-12.700	O.3	204	THR1310	0.000	
3182	   H	15.248	-7.798	-12.637	 H	204	THR1310	0.000	
3183	  HA	17.253	-7.885	-10.612	 H	204	THR1310	0.000	
3184	  HB	15.704	-5.449	-11.604	 H	204	THR1310	0.000	
3185	 HG1	18.124	-6.640	-12.529	 H	204	THR1310	0.000	
3186	HG21	18.461	-5.719	-10.350	 H	204	THR1310	0.000	
3187	HG22	17.014	-5.051	-9.557	 H	204	THR1310	0.000	
3188	HG23	17.731	-4.211	-10.953	 H	204	THR1310	0.000	
3189	   N	14.224	-6.795	-9.760	N.am	205	ASP1311	0.000	
3190	  CA	13.341	-6.517	-8.632	C.3	205	ASP1311	0.000	
3191	   C	13.012	-7.784	-7.844	C.2	205	ASP1311	0.000	
3192	   O	12.808	-7.727	-6.633	O.2	205	ASP1311	0.000	
3193	  CB	12.056	-5.851	-9.122	C.3	205	ASP1311	0.000	
3194	  CG	12.278	-4.416	-9.557	C.2	205	ASP1311	0.000	
3195	 OD1	13.386	-3.886	-9.323	O.co2	205	ASP1311	0.000	
3196	 OD2	11.352	-3.816	-10.131	O.co2	205	ASP1311	0.000	
3197	   H	13.865	-6.719	-10.701	 H	205	ASP1311	0.000	
3198	  HA	13.866	-5.839	-7.960	 H	205	ASP1311	0.000	
3199	 HB2	11.326	-5.862	-8.313	 H	205	ASP1311	0.000	
3200	 HB3	11.669	-6.418	-9.969	 H	205	ASP1311	0.000	
3201	   N	12.974	-8.929	-8.517	N.am	206	THR1312	0.000	
3202	  CA	12.766	-10.184	-7.805	C.3	206	THR1312	0.000	
3203	   C	13.859	-10.418	-6.773	C.2	206	THR1312	0.000	
3204	   O	13.567	-10.760	-5.631	O.2	206	THR1312	0.000	
3205	  CB	12.737	-11.389	-8.760	C.3	206	THR1312	0.000	
3206	 CG2	12.784	-12.692	-7.968	C.3	206	THR1312	0.000	
3207	 OG1	11.537	-11.352	-9.540	O.3	206	THR1312	0.000	
3208	   H	13.088	-8.930	-9.521	 H	206	THR1312	0.000	
3209	  HA	11.799	-10.096	-7.310	 H	206	THR1312	0.000	
3210	  HB	13.606	-11.339	-9.417	 H	206	THR1312	0.000	
3211	 HG1	10.795	-11.397	-8.933	 H	206	THR1312	0.000	
3212	HG21	11.918	-12.748	-7.309	 H	206	THR1312	0.000	
3213	HG22	13.697	-12.722	-7.372	 H	206	THR1312	0.000	
3214	HG23	12.772	-13.537	-8.657	 H	206	THR1312	0.000	
3215	   N	15.117	-10.234	-7.166	N.am	207	TRP1313	0.000	
3216	  CA	16.220	-10.402	-6.222	C.3	207	TRP1313	0.000	
3217	   C	16.065	-9.449	-5.041	C.2	207	TRP1313	0.000	
3218	   O	16.171	-9.859	-3.887	O.2	207	TRP1313	0.000	
3219	  CB	17.566	-10.143	-6.905	C.3	207	TRP1313	0.000	
3220	  CG	18.730	-10.243	-5.964	C.2	207	TRP1313	0.000	
3221	 CD1	19.050	-9.372	-4.959	C.2	207	TRP1313	0.000	
3222	 CD2	19.715	-11.283	-5.920	C.2	207	TRP1313	0.000	
3223	 CE2	20.598	-10.979	-4.864	C.2	207	TRP1313	0.000	
3224	 CE3	19.938	-12.443	-6.672	C.2	207	TRP1313	0.000	
3225	 NE1	20.171	-9.809	-4.293	N.pl3	207	TRP1313	0.000	
3226	 CZ2	21.685	-11.793	-4.540	C.2	207	TRP1313	0.000	
3227	 CZ3	21.015	-13.246	-6.348	C.2	207	TRP1313	0.000	
3228	 CH2	21.876	-12.918	-5.293	C.2	207	TRP1313	0.000	
3229	   H	15.311	-9.977	-8.123	 H	207	TRP1313	0.000	
3230	  HA	16.194	-11.430	-5.863	 H	207	TRP1313	0.000	
3231	 HB2	17.551	-9.141	-7.334	 H	207	TRP1313	0.000	
3232	 HB3	17.699	-10.876	-7.701	 H	207	TRP1313	0.000	
3233	 HD1	18.502	-8.471	-4.724	 H	207	TRP1313	0.000	
3234	 HE1	20.607	-9.343	-3.510	 H	207	TRP1313	0.000	
3235	 HE3	19.281	-12.705	-7.488	 H	207	TRP1313	0.000	
3236	 HZ2	22.350	-11.543	-3.726	 H	207	TRP1313	0.000	
3237	 HZ3	21.197	-14.144	-6.920	 H	207	TRP1313	0.000	
3238	 HH2	22.710	-13.568	-5.070	 H	207	TRP1313	0.000	
3239	   N	15.822	-8.177	-5.338	N.am	208	SER1314	0.000	
3240	  CA	15.693	-7.161	-4.304	C.3	208	SER1314	0.000	
3241	   C	14.552	-7.481	-3.344	C.2	208	SER1314	0.000	
3242	   O	14.663	-7.258	-2.144	O.2	208	SER1314	0.000	
3243	  CB	15.472	-5.793	-4.944	C.3	208	SER1314	0.000	
3244	  OG	16.577	-5.450	-5.765	O.3	208	SER1314	0.000	
3245	   H	15.723	-7.908	-6.306	 H	208	SER1314	0.000	
3246	  HA	16.619	-7.148	-3.729	 H	208	SER1314	0.000	
3247	 HB2	15.359	-5.044	-4.161	 H	208	SER1314	0.000	
3248	 HB3	14.567	-5.823	-5.552	 H	208	SER1314	0.000	
3249	  HG	17.358	-5.431	-5.207	 H	208	SER1314	0.000	
3250	   N	13.456	-8.014	-3.873	N.am	209	PHE1315	0.000	
3251	  CA	12.325	-8.381	-3.026	C.3	209	PHE1315	0.000	
3252	   C	12.721	-9.485	-2.047	C.2	209	PHE1315	0.000	
3253	   O	12.266	-9.505	-0.903	O.2	209	PHE1315	0.000	
3254	  CB	11.138	-8.851	-3.874	C.3	209	PHE1315	0.000	
3255	  CG	9.918	-9.188	-3.057	C.2	209	PHE1315	0.000	
3256	 CD1	9.030	-8.196	-2.670	C.2	209	PHE1315	0.000	
3257	 CD2	9.694	-10.489	-2.624	C.2	209	PHE1315	0.000	
3258	 CE1	7.940	-8.496	-1.860	C.2	209	PHE1315	0.000	
3259	 CE2	8.612	-10.798	-1.815	C.2	209	PHE1315	0.000	
3260	  CZ	7.733	-9.801	-1.430	C.2	209	PHE1315	0.000	
3261	   H	13.405	-8.167	-4.870	 H	209	PHE1315	0.000	
3262	  HA	12.030	-7.494	-2.465	 H	209	PHE1315	0.000	
3263	 HB2	11.439	-9.739	-4.429	 H	209	PHE1315	0.000	
3264	 HB3	10.876	-8.057	-4.573	 H	209	PHE1315	0.000	
3265	 HD1	9.185	-7.180	-3.002	 H	209	PHE1315	0.000	
3266	 HD2	10.375	-11.273	-2.922	 H	209	PHE1315	0.000	
3267	 HE1	7.255	-7.715	-1.565	 H	209	PHE1315	0.000	
3268	 HE2	8.455	-11.814	-1.486	 H	209	PHE1315	0.000	
3269	  HZ	6.890	-10.036	-0.798	 H	209	PHE1315	0.000	
3270	   N	13.573	-10.402	-2.498	N.am	210	GLY1316	0.000	
3271	  CA	14.079	-11.422	-1.598	C.3	210	GLY1316	0.000	
3272	   C	14.790	-10.797	-0.413	C.2	210	GLY1316	0.000	
3273	   O	14.617	-11.229	0.721	O.2	210	GLY1316	0.000	
3274	   H	13.866	-10.389	-3.464	 H	210	GLY1316	0.000	
3275	 HA2	14.780	-12.059	-2.139	 H	210	GLY1316	0.000	
3276	 HA3	13.245	-12.025	-1.237	 H	210	GLY1316	0.000	
3277	   N	15.586	-9.766	-0.677	N.am	211	VAL1317	0.000	
3278	  CA	16.297	-9.062	0.379	C.3	211	VAL1317	0.000	
3279	   C	15.321	-8.298	1.272	C.2	211	VAL1317	0.000	
3280	   O	15.497	-8.261	2.490	O.2	211	VAL1317	0.000	
3281	  CB	17.331	-8.062	-0.201	C.3	211	VAL1317	0.000	
3282	 CG1	18.058	-7.346	0.939	C.3	211	VAL1317	0.000	
3283	 CG2	18.330	-8.796	-1.085	C.3	211	VAL1317	0.000	
3284	   H	15.701	-9.465	-1.634	 H	211	VAL1317	0.000	
3285	  HA	16.822	-9.816	0.965	 H	211	VAL1317	0.000	
3286	  HB	16.809	-7.321	-0.806	 H	211	VAL1317	0.000	
3287	HG11	18.584	-8.079	1.551	 H	211	VAL1317	0.000	
3288	HG12	17.333	-6.812	1.553	 H	211	VAL1317	0.000	
3289	HG13	18.775	-6.637	0.524	 H	211	VAL1317	0.000	
3290	HG21	18.860	-9.542	-0.493	 H	211	VAL1317	0.000	
3291	HG22	19.044	-8.083	-1.496	 H	211	VAL1317	0.000	
3292	HG23	17.800	-9.290	-1.900	 H	211	VAL1317	0.000	
3293	   N	14.296	-7.693	0.667	N.am	212	LEU1318	0.000	
3294	  CA	13.229	-7.044	1.437	C.3	212	LEU1318	0.000	
3295	   C	12.524	-8.042	2.356	C.2	212	LEU1318	0.000	
3296	   O	12.234	-7.741	3.513	O.2	212	LEU1318	0.000	
3297	  CB	12.199	-6.415	0.498	C.3	212	LEU1318	0.000	
3298	  CG	10.905	-5.959	1.179	C.3	212	LEU1318	0.000	
3299	 CD1	11.216	-4.834	2.154	C.3	212	LEU1318	0.000	
3300	 CD2	9.898	-5.512	0.128	C.3	212	LEU1318	0.000	
3301	   H	14.254	-7.682	-0.342	 H	212	LEU1318	0.000	
3302	  HA	13.692	-6.267	2.046	 H	212	LEU1318	0.000	
3303	 HB2	11.940	-7.150	-0.264	 H	212	LEU1318	0.000	
3304	 HB3	12.657	-5.546	0.025	 H	212	LEU1318	0.000	
3305	  HG	10.469	-6.789	1.735	 H	212	LEU1318	0.000	
3306	HD11	11.654	-3.995	1.613	 H	212	LEU1318	0.000	
3307	HD12	11.920	-5.189	2.906	 H	212	LEU1318	0.000	
3308	HD13	10.295	-4.511	2.641	 H	212	LEU1318	0.000	
3309	HD21	10.313	-4.681	-0.442	 H	212	LEU1318	0.000	
3310	HD22	8.979	-5.193	0.619	 H	212	LEU1318	0.000	
3311	HD23	9.682	-6.342	-0.544	 H	212	LEU1318	0.000	
3312	   N	12.250	-9.234	1.838	N.am	213	LEU1319	0.000	
3313	  CA	11.667	-10.294	2.653	C.3	213	LEU1319	0.000	
3314	   C	12.529	-10.546	3.874	C.2	213	LEU1319	0.000	
3315	   O	12.019	-10.764	4.968	O.2	213	LEU1319	0.000	
3316	  CB	11.565	-11.594	1.862	C.3	213	LEU1319	0.000	
3317	  CG	10.192	-12.000	1.336	C.3	213	LEU1319	0.000	
3318	 CD1	10.238	-13.475	0.963	C.3	213	LEU1319	0.000	
3319	 CD2	9.123	-11.756	2.391	C.3	213	LEU1319	0.000	
3320	   H	12.449	-9.409	0.863	 H	213	LEU1319	0.000	
3321	  HA	10.670	-9.972	2.953	 H	213	LEU1319	0.000	
3322	 HB2	11.916	-12.397	2.510	 H	213	LEU1319	0.000	
3323	 HB3	12.230	-11.505	1.003	 H	213	LEU1319	0.000	
3324	  HG	9.941	-11.401	0.461	 H	213	LEU1319	0.000	
3325	HD11	10.491	-14.065	1.844	 H	213	LEU1319	0.000	
3326	HD12	10.994	-13.632	0.193	 H	213	LEU1319	0.000	
3327	HD13	9.264	-13.785	0.585	 H	213	LEU1319	0.000	
3328	HD21	9.350	-12.345	3.280	 H	213	LEU1319	0.000	
3329	HD22	8.151	-12.052	1.998	 H	213	LEU1319	0.000	
3330	HD23	9.104	-10.698	2.651	 H	213	LEU1319	0.000	
3331	   N	13.842	-10.525	3.681	N.am	214	TRP1320	0.000	
3332	  CA	14.747	-10.779	4.787	C.3	214	TRP1320	0.000	
3333	   C	14.649	-9.619	5.766	C.2	214	TRP1320	0.000	
3334	   O	14.606	-9.818	6.979	O.2	214	TRP1320	0.000	
3335	  CB	16.184	-10.927	4.280	C.3	214	TRP1320	0.000	
3336	  CG	17.132	-11.418	5.335	C.2	214	TRP1320	0.000	
3337	 CD1	17.487	-12.716	5.579	C.2	214	TRP1320	0.000	
3338	 CD2	17.853	-10.620	6.283	C.2	214	TRP1320	0.000	
3339	 CE2	18.625	-11.501	7.070	C.2	214	TRP1320	0.000	
3340	 CE3	17.923	-9.248	6.544	C.2	214	TRP1320	0.000	
3341	 NE1	18.384	-12.774	6.620	N.pl3	214	TRP1320	0.000	
3342	 CZ2	19.453	-11.055	8.098	C.2	214	TRP1320	0.000	
3343	 CZ3	18.745	-8.807	7.561	C.2	214	TRP1320	0.000	
3344	 CH2	19.500	-9.707	8.328	C.2	214	TRP1320	0.000	
3345	   H	14.213	-10.331	2.762	 H	214	TRP1320	0.000	
3346	  HA	14.469	-11.709	5.283	 H	214	TRP1320	0.000	
3347	 HB2	16.530	-9.955	3.928	 H	214	TRP1320	0.000	
3348	 HB3	16.189	-11.636	3.453	 H	214	TRP1320	0.000	
3349	 HD1	17.117	-13.571	5.033	 H	214	TRP1320	0.000	
3350	 HE1	18.797	-13.617	6.993	 H	214	TRP1320	0.000	
3351	 HE3	17.344	-8.547	5.961	 H	214	TRP1320	0.000	
3352	 HZ2	20.035	-11.745	8.690	 H	214	TRP1320	0.000	
3353	 HZ3	18.807	-7.749	7.771	 H	214	TRP1320	0.000	
3354	 HH2	20.133	-9.327	9.116	 H	214	TRP1320	0.000	
3355	   N	14.601	-8.403	5.232	N.am	215	GLU1321	0.000	
3356	  CA	14.410	-7.218	6.064	C.3	215	GLU1321	0.000	
3357	   C	13.149	-7.310	6.899	C.2	215	GLU1321	0.000	
3358	   O	13.137	-6.926	8.065	O.2	215	GLU1321	0.000	
3359	  CB	14.318	-5.967	5.199	C.3	215	GLU1321	0.000	
3360	  CG	15.628	-5.525	4.603	C.3	215	GLU1321	0.000	
3361	  CD	15.492	-4.187	3.934	C.2	215	GLU1321	0.000	
3362	 OE1	15.036	-4.149	2.776	O.co2	215	GLU1321	0.000	
3363	 OE2	15.827	-3.171	4.574	O.co2	215	GLU1321	0.000	
3364	   H	14.697	-8.296	4.233	 H	215	GLU1321	0.000	
3365	  HA	15.273	-7.160	6.728	 H	215	GLU1321	0.000	
3366	 HB2	13.931	-5.155	5.815	 H	215	GLU1321	0.000	
3367	 HB3	13.623	-6.167	4.384	 H	215	GLU1321	0.000	
3368	 HG2	15.951	-6.260	3.867	 H	215	GLU1321	0.000	
3369	 HG3	16.373	-5.452	5.396	 H	215	GLU1321	0.000	
3370	   N	12.081	-7.804	6.283	N.am	216	ILE1322	0.000	
3371	  CA	10.784	-7.887	6.943	C.3	216	ILE1322	0.000	
3372	   C	10.826	-8.897	8.083	C.2	216	ILE1322	0.000	
3373	   O	10.451	-8.586	9.216	O.2	216	ILE1322	0.000	
3374	  CB	9.669	-8.287	5.927	C.3	216	ILE1322	0.000	
3375	 CG1	9.457	-7.156	4.915	C.3	216	ILE1322	0.000	
3376	 CG2	8.370	-8.589	6.657	C.3	216	ILE1322	0.000	
3377	 CD1	8.438	-7.466	3.836	C.3	216	ILE1322	0.000	
3378	   H	12.170	-8.131	5.332	 H	216	ILE1322	0.000	
3379	  HA	10.553	-6.902	7.348	 H	216	ILE1322	0.000	
3380	  HB	9.983	-9.186	5.396	 H	216	ILE1322	0.000	
3381	HG12	10.411	-6.947	4.433	 H	216	ILE1322	0.000	
3382	HG13	9.121	-6.272	5.457	 H	216	ILE1322	0.000	
3383	HG21	8.039	-7.700	7.194	 H	216	ILE1322	0.000	
3384	HG22	8.531	-9.403	7.364	 H	216	ILE1322	0.000	
3385	HG23	7.607	-8.881	5.935	 H	216	ILE1322	0.000	
3386	HD11	8.755	-8.349	3.281	 H	216	ILE1322	0.000	
3387	HD12	8.360	-6.618	3.156	 H	216	ILE1322	0.000	
3388	HD13	7.468	-7.654	4.295	 H	216	ILE1322	0.000	
3389	   N	11.295	-10.106	7.797	N.am	217	PHE1323	0.000	
3390	  CA	11.238	-11.174	8.785	C.3	217	PHE1323	0.000	
3391	   C	12.365	-11.113	9.812	C.2	217	PHE1323	0.000	
3392	   O	12.300	-11.774	10.851	O.2	217	PHE1323	0.000	
3393	  CB	11.199	-12.535	8.077	C.3	217	PHE1323	0.000	
3394	  CG	9.838	-12.880	7.535	C.2	217	PHE1323	0.000	
3395	 CD1	9.398	-12.341	6.336	C.2	217	PHE1323	0.000	
3396	 CD2	8.971	-13.679	8.264	C.2	217	PHE1323	0.000	
3397	 CE1	8.121	-12.586	5.878	C.2	217	PHE1323	0.000	
3398	 CE2	7.686	-13.929	7.810	C.2	217	PHE1323	0.000	
3399	  CZ	7.263	-13.380	6.615	C.2	217	PHE1323	0.000	
3400	   H	11.695	-10.287	6.887	 H	217	PHE1323	0.000	
3401	  HA	10.319	-11.035	9.355	 H	217	PHE1323	0.000	
3402	 HB2	11.495	-13.305	8.789	 H	217	PHE1323	0.000	
3403	 HB3	11.907	-12.515	7.248	 H	217	PHE1323	0.000	
3404	 HD1	10.064	-11.722	5.753	 H	217	PHE1323	0.000	
3405	 HD2	9.301	-14.111	9.197	 H	217	PHE1323	0.000	
3406	 HE1	7.791	-12.158	4.942	 H	217	PHE1323	0.000	
3407	 HE2	7.019	-14.551	8.387	 H	217	PHE1323	0.000	
3408	  HZ	6.261	-13.570	6.258	 H	217	PHE1323	0.000	
3409	   N	13.392	-10.316	9.529	N.am	218	SER1324	0.000	
3410	  CA	14.401	-10.004	10.534	C.3	218	SER1324	0.000	
3411	   C	13.924	-8.875	11.450	C.2	218	SER1324	0.000	
3412	   O	14.580	-8.545	12.437	O.2	218	SER1324	0.000	
3413	  CB	15.708	-9.587	9.862	C.3	218	SER1324	0.000	
3414	  OG	15.600	-8.280	9.324	O.3	218	SER1324	0.000	
3415	   H	13.473	-9.920	8.603	 H	218	SER1324	0.000	
3416	  HA	14.568	-10.901	11.131	 H	218	SER1324	0.000	
3417	 HB2	15.936	-10.287	9.058	 H	218	SER1324	0.000	
3418	 HB3	16.511	-9.606	10.599	 H	218	SER1324	0.000	
3419	  HG	14.889	-8.289	8.680	 H	218	SER1324	0.000	
3420	   N	12.781	-8.284	11.107	N.am	219	LEU1325	0.000	
3421	  CA	12.242	-7.128	11.824	C.3	219	LEU1325	0.000	
3422	   C	13.127	-5.887	11.714	C.2	219	LEU1325	0.000	
3423	   O	13.295	-5.154	12.688	O.2	219	LEU1325	0.000	
3424	  CB	12.011	-7.454	13.306	C.3	219	LEU1325	0.000	
3425	  CG	10.812	-8.337	13.696	C.3	219	LEU1325	0.000	
3426	 CD1	9.552	-7.879	12.957	C.3	219	LEU1325	0.000	
3427	 CD2	11.112	-9.788	13.363	C.3	219	LEU1325	0.000	
3428	   H	12.264	-8.649	10.320	 H	219	LEU1325	0.000	
3429	  HA	11.291	-6.901	11.342	 H	219	LEU1325	0.000	
3430	 HB2	11.891	-6.504	13.827	 H	219	LEU1325	0.000	
3431	 HB3	12.908	-7.956	13.667	 H	219	LEU1325	0.000	
3432	  HG	10.639	-8.244	14.768	 H	219	LEU1325	0.000	
3433	HD11	9.709	-7.966	11.882	 H	219	LEU1325	0.000	
3434	HD12	9.340	-6.840	13.210	 H	219	LEU1325	0.000	
3435	HD13	8.710	-8.504	13.253	 H	219	LEU1325	0.000	
3436	HD21	11.286	-9.887	12.291	 H	219	LEU1325	0.000	
3437	HD22	10.265	-10.410	13.653	 H	219	LEU1325	0.000	
3438	HD23	12.001	-10.109	13.906	 H	219	LEU1325	0.000	
3439	   N	13.690	-5.648	10.533	N.am	220	GLY1326	0.000	
3440	  CA	14.310	-4.361	10.277	C.3	220	GLY1326	0.000	
3441	   C	15.821	-4.293	10.403	C.2	220	GLY1326	0.000	
3442	   O	16.384	-3.204	10.509	O.2	220	GLY1326	0.000	
3443	   H	13.686	-6.360	9.817	 H	220	GLY1326	0.000	
3444	 HA2	13.888	-3.645	10.982	 H	220	GLY1326	0.000	
3445	 HA3	14.051	-4.066	9.260	 H	220	GLY1326	0.000	
3446	   N	16.494	-5.436	10.381	N.am	221	TYR1327	0.000	
3447	  CA	17.951	-5.429	10.407	C.3	221	TYR1327	0.000	
3448	   C	18.511	-5.037	9.053	C.2	221	TYR1327	0.000	
3449	   O	17.875	-5.240	8.018	O.2	221	TYR1327	0.000	
3450	  CB	18.496	-6.804	10.794	C.3	221	TYR1327	0.000	
3451	  CG	18.473	-7.066	12.277	C.2	221	TYR1327	0.000	
3452	 CD1	17.282	-7.335	12.937	C.2	221	TYR1327	0.000	
3453	 CD2	19.644	-7.050	13.021	C.2	221	TYR1327	0.000	
3454	 CE1	17.257	-7.582	14.292	C.2	221	TYR1327	0.000	
3455	 CE2	19.629	-7.298	14.381	C.2	221	TYR1327	0.000	
3456	  CZ	18.432	-7.564	15.010	C.2	221	TYR1327	0.000	
3457	  OH	18.412	-7.815	16.366	O.3	221	TYR1327	0.000	
3458	   H	15.996	-6.314	10.346	 H	221	TYR1327	0.000	
3459	  HA	18.262	-4.697	11.152	 H	221	TYR1327	0.000	
3460	 HB2	19.527	-6.876	10.447	 H	221	TYR1327	0.000	
3461	 HB3	17.893	-7.565	10.300	 H	221	TYR1327	0.000	
3462	 HD1	16.358	-7.351	12.378	 H	221	TYR1327	0.000	
3463	 HD2	20.583	-6.841	12.529	 H	221	TYR1327	0.000	
3464	 HE1	16.321	-7.788	14.789	 H	221	TYR1327	0.000	
3465	 HE2	20.549	-7.283	14.946	 H	221	TYR1327	0.000	
3466	  HH	19.269	-7.785	16.797	 H	221	TYR1327	0.000	
3467	   N	19.712	-4.475	9.074	N.am	222	MET1328	0.000	
3468	  CA	20.468	-4.212	7.867	C.3	222	MET1328	0.000	
3469	   C	20.942	-5.540	7.288	C.2	222	MET1328	0.000	
3470	   O	21.524	-6.359	7.995	O.2	222	MET1328	0.000	
3471	  CB	21.667	-3.327	8.208	C.3	222	MET1328	0.000	
3472	  CG	22.695	-3.209	7.104	C.3	222	MET1328	0.000	
3473	  SD	22.065	-2.310	5.696	S.3	222	MET1328	0.000	
3474	  CE	21.817	-0.683	6.402	C.3	222	MET1328	0.000	
3475	   H	20.114	-4.220	9.964	 H	222	MET1328	0.000	
3476	  HA	19.847	-3.699	7.133	 H	222	MET1328	0.000	
3477	 HB2	22.158	-3.744	9.087	 H	222	MET1328	0.000	
3478	 HB3	21.298	-2.328	8.437	 H	222	MET1328	0.000	
3479	 HG2	22.983	-4.210	6.783	 H	222	MET1328	0.000	
3480	 HG3	23.569	-2.687	7.492	 H	222	MET1328	0.000	
3481	 HE1	21.426	-0.011	5.639	 H	222	MET1328	0.000	
3482	 HE2	22.769	-0.298	6.771	 H	222	MET1328	0.000	
3483	 HE3	21.108	-0.748	7.227	 H	222	MET1328	0.000	
3484	   N	20.689	-5.771	5.991	N.am	223	PRO1329	0.000	
3485	  CA	21.123	-6.995	5.306	C.3	223	PRO1329	0.000	
3486	   C	22.619	-7.292	5.417	C.2	223	PRO1329	0.000	
3487	   O	23.442	-6.384	5.577	O.2	223	PRO1329	0.000	
3488	  CB	20.687	-6.766	3.857	C.3	223	PRO1329	0.000	
3489	  CG	19.506	-5.850	3.977	C.3	223	PRO1329	0.000	
3490	  CD	19.843	-4.929	5.126	C.3	223	PRO1329	0.000	
3491	  HA	20.676	-7.878	5.763	 H	223	PRO1329	0.000	
3492	 HB2	20.403	-7.706	3.385	 H	223	PRO1329	0.000	
3493	 HB3	21.486	-6.297	3.282	 H	223	PRO1329	0.000	
3494	 HG2	18.601	-6.418	4.193	 H	223	PRO1329	0.000	
3495	 HG3	19.367	-5.281	3.057	 H	223	PRO1329	0.000	
3496	 HD2	20.389	-4.052	4.778	 H	223	PRO1329	0.000	
3497	 HD3	18.942	-4.611	5.650	 H	223	PRO1329	0.000	
3498	   N	22.955	-8.575	5.330	N.am	224	TYR1330	0.000	
3499	  CA	24.339	-9.023	5.410	C.3	224	TYR1330	0.000	
3500	   C	25.027	-8.388	6.602	C.2	224	TYR1330	0.000	
3501	   O	25.942	-7.580	6.448	O.2	224	TYR1330	0.000	
3502	  CB	25.090	-8.666	4.126	C.3	224	TYR1330	0.000	
3503	  CG	24.446	-9.244	2.896	C.2	224	TYR1330	0.000	
3504	 CD1	24.705	-10.548	2.502	C.2	224	TYR1330	0.000	
3505	 CD2	23.542	-8.495	2.149	C.2	224	TYR1330	0.000	
3506	 CE1	24.078	-11.096	1.395	C.2	224	TYR1330	0.000	
3507	 CE2	22.906	-9.033	1.041	C.2	224	TYR1330	0.000	
3508	  CZ	23.176	-10.331	0.670	C.2	224	TYR1330	0.000	
3509	  OH	22.530	-10.872	-0.417	O.3	224	TYR1330	0.000	
3510	   H	22.226	-9.263	5.205	 H	224	TYR1330	0.000	
3511	  HA	24.346	-10.106	5.530	 H	224	TYR1330	0.000	
3512	 HB2	26.108	-9.051	4.200	 H	224	TYR1330	0.000	
3513	 HB3	25.118	-7.581	4.029	 H	224	TYR1330	0.000	
3514	 HD1	25.406	-11.145	3.067	 H	224	TYR1330	0.000	
3515	 HD2	23.331	-7.476	2.438	 H	224	TYR1330	0.000	
3516	 HE1	24.290	-12.113	1.099	 H	224	TYR1330	0.000	
3517	 HE2	22.206	-8.438	0.473	 H	224	TYR1330	0.000	
3518	  HH	21.913	-10.283	-0.857	 H	224	TYR1330	0.000	
3519	   N	24.592	-8.759	7.814	N.am	225	PRO1331	0.000	
3520	  CA	25.098	-8.171	9.058	C.3	225	PRO1331	0.000	
3521	   C	26.621	-8.208	9.129	C.2	225	PRO1331	0.000	
3522	   O	27.233	-9.267	8.967	O.2	225	PRO1331	0.000	
3523	  CB	24.454	-9.028	10.149	C.3	225	PRO1331	0.000	
3524	  CG	23.221	-9.588	9.512	C.3	225	PRO1331	0.000	
3525	  CD	23.595	-9.814	8.069	C.3	225	PRO1331	0.000	
3526	  HA	24.849	-7.114	9.153	 H	225	PRO1331	0.000	
3527	 HB2	24.196	-8.418	11.015	 H	225	PRO1331	0.000	
3528	 HB3	25.126	-9.829	10.456	 H	225	PRO1331	0.000	
3529	 HG2	22.396	-8.879	9.587	 H	225	PRO1331	0.000	
3530	 HG3	22.938	-10.527	9.986	 H	225	PRO1331	0.000	
3531	 HD2	24.028	-10.804	7.928	 H	225	PRO1331	0.000	
3532	 HD3	22.729	-9.700	7.418	 H	225	PRO1331	0.000	
3533	   N	27.215	-7.039	9.353	N.am	226	SER1332	0.000	
3534	  CA	28.646	-6.905	9.616	C.3	226	SER1332	0.000	
3535	   C	29.476	-6.862	8.339	C.2	226	SER1332	0.000	
3536	   O	30.704	-6.796	8.395	O.2	226	SER1332	0.000	
3537	  CB	29.139	-8.050	10.502	C.3	226	SER1332	0.000	
3538	  OG	29.627	-9.124	9.710	O.3	226	SER1332	0.000	
3539	   H	26.649	-6.203	9.341	 H	226	SER1332	0.000	
3540	  HA	28.776	-5.953	10.130	 H	226	SER1332	0.000	
3541	 HB2	28.314	-8.407	11.118	 H	226	SER1332	0.000	
3542	 HB3	29.942	-7.686	11.144	 H	226	SER1332	0.000	
3543	  HG	28.905	-9.427	9.155	 H	226	SER1332	0.000	
3544	   N	28.810	-6.909	7.189	N.am	227	LYS1333	0.000	
3545	  CA	29.503	-6.881	5.903	C.3	227	LYS1333	0.000	
3546	   C	29.393	-5.516	5.244	C.2	227	LYS1333	0.000	
3547	   O	28.316	-4.919	5.201	O.2	227	LYS1333	0.000	
3548	  CB	28.921	-7.930	4.951	C.3	227	LYS1333	0.000	
3549	  CG	29.431	-9.345	5.139	C.3	227	LYS1333	0.000	
3550	  CD	28.820	-10.248	4.079	C.3	227	LYS1333	0.000	
3551	  CE	29.504	-11.595	4.014	C.3	227	LYS1333	0.000	
3552	  NZ	29.319	-12.372	5.261	N.4	227	LYS1333	0.000	
3553	   H	27.802	-6.965	7.205	 H	227	LYS1333	0.000	
3554	  HA	30.552	-7.102	6.101	 H	227	LYS1333	0.000	
3555	 HB2	29.154	-7.622	3.931	 H	227	LYS1333	0.000	
3556	 HB3	27.839	-7.943	5.088	 H	227	LYS1333	0.000	
3557	 HG2	29.150	-9.705	6.129	 H	227	LYS1333	0.000	
3558	 HG3	30.517	-9.356	5.043	 H	227	LYS1333	0.000	
3559	 HD2	28.910	-9.761	3.108	 H	227	LYS1333	0.000	
3560	 HD3	27.766	-10.400	4.313	 H	227	LYS1333	0.000	
3561	 HE2	30.571	-11.441	3.851	 H	227	LYS1333	0.000	
3562	 HE3	29.087	-12.162	3.181	 H	227	LYS1333	0.000	
3563	 HZ1	29.703	-11.856	6.039	 H	227	LYS1333	0.000	
3564	 HZ2	29.795	-13.259	5.179	 H	227	LYS1333	0.000	
3565	 HZ3	28.334	-12.532	5.415	 H	227	LYS1333	0.000	
3566	   N	30.514	-5.034	4.722	N.am	228	SER1334	0.000	
3567	  CA	30.541	-3.801	3.951	C.3	228	SER1334	0.000	
3568	   C	30.007	-4.069	2.545	C.2	228	SER1334	0.000	
3569	   O	29.715	-5.208	2.194	O.2	228	SER1334	0.000	
3570	  CB	31.974	-3.275	3.865	C.3	228	SER1334	0.000	
3571	  OG	32.796	-4.176	3.148	O.3	228	SER1334	0.000	
3572	   H	31.376	-5.541	4.863	 H	228	SER1334	0.000	
3573	  HA	29.916	-3.055	4.442	 H	228	SER1334	0.000	
3574	 HB2	32.372	-3.153	4.873	 H	228	SER1334	0.000	
3575	 HB3	31.972	-2.311	3.357	 H	228	SER1334	0.000	
3576	  HG	32.782	-5.015	3.614	 H	228	SER1334	0.000	
3577	   N	29.879	-3.018	1.742	N.am	229	ASN1335	0.000	
3578	  CA	29.362	-3.174	0.388	C.3	229	ASN1335	0.000	
3579	   C	30.234	-4.086	-0.468	C.2	229	ASN1335	0.000	
3580	   O	29.718	-4.949	-1.177	O.2	229	ASN1335	0.000	
3581	  CB	29.230	-1.814	-0.296	C.3	229	ASN1335	0.000	
3582	  CG	27.970	-1.078	0.111	C.2	229	ASN1335	0.000	
3583	 ND2	27.858	0.176	-0.302	N.pl3	229	ASN1335	0.000	
3584	 OD1	27.107	-1.633	0.782	O.2	229	ASN1335	0.000	
3585	   H	30.142	-2.101	2.074	 H	229	ASN1335	0.000	
3586	  HA	28.381	-3.640	0.480	 H	229	ASN1335	0.000	
3587	 HB2	29.213	-1.966	-1.375	 H	229	ASN1335	0.000	
3588	 HB3	30.093	-1.204	-0.028	 H	229	ASN1335	0.000	
3589	HD21	27.036	0.714	-0.066	 H	229	ASN1335	0.000	
3590	HD22	28.593	0.594	-0.854	 H	229	ASN1335	0.000	
3591	   N	31.549	-3.901	-0.407	N.am	230	GLN1336	0.000	
3592	  CA	32.446	-4.695	-1.243	C.3	230	GLN1336	0.000	
3593	   C	32.493	-6.144	-0.783	C.2	230	GLN1336	0.000	
3594	   O	32.644	-7.051	-1.594	O.2	230	GLN1336	0.000	
3595	  CB	33.865	-4.117	-1.237	C.3	230	GLN1336	0.000	
3596	  CG	34.832	-4.874	-2.149	C.3	230	GLN1336	0.000	
3597	  CD	34.496	-4.709	-3.624	C.2	230	GLN1336	0.000	
3598	 NE2	34.894	-5.682	-4.443	N.pl3	230	GLN1336	0.000	
3599	 OE1	33.888	-3.717	-4.019	O.2	230	GLN1336	0.000	
3600	   H	31.930	-3.207	0.221	 H	230	GLN1336	0.000	
3601	  HA	32.049	-4.658	-2.258	 H	230	GLN1336	0.000	
3602	 HB2	34.249	-4.155	-0.218	 H	230	GLN1336	0.000	
3603	 HB3	33.817	-3.080	-1.569	 H	230	GLN1336	0.000	
3604	 HG2	34.791	-5.934	-1.898	 H	230	GLN1336	0.000	
3605	 HG3	35.841	-4.499	-1.976	 H	230	GLN1336	0.000	
3606	HE21	34.698	-5.621	-5.432	 H	230	GLN1336	0.000	
3607	HE22	35.392	-6.480	-4.075	 H	230	GLN1336	0.000	
3608	   N	32.368	-6.364	0.520	N.am	231	GLU1337	0.000	
3609	  CA	32.359	-7.724	1.038	C.3	231	GLU1337	0.000	
3610	   C	31.076	-8.422	0.609	C.2	231	GLU1337	0.000	
3611	   O	31.092	-9.592	0.240	O.2	231	GLU1337	0.000	
3612	  CB	32.478	-7.710	2.566	C.3	231	GLU1337	0.000	
3613	  CG	33.823	-7.176	3.059	C.3	231	GLU1337	0.000	
3614	  CD	33.867	-6.977	4.560	C.2	231	GLU1337	0.000	
3615	 OE1	32.793	-6.977	5.199	O.co2	231	GLU1337	0.000	
3616	 OE2	34.980	-6.821	5.102	O.co2	231	GLU1337	0.000	
3617	   H	32.278	-5.584	1.155	 H	231	GLU1337	0.000	
3618	  HA	33.212	-8.269	0.634	 H	231	GLU1337	0.000	
3619	 HB2	32.354	-8.729	2.933	 H	231	GLU1337	0.000	
3620	 HB3	31.686	-7.079	2.970	 H	231	GLU1337	0.000	
3621	 HG2	34.014	-6.218	2.576	 H	231	GLU1337	0.000	
3622	 HG3	34.602	-7.886	2.780	 H	231	GLU1337	0.000	
3623	   N	29.963	-7.698	0.641	N.am	232	VAL1338	0.000	
3624	  CA	28.710	-8.261	0.156	C.3	232	VAL1338	0.000	
3625	   C	28.852	-8.593	-1.321	C.2	232	VAL1338	0.000	
3626	   O	28.514	-9.689	-1.757	O.2	232	VAL1338	0.000	
3627	  CB	27.532	-7.278	0.357	C.3	232	VAL1338	0.000	
3628	 CG1	26.317	-7.737	-0.443	C.3	232	VAL1338	0.000	
3629	 CG2	27.174	-7.208	1.846	C.3	232	VAL1338	0.000	
3630	   H	29.986	-6.755	1.002	 H	232	VAL1338	0.000	
3631	  HA	28.493	-9.164	0.727	 H	232	VAL1338	0.000	
3632	  HB	27.830	-6.289	0.007	 H	232	VAL1338	0.000	
3633	HG11	26.009	-8.725	-0.102	 H	232	VAL1338	0.000	
3634	HG12	26.575	-7.782	-1.501	 H	232	VAL1338	0.000	
3635	HG13	25.499	-7.031	-0.299	 H	232	VAL1338	0.000	
3636	HG21	26.877	-8.197	2.195	 H	232	VAL1338	0.000	
3637	HG22	26.351	-6.509	1.989	 H	232	VAL1338	0.000	
3638	HG23	28.042	-6.868	2.412	 H	232	VAL1338	0.000	
3639	   N	29.374	-7.644	-2.084	N.am	233	LEU1339	0.000	
3640	  CA	29.531	-7.828	-3.517	C.3	233	LEU1339	0.000	
3641	   C	30.266	-9.131	-3.830	C.2	233	LEU1339	0.000	
3642	   O	29.830	-9.906	-4.681	O.2	233	LEU1339	0.000	
3643	  CB	30.291	-6.639	-4.099	C.3	233	LEU1339	0.000	
3644	  CG	30.459	-6.562	-5.613	C.3	233	LEU1339	0.000	
3645	 CD1	30.789	-5.129	-5.995	C.3	233	LEU1339	0.000	
3646	 CD2	31.556	-7.511	-6.073	C.3	233	LEU1339	0.000	
3647	   H	29.668	-6.775	-1.662	 H	233	LEU1339	0.000	
3648	  HA	28.542	-7.888	-3.971	 H	233	LEU1339	0.000	
3649	 HB2	31.290	-6.648	-3.663	 H	233	LEU1339	0.000	
3650	 HB3	29.766	-5.736	-3.786	 H	233	LEU1339	0.000	
3651	  HG	29.534	-6.863	-6.104	 H	233	LEU1339	0.000	
3652	HD11	31.714	-4.826	-5.505	 H	233	LEU1339	0.000	
3653	HD12	29.978	-4.473	-5.678	 H	233	LEU1339	0.000	
3654	HD13	30.910	-5.060	-7.076	 H	233	LEU1339	0.000	
3655	HD21	32.498	-7.235	-5.599	 H	233	LEU1339	0.000	
3656	HD22	31.663	-7.445	-7.156	 H	233	LEU1339	0.000	
3657	HD23	31.294	-8.532	-5.795	 H	233	LEU1339	0.000	
3658	   N	31.375	-9.373	-3.134	N.am	234	GLU1340	0.000	
3659	  CA	32.197	-10.554	-3.391	C.3	234	GLU1340	0.000	
3660	   C	31.557	-11.817	-2.834	C.2	234	GLU1340	0.000	
3661	   O	31.660	-12.892	-3.426	O.2	234	GLU1340	0.000	
3662	  CB	33.599	-10.348	-2.801	C.3	234	GLU1340	0.000	
3663	  CG	34.428	-9.333	-3.590	C.3	234	GLU1340	0.000	
3664	  CD	35.688	-8.870	-2.870	C.2	234	GLU1340	0.000	
3665	 OE1	35.875	-9.231	-1.687	O.co2	234	GLU1340	0.000	
3666	 OE2	36.490	-8.139	-3.493	O.co2	234	GLU1340	0.000	
3667	   H	31.654	-8.725	-2.411	 H	234	GLU1340	0.000	
3668	  HA	32.278	-10.684	-4.470	 H	234	GLU1340	0.000	
3669	 HB2	34.122	-11.304	-2.804	 H	234	GLU1340	0.000	
3670	 HB3	33.497	-9.992	-1.775	 H	234	GLU1340	0.000	
3671	 HG2	33.806	-8.460	-3.787	 H	234	GLU1340	0.000	
3672	 HG3	34.721	-9.790	-4.535	 H	234	GLU1340	0.000	
3673	   N	30.885	-11.676	-1.699	N.am	235	PHE1341	0.000	
3674	  CA	30.133	-12.769	-1.081	C.3	235	PHE1341	0.000	
3675	   C	29.045	-13.266	-2.032	C.2	235	PHE1341	0.000	
3676	   O	28.963	-14.459	-2.324	O.2	235	PHE1341	0.000	
3677	  CB	29.506	-12.274	0.232	C.3	235	PHE1341	0.000	
3678	  CG	28.743	-13.328	0.997	C.2	235	PHE1341	0.000	
3679	 CD1	29.412	-14.316	1.704	C.2	235	PHE1341	0.000	
3680	 CD2	27.355	-13.296	1.052	C.2	235	PHE1341	0.000	
3681	 CE1	28.716	-15.246	2.450	C.2	235	PHE1341	0.000	
3682	 CE2	26.652	-14.225	1.800	C.2	235	PHE1341	0.000	
3683	  CZ	27.333	-15.201	2.500	C.2	235	PHE1341	0.000	
3684	   H	30.892	-10.775	-1.241	 H	235	PHE1341	0.000	
3685	  HA	30.808	-13.598	-0.869	 H	235	PHE1341	0.000	
3686	 HB2	28.819	-11.461	-0.004	 H	235	PHE1341	0.000	
3687	 HB3	30.305	-11.901	0.871	 H	235	PHE1341	0.000	
3688	 HD1	30.491	-14.358	1.671	 H	235	PHE1341	0.000	
3689	 HD2	26.818	-12.536	0.504	 H	235	PHE1341	0.000	
3690	 HE1	29.250	-16.009	2.996	 H	235	PHE1341	0.000	
3691	 HE2	25.573	-14.186	1.835	 H	235	PHE1341	0.000	
3692	  HZ	26.788	-15.928	3.085	 H	235	PHE1341	0.000	
3693	   N	28.218	-12.349	-2.524	N.am	236	VAL1342	0.000	
3694	  CA	27.110	-12.719	-3.402	C.3	236	VAL1342	0.000	
3695	   C	27.599	-13.236	-4.752	C.2	236	VAL1342	0.000	
3696	   O	27.030	-14.177	-5.307	O.2	236	VAL1342	0.000	
3697	  CB	26.154	-11.518	-3.628	C.3	236	VAL1342	0.000	
3698	 CG1	25.208	-11.802	-4.790	C.3	236	VAL1342	0.000	
3699	 CG2	25.352	-11.262	-2.360	C.3	236	VAL1342	0.000	
3700	   H	28.358	-11.378	-2.286	 H	236	VAL1342	0.000	
3701	  HA	26.570	-13.523	-2.902	 H	236	VAL1342	0.000	
3702	  HB	26.746	-10.635	-3.869	 H	236	VAL1342	0.000	
3703	HG11	24.608	-12.684	-4.563	 H	236	VAL1342	0.000	
3704	HG12	25.788	-11.980	-5.695	 H	236	VAL1342	0.000	
3705	HG13	24.551	-10.945	-4.942	 H	236	VAL1342	0.000	
3706	HG21	24.761	-12.145	-2.120	 H	236	VAL1342	0.000	
3707	HG22	24.689	-10.411	-2.516	 H	236	VAL1342	0.000	
3708	HG23	26.034	-11.045	-1.537	 H	236	VAL1342	0.000	
3709	   N	28.661	-12.626	-5.270	N.am	237	THR1343	0.000	
3710	  CA	29.250	-13.051	-6.534	C.3	237	THR1343	0.000	
3711	   C	29.801	-14.469	-6.459	C.2	237	THR1343	0.000	
3712	   O	29.895	-15.160	-7.470	O.2	237	THR1343	0.000	
3713	  CB	30.388	-12.104	-6.956	C.3	237	THR1343	0.000	
3714	 CG2	31.126	-12.651	-8.170	C.3	237	THR1343	0.000	
3715	 OG1	29.838	-10.823	-7.276	O.3	237	THR1343	0.000	
3716	   H	29.070	-11.846	-4.775	 H	237	THR1343	0.000	
3717	  HA	28.449	-13.023	-7.272	 H	237	THR1343	0.000	
3718	  HB	31.095	-12.016	-6.131	 H	237	THR1343	0.000	
3719	 HG1	29.223	-10.945	-8.004	 H	237	THR1343	0.000	
3720	HG21	30.432	-12.745	-9.005	 H	237	THR1343	0.000	
3721	HG22	31.542	-13.630	-7.931	 H	237	THR1343	0.000	
3722	HG23	31.933	-11.971	-8.442	 H	237	THR1343	0.000	
3723	   N	30.155	-14.901	-5.255	N.am	238	SER1344	0.000	
3724	  CA	30.730	-16.226	-5.050	C.3	238	SER1344	0.000	
3725	   C	29.690	-17.279	-4.688	C.2	238	SER1344	0.000	
3726	   O	30.037	-18.422	-4.409	O.2	238	SER1344	0.000	
3727	  CB	31.793	-16.169	-3.953	C.3	238	SER1344	0.000	
3728	  OG	32.877	-15.350	-4.358	O.3	238	SER1344	0.000	
3729	   H	30.023	-14.295	-4.459	 H	238	SER1344	0.000	
3730	  HA	31.176	-16.522	-6.000	 H	238	SER1344	0.000	
3731	 HB2	32.158	-17.177	-3.755	 H	238	SER1344	0.000	
3732	 HB3	31.351	-15.758	-3.045	 H	238	SER1344	0.000	
3733	  HG	33.248	-15.732	-5.156	 H	238	SER1344	0.000	
3734	   N	28.418	-16.895	-4.686	N.am	239	GLY1345	0.000	
3735	  CA	27.370	-17.843	-4.353	C.3	239	GLY1345	0.000	
3736	   C	26.862	-17.729	-2.927	C.2	239	GLY1345	0.000	
3737	   O	25.989	-18.482	-2.519	O.2	239	GLY1345	0.000	
3738	   H	28.180	-15.941	-4.917	 H	239	GLY1345	0.000	
3739	 HA2	27.761	-18.850	-4.498	 H	239	GLY1345	0.000	
3740	 HA3	26.531	-17.678	-5.030	 H	239	GLY1345	0.000	
3741	   N	27.405	-16.789	-2.162	N.am	240	GLY1346	0.000	
3742	  CA	26.964	-16.621	-0.789	C.3	240	GLY1346	0.000	
3743	   C	25.564	-16.043	-0.673	C.2	240	GLY1346	0.000	
3744	   O	25.190	-15.133	-1.417	O.2	240	GLY1346	0.000	
3745	   H	28.127	-16.189	-2.536	 H	240	GLY1346	0.000	
3746	 HA2	27.658	-15.951	-0.283	 H	240	GLY1346	0.000	
3747	 HA3	26.977	-17.595	-0.301	 H	240	GLY1346	0.000	
3748	   N	24.784	-16.573	0.265	N.am	241	ARG1347	0.000	
3749	  CA	23.457	-16.029	0.563	C.3	241	ARG1347	0.000	
3750	   C	23.292	-15.798	2.067	C.2	241	ARG1347	0.000	
3751	   O	23.986	-16.407	2.879	O.2	241	ARG1347	0.000	
3752	  CB	22.372	-16.983	0.059	C.3	241	ARG1347	0.000	
3753	  CG	22.436	-17.271	-1.444	C.3	241	ARG1347	0.000	
3754	  CD	22.470	-15.987	-2.268	C.3	241	ARG1347	0.000	
3755	  NE	22.398	-16.244	-3.709	N.pl3	241	ARG1347	0.000	
3756	  CZ	23.396	-16.043	-4.568	C.2	241	ARG1347	0.000	
3757	 NH1	24.567	-15.580	-4.143	N.pl3	241	ARG1347	0.000	
3758	 NH2	23.217	-16.289	-5.860	N.4	241	ARG1347	0.000	
3759	   H	25.116	-17.372	0.786	 H	241	ARG1347	0.000	
3760	  HA	23.356	-15.072	0.052	 H	241	ARG1347	0.000	
3761	 HB2	21.400	-16.543	0.282	 H	241	ARG1347	0.000	
3762	 HB3	22.473	-17.928	0.593	 H	241	ARG1347	0.000	
3763	 HG2	21.557	-17.850	-1.730	 H	241	ARG1347	0.000	
3764	 HG3	23.335	-17.849	-1.654	 H	241	ARG1347	0.000	
3765	 HD2	23.399	-15.459	-2.054	 H	241	ARG1347	0.000	
3766	 HD3	21.623	-15.364	-1.981	 H	241	ARG1347	0.000	
3767	  HE	21.527	-16.600	-4.078	 H	241	ARG1347	0.000	
3768	HH11	25.314	-15.417	-4.802	 H	241	ARG1347	0.000	
3769	HH12	24.709	-15.392	-3.161	 H	241	ARG1347	0.000	
3770	HH21	23.968	-16.124	-6.514	 H	241	ARG1347	0.000	
3771	HH22	22.329	-16.641	-6.188	 H	241	ARG1347	0.000	
3772	   N	22.377	-14.909	2.437	N.am	242	MET1348	0.000	
3773	  CA	22.077	-14.685	3.846	C.3	242	MET1348	0.000	
3774	   C	21.457	-15.922	4.472	C.2	242	MET1348	0.000	
3775	   O	20.789	-16.701	3.786	O.2	242	MET1348	0.000	
3776	  CB	21.119	-13.504	4.017	C.3	242	MET1348	0.000	
3777	  CG	21.766	-12.146	3.820	C.3	242	MET1348	0.000	
3778	  SD	20.685	-10.802	4.362	S.3	242	MET1348	0.000	
3779	  CE	19.706	-10.547	2.896	C.3	242	MET1348	0.000	
3780	   H	21.883	-14.380	1.733	 H	242	MET1348	0.000	
3781	  HA	23.019	-14.462	4.349	 H	242	MET1348	0.000	
3782	 HB2	20.706	-13.543	5.025	 H	242	MET1348	0.000	
3783	 HB3	20.315	-13.609	3.289	 H	242	MET1348	0.000	
3784	 HG2	21.991	-12.012	2.762	 H	242	MET1348	0.000	
3785	 HG3	22.691	-12.108	4.396	 H	242	MET1348	0.000	
3786	 HE1	18.989	-9.746	3.073	 H	242	MET1348	0.000	
3787	 HE2	19.172	-11.465	2.651	 H	242	MET1348	0.000	
3788	 HE3	20.359	-10.274	2.067	 H	242	MET1348	0.000	
3789	   N	21.702	-16.098	5.773	N.am	243	ASP1349	0.000	
3790	  CA	21.017	-17.108	6.576	C.3	243	ASP1349	0.000	
3791	   C	19.583	-16.659	6.830	C.2	243	ASP1349	0.000	
3792	   O	19.238	-15.505	6.594	O.2	243	ASP1349	0.000	
3793	  CB	21.720	-17.293	7.923	C.3	243	ASP1349	0.000	
3794	  CG	23.078	-17.958	7.793	C.2	243	ASP1349	0.000	
3795	 OD1	23.300	-18.685	6.803	O.co2	243	ASP1349	0.000	
3796	 OD2	23.921	-17.752	8.691	O.co2	243	ASP1349	0.000	
3797	   H	22.389	-15.508	6.220	 H	243	ASP1349	0.000	
3798	  HA	21.031	-18.053	6.033	 H	243	ASP1349	0.000	
3799	 HB2	21.089	-17.910	8.562	 H	243	ASP1349	0.000	
3800	 HB3	21.854	-16.313	8.382	 H	243	ASP1349	0.000	
3801	   N	18.732	-17.568	7.323	N.am	244	PRO1350	0.000	
3802	  CA	17.379	-17.184	7.746	C.3	244	PRO1350	0.000	
3803	   C	17.424	-16.149	8.873	C.2	244	PRO1350	0.000	
3804	   O	18.243	-16.246	9.780	O.2	244	PRO1350	0.000	
3805	  CB	16.756	-18.502	8.228	C.3	244	PRO1350	0.000	
3806	  CG	17.584	-19.578	7.580	C.3	244	PRO1350	0.000	
3807	  CD	18.972	-19.014	7.482	C.3	244	PRO1350	0.000	
3808	  HA	16.805	-16.717	6.945	 H	244	PRO1350	0.000	
3809	 HB2	15.716	-18.573	7.910	 H	244	PRO1350	0.000	
3810	 HB3	16.811	-18.577	9.314	 H	244	PRO1350	0.000	
3811	 HG2	17.197	-19.810	6.588	 H	244	PRO1350	0.000	
3812	 HG3	17.581	-20.480	8.192	 H	244	PRO1350	0.000	
3813	 HD2	19.543	-19.219	8.388	 H	244	PRO1350	0.000	
3814	 HD3	19.501	-19.420	6.620	 H	244	PRO1350	0.000	
3815	   N	16.532	-15.154	8.837	N.am	245	PRO1351	0.000	
3816	  CA	16.393	-14.309	10.026	C.3	245	PRO1351	0.000	
3817	   C	15.971	-15.171	11.216	C.2	245	PRO1351	0.000	
3818	   O	15.541	-16.315	11.041	O.2	245	PRO1351	0.000	
3819	  CB	15.308	-13.303	9.633	C.3	245	PRO1351	0.000	
3820	  CG	15.318	-13.311	8.129	C.3	245	PRO1351	0.000	
3821	  CD	15.656	-14.716	7.739	C.3	245	PRO1351	0.000	
3822	  HA	17.314	-13.809	10.326	 H	245	PRO1351	0.000	
3823	 HB2	15.545	-12.310	10.015	 H	245	PRO1351	0.000	
3824	 HB3	14.336	-13.616	10.014	 H	245	PRO1351	0.000	
3825	 HG2	16.069	-12.618	7.750	 H	245	PRO1351	0.000	
3826	 HG3	14.338	-13.032	7.740	 H	245	PRO1351	0.000	
3827	 HD2	14.760	-15.334	7.680	 H	245	PRO1351	0.000	
3828	 HD3	16.180	-14.743	6.783	 H	245	PRO1351	0.000	
3829	   N	16.092	-14.624	12.422	N.am	246	LYS1352	0.000	
3830	  CA	15.772	-15.385	13.625	C.3	246	LYS1352	0.000	
3831	   C	14.313	-15.829	13.614	C.2	246	LYS1352	0.000	
3832	   O	13.410	-15.014	13.406	O.2	246	LYS1352	0.000	
3833	  CB	16.048	-14.545	14.878	C.3	246	LYS1352	0.000	
3834	  CG	15.614	-15.216	16.178	C.3	246	LYS1352	0.000	
3835	  CD	16.569	-14.917	17.321	C.3	246	LYS1352	0.000	
3836	  CE	16.795	-13.418	17.489	C.3	246	LYS1352	0.000	
3837	  NZ	17.637	-13.101	18.683	N.4	246	LYS1352	0.000	
3838	   H	16.410	-13.669	12.506	 H	246	LYS1352	0.000	
3839	  HA	16.407	-16.271	13.641	 H	246	LYS1352	0.000	
3840	 HB2	15.511	-13.601	14.783	 H	246	LYS1352	0.000	
3841	 HB3	17.119	-14.350	14.932	 H	246	LYS1352	0.000	
3842	 HG2	15.580	-16.295	16.022	 H	246	LYS1352	0.000	
3843	 HG3	14.621	-14.856	16.446	 H	246	LYS1352	0.000	
3844	 HD2	17.526	-15.397	17.118	 H	246	LYS1352	0.000	
3845	 HD3	16.151	-15.316	18.245	 H	246	LYS1352	0.000	
3846	 HE2	15.828	-12.929	17.602	 H	246	LYS1352	0.000	
3847	 HE3	17.293	-13.037	16.598	 H	246	LYS1352	0.000	
3848	 HZ1	17.184	-13.450	19.516	 H	246	LYS1352	0.000	
3849	 HZ2	17.753	-12.100	18.757	 H	246	LYS1352	0.000	
3850	 HZ3	18.542	-13.538	18.583	 H	246	LYS1352	0.000	
3851	   N	14.100	-17.126	13.834	N.am	247	ASN1353	0.000	
3852	  CA	12.767	-17.716	13.933	C.3	247	ASN1353	0.000	
3853	   C	12.006	-17.795	12.608	C.2	247	ASN1353	0.000	
3854	   O	10.826	-18.150	12.586	O.2	247	ASN1353	0.000	
3855	  CB	11.924	-16.955	14.960	C.3	247	ASN1353	0.000	
3856	  CG	12.347	-17.245	16.385	C.2	247	ASN1353	0.000	
3857	 ND2	11.530	-16.827	17.342	N.pl3	247	ASN1353	0.000	
3858	 OD1	13.393	-17.843	16.621	O.2	247	ASN1353	0.000	
3859	   H	14.901	-17.733	13.937	 H	247	ASN1353	0.000	
3860	  HA	12.932	-18.745	14.252	 H	247	ASN1353	0.000	
3861	 HB2	10.880	-17.244	14.838	 H	247	ASN1353	0.000	
3862	 HB3	12.029	-15.886	14.775	 H	247	ASN1353	0.000	
3863	HD21	11.759	-16.997	18.311	 H	247	ASN1353	0.000	
3864	HD22	10.679	-16.339	17.102	 H	247	ASN1353	0.000	
3865	   N	12.673	-17.468	11.508	N.am	248	CYS1354	0.000	
3866	  CA	11.999	-17.455	10.218	C.3	248	CYS1354	0.000	
3867	   C	11.551	-18.855	9.817	C.2	248	CYS1354	0.000	
3868	   O	12.349	-19.799	9.805	O.2	248	CYS1354	0.000	
3869	  CB	12.918	-16.887	9.135	C.3	248	CYS1354	0.000	
3870	  SG	12.126	-16.758	7.510	S.3	248	CYS1354	0.000	
3871	   H	13.653	-17.228	11.566	 H	248	CYS1354	0.000	
3872	  HA	11.119	-16.819	10.315	 H	248	CYS1354	0.000	
3873	 HB2	13.787	-17.538	9.045	 H	248	CYS1354	0.000	
3874	 HB3	13.239	-15.892	9.443	 H	248	CYS1354	0.000	
3875	  HG	11.723	-17.969	7.114	 H	248	CYS1354	0.000	
3876	   N	10.259	-19.011	9.482	N.am	249	PRO1355	0.000	
3877	  CA	9.767	-20.303	8.990	C.3	249	PRO1355	0.000	
3878	   C	10.487	-20.719	7.712	C.2	249	PRO1355	0.000	
3879	   O	10.821	-19.879	6.876	O.2	249	PRO1355	0.000	
3880	  CB	8.274	-20.054	8.761	C.3	249	PRO1355	0.000	
3881	  CG	7.942	-18.921	9.685	C.3	249	PRO1355	0.000	
3882	  CD	9.165	-18.044	9.668	C.3	249	PRO1355	0.000	
3883	  HA	9.945	-21.123	9.686	 H	249	PRO1355	0.000	
3884	 HB2	7.691	-20.941	9.012	 H	249	PRO1355	0.000	
3885	 HB3	8.083	-19.775	7.725	 H	249	PRO1355	0.000	
3886	 HG2	7.748	-19.290	10.692	 H	249	PRO1355	0.000	
3887	 HG3	7.071	-18.373	9.325	 H	249	PRO1355	0.000	
3888	 HD2	9.127	-17.332	8.843	 H	249	PRO1355	0.000	
3889	 HD3	9.275	-17.504	10.609	 H	249	PRO1355	0.000	
3890	   N	10.726	-22.017	7.565	N.am	250	GLY1356	0.000	
3891	  CA	11.431	-22.517	6.396	C.3	250	GLY1356	0.000	
3892	   C	10.751	-22.202	5.075	C.2	250	GLY1356	0.000	
3893	   O	11.429	-21.872	4.105	O.2	250	GLY1356	0.000	
3894	   H	10.414	-22.665	8.275	 H	250	GLY1356	0.000	
3895	 HA2	11.517	-23.600	6.486	 H	250	GLY1356	0.000	
3896	 HA3	12.427	-22.073	6.383	 H	250	GLY1356	0.000	
3897	   N	9.412	-22.289	4.996	N.am	251	PRO1357	0.000	
3898	  CA	8.713	-21.926	3.755	C.3	251	PRO1357	0.000	
3899	   C	8.987	-20.483	3.321	C.2	251	PRO1357	0.000	
3900	   O	9.079	-20.185	2.124	O.2	251	PRO1357	0.000	
3901	  CB	7.240	-22.155	4.097	C.3	251	PRO1357	0.000	
3902	  CG	7.269	-23.179	5.180	C.3	251	PRO1357	0.000	
3903	  CD	8.485	-22.848	5.996	C.3	251	PRO1357	0.000	
3904	  HA	9.049	-22.519	2.904	 H	251	PRO1357	0.000	
3905	 HB2	6.694	-22.525	3.229	 H	251	PRO1357	0.000	
3906	 HB3	6.777	-21.233	4.450	 H	251	PRO1357	0.000	
3907	 HG2	7.352	-24.181	4.758	 H	251	PRO1357	0.000	
3908	 HG3	6.369	-23.116	5.792	 H	251	PRO1357	0.000	
3909	 HD2	8.252	-22.114	6.767	 H	251	PRO1357	0.000	
3910	 HD3	8.902	-23.743	6.459	 H	251	PRO1357	0.000	
3911	   N	9.127	-19.590	4.295	N.am	252	VAL1358	0.000	
3912	  CA	9.399	-18.189	4.004	C.3	252	VAL1358	0.000	
3913	   C	10.846	-18.006	3.543	C.2	252	VAL1358	0.000	
3914	   O	11.108	-17.314	2.566	O.2	252	VAL1358	0.000	
3915	  CB	9.131	-17.305	5.247	C.3	252	VAL1358	0.000	
3916	 CG1	9.449	-15.847	4.943	C.3	252	VAL1358	0.000	
3917	 CG2	7.673	-17.453	5.667	C.3	252	VAL1358	0.000	
3918	   H	9.042	-19.888	5.256	 H	252	VAL1358	0.000	
3919	  HA	8.730	-17.878	3.201	 H	252	VAL1358	0.000	
3920	  HB	9.776	-17.630	6.063	 H	252	VAL1358	0.000	
3921	HG11	8.815	-15.499	4.128	 H	252	VAL1358	0.000	
3922	HG12	10.496	-15.757	4.653	 H	252	VAL1358	0.000	
3923	HG13	9.265	-15.243	5.831	 H	252	VAL1358	0.000	
3924	HG21	7.026	-17.128	4.853	 H	252	VAL1358	0.000	
3925	HG22	7.485	-16.839	6.548	 H	252	VAL1358	0.000	
3926	HG23	7.467	-18.497	5.901	 H	252	VAL1358	0.000	
3927	   N	11.783	-18.635	4.238	N.am	253	TYR1359	0.000	
3928	  CA	13.180	-18.543	3.841	C.3	253	TYR1359	0.000	
3929	   C	13.356	-19.092	2.429	C.2	253	TYR1359	0.000	
3930	   O	14.182	-18.601	1.666	O.2	253	TYR1359	0.000	
3931	  CB	14.064	-19.324	4.816	C.3	253	TYR1359	0.000	
3932	  CG	15.546	-19.259	4.492	C.2	253	TYR1359	0.000	
3933	 CD1	16.217	-18.038	4.450	C.2	253	TYR1359	0.000	
3934	 CD2	16.281	-20.419	4.268	C.2	253	TYR1359	0.000	
3935	 CE1	17.576	-17.978	4.200	C.2	253	TYR1359	0.000	
3936	 CE2	17.638	-20.366	4.018	C.2	253	TYR1359	0.000	
3937	  CZ	18.280	-19.147	3.989	C.2	253	TYR1359	0.000	
3938	  OH	19.636	-19.098	3.772	O.3	253	TYR1359	0.000	
3939	   H	11.527	-19.181	5.048	 H	253	TYR1359	0.000	
3940	  HA	13.480	-17.495	3.857	 H	253	TYR1359	0.000	
3941	 HB2	13.754	-20.369	4.798	 H	253	TYR1359	0.000	
3942	 HB3	13.913	-18.918	5.816	 H	253	TYR1359	0.000	
3943	 HD1	15.667	-17.123	4.616	 H	253	TYR1359	0.000	
3944	 HD2	15.782	-21.377	4.290	 H	253	TYR1359	0.000	
3945	 HE1	18.083	-17.025	4.169	 H	253	TYR1359	0.000	
3946	 HE2	18.194	-21.276	3.847	 H	253	TYR1359	0.000	
3947	  HH	20.059	-19.952	3.652	 H	253	TYR1359	0.000	
3948	   N	12.563	-20.101	2.081	N.am	254	ARG1360	0.000	
3949	  CA	12.625	-20.715	0.754	C.3	254	ARG1360	0.000	
3950	   C	12.248	-19.731	-0.356	C.2	254	ARG1360	0.000	
3951	   O	12.767	-19.804	-1.476	O.2	254	ARG1360	0.000	
3952	  CB	11.691	-21.921	0.696	C.3	254	ARG1360	0.000	
3953	  CG	12.294	-23.139	0.033	C.3	254	ARG1360	0.000	
3954	  CD	12.522	-24.246	1.051	C.3	254	ARG1360	0.000	
3955	  NE	11.306	-24.547	1.802	N.pl3	254	ARG1360	0.000	
3956	  CZ	11.285	-25.223	2.946	C.2	254	ARG1360	0.000	
3957	 NH1	12.418	-25.671	3.469	N.pl3	254	ARG1360	0.000	
3958	 NH2	10.138	-25.443	3.574	N.4	254	ARG1360	0.000	
3959	   H	11.897	-20.455	2.753	 H	254	ARG1360	0.000	
3960	  HA	13.657	-21.026	0.589	 H	254	ARG1360	0.000	
3961	 HB2	10.798	-21.636	0.140	 H	254	ARG1360	0.000	
3962	 HB3	11.414	-22.188	1.716	 H	254	ARG1360	0.000	
3963	 HG2	13.248	-22.866	-0.418	 H	254	ARG1360	0.000	
3964	 HG3	11.616	-23.498	-0.741	 H	254	ARG1360	0.000	
3965	 HD2	13.298	-23.931	1.747	 H	254	ARG1360	0.000	
3966	 HD3	12.846	-25.146	0.528	 H	254	ARG1360	0.000	
3967	  HE	10.425	-24.221	1.429	 H	254	ARG1360	0.000	
3968	HH11	12.405	-26.177	4.344	 H	254	ARG1360	0.000	
3969	HH12	13.294	-25.506	2.994	 H	254	ARG1360	0.000	
3970	HH21	10.129	-25.949	4.448	 H	254	ARG1360	0.000	
3971	HH22	9.273	-25.103	3.178	 H	254	ARG1360	0.000	
3972	   N	11.339	-18.813	-0.058	N.am	255	ILE1361	0.000	
3973	  CA	10.999	-17.788	-1.037	C.3	255	ILE1361	0.000	
3974	   C	12.219	-16.902	-1.264	C.2	255	ILE1361	0.000	
3975	   O	12.587	-16.609	-2.404	O.2	255	ILE1361	0.000	
3976	  CB	9.802	-16.931	-0.560	C.3	255	ILE1361	0.000	
3977	 CG1	8.543	-17.801	-0.489	C.3	255	ILE1361	0.000	
3978	 CG2	9.587	-15.755	-1.514	C.3	255	ILE1361	0.000	
3979	 CD1	7.319	-17.094	0.110	C.3	255	ILE1361	0.000	
3980	   H	10.884	-18.825	0.844	 H	255	ILE1361	0.000	
3981	  HA	10.707	-18.273	-1.969	 H	255	ILE1361	0.000	
3982	  HB	10.013	-16.534	0.433	 H	255	ILE1361	0.000	
3983	HG12	8.767	-18.675	0.123	 H	255	ILE1361	0.000	
3984	HG13	8.292	-18.121	-1.500	 H	255	ILE1361	0.000	
3985	HG21	9.375	-16.132	-2.514	 H	255	ILE1361	0.000	
3986	HG22	10.487	-15.140	-1.541	 H	255	ILE1361	0.000	
3987	HG23	8.747	-15.153	-1.167	 H	255	ILE1361	0.000	
3988	HD11	7.549	-16.766	1.124	 H	255	ILE1361	0.000	
3989	HD12	6.476	-17.785	0.135	 H	255	ILE1361	0.000	
3990	HD13	7.063	-16.230	-0.503	 H	255	ILE1361	0.000	
3991	   N	12.865	-16.503	-0.175	N.am	256	MET1362	0.000	
3992	  CA	14.088	-15.712	-0.268	C.3	256	MET1362	0.000	
3993	   C	15.133	-16.370	-1.165	C.2	256	MET1362	0.000	
3994	   O	15.650	-15.740	-2.092	O.2	256	MET1362	0.000	
3995	  CB	14.688	-15.496	1.124	C.3	256	MET1362	0.000	
3996	  CG	13.808	-14.709	2.092	C.3	256	MET1362	0.000	
3997	  SD	14.651	-14.488	3.683	S.3	256	MET1362	0.000	
3998	  CE	13.244	-14.146	4.792	C.3	256	MET1362	0.000	
3999	   H	12.504	-16.752	0.735	 H	256	MET1362	0.000	
4000	  HA	13.813	-14.756	-0.712	 H	256	MET1362	0.000	
4001	 HB2	15.628	-14.957	1.007	 H	256	MET1362	0.000	
4002	 HB3	14.883	-16.475	1.564	 H	256	MET1362	0.000	
4003	 HG2	12.876	-15.251	2.252	 H	256	MET1362	0.000	
4004	 HG3	13.590	-13.731	1.663	 H	256	MET1362	0.000	
4005	 HE1	13.611	-13.989	5.806	 H	256	MET1362	0.000	
4006	 HE2	12.558	-14.993	4.781	 H	256	MET1362	0.000	
4007	 HE3	12.722	-13.251	4.452	 H	256	MET1362	0.000	
4008	   N	15.454	-17.631	-0.885	N.am	257	THR1363	0.000	
4009	  CA	16.531	-18.306	-1.606	C.3	257	THR1363	0.000	
4010	   C	16.191	-18.486	-3.083	C.2	257	THR1363	0.000	
4011	   O	17.079	-18.474	-3.937	O.2	257	THR1363	0.000	
4012	  CB	16.869	-19.688	-0.979	C.3	257	THR1363	0.000	
4013	 CG2	17.442	-19.522	0.421	C.3	257	THR1363	0.000	
4014	 OG1	15.689	-20.491	-0.906	O.3	257	THR1363	0.000	
4015	   H	14.947	-18.127	-0.166	 H	257	THR1363	0.000	
4016	  HA	17.407	-17.662	-1.523	 H	257	THR1363	0.000	
4017	  HB	17.612	-20.174	-1.612	 H	257	THR1363	0.000	
4018	 HG1	15.061	-20.033	-0.343	 H	257	THR1363	0.000	
4019	HG21	16.705	-19.036	1.060	 H	257	THR1363	0.000	
4020	HG22	18.342	-18.909	0.375	 H	257	THR1363	0.000	
4021	HG23	17.689	-20.501	0.830	 H	257	THR1363	0.000	
4022	   N	14.905	-18.642	-3.389	N.am	258	GLN1364	0.000	
4023	  CA	14.463	-18.707	-4.780	C.3	258	GLN1364	0.000	
4024	   C	14.601	-17.344	-5.463	C.2	258	GLN1364	0.000	
4025	   O	14.946	-17.265	-6.645	O.2	258	GLN1364	0.000	
4026	  CB	13.009	-19.191	-4.856	C.3	258	GLN1364	0.000	
4027	  CG	12.838	-20.677	-4.534	C.3	258	GLN1364	0.000	
4028	  CD	11.433	-21.035	-4.066	C.2	258	GLN1364	0.000	
4029	 NE2	11.200	-22.322	-3.822	N.pl3	258	GLN1364	0.000	
4030	 OE1	10.570	-20.167	-3.922	O.2	258	GLN1364	0.000	
4031	   H	14.223	-18.718	-2.648	 H	258	GLN1364	0.000	
4032	  HA	15.101	-19.418	-5.304	 H	258	GLN1364	0.000	
4033	 HB2	12.640	-19.013	-5.865	 H	258	GLN1364	0.000	
4034	 HB3	12.417	-18.615	-4.145	 H	258	GLN1364	0.000	
4035	 HG2	13.543	-20.944	-3.747	 H	258	GLN1364	0.000	
4036	 HG3	13.061	-21.254	-5.432	 H	258	GLN1364	0.000	
4037	HE21	10.288	-22.620	-3.507	 H	258	GLN1364	0.000	
4038	HE22	11.936	-23.002	-3.953	 H	258	GLN1364	0.000	
4039	   N	14.344	-16.272	-4.716	N.am	259	CYS1365	0.000	
4040	  CA	14.529	-14.922	-5.243	C.3	259	CYS1365	0.000	
4041	   C	16.006	-14.638	-5.504	C.2	259	CYS1365	0.000	
4042	   O	16.346	-13.806	-6.346	O.2	259	CYS1365	0.000	
4043	  CB	13.969	-13.882	-4.263	C.3	259	CYS1365	0.000	
4044	  SG	12.155	-13.799	-4.199	S.3	259	CYS1365	0.000	
4045	   H	14.016	-16.395	-3.769	 H	259	CYS1365	0.000	
4046	  HA	13.986	-14.855	-6.186	 H	259	CYS1365	0.000	
4047	 HB2	14.343	-12.901	-4.559	 H	259	CYS1365	0.000	
4048	 HB3	14.334	-14.124	-3.265	 H	259	CYS1365	0.000	
4049	  HG	11.680	-13.502	-5.411	 H	259	CYS1365	0.000	
4050	   N	16.878	-15.337	-4.781	N.am	260	TRP1366	0.000	
4051	  CA	18.315	-15.099	-4.857	C.3	260	TRP1366	0.000	
4052	   C	19.053	-16.057	-5.800	C.2	260	TRP1366	0.000	
4053	   O	20.261	-16.243	-5.672	O.2	260	TRP1366	0.000	
4054	  CB	18.944	-15.199	-3.464	C.3	260	TRP1366	0.000	
4055	  CG	18.424	-14.187	-2.477	C.2	260	TRP1366	0.000	
4056	 CD1	17.894	-12.958	-2.757	C.2	260	TRP1366	0.000	
4057	 CD2	18.389	-14.323	-1.050	C.2	260	TRP1366	0.000	
4058	 CE2	17.827	-13.140	-0.529	C.2	260	TRP1366	0.000	
4059	 CE3	18.781	-15.333	-0.162	C.2	260	TRP1366	0.000	
4060	 NE1	17.532	-12.321	-1.588	N.pl3	260	TRP1366	0.000	
4061	 CZ2	17.644	-12.940	0.837	C.2	260	TRP1366	0.000	
4062	 CZ3	18.600	-15.132	1.195	C.2	260	TRP1366	0.000	
4063	 CH2	18.035	-13.944	1.680	C.2	260	TRP1366	0.000	
4064	   H	16.534	-16.055	-4.160	 H	260	TRP1366	0.000	
4065	  HA	18.426	-14.095	-5.266	 H	260	TRP1366	0.000	
4066	 HB2	20.020	-15.058	-3.563	 H	260	TRP1366	0.000	
4067	 HB3	18.743	-16.195	-3.069	 H	260	TRP1366	0.000	
4068	 HD1	17.776	-12.546	-3.748	 H	260	TRP1366	0.000	
4069	 HE1	17.119	-11.402	-1.524	 H	260	TRP1366	0.000	
4070	 HE3	19.215	-16.251	-0.530	 H	260	TRP1366	0.000	
4071	 HZ2	17.209	-12.028	1.217	 H	260	TRP1366	0.000	
4072	 HZ3	18.899	-15.902	1.891	 H	260	TRP1366	0.000	
4073	 HH2	17.906	-13.818	2.745	 H	260	TRP1366	0.000	
4074	   N	18.342	-16.663	-6.744	N.am	261	GLN1367	0.000	
4075	  CA	18.993	-17.560	-7.693	C.3	261	GLN1367	0.000	
4076	   C	19.938	-16.781	-8.605	C.2	261	GLN1367	0.000	
4077	   O	19.572	-15.734	-9.147	O.2	261	GLN1367	0.000	
4078	  CB	17.950	-18.304	-8.533	C.3	261	GLN1367	0.000	
4079	  CG	17.210	-19.397	-7.775	C.3	261	GLN1367	0.000	
4080	  CD	18.155	-20.436	-7.200	C.2	261	GLN1367	0.000	
4081	 NE2	18.086	-20.636	-5.890	N.pl3	261	GLN1367	0.000	
4082	 OE1	18.942	-21.048	-7.924	O.2	261	GLN1367	0.000	
4083	   H	17.347	-16.502	-6.805	 H	261	GLN1367	0.000	
4084	  HA	19.573	-18.290	-7.128	 H	261	GLN1367	0.000	
4085	 HB2	18.457	-18.760	-9.383	 H	261	GLN1367	0.000	
4086	 HB3	17.218	-17.580	-8.891	 H	261	GLN1367	0.000	
4087	 HG2	16.519	-19.891	-8.457	 H	261	GLN1367	0.000	
4088	 HG3	16.651	-18.941	-6.958	 H	261	GLN1367	0.000	
4089	HE21	18.694	-21.311	-5.450	 H	261	GLN1367	0.000	
4090	HE22	17.426	-20.112	-5.333	 H	261	GLN1367	0.000	
4091	   N	21.153	-17.295	-8.776	N.am	262	HIS1368	0.000	
4092	  CA	22.168	-16.595	-9.552	C.3	262	HIS1368	0.000	
4093	   C	21.693	-16.271	-10.964	C.2	262	HIS1368	0.000	
4094	   O	21.897	-15.163	-11.456	O.2	262	HIS1368	0.000	
4095	  CB	23.451	-17.425	-9.628	C.3	262	HIS1368	0.000	
4096	  CG	24.582	-16.715	-10.303	C.2	262	HIS1368	0.000	
4097	 CD2	25.502	-15.847	-9.821	C.2	262	HIS1368	0.000	
4098	 ND1	24.836	-16.834	-11.652	N.2	262	HIS1368	0.000	
4099	 CE1	25.864	-16.068	-11.973	C.2	262	HIS1368	0.000	
4100	 NE2	26.286	-15.459	-10.881	N.pl3	262	HIS1368	0.000	
4101	   H	21.375	-18.188	-8.360	 H	262	HIS1368	0.000	
4102	  HA	22.365	-15.655	-9.037	 H	262	HIS1368	0.000	
4103	 HB2	23.239	-18.340	-10.183	 H	262	HIS1368	0.000	
4104	 HB3	23.759	-17.679	-8.614	 H	262	HIS1368	0.000	
4105	 HD2	25.601	-15.521	-8.797	 H	262	HIS1368	0.000	
4106	 HE1	26.287	-15.960	-12.961	 H	262	HIS1368	0.000	
4107	 HE2	27.060	-14.811	-10.832	 H	262	HIS1368	0.000	
4108	   N	21.056	-17.236	-11.613	N.am	263	GLN1369	0.000	
4109	  CA	20.535	-17.019	-12.959	C.3	263	GLN1369	0.000	
4110	   C	19.177	-16.335	-12.879	C.2	263	GLN1369	0.000	
4111	   O	18.237	-16.870	-12.293	O.2	263	GLN1369	0.000	
4112	  CB	20.394	-18.356	-13.691	C.3	263	GLN1369	0.000	
4113	  CG	21.699	-19.114	-13.842	C.3	263	GLN1369	0.000	
4114	  CD	22.650	-18.428	-14.799	C.2	263	GLN1369	0.000	
4115	 NE2	22.380	-18.561	-16.092	N.pl3	263	GLN1369	0.000	
4116	 OE1	23.614	-17.780	-14.384	O.2	263	GLN1369	0.000	
4117	   H	20.929	-18.135	-11.170	 H	263	GLN1369	0.000	
4118	  HA	21.230	-16.384	-13.509	 H	263	GLN1369	0.000	
4119	 HB2	19.992	-18.162	-14.686	 H	263	GLN1369	0.000	
4120	 HB3	19.696	-18.981	-13.133	 H	263	GLN1369	0.000	
4121	 HG2	21.483	-20.114	-14.217	 H	263	GLN1369	0.000	
4122	 HG3	22.177	-19.187	-12.865	 H	263	GLN1369	0.000	
4123	HE21	22.975	-18.123	-16.780	 H	263	GLN1369	0.000	
4124	HE22	21.579	-19.101	-16.387	 H	263	GLN1369	0.000	
4125	   N	19.053	-15.141	-13.473	N.am	264	PRO1370	0.000	
4126	  CA	17.779	-14.426	-13.349	C.3	264	PRO1370	0.000	
4127	   C	16.594	-15.207	-13.911	C.2	264	PRO1370	0.000	
4128	   O	15.467	-15.036	-13.457	O.2	264	PRO1370	0.000	
4129	  CB	18.026	-13.102	-14.081	C.3	264	PRO1370	0.000	
4130	  CG	19.228	-13.325	-14.918	C.3	264	PRO1370	0.000	
4131	  CD	20.053	-14.380	-14.242	C.3	264	PRO1370	0.000	
4132	  HA	17.496	-14.275	-12.307	 H	264	PRO1370	0.000	
4133	 HB2	18.204	-12.300	-13.365	 H	264	PRO1370	0.000	
4134	 HB3	17.169	-12.849	-14.706	 H	264	PRO1370	0.000	
4135	 HG2	19.801	-12.401	-15.001	 H	264	PRO1370	0.000	
4136	 HG3	18.934	-13.661	-15.912	 H	264	PRO1370	0.000	
4137	 HD2	20.551	-15.017	-14.974	 H	264	PRO1370	0.000	
4138	 HD3	20.798	-13.934	-13.583	 H	264	PRO1370	0.000	
4139	   N	16.855	-16.070	-14.889	N.am	265	GLU1371	0.000	
4140	  CA	15.816	-16.929	-15.456	C.3	265	GLU1371	0.000	
4141	   C	15.296	-17.963	-14.456	C.2	265	GLU1371	0.000	
4142	   O	14.170	-18.439	-14.588	O.2	265	GLU1371	0.000	
4143	  CB	16.344	-17.652	-16.697	C.3	265	GLU1371	0.000	
4144	  CG	17.563	-18.523	-16.431	C.3	265	GLU1371	0.000	
4145	  CD	18.861	-17.866	-16.865	C.2	265	GLU1371	0.000	
4146	 OE1	18.960	-16.620	-16.791	O.co2	265	GLU1371	0.000	
4147	 OE2	19.781	-18.603	-17.285	O.co2	265	GLU1371	0.000	
4148	   H	17.797	-16.134	-15.249	 H	265	GLU1371	0.000	
4149	  HA	14.985	-16.276	-15.723	 H	265	GLU1371	0.000	
4150	 HB2	16.613	-16.903	-17.441	 H	265	GLU1371	0.000	
4151	 HB3	15.548	-18.285	-17.089	 H	265	GLU1371	0.000	
4152	 HG2	17.447	-19.459	-16.977	 H	265	GLU1371	0.000	
4153	 HG3	17.617	-18.730	-15.363	 H	265	GLU1371	0.000	
4154	   N	16.115	-18.306	-13.464	N.am	266	ASP1372	0.000	
4155	  CA	15.724	-19.265	-12.433	C.3	266	ASP1372	0.000	
4156	   C	14.958	-18.622	-11.277	C.2	266	ASP1372	0.000	
4157	   O	14.482	-19.317	-10.377	O.2	266	ASP1372	0.000	
4158	  CB	16.956	-19.974	-11.869	C.3	266	ASP1372	0.000	
4159	  CG	17.635	-20.863	-12.890	C.2	266	ASP1372	0.000	
4160	 OD1	17.003	-21.177	-13.920	O.co2	266	ASP1372	0.000	
4161	 OD2	18.801	-21.241	-12.658	O.co2	266	ASP1372	0.000	
4162	   H	17.035	-17.892	-13.423	 H	266	ASP1372	0.000	
4163	  HA	15.058	-19.976	-12.921	 H	266	ASP1372	0.000	
4164	 HB2	16.648	-20.588	-11.023	 H	266	ASP1372	0.000	
4165	 HB3	17.668	-19.221	-11.532	 H	266	ASP1372	0.000	
4166	   N	14.855	-17.300	-11.287	N.am	267	ARG1373	0.000	
4167	  CA	14.162	-16.603	-10.210	C.3	267	ARG1373	0.000	
4168	   C	12.685	-16.461	-10.568	C.2	267	ARG1373	0.000	
4169	   O	12.333	-16.313	-11.743	O.2	267	ARG1373	0.000	
4170	  CB	14.817	-15.238	-9.981	C.3	267	ARG1373	0.000	
4171	  CG	16.341	-15.344	-9.952	C.3	267	ARG1373	0.000	
4172	  CD	17.020	-14.229	-9.184	C.3	267	ARG1373	0.000	
4173	  NE	17.199	-13.023	-9.978	N.pl3	267	ARG1373	0.000	
4174	  CZ	18.366	-12.583	-10.445	C.2	267	ARG1373	0.000	
4175	 NH1	19.486	-13.247	-10.214	N.pl3	267	ARG1373	0.000	
4176	 NH2	18.413	-11.447	-11.124	N.4	267	ARG1373	0.000	
4177	   H	15.260	-16.772	-12.047	 H	267	ARG1373	0.000	
4178	  HA	14.234	-17.173	-9.284	 H	267	ARG1373	0.000	
4179	 HB2	14.472	-14.835	-9.029	 H	267	ARG1373	0.000	
4180	 HB3	14.525	-14.566	-10.787	 H	267	ARG1373	0.000	
4181	 HG2	16.706	-15.325	-10.979	 H	267	ARG1373	0.000	
4182	 HG3	16.610	-16.293	-9.488	 H	267	ARG1373	0.000	
4183	 HD2	17.999	-14.578	-8.856	 H	267	ARG1373	0.000	
4184	 HD3	16.411	-13.985	-8.313	 H	267	ARG1373	0.000	
4185	  HE	16.376	-12.478	-10.191	 H	267	ARG1373	0.000	
4186	HH11	20.366	-12.887	-10.555	 H	267	ARG1373	0.000	
4187	HH12	19.461	-14.115	-9.697	 H	267	ARG1373	0.000	
4188	HH21	19.298	-11.095	-11.460	 H	267	ARG1373	0.000	
4189	HH22	17.564	-10.931	-11.306	 H	267	ARG1373	0.000	
4190	   N	11.798	-16.535	-9.562	N.am	268	PRO1374	0.000	
4191	  CA	10.350	-16.453	-9.806	C.3	268	PRO1374	0.000	
4192	   C	9.925	-15.071	-10.280	C.2	268	PRO1374	0.000	
4193	   O	10.560	-14.075	-9.941	O.2	268	PRO1374	0.000	
4194	  CB	9.736	-16.796	-8.451	C.3	268	PRO1374	0.000	
4195	  CG	10.790	-16.397	-7.455	C.3	268	PRO1374	0.000	
4196	  CD	12.113	-16.677	-8.131	C.3	268	PRO1374	0.000	
4197	  HA	10.026	-17.126	-10.599	 H	268	PRO1374	0.000	
4198	 HB2	9.523	-17.863	-8.382	 H	268	PRO1374	0.000	
4199	 HB3	8.818	-16.231	-8.290	 H	268	PRO1374	0.000	
4200	 HG2	10.696	-16.987	-6.544	 H	268	PRO1374	0.000	
4201	 HG3	10.704	-15.338	-7.213	 H	268	PRO1374	0.000	
4202	 HD2	12.870	-15.955	-7.823	 H	268	PRO1374	0.000	
4203	 HD3	12.461	-17.686	-7.906	 H	268	PRO1374	0.000	
4204	   N	8.851	-15.010	-11.061	N.am	269	ASN1375	0.000	
4205	  CA	8.192	-13.737	-11.326	C.3	269	ASN1375	0.000	
4206	   C	7.267	-13.441	-10.148	C.2	269	ASN1375	0.000	
4207	   O	7.064	-14.296	-9.291	O.2	269	ASN1375	0.000	
4208	  CB	7.393	-13.801	-12.635	C.3	269	ASN1375	0.000	
4209	  CG	6.291	-14.843	-12.606	C.2	269	ASN1375	0.000	
4210	 ND2	5.976	-15.390	-13.767	N.pl3	269	ASN1375	0.000	
4211	 OD1	5.729	-15.146	-11.558	O.2	269	ASN1375	0.000	
4212	   H	8.487	-15.855	-11.477	 H	269	ASN1375	0.000	
4213	  HA	8.932	-12.945	-11.435	 H	269	ASN1375	0.000	
4214	 HB2	8.078	-14.042	-13.449	 H	269	ASN1375	0.000	
4215	 HB3	6.943	-12.825	-12.816	 H	269	ASN1375	0.000	
4216	HD21	5.247	-16.087	-13.816	 H	269	ASN1375	0.000	
4217	HD22	6.464	-15.112	-14.606	 H	269	ASN1375	0.000	
4218	   N	6.709	-12.238	-10.087	N.am	270	PHE1376	0.000	
4219	  CA	5.982	-11.861	-8.889	C.3	270	PHE1376	0.000	
4220	   C	4.645	-12.569	-8.717	C.2	270	PHE1376	0.000	
4221	   O	4.142	-12.680	-7.599	O.2	270	PHE1376	0.000	
4222	  CB	5.818	-10.342	-8.823	C.3	270	PHE1376	0.000	
4223	  CG	7.070	-9.634	-8.366	C.2	270	PHE1376	0.000	
4224	 CD1	7.411	-9.606	-7.022	C.2	270	PHE1376	0.000	
4225	 CD2	7.932	-9.050	-9.282	C.2	270	PHE1376	0.000	
4226	 CE1	8.593	-9.013	-6.603	C.2	270	PHE1376	0.000	
4227	 CE2	9.115	-8.454	-8.867	C.2	270	PHE1376	0.000	
4228	  CZ	9.442	-8.439	-7.525	C.2	270	PHE1376	0.000	
4229	   H	6.789	-11.595	-10.862	 H	270	PHE1376	0.000	
4230	  HA	6.590	-12.197	-8.049	 H	270	PHE1376	0.000	
4231	 HB2	5.013	-10.109	-8.125	 H	270	PHE1376	0.000	
4232	 HB3	5.555	-9.977	-9.816	 H	270	PHE1376	0.000	
4233	 HD1	6.750	-10.052	-6.294	 H	270	PHE1376	0.000	
4234	 HD2	7.680	-9.059	-10.332	 H	270	PHE1376	0.000	
4235	 HE1	8.847	-9.000	-5.554	 H	270	PHE1376	0.000	
4236	 HE2	9.777	-8.003	-9.591	 H	270	PHE1376	0.000	
4237	  HZ	10.362	-7.978	-7.199	 H	270	PHE1376	0.000	
4238	   N	4.088	-13.082	-9.807	N.am	271	ALA1377	0.000	
4239	  CA	2.905	-13.930	-9.708	C.3	271	ALA1377	0.000	
4240	   C	3.219	-15.159	-8.855	C.2	271	ALA1377	0.000	
4241	   O	2.447	-15.524	-7.966	O.2	271	ALA1377	0.000	
4242	  CB	2.451	-14.364	-11.096	C.3	271	ALA1377	0.000	
4243	   H	4.486	-12.883	-10.714	 H	271	ALA1377	0.000	
4244	  HA	2.102	-13.363	-9.238	 H	271	ALA1377	0.000	
4245	 HB1	3.246	-14.933	-11.577	 H	271	ALA1377	0.000	
4246	 HB2	2.220	-13.483	-11.695	 H	271	ALA1377	0.000	
4247	 HB3	1.560	-14.987	-11.008	 H	271	ALA1377	0.000	
4248	   N	4.357	-15.787	-9.121	N.am	272	ILE1378	0.000	
4249	  CA	4.752	-16.981	-8.381	C.3	272	ILE1378	0.000	
4250	   C	5.086	-16.622	-6.936	C.2	272	ILE1378	0.000	
4251	   O	4.723	-17.343	-6.009	O.2	272	ILE1378	0.000	
4252	  CB	5.984	-17.651	-9.019	C.3	272	ILE1378	0.000	
4253	 CG1	5.699	-17.988	-10.480	C.3	272	ILE1378	0.000	
4254	 CG2	6.330	-18.924	-8.268	C.3	272	ILE1378	0.000	
4255	 CD1	4.467	-18.845	-10.670	C.3	272	ILE1378	0.000	
4256	   H	4.962	-15.431	-9.848	 H	272	ILE1378	0.000	
4257	  HA	3.912	-17.675	-8.410	 H	272	ILE1378	0.000	
4258	  HB	6.825	-16.960	-8.965	 H	272	ILE1378	0.000	
4259	HG12	6.558	-18.524	-10.885	 H	272	ILE1378	0.000	
4260	HG13	5.560	-17.057	-11.028	 H	272	ILE1378	0.000	
4261	HG21	5.490	-19.617	-8.321	 H	272	ILE1378	0.000	
4262	HG22	6.539	-18.685	-7.225	 H	272	ILE1378	0.000	
4263	HG23	7.209	-19.384	-8.718	 H	272	ILE1378	0.000	
4264	HD11	4.589	-19.782	-10.127	 H	272	ILE1378	0.000	
4265	HD12	4.330	-19.054	-11.731	 H	272	ILE1378	0.000	
4266	HD13	3.594	-18.315	-10.289	 H	272	ILE1378	0.000	
4267	   N	5.775	-15.502	-6.744	N.am	273	ILE1379	0.000	
4268	  CA	6.098	-15.046	-5.399	C.3	273	ILE1379	0.000	
4269	   C	4.824	-14.842	-4.577	C.2	273	ILE1379	0.000	
4270	   O	4.756	-15.244	-3.415	O.2	273	ILE1379	0.000	
4271	  CB	6.904	-13.727	-5.440	C.3	273	ILE1379	0.000	
4272	 CG1	8.315	-14.001	-5.969	C.3	273	ILE1379	0.000	
4273	 CG2	6.954	-13.103	-4.062	C.3	273	ILE1379	0.000	
4274	 CD1	9.164	-12.767	-6.160	C.3	273	ILE1379	0.000	
4275	   H	6.078	-14.961	-7.541	 H	273	ILE1379	0.000	
4276	  HA	6.709	-15.815	-4.928	 H	273	ILE1379	0.000	
4277	  HB	6.413	-13.023	-6.111	 H	273	ILE1379	0.000	
4278	HG12	8.226	-14.505	-6.932	 H	273	ILE1379	0.000	
4279	HG13	8.822	-14.657	-5.262	 H	273	ILE1379	0.000	
4280	HG21	7.442	-13.789	-3.370	 H	273	ILE1379	0.000	
4281	HG22	5.940	-12.901	-3.718	 H	273	ILE1379	0.000	
4282	HG23	7.516	-12.170	-4.105	 H	273	ILE1379	0.000	
4283	HD11	8.675	-12.095	-6.865	 H	273	ILE1379	0.000	
4284	HD12	10.141	-13.054	-6.549	 H	273	ILE1379	0.000	
4285	HD13	9.289	-12.261	-5.203	 H	273	ILE1379	0.000	
4286	   N	3.813	-14.228	-5.186	N.am	274	LEU1380	0.000	
4287	  CA	2.534	-14.021	-4.511	C.3	274	LEU1380	0.000	
4288	   C	1.867	-15.345	-4.152	C.2	274	LEU1380	0.000	
4289	   O	1.298	-15.495	-3.068	O.2	274	LEU1380	0.000	
4290	  CB	1.600	-13.198	-5.399	C.3	274	LEU1380	0.000	
4291	  CG	1.842	-11.690	-5.368	C.3	274	LEU1380	0.000	
4292	 CD1	1.052	-11.005	-6.479	C.3	274	LEU1380	0.000	
4293	 CD2	1.438	-11.148	-4.002	C.3	274	LEU1380	0.000	
4294	   H	3.931	-13.899	-6.133	 H	274	LEU1380	0.000	
4295	  HA	2.733	-13.480	-3.585	 H	274	LEU1380	0.000	
4296	 HB2	0.575	-13.382	-5.074	 H	274	LEU1380	0.000	
4297	 HB3	1.722	-13.539	-6.427	 H	274	LEU1380	0.000	
4298	  HG	2.899	-11.485	-5.535	 H	274	LEU1380	0.000	
4299	HD11	-0.013	-11.193	-6.338	 H	274	LEU1380	0.000	
4300	HD12	1.365	-11.400	-7.445	 H	274	LEU1380	0.000	
4301	HD13	1.238	-9.931	-6.449	 H	274	LEU1380	0.000	
4302	HD21	0.381	-11.349	-3.829	 H	274	LEU1380	0.000	
4303	HD22	1.613	-10.072	-3.973	 H	274	LEU1380	0.000	
4304	HD23	2.032	-11.634	-3.228	 H	274	LEU1380	0.000	
4305	   N	1.935	-16.308	-5.064	N.am	275	GLU1381	0.000	
4306	  CA	1.372	-17.627	-4.808	C.3	275	GLU1381	0.000	
4307	   C	2.004	-18.258	-3.576	C.2	275	GLU1381	0.000	
4308	   O	1.312	-18.833	-2.733	O.2	275	GLU1381	0.000	
4309	  CB	1.596	-18.538	-6.016	C.3	275	GLU1381	0.000	
4310	  CG	0.790	-18.149	-7.239	C.3	275	GLU1381	0.000	
4311	  CD	0.750	-19.249	-8.279	C.2	275	GLU1381	0.000	
4312	 OE1	1.715	-20.040	-8.351	O.co2	275	GLU1381	0.000	
4313	 OE2	-0.251	-19.320	-9.024	O.co2	275	GLU1381	0.000	
4314	   H	2.384	-16.122	-5.949	 H	275	GLU1381	0.000	
4315	  HA	0.303	-17.508	-4.633	 H	275	GLU1381	0.000	
4316	 HB2	1.321	-19.554	-5.734	 H	275	GLU1381	0.000	
4317	 HB3	2.653	-18.507	-6.278	 H	275	GLU1381	0.000	
4318	 HG2	1.238	-17.261	-7.686	 H	275	GLU1381	0.000	
4319	 HG3	-0.230	-17.923	-6.929	 H	275	GLU1381	0.000	
4320	   N	3.323	-18.149	-3.474	N.am	276	ARG1382	0.000	
4321	  CA	4.046	-18.787	-2.380	C.3	276	ARG1382	0.000	
4322	   C	3.844	-18.041	-1.071	C.2	276	ARG1382	0.000	
4323	   O	3.780	-18.655	-0.012	O.2	276	ARG1382	0.000	
4324	  CB	5.532	-18.875	-2.722	C.3	276	ARG1382	0.000	
4325	  CG	5.791	-19.719	-3.965	C.3	276	ARG1382	0.000	
4326	  CD	7.253	-19.752	-4.335	C.3	276	ARG1382	0.000	
4327	  NE	7.445	-20.164	-5.723	N.pl3	276	ARG1382	0.000	
4328	  CZ	7.898	-21.356	-6.099	C.2	276	ARG1382	0.000	
4329	 NH1	8.210	-22.269	-5.187	N.pl3	276	ARG1382	0.000	
4330	 NH2	8.045	-21.634	-7.387	N.4	276	ARG1382	0.000	
4331	   H	3.834	-17.617	-4.164	 H	276	ARG1382	0.000	
4332	  HA	3.648	-19.793	-2.250	 H	276	ARG1382	0.000	
4333	 HB2	6.059	-19.322	-1.879	 H	276	ARG1382	0.000	
4334	 HB3	5.912	-17.868	-2.896	 H	276	ARG1382	0.000	
4335	 HG2	5.227	-19.299	-4.798	 H	276	ARG1382	0.000	
4336	 HG3	5.453	-20.737	-3.775	 H	276	ARG1382	0.000	
4337	 HD2	7.767	-20.457	-3.682	 H	276	ARG1382	0.000	
4338	 HD3	7.675	-18.756	-4.200	 H	276	ARG1382	0.000	
4339	  HE	7.217	-19.498	-6.448	 H	276	ARG1382	0.000	
4340	HH11	8.559	-23.172	-5.475	 H	276	ARG1382	0.000	
4341	HH12	8.100	-22.060	-4.205	 H	276	ARG1382	0.000	
4342	HH21	8.394	-22.538	-7.672	 H	276	ARG1382	0.000	
4343	HH22	7.808	-20.941	-8.083	 H	276	ARG1382	0.000	
4344	   N	3.732	-16.716	-1.141	N.am	277	ILE1383	0.000	
4345	  CA	3.404	-15.946	0.049	C.3	277	ILE1383	0.000	
4346	   C	2.010	-16.343	0.533	C.2	277	ILE1383	0.000	
4347	   O	1.792	-16.528	1.725	O.2	277	ILE1383	0.000	
4348	  CB	3.419	-14.428	-0.225	C.3	277	ILE1383	0.000	
4349	 CG1	4.833	-13.976	-0.598	C.3	277	ILE1383	0.000	
4350	 CG2	2.941	-13.665	1.009	C.3	277	ILE1383	0.000	
4351	 CD1	4.914	-12.499	-0.936	C.3	277	ILE1383	0.000	
4352	   H	3.876	-16.244	-2.022	 H	277	ILE1383	0.000	
4353	  HA	4.157	-16.163	0.806	 H	277	ILE1383	0.000	
4354	  HB	2.747	-14.217	-1.056	 H	277	ILE1383	0.000	
4355	HG12	5.164	-14.550	-1.464	 H	277	ILE1383	0.000	
4356	HG13	5.495	-14.176	0.244	 H	277	ILE1383	0.000	
4357	HG21	3.609	-13.871	1.845	 H	277	ILE1383	0.000	
4358	HG22	1.931	-13.983	1.264	 H	277	ILE1383	0.000	
4359	HG23	2.943	-12.595	0.797	 H	277	ILE1383	0.000	
4360	HD11	4.257	-12.283	-1.778	 H	277	ILE1383	0.000	
4361	HD12	5.940	-12.243	-1.201	 H	277	ILE1383	0.000	
4362	HD13	4.604	-11.911	-0.073	 H	277	ILE1383	0.000	
4363	   N	1.069	-16.478	-0.396	N.am	278	GLU1384	0.000	
4364	  CA	-0.288	-16.889	-0.038	C.3	278	GLU1384	0.000	
4365	   C	-0.277	-18.260	0.636	C.2	278	GLU1384	0.000	
4366	   O	-0.963	-18.475	1.634	O.2	278	GLU1384	0.000	
4367	  CB	-1.174	-16.944	-1.281	C.3	278	GLU1384	0.000	
4368	  CG	-2.433	-16.107	-1.181	C.3	278	GLU1384	0.000	
4369	  CD	-3.167	-16.304	0.134	C.2	278	GLU1384	0.000	
4370	 OE1	-3.561	-17.450	0.436	O.co2	278	GLU1384	0.000	
4371	 OE2	-3.350	-15.306	0.866	O.co2	278	GLU1384	0.000	
4372	   H	1.295	-16.294	-1.363	 H	278	GLU1384	0.000	
4373	  HA	-0.688	-16.152	0.659	 H	278	GLU1384	0.000	
4374	 HB2	-1.465	-17.981	-1.448	 H	278	GLU1384	0.000	
4375	 HB3	-0.593	-16.588	-2.132	 H	278	GLU1384	0.000	
4376	 HG2	-3.100	-16.383	-1.997	 H	278	GLU1384	0.000	
4377	 HG3	-2.160	-15.056	-1.274	 H	278	GLU1384	0.000	
4378	   N	0.510	-19.181	0.093	N.am	279	TYR1385	0.000	
4379	  CA	0.599	-20.519	0.654	C.3	279	TYR1385	0.000	
4380	   C	1.208	-20.495	2.057	C.2	279	TYR1385	0.000	
4381	   O	0.777	-21.236	2.939	O.2	279	TYR1385	0.000	
4382	  CB	1.422	-21.429	-0.258	C.3	279	TYR1385	0.000	
4383	  CG	1.002	-22.877	-0.170	C.2	279	TYR1385	0.000	
4384	 CD1	-0.232	-23.289	-0.662	C.2	279	TYR1385	0.000	
4385	 CD2	1.815	-23.827	0.439	C.2	279	TYR1385	0.000	
4386	 CE1	-0.648	-24.606	-0.547	C.2	279	TYR1385	0.000	
4387	 CE2	1.406	-25.146	0.558	C.2	279	TYR1385	0.000	
4388	  CZ	0.171	-25.528	0.064	C.2	279	TYR1385	0.000	
4389	  OH	-0.253	-26.833	0.193	O.3	279	TYR1385	0.000	
4390	   H	1.056	-18.949	-0.725	 H	279	TYR1385	0.000	
4391	  HA	-0.414	-20.914	0.731	 H	279	TYR1385	0.000	
4392	 HB2	2.471	-21.352	0.027	 H	279	TYR1385	0.000	
4393	 HB3	1.300	-21.092	-1.288	 H	279	TYR1385	0.000	
4394	 HD1	-0.878	-22.570	-1.144	 H	279	TYR1385	0.000	
4395	 HD2	2.779	-23.532	0.826	 H	279	TYR1385	0.000	
4396	 HE1	-1.610	-24.908	-0.934	 H	279	TYR1385	0.000	
4397	 HE2	2.049	-25.873	1.033	 H	279	TYR1385	0.000	
4398	  HH	0.365	-27.418	0.637	 H	279	TYR1385	0.000	
4399	   N	2.201	-19.638	2.270	N.am	280	CYS1386	0.000	
4400	  CA	2.757	-19.458	3.609	C.3	280	CYS1386	0.000	
4401	   C	1.702	-18.973	4.606	C.2	280	CYS1386	0.000	
4402	   O	1.669	-19.424	5.748	O.2	280	CYS1386	0.000	
4403	  CB	3.923	-18.465	3.575	C.3	280	CYS1386	0.000	
4404	  SG	5.444	-19.157	2.905	S.3	280	CYS1386	0.000	
4405	   H	2.575	-19.105	1.497	 H	280	CYS1386	0.000	
4406	  HA	3.114	-20.432	3.942	 H	280	CYS1386	0.000	
4407	 HB2	4.118	-18.128	4.593	 H	280	CYS1386	0.000	
4408	 HB3	3.633	-17.614	2.960	 H	280	CYS1386	0.000	
4409	  HG	5.821	-20.204	3.644	 H	280	CYS1386	0.000	
4410	   N	0.839	-18.060	4.172	N.am	281	THR1387	0.000	
4411	  CA	-0.161	-17.487	5.068	C.3	281	THR1387	0.000	
4412	   C	-1.247	-18.498	5.428	C.2	281	THR1387	0.000	
4413	   O	-1.883	-18.382	6.476	O.2	281	THR1387	0.000	
4414	  CB	-0.855	-16.264	4.441	C.3	281	THR1387	0.000	
4415	 CG2	0.165	-15.324	3.832	C.3	281	THR1387	0.000	
4416	 OG1	-1.756	-16.705	3.421	O.3	281	THR1387	0.000	
4417	   H	0.875	-17.759	3.208	 H	281	THR1387	0.000	
4418	  HA	0.384	-17.190	5.964	 H	281	THR1387	0.000	
4419	  HB	-1.399	-15.733	5.222	 H	281	THR1387	0.000	
4420	 HG1	-1.239	-17.165	2.756	 H	281	THR1387	0.000	
4421	HG21	0.716	-15.844	3.049	 H	281	THR1387	0.000	
4422	HG22	0.858	-14.990	4.604	 H	281	THR1387	0.000	
4423	HG23	-0.346	-14.461	3.404	 H	281	THR1387	0.000	
4424	   N	-1.464	-19.482	4.558	N.am	282	GLN1388	0.000	
4425	  CA	-2.461	-20.524	4.807	C.3	282	GLN1388	0.000	
4426	   C	-1.953	-21.572	5.790	C.2	282	GLN1388	0.000	
4427	   O	-2.741	-22.235	6.468	O.2	282	GLN1388	0.000	
4428	  CB	-2.838	-21.230	3.502	C.3	282	GLN1388	0.000	
4429	  CG	-3.720	-20.428	2.573	C.3	282	GLN1388	0.000	
4430	  CD	-3.908	-21.119	1.232	C.2	282	GLN1388	0.000	
4431	 NE2	-5.012	-21.851	1.089	N.pl3	282	GLN1388	0.000	
4432	 OE1	-3.067	-21.001	0.339	O.2	282	GLN1388	0.000	
4433	   H	-0.927	-19.510	3.703	 H	282	GLN1388	0.000	
4434	  HA	-3.332	-20.029	5.235	 H	282	GLN1388	0.000	
4435	 HB2	-3.364	-22.151	3.756	 H	282	GLN1388	0.000	
4436	 HB3	-1.918	-21.472	2.970	 H	282	GLN1388	0.000	
4437	 HG2	-3.260	-19.453	2.405	 H	282	GLN1388	0.000	
4438	 HG3	-4.695	-20.294	3.040	 H	282	GLN1388	0.000	
4439	HE21	-5.186	-22.337	0.221	 H	282	GLN1388	0.000	
4440	HE22	-5.675	-21.919	1.848	 H	282	GLN1388	0.000	
4441	   N	-0.634	-21.715	5.854	N.am	283	ASP1389	0.000	
4442	  CA	0.012	-22.796	6.591	C.3	283	ASP1389	0.000	
4443	   C	0.141	-22.482	8.074	C.2	283	ASP1389	0.000	
4444	   O	0.891	-21.596	8.466	O.2	283	ASP1389	0.000	
4445	  CB	1.400	-23.046	6.004	C.3	283	ASP1389	0.000	
4446	  CG	2.109	-24.201	6.664	C.2	283	ASP1389	0.000	
4447	 OD1	1.655	-24.628	7.745	O.co2	283	ASP1389	0.000	
4448	 OD2	3.120	-24.683	6.102	O.co2	283	ASP1389	0.000	
4449	   H	-0.052	-21.046	5.371	 H	283	ASP1389	0.000	
4450	  HA	-0.613	-23.684	6.493	 H	283	ASP1389	0.000	
4451	 HB2	2.002	-22.147	6.135	 H	283	ASP1389	0.000	
4452	 HB3	1.296	-23.262	4.941	 H	283	ASP1389	0.000	
4453	   N	-0.575	-23.228	8.926	N.am	284	PRO1390	0.000	
4454	  CA	-0.564	-22.914	10.358	C.3	284	PRO1390	0.000	
4455	   C	0.829	-22.977	10.983	C.2	284	PRO1390	0.000	
4456	   O	1.148	-22.203	11.880	O.2	284	PRO1390	0.000	
4457	  CB	-1.521	-23.945	10.960	C.3	284	PRO1390	0.000	
4458	  CG	-2.422	-24.322	9.827	C.3	284	PRO1390	0.000	
4459	  CD	-1.542	-24.291	8.604	C.3	284	PRO1390	0.000	
4460	  HA	-0.872	-21.886	10.552	 H	284	PRO1390	0.000	
4461	 HB2	-2.093	-23.509	11.779	 H	284	PRO1390	0.000	
4462	 HB3	-0.973	-24.815	11.323	 H	284	PRO1390	0.000	
4463	 HG2	-3.237	-23.605	9.730	 H	284	PRO1390	0.000	
4464	 HG3	-2.832	-25.320	9.978	 H	284	PRO1390	0.000	
4465	 HD2	-1.040	-25.247	8.457	 H	284	PRO1390	0.000	
4466	 HD3	-2.117	-24.041	7.712	 H	284	PRO1390	0.000	
4467	   N	1.659	-23.895	10.506	N.am	285	ASP1391	0.000	
4468	  CA	3.007	-24.024	11.044	C.3	285	ASP1391	0.000	
4469	   C	3.831	-22.765	10.803	C.2	285	ASP1391	0.000	
4470	   O	4.756	-22.466	11.556	O.2	285	ASP1391	0.000	
4471	  CB	3.711	-25.231	10.422	C.3	285	ASP1391	0.000	
4472	  CG	3.251	-26.544	11.026	C.2	285	ASP1391	0.000	
4473	 OD1	2.626	-26.506	12.106	O.co2	285	ASP1391	0.000	
4474	 OD2	3.515	-27.610	10.428	O.co2	285	ASP1391	0.000	
4475	   H	1.354	-24.509	9.765	 H	285	ASP1391	0.000	
4476	  HA	2.920	-24.170	12.120	 H	285	ASP1391	0.000	
4477	 HB2	4.784	-25.130	10.581	 H	285	ASP1391	0.000	
4478	 HB3	3.501	-25.246	9.353	 H	285	ASP1391	0.000	
4479	   N	3.499	-22.020	9.754	N.am	286	VAL1392	0.000	
4480	  CA	4.203	-20.775	9.485	C.3	286	VAL1392	0.000	
4481	   C	3.692	-19.665	10.392	C.2	286	VAL1392	0.000	
4482	   O	4.473	-19.016	11.094	O.2	286	VAL1392	0.000	
4483	  CB	4.032	-20.346	8.015	C.3	286	VAL1392	0.000	
4484	 CG1	4.597	-18.942	7.812	C.3	286	VAL1392	0.000	
4485	 CG2	4.744	-21.344	7.100	C.3	286	VAL1392	0.000	
4486	   H	2.754	-22.319	9.140	 H	286	VAL1392	0.000	
4487	  HA	5.261	-20.947	9.681	 H	286	VAL1392	0.000	
4488	  HB	2.972	-20.333	7.764	 H	286	VAL1392	0.000	
4489	HG11	5.659	-18.938	8.058	 H	286	VAL1392	0.000	
4490	HG12	4.071	-18.241	8.460	 H	286	VAL1392	0.000	
4491	HG13	4.465	-18.644	6.771	 H	286	VAL1392	0.000	
4492	HG21	5.807	-21.365	7.342	 H	286	VAL1392	0.000	
4493	HG22	4.614	-21.042	6.061	 H	286	VAL1392	0.000	
4494	HG23	4.319	-22.337	7.245	 H	286	VAL1392	0.000	
4495	   N	2.376	-19.462	10.393	N.am	287	ILE1393	0.000	
4496	  CA	1.794	-18.286	11.019	C.3	287	ILE1393	0.000	
4497	   C	1.618	-18.447	12.526	C.2	287	ILE1393	0.000	
4498	   O	1.430	-17.460	13.237	O.2	287	ILE1393	0.000	
4499	  CB	0.433	-17.922	10.374	C.3	287	ILE1393	0.000	
4500	 CG1	-0.581	-19.049	10.574	C.3	287	ILE1393	0.000	
4501	 CG2	0.623	-17.670	8.884	C.3	287	ILE1393	0.000	
4502	 CD1	-1.962	-18.740	9.984	C.3	287	ILE1393	0.000	
4503	   H	1.771	-20.138	9.949	 H	287	ILE1393	0.000	
4504	  HA	2.502	-17.475	10.851	 H	287	ILE1393	0.000	
4505	  HB	0.053	-17.021	10.856	 H	287	ILE1393	0.000	
4506	HG12	-0.694	-19.226	11.644	 H	287	ILE1393	0.000	
4507	HG13	-0.195	-19.950	10.097	 H	287	ILE1393	0.000	
4508	HG21	1.004	-18.574	8.408	 H	287	ILE1393	0.000	
4509	HG22	1.336	-16.857	8.741	 H	287	ILE1393	0.000	
4510	HG23	-0.332	-17.398	8.436	 H	287	ILE1393	0.000	
4511	HD11	-2.364	-17.841	10.451	 H	287	ILE1393	0.000	
4512	HD12	-2.633	-19.578	10.172	 H	287	ILE1393	0.000	
4513	HD13	-1.871	-18.582	8.910	 H	287	ILE1393	0.000	
4514	   N	1.688	-19.685	13.014	N.am	288	ASN1394	0.000	
4515	  CA	1.720	-19.925	14.456	C.3	288	ASN1394	0.000	
4516	   C	3.129	-19.819	15.037	C.2	288	ASN1394	0.000	
4517	   O	3.330	-20.031	16.230	O.2	288	ASN1394	0.000	
4518	  CB	1.150	-21.305	14.788	C.3	288	ASN1394	0.000	
4519	  CG	-0.354	-21.361	14.639	C.2	288	ASN1394	0.000	
4520	 ND2	-0.869	-22.526	14.266	N.pl3	288	ASN1394	0.000	
4521	 OD1	-1.045	-20.369	14.854	O.2	288	ASN1394	0.000	
4522	   H	1.719	-20.469	12.378	 H	288	ASN1394	0.000	
4523	  HA	1.106	-19.147	14.909	 H	288	ASN1394	0.000	
4524	 HB2	1.409	-21.552	15.817	 H	288	ASN1394	0.000	
4525	 HB3	1.595	-22.039	14.115	 H	288	ASN1394	0.000	
4526	HD21	-1.868	-22.622	14.148	 H	288	ASN1394	0.000	
4527	HD22	-0.263	-23.317	14.101	 H	288	ASN1394	0.000	
4528	   N	4.110	-19.501	14.199	N.am	289	THR1395	0.000	
4529	  CA	5.477	-19.385	14.693	C.3	289	THR1395	0.000	
4530	   C	5.666	-18.042	15.377	C.2	289	THR1395	0.000	
4531	   O	5.327	-16.997	14.823	O.2	289	THR1395	0.000	
4532	  CB	6.509	-19.504	13.555	C.3	289	THR1395	0.000	
4533	 CG2	7.916	-19.321	14.096	C.3	289	THR1395	0.000	
4534	 OG1	6.401	-20.794	12.945	O.3	289	THR1395	0.000	
4535	   H	3.909	-19.339	13.222	 H	289	THR1395	0.000	
4536	  HA	5.638	-20.202	15.397	 H	289	THR1395	0.000	
4537	  HB	6.308	-18.728	12.816	 H	289	THR1395	0.000	
4538	 HG1	6.584	-21.451	13.620	 H	289	THR1395	0.000	
4539	HG21	8.125	-20.094	14.836	 H	289	THR1395	0.000	
4540	HG22	8.001	-18.339	14.563	 H	289	THR1395	0.000	
4541	HG23	8.633	-19.397	13.278	 H	289	THR1395	0.000	
4542	   N	6.215	-18.072	16.586	N.am	290	ALA1396	0.000	
4543	  CA	6.398	-16.854	17.358	C.3	290	ALA1396	0.000	
4544	   C	7.636	-16.090	16.906	C.2	290	ALA1396	0.000	
4545	   O	8.716	-16.664	16.743	O.2	290	ALA1396	0.000	
4546	  CB	6.498	-17.187	18.841	C.3	290	ALA1396	0.000	
4547	   H	6.509	-18.956	16.977	 H	290	ALA1396	0.000	
4548	  HA	5.532	-16.215	17.188	 H	290	ALA1396	0.000	
4549	 HB1	7.364	-17.827	19.012	 H	290	ALA1396	0.000	
4550	 HB2	5.594	-17.707	19.158	 H	290	ALA1396	0.000	
4551	 HB3	6.608	-16.266	19.413	 H	290	ALA1396	0.000	
4552	   N	7.465	-14.787	16.707	N.am	291	LEU1397	0.000	
4553	  CA	8.583	-13.890	16.455	C.3	291	LEU1397	0.000	
4554	   C	9.391	-13.753	17.730	C.2	291	LEU1397	0.000	
4555	   O	8.843	-13.841	18.830	O.2	291	LEU1397	0.000	
4556	  CB	8.066	-12.514	16.024	C.3	291	LEU1397	0.000	
4557	  CG	7.401	-12.466	14.644	C.3	291	LEU1397	0.000	
4558	 CD1	6.706	-11.128	14.429	C.3	291	LEU1397	0.000	
4559	 CD2	8.469	-12.692	13.582	C.3	291	LEU1397	0.000	
4560	   H	6.530	-14.408	16.731	 H	291	LEU1397	0.000	
4561	  HA	9.205	-14.295	15.656	 H	291	LEU1397	0.000	
4562	 HB2	8.911	-11.825	16.015	 H	291	LEU1397	0.000	
4563	 HB3	7.335	-12.183	16.762	 H	291	LEU1397	0.000	
4564	  HG	6.644	-13.246	14.575	 H	291	LEU1397	0.000	
4565	HD11	7.438	-10.323	14.493	 H	291	LEU1397	0.000	
4566	HD12	5.944	-10.987	15.196	 H	291	LEU1397	0.000	
4567	HD13	6.237	-11.116	13.445	 H	291	LEU1397	0.000	
4568	HD21	9.225	-11.910	13.655	 H	291	LEU1397	0.000	
4569	HD22	8.010	-12.664	12.594	 H	291	LEU1397	0.000	
4570	HD23	8.936	-13.664	13.738	 H	291	LEU1397	0.000	
4571	   N	10.709	-13.533	17.601	N.am	292	PRO1398	0.000	
4572	  CA	11.544	-13.301	18.783	C.3	292	PRO1398	0.000	
4573	   C	11.130	-12.035	19.525	C.2	292	PRO1398	0.000	
4574	   O	10.676	-11.066	18.916	O.2	292	PRO1398	0.000	
4575	  CB	12.959	-13.201	18.213	C.3	292	PRO1398	0.000	
4576	  CG	12.773	-12.808	16.783	C.3	292	PRO1398	0.000	
4577	  CD	11.479	-13.439	16.347	C.3	292	PRO1398	0.000	
4578	  HA	11.453	-14.094	19.525	 H	292	PRO1398	0.000	
4579	 HB2	13.469	-14.162	18.284	 H	292	PRO1398	0.000	
4580	 HB3	13.534	-12.445	18.747	 H	292	PRO1398	0.000	
4581	 HG2	13.599	-13.180	16.177	 H	292	PRO1398	0.000	
4582	 HG3	12.715	-11.723	16.693	 H	292	PRO1398	0.000	
4583	 HD2	10.964	-12.813	15.618	 H	292	PRO1398	0.000	
4584	 HD3	11.650	-14.427	15.920	 H	292	PRO1398	0.000	
4585	   N	11.278	-12.058	20.845	N.am	293	ILE1399	0.000	
4586	  CA	11.070	-10.872	21.663	C.3	293	ILE1399	0.000	
4587	   C	12.425	-10.285	22.044	C.2	293	ILE1399	0.000	
4588	   O	13.212	-10.932	22.734	O.2	293	ILE1399	0.000	
4589	  CB	10.304	-11.216	22.955	C.3	293	ILE1399	0.000	
4590	 CG1	8.955	-11.844	22.607	C.3	293	ILE1399	0.000	
4591	 CG2	10.100	-9.962	23.789	C.3	293	ILE1399	0.000	
4592	 CD1	8.108	-12.155	23.820	C.3	293	ILE1399	0.000	
4593	   H	11.542	-12.923	21.295	 H	293	ILE1399	0.000	
4594	  HA	10.484	-10.156	21.086	 H	293	ILE1399	0.000	
4595	  HB	10.887	-11.931	23.535	 H	293	ILE1399	0.000	
4596	HG12	9.136	-12.772	22.064	 H	293	ILE1399	0.000	
4597	HG13	8.405	-11.152	21.969	 H	293	ILE1399	0.000	
4598	HG21	9.518	-9.237	23.220	 H	293	ILE1399	0.000	
4599	HG22	11.070	-9.532	24.041	 H	293	ILE1399	0.000	
4600	HG23	9.567	-10.217	24.705	 H	293	ILE1399	0.000	
4601	HD11	8.644	-12.848	24.469	 H	293	ILE1399	0.000	
4602	HD12	7.170	-12.608	23.501	 H	293	ILE1399	0.000	
4603	HD13	7.901	-11.234	24.364	 H	293	ILE1399	0.000	
4604	   N	12.691	-9.064	21.590	N.am	294	GLU1400	0.000	
4605	  CA	13.947	-8.381	21.885	C.3	294	GLU1400	0.000	
4606	   C	14.339	-8.503	23.353	C.2	294	GLU1400	0.000	
4607	   O	13.942	-7.617	24.138	O.2	294	GLU1400	0.000	
4608	  CB	13.846	-6.901	21.513	C.3	294	GLU1400	0.000	
4609	  CG	14.019	-6.619	20.037	C.3	294	GLU1400	0.000	
4610	  CD	15.158	-5.654	19.764	C.2	294	GLU1400	0.000	
4611	 OE1	16.307	-6.120	19.601	O.co2	294	GLU1400	0.000	
4612	 OE2	14.903	-4.431	19.712	O.co2	294	GLU1400	0.000	
4613	   H	12.001	-8.593	21.023	 H	294	GLU1400	0.000	
4614	  HA	14.720	-8.865	21.288	 H	294	GLU1400	0.000	
4615	 HB2	14.618	-6.358	22.058	 H	294	GLU1400	0.000	
4616	 HB3	12.864	-6.539	21.817	 H	294	GLU1400	0.000	
4617	 HG2	13.095	-6.188	19.652	 H	294	GLU1400	0.000	
4618	 HG3	14.225	-7.558	19.523	 H	294	GLU1400	0.000	
@<TRIPOS>BOND
1 1 2 1
2 1 14 1
3 1 15 1
4 1 16 1
5 2 3 1
6 2 5 1
7 2 9 1
8 3 4 2
9 3 17 1
10 5 6 1
11 5 10 1
12 5 11 1
13 6 7 1
14 6 8 2
15 7 12 1
16 7 13 1
17 17 18 1
18 17 23 1
19 18 19 1
20 18 21 1
21 18 24 1
22 19 20 2
23 19 31 1
24 21 22 1
25 21 25 1
26 21 26 1
27 22 23 1
28 22 27 1
29 22 28 1
30 23 29 1
31 23 30 1
32 31 32 1
33 31 39 1
34 32 33 1
35 32 35 1
36 32 40 1
37 33 34 2
38 33 45 1
39 35 36 1
40 35 41 1
41 35 42 1
42 36 37 1
43 36 38 2
44 37 43 1
45 37 44 1
46 45 46 1
47 45 57 1
48 46 47 1
49 46 49 1
50 46 58 1
51 47 48 2
52 47 66 1
53 49 50 1
54 49 59 1
55 49 60 1
56 50 51 2
57 50 52 1
58 51 53 1
59 51 61 1
60 52 54 2
61 52 62 1
62 53 55 2
63 53 63 1
64 54 55 1
65 54 64 1
66 55 56 1
67 56 65 1
68 66 67 1
69 66 72 1
70 67 68 1
71 67 70 1
72 67 73 1
73 68 69 2
74 68 77 1
75 70 71 1
76 70 74 1
77 70 75 1
78 71 76 1
79 77 78 1
80 77 88 1
81 78 79 1
82 78 81 1
83 78 89 1
84 79 80 2
85 79 97 1
86 81 82 1
87 81 90 1
88 81 91 1
89 82 83 2
90 82 84 1
91 83 85 1
92 83 92 1
93 84 86 2
94 84 93 1
95 85 87 2
96 85 94 1
97 86 87 1
98 86 95 1
99 87 96 1
100 97 98 1
101 97 102 1
102 98 99 1
103 98 101 1
104 98 103 1
105 99 100 2
106 99 107 1
107 101 104 1
108 101 105 1
109 101 106 1
110 107 108 1
111 107 111 1
112 108 109 1
113 108 112 1
114 108 113 1
115 109 110 2
116 109 114 1
117 114 115 1
118 114 123 1
119 115 116 1
120 115 118 1
121 115 124 1
122 116 117 2
123 116 136 1
124 118 119 1
125 118 125 1
126 118 126 1
127 119 120 1
128 119 127 1
129 119 128 1
130 120 121 1
131 120 129 1
132 120 130 1
133 121 122 1
134 121 131 1
135 121 132 1
136 122 133 1
137 122 134 1
138 122 135 1
139 136 137 1
140 136 143 1
141 137 138 1
142 137 140 1
143 137 144 1
144 138 139 2
145 138 150 1
146 140 141 1
147 140 142 1
148 140 145 1
149 141 147 1
150 141 148 1
151 141 149 1
152 142 146 1
153 150 151 1
154 150 156 1
155 151 152 1
156 151 154 1
157 151 157 1
158 152 153 2
159 152 161 1
160 154 155 1
161 154 158 1
162 154 159 1
163 155 160 1
164 161 162 1
165 161 167 1
166 162 163 1
167 162 165 1
168 162 168 1
169 163 164 2
170 163 172 1
171 165 166 1
172 165 169 1
173 165 170 1
174 166 171 1
175 167 209 1
176 172 173 1
177 172 180 1
178 173 174 1
179 173 176 1
180 173 181 1
181 174 175 2
182 174 191 1
183 176 177 1
184 176 178 1
185 176 182 1
186 177 179 1
187 177 183 1
188 177 184 1
189 178 185 1
190 178 186 1
191 178 187 1
192 179 188 1
193 179 189 1
194 179 190 1
195 191 192 1
196 191 197 1
197 192 193 1
198 192 195 1
199 192 198 1
200 193 194 2
201 193 202 1
202 195 196 1
203 195 199 1
204 195 200 1
205 196 201 1
206 202 203 1
207 202 210 1
208 203 204 1
209 203 206 1
210 203 211 1
211 204 205 2
212 204 214 1
213 206 207 1
214 206 212 1
215 206 213 1
216 207 208 2
217 207 209 1
218 214 215 1
219 214 222 1
220 215 216 1
221 215 218 1
222 215 223 1
223 216 217 2
224 216 233 1
225 218 219 1
226 218 224 1
227 218 225 1
228 219 220 1
229 219 221 1
230 219 226 1
231 220 227 1
232 220 228 1
233 220 229 1
234 221 230 1
235 221 231 1
236 221 232 1
237 233 234 1
238 233 242 1
239 234 235 1
240 234 237 1
241 234 243 1
242 235 236 2
243 235 255 1
244 237 238 1
245 237 244 1
246 237 245 1
247 238 239 1
248 238 246 1
249 238 247 1
250 239 240 1
251 239 248 1
252 239 249 1
253 240 241 1
254 240 250 1
255 240 251 1
256 241 252 1
257 241 253 1
258 241 254 1
259 255 256 1
260 255 264 1
261 256 257 1
262 256 259 1
263 256 265 1
264 257 258 2
265 257 270 1
266 259 260 1
267 259 266 1
268 259 267 1
269 260 261 1
270 260 268 1
271 260 269 1
272 261 262 2
273 261 263 1
274 270 271 1
275 270 277 1
276 271 272 1
277 271 274 1
278 271 278 1
279 272 273 2
280 272 286 1
281 274 275 1
282 274 276 1
283 274 279 1
284 275 280 1
285 275 281 1
286 275 282 1
287 276 283 1
288 276 284 1
289 276 285 1
290 286 287 1
291 286 292 1
292 287 288 1
293 287 290 1
294 287 293 1
295 288 289 2
296 288 300 1
297 290 291 1
298 290 294 1
299 290 295 1
300 291 292 1
301 291 296 1
302 291 297 1
303 292 298 1
304 292 299 1
305 300 301 1
306 300 311 1
307 301 302 1
308 301 304 1
309 301 312 1
310 302 303 2
311 302 324 1
312 304 305 1
313 304 313 1
314 304 314 1
315 305 306 1
316 305 315 1
317 305 316 1
318 306 307 1
319 306 317 1
320 306 318 1
321 307 308 1
322 307 319 1
323 308 309 2
324 308 310 1
325 309 320 1
326 309 321 1
327 310 322 1
328 310 323 1
329 324 325 1
330 324 333 1
331 325 326 1
332 325 328 1
333 325 334 1
334 326 327 2
335 326 346 1
336 328 329 1
337 328 335 1
338 328 336 1
339 329 330 1
340 329 337 1
341 329 338 1
342 330 331 1
343 330 339 1
344 330 340 1
345 331 332 1
346 331 341 1
347 331 342 1
348 332 343 1
349 332 344 1
350 332 345 1
351 346 347 1
352 346 354 1
353 347 348 1
354 347 350 1
355 347 355 1
356 348 349 2
357 348 360 1
358 350 351 1
359 350 356 1
360 350 357 1
361 351 352 1
362 351 353 2
363 352 358 1
364 352 359 1
365 360 361 1
366 360 368 1
367 361 362 1
368 361 364 1
369 361 369 1
370 362 363 2
371 362 379 1
372 364 365 1
373 364 366 1
374 364 370 1
375 365 367 1
376 365 371 1
377 365 372 1
378 366 373 1
379 366 374 1
380 366 375 1
381 367 376 1
382 367 377 1
383 367 378 1
384 379 380 1
385 379 386 1
386 380 381 1
387 380 383 1
388 380 387 1
389 381 382 2
390 381 393 1
391 383 384 1
392 383 385 1
393 383 388 1
394 384 390 1
395 384 391 1
396 384 392 1
397 385 389 1
398 393 394 1
399 393 401 1
400 394 395 1
401 394 397 1
402 394 402 1
403 395 396 2
404 395 412 1
405 397 398 1
406 397 403 1
407 397 404 1
408 398 399 1
409 398 400 1
410 398 405 1
411 399 406 1
412 399 407 1
413 399 408 1
414 400 409 1
415 400 410 1
416 400 411 1
417 412 413 1
418 412 420 1
419 413 414 1
420 413 416 1
421 413 421 1
422 414 415 2
423 414 431 1
424 416 417 1
425 416 418 1
426 416 422 1
427 417 419 1
428 417 423 1
429 417 424 1
430 418 425 1
431 418 426 1
432 418 427 1
433 419 428 1
434 419 429 1
435 419 430 1
436 431 432 1
437 431 442 1
438 432 433 1
439 432 435 1
440 432 443 1
441 433 434 2
442 433 455 1
443 435 436 1
444 435 444 1
445 435 445 1
446 436 437 1
447 436 446 1
448 436 447 1
449 437 438 1
450 437 448 1
451 437 449 1
452 438 439 1
453 438 450 1
454 439 440 2
455 439 441 1
456 440 451 1
457 440 452 1
458 441 453 1
459 441 454 1
460 455 456 1
461 455 459 1
462 456 457 1
463 456 460 1
464 456 461 1
465 457 458 2
466 457 462 1
467 462 463 1
468 462 470 1
469 463 464 1
470 463 466 1
471 463 471 1
472 464 465 2
473 464 481 1
474 466 467 1
475 466 472 1
476 466 473 1
477 467 468 1
478 467 469 1
479 467 474 1
480 468 475 1
481 468 476 1
482 468 477 1
483 469 478 1
484 469 479 1
485 469 480 1
486 481 482 1
487 481 485 1
488 482 483 1
489 482 486 1
490 482 487 1
491 483 484 2
492 483 488 1
493 488 489 1
494 488 498 1
495 489 490 1
496 489 492 1
497 489 499 1
498 490 491 2
499 490 505 1
500 492 493 1
501 492 500 1
502 492 501 1
503 493 494 2
504 493 495 1
505 494 497 1
506 494 502 1
507 495 496 2
508 496 497 1
509 496 503 1
510 497 504 1
511 505 506 1
512 505 509 1
513 506 507 1
514 506 510 1
515 506 511 1
516 507 508 2
517 507 512 1
518 512 513 1
519 512 517 1
520 513 514 1
521 513 516 1
522 513 518 1
523 514 515 2
524 514 522 1
525 516 519 1
526 516 520 1
527 516 521 1
528 522 523 1
529 522 533 1
530 523 524 1
531 523 526 1
532 523 534 1
533 524 525 2
534 524 542 1
535 526 527 1
536 526 535 1
537 526 536 1
538 527 528 2
539 527 529 1
540 528 530 1
541 528 537 1
542 529 531 2
543 529 538 1
544 530 532 2
545 530 539 1
546 531 532 1
547 531 540 1
548 532 541 1
549 542 543 1
550 542 546 1
551 543 544 1
552 543 547 1
553 543 548 1
554 544 545 2
555 544 549 1
556 549 550 1
557 549 558 1
558 550 551 1
559 550 553 1
560 550 559 1
561 551 552 2
562 551 564 1
563 553 554 1
564 553 560 1
565 553 561 1
566 554 555 1
567 554 562 1
568 554 563 1
569 555 556 2
570 555 557 1
571 564 565 1
572 564 571 1
573 565 566 1
574 565 568 1
575 565 572 1
576 566 567 2
577 566 580 1
578 568 569 1
579 568 570 1
580 568 573 1
581 569 574 1
582 569 575 1
583 569 576 1
584 570 577 1
585 570 578 1
586 570 579 1
587 580 581 1
588 580 592 1
589 581 582 1
590 581 584 1
591 581 593 1
592 582 583 2
593 582 601 1
594 584 585 1
595 584 594 1
596 584 595 1
597 585 586 2
598 585 587 1
599 586 588 1
600 586 596 1
601 587 589 2
602 587 597 1
603 588 590 2
604 588 598 1
605 589 590 1
606 589 599 1
607 590 591 1
608 591 600 1
609 601 602 1
610 601 610 1
611 602 603 1
612 602 605 1
613 602 611 1
614 603 604 2
615 603 616 1
616 605 606 1
617 605 612 1
618 605 613 1
619 606 607 1
620 606 614 1
621 606 615 1
622 607 608 2
623 607 609 1
624 616 617 1
625 616 620 1
626 617 618 1
627 617 621 1
628 617 622 1
629 618 619 2
630 618 623 1
631 623 624 1
632 623 632 1
633 624 625 1
634 624 627 1
635 624 633 1
636 625 626 2
637 625 640 1
638 627 628 1
639 627 634 1
640 627 635 1
641 628 629 1
642 628 636 1
643 628 637 1
644 629 630 1
645 629 631 2
646 630 638 1
647 630 639 1
648 640 641 1
649 640 647 1
650 641 642 1
651 641 644 1
652 641 648 1
653 642 643 2
654 642 656 1
655 644 645 1
656 644 646 1
657 644 649 1
658 645 650 1
659 645 651 1
660 645 652 1
661 646 653 1
662 646 654 1
663 646 655 1
664 657 658 1
665 657 663 1
666 657 671 1
667 657 672 1
668 658 659 1
669 658 661 1
670 658 664 1
671 659 660 2
672 659 673 1
673 661 662 1
674 661 665 1
675 661 666 1
676 662 663 1
677 662 667 1
678 662 668 1
679 663 669 1
680 663 670 1
681 673 674 1
682 673 681 1
683 674 675 1
684 674 677 1
685 674 682 1
686 675 676 2
687 675 692 1
688 677 678 1
689 677 683 1
690 677 684 1
691 678 679 1
692 678 680 1
693 678 685 1
694 679 686 1
695 679 687 1
696 679 688 1
697 680 689 1
698 680 690 1
699 680 691 1
700 692 693 1
701 692 701 1
702 693 694 1
703 693 696 1
704 693 702 1
705 694 695 2
706 694 709 1
707 696 697 1
708 696 703 1
709 696 704 1
710 697 698 1
711 697 705 1
712 697 706 1
713 698 699 1
714 698 700 2
715 699 707 1
716 699 708 1
717 709 710 1
718 709 716 1
719 710 711 1
720 710 713 1
721 710 717 1
722 711 712 2
723 711 725 1
724 713 714 1
725 713 715 1
726 713 718 1
727 714 719 1
728 714 720 1
729 714 721 1
730 715 722 1
731 715 723 1
732 715 724 1
733 725 726 1
734 725 730 1
735 726 727 1
736 726 729 1
737 726 731 1
738 727 728 2
739 727 735 1
740 729 732 1
741 729 733 1
742 729 734 1
743 735 736 1
744 735 742 1
745 736 737 1
746 736 739 1
747 736 743 1
748 737 738 2
749 737 751 1
750 739 740 1
751 739 741 1
752 739 744 1
753 740 745 1
754 740 746 1
755 740 747 1
756 741 748 1
757 741 749 1
758 741 750 1
759 751 752 1
760 751 760 1
761 752 753 1
762 752 755 1
763 752 761 1
764 753 754 2
765 753 773 1
766 755 756 1
767 755 762 1
768 755 763 1
769 756 757 1
770 756 764 1
771 756 765 1
772 757 758 1
773 757 766 1
774 757 767 1
775 758 759 1
776 758 768 1
777 758 769 1
778 759 770 1
779 759 771 1
780 759 772 1
781 773 774 1
782 773 780 1
783 774 775 1
784 774 777 1
785 774 781 1
786 775 776 2
787 775 787 1
788 777 778 1
789 777 779 1
790 777 782 1
791 778 784 1
792 778 785 1
793 778 786 1
794 779 783 1
795 787 788 1
796 787 795 1
797 788 789 1
798 788 791 1
799 788 796 1
800 789 790 2
801 789 806 1
802 791 792 1
803 791 797 1
804 791 798 1
805 792 793 1
806 792 794 1
807 792 799 1
808 793 800 1
809 793 801 1
810 793 802 1
811 794 803 1
812 794 804 1
813 794 805 1
814 806 807 1
815 806 812 1
816 807 808 1
817 807 810 1
818 807 813 1
819 808 809 2
820 808 820 1
821 810 811 1
822 810 814 1
823 810 815 1
824 811 812 1
825 811 816 1
826 811 817 1
827 812 818 1
828 812 819 1
829 820 821 1
830 820 829 1
831 821 822 1
832 821 824 1
833 821 830 1
834 822 823 2
835 822 835 1
836 824 825 1
837 824 831 1
838 824 832 1
839 825 826 1
840 825 833 1
841 825 834 1
842 826 827 2
843 826 828 1
844 835 836 1
845 835 842 1
846 836 837 1
847 836 839 1
848 836 843 1
849 837 838 2
850 837 851 1
851 839 840 1
852 839 841 1
853 839 844 1
854 840 845 1
855 840 846 1
856 840 847 1
857 841 848 1
858 841 849 1
859 841 850 1
860 851 852 1
861 851 857 1
862 852 853 1
863 852 855 1
864 852 858 1
865 853 854 2
866 853 862 1
867 855 856 1
868 855 859 1
869 855 860 1
870 856 861 1
871 862 863 1
872 862 868 1
873 863 864 1
874 863 866 1
875 863 869 1
876 864 865 2
877 864 873 1
878 866 867 1
879 866 870 1
880 866 871 1
881 867 872 1
882 873 874 1
883 873 882 1
884 874 875 1
885 874 877 1
886 874 883 1
887 875 876 2
888 875 888 1
889 877 878 1
890 877 884 1
891 877 885 1
892 878 879 1
893 878 886 1
894 878 887 1
895 879 880 2
896 879 881 1
897 888 889 1
898 888 897 1
899 889 890 1
900 889 892 1
901 889 898 1
902 890 891 2
903 890 905 1
904 892 893 1
905 892 899 1
906 892 900 1
907 893 894 1
908 893 901 1
909 893 902 1
910 894 895 1
911 894 896 2
912 895 903 1
913 895 904 1
914 905 906 1
915 905 913 1
916 906 907 1
917 906 909 1
918 906 914 1
919 907 908 2
920 907 917 1
921 909 910 1
922 909 915 1
923 909 916 1
924 910 911 2
925 910 912 1
926 917 918 1
927 917 926 1
928 918 919 1
929 918 921 1
930 918 927 1
931 919 920 2
932 919 932 1
933 921 922 1
934 921 928 1
935 921 929 1
936 922 923 1
937 922 930 1
938 922 931 1
939 923 924 2
940 923 925 1
941 932 933 1
942 932 940 1
943 933 934 1
944 933 936 1
945 933 941 1
946 934 935 2
947 934 951 1
948 936 937 1
949 936 942 1
950 936 943 1
951 937 938 1
952 937 939 1
953 937 944 1
954 938 945 1
955 938 946 1
956 938 947 1
957 939 948 1
958 939 949 1
959 939 950 1
960 951 952 1
961 951 959 1
962 952 953 1
963 952 955 1
964 952 960 1
965 953 954 2
966 953 963 1
967 955 956 1
968 955 961 1
969 955 962 1
970 956 957 2
971 956 958 1
972 963 964 1
973 963 974 1
974 964 965 1
975 964 967 1
976 964 975 1
977 965 966 2
978 965 983 1
979 967 968 1
980 967 976 1
981 967 977 1
982 968 969 2
983 968 970 1
984 969 971 1
985 969 978 1
986 970 972 2
987 970 979 1
988 971 973 2
989 971 980 1
990 972 973 1
991 972 981 1
992 973 982 1
993 983 984 1
994 983 991 1
995 984 985 1
996 984 987 1
997 984 992 1
998 985 986 2
999 985 1002 1
1000 987 988 1
1001 987 993 1
1002 987 994 1
1003 988 989 1
1004 988 990 1
1005 988 995 1
1006 989 996 1
1007 989 997 1
1008 989 998 1
1009 990 999 1
1010 990 1000 1
1011 990 1001 1
1012 1002 1003 1
1013 1002 1010 1
1014 1003 1004 1
1015 1003 1006 1
1016 1003 1011 1
1017 1004 1005 2
1018 1004 1019 1
1019 1006 1007 1
1020 1006 1012 1
1021 1006 1013 1
1022 1007 1008 1
1023 1007 1014 1
1024 1007 1015 1
1025 1008 1009 1
1026 1009 1016 1
1027 1009 1017 1
1028 1009 1018 1
1029 1019 1020 1
1030 1019 1028 1
1031 1020 1021 1
1032 1020 1023 1
1033 1020 1029 1
1034 1021 1022 2
1035 1021 1034 1
1036 1023 1024 1
1037 1023 1030 1
1038 1023 1031 1
1039 1024 1025 1
1040 1024 1032 1
1041 1024 1033 1
1042 1025 1026 2
1043 1025 1027 1
1044 1034 1035 1
1045 1034 1039 1
1046 1035 1036 1
1047 1035 1038 1
1048 1035 1040 1
1049 1036 1037 2
1050 1036 1044 1
1051 1038 1041 1
1052 1038 1042 1
1053 1038 1043 1
1054 1044 1045 1
1055 1044 1052 1
1056 1045 1046 1
1057 1045 1048 1
1058 1045 1053 1
1059 1046 1047 2
1060 1046 1063 1
1061 1048 1049 1
1062 1048 1054 1
1063 1048 1055 1
1064 1049 1050 1
1065 1049 1051 1
1066 1049 1056 1
1067 1050 1057 1
1068 1050 1058 1
1069 1050 1059 1
1070 1051 1060 1
1071 1051 1061 1
1072 1051 1062 1
1073 1063 1064 1
1074 1063 1071 1
1075 1064 1065 1
1076 1064 1067 1
1077 1064 1072 1
1078 1065 1066 2
1079 1065 1082 1
1080 1067 1068 1
1081 1067 1069 1
1082 1067 1073 1
1083 1068 1070 1
1084 1068 1074 1
1085 1068 1075 1
1086 1069 1076 1
1087 1069 1077 1
1088 1069 1078 1
1089 1070 1079 1
1090 1070 1080 1
1091 1070 1081 1
1092 1082 1083 1
1093 1082 1090 1
1094 1083 1084 1
1095 1083 1086 1
1096 1083 1091 1
1097 1084 1085 2
1098 1084 1101 1
1099 1086 1087 1
1100 1086 1088 1
1101 1086 1092 1
1102 1087 1089 1
1103 1087 1093 1
1104 1087 1094 1
1105 1088 1095 1
1106 1088 1096 1
1107 1088 1097 1
1108 1089 1098 1
1109 1089 1099 1
1110 1089 1100 1
1111 1101 1102 1
1112 1101 1107 1
1113 1102 1103 1
1114 1102 1105 1
1115 1102 1108 1
1116 1103 1104 2
1117 1103 1112 1
1118 1105 1106 1
1119 1105 1109 1
1120 1105 1110 1
1121 1106 1111 1
1122 1112 1113 1
1123 1112 1121 1
1124 1113 1114 1
1125 1113 1116 1
1126 1113 1122 1
1127 1114 1115 2
1128 1114 1134 1
1129 1116 1117 1
1130 1116 1123 1
1131 1116 1124 1
1132 1117 1118 1
1133 1117 1125 1
1134 1117 1126 1
1135 1118 1119 1
1136 1118 1127 1
1137 1118 1128 1
1138 1119 1120 1
1139 1119 1129 1
1140 1119 1130 1
1141 1120 1131 1
1142 1120 1132 1
1143 1120 1133 1
1144 1134 1135 1
1145 1134 1145 1
1146 1135 1136 1
1147 1135 1138 1
1148 1135 1146 1
1149 1136 1137 2
1150 1136 1154 1
1151 1138 1139 1
1152 1138 1147 1
1153 1138 1148 1
1154 1139 1140 2
1155 1139 1141 1
1156 1140 1142 1
1157 1140 1149 1
1158 1141 1143 2
1159 1141 1150 1
1160 1142 1144 2
1161 1142 1151 1
1162 1143 1144 1
1163 1143 1152 1
1164 1144 1153 1
1165 1154 1155 1
1166 1154 1162 1
1167 1155 1156 1
1168 1155 1158 1
1169 1155 1163 1
1170 1156 1157 2
1171 1156 1168 1
1172 1158 1159 1
1173 1158 1164 1
1174 1158 1165 1
1175 1159 1160 1
1176 1159 1161 2
1177 1160 1166 1
1178 1160 1167 1
1179 1168 1169 1
1180 1168 1178 1
1181 1169 1170 1
1182 1169 1172 1
1183 1169 1179 1
1184 1170 1171 2
1185 1170 1185 1
1186 1172 1173 1
1187 1172 1180 1
1188 1172 1181 1
1189 1173 1174 2
1190 1173 1175 1
1191 1174 1177 1
1192 1174 1182 1
1193 1175 1176 2
1194 1176 1177 1
1195 1176 1183 1
1196 1177 1184 1
1197 1185 1186 1
1198 1185 1194 1
1199 1186 1187 1
1200 1186 1189 1
1201 1186 1195 1
1202 1187 1188 2
1203 1187 1202 1
1204 1189 1190 1
1205 1189 1196 1
1206 1189 1197 1
1207 1190 1191 1
1208 1190 1198 1
1209 1190 1199 1
1210 1191 1192 1
1211 1191 1193 2
1212 1192 1200 1
1213 1192 1201 1
1214 1202 1203 1
1215 1202 1210 1
1216 1203 1204 1
1217 1203 1206 1
1218 1203 1211 1
1219 1204 1205 2
1220 1204 1216 1
1221 1206 1207 1
1222 1206 1212 1
1223 1206 1213 1
1224 1207 1208 1
1225 1207 1209 2
1226 1208 1214 1
1227 1208 1215 1
1228 1216 1217 1
1229 1216 1224 1
1230 1217 1218 1
1231 1217 1220 1
1232 1217 1225 1
1233 1218 1219 2
1234 1218 1235 1
1235 1220 1221 1
1236 1220 1222 1
1237 1220 1226 1
1238 1221 1223 1
1239 1221 1227 1
1240 1221 1228 1
1241 1222 1229 1
1242 1222 1230 1
1243 1222 1231 1
1244 1223 1232 1
1245 1223 1233 1
1246 1223 1234 1
1247 1235 1236 1
1248 1235 1242 1
1249 1236 1237 1
1250 1236 1239 1
1251 1236 1243 1
1252 1237 1238 2
1253 1237 1251 1
1254 1239 1240 1
1255 1239 1241 1
1256 1239 1244 1
1257 1240 1245 1
1258 1240 1246 1
1259 1240 1247 1
1260 1241 1248 1
1261 1241 1249 1
1262 1241 1250 1
1263 1251 1252 1
1264 1251 1262 1
1265 1252 1253 1
1266 1252 1255 1
1267 1252 1263 1
1268 1253 1254 2
1269 1253 1275 1
1270 1255 1256 1
1271 1255 1264 1
1272 1255 1265 1
1273 1256 1257 1
1274 1256 1266 1
1275 1256 1267 1
1276 1257 1258 1
1277 1257 1268 1
1278 1257 1269 1
1279 1258 1259 1
1280 1258 1270 1
1281 1259 1260 2
1282 1259 1261 1
1283 1260 1271 1
1284 1260 1272 1
1285 1261 1273 1
1286 1261 1274 1
1287 1275 1276 1
1288 1275 1281 1
1289 1276 1277 1
1290 1276 1279 1
1291 1276 1282 1
1292 1277 1278 2
1293 1277 1286 1
1294 1279 1280 1
1295 1279 1283 1
1296 1279 1284 1
1297 1280 1285 1
1298 1286 1287 1
1299 1286 1294 1
1300 1287 1288 1
1301 1287 1290 1
1302 1287 1295 1
1303 1288 1289 2
1304 1288 1305 1
1305 1290 1291 1
1306 1290 1292 1
1307 1290 1296 1
1308 1291 1293 1
1309 1291 1297 1
1310 1291 1298 1
1311 1292 1299 1
1312 1292 1300 1
1313 1292 1301 1
1314 1293 1302 1
1315 1293 1303 1
1316 1293 1304 1
1317 1305 1306 1
1318 1305 1309 1
1319 1306 1307 1
1320 1306 1310 1
1321 1306 1311 1
1322 1307 1308 2
1323 1307 1312 1
1324 1312 1313 1
1325 1312 1319 1
1326 1313 1314 1
1327 1313 1316 1
1328 1313 1320 1
1329 1314 1315 2
1330 1314 1328 1
1331 1316 1317 1
1332 1316 1318 1
1333 1316 1321 1
1334 1317 1322 1
1335 1317 1323 1
1336 1317 1324 1
1337 1318 1325 1
1338 1318 1326 1
1339 1318 1327 1
1340 1328 1329 1
1341 1328 1334 1
1342 1329 1330 1
1343 1329 1332 1
1344 1329 1335 1
1345 1330 1331 2
1346 1330 1339 1
1347 1332 1333 1
1348 1332 1336 1
1349 1332 1337 1
1350 1333 1338 1
1351 1339 1340 1
1352 1339 1347 1
1353 1340 1341 1
1354 1340 1343 1
1355 1340 1348 1
1356 1341 1342 2
1357 1341 1358 1
1358 1343 1344 1
1359 1343 1349 1
1360 1343 1350 1
1361 1344 1345 1
1362 1344 1346 1
1363 1344 1351 1
1364 1345 1352 1
1365 1345 1353 1
1366 1345 1354 1
1367 1346 1355 1
1368 1346 1356 1
1369 1346 1357 1
1370 1358 1359 1
1371 1358 1367 1
1372 1359 1360 1
1373 1359 1362 1
1374 1359 1368 1
1375 1360 1361 2
1376 1360 1375 1
1377 1362 1363 1
1378 1362 1369 1
1379 1362 1370 1
1380 1363 1364 1
1381 1363 1371 1
1382 1363 1372 1
1383 1364 1365 1
1384 1364 1366 2
1385 1365 1373 1
1386 1365 1374 1
1387 1375 1376 1
1388 1375 1381 1
1389 1376 1377 1
1390 1376 1379 1
1391 1376 1382 1
1392 1377 1378 2
1393 1377 1386 1
1394 1379 1380 1
1395 1379 1383 1
1396 1379 1384 1
1397 1380 1385 1
1398 1386 1387 1
1399 1386 1394 1
1400 1387 1388 1
1401 1387 1390 1
1402 1387 1395 1
1403 1388 1389 2
1404 1388 1405 1
1405 1390 1391 1
1406 1390 1396 1
1407 1390 1397 1
1408 1391 1392 1
1409 1391 1393 1
1410 1391 1398 1
1411 1392 1399 1
1412 1392 1400 1
1413 1392 1401 1
1414 1393 1402 1
1415 1393 1403 1
1416 1393 1404 1
1417 1405 1406 1
1418 1405 1411 1
1419 1406 1407 1
1420 1406 1409 1
1421 1406 1412 1
1422 1407 1408 2
1423 1407 1419 1
1424 1409 1410 1
1425 1409 1413 1
1426 1409 1414 1
1427 1410 1411 1
1428 1410 1415 1
1429 1410 1416 1
1430 1411 1417 1
1431 1411 1418 1
1432 1419 1420 1
1433 1419 1430 1
1434 1420 1421 1
1435 1420 1423 1
1436 1420 1431 1
1437 1421 1422 2
1438 1421 1443 1
1439 1423 1424 1
1440 1423 1432 1
1441 1423 1433 1
1442 1424 1425 1
1443 1424 1434 1
1444 1424 1435 1
1445 1425 1426 1
1446 1425 1436 1
1447 1425 1437 1
1448 1426 1427 1
1449 1426 1438 1
1450 1427 1428 2
1451 1427 1429 1
1452 1428 1439 1
1453 1428 1440 1
1454 1429 1441 1
1455 1429 1442 1
1456 1443 1444 1
1457 1443 1454 1
1458 1444 1445 1
1459 1444 1447 1
1460 1444 1455 1
1461 1445 1446 2
1462 1445 1463 1
1463 1447 1448 1
1464 1447 1456 1
1465 1447 1457 1
1466 1448 1449 2
1467 1448 1450 1
1468 1449 1451 1
1469 1449 1458 1
1470 1450 1452 2
1471 1450 1459 1
1472 1451 1453 2
1473 1451 1460 1
1474 1452 1453 1
1475 1452 1461 1
1476 1453 1462 1
1477 1463 1464 1
1478 1463 1471 1
1479 1464 1465 1
1480 1464 1467 1
1481 1464 1472 1
1482 1465 1466 2
1483 1465 1482 1
1484 1467 1468 1
1485 1467 1469 1
1486 1467 1473 1
1487 1468 1470 1
1488 1468 1474 1
1489 1468 1475 1
1490 1469 1476 1
1491 1469 1477 1
1492 1469 1478 1
1493 1470 1479 1
1494 1470 1480 1
1495 1470 1481 1
1496 1482 1483 1
1497 1482 1490 1
1498 1483 1484 1
1499 1483 1486 1
1500 1483 1491 1
1501 1484 1485 2
1502 1484 1501 1
1503 1486 1487 1
1504 1486 1492 1
1505 1486 1493 1
1506 1487 1488 1
1507 1487 1489 1
1508 1487 1494 1
1509 1488 1495 1
1510 1488 1496 1
1511 1488 1497 1
1512 1489 1498 1
1513 1489 1499 1
1514 1489 1500 1
1515 1501 1502 1
1516 1501 1509 1
1517 1502 1503 1
1518 1502 1505 1
1519 1502 1510 1
1520 1503 1504 2
1521 1503 1520 1
1522 1505 1506 1
1523 1505 1511 1
1524 1505 1512 1
1525 1506 1507 1
1526 1506 1508 1
1527 1506 1513 1
1528 1507 1514 1
1529 1507 1515 1
1530 1507 1516 1
1531 1508 1517 1
1532 1508 1518 1
1533 1508 1519 1
1534 1520 1521 1
1535 1520 1529 1
1536 1521 1522 1
1537 1521 1524 1
1538 1521 1530 1
1539 1522 1523 2
1540 1522 1535 1
1541 1524 1525 1
1542 1524 1531 1
1543 1524 1532 1
1544 1525 1526 1
1545 1525 1533 1
1546 1525 1534 1
1547 1526 1527 2
1548 1526 1528 1
1549 1535 1536 1
1550 1535 1543 1
1551 1536 1537 1
1552 1536 1539 1
1553 1536 1544 1
1554 1537 1538 2
1555 1537 1554 1
1556 1539 1540 1
1557 1539 1545 1
1558 1539 1546 1
1559 1540 1541 1
1560 1540 1542 1
1561 1540 1547 1
1562 1541 1548 1
1563 1541 1549 1
1564 1541 1550 1
1565 1542 1551 1
1566 1542 1552 1
1567 1542 1553 1
1568 1554 1555 1
1569 1554 1562 1
1570 1555 1556 1
1571 1555 1558 1
1572 1555 1563 1
1573 1556 1557 2
1574 1556 1571 1
1575 1558 1559 1
1576 1558 1564 1
1577 1558 1565 1
1578 1559 1560 1
1579 1559 1566 1
1580 1559 1567 1
1581 1560 1561 1
1582 1561 1568 1
1583 1561 1569 1
1584 1561 1570 1
1585 1571 1572 1
1586 1571 1576 1
1587 1572 1573 1
1588 1572 1575 1
1589 1572 1577 1
1590 1573 1574 2
1591 1573 1581 1
1592 1575 1578 1
1593 1575 1579 1
1594 1575 1580 1
1595 1581 1582 1
1596 1581 1585 1
1597 1582 1583 1
1598 1582 1586 1
1599 1582 1587 1
1600 1583 1584 2
1601 1583 1588 1
1602 1588 1589 1
1603 1588 1592 1
1604 1589 1590 1
1605 1589 1593 1
1606 1589 1594 1
1607 1590 1591 2
1608 1590 1595 1
1609 1595 1596 1
1610 1595 1603 1
1611 1596 1597 1
1612 1596 1599 1
1613 1596 1604 1
1614 1597 1598 2
1615 1597 1607 1
1616 1599 1600 1
1617 1599 1605 1
1618 1599 1606 1
1619 1600 1601 2
1620 1600 1602 1
1621 1607 1608 1
1622 1607 1615 1
1623 1608 1609 1
1624 1608 1611 1
1625 1608 1616 1
1626 1609 1610 2
1627 1609 1626 1
1628 1611 1612 1
1629 1611 1617 1
1630 1611 1618 1
1631 1612 1613 1
1632 1612 1614 1
1633 1612 1619 1
1634 1613 1620 1
1635 1613 1621 1
1636 1613 1622 1
1637 1614 1623 1
1638 1614 1624 1
1639 1614 1625 1
1640 1626 1627 1
1641 1626 1635 1
1642 1627 1628 1
1643 1627 1630 1
1644 1627 1636 1
1645 1628 1629 2
1646 1628 1648 1
1647 1630 1631 1
1648 1630 1637 1
1649 1630 1638 1
1650 1631 1632 1
1651 1631 1639 1
1652 1631 1640 1
1653 1632 1633 1
1654 1632 1641 1
1655 1632 1642 1
1656 1633 1634 1
1657 1633 1643 1
1658 1633 1644 1
1659 1634 1645 1
1660 1634 1646 1
1661 1634 1647 1
1662 1648 1649 1
1663 1648 1654 1
1664 1649 1650 1
1665 1649 1652 1
1666 1649 1655 1
1667 1650 1651 2
1668 1650 1659 1
1669 1652 1653 1
1670 1652 1656 1
1671 1652 1657 1
1672 1653 1658 1
1673 1659 1660 1
1674 1659 1670 1
1675 1660 1661 1
1676 1660 1663 1
1677 1660 1671 1
1678 1661 1662 2
1679 1661 1679 1
1680 1663 1664 1
1681 1663 1672 1
1682 1663 1673 1
1683 1664 1665 2
1684 1664 1666 1
1685 1665 1667 1
1686 1665 1674 1
1687 1666 1668 2
1688 1666 1675 1
1689 1667 1669 2
1690 1667 1676 1
1691 1668 1669 1
1692 1668 1677 1
1693 1669 1678 1
1694 1679 1680 1
1695 1679 1687 1
1696 1680 1681 1
1697 1680 1683 1
1698 1680 1688 1
1699 1681 1682 2
1700 1681 1698 1
1701 1683 1684 1
1702 1683 1689 1
1703 1683 1690 1
1704 1684 1685 1
1705 1684 1686 1
1706 1684 1691 1
1707 1685 1692 1
1708 1685 1693 1
1709 1685 1694 1
1710 1686 1695 1
1711 1686 1696 1
1712 1686 1697 1
1713 1698 1699 1
1714 1698 1709 1
1715 1699 1700 1
1716 1699 1702 1
1717 1699 1710 1
1718 1700 1701 2
1719 1700 1722 1
1720 1702 1703 1
1721 1702 1711 1
1722 1702 1712 1
1723 1703 1704 1
1724 1703 1713 1
1725 1703 1714 1
1726 1704 1705 1
1727 1704 1715 1
1728 1704 1716 1
1729 1705 1706 1
1730 1705 1717 1
1731 1706 1707 2
1732 1706 1708 1
1733 1707 1718 1
1734 1707 1719 1
1735 1708 1720 1
1736 1708 1721 1
1737 1722 1723 1
1738 1722 1731 1
1739 1723 1724 1
1740 1723 1726 1
1741 1723 1732 1
1742 1724 1725 2
1743 1724 1737 1
1744 1726 1727 1
1745 1726 1733 1
1746 1726 1734 1
1747 1727 1728 1
1748 1727 1735 1
1749 1727 1736 1
1750 1728 1729 2
1751 1728 1730 1
1752 1737 1738 1
1753 1737 1744 1
1754 1738 1739 1
1755 1738 1741 1
1756 1738 1745 1
1757 1739 1740 2
1758 1739 1751 1
1759 1741 1742 1
1760 1741 1743 1
1761 1741 1746 1
1762 1742 1748 1
1763 1742 1749 1
1764 1742 1750 1
1765 1743 1747 1
1766 1751 1752 1
1767 1751 1762 1
1768 1752 1753 1
1769 1752 1755 1
1770 1752 1763 1
1771 1753 1754 2
1772 1753 1775 1
1773 1755 1756 1
1774 1755 1764 1
1775 1755 1765 1
1776 1756 1757 1
1777 1756 1766 1
1778 1756 1767 1
1779 1757 1758 1
1780 1757 1768 1
1781 1757 1769 1
1782 1758 1759 1
1783 1758 1770 1
1784 1759 1760 2
1785 1759 1761 1
1786 1760 1771 1
1787 1760 1772 1
1788 1761 1773 1
1789 1761 1774 1
1790 1775 1776 1
1791 1775 1781 1
1792 1776 1777 1
1793 1776 1779 1
1794 1776 1782 1
1795 1777 1778 2
1796 1777 1789 1
1797 1779 1780 1
1798 1779 1783 1
1799 1779 1784 1
1800 1780 1781 1
1801 1780 1785 1
1802 1780 1786 1
1803 1781 1787 1
1804 1781 1788 1
1805 1789 1790 1
1806 1789 1800 1
1807 1790 1791 1
1808 1790 1793 1
1809 1790 1801 1
1810 1791 1792 2
1811 1791 1813 1
1812 1793 1794 1
1813 1793 1802 1
1814 1793 1803 1
1815 1794 1795 1
1816 1794 1804 1
1817 1794 1805 1
1818 1795 1796 1
1819 1795 1806 1
1820 1795 1807 1
1821 1796 1797 1
1822 1796 1808 1
1823 1797 1798 2
1824 1797 1799 1
1825 1798 1809 1
1826 1798 1810 1
1827 1799 1811 1
1828 1799 1812 1
1829 1813 1814 1
1830 1813 1819 1
1831 1814 1815 1
1832 1814 1817 1
1833 1814 1820 1
1834 1815 1816 2
1835 1815 1827 1
1836 1817 1818 1
1837 1817 1821 1
1838 1817 1822 1
1839 1818 1819 1
1840 1818 1823 1
1841 1818 1824 1
1842 1819 1825 1
1843 1819 1826 1
1844 1827 1828 1
1845 1827 1833 1
1846 1828 1829 1
1847 1828 1831 1
1848 1828 1834 1
1849 1829 1830 2
1850 1829 1838 1
1851 1831 1832 1
1852 1831 1835 1
1853 1831 1836 1
1854 1832 1837 1
1855 1838 1839 1
1856 1838 1847 1
1857 1839 1840 1
1858 1839 1842 1
1859 1839 1848 1
1860 1840 1841 2
1861 1840 1855 1
1862 1842 1843 1
1863 1842 1849 1
1864 1842 1850 1
1865 1843 1844 1
1866 1843 1851 1
1867 1843 1852 1
1868 1844 1845 1
1869 1844 1846 2
1870 1845 1853 1
1871 1845 1854 1
1872 1855 1856 1
1873 1855 1861 1
1874 1856 1857 1
1875 1856 1859 1
1876 1856 1862 1
1877 1857 1858 2
1878 1857 1869 1
1879 1859 1860 1
1880 1859 1863 1
1881 1859 1864 1
1882 1860 1861 1
1883 1860 1865 1
1884 1860 1866 1
1885 1861 1867 1
1886 1861 1868 1
1887 1869 1870 1
1888 1869 1875 1
1889 1870 1871 1
1890 1870 1873 1
1891 1870 1876 1
1892 1871 1872 2
1893 1871 1880 1
1894 1873 1874 1
1895 1873 1877 1
1896 1873 1878 1
1897 1874 1879 1
1898 1880 1881 1
1899 1880 1886 1
1900 1881 1882 1
1901 1881 1884 1
1902 1881 1887 1
1903 1882 1883 2
1904 1882 1891 1
1905 1884 1885 1
1906 1884 1888 1
1907 1884 1889 1
1908 1885 1890 1
1909 1891 1892 1
1910 1891 1899 1
1911 1892 1893 1
1912 1892 1895 1
1913 1892 1900 1
1914 1893 1894 2
1915 1893 1910 1
1916 1895 1896 1
1917 1895 1901 1
1918 1895 1902 1
1919 1896 1897 1
1920 1896 1898 1
1921 1896 1903 1
1922 1897 1904 1
1923 1897 1905 1
1924 1897 1906 1
1925 1898 1907 1
1926 1898 1908 1
1927 1898 1909 1
1928 1910 1911 1
1929 1910 1915 1
1930 1911 1912 1
1931 1911 1914 1
1932 1911 1916 1
1933 1912 1913 2
1934 1912 1920 1
1935 1914 1917 1
1936 1914 1918 1
1937 1914 1919 1
1938 1920 1921 1
1939 1920 1928 1
1940 1921 1922 1
1941 1921 1924 1
1942 1921 1929 1
1943 1922 1923 2
1944 1922 1937 1
1945 1924 1925 1
1946 1924 1930 1
1947 1924 1931 1
1948 1925 1926 1
1949 1925 1932 1
1950 1925 1933 1
1951 1926 1927 1
1952 1927 1934 1
1953 1927 1935 1
1954 1927 1936 1
1955 1937 1938 1
1956 1937 1945 1
1957 1938 1939 1
1958 1938 1941 1
1959 1938 1946 1
1960 1939 1940 2
1961 1939 1956 1
1962 1941 1942 1
1963 1941 1947 1
1964 1941 1948 1
1965 1942 1943 1
1966 1942 1944 1
1967 1942 1949 1
1968 1943 1950 1
1969 1943 1951 1
1970 1943 1952 1
1971 1944 1953 1
1972 1944 1954 1
1973 1944 1955 1
1974 1956 1957 1
1975 1956 1964 1
1976 1957 1958 1
1977 1957 1960 1
1978 1957 1965 1
1979 1958 1959 2
1980 1958 1968 1
1981 1960 1961 1
1982 1960 1966 1
1983 1960 1967 1
1984 1961 1962 2
1985 1961 1963 1
1986 1968 1969 1
1987 1968 1976 1
1988 1969 1970 1
1989 1969 1972 1
1990 1969 1977 1
1991 1970 1971 2
1992 1970 1987 1
1993 1972 1973 1
1994 1972 1978 1
1995 1972 1979 1
1996 1973 1974 1
1997 1973 1975 1
1998 1973 1980 1
1999 1974 1981 1
2000 1974 1982 1
2001 1974 1983 1
2002 1975 1984 1
2003 1975 1985 1
2004 1975 1986 1
2005 1987 1988 1
2006 1987 1995 1
2007 1988 1989 1
2008 1988 1991 1
2009 1988 1996 1
2010 1989 1990 2
2011 1989 2006 1
2012 1991 1992 1
2013 1991 1997 1
2014 1991 1998 1
2015 1992 1993 1
2016 1992 1994 1
2017 1992 1999 1
2018 1993 2000 1
2019 1993 2001 1
2020 1993 2002 1
2021 1994 2003 1
2022 1994 2004 1
2023 1994 2005 1
2024 2006 2007 1
2025 2006 2016 1
2026 2007 2008 1
2027 2007 2010 1
2028 2007 2017 1
2029 2008 2009 2
2030 2008 2023 1
2031 2010 2011 1
2032 2010 2018 1
2033 2010 2019 1
2034 2011 2012 2
2035 2011 2013 1
2036 2012 2015 1
2037 2012 2020 1
2038 2013 2014 2
2039 2014 2015 1
2040 2014 2021 1
2041 2015 2022 1
2042 2023 2024 1
2043 2023 2030 1
2044 2024 2025 1
2045 2024 2027 1
2046 2024 2031 1
2047 2025 2026 2
2048 2025 2039 1
2049 2027 2028 1
2050 2027 2029 1
2051 2027 2032 1
2052 2028 2033 1
2053 2028 2034 1
2054 2028 2035 1
2055 2029 2036 1
2056 2029 2037 1
2057 2029 2038 1
2058 2039 2040 1
2059 2039 2044 1
2060 2040 2041 1
2061 2040 2043 1
2062 2040 2045 1
2063 2041 2042 2
2064 2041 2049 1
2065 2043 2046 1
2066 2043 2047 1
2067 2043 2048 1
2068 2049 2050 1
2069 2049 2060 1
2070 2050 2051 1
2071 2050 2053 1
2072 2050 2061 1
2073 2051 2052 2
2074 2051 2073 1
2075 2053 2054 1
2076 2053 2062 1
2077 2053 2063 1
2078 2054 2055 1
2079 2054 2064 1
2080 2054 2065 1
2081 2055 2056 1
2082 2055 2066 1
2083 2055 2067 1
2084 2056 2057 1
2085 2056 2068 1
2086 2057 2058 2
2087 2057 2059 1
2088 2058 2069 1
2089 2058 2070 1
2090 2059 2071 1
2091 2059 2072 1
2092 2073 2074 1
2093 2073 2081 1
2094 2074 2075 1
2095 2074 2077 1
2096 2074 2082 1
2097 2075 2076 2
2098 2075 2085 1
2099 2077 2078 1
2100 2077 2083 1
2101 2077 2084 1
2102 2078 2079 2
2103 2078 2080 1
2104 2085 2086 1
2105 2085 2093 1
2106 2086 2087 1
2107 2086 2089 1
2108 2086 2094 1
2109 2087 2088 2
2110 2087 2104 1
2111 2089 2090 1
2112 2089 2091 1
2113 2089 2095 1
2114 2090 2092 1
2115 2090 2096 1
2116 2090 2097 1
2117 2091 2098 1
2118 2091 2099 1
2119 2091 2100 1
2120 2092 2101 1
2121 2092 2102 1
2122 2092 2103 1
2123 2104 2105 1
2124 2104 2109 1
2125 2105 2106 1
2126 2105 2108 1
2127 2105 2110 1
2128 2106 2107 2
2129 2106 2114 1
2130 2108 2111 1
2131 2108 2112 1
2132 2108 2113 1
2133 2114 2115 1
2134 2114 2120 1
2135 2115 2116 1
2136 2115 2118 1
2137 2115 2121 1
2138 2116 2117 2
2139 2116 2125 1
2140 2118 2119 1
2141 2118 2122 1
2142 2118 2123 1
2143 2119 2124 1
2144 2125 2126 1
2145 2125 2129 1
2146 2126 2127 1
2147 2126 2130 1
2148 2126 2131 1
2149 2127 2128 2
2150 2127 2132 1
2151 2132 2133 1
2152 2132 2138 1
2153 2133 2134 1
2154 2133 2136 1
2155 2133 2139 1
2156 2134 2135 2
2157 2134 2143 1
2158 2136 2137 1
2159 2136 2140 1
2160 2136 2141 1
2161 2137 2142 1
2162 2143 2144 1
2163 2143 2152 1
2164 2144 2145 1
2165 2144 2147 1
2166 2144 2153 1
2167 2145 2146 2
2168 2145 2160 1
2169 2147 2148 1
2170 2147 2154 1
2171 2147 2155 1
2172 2148 2149 1
2173 2148 2156 1
2174 2148 2157 1
2175 2149 2150 1
2176 2149 2151 2
2177 2150 2158 1
2178 2150 2159 1
2179 2160 2161 1
2180 2160 2172 1
2181 2161 2162 1
2182 2161 2164 1
2183 2161 2173 1
2184 2162 2163 2
2185 2162 2181 1
2186 2164 2165 1
2187 2164 2174 1
2188 2164 2175 1
2189 2165 2166 2
2190 2165 2167 1
2191 2166 2168 1
2192 2166 2176 1
2193 2167 2169 2
2194 2167 2177 1
2195 2168 2170 2
2196 2168 2178 1
2197 2169 2170 1
2198 2169 2179 1
2199 2170 2171 1
2200 2171 2180 1
2201 2181 2182 1
2202 2181 2189 1
2203 2182 2183 1
2204 2182 2185 1
2205 2182 2190 1
2206 2183 2184 2
2207 2183 2200 1
2208 2185 2186 1
2209 2185 2191 1
2210 2185 2192 1
2211 2186 2187 1
2212 2186 2188 1
2213 2186 2193 1
2214 2187 2194 1
2215 2187 2195 1
2216 2187 2196 1
2217 2188 2197 1
2218 2188 2198 1
2219 2188 2199 1
2220 2200 2201 1
2221 2200 2209 1
2222 2201 2202 1
2223 2201 2204 1
2224 2201 2210 1
2225 2202 2203 2
2226 2202 2215 1
2227 2204 2205 1
2228 2204 2211 1
2229 2204 2212 1
2230 2205 2206 1
2231 2205 2213 1
2232 2205 2214 1
2233 2206 2207 2
2234 2206 2208 1
2235 2215 2216 1
2236 2215 2224 1
2237 2216 2217 1
2238 2216 2219 1
2239 2216 2225 1
2240 2217 2218 2
2241 2217 2230 1
2242 2219 2220 1
2243 2219 2226 1
2244 2219 2227 1
2245 2220 2221 1
2246 2220 2228 1
2247 2220 2229 1
2248 2221 2222 2
2249 2221 2223 1
2250 2230 2231 1
2251 2230 2238 1
2252 2231 2232 1
2253 2231 2234 1
2254 2231 2239 1
2255 2232 2233 2
2256 2232 2244 1
2257 2234 2235 1
2258 2234 2240 1
2259 2234 2241 1
2260 2235 2236 1
2261 2235 2237 2
2262 2236 2242 1
2263 2236 2243 1
2264 2244 2245 1
2265 2244 2254 1
2266 2245 2246 1
2267 2245 2248 1
2268 2245 2255 1
2269 2246 2247 2
2270 2246 2261 1
2271 2248 2249 1
2272 2248 2256 1
2273 2248 2257 1
2274 2249 2250 2
2275 2249 2251 1
2276 2250 2253 1
2277 2250 2258 1
2278 2251 2252 2
2279 2252 2253 1
2280 2252 2259 1
2281 2253 2260 1
2282 2261 2262 1
2283 2261 2272 1
2284 2262 2263 1
2285 2262 2265 1
2286 2262 2273 1
2287 2263 2264 2
2288 2263 2281 1
2289 2265 2266 1
2290 2265 2274 1
2291 2265 2275 1
2292 2266 2267 2
2293 2266 2268 1
2294 2267 2269 1
2295 2267 2276 1
2296 2268 2270 2
2297 2268 2277 1
2298 2269 2271 2
2299 2269 2278 1
2300 2270 2271 1
2301 2270 2279 1
2302 2271 2280 1
2303 2281 2282 1
2304 2281 2289 1
2305 2282 2283 1
2306 2282 2285 1
2307 2282 2290 1
2308 2283 2284 2
2309 2283 2300 1
2310 2285 2286 1
2311 2285 2287 1
2312 2285 2291 1
2313 2286 2288 1
2314 2286 2292 1
2315 2286 2293 1
2316 2287 2294 1
2317 2287 2295 1
2318 2287 2296 1
2319 2288 2297 1
2320 2288 2298 1
2321 2288 2299 1
2322 2300 2301 1
2323 2300 2310 1
2324 2301 2302 1
2325 2301 2304 1
2326 2301 2311 1
2327 2302 2303 2
2328 2302 2317 1
2329 2304 2305 1
2330 2304 2312 1
2331 2304 2313 1
2332 2305 2306 2
2333 2305 2307 1
2334 2306 2309 1
2335 2306 2314 1
2336 2307 2308 2
2337 2308 2309 1
2338 2308 2315 1
2339 2309 2316 1
2340 2317 2318 1
2341 2317 2328 1
2342 2318 2319 1
2343 2318 2321 1
2344 2318 2329 1
2345 2319 2320 2
2346 2319 2341 1
2347 2321 2322 1
2348 2321 2330 1
2349 2321 2331 1
2350 2322 2323 1
2351 2322 2332 1
2352 2322 2333 1
2353 2323 2324 1
2354 2323 2334 1
2355 2323 2335 1
2356 2324 2325 1
2357 2324 2336 1
2358 2325 2326 2
2359 2325 2327 1
2360 2326 2337 1
2361 2326 2338 1
2362 2327 2339 1
2363 2327 2340 1
2364 2341 2342 1
2365 2341 2349 1
2366 2342 2343 1
2367 2342 2345 1
2368 2342 2350 1
2369 2343 2344 2
2370 2343 2353 1
2371 2345 2346 1
2372 2345 2351 1
2373 2345 2352 1
2374 2346 2347 2
2375 2346 2348 1
2376 2353 2354 1
2377 2353 2361 1
2378 2354 2355 1
2379 2354 2357 1
2380 2354 2362 1
2381 2355 2356 2
2382 2355 2372 1
2383 2357 2358 1
2384 2357 2359 1
2385 2357 2363 1
2386 2358 2360 1
2387 2358 2364 1
2388 2358 2365 1
2389 2359 2366 1
2390 2359 2367 1
2391 2359 2368 1
2392 2360 2369 1
2393 2360 2370 1
2394 2360 2371 1
2395 2372 2373 1
2396 2372 2377 1
2397 2373 2374 1
2398 2373 2376 1
2399 2373 2378 1
2400 2374 2375 2
2401 2374 2382 1
2402 2376 2379 1
2403 2376 2380 1
2404 2376 2381 1
2405 2382 2383 1
2406 2382 2387 1
2407 2383 2384 1
2408 2383 2386 1
2409 2383 2388 1
2410 2384 2385 2
2411 2384 2392 1
2412 2386 2389 1
2413 2386 2390 1
2414 2386 2391 1
2415 2392 2393 1
2416 2392 2403 1
2417 2393 2394 1
2418 2393 2396 1
2419 2393 2404 1
2420 2394 2395 2
2421 2394 2416 1
2422 2396 2397 1
2423 2396 2405 1
2424 2396 2406 1
2425 2397 2398 1
2426 2397 2407 1
2427 2397 2408 1
2428 2398 2399 1
2429 2398 2409 1
2430 2398 2410 1
2431 2399 2400 1
2432 2399 2411 1
2433 2400 2401 2
2434 2400 2402 1
2435 2401 2412 1
2436 2401 2413 1
2437 2402 2414 1
2438 2402 2415 1
2439 2416 2417 1
2440 2416 2424 1
2441 2417 2418 1
2442 2417 2420 1
2443 2417 2425 1
2444 2418 2419 2
2445 2418 2430 1
2446 2420 2421 1
2447 2420 2426 1
2448 2420 2427 1
2449 2421 2422 1
2450 2421 2423 2
2451 2422 2428 1
2452 2422 2429 1
2453 2430 2431 1
2454 2430 2436 1
2455 2431 2432 1
2456 2431 2434 1
2457 2431 2437 1
2458 2432 2433 2
2459 2432 2441 1
2460 2434 2435 1
2461 2434 2438 1
2462 2434 2439 1
2463 2435 2440 1
2464 2441 2442 1
2465 2441 2449 1
2466 2442 2443 1
2467 2442 2445 1
2468 2442 2450 1
2469 2443 2444 2
2470 2443 2460 1
2471 2445 2446 1
2472 2445 2451 1
2473 2445 2452 1
2474 2446 2447 1
2475 2446 2448 1
2476 2446 2453 1
2477 2447 2454 1
2478 2447 2455 1
2479 2447 2456 1
2480 2448 2457 1
2481 2448 2458 1
2482 2448 2459 1
2483 2460 2461 1
2484 2460 2468 1
2485 2461 2462 1
2486 2461 2464 1
2487 2461 2469 1
2488 2462 2463 2
2489 2462 2479 1
2490 2464 2465 1
2491 2464 2470 1
2492 2464 2471 1
2493 2465 2466 1
2494 2465 2467 1
2495 2465 2472 1
2496 2466 2473 1
2497 2466 2474 1
2498 2466 2475 1
2499 2467 2476 1
2500 2467 2477 1
2501 2467 2478 1
2502 2479 2480 1
2503 2479 2486 1
2504 2480 2481 1
2505 2480 2483 1
2506 2480 2487 1
2507 2481 2482 2
2508 2481 2493 1
2509 2483 2484 1
2510 2483 2485 1
2511 2483 2488 1
2512 2484 2490 1
2513 2484 2491 1
2514 2484 2492 1
2515 2485 2489 1
2516 2493 2494 1
2517 2493 2499 1
2518 2494 2495 1
2519 2494 2497 1
2520 2494 2500 1
2521 2495 2496 2
2522 2495 2504 1
2523 2497 2498 1
2524 2497 2501 1
2525 2497 2502 1
2526 2498 2503 1
2527 2504 2505 1
2528 2504 2510 1
2529 2505 2506 1
2530 2505 2508 1
2531 2505 2511 1
2532 2506 2507 2
2533 2506 2518 1
2534 2508 2509 1
2535 2508 2512 1
2536 2508 2513 1
2537 2509 2510 1
2538 2509 2514 1
2539 2509 2515 1
2540 2510 2516 1
2541 2510 2517 1
2542 2518 2519 1
2543 2518 2522 1
2544 2519 2520 1
2545 2519 2523 1
2546 2519 2524 1
2547 2520 2521 2
2548 2520 2525 1
2549 2525 2526 1
2550 2525 2531 1
2551 2526 2527 1
2552 2526 2529 1
2553 2526 2532 1
2554 2527 2528 2
2555 2527 2539 1
2556 2529 2530 1
2557 2529 2533 1
2558 2529 2534 1
2559 2530 2531 1
2560 2530 2535 1
2561 2530 2536 1
2562 2531 2537 1
2563 2531 2538 1
2564 2539 2540 1
2565 2539 2543 1
2566 2540 2541 1
2567 2540 2544 1
2568 2540 2545 1
2569 2541 2542 2
2570 2541 2546 1
2571 2546 2547 1
2572 2546 2557 1
2573 2547 2548 1
2574 2547 2550 1
2575 2547 2558 1
2576 2548 2549 2
2577 2548 2570 1
2578 2550 2551 1
2579 2550 2559 1
2580 2550 2560 1
2581 2551 2552 1
2582 2551 2561 1
2583 2551 2562 1
2584 2552 2553 1
2585 2552 2563 1
2586 2552 2564 1
2587 2553 2554 1
2588 2553 2565 1
2589 2554 2555 2
2590 2554 2556 1
2591 2555 2566 1
2592 2555 2567 1
2593 2556 2568 1
2594 2556 2569 1
2595 2570 2571 1
2596 2570 2577 1
2597 2571 2572 1
2598 2571 2574 1
2599 2571 2578 1
2600 2572 2573 2
2601 2572 2586 1
2602 2574 2575 1
2603 2574 2576 1
2604 2574 2579 1
2605 2575 2580 1
2606 2575 2581 1
2607 2575 2582 1
2608 2576 2583 1
2609 2576 2584 1
2610 2576 2585 1
2611 2586 2587 1
2612 2586 2591 1
2613 2587 2588 1
2614 2587 2590 1
2615 2587 2592 1
2616 2588 2589 2
2617 2588 2596 1
2618 2590 2593 1
2619 2590 2594 1
2620 2590 2595 1
2621 2596 2597 1
2622 2596 2605 1
2623 2597 2598 1
2624 2597 2600 1
2625 2597 2606 1
2626 2598 2599 2
2627 2598 2618 1
2628 2600 2601 1
2629 2600 2607 1
2630 2600 2608 1
2631 2601 2602 1
2632 2601 2609 1
2633 2601 2610 1
2634 2602 2603 1
2635 2602 2611 1
2636 2602 2612 1
2637 2603 2604 1
2638 2603 2613 1
2639 2603 2614 1
2640 2604 2615 1
2641 2604 2616 1
2642 2604 2617 1
2643 2618 2619 1
2644 2618 2626 1
2645 2619 2620 1
2646 2619 2622 1
2647 2619 2627 1
2648 2620 2621 2
2649 2620 2637 1
2650 2622 2623 1
2651 2622 2624 1
2652 2622 2628 1
2653 2623 2625 1
2654 2623 2629 1
2655 2623 2630 1
2656 2624 2631 1
2657 2624 2632 1
2658 2624 2633 1
2659 2625 2634 1
2660 2625 2635 1
2661 2625 2636 1
2662 2637 2638 1
2663 2637 2641 1
2664 2638 2639 1
2665 2638 2642 1
2666 2638 2643 1
2667 2639 2640 2
2668 2639 2644 1
2669 2644 2645 1
2670 2644 2652 1
2671 2645 2646 1
2672 2645 2648 1
2673 2645 2653 1
2674 2646 2647 2
2675 2646 2656 1
2676 2648 2649 1
2677 2648 2654 1
2678 2648 2655 1
2679 2649 2650 2
2680 2649 2651 1
2681 2656 2657 1
2682 2656 2667 1
2683 2657 2658 1
2684 2657 2660 1
2685 2657 2668 1
2686 2658 2659 2
2687 2658 2676 1
2688 2660 2661 1
2689 2660 2669 1
2690 2660 2670 1
2691 2661 2662 2
2692 2661 2663 1
2693 2662 2664 1
2694 2662 2671 1
2695 2663 2665 2
2696 2663 2672 1
2697 2664 2666 2
2698 2664 2673 1
2699 2665 2666 1
2700 2665 2674 1
2701 2666 2675 1
2702 2676 2677 1
2703 2676 2680 1
2704 2677 2678 1
2705 2677 2681 1
2706 2677 2682 1
2707 2678 2679 2
2708 2678 2683 1
2709 2683 2684 1
2710 2683 2691 1
2711 2684 2685 1
2712 2684 2687 1
2713 2684 2692 1
2714 2685 2686 2
2715 2685 2700 1
2716 2687 2688 1
2717 2687 2693 1
2718 2687 2694 1
2719 2688 2689 1
2720 2688 2695 1
2721 2688 2696 1
2722 2689 2690 1
2723 2690 2697 1
2724 2690 2698 1
2725 2690 2699 1
2726 2700 2701 1
2727 2700 2705 1
2728 2701 2702 1
2729 2701 2704 1
2730 2701 2706 1
2731 2702 2703 2
2732 2702 2710 1
2733 2704 2707 1
2734 2704 2708 1
2735 2704 2709 1
2736 2710 2711 1
2737 2710 2721 1
2738 2711 2712 1
2739 2711 2714 1
2740 2711 2722 1
2741 2712 2713 2
2742 2712 2734 1
2743 2714 2715 1
2744 2714 2723 1
2745 2714 2724 1
2746 2715 2716 1
2747 2715 2725 1
2748 2715 2726 1
2749 2716 2717 1
2750 2716 2727 1
2751 2716 2728 1
2752 2717 2718 1
2753 2717 2729 1
2754 2718 2719 2
2755 2718 2720 1
2756 2719 2730 1
2757 2719 2731 1
2758 2720 2732 1
2759 2720 2733 1
2760 2734 2735 1
2761 2734 2742 1
2762 2735 2736 1
2763 2735 2738 1
2764 2735 2743 1
2765 2736 2737 2
2766 2736 2746 1
2767 2738 2739 1
2768 2738 2744 1
2769 2738 2745 1
2770 2739 2740 2
2771 2739 2741 1
2772 2746 2747 1
2773 2746 2754 1
2774 2747 2748 1
2775 2747 2750 1
2776 2747 2755 1
2777 2748 2749 2
2778 2748 2765 1
2779 2750 2751 1
2780 2750 2752 1
2781 2750 2756 1
2782 2751 2753 1
2783 2751 2757 1
2784 2751 2758 1
2785 2752 2759 1
2786 2752 2760 1
2787 2752 2761 1
2788 2753 2762 1
2789 2753 2763 1
2790 2753 2764 1
2791 2765 2766 1
2792 2765 2777 1
2793 2766 2767 1
2794 2766 2769 1
2795 2766 2778 1
2796 2767 2768 2
2797 2767 2786 1
2798 2769 2770 1
2799 2769 2779 1
2800 2769 2780 1
2801 2770 2771 2
2802 2770 2772 1
2803 2771 2773 1
2804 2771 2781 1
2805 2772 2774 2
2806 2772 2782 1
2807 2773 2775 2
2808 2773 2783 1
2809 2774 2775 1
2810 2774 2784 1
2811 2775 2776 1
2812 2776 2785 1
2813 2786 2787 1
2814 2786 2797 1
2815 2787 2788 1
2816 2787 2790 1
2817 2787 2798 1
2818 2788 2789 2
2819 2788 2810 1
2820 2790 2791 1
2821 2790 2799 1
2822 2790 2800 1
2823 2791 2792 1
2824 2791 2801 1
2825 2791 2802 1
2826 2792 2793 1
2827 2792 2803 1
2828 2792 2804 1
2829 2793 2794 1
2830 2793 2805 1
2831 2794 2795 2
2832 2794 2796 1
2833 2795 2806 1
2834 2795 2807 1
2835 2796 2808 1
2836 2796 2809 1
2837 2811 2812 1
2838 2811 2817 1
2839 2811 2818 1
2840 2811 2819 1
2841 2812 2813 1
2842 2812 2815 1
2843 2812 2816 1
2844 2813 2814 2
2845 2813 2820 1
2846 2820 2821 1
2847 2820 2824 1
2848 2821 2822 1
2849 2821 2825 1
2850 2821 2826 1
2851 2822 2823 2
2852 2822 2827 1
2853 2827 2828 1
2854 2827 2833 1
2855 2828 2829 1
2856 2828 2831 1
2857 2828 2834 1
2858 2829 2830 2
2859 2829 2838 1
2860 2831 2832 1
2861 2831 2835 1
2862 2831 2836 1
2863 2832 2837 1
2864 2838 2839 1
2865 2838 2843 1
2866 2839 2840 1
2867 2839 2842 1
2868 2839 2844 1
2869 2840 2841 2
2870 2840 2848 1
2871 2842 2845 1
2872 2842 2846 1
2873 2842 2847 1
2874 2848 2849 1
2875 2848 2856 1
2876 2849 2850 1
2877 2849 2852 1
2878 2849 2857 1
2879 2850 2851 2
2880 2850 2865 1
2881 2852 2853 1
2882 2852 2858 1
2883 2852 2859 1
2884 2853 2854 1
2885 2853 2860 1
2886 2853 2861 1
2887 2854 2855 1
2888 2855 2862 1
2889 2855 2863 1
2890 2855 2864 1
2891 2865 2866 1
2892 2865 2873 1
2893 2866 2867 1
2894 2866 2869 1
2895 2866 2874 1
2896 2867 2868 2
2897 2867 2884 1
2898 2869 2870 1
2899 2869 2875 1
2900 2869 2876 1
2901 2870 2871 1
2902 2870 2872 1
2903 2870 2877 1
2904 2871 2878 1
2905 2871 2879 1
2906 2871 2880 1
2907 2872 2881 1
2908 2872 2882 1
2909 2872 2883 1
2910 2884 2885 1
2911 2884 2890 1
2912 2885 2886 1
2913 2885 2888 1
2914 2885 2891 1
2915 2886 2887 2
2916 2886 2898 1
2917 2888 2889 1
2918 2888 2892 1
2919 2888 2893 1
2920 2889 2890 1
2921 2889 2894 1
2922 2889 2895 1
2923 2890 2896 1
2924 2890 2897 1
2925 2898 2899 1
2926 2898 2905 1
2927 2899 2900 1
2928 2899 2902 1
2929 2899 2906 1
2930 2900 2901 2
2931 2900 2914 1
2932 2902 2903 1
2933 2902 2904 1
2934 2902 2907 1
2935 2903 2908 1
2936 2903 2909 1
2937 2903 2910 1
2938 2904 2911 1
2939 2904 2912 1
2940 2904 2913 1
2941 2914 2915 1
2942 2914 2923 1
2943 2915 2916 1
2944 2915 2918 1
2945 2915 2924 1
2946 2916 2917 2
2947 2916 2936 1
2948 2918 2919 1
2949 2918 2925 1
2950 2918 2926 1
2951 2919 2920 1
2952 2919 2927 1
2953 2919 2928 1
2954 2920 2921 1
2955 2920 2929 1
2956 2920 2930 1
2957 2921 2922 1
2958 2921 2931 1
2959 2921 2932 1
2960 2922 2933 1
2961 2922 2934 1
2962 2922 2935 1
2963 2936 2937 1
2964 2936 2950 1
2965 2937 2938 1
2966 2937 2940 1
2967 2937 2951 1
2968 2938 2939 2
2969 2938 2960 1
2970 2940 2941 1
2971 2940 2952 1
2972 2940 2953 1
2973 2941 2942 2
2974 2941 2943 1
2975 2942 2946 1
2976 2942 2954 1
2977 2943 2944 2
2978 2943 2945 1
2979 2944 2947 1
2980 2945 2948 2
2981 2945 2956 1
2982 2944 2946 1
2983 2946 2955 1
2984 2947 2949 2
2985 2947 2957 1
2986 2948 2949 1
2987 2948 2958 1
2988 2949 2959 1
2989 2960 2961 1
2990 2960 2968 1
2991 2961 2962 1
2992 2961 2964 1
2993 2961 2969 1
2994 2962 2963 2
2995 2962 2977 1
2996 2964 2965 1
2997 2964 2970 1
2998 2964 2971 1
2999 2965 2966 1
3000 2965 2972 1
3001 2965 2973 1
3002 2966 2967 1
3003 2967 2974 1
3004 2967 2975 1
3005 2967 2976 1
3006 2977 2978 1
3007 2977 2983 1
3008 2978 2979 1
3009 2978 2981 1
3010 2978 2984 1
3011 2979 2980 2
3012 2979 2991 1
3013 2981 2982 1
3014 2981 2985 1
3015 2981 2986 1
3016 2982 2983 1
3017 2982 2987 1
3018 2982 2988 1
3019 2983 2989 1
3020 2983 2990 1
3021 2991 2992 1
3022 2991 2997 1
3023 2992 2993 1
3024 2992 2995 1
3025 2992 2998 1
3026 2993 2994 2
3027 2993 3005 1
3028 2995 2996 1
3029 2995 2999 1
3030 2995 3000 1
3031 2996 2997 1
3032 2996 3001 1
3033 2996 3002 1
3034 2997 3003 1
3035 2997 3004 1
3036 3005 3006 1
3037 3005 3014 1
3038 3006 3007 1
3039 3006 3009 1
3040 3006 3015 1
3041 3007 3008 2
3042 3007 3020 1
3043 3009 3010 1
3044 3009 3016 1
3045 3009 3017 1
3046 3010 3011 1
3047 3010 3018 1
3048 3010 3019 1
3049 3011 3012 2
3050 3011 3013 1
3051 3020 3021 1
3052 3020 3025 1
3053 3021 3022 1
3054 3021 3024 1
3055 3021 3026 1
3056 3022 3023 2
3057 3022 3030 1
3058 3024 3027 1
3059 3024 3028 1
3060 3024 3029 1
3061 3030 3031 1
3062 3030 3041 1
3063 3031 3032 1
3064 3031 3034 1
3065 3031 3042 1
3066 3032 3033 2
3067 3032 3050 1
3068 3034 3035 1
3069 3034 3043 1
3070 3034 3044 1
3071 3035 3036 2
3072 3035 3037 1
3073 3036 3038 1
3074 3036 3045 1
3075 3037 3039 2
3076 3037 3046 1
3077 3038 3040 2
3078 3038 3047 1
3079 3039 3040 1
3080 3039 3048 1
3081 3040 3049 1
3082 3050 3051 1
3083 3050 3058 1
3084 3051 3052 1
3085 3051 3054 1
3086 3051 3059 1
3087 3052 3053 2
3088 3052 3067 1
3089 3054 3055 1
3090 3054 3060 1
3091 3054 3061 1
3092 3055 3056 1
3093 3055 3062 1
3094 3055 3063 1
3095 3056 3057 1
3096 3057 3064 1
3097 3057 3065 1
3098 3057 3066 1
3099 3067 3068 1
3100 3067 3076 1
3101 3068 3069 1
3102 3068 3071 1
3103 3068 3077 1
3104 3069 3070 2
3105 3069 3082 1
3106 3071 3072 1
3107 3071 3078 1
3108 3071 3079 1
3109 3072 3073 1
3110 3072 3080 1
3111 3072 3081 1
3112 3073 3074 2
3113 3073 3075 1
3114 3082 3083 1
3115 3082 3086 1
3116 3083 3084 1
3117 3083 3087 1
3118 3083 3088 1
3119 3084 3085 2
3120 3084 3089 1
3121 3089 3090 1
3122 3089 3097 1
3123 3090 3091 1
3124 3090 3093 1
3125 3090 3098 1
3126 3091 3092 2
3127 3091 3108 1
3128 3093 3094 1
3129 3093 3095 1
3130 3093 3099 1
3131 3094 3096 1
3132 3094 3100 1
3133 3094 3101 1
3134 3095 3102 1
3135 3095 3103 1
3136 3095 3104 1
3137 3096 3105 1
3138 3096 3106 1
3139 3096 3107 1
3140 3108 3109 1
3141 3108 3119 1
3142 3109 3110 1
3143 3109 3112 1
3144 3109 3120 1
3145 3110 3111 2
3146 3110 3128 1
3147 3112 3113 1
3148 3112 3121 1
3149 3112 3122 1
3150 3113 3114 2
3151 3113 3115 1
3152 3114 3116 1
3153 3114 3123 1
3154 3115 3117 2
3155 3115 3124 1
3156 3116 3118 2
3157 3116 3125 1
3158 3117 3118 1
3159 3117 3126 1
3160 3118 3127 1
3161 3128 3129 1
3162 3128 3135 1
3163 3129 3130 1
3164 3129 3132 1
3165 3129 3136 1
3166 3130 3131 2
3167 3130 3142 1
3168 3132 3133 1
3169 3132 3134 1
3170 3132 3137 1
3171 3133 3139 1
3172 3133 3140 1
3173 3133 3141 1
3174 3134 3138 1
3175 3142 3143 1
3176 3142 3148 1
3177 3143 3144 1
3178 3143 3146 1
3179 3143 3149 1
3180 3144 3145 2
3181 3144 3153 1
3182 3146 3147 1
3183 3146 3150 1
3184 3146 3151 1
3185 3147 3152 1
3186 3153 3154 1
3187 3153 3162 1
3188 3154 3155 1
3189 3154 3157 1
3190 3154 3163 1
3191 3155 3156 2
3192 3155 3175 1
3193 3157 3158 1
3194 3157 3164 1
3195 3157 3165 1
3196 3158 3159 1
3197 3158 3166 1
3198 3158 3167 1
3199 3159 3160 1
3200 3159 3168 1
3201 3159 3169 1
3202 3160 3161 1
3203 3160 3170 1
3204 3160 3171 1
3205 3161 3172 1
3206 3161 3173 1
3207 3161 3174 1
3208 3175 3176 1
3209 3175 3182 1
3210 3176 3177 1
3211 3176 3179 1
3212 3176 3183 1
3213 3177 3178 2
3214 3177 3189 1
3215 3179 3180 1
3216 3179 3181 1
3217 3179 3184 1
3218 3180 3186 1
3219 3180 3187 1
3220 3180 3188 1
3221 3181 3185 1
3222 3189 3190 1
3223 3189 3197 1
3224 3190 3191 1
3225 3190 3193 1
3226 3190 3198 1
3227 3191 3192 2
3228 3191 3201 1
3229 3193 3194 1
3230 3193 3199 1
3231 3193 3200 1
3232 3194 3195 2
3233 3194 3196 1
3234 3201 3202 1
3235 3201 3208 1
3236 3202 3203 1
3237 3202 3205 1
3238 3202 3209 1
3239 3203 3204 2
3240 3203 3215 1
3241 3205 3206 1
3242 3205 3207 1
3243 3205 3210 1
3244 3206 3212 1
3245 3206 3213 1
3246 3206 3214 1
3247 3207 3211 1
3248 3215 3216 1
3249 3215 3229 1
3250 3216 3217 1
3251 3216 3219 1
3252 3216 3230 1
3253 3217 3218 2
3254 3217 3239 1
3255 3219 3220 1
3256 3219 3231 1
3257 3219 3232 1
3258 3220 3221 2
3259 3220 3222 1
3260 3221 3225 1
3261 3221 3233 1
3262 3222 3223 2
3263 3222 3224 1
3264 3223 3226 1
3265 3224 3227 2
3266 3224 3235 1
3267 3223 3225 1
3268 3225 3234 1
3269 3226 3228 2
3270 3226 3236 1
3271 3227 3228 1
3272 3227 3237 1
3273 3228 3238 1
3274 3239 3240 1
3275 3239 3245 1
3276 3240 3241 1
3277 3240 3243 1
3278 3240 3246 1
3279 3241 3242 2
3280 3241 3250 1
3281 3243 3244 1
3282 3243 3247 1
3283 3243 3248 1
3284 3244 3249 1
3285 3250 3251 1
3286 3250 3261 1
3287 3251 3252 1
3288 3251 3254 1
3289 3251 3262 1
3290 3252 3253 2
3291 3252 3270 1
3292 3254 3255 1
3293 3254 3263 1
3294 3254 3264 1
3295 3255 3256 2
3296 3255 3257 1
3297 3256 3258 1
3298 3256 3265 1
3299 3257 3259 2
3300 3257 3266 1
3301 3258 3260 2
3302 3258 3267 1
3303 3259 3260 1
3304 3259 3268 1
3305 3260 3269 1
3306 3270 3271 1
3307 3270 3274 1
3308 3271 3272 1
3309 3271 3275 1
3310 3271 3276 1
3311 3272 3273 2
3312 3272 3277 1
3313 3277 3278 1
3314 3277 3284 1
3315 3278 3279 1
3316 3278 3281 1
3317 3278 3285 1
3318 3279 3280 2
3319 3279 3293 1
3320 3281 3282 1
3321 3281 3283 1
3322 3281 3286 1
3323 3282 3287 1
3324 3282 3288 1
3325 3282 3289 1
3326 3283 3290 1
3327 3283 3291 1
3328 3283 3292 1
3329 3293 3294 1
3330 3293 3301 1
3331 3294 3295 1
3332 3294 3297 1
3333 3294 3302 1
3334 3295 3296 2
3335 3295 3312 1
3336 3297 3298 1
3337 3297 3303 1
3338 3297 3304 1
3339 3298 3299 1
3340 3298 3300 1
3341 3298 3305 1
3342 3299 3306 1
3343 3299 3307 1
3344 3299 3308 1
3345 3300 3309 1
3346 3300 3310 1
3347 3300 3311 1
3348 3312 3313 1
3349 3312 3320 1
3350 3313 3314 1
3351 3313 3316 1
3352 3313 3321 1
3353 3314 3315 2
3354 3314 3331 1
3355 3316 3317 1
3356 3316 3322 1
3357 3316 3323 1
3358 3317 3318 1
3359 3317 3319 1
3360 3317 3324 1
3361 3318 3325 1
3362 3318 3326 1
3363 3318 3327 1
3364 3319 3328 1
3365 3319 3329 1
3366 3319 3330 1
3367 3331 3332 1
3368 3331 3345 1
3369 3332 3333 1
3370 3332 3335 1
3371 3332 3346 1
3372 3333 3334 2
3373 3333 3355 1
3374 3335 3336 1
3375 3335 3347 1
3376 3335 3348 1
3377 3336 3337 2
3378 3336 3338 1
3379 3337 3341 1
3380 3337 3349 1
3381 3338 3339 2
3382 3338 3340 1
3383 3339 3342 1
3384 3340 3343 2
3385 3340 3351 1
3386 3339 3341 1
3387 3341 3350 1
3388 3342 3344 2
3389 3342 3352 1
3390 3343 3344 1
3391 3343 3353 1
3392 3344 3354 1
3393 3355 3356 1
3394 3355 3364 1
3395 3356 3357 1
3396 3356 3359 1
3397 3356 3365 1
3398 3357 3358 2
3399 3357 3370 1
3400 3359 3360 1
3401 3359 3366 1
3402 3359 3367 1
3403 3360 3361 1
3404 3360 3368 1
3405 3360 3369 1
3406 3361 3362 2
3407 3361 3363 1
3408 3370 3371 1
3409 3370 3378 1
3410 3371 3372 1
3411 3371 3374 1
3412 3371 3379 1
3413 3372 3373 2
3414 3372 3389 1
3415 3374 3375 1
3416 3374 3376 1
3417 3374 3380 1
3418 3375 3377 1
3419 3375 3381 1
3420 3375 3382 1
3421 3376 3383 1
3422 3376 3384 1
3423 3376 3385 1
3424 3377 3386 1
3425 3377 3387 1
3426 3377 3388 1
3427 3389 3390 1
3428 3389 3400 1
3429 3390 3391 1
3430 3390 3393 1
3431 3390 3401 1
3432 3391 3392 2
3433 3391 3409 1
3434 3393 3394 1
3435 3393 3402 1
3436 3393 3403 1
3437 3394 3395 2
3438 3394 3396 1
3439 3395 3397 1
3440 3395 3404 1
3441 3396 3398 2
3442 3396 3405 1
3443 3397 3399 2
3444 3397 3406 1
3445 3398 3399 1
3446 3398 3407 1
3447 3399 3408 1
3448 3409 3410 1
3449 3409 3415 1
3450 3410 3411 1
3451 3410 3413 1
3452 3410 3416 1
3453 3411 3412 2
3454 3411 3420 1
3455 3413 3414 1
3456 3413 3417 1
3457 3413 3418 1
3458 3414 3419 1
3459 3420 3421 1
3460 3420 3428 1
3461 3421 3422 1
3462 3421 3424 1
3463 3421 3429 1
3464 3422 3423 2
3465 3422 3439 1
3466 3424 3425 1
3467 3424 3430 1
3468 3424 3431 1
3469 3425 3426 1
3470 3425 3427 1
3471 3425 3432 1
3472 3426 3433 1
3473 3426 3434 1
3474 3426 3435 1
3475 3427 3436 1
3476 3427 3437 1
3477 3427 3438 1
3478 3439 3440 1
3479 3439 3443 1
3480 3440 3441 1
3481 3440 3444 1
3482 3440 3445 1
3483 3441 3442 2
3484 3441 3446 1
3485 3446 3447 1
3486 3446 3458 1
3487 3447 3448 1
3488 3447 3450 1
3489 3447 3459 1
3490 3448 3449 2
3491 3448 3467 1
3492 3450 3451 1
3493 3450 3460 1
3494 3450 3461 1
3495 3451 3452 2
3496 3451 3453 1
3497 3452 3454 1
3498 3452 3462 1
3499 3453 3455 2
3500 3453 3463 1
3501 3454 3456 2
3502 3454 3464 1
3503 3455 3456 1
3504 3455 3465 1
3505 3456 3457 1
3506 3457 3466 1
3507 3467 3468 1
3508 3467 3475 1
3509 3468 3469 1
3510 3468 3471 1
3511 3468 3476 1
3512 3469 3470 2
3513 3469 3484 1
3514 3471 3472 1
3515 3471 3477 1
3516 3471 3478 1
3517 3472 3473 1
3518 3472 3479 1
3519 3472 3480 1
3520 3473 3474 1
3521 3474 3481 1
3522 3474 3482 1
3523 3474 3483 1
3524 3484 3485 1
3525 3484 3490 1
3526 3485 3486 1
3527 3485 3488 1
3528 3485 3491 1
3529 3486 3487 2
3530 3486 3498 1
3531 3488 3489 1
3532 3488 3492 1
3533 3488 3493 1
3534 3489 3490 1
3535 3489 3494 1
3536 3489 3495 1
3537 3490 3496 1
3538 3490 3497 1
3539 3498 3499 1
3540 3498 3510 1
3541 3499 3500 1
3542 3499 3502 1
3543 3499 3511 1
3544 3500 3501 2
3545 3500 3519 1
3546 3502 3503 1
3547 3502 3512 1
3548 3502 3513 1
3549 3503 3504 2
3550 3503 3505 1
3551 3504 3506 1
3552 3504 3514 1
3553 3505 3507 2
3554 3505 3515 1
3555 3506 3508 2
3556 3506 3516 1
3557 3507 3508 1
3558 3507 3517 1
3559 3508 3509 1
3560 3509 3518 1
3561 3519 3520 1
3562 3519 3525 1
3563 3520 3521 1
3564 3520 3523 1
3565 3520 3526 1
3566 3521 3522 2
3567 3521 3533 1
3568 3523 3524 1
3569 3523 3527 1
3570 3523 3528 1
3571 3524 3525 1
3572 3524 3529 1
3573 3524 3530 1
3574 3525 3531 1
3575 3525 3532 1
3576 3533 3534 1
3577 3533 3539 1
3578 3534 3535 1
3579 3534 3537 1
3580 3534 3540 1
3581 3535 3536 2
3582 3535 3544 1
3583 3537 3538 1
3584 3537 3541 1
3585 3537 3542 1
3586 3538 3543 1
3587 3544 3545 1
3588 3544 3553 1
3589 3545 3546 1
3590 3545 3548 1
3591 3545 3554 1
3592 3546 3547 2
3593 3546 3566 1
3594 3548 3549 1
3595 3548 3555 1
3596 3548 3556 1
3597 3549 3550 1
3598 3549 3557 1
3599 3549 3558 1
3600 3550 3551 1
3601 3550 3559 1
3602 3550 3560 1
3603 3551 3552 1
3604 3551 3561 1
3605 3551 3562 1
3606 3552 3563 1
3607 3552 3564 1
3608 3552 3565 1
3609 3566 3567 1
3610 3566 3572 1
3611 3567 3568 1
3612 3567 3570 1
3613 3567 3573 1
3614 3568 3569 2
3615 3568 3577 1
3616 3570 3571 1
3617 3570 3574 1
3618 3570 3575 1
3619 3571 3576 1
3620 3577 3578 1
3621 3577 3585 1
3622 3578 3579 1
3623 3578 3581 1
3624 3578 3586 1
3625 3579 3580 2
3626 3579 3591 1
3627 3581 3582 1
3628 3581 3587 1
3629 3581 3588 1
3630 3582 3583 1
3631 3582 3584 2
3632 3583 3589 1
3633 3583 3590 1
3634 3591 3592 1
3635 3591 3600 1
3636 3592 3593 1
3637 3592 3595 1
3638 3592 3601 1
3639 3593 3594 2
3640 3593 3608 1
3641 3595 3596 1
3642 3595 3602 1
3643 3595 3603 1
3644 3596 3597 1
3645 3596 3604 1
3646 3596 3605 1
3647 3597 3598 1
3648 3597 3599 2
3649 3598 3606 1
3650 3598 3607 1
3651 3608 3609 1
3652 3608 3617 1
3653 3609 3610 1
3654 3609 3612 1
3655 3609 3618 1
3656 3610 3611 2
3657 3610 3623 1
3658 3612 3613 1
3659 3612 3619 1
3660 3612 3620 1
3661 3613 3614 1
3662 3613 3621 1
3663 3613 3622 1
3664 3614 3615 2
3665 3614 3616 1
3666 3623 3624 1
3667 3623 3630 1
3668 3624 3625 1
3669 3624 3627 1
3670 3624 3631 1
3671 3625 3626 2
3672 3625 3639 1
3673 3627 3628 1
3674 3627 3629 1
3675 3627 3632 1
3676 3628 3633 1
3677 3628 3634 1
3678 3628 3635 1
3679 3629 3636 1
3680 3629 3637 1
3681 3629 3638 1
3682 3639 3640 1
3683 3639 3647 1
3684 3640 3641 1
3685 3640 3643 1
3686 3640 3648 1
3687 3641 3642 2
3688 3641 3658 1
3689 3643 3644 1
3690 3643 3649 1
3691 3643 3650 1
3692 3644 3645 1
3693 3644 3646 1
3694 3644 3651 1
3695 3645 3652 1
3696 3645 3653 1
3697 3645 3654 1
3698 3646 3655 1
3699 3646 3656 1
3700 3646 3657 1
3701 3658 3659 1
3702 3658 3667 1
3703 3659 3660 1
3704 3659 3662 1
3705 3659 3668 1
3706 3660 3661 2
3707 3660 3673 1
3708 3662 3663 1
3709 3662 3669 1
3710 3662 3670 1
3711 3663 3664 1
3712 3663 3671 1
3713 3663 3672 1
3714 3664 3665 2
3715 3664 3666 1
3716 3673 3674 1
3717 3673 3684 1
3718 3674 3675 1
3719 3674 3677 1
3720 3674 3685 1
3721 3675 3676 2
3722 3675 3693 1
3723 3677 3678 1
3724 3677 3686 1
3725 3677 3687 1
3726 3678 3679 2
3727 3678 3680 1
3728 3679 3681 1
3729 3679 3688 1
3730 3680 3682 2
3731 3680 3689 1
3732 3681 3683 2
3733 3681 3690 1
3734 3682 3683 1
3735 3682 3691 1
3736 3683 3692 1
3737 3693 3694 1
3738 3693 3700 1
3739 3694 3695 1
3740 3694 3697 1
3741 3694 3701 1
3742 3695 3696 2
3743 3695 3709 1
3744 3697 3698 1
3745 3697 3699 1
3746 3697 3702 1
3747 3698 3703 1
3748 3698 3704 1
3749 3698 3705 1
3750 3699 3706 1
3751 3699 3707 1
3752 3699 3708 1
3753 3709 3710 1
3754 3709 3716 1
3755 3710 3711 1
3756 3710 3713 1
3757 3710 3717 1
3758 3711 3712 2
3759 3711 3723 1
3760 3713 3714 1
3761 3713 3715 1
3762 3713 3718 1
3763 3714 3720 1
3764 3714 3721 1
3765 3714 3722 1
3766 3715 3719 1
3767 3723 3724 1
3768 3723 3729 1
3769 3724 3725 1
3770 3724 3727 1
3771 3724 3730 1
3772 3725 3726 2
3773 3725 3734 1
3774 3727 3728 1
3775 3727 3731 1
3776 3727 3732 1
3777 3728 3733 1
3778 3734 3735 1
3779 3734 3738 1
3780 3735 3736 1
3781 3735 3739 1
3782 3735 3740 1
3783 3736 3737 2
3784 3736 3741 1
3785 3741 3742 1
3786 3741 3745 1
3787 3742 3743 1
3788 3742 3746 1
3789 3742 3747 1
3790 3743 3744 2
3791 3743 3748 1
3792 3748 3749 1
3793 3748 3759 1
3794 3749 3750 1
3795 3749 3752 1
3796 3749 3760 1
3797 3750 3751 2
3798 3750 3772 1
3799 3752 3753 1
3800 3752 3761 1
3801 3752 3762 1
3802 3753 3754 1
3803 3753 3763 1
3804 3753 3764 1
3805 3754 3755 1
3806 3754 3765 1
3807 3754 3766 1
3808 3755 3756 1
3809 3755 3767 1
3810 3756 3757 2
3811 3756 3758 1
3812 3757 3768 1
3813 3757 3769 1
3814 3758 3770 1
3815 3758 3771 1
3816 3772 3773 1
3817 3772 3780 1
3818 3773 3774 1
3819 3773 3776 1
3820 3773 3781 1
3821 3774 3775 2
3822 3774 3789 1
3823 3776 3777 1
3824 3776 3782 1
3825 3776 3783 1
3826 3777 3778 1
3827 3777 3784 1
3828 3777 3785 1
3829 3778 3779 1
3830 3779 3786 1
3831 3779 3787 1
3832 3779 3788 1
3833 3789 3790 1
3834 3789 3797 1
3835 3790 3791 1
3836 3790 3793 1
3837 3790 3798 1
3838 3791 3792 2
3839 3791 3801 1
3840 3793 3794 1
3841 3793 3799 1
3842 3793 3800 1
3843 3794 3795 2
3844 3794 3796 1
3845 3801 3802 1
3846 3801 3807 1
3847 3802 3803 1
3848 3802 3805 1
3849 3802 3808 1
3850 3803 3804 2
3851 3803 3815 1
3852 3805 3806 1
3853 3805 3809 1
3854 3805 3810 1
3855 3806 3807 1
3856 3806 3811 1
3857 3806 3812 1
3858 3807 3813 1
3859 3807 3814 1
3860 3815 3816 1
3861 3815 3821 1
3862 3816 3817 1
3863 3816 3819 1
3864 3816 3822 1
3865 3817 3818 2
3866 3817 3829 1
3867 3819 3820 1
3868 3819 3823 1
3869 3819 3824 1
3870 3820 3821 1
3871 3820 3825 1
3872 3820 3826 1
3873 3821 3827 1
3874 3821 3828 1
3875 3829 3830 1
3876 3829 3838 1
3877 3830 3831 1
3878 3830 3833 1
3879 3830 3839 1
3880 3831 3832 2
3881 3831 3851 1
3882 3833 3834 1
3883 3833 3840 1
3884 3833 3841 1
3885 3834 3835 1
3886 3834 3842 1
3887 3834 3843 1
3888 3835 3836 1
3889 3835 3844 1
3890 3835 3845 1
3891 3836 3837 1
3892 3836 3846 1
3893 3836 3847 1
3894 3837 3848 1
3895 3837 3849 1
3896 3837 3850 1
3897 3851 3852 1
3898 3851 3859 1
3899 3852 3853 1
3900 3852 3855 1
3901 3852 3860 1
3902 3853 3854 2
3903 3853 3865 1
3904 3855 3856 1
3905 3855 3861 1
3906 3855 3862 1
3907 3856 3857 1
3908 3856 3858 2
3909 3857 3863 1
3910 3857 3864 1
3911 3865 3866 1
3912 3865 3871 1
3913 3866 3867 1
3914 3866 3869 1
3915 3866 3872 1
3916 3867 3868 2
3917 3867 3876 1
3918 3869 3870 1
3919 3869 3873 1
3920 3869 3874 1
3921 3870 3875 1
3922 3876 3877 1
3923 3876 3882 1
3924 3877 3878 1
3925 3877 3880 1
3926 3877 3883 1
3927 3878 3879 2
3928 3878 3890 1
3929 3880 3881 1
3930 3880 3884 1
3931 3880 3885 1
3932 3881 3882 1
3933 3881 3886 1
3934 3881 3887 1
3935 3882 3888 1
3936 3882 3889 1
3937 3890 3891 1
3938 3890 3894 1
3939 3891 3892 1
3940 3891 3895 1
3941 3891 3896 1
3942 3892 3893 2
3943 3892 3897 1
3944 3897 3898 1
3945 3897 3903 1
3946 3898 3899 1
3947 3898 3901 1
3948 3898 3904 1
3949 3899 3900 2
3950 3899 3911 1
3951 3901 3902 1
3952 3901 3905 1
3953 3901 3906 1
3954 3902 3903 1
3955 3902 3907 1
3956 3902 3908 1
3957 3903 3909 1
3958 3903 3910 1
3959 3911 3912 1
3960 3911 3918 1
3961 3912 3913 1
3962 3912 3915 1
3963 3912 3919 1
3964 3913 3914 2
3965 3913 3927 1
3966 3915 3916 1
3967 3915 3917 1
3968 3915 3920 1
3969 3916 3921 1
3970 3916 3922 1
3971 3916 3923 1
3972 3917 3924 1
3973 3917 3925 1
3974 3917 3926 1
3975 3927 3928 1
3976 3927 3939 1
3977 3928 3929 1
3978 3928 3931 1
3979 3928 3940 1
3980 3929 3930 2
3981 3929 3948 1
3982 3931 3932 1
3983 3931 3941 1
3984 3931 3942 1
3985 3932 3933 2
3986 3932 3934 1
3987 3933 3935 1
3988 3933 3943 1
3989 3934 3936 2
3990 3934 3944 1
3991 3935 3937 2
3992 3935 3945 1
3993 3936 3937 1
3994 3936 3946 1
3995 3937 3938 1
3996 3938 3947 1
3997 3948 3949 1
3998 3948 3959 1
3999 3949 3950 1
4000 3949 3952 1
4001 3949 3960 1
4002 3950 3951 2
4003 3950 3972 1
4004 3952 3953 1
4005 3952 3961 1
4006 3952 3962 1
4007 3953 3954 1
4008 3953 3963 1
4009 3953 3964 1
4010 3954 3955 1
4011 3954 3965 1
4012 3954 3966 1
4013 3955 3956 1
4014 3955 3967 1
4015 3956 3957 2
4016 3956 3958 1
4017 3957 3968 1
4018 3957 3969 1
4019 3958 3970 1
4020 3958 3971 1
4021 3972 3973 1
4022 3972 3980 1
4023 3973 3974 1
4024 3973 3976 1
4025 3973 3981 1
4026 3974 3975 2
4027 3974 3991 1
4028 3976 3977 1
4029 3976 3978 1
4030 3976 3982 1
4031 3977 3979 1
4032 3977 3983 1
4033 3977 3984 1
4034 3978 3985 1
4035 3978 3986 1
4036 3978 3987 1
4037 3979 3988 1
4038 3979 3989 1
4039 3979 3990 1
4040 3991 3992 1
4041 3991 3999 1
4042 3992 3993 1
4043 3992 3995 1
4044 3992 4000 1
4045 3993 3994 2
4046 3993 4008 1
4047 3995 3996 1
4048 3995 4001 1
4049 3995 4002 1
4050 3996 3997 1
4051 3996 4003 1
4052 3996 4004 1
4053 3997 3998 1
4054 3998 4005 1
4055 3998 4006 1
4056 3998 4007 1
4057 4008 4009 1
4058 4008 4015 1
4059 4009 4010 1
4060 4009 4012 1
4061 4009 4016 1
4062 4010 4011 2
4063 4010 4022 1
4064 4012 4013 1
4065 4012 4014 1
4066 4012 4017 1
4067 4013 4019 1
4068 4013 4020 1
4069 4013 4021 1
4070 4014 4018 1
4071 4022 4023 1
4072 4022 4031 1
4073 4023 4024 1
4074 4023 4026 1
4075 4023 4032 1
4076 4024 4025 2
4077 4024 4039 1
4078 4026 4027 1
4079 4026 4033 1
4080 4026 4034 1
4081 4027 4028 1
4082 4027 4035 1
4083 4027 4036 1
4084 4028 4029 1
4085 4028 4030 2
4086 4029 4037 1
4087 4029 4038 1
4088 4039 4040 1
4089 4039 4045 1
4090 4040 4041 1
4091 4040 4043 1
4092 4040 4046 1
4093 4041 4042 2
4094 4041 4050 1
4095 4043 4044 1
4096 4043 4047 1
4097 4043 4048 1
4098 4044 4049 1
4099 4050 4051 1
4100 4050 4064 1
4101 4051 4052 1
4102 4051 4054 1
4103 4051 4065 1
4104 4052 4053 2
4105 4052 4074 1
4106 4054 4055 1
4107 4054 4066 1
4108 4054 4067 1
4109 4055 4056 2
4110 4055 4057 1
4111 4056 4060 1
4112 4056 4068 1
4113 4057 4058 2
4114 4057 4059 1
4115 4058 4061 1
4116 4059 4062 2
4117 4059 4070 1
4118 4058 4060 1
4119 4060 4069 1
4120 4061 4063 2
4121 4061 4071 1
4122 4062 4063 1
4123 4062 4072 1
4124 4063 4073 1
4125 4074 4075 1
4126 4074 4083 1
4127 4075 4076 1
4128 4075 4078 1
4129 4075 4084 1
4130 4076 4077 2
4131 4076 4091 1
4132 4078 4079 1
4133 4078 4085 1
4134 4078 4086 1
4135 4079 4080 1
4136 4079 4087 1
4137 4079 4088 1
4138 4080 4081 1
4139 4080 4082 2
4140 4081 4089 1
4141 4081 4090 1
4142 4091 4092 1
4143 4091 4101 1
4144 4092 4093 1
4145 4092 4095 1
4146 4092 4102 1
4147 4093 4094 2
4148 4093 4108 1
4149 4095 4096 1
4150 4095 4103 1
4151 4095 4104 1
4152 4096 4097 2
4153 4096 4098 1
4154 4097 4100 1
4155 4097 4105 1
4156 4098 4099 2
4157 4099 4100 1
4158 4099 4106 1
4159 4100 4107 1
4160 4108 4109 1
4161 4108 4117 1
4162 4109 4110 1
4163 4109 4112 1
4164 4109 4118 1
4165 4110 4111 2
4166 4110 4125 1
4167 4112 4113 1
4168 4112 4119 1
4169 4112 4120 1
4170 4113 4114 1
4171 4113 4121 1
4172 4113 4122 1
4173 4114 4115 1
4174 4114 4116 2
4175 4115 4123 1
4176 4115 4124 1
4177 4125 4126 1
4178 4125 4131 1
4179 4126 4127 1
4180 4126 4129 1
4181 4126 4132 1
4182 4127 4128 2
4183 4127 4139 1
4184 4129 4130 1
4185 4129 4133 1
4186 4129 4134 1
4187 4130 4131 1
4188 4130 4135 1
4189 4130 4136 1
4190 4131 4137 1
4191 4131 4138 1
4192 4139 4140 1
4193 4139 4148 1
4194 4140 4141 1
4195 4140 4143 1
4196 4140 4149 1
4197 4141 4142 2
4198 4141 4154 1
4199 4143 4144 1
4200 4143 4150 1
4201 4143 4151 1
4202 4144 4145 1
4203 4144 4152 1
4204 4144 4153 1
4205 4145 4146 2
4206 4145 4147 1
4207 4154 4155 1
4208 4154 4162 1
4209 4155 4156 1
4210 4155 4158 1
4211 4155 4163 1
4212 4156 4157 2
4213 4156 4166 1
4214 4158 4159 1
4215 4158 4164 1
4216 4158 4165 1
4217 4159 4160 2
4218 4159 4161 1
4219 4166 4167 1
4220 4166 4177 1
4221 4167 4168 1
4222 4167 4170 1
4223 4167 4178 1
4224 4168 4169 2
4225 4168 4190 1
4226 4170 4171 1
4227 4170 4179 1
4228 4170 4180 1
4229 4171 4172 1
4230 4171 4181 1
4231 4171 4182 1
4232 4172 4173 1
4233 4172 4183 1
4234 4172 4184 1
4235 4173 4174 1
4236 4173 4185 1
4237 4174 4175 2
4238 4174 4176 1
4239 4175 4186 1
4240 4175 4187 1
4241 4176 4188 1
4242 4176 4189 1
4243 4190 4191 1
4244 4190 4196 1
4245 4191 4192 1
4246 4191 4194 1
4247 4191 4197 1
4248 4192 4193 2
4249 4192 4204 1
4250 4194 4195 1
4251 4194 4198 1
4252 4194 4199 1
4253 4195 4196 1
4254 4195 4200 1
4255 4195 4201 1
4256 4196 4202 1
4257 4196 4203 1
4258 4204 4205 1
4259 4204 4212 1
4260 4205 4206 1
4261 4205 4208 1
4262 4205 4213 1
4263 4206 4207 2
4264 4206 4218 1
4265 4208 4209 1
4266 4208 4214 1
4267 4208 4215 1
4268 4209 4210 1
4269 4209 4211 2
4270 4210 4216 1
4271 4210 4217 1
4272 4218 4219 1
4273 4218 4229 1
4274 4219 4220 1
4275 4219 4222 1
4276 4219 4230 1
4277 4220 4221 2
4278 4220 4238 1
4279 4222 4223 1
4280 4222 4231 1
4281 4222 4232 1
4282 4223 4224 2
4283 4223 4225 1
4284 4224 4226 1
4285 4224 4233 1
4286 4225 4227 2
4287 4225 4234 1
4288 4226 4228 2
4289 4226 4235 1
4290 4227 4228 1
4291 4227 4236 1
4292 4228 4237 1
4293 4238 4239 1
4294 4238 4243 1
4295 4239 4240 1
4296 4239 4242 1
4297 4239 4244 1
4298 4240 4241 2
4299 4240 4248 1
4300 4242 4245 1
4301 4242 4246 1
4302 4242 4247 1
4303 4248 4249 1
4304 4248 4256 1
4305 4249 4250 1
4306 4249 4252 1
4307 4249 4257 1
4308 4250 4251 2
4309 4250 4267 1
4310 4252 4253 1
4311 4252 4254 1
4312 4252 4258 1
4313 4253 4255 1
4314 4253 4259 1
4315 4253 4260 1
4316 4254 4261 1
4317 4254 4262 1
4318 4254 4263 1
4319 4255 4264 1
4320 4255 4265 1
4321 4255 4266 1
4322 4267 4268 1
4323 4267 4275 1
4324 4268 4269 1
4325 4268 4271 1
4326 4268 4276 1
4327 4269 4270 2
4328 4269 4286 1
4329 4271 4272 1
4330 4271 4273 1
4331 4271 4277 1
4332 4272 4274 1
4333 4272 4278 1
4334 4272 4279 1
4335 4273 4280 1
4336 4273 4281 1
4337 4273 4282 1
4338 4274 4283 1
4339 4274 4284 1
4340 4274 4285 1
4341 4286 4287 1
4342 4286 4294 1
4343 4287 4288 1
4344 4287 4290 1
4345 4287 4295 1
4346 4288 4289 2
4347 4288 4305 1
4348 4290 4291 1
4349 4290 4296 1
4350 4290 4297 1
4351 4291 4292 1
4352 4291 4293 1
4353 4291 4298 1
4354 4292 4299 1
4355 4292 4300 1
4356 4292 4301 1
4357 4293 4302 1
4358 4293 4303 1
4359 4293 4304 1
4360 4305 4306 1
4361 4305 4314 1
4362 4306 4307 1
4363 4306 4309 1
4364 4306 4315 1
4365 4307 4308 2
4366 4307 4320 1
4367 4309 4310 1
4368 4309 4316 1
4369 4309 4317 1
4370 4310 4311 1
4371 4310 4318 1
4372 4310 4319 1
4373 4311 4312 2
4374 4311 4313 1
4375 4320 4321 1
4376 4320 4331 1
4377 4321 4322 1
4378 4321 4324 1
4379 4321 4332 1
4380 4322 4323 2
4381 4322 4344 1
4382 4324 4325 1
4383 4324 4333 1
4384 4324 4334 1
4385 4325 4326 1
4386 4325 4335 1
4387 4325 4336 1
4388 4326 4327 1
4389 4326 4337 1
4390 4326 4338 1
4391 4327 4328 1
4392 4327 4339 1
4393 4328 4329 2
4394 4328 4330 1
4395 4329 4340 1
4396 4329 4341 1
4397 4330 4342 1
4398 4330 4343 1
4399 4344 4345 1
4400 4344 4352 1
4401 4345 4346 1
4402 4345 4348 1
4403 4345 4353 1
4404 4346 4347 2
4405 4346 4363 1
4406 4348 4349 1
4407 4348 4350 1
4408 4348 4354 1
4409 4349 4351 1
4410 4349 4355 1
4411 4349 4356 1
4412 4350 4357 1
4413 4350 4358 1
4414 4350 4359 1
4415 4351 4360 1
4416 4351 4361 1
4417 4351 4362 1
4418 4363 4364 1
4419 4363 4372 1
4420 4364 4365 1
4421 4364 4367 1
4422 4364 4373 1
4423 4365 4366 2
4424 4365 4378 1
4425 4367 4368 1
4426 4367 4374 1
4427 4367 4375 1
4428 4368 4369 1
4429 4368 4376 1
4430 4368 4377 1
4431 4369 4370 2
4432 4369 4371 1
4433 4378 4379 1
4434 4378 4390 1
4435 4379 4380 1
4436 4379 4382 1
4437 4379 4391 1
4438 4380 4381 2
4439 4380 4399 1
4440 4382 4383 1
4441 4382 4392 1
4442 4382 4393 1
4443 4383 4384 2
4444 4383 4385 1
4445 4384 4386 1
4446 4384 4394 1
4447 4385 4387 2
4448 4385 4395 1
4449 4386 4388 2
4450 4386 4396 1
4451 4387 4388 1
4452 4387 4397 1
4453 4388 4389 1
4454 4389 4398 1
4455 4399 4400 1
4456 4399 4405 1
4457 4400 4401 1
4458 4400 4403 1
4459 4400 4406 1
4460 4401 4402 2
4461 4401 4410 1
4462 4403 4404 1
4463 4403 4407 1
4464 4403 4408 1
4465 4404 4409 1
4466 4410 4411 1
4467 4410 4417 1
4468 4411 4412 1
4469 4411 4414 1
4470 4411 4418 1
4471 4412 4413 2
4472 4412 4424 1
4473 4414 4415 1
4474 4414 4416 1
4475 4414 4419 1
4476 4415 4421 1
4477 4415 4422 1
4478 4415 4423 1
4479 4416 4420 1
4480 4424 4425 1
4481 4424 4433 1
4482 4425 4426 1
4483 4425 4428 1
4484 4425 4434 1
4485 4426 4427 2
4486 4426 4441 1
4487 4428 4429 1
4488 4428 4435 1
4489 4428 4436 1
4490 4429 4430 1
4491 4429 4437 1
4492 4429 4438 1
4493 4430 4431 1
4494 4430 4432 2
4495 4431 4439 1
4496 4431 4440 1
4497 4441 4442 1
4498 4441 4449 1
4499 4442 4443 1
4500 4442 4445 1
4501 4442 4450 1
4502 4443 4444 2
4503 4443 4453 1
4504 4445 4446 1
4505 4445 4451 1
4506 4445 4452 1
4507 4446 4447 2
4508 4446 4448 1
4509 4453 4454 1
4510 4453 4459 1
4511 4454 4455 1
4512 4454 4457 1
4513 4454 4460 1
4514 4455 4456 2
4515 4455 4467 1
4516 4457 4458 1
4517 4457 4461 1
4518 4457 4462 1
4519 4458 4459 1
4520 4458 4463 1
4521 4458 4464 1
4522 4459 4465 1
4523 4459 4466 1
4524 4467 4468 1
4525 4467 4475 1
4526 4468 4469 1
4527 4468 4471 1
4528 4468 4476 1
4529 4469 4470 2
4530 4469 4479 1
4531 4471 4472 1
4532 4471 4477 1
4533 4471 4478 1
4534 4472 4473 2
4535 4472 4474 1
4536 4479 4480 1
4537 4479 4486 1
4538 4480 4481 1
4539 4480 4483 1
4540 4480 4487 1
4541 4481 4482 2
4542 4481 4495 1
4543 4483 4484 1
4544 4483 4485 1
4545 4483 4488 1
4546 4484 4489 1
4547 4484 4490 1
4548 4484 4491 1
4549 4485 4492 1
4550 4485 4493 1
4551 4485 4494 1
4552 4495 4496 1
4553 4495 4503 1
4554 4496 4497 1
4555 4496 4499 1
4556 4496 4504 1
4557 4497 4498 2
4558 4497 4514 1
4559 4499 4500 1
4560 4499 4501 1
4561 4499 4505 1
4562 4500 4502 1
4563 4500 4506 1
4564 4500 4507 1
4565 4501 4508 1
4566 4501 4509 1
4567 4501 4510 1
4568 4502 4511 1
4569 4502 4512 1
4570 4502 4513 1
4571 4514 4515 1
4572 4514 4522 1
4573 4515 4516 1
4574 4515 4518 1
4575 4515 4523 1
4576 4516 4517 2
4577 4516 4528 1
4578 4518 4519 1
4579 4518 4524 1
4580 4518 4525 1
4581 4519 4520 1
4582 4519 4521 2
4583 4520 4526 1
4584 4520 4527 1
4585 4528 4529 1
4586 4528 4535 1
4587 4529 4530 1
4588 4529 4532 1
4589 4529 4536 1
4590 4530 4531 2
4591 4530 4542 1
4592 4532 4533 1
4593 4532 4534 1
4594 4532 4537 1
4595 4533 4539 1
4596 4533 4540 1
4597 4533 4541 1
4598 4534 4538 1
4599 4542 4543 1
4600 4542 4547 1
4601 4543 4544 1
4602 4543 4546 1
4603 4543 4548 1
4604 4544 4545 2
4605 4544 4552 1
4606 4546 4549 1
4607 4546 4550 1
4608 4546 4551 1
4609 4552 4553 1
4610 4552 4560 1
4611 4553 4554 1
4612 4553 4556 1
4613 4553 4561 1
4614 4554 4555 2
4615 4554 4571 1
4616 4556 4557 1
4617 4556 4562 1
4618 4556 4563 1
4619 4557 4558 1
4620 4557 4559 1
4621 4557 4564 1
4622 4558 4565 1
4623 4558 4566 1
4624 4558 4567 1
4625 4559 4568 1
4626 4559 4569 1
4627 4559 4570 1
4628 4571 4572 1
4629 4571 4577 1
4630 4572 4573 1
4631 4572 4575 1
4632 4572 4578 1
4633 4573 4574 2
4634 4573 4585 1
4635 4575 4576 1
4636 4575 4579 1
4637 4575 4580 1
4638 4576 4577 1
4639 4576 4581 1
4640 4576 4582 1
4641 4577 4583 1
4642 4577 4584 1
4643 4585 4586 1
4644 4585 4593 1
4645 4586 4587 1
4646 4586 4589 1
4647 4586 4594 1
4648 4587 4588 2
4649 4587 4604 1
4650 4589 4590 1
4651 4589 4591 1
4652 4589 4595 1
4653 4590 4592 1
4654 4590 4596 1
4655 4590 4597 1
4656 4591 4598 1
4657 4591 4599 1
4658 4591 4600 1
4659 4592 4601 1
4660 4592 4602 1
4661 4592 4603 1
4662 4604 4605 1
4663 4604 4613 1
4664 4605 4606 1
4665 4605 4608 1
4666 4605 4614 1
4667 4606 4607 2
4668 4608 4609 1
4669 4608 4615 1
4670 4608 4616 1
4671 4609 4610 1
4672 4609 4617 1
4673 4609 4618 1
4674 4610 4611 2
4675 4610 4612 1
@<TRIPOS>SUBSTRUCTURE
1	ASN1093	1	RESIDUE	1 A	ASN
2	PRO1094	17	RESIDUE	1 A	PRO
3	ASN1095	31	RESIDUE	1 A	ASN
4	TYR1096	45	RESIDUE	1 A	TYR
5	CYS1097	66	RESIDUE	1 A	CYS
6	PHE1098	77	RESIDUE	1 A	PHE
7	ALA1099	97	RESIDUE	1 A	ALA
8	GLY1100	107	RESIDUE	1 A	GLY
9	LYS1101	114	RESIDUE	1 A	LYS
10	THR1102	136	RESIDUE	1 A	THR
11	SER1103	150	RESIDUE	1 A	SER
12	SER1104	161	RESIDUE	1 A	SER
13	ILE1105	172	RESIDUE	1 A	ILE
14	SER1106	191	RESIDUE	1 A	SER
15	ASP1107	202	RESIDUE	1 A	ASP
16	LEU1108	214	RESIDUE	1 A	LEU
17	LYS1109	233	RESIDUE	1 A	LYS
18	GLU1110	255	RESIDUE	1 A	GLU
19	VAL1111	270	RESIDUE	1 A	VAL
20	PRO1112	286	RESIDUE	1 A	PRO
21	ARG1113	300	RESIDUE	1 A	ARG
22	LYS1114	324	RESIDUE	1 A	LYS
23	ASN1115	346	RESIDUE	1 A	ASN
24	ILE1116	360	RESIDUE	1 A	ILE
25	THR1117	379	RESIDUE	1 A	THR
26	LEU1118	393	RESIDUE	1 A	LEU
27	ILE1119	412	RESIDUE	1 A	ILE
28	ARG1120	431	RESIDUE	1 A	ARG
29	GLY1121	455	RESIDUE	1 A	GLY
30	LEU1122	462	RESIDUE	1 A	LEU
31	GLY1123	481	RESIDUE	1 A	GLY
32	HIS1124	488	RESIDUE	1 A	HIS
33	GLY1125	505	RESIDUE	1 A	GLY
34	ALA1126	512	RESIDUE	1 A	ALA
35	PHE1127	522	RESIDUE	1 A	PHE
36	GLY1128	542	RESIDUE	1 A	GLY
37	GLU1129	549	RESIDUE	1 A	GLU
38	VAL1130	564	RESIDUE	1 A	VAL
39	TYR1131	580	RESIDUE	1 A	TYR
40	GLU1132	601	RESIDUE	1 A	GLU
41	GLY1133	616	RESIDUE	1 A	GLY
42	GLN1134	623	RESIDUE	1 A	GLN
43	VAL1135	640	RESIDUE	1 A	VAL
44	PRO1144	657	RESIDUE	1 A	PRO
45	LEU1145	673	RESIDUE	1 A	LEU
46	GLN1146	692	RESIDUE	1 A	GLN
47	VAL1147	709	RESIDUE	1 A	VAL
48	ALA1148	725	RESIDUE	1 A	ALA
49	VAL1149	735	RESIDUE	1 A	VAL
50	LYS1150	751	RESIDUE	1 A	LYS
51	THR1151	773	RESIDUE	1 A	THR
52	LEU1152	787	RESIDUE	1 A	LEU
53	PRO1153	806	RESIDUE	1 A	PRO
54	GLU1154	820	RESIDUE	1 A	GLU
55	VAL1155	835	RESIDUE	1 A	VAL
56	CYS1156	851	RESIDUE	1 A	CYS
57	SER1157	862	RESIDUE	1 A	SER
58	GLU1158	873	RESIDUE	1 A	GLU
59	GLN1159	888	RESIDUE	1 A	GLN
60	ASP1160	905	RESIDUE	1 A	ASP
61	GLU1161	917	RESIDUE	1 A	GLU
62	LEU1162	932	RESIDUE	1 A	LEU
63	ASP1163	951	RESIDUE	1 A	ASP
64	PHE1164	963	RESIDUE	1 A	PHE
65	LEU1165	983	RESIDUE	1 A	LEU
66	MET1166	1002	RESIDUE	1 A	MET
67	GLU1167	1019	RESIDUE	1 A	GLU
68	ALA1168	1034	RESIDUE	1 A	ALA
69	LEU1169	1044	RESIDUE	1 A	LEU
70	ILE1170	1063	RESIDUE	1 A	ILE
71	ILE1171	1082	RESIDUE	1 A	ILE
72	SER1172	1101	RESIDUE	1 A	SER
73	LYS1173	1112	RESIDUE	1 A	LYS
74	PHE1174	1134	RESIDUE	1 A	PHE
75	ASN1175	1154	RESIDUE	1 A	ASN
76	HIS1176	1168	RESIDUE	1 A	HIS
77	GLN1177	1185	RESIDUE	1 A	GLN
78	ASN1178	1202	RESIDUE	1 A	ASN
79	ILE1179	1216	RESIDUE	1 A	ILE
80	VAL1180	1235	RESIDUE	1 A	VAL
81	ARG1181	1251	RESIDUE	1 A	ARG
82	CYS1182	1275	RESIDUE	1 A	CYS
83	ILE1183	1286	RESIDUE	1 A	ILE
84	GLY1184	1305	RESIDUE	1 A	GLY
85	VAL1185	1312	RESIDUE	1 A	VAL
86	SER1186	1328	RESIDUE	1 A	SER
87	LEU1187	1339	RESIDUE	1 A	LEU
88	GLN1188	1358	RESIDUE	1 A	GLN
89	SER1189	1375	RESIDUE	1 A	SER
90	LEU1190	1386	RESIDUE	1 A	LEU
91	PRO1191	1405	RESIDUE	1 A	PRO
92	ARG1192	1419	RESIDUE	1 A	ARG
93	PHE1193	1443	RESIDUE	1 A	PHE
94	ILE1194	1463	RESIDUE	1 A	ILE
95	LEU1195	1482	RESIDUE	1 A	LEU
96	LEU1196	1501	RESIDUE	1 A	LEU
97	GLU1197	1520	RESIDUE	1 A	GLU
98	LEU1198	1535	RESIDUE	1 A	LEU
99	MET1199	1554	RESIDUE	1 A	MET
100	ALA1200	1571	RESIDUE	1 A	ALA
101	GLY1201	1581	RESIDUE	1 A	GLY
102	GLY1202	1588	RESIDUE	1 A	GLY
103	ASP1203	1595	RESIDUE	1 A	ASP
104	LEU1204	1607	RESIDUE	1 A	LEU
105	LYS1205	1626	RESIDUE	1 A	LYS
106	SER1206	1648	RESIDUE	1 A	SER
107	PHE1207	1659	RESIDUE	1 A	PHE
108	LEU1208	1679	RESIDUE	1 A	LEU
109	ARG1209	1698	RESIDUE	1 A	ARG
110	GLU1210	1722	RESIDUE	1 A	GLU
111	THR1211	1737	RESIDUE	1 A	THR
112	ARG1212	1751	RESIDUE	1 A	ARG
113	PRO1213	1775	RESIDUE	1 A	PRO
114	ARG1214	1789	RESIDUE	1 A	ARG
115	PRO1215	1813	RESIDUE	1 A	PRO
116	SER1216	1827	RESIDUE	1 A	SER
117	GLN1217	1838	RESIDUE	1 A	GLN
118	PRO1218	1855	RESIDUE	1 A	PRO
119	SER1219	1869	RESIDUE	1 A	SER
120	SER1220	1880	RESIDUE	1 A	SER
121	LEU1221	1891	RESIDUE	1 A	LEU
122	ALA1222	1910	RESIDUE	1 A	ALA
123	MET1223	1920	RESIDUE	1 A	MET
124	LEU1224	1937	RESIDUE	1 A	LEU
125	ASP1225	1956	RESIDUE	1 A	ASP
126	LEU1226	1968	RESIDUE	1 A	LEU
127	LEU1227	1987	RESIDUE	1 A	LEU
128	HIS1228	2006	RESIDUE	1 A	HIS
129	VAL1229	2023	RESIDUE	1 A	VAL
130	ALA1230	2039	RESIDUE	1 A	ALA
131	ARG1231	2049	RESIDUE	1 A	ARG
132	ASP1232	2073	RESIDUE	1 A	ASP
133	ILE1233	2085	RESIDUE	1 A	ILE
134	ALA1234	2104	RESIDUE	1 A	ALA
135	CYS1235	2114	RESIDUE	1 A	CYS
136	GLY1236	2125	RESIDUE	1 A	GLY
137	CYS1237	2132	RESIDUE	1 A	CYS
138	GLN1238	2143	RESIDUE	1 A	GLN
139	TYR1239	2160	RESIDUE	1 A	TYR
140	LEU1240	2181	RESIDUE	1 A	LEU
141	GLU1241	2200	RESIDUE	1 A	GLU
142	GLU1242	2215	RESIDUE	1 A	GLU
143	ASN1243	2230	RESIDUE	1 A	ASN
144	HIS1244	2244	RESIDUE	1 A	HIS
145	PHE1245	2261	RESIDUE	1 A	PHE
146	ILE1246	2281	RESIDUE	1 A	ILE
147	HIS1247	2300	RESIDUE	1 A	HIS
148	ARG1248	2317	RESIDUE	1 A	ARG
149	ASP1249	2341	RESIDUE	1 A	ASP
150	ILE1250	2353	RESIDUE	1 A	ILE
151	ALA1251	2372	RESIDUE	1 A	ALA
152	ALA1252	2382	RESIDUE	1 A	ALA
153	ARG1253	2392	RESIDUE	1 A	ARG
154	ASN1254	2416	RESIDUE	1 A	ASN
155	CYS1255	2430	RESIDUE	1 A	CYS
156	LEU1256	2441	RESIDUE	1 A	LEU
157	LEU1257	2460	RESIDUE	1 A	LEU
158	THR1258	2479	RESIDUE	1 A	THR
159	CYS1259	2493	RESIDUE	1 A	CYS
160	PRO1260	2504	RESIDUE	1 A	PRO
161	GLY1261	2518	RESIDUE	1 A	GLY
162	PRO1262	2525	RESIDUE	1 A	PRO
163	GLY1263	2539	RESIDUE	1 A	GLY
164	ARG1264	2546	RESIDUE	1 A	ARG
165	VAL1265	2570	RESIDUE	1 A	VAL
166	ALA1266	2586	RESIDUE	1 A	ALA
167	LYS1267	2596	RESIDUE	1 A	LYS
168	ILE1268	2618	RESIDUE	1 A	ILE
169	GLY1269	2637	RESIDUE	1 A	GLY
170	ASP1270	2644	RESIDUE	1 A	ASP
171	PHE1271	2656	RESIDUE	1 A	PHE
172	GLY1272	2676	RESIDUE	1 A	GLY
173	MET1273	2683	RESIDUE	1 A	MET
174	ALA1274	2700	RESIDUE	1 A	ALA
175	ARG1275	2710	RESIDUE	1 A	ARG
176	ASP1276	2734	RESIDUE	1 A	ASP
177	ILE1277	2746	RESIDUE	1 A	ILE
178	TYR1278	2765	RESIDUE	1 A	TYR
179	ARG1279	2786	RESIDUE	1 A	ARG
180	GLY1286	2811	RESIDUE	1 A	GLY
181	GLY1287	2820	RESIDUE	1 A	GLY
182	CYS1288	2827	RESIDUE	1 A	CYS
183	ALA1289	2838	RESIDUE	1 A	ALA
184	MET1290	2848	RESIDUE	1 A	MET
185	LEU1291	2865	RESIDUE	1 A	LEU
186	PRO1292	2884	RESIDUE	1 A	PRO
187	VAL1293	2898	RESIDUE	1 A	VAL
188	LYS1294	2914	RESIDUE	1 A	LYS
189	TRP1295	2936	RESIDUE	1 A	TRP
190	MET1296	2960	RESIDUE	1 A	MET
191	PRO1297	2977	RESIDUE	1 A	PRO
192	PRO1298	2991	RESIDUE	1 A	PRO
193	GLU1299	3005	RESIDUE	1 A	GLU
194	ALA1300	3020	RESIDUE	1 A	ALA
195	PHE1301	3030	RESIDUE	1 A	PHE
196	MET1302	3050	RESIDUE	1 A	MET
197	GLU1303	3067	RESIDUE	1 A	GLU
198	GLY1304	3082	RESIDUE	1 A	GLY
199	ILE1305	3089	RESIDUE	1 A	ILE
200	PHE1306	3108	RESIDUE	1 A	PHE
201	THR1307	3128	RESIDUE	1 A	THR
202	SER1308	3142	RESIDUE	1 A	SER
203	LYS1309	3153	RESIDUE	1 A	LYS
204	THR1310	3175	RESIDUE	1 A	THR
205	ASP1311	3189	RESIDUE	1 A	ASP
206	THR1312	3201	RESIDUE	1 A	THR
207	TRP1313	3215	RESIDUE	1 A	TRP
208	SER1314	3239	RESIDUE	1 A	SER
209	PHE1315	3250	RESIDUE	1 A	PHE
210	GLY1316	3270	RESIDUE	1 A	GLY
211	VAL1317	3277	RESIDUE	1 A	VAL
212	LEU1318	3293	RESIDUE	1 A	LEU
213	LEU1319	3312	RESIDUE	1 A	LEU
214	TRP1320	3331	RESIDUE	1 A	TRP
215	GLU1321	3355	RESIDUE	1 A	GLU
216	ILE1322	3370	RESIDUE	1 A	ILE
217	PHE1323	3389	RESIDUE	1 A	PHE
218	SER1324	3409	RESIDUE	1 A	SER
219	LEU1325	3420	RESIDUE	1 A	LEU
220	GLY1326	3439	RESIDUE	1 A	GLY
221	TYR1327	3446	RESIDUE	1 A	TYR
222	MET1328	3467	RESIDUE	1 A	MET
223	PRO1329	3484	RESIDUE	1 A	PRO
224	TYR1330	3498	RESIDUE	1 A	TYR
225	PRO1331	3519	RESIDUE	1 A	PRO
226	SER1332	3533	RESIDUE	1 A	SER
227	LYS1333	3544	RESIDUE	1 A	LYS
228	SER1334	3566	RESIDUE	1 A	SER
229	ASN1335	3577	RESIDUE	1 A	ASN
230	GLN1336	3591	RESIDUE	1 A	GLN
231	GLU1337	3608	RESIDUE	1 A	GLU
232	VAL1338	3623	RESIDUE	1 A	VAL
233	LEU1339	3639	RESIDUE	1 A	LEU
234	GLU1340	3658	RESIDUE	1 A	GLU
235	PHE1341	3673	RESIDUE	1 A	PHE
236	VAL1342	3693	RESIDUE	1 A	VAL
237	THR1343	3709	RESIDUE	1 A	THR
238	SER1344	3723	RESIDUE	1 A	SER
239	GLY1345	3734	RESIDUE	1 A	GLY
240	GLY1346	3741	RESIDUE	1 A	GLY
241	ARG1347	3748	RESIDUE	1 A	ARG
242	MET1348	3772	RESIDUE	1 A	MET
243	ASP1349	3789	RESIDUE	1 A	ASP
244	PRO1350	3801	RESIDUE	1 A	PRO
245	PRO1351	3815	RESIDUE	1 A	PRO
246	LYS1352	3829	RESIDUE	1 A	LYS
247	ASN1353	3851	RESIDUE	1 A	ASN
248	CYS1354	3865	RESIDUE	1 A	CYS
249	PRO1355	3876	RESIDUE	1 A	PRO
250	GLY1356	3890	RESIDUE	1 A	GLY
251	PRO1357	3897	RESIDUE	1 A	PRO
252	VAL1358	3911	RESIDUE	1 A	VAL
253	TYR1359	3927	RESIDUE	1 A	TYR
254	ARG1360	3948	RESIDUE	1 A	ARG
255	ILE1361	3972	RESIDUE	1 A	ILE
256	MET1362	3991	RESIDUE	1 A	MET
257	THR1363	4008	RESIDUE	1 A	THR
258	GLN1364	4022	RESIDUE	1 A	GLN
259	CYS1365	4039	RESIDUE	1 A	CYS
260	TRP1366	4050	RESIDUE	1 A	TRP
261	GLN1367	4074	RESIDUE	1 A	GLN
262	HIS1368	4091	RESIDUE	1 A	HIS
263	GLN1369	4108	RESIDUE	1 A	GLN
264	PRO1370	4125	RESIDUE	1 A	PRO
265	GLU1371	4139	RESIDUE	1 A	GLU
266	ASP1372	4154	RESIDUE	1 A	ASP
267	ARG1373	4166	RESIDUE	1 A	ARG
268	PRO1374	4190	RESIDUE	1 A	PRO
269	ASN1375	4204	RESIDUE	1 A	ASN
270	PHE1376	4218	RESIDUE	1 A	PHE
271	ALA1377	4238	RESIDUE	1 A	ALA
272	ILE1378	4248	RESIDUE	1 A	ILE
273	ILE1379	4267	RESIDUE	1 A	ILE
274	LEU1380	4286	RESIDUE	1 A	LEU
275	GLU1381	4305	RESIDUE	1 A	GLU
276	ARG1382	4320	RESIDUE	1 A	ARG
277	ILE1383	4344	RESIDUE	1 A	ILE
278	GLU1384	4363	RESIDUE	1 A	GLU
279	TYR1385	4378	RESIDUE	1 A	TYR
280	CYS1386	4399	RESIDUE	1 A	CYS
281	THR1387	4410	RESIDUE	1 A	THR
282	GLN1388	4424	RESIDUE	1 A	GLN
283	ASP1389	4441	RESIDUE	1 A	ASP
284	PRO1390	4453	RESIDUE	1 A	PRO
285	ASP1391	4467	RESIDUE	1 A	ASP
286	VAL1392	4479	RESIDUE	1 A	VAL
287	ILE1393	4495	RESIDUE	1 A	ILE
288	ASN1394	4514	RESIDUE	1 A	ASN
289	THR1395	4528	RESIDUE	1 A	THR
290	ALA1396	4542	RESIDUE	1 A	ALA
291	LEU1397	4552	RESIDUE	1 A	LEU
292	PRO1398	4571	RESIDUE	1 A	PRO
293	ILE1399	4585	RESIDUE	1 A	ILE
294	GLU1400	4604	RESIDUE	1 A	GLU
