# Supplementary material for: Frags2Drugs: A Novel In Silico Fragment-Based Approach to the Discovery of Kinase Inhibitors
Source: Pharmaceuticals (Basel). 2026 Feb 12;19(2):308. doi: 10.3390/ph19020308 (PMC12944305; doi:10.3390/ph19020308)
Supplement: Supplementary file 1 [file pharmaceuticals-19-00308-s001.zip › pharmaceuticals-4126567-supplementary/SupplementaryData_bonnet/4CLI_seed.sdf]

obj01
  PyMOL2.4          3D                             0

 13 13  0  0  0  0  0  0  0  0999 V2000
    5.8931    9.4803    6.3774 H   0  0  0  0  0  0  0  0  0  0  0  0
    6.4195   10.1993    2.0768 H   0  0  0  0  0  0  0  0  0  0  0  0
    5.7640    9.9700    2.9170 C   0  0  0  0  0  0  0  0  0  0  0  0
    4.3800    9.7690    2.7420 C   0  0  0  0  0  0  0  0  0  0  0  0
    3.5580    9.4780    3.8140 N   0  0  0  0  0  0  0  0  0  0  0  0
    4.1070    9.3790    5.0830 C   0  0  0  0  0  0  0  0  0  0  0  0
    5.4800    9.5620    5.3720 C   0  0  0  0  0  0  0  0  0  0  0  0
    6.2620    9.8590    4.2420 C   0  0  0  0  0  0  0  0  0  0  0  0
    3.8180    9.8590    1.4490 N   0  0  0  0  0  0  0  0  0  0  0  0
    3.4450    9.1480    5.9040 H   0  0  0  0  0  0  0  0  0  0  0  0
    7.3200   10.0140    4.3920 H   0  0  0  0  0  0  0  0  0  0  0  0
    2.8270    9.7130    1.3170 H   0  0  0  0  0  0  0  0  0  0  0  0
    4.4070   10.0710    0.6560 H   0  0  0  0  0  0  0  0  0  0  0  0
  2  3  1  0  0  0  0
  3  4  4  0  0  0  0
  3  8  4  0  0  0  0
  4  5  4  0  0  0  0
  4  9  1  0  0  0  0
  5  6  4  0  0  0  0
  6  7  4  0  0  0  0
  6 10  1  0  0  0  0
  1  7  1  0  0  0  0
  7  8  4  0  0  0  0
  8 11  1  0  0  0  0
  9 12  1  0  0  0  0
  9 13  1  0  0  0  0
M  END
$$$$
