# Supplementary material for: Frags2Drugs: A Novel In Silico Fragment-Based Approach to the Discovery of Kinase Inhibitors
Source: Pharmaceuticals (Basel). 2026 Feb 12;19(2):308. doi: 10.3390/ph19020308 (PMC12944305; doi:10.3390/ph19020308)
Supplement: Supplementary file 1 [file pharmaceuticals-19-00308-s001.zip › pharmaceuticals-4126567-supplementary/SupplementaryData_bonnet/4UMQ_ligand.sdf]

4UMQ_A_alt-A_B5S_1334
  PyMOL2.2          3D                             0

 11 11  0  0  0  0  0  0  0  0999 V2000
    6.5900   10.3680    0.7830 C   0  0  0  0  0  0  0  0  0  0  0  0
    5.2180   10.4880    0.5760 C   0  0  0  0  0  0  0  0  0  0  0  0
    4.3500   10.5910    1.6490 C   0  0  0  0  0  0  0  0  0  0  0  0
    4.8350   10.5780    2.9580 C   0  0  0  0  0  0  0  0  0  0  0  0
    3.8420   10.6950    4.0830 C   0  0  0  0  0  0  0  0  0  0  0  0
    2.6350   10.7990    3.8560 O   0  0  0  0  0  0  0  0  0  0  0  0
    4.3730   10.6750    5.3380 N   0  0  0  0  0  0  0  0  0  0  0  0
    6.2190   10.4590    3.1670 C   0  0  0  0  0  0  0  0  0  0  0  0
    7.0780   10.3560    2.0850 C   0  0  0  0  0  0  0  0  0  0  0  0
    5.3714   10.5868    5.4626 H   0  0  0  0  0  0  0  0  0  0  0  0
    3.7681   10.7484    6.1435 H   0  0  0  0  0  0  0  0  0  0  0  0
  1  2  4  0  0  0  0
  1  9  4  0  0  0  0
  2  3  4  0  0  0  0
  3  4  4  0  0  0  0
  4  5  1  0  0  0  0
  4  8  4  0  0  0  0
  5  6  2  0  0  0  0
  5  7  1  0  0  0  0
  7 10  1  0  0  0  0
  7 11  1  0  0  0  0
  8  9  4  0  0  0  0
M  END
$$$$
