# Supplementary material for: Frags2Drugs: A Novel In Silico Fragment-Based Approach to the Discovery of Kinase Inhibitors
Source: Pharmaceuticals (Basel). 2026 Feb 12;19(2):308. doi: 10.3390/ph19020308 (PMC12944305; doi:10.3390/ph19020308)
Supplement: Supplementary file 1 [file pharmaceuticals-19-00308-s001.zip › pharmaceuticals-4126567-supplementary/SupplementaryData_bonnet/4UMQ_new_molecules.sdf]

     RDKit          3D

 27 29  0  0  0  0  0  0  0  0999 V2000
   13.7940    5.7330    0.3360 C   0  0  0  0  0  0  0  0  0  0  0  0
   14.9940    6.3930   -0.3590 C   0  0  0  0  0  0  0  0  0  0  0  0
   15.3110    7.7720    0.2520 C   0  0  0  0  0  0  0  0  0  0  0  0
   15.4510    7.7410    1.7920 C   0  0  0  0  0  0  0  0  0  0  0  0
   14.2910    6.9820    2.4750 C   0  0  0  0  0  0  0  0  0  0  0  0
   14.0720    5.5970    1.8690 C   0  0  0  0  0  0  0  0  0  0  0  0
   13.0600    7.7060    2.3360 O   0  0  0  0  0  0  0  0  0  0  0  0
   12.0370    7.9981    0.3966 N   0  0  0  0  0  0  0  0  0  0  0  0
   12.2093    7.1070    1.5717 C   0  0  0  0  0  0  0  0  0  0  0  0
    6.5900   10.3680    0.7830 C   0  0  0  0  0  0  0  0  0  0  0  0
    5.2180   10.4880    0.5760 C   0  0  0  0  0  0  0  0  0  0  0  0
    4.3500   10.5910    1.6490 C   0  0  0  0  0  0  0  0  0  0  0  0
    4.8350   10.5780    2.9580 C   0  0  0  0  0  0  0  0  0  0  0  0
    3.8420   10.6950    4.0830 C   0  0  0  0  0  0  0  0  0  0  0  0
    2.6350   10.7990    3.8560 O   0  0  0  0  0  0  0  0  0  0  0  0
    4.3730   10.6750    5.3380 N   0  0  0  0  0  0  0  0  0  0  0  0
    6.2190   10.4590    3.1670 C   0  0  0  0  0  0  0  0  0  0  0  0
    7.0780   10.3560    2.0850 C   0  0  0  0  0  0  0  0  0  0  0  0
    9.5792   10.0899   -1.3070 C   0  0  0  0  0  0  0  0  0  0  0  0
   10.9810    9.7407   -1.7380 C   0  0  0  0  0  0  0  0  0  0  0  0
    7.6233   10.9717   -1.3784 C   0  0  0  0  0  0  0  0  0  0  0  0
    8.9615    9.7112   -0.1584 N   0  0  0  0  0  0  0  0  0  0  0  0
    8.7845   10.8327   -2.0213 N   0  0  0  0  0  0  0  0  0  0  0  0
    7.6849   10.2665   -0.2060 C   0  0  0  0  0  0  0  0  0  0  0  0
    9.9475    7.5482    0.1314 C   0  0  0  0  0  0  0  0  0  0  0  0
   11.2763    7.5544   -0.5846 C   0  0  0  0  0  0  0  0  0  0  0  0
    9.8472    8.9589    0.6293 C   0  0  0  0  0  0  0  0  0  0  0  0
  1  2  1  0
  1  6  1  0
  2  3  1  0
  3  4  1  0
  4  5  1  0
  5  6  1  0
  5  7  1  0
  8  9  1  0
 10 11  2  0
 10 18  1  0
 11 12  1  0
 12 13  2  0
 13 14  1  0
 13 17  1  0
 14 15  2  0
 14 16  1  0
 17 18  2  0
 19 20  1  0
 19 22  1  0
 19 23  2  0
 21 23  1  0
 21 24  2  0
 22 24  1  0
 25 26  1  0
 25 27  1  0
  8 26  1  0
 27 22  1  0
 24 10  1  0
  9  7  1  0
M  CHG  1  23   1
M  END
>  <2D_mol>  (1) 
<img data-content="rdkit/molecule" src="data:image/png;base64,iVBORw0KGgoAAAANSUhEUgAAAMgAAADICAIAAAAiOjnJAAAABmJLR0QA/wD/AP+gvaeTAAAXNUlEQVR4nO3de1xUZf4H8A/DcJFLcVGQSzIigpKbKGopanERQzTXW+YqvtpXmwm1rLr+8pI6umnSa7Nwyy31VXh3F5ZeLBp4T9b7KqIrOlIpIAwoAkOiMDCX5/fH0YlKYC7nYRC+778EznnmC37mOWfOeZ7n2DDGQIjYJNYugHRNFCzCBQWLcEHBIlxQsAgXFCzCBQWLcEHBIlxQsAgXFCzCBQWLcEHBIlxQsAgXFCzCBQWLcEHBIlxQsAgXFCzCBQWLcEHBIlxQsAgXFCzCBQWLcEHBIlxQsAgXFCzCBQWLcEHBIlxQsAgXFCzCBQWLcEHBIlxQsAgXFCzCBQWLcEHBIlxQsAgXFCzCBQWLcEHBIlxQsAgXFCzCBQWLcEHBIlxQsAgXFKwnSUoK6uoAYOlSa5fSHqm1CyCm+fxz9Ohh7SKMQD3WEyYxEQsWWLsII1CwCBc29IRVfjQajZ2dnbWrsA7qsXhhjEVGRs6dO7e6ulr0xmtqRG9SZBQsXs6fP3/u3LmdO3eGhoZ+9dVXIh4ZFAp88gkOHxarPT4Y4eb69evjxo0T/s7h4eFnz541u6n169kHHzCNhsnljDGWkSFWjbxQj8VRSEjIoUOHsrOzn3nmmfz8/FGjRplxZFQqkZkJAA0NMOw6fbrYtYqNgsXdpEmTFAqFXC6XSqU7d+4MCQnZuHGjXq9vd8f8fMydi759MXs27t/HW29hy5YOqFccFKyO4OzsvHr16itXrsTGxtbW1i5YsGDEiBHnzp177MaNjY3btmmHDMGwYdi5EwAmT4ZWCzc3uLj8tFlWFt5+u0OqN4+1j8XdTnZ2dp8+fQBIJJKEhIS7d+8afqRUKuVyec+ePceMuQ4wLy+2ZAkrLX1MI3fvsqeeYgBbs6bjKjcJBcsK7t+/L5fL7e3tAXh4eKSmph45cmTKlCm2trbCu33y5KU7djC1mhUVseRktnfvYxr55hsmlTIbG7ZtW4f/AkagYFlNYWFhZGRky6OHvb397Nmzz549q9PpDh689/LLzMaGASw8/PEtbNnCAGZnxw4f7tjSjUDBsrI9e/Y4OztLJJJVq1ZVVlb++OOPmzdvDg0NHTnyY4A5OLCEBHbpUqu7L17MAObhwRSKig6sun0ULOvz9vYGUFFRcfDgQZdH5+f9+oVs2KCpqWlnX52OzZ6tjYj4yM/Pr6ysrEPqNQoFy/qee+45AAUFBbW1tU5OThEREenp6RqNxsjdGxsbIyIiAAwdOrS+vp5rqcajYFmfcHX+wIEDjLHbt2+b0UJ1dXVISAiAuLg44xPJFV3Hsj7hUHjnzh3Dv03l6emZk5Pj5eWVm5ubmJgocn1moWBZn5eXF4Cqqirzdm9sbAQQGBiYlZVlb29/9OhRlUolZn1moWBZn7e3t4dH/3v37M3YlzEWHR09e/bs6urq/v37Ozg43L592+yMiojGvFufl9e7tbXvlpSYs29aWtqZM2eKi4vt7OwWL15cX18fExMjnG9ZmbVP8gjLyWEAGz/e5B1ra2uFw+ju3bvPnz8vkUjs7e0VCgWHGk1GPZb1Cefrd+6YvOOKFSuqqqpGjx49c+bMUaNG6fX6RYsWDRgwQPQKzUBj3q1PqYS/P3x8UFFhwl4FBQXDhw+3sbHJz88/ffp0YmKiv7+/QqFwaTkEwoqs3WUS1tzMbGyYVMp0OmN30ev1I0eOBLBo0aKampqePXsCSE9P51mmaShYnYK7OwNYdbWx23/55ZcAvL296+rq3nzzTQDR0dE8CzQZHQo7hfh41Ndjzx74+7e/sUqlGjBgQFVV1a5duwYMGDBixAipVHrp0qWBAwfyr9Ro1k42Mdnbb78NYPTo0Vqt9vnnnwewZMkSaxf1S9RjWV9KChjD//0f1q7F738PxiCTtbrx/fv3Q0JCqqqqCgoKTp06NX/+/M51zv4IXXnvFAwzcDZsQN++8PHBpEn48EOcPImmpp9t6eLicvXq1fT0dF9f3xUrVgD4+OOPO1uqQJcbrEujwfLlsLXFO+/gq6+g1+PBA2zfjrt3f9rG2RmzZm3x9r41atSokSNHuru7C99/6623tmzZEh0dfeTIEetU3yYKltXU12PGDBw8CH9/XLuGrVtx7x5WrwaAmzdx8iTy83HqFAoKMGjQ6P/97xQAiUQycODAiIgIX1/fv/zlL53xnP0RCpZ1VFRg0iRcvAhPT2RnY9SoVresqcHp07knTx4/ffr0hQsX1Gq18H0nJ6c5c+Zs3ry5gyo2lXU/OzyhGhoazp49q9Vqzdv9yhXWpw8DWFAQ++47E3Zsamo6ffr0Rx99FBQUBCApKcm8AjpAFw/W+vVMpWKMMbE+j+v1erlcHhYWJpFIPDw8EhISsrOzTRq0+e233wtTAseOZe0OaW/NlStXALi6uv74449mNsFZ1w/WBx+wTz4RJ1gNDQ1Tp04FYGdnFxAQYOj1/fz8Fi5caMyaH2lpaXZ2dmPHfjZ9OmtosKiYMWPGANi0aZNFrXDT9YMlVo9VXV09evRoAO7u7t9++y1jrLCwUC6X9+/f35CwPn36JCcnnzhx4te76/X6lStXCpu9994Kvd7SetLT0wEEBwfrLW+LAwqWUX744Yfg4GAAMpns2rVrv/ipkLDAwEBDwvr27btkyRLDlk1NTQkJCQBsbW3//ve/W1TKIxqNxt/fH8DhTjhdtTsEq+WyUuY5c+ZMr169AAwePLi8vLy1zXQ6XV5eXlJSkjD4ThAWFiaXy0eNGgXAxcVl//795tfxK2vXrgXwyiuviNimWLp+sFasYJWVTC5nlZXMjDPdzMzMHj16ABg/fvy9e/eM2UWn0504cSI5OVmIoxApX1/fgoICk1++TVVVVY6OjhKJ5MaNG+K2bLmuHCy9nq1fz8rK2Jo1TC5nb77JHBzYxIls+3Zm5LzO1NRUiUQC4A9/+IMZ8/Wampqys7PfeOONvLy8W7dumfwLGGHu3LkAFi9ezKNxS3TZYCmVbORIlpjI6uvZhg1MLmfTpjGJhAEMYC4u7He/Y//+N1OrH7+7VqsVBhHY2NjILTmOcpafnw/Azc3t/v371q7lZ7pmsC5eZL6+DGCRkT/7/t27bPNmFhHxcBUXgA0e/IJwLaq5udmw2f379ydNmgTAwcFh72PXEOpMXnjhBQBbtmyxdiE/0wWDdejQw0XJIiMffiT8teJi9uGHbOLEa4az7F69eiUmJh4/flypVA4bNgyAh4fHf/7zn46t3Ry7d+8G8Oyzz3aq6w6dLFhXr7Jly9i6dezrr81r4MsvmZ0dA9irr7LGxva3v379+po1a1rex3V1dQUQFBT0nUl3W6ynubnZz88PwPHjx61dy086WbAWLWLCOXJSEhszhv31r49fKfFx9Hp9SsouiUQHsJUrmanvXuFaVHBw8Ny5c+Pj46uqqkws3ZrkcjmAadOmWbuQn3SaYCkUbN++n4L18ssPT4KEBe1SU1lFWwuLqdXqWbNmAYiMXPzllxYV8uDBA4v2t4aKigp7e3tbW9vc3Ny6ujprl8NYZxmanJeHqVPR2IgdO5CfD1dXBAXB3h7/+Af278eDBwBga3t51qxzY8ZMmzbN09Oz5d4qlWrKlCl5eXkuLi7p6elxcXHW+S2s6je/+Y1KpVIqlQAcHR19fX0DH/Hx8RG+lMlkwtWTjmDtZDOWkcEcHRnAfvtb9uveoqGBZWezhATm7Jw0diwAW1vbiIiIzZs3C2/NmzdvCnN/fX19L168aIX6O4HMzEwAUqk0ODjY2dm5tf/rHj16DBw48OWXX543b966deuOHDnCryRLg1VbW2v2sCTGGEtNfXhxKTm5nfmadXWZu3fHxcUZnqfl6OgYFRXl4eEBICwsrI2bLV1bSUmJ8EfYuHGj8J3a2trCwsLDhw9v3rx5yZIlM2bMCA8P9/HxsbGxaZmzmJiY1NRUTlWZH6zi4uIXXnhh8uTJnp6eCQkJhw8f1hk/k5cxjUajSUpiALO1ZY/+Isaora3dvn37xIkTpVIpAJlMNm7cuE47LIk3tVodHh4OYNKkSe1ebqivry8sLNy/f/+mTZvmzZtnY2Pj6OjYcqF5EZkZrPPnz/fu3RuAm5ub4R3wzDPPLF68+Pz58+3uXl9fHx8fv2b4cObszP75T/NqqKioSEtLKy8v7ySLI1rFO++8AyAgIKCmpmb58uXJycktr/S2LT4+HsD69et5FGZOsA4cOCBc7ImOjq6rqxM+qAuDZQUBAQGtDUtijCmVyrCwMABeXl4lRqSQtCYjIwOAnZ3dmTNncnNzJRKJVCo15o3NGKutrT1w4ACAPn368HhnmhysrVu3Cseg119//RdvjsLCwiVLlvj6+hoSFhoaKpfLr1+/3nIb4YEf/fr1e1KuQHZOP/zww9NPPw3g008/LS8vF0ZSrFu3zpgdw8PDhw4dqtfrhc89mZmZopdnQrCE4d54dF+2tSO6YdBIy3VahYTt2LFD+FuMHDnyyboC2dkYTq1eeeWV5uZmYZhyVFSUMR+k1Gq18F9z6tSpv/3tbwBeeukl0Ss0NliGK5D29vY7duwwZheNRpObm/v6668LYQLw1FNPAZg5c2ajMXdbSOuSkpKEXr+urm7p0qUAevfuXVlZaeTuy5cvB/Daa6/du3dP+E+5fPmyuBUaFayamhrhPeHq6pqbm2vqa6jV6qysrKioKKlUGhQU1KnulT6JhNHuDg4OFy5cyMnJEU6tTLpfrlQq7ezs7OzsysrKhNP/efPmiVtk+8G6ceOGsFiqn5/fpTae6tIe4aKwu7s7BcsS33//vXAE+Oyzz8rKyoQl18z4ZDd9+nQAK1eu/O677yQSiZOTU43Zk9Eep51gnT17VhjB/dxzz1n+qBbhCsXNmzctbKfbUqvVQ4cOBTBjxgyNRiPMGoqLizPpCqIgLy8PQK9evRobG2NjYwF89NFHIpbaVrC+/vprYbh3bGysKFcgJ0yYAOBf//qX5U11T/PnzzecWr377rsA/P39zb7CKWR0586d+/btEy4SWXQT5edavSX5zTffTJ8+vbGxMTExMScnRzjFs5DwmxQUFFjeVPfk5ORkb2+fkZHx9NNP9+/f39XVde/evcLR0AzCw1FSU1Pj4+ODg4NLS0tzcnJEq7W1xKWkpHh6ei5YsECsCLNH90rj4uJEbLP7aGpqEs4lDAP6LDwramhoEMaJnDt3bsOGDQDGjRsnRqWMtXEoFK73Z2RkiPVKjLHi4mIAXl5eIrbZraxatQqiDugTjqdz5sxRqVTCsIgrV66I0nKrh0LhsHXx4kXR+kZAJpP17NmzqqpK+IRITDV//nx7e/usrKwS8x6Q8iuJiYnh4eHjxo1zc3ObM2cOgC+++EKUljs0WACEu4SiN9tN+Pj4TJs2TafTbdmyRZQGZTLZhQsXhMmJI0aMcHNzEyaSWK6dYAnT1kTEKa/dxx//+EcAW7duNazAJoqKioply5bV1dXdMePRK4/VxmFSuK8p7hTevXv3orMuN/CkGD58OIC0tDSxGtTpdNHR0QAiIyPFuuLQVrCE62ZZWVmivJKgqKgIgL+/v4htdjfbtm0DMGTIELEafO+99wB4e3tXtDljxSRtBUu4uynuBHO9Xi/ckTDv4ceE/Xx4guWtHT161NbWViKRiLscUltzNoYMGQKxz4dsbGyE83e6TGo2BweHN954A8Cnn35qYVN37tyZPXu2Tqdbs2ZNTEyMGNU90kbovv/+ewB+fn4iBpkxtnDhQhg3JI20xjA8wZIpJFqtVvRTK4O2eqx+/fq5ubkplcrbt2+LGOV79+65urqyzjCf8Ynl6+s7efJkjUbT8rpDTk7OpUuXjH/S+KpVq44ePert7b1nzx5bW1uRS2w7dy+99JJQsSgp1uv1wlM6pFJpUVGRKG12W8LwBC8vL7VazRh7IEzrBQA4OjoGBgbGxMTMmzcvJSVl+/bthw8fvnHjRstBEEeOHBFOrTjNLmwnWIsWLQKwdu1ay1+pqalJuLYr4jqc3dzgwYMB7Nq1izF2586diRMnDho0SJjn8ljHjh0TdqysrBRuO/I7IWknWLt27QIwdepUC1+mtrZW6PxEX4ezO9u6dSuAoKCg/fv3FxYW1j9ap7C2tragoCArK2vjxo0LFy6cNm3asGHDevXqJawoqdFoTBojb5521m5QKBShoaEymUy4f2yekpKSCRMmKBQKHx+f/fv3CxffieUaGhri4uKKiooMl8vd3d0NKzW0XLihb9++hmnQy5YtS0lJ6d27d0FBgdBvcdF27nQ6nfDIsi+++MLIpV1/4dKlS8LqTYMGDSo1ek0iYrzk5OTx48cPGDBAGJX5WM7OzqGhoRMmTJg4caIZY+TN0P5qM1lZWUlJSZWVlY6OjjExMTNmzJg6daqRD8g7ePDgjBkz6uvro6OjMzMzDdN1CCcqlermzZsVFRWVlZU3HxG+NGzj7e0dFxeXlpbGt5R2o9fc3Lxp06axY8caVsBxdXWdM2fOvn37mpqa2tixjamtpIPV1dVdvnw5Ozt7ypQpAGJiYni/ogkTVsvLy1NTUyMiIgxHazc3t1+vDMt+NbVV5JKJBVQqlXC0EWtAX2vMWbuhtLRUSJih2zM8B0ur1arV6tdeew2mTG0lHUmYkcH7kXQWrY+lUCjkcrkw/1/g5+cnk8mEzuzo0aNiVUlEdPXqVRsbGxcXF66LSoqzol/L52C9+OKLFk5tJbxFRUUB4LfqGhN3DVLG2H//+19fX18XFxfDM7FJJ5SVlTVlypSgoKCioiJOq5J2jsVtScfS6XT9+/cvLi7OycnhtBZwR62hSzoTW1tb4RTe8hFdraEeq5tSqVT+/v6NjY0KhUJY9EVc1GN1U+7u7rNmzWKMff755zzapx6r+7p8+XJYWJirq2t5ebkoa3O0RD1W9zV48OAxY8bU19dv27bt1q1bWq1WxMapx+rWMjIyXn311b59+xYXF0ulUj8/v4CAgICAAJlM9mxg4Ew/PwQEICAADg6mtkzB6ta0Wq1MJlMqlZ6eniqVSq/XG340MyTkH0VFD7/w8XmYsAEDsHq1MS1TsLo1vV4/aNAgBweHffv2eXl5lZWVlT4S0tAw68IFlJaivBzNzQ93ePZZFBYa07KUY9Wk01u1apVCoXBycho7dmxgYKDhOBgZGflsQAD8/GBnB70elZUoKUFpKaRSXLuGXbvg4oKBAzFlSmstU4/VfR07diw2NpYx9vzzz585c+YXP73w4ovhJ0/C1xcBAZDJEBCAPn0QEYGvvsKHH0IqxZ/+hI0bW2uceqxu6vbt28Ic6Pfff//Pf/5zaQu3bt0qKSnxEgY6l5WhrAwnTz7cLSXFyPapx+qOdDpdbGzssWPHoqKiDh061OpsVY0G5eW4dQulpSguxq1bSEiAlxd27oSrKx0KyS+tWqU9fnzvjRtLCwoKhOXWRUfB6nYOHEB8PCQSHD+uiojgNbqJzrG6F6USc+dCr8f774NfqkA9Vrei1SIqCidOICoKhw5B9HVAWqJ7hd3IypU4cQK9e2P3br6pAgWr+2hqwqFDkEqRng5+E+sN6FDYjajVyMvD+PEd8VrUY3U1KSmoqwOApUsffrl+PbRarF4NR8cOShXoU2GX9PnnaLk+SEMDqqs7ugbqsbqgxEQsWPDTl2+9BZEeZGECClZXdvLkw7t8xi0OJCY6ee/iUlORlAR7+45+XeqxurKNG+HkhKYmK7w09ViEC+qxCBcULMIFBYtwQcEiXFCwCBcULMIFBYtwQcEiXFCwCBcULMIFBYtwQcEiXFCwCBcULMIFBYtwQcEiXFCwCBcULMIFBYtwQcEiXFCwCBcULMIFBYtwQcEiXFCwCBcULMIFBYtwQcEiXFCwCBcULMIFBYtwQcEiXFCwCBcULMIFBYtwQcEiXFCwCBcULMIFBYtwQcEiXFCwCBcULMLF/wNHCKzrc11WJQAAAABJRU5ErkJggg==" alt="Mol"/>

>  <Smiles>  (1) 
Cc1[nH+]cc(-c2ccc(C(N)=O)cc2)n1CCCNCOC1CCCCC1

>  <Name_x>  (1) 
KPCT_HUMAN_4RA5-AA_alignment_L1F008::AURKA_HUMAN_3EFW-B_alignment_L1F027::benzamide::MK07_HUMAN_5BYZ-AA_alignment_L1F006::CSK22_HUMAN_3E3B-X_pocket_L1F001::::

>  <MW>  (1) 
371.2

>  <score_inter>  (1) 
-20.7478

>  <best_rmsd>  (1) 
2.29

>  <Lfrag>  (1) 
(72245,)

>  <SA_score>  (1) 
3.24

>  <QED>  (1) 
0.52

>  <LogP>  (1) 
2.7

>  <clogp>  (1) 
2.66

>  <NAR>  (1) 
2

>  <NCA>  (1) 
0

>  <nrot>  (1) 
9

>  <TPSA>  (1) 
83.4

>  <HBA>  (1) 
4

>  <HBD>  (1) 
2

>  <NRB>  (1) 
9

>  <NHA>  (1) 
27

>  <RoF>  (1) 
0

>  <Frag>  (1) 
0

>  <Lead>  (1) 
0

>  <Drug>  (1) 
0

>  <PKI>  (1) 
1

>  <PAINSA>  (1) 
0

>  <PAINSB>  (1) 
0

>  <PAINSC>  (1) 
0

$$$$

     RDKit          3D

 25 27  0  0  0  0  0  0  0  0999 V2000
    6.6164   10.4543    4.4808 O   0  0  0  0  0  0  0  0  0  0  0  0
    7.9961   10.7178    4.7928 C   0  0  0  0  0  0  0  0  0  0  0  0
    8.7408    9.3955    4.8853 C   0  0  0  0  0  0  0  0  0  0  0  0
   10.0659    9.3841    4.1360 C   0  0  0  0  0  0  0  0  0  0  0  0
   10.8965   10.5683    4.4694 N   0  0  0  0  0  0  0  0  0  0  0  0
    6.5900   10.3680    0.7830 C   0  0  0  0  0  0  0  0  0  0  0  0
    5.2180   10.4880    0.5760 C   0  0  0  0  0  0  0  0  0  0  0  0
    4.3500   10.5910    1.6490 C   0  0  0  0  0  0  0  0  0  0  0  0
    4.8350   10.5780    2.9580 C   0  0  0  0  0  0  0  0  0  0  0  0
    3.8420   10.6950    4.0830 C   0  0  0  0  0  0  0  0  0  0  0  0
    2.6350   10.7990    3.8560 O   0  0  0  0  0  0  0  0  0  0  0  0
    4.3730   10.6750    5.3380 N   0  0  0  0  0  0  0  0  0  0  0  0
    6.2190   10.4590    3.1670 C   0  0  0  0  0  0  0  0  0  0  0  0
    7.0780   10.3560    2.0850 C   0  0  0  0  0  0  0  0  0  0  0  0
   13.1069    9.1536    7.5538 C   0  0  0  0  0  0  0  0  0  0  0  0
   12.6661   10.4719    7.6462 C   0  0  0  0  0  0  0  0  0  0  0  0
   11.6867   10.3039    5.4356 C   0  0  0  0  0  0  0  0  0  0  0  0
   12.1342    8.9855    5.3441 C   0  0  0  0  0  0  0  0  0  0  0  0
   12.8404    8.4133    6.4031 C   0  0  0  0  0  0  0  0  0  0  0  0
   11.9609   11.0442    6.5891 C   0  0  0  0  0  0  0  0  0  0  0  0
    9.5792   10.0899   -1.3070 C   0  0  0  0  0  0  0  0  0  0  0  0
    7.6233   10.9717   -1.3784 C   0  0  0  0  0  0  0  0  0  0  0  0
    8.9615    9.7112   -0.1584 N   0  0  0  0  0  0  0  0  0  0  0  0
    8.7845   10.8327   -2.0213 N   0  0  0  0  0  0  0  0  0  0  0  0
    7.6849   10.2665   -0.2060 C   0  0  0  0  0  0  0  0  0  0  0  0
  1  2  1  0
  2  3  1  0
  3  4  1  0
  4  5  1  0
  6  7  2  0
  6 14  1  0
  7  8  1  0
  8  9  2  0
  9 10  1  0
  9 13  1  0
 10 11  2  0
 10 12  1  0
 13 14  2  0
 15 16  2  0
 15 19  1  0
 16 20  1  0
 17 18  1  0
 17 20  2  0
 18 19  2  0
 21 23  1  0
 21 24  2  0
 22 24  1  0
 22 25  2  0
 23 25  1  0
  1 13  1  0
  5 17  1  0
 25  6  1  0
M  CHG  2   5   1  24   1
M  END
>  <2D_mol>  (2) 
<img data-content="rdkit/molecule" src="data:image/png;base64,iVBORw0KGgoAAAANSUhEUgAAAMgAAADICAIAAAAiOjnJAAAABmJLR0QA/wD/AP+gvaeTAAAZoklEQVR4nO2de1RU1R7Hv8NDBhBQFJBEVFB5aOoV9KIipSHl45YuQ7n5vK2Ya5pkt9vFNCUta7zZjWUudUhjifhCryJ2y8R8pZSGIj4QSBF5KYIgrwFkZn73j40jIcIwcw6PcX9Wq+WcOee39wzfOXvv3/n9fltCROBwhMakvTvAMU64sDiiwIXFEQUuLI4ocGFxRIELiyMKXFgcUeDC4ogCFxZHFLiwOKLAhcURBS4sjihwYXFEgQuLIwpcWBxR4MLiiAIXFkcUuLA4osCFxREFLiyOKHBhcUSBC4sjClxYHFHgwuKIAhcWRxS4sDiiwIXFEQUuLI4ocGFxRIELiyMKXFgcUeDC4ogCFxZHFLiwOKLAhcURBS4sjihwYXFEgQvr2SU2Fi+9BABbtuDXXxEbiyNH6l+eOWOocS6sZxpHR5w6JYplLqxnkcpKaDQA8OabiI5+fPzrr7FwIXbtEqAJLqxnjvR0+Pnh448BwNwcY8c+vmktWYItW/DGGwK0woXVIamqgkyGxYvxt7+huBgAFAoUFBhueOdO+Pri2jUcPgyVCgAWLMBvvzVxZnw81qxBXJy+LRGnA7J+PR0/TkSUlkYffEApKQSQqSlNnUqJiaTR6GGypobCwggggObMocrKli8pK6MvvtCjKSIiLqwOyVtvUWlp/b+Dg+nqVXr9dTI3r9eFpydFRj4+QQdyc8nPjwCysKDISJ0uUanoo4+ovLz1nSciIj4Udkg8PJCaCgAZGejXD4MHY98+3L6NNWvg4oL0dCxdit69VW+/feHChRaN/fRTxfDh+PVX9O+Ps2fx7rs6deGTT1BTg3Pn9P0IegqSIyoVFfTWWxQWRgsW0Nq1FBhIcXGkUhERqdWUmEjBwWRqesPfH4CPj49CoahsamzTaDRyudze3q1Pn4dTptD9+233CbiwOjxDh9aPgO7u9O9/U1FR/fHMzNjVq+3t7dkNwt7e/h//+EdmZqb2uqKiopdffhmAqanpf/6zV6+Jmf5wYXV4SkspMpLc3OrlZWFBwcGUmMjeVCqV0dHRo0aNYvKSSCQTJ05MTExMTk7u378/gJ49e/74449t32surE6CWk3ffUdTppCJCVPYwb/+VaFQVFRUsPcvXLggk8msra0BzJgxo0uXLgBGjhyZnZ3dLv3lwups5OVRRITa3d3R2hqAjY2NTCZLTU1lb5aWlv75z39md6+lS5c+fPiwvbrJhdUpqa2p2blzp7+/v3YR9sILL+zZsyc9PX3WrFlSqXTPnj3t20MJ8T2hOzNXrlzZvHlzbGxsRUUFAHt7+5KSkpEjR54/f759O8aFZQxUVFTs3r178+bNtbW1169fd3Z2LhDi+Y8hcGEZFffu3XN1dX348GFFRQWbyLcX3PNuVDg6Ovbt25eIbt261b494cIyNtzd3QFkZWW1bze4sIwNNzc3cGFxBIc53LmwOALDh0KOKHSQoZC7G4yNyspKGxsbqVRaVVVlYtJuNw5+xzI2unbt6ujoWFNTc+fOnXbsBheWEcJGw5s3b7ZjH7iwjJCOMH/nwjJC2B2rfZ3vXFhGCHNl8aGQIzB8KOSIQkdwZXE/lhFCRFZWVjU1NRUVFV27dm2XPvA7lhGSkZEhlUrt7e3Hjh0bExNTV1fX9n3gdyxjY8eOHQsXLlQqlRYWFrW1tQCcnZ1DQ0NDQ0NdXFzarh/tFm3PEZqampqwsDD2Z507d25hYaFCoRg6dCg7YmJiEhgYmJCQoGmT1FUurLalspJCQ2nRIlqw4HFOsxDk5OT4+fkBsLCwiPxj3Y/k5GSZTCaVSpnCBgwYIJfLiwRt/Um4sNqWRvWJBOJ///sfy7V3dXU9d+6c9nh+fv6tW7fYv+/evSuXy/v168fkZWFhERwcnPgoo1pwOoewduygH34gItq8mX7+ub17YwiN6hMdO0Y//qhfvSsGK/vBohimTJlSUlLS8N2lS5eyETAuLq6uro6I1Gp1YmJicHCwqakpU9iIESOeVlPEELiw2gqNhvbsoXXr6ORJIqL0dPrgA/L1JYAGDCC5XI+RsWHZj4iICLVa3eiEsLAw7QjYr1+/zz//vLCwkL1148aN8PBwBwcH9q6tra1MJrty5YrBn7OeTiOsyZPp73+nceM6p7DKyyk4mAAKD39cn6iggNaupb5966t9SKU0fz79+quOJn/77Tc2rjk4OBw9evRpp5WWlioUCm9vbyagLl26sBGQTeGrq6tjYmJGjx7N3pVIJFu3bhXkE3caYbXZHUupVD750zeItDTy9iaAbG1p377G76pUlJBAkyZpq33QiBHndu1qfmxSKBSs7Ie/v39+fn6LXdCOgGZmZkxDHh4ecrlcO3SmpaWFhYVZWFh4eXn9LMRX3CmFdfAgrV5Ne/cK3Ep2dra/v/+8efPc3d0FWzft2EHW1gTQ8OF040ZzZ+blUUQEOTgoLS172Nuzseny5cuNzqqoqAgJCWHikMlktbW1rerO7du3V6xY0atXL2bBxsbm7bffzsnJYe/OmTMHwDfffNMqm03SOYT1JIbUXW2S+Pj4bt26sdkG+9KlUun8+fN/1XlsakzDarJz51JVlY5X3dy3b8yYMdqxafz48XFxcaxuTHp6+pAhQ5gg9hrww1KpVAkJCYGBgRKJxMTEJCsrix3/+OOPASxfvlxvy1o6pbBKSui99/Svu9oIlUoVERHBFlavvvrq/fv3m1w3aStR6cKtW7eOz5xJAFla0rZtevQqJSVFJpNpn/Q5OzvPmDGDvRwyZEh6eroeNp/k2rVrmzZt0r6MiYkBEBISYrjlTimsxYtp1iwSxAVz7969wMBAAGZmZnK5vKFXOi8vLyIiotG66cmx6UmYV6mbnd0Nf39KSTGke+Xl5Vrveffu3QHMnj1bcNeAlrNnzwIYOXKk4aY6gbB27KAJE4iINm+mX36hc+foww9p8eL6ZbshnD59+rnnngPg6Oj4008/NXlObW1tXFwcEx/Dx8dn+/btTdY0a+hVmjp1aiOvkiHExcUBsLe3F8pgk7D8ix49ehhuqnMIKySETp6sFxYRXb9OJ04YZFOj0URGRpqbmwMICAgoKCho8ZLr16+HhYVpx6ZevXqFh4c3LMRYVFQUFBTUjFfJENRqtYWFBQDtiKxSqcR46sc+YGlrisg3SecQ1tGjNH/+Y2ExNmygJUvo2rVWGywvLw8ODmZT47CwsFbVU2w4Nmmf7MbFxZ07d04Xr5IheHh4AGA+TD8/P3Nzc10cDa2FLQ4uXrxooJ0OLSylktRq2rGDTpygqCgKCXksLI2G+vWrX3K9+CLt3Us6yiMtLY15C21tbffv3693306dOhUSEsKcSezRG4Bx48aJ8cdmTJo0CcChQ4eIiBUaFcTh1IhXX30VgCHfDEOYQD+1Wl1dXV1ZWSmINcaNGxg9Gp9+Wv+y0V5CEgkOHcLChbCxwcmTmDULrq5YuRK5uepmbMbGxo4cOTItLW348OEXL16cMWOG3t0LCAjYvXt3bm6uXC7v37//P//5z/fff//48eNs0iYGDQOOxQs+ZvHyAiRiGK7xvLy8MWPGzJs3j62btBV8DeHAAbKzI4C8vKi6urkzy8tJoaBhw7Re6/fZ2KRi+zg8olGsUpWOXiXdaNSWSHz55ZcAlixZQkQrVqwAEBERIXgrGzZsALBw4UID7RgqrMTERLYgZ95FBqvg21qnMKOujiIi6h9vvPZaK3YiOn2aZLJKCwup9pf3xRdfFBcXE1FOTg4bO6RSqUKh0KNXHYGDBw8CmDJlChFt27aN/UIEb+W7774DEBQUZKAd/YXFltbMizh+/Pi7d+9ev349PDycuVsAODk5hYeHa+OBdKGwkF56iQAyMyO5XJ9wksLCws8++0wbdSSVSidOnMhE7+7unmKYV6l9SU1NBeDl5UVEJ06cADB27FjBW7l+/Tr7rgy0o6ewHjx4MH36dAASiSQ8PLzhWMDWTcOGDWN/Wu26qcXx4uTJk+PHB5uZ1fXuTWfO6NevehpGHVlbW1taWgrrVWoXWMFtqVSqVqtv374NwNnZWfBWqqurTUxMzMzMWPyW3ugjrIsXL7LJY48ePX5gD4eJiEilUu3atav60ZyIRcRaWlpqxya5XH7v3r0nDWo0mnXr1rEH76Ghmx+FDAlAVlZWfHz8pUuX2ibQW2wcHR0B5OXlMbeWRCIRdrLIYDkX2geI+tFqYW3fvp1pxcfHp1HbBw4cAGBnZyeTya498i+VlpZGRkaypG80FRFbVlb2+uuv45FXycAfinHDotpPnz5NRIMGDQJw9epVwVsJCAgAcOzYMUOMtEJY1dXVb731FtNHkwEbR44c8fHx0Y6AL7/8cnx8PBsBn4wH8vLyioyMTEpKGjBgAABbW9v//ve/hnySZ4HZs2cDiI6OJqJXXnkFQEJCguCtLFiwAEBUVJQhRnQVVmZmJnM3W1pabmv2cT0bAbXV652dncPDw7URP7du3Vq2bBm7pQNgDxBGjBhh4I33GWHlypUAVq1aRUSLFi0C8NVXXxlutra29uDBg9qXa9asAbBs2TJDbOokrEOHDrGF1aBBg3R5vE9EDx48UCgUgwcPZgIyNTWdOnWqNiK2pqZm586dnp6etra2Q4YMqW7eVcV5xLfffgtgzpw5RLR+/XoAYWFhBtrMzc0dPXq0RCLZ9yi6lQXPzJw50xCzLQirrq4uPDxcIpEAmDZt2oMHD1plXaPRHD16dPr06doR0NvbWzvkxcfHA5g8ebKefX/2OHnyJIDRo0fToxnt1KlTDTF4/PhxJycnAH369GEhjUVFRf7+/s7Ozrt37zbEcnPCKiwsfOmll9BUrFJrKSgokMvlrq6uAGJiYtjBy5cvA/D09NTb7LNGbm4ucxAS0e+//z5//vwtW7boZ6qhG3Ly5Mn3798noqSkJLYkdHJyMjCW8KnCSk5OZlp2cXE5e/asIW1oefjw4f79+7UDX2VlpUQisbCwEDh5wXjRaDQsnatV4axPUlxczB5pMzck+/5bm6DRPE8VVkxMTLdu3fz9/e/cuWNgG83AtJubmyteE0aGp6cnAB1nuk1y4cIF7XbRR44coScSNATZl/WpwvL19QVwxkAXeEuwjLaThgeDPjNMnjzZ3Nw8KCioYSq97mjdkL6+vuxpm1AJGo14qrBmzpwJIDY2lr0sLi4uKysTqlUtLN/o22+/FdyysVJWVqZda/v4+GzdulVH57tSqXzzzTcbuSF37drFPD6enp7X9IiZfDpPFdayZcsArFmzhojeeecdABs3bhSwYcaqVasArFy5UnDLRowe2fGFhYXsttS1a1e2XTRb7zMLYiRoPFVYUVFRABYsWEBEn3/+OYD3339f2LaJKDo6mn0wwS0bPTU1NbpneajV6kmTJnl4eDD9Md8Vmqp5JBRPFdaxY8cABAQE0KMUkWnTpgne/OnTpwH4+fkJbvnZgWXHN5PlwSgpKWFryYa+q18aJhEIylOFxcJeXVxciCg5ORnA0KFDBW8+Ly8PgKOjo+CWnzWazPJoVL+vSd+VSDxVWCqVytzcXCKRKJXK0tJSNjwL3rxGo2GLlHKh8pqfeZ5Wv69J35V4NOd5Z3H1aWlpRMTiQgsFDJV6hJeXFwBBIuU5Wu7cufPpp5+yRx0ApFIp+ws6ODiIV8WvIc1l6TTc4EC8tJCOUO3e+OjVq9eKFStu3brFopUePnxoY2MzcODA8+fPN5zvi0dzwmr4JxcsK6jZVjjCoo0Lf+edd3JycqZPn67NBhC96Wbea7htNb9jdWpGjhwJgEXKtw26DoXi7Y3OhdUGtP2X3LqhUJCeEdHGjRtLSkqebIUjEu3wJTczsS8rKwNgZWWl0WgaurUMobS0lFUH0EaoVVVV8eCZNkCoMjI60twdy9bWtkePHkqlsrCw0NXVlZU3qamp0VvEly5d8vX1TUhIsLW1ZQ9EWea7qanpqlWr1Ormyi5wDIRN29ts29UWioJot602NTVdvXr1pk2bNBqNfi3FxMSMHTv25s2bf/rTn1JSUqZPn56ZmTlq1Kht27ZJpdLBgwezalUckWjrHcibv6Gx+C9tMLF+VFdXy2Qy1tzcuXOVSiX9MUFDwLr1nKfx3nvvAVi3bl3bNKfrHUtv4ebk5AQEBERFRUml0m+++SYmJsbc3HzZsmUsNWPatGnnz59nER0cUWHr+rbbgbx53W3bts3JycnOzi4iIqLJ7PjmOXz4MHuSMHDgQPbQprCwcMKECXiUoKHnz4HTeoQqI6MjLecVfvjhh0yCFhYWc+bMSUpK0sVuoxrXbDFy6tQpZ2dnAL179xYqQYOjI2lpaRCijIyOtCysp2XHN58ownwKZmZm69ev12g0DYvJvvjii6ImaHCaRKgyMjrSitoN+fn5crlcu/2rjY1NM/X7Dh065OTkxApLlJWVsaKMT9Y84rQlgpSR0ZFWV5vR1j1n6dEAfHx8FArFk2nyLIw6JSWFee3t7OwOHDggTK85eiFIGRkd0b+iX3p6eov1+7Zv325lZQVgxIgRN2/eNLSzHMMQpIyMjhhag5RFxA4fPpzJSxunUVlZGRoayg5qfVec9kWQMjI6Ilid9zNnzrzxxhus3Dke1bq1srIy0LnKEZDY2FgYXEZGRwTeQIDV73NzcwsJCRk2bBgPOO5QJCUlsWlJG7Qlys4UarW6vLzcOMp+GhOxsbHdu3dny3nxdtBgdOgtTzgCsnPnTuaJZF5ra2vrjz76SIyyCQwurGeCqKgopqfw8PCMjIzg4GDmLerRo4dcLhejoiIXlvGzceNGJqPVq1drD/7yyy/MrQWgf//+e/cmCBtnyYVl5MjlcvbMg9VoaOT3SUxMZFs9jBmze/BgiosTrF0uLGOGFfMxNTVlha7v378/atSoTz75pOE5KpVqx479rq4atstVYCAlJwvQNBeWcaLRaJYuXQrA3Nw8Li6OiPLz89lGjR4eHk8GENTWkkJBDg4EkERCwcH0++8GdYALywhRqVQspcDCwoIVcM/OzmYbNXh7ezfjaCgpoX/9iywtCaAuXejdd/XZJ4vBhWVs1NXVsTqJ1tbWbBPh9PT0Pn36sHCBoqKiFi3k5pJMRqamNG9e453ed+wgtnnS5s3U/Pauwuywyukg1NbWBgcHx8bG2tnZHT16dOLEiWlpaRMmTMjNzR03btzx48d79uzZohEXFygUSE3F2rUA4OiIU6da3RMuLONBqVT+5S9/iY+P7969+9GjR8eMGXPhwoUXXnihoKBg/Pjx33//va2tre7WBg8GC717801ERz8+/vXXWLgQu3a1cDkXlpFQVlYWFBSUmJjYq1evU6dOjRo16ueff54wYUJxcfHUqVO///57bcm/1mJujrFjH9+0lizBli14440WruLCMgZKS0uDgoLOnj3r6up6+vTp559//sSJE5MnTy4vLw8JCTlw4IC2DltrKS+HUtl4p3edEGK+yGlnFi9eDGDgwIG3b98mosOHDzMlhYaGGli4YNEikkhIj320+R2r00NEBQUFJiYm0dHRrITfpk2bampqli5dqlAo2CNCvbl0CURwd2/1hVxYnR6JROLg4KDRaNjW9gD27dsXFRX11VdfafMS9IMIV68CwPPPt75XRGRI25yOQFZWloeHh0QiyczMFLBm382bGDAAzz2H/PxWX8vvWMaAm5vbrFmz6urqvvzySwHNpqYCwLBh+lzLhWUkrFixwsTEZOvWrXfu3BHKJhcWB15eXq+99lpNTU1kZKRQNrmwOACwfPlyAIcPp5WWCjNvzspSA3i02UXr4MIyHnx9fWWyzMzMwxs2GLQYZJSXl1+9au7mNn7QIH1kyoVlVMyePVCtxoYNqKgw1BRL3bO3rzQz00emXFhGRUAA/P1RUgKFwlBTqampAIbpN8PiwjI+li8HgPXrUV3diqtqa2szMjJ++OEHVkYLBgvLTL/LOB2WSZPg64vkZERHY9GiJk4oKkJWFrKycPMmlMqUpKT3srKy8vPzWdni5cuXr127FsDly5dhgLD4Q2gjZP9+AqhPH6qt/cPxY8fIxoZY0gT7z88vj8nAzMzMzc0tMDCQ1aJRqVRWVlYSiaSkpES/PvBHOkaIRoPnn8eDB0hMhLf34+NXrmDoUHTrBje3+v+8vMpdXM67ubm5urpqKzYCyMjI8PT07Nu3b3Z2tn594EOhEWJigoMH0bcvHtX+QXk5qqvh7Y3792Fv3/BcWyAQQGFhYVYDzp8/D2Cofi4sAFxYxsqgQX94WVCAu3fx4ouwtkZGRv0Ei820ioqmpqaerKqqamRh1qxZbLKlH1xYxkBsLHr2xCuvYMsWDBmC7GxER+Onn7BlC4YPh4kJNm1CYiJUKhQXo9HWIt7ePauqquzt7d3+iKenZ+/evfXuEheWcdIwtWbUKNy+je3bAcDMDP361U+w3N3Z/9f07x/JCuUJCJ+8GwOxsdi9G336IC0Nn32G7Gw4OWHnTvj5Yfhw+PlBqURSEtzc4OoKsza5mfA7lpGwZEn9UMhgqTXHj4NVh7WyQpvsBP0Y7nk3WvRJrREOPhRyRIHfsTiiwIXFEQUuLI4ocGFxRIELiyMKXFgcUeDC4ogCFxZHFLiwOKLAhcURBS4sjihwYXFEgQuLIwpcWBxR4MLiiAIXFkcUuLA4osCFxREFLiyOKHBhcUSBC4sjClxYHFHgwuKIAhcWRxS4sDiiwIXFEQUuLI4ocGFxRIELiyMKXFgcUeDC4ogCFxZHFLiwOKLAhcURBS4sjihwYXFE4f8QacD4hk7mIQAAAABJRU5ErkJggg==" alt="Mol"/>

>  <Smiles>  (2) 
NC(=O)c1ccc(-c2c[nH+]c[nH]2)cc1OCCC[NH2+]c1ccccc1

>  <Name_x>  (2) 
KPCT_HUMAN_4RA5-AA_alignment_L1F008::AURKA_HUMAN_3EFW-B_alignment_L1F027::benzamide::MK07_HUMAN_5BYZ-AA_alignment_L1F006::CSK22_HUMAN_3E3B-X_pocket_L1F001::::

>  <MW>  (2) 
338.2

>  <score_inter>  (2) 
-14.7765

>  <best_rmsd>  (2) 
1.69

>  <Lfrag>  (2) 
(72252,)

>  <SA_score>  (2) 
3.944

>  <QED>  (2) 
0.43

>  <LogP>  (2) 
1.3

>  <clogp>  (2) 
1.26

>  <NAR>  (2) 
3

>  <NCA>  (2) 
0

>  <nrot>  (2) 
8

>  <TPSA>  (2) 
98.9

>  <HBA>  (2) 
2

>  <HBD>  (2) 
3

>  <NRB>  (2) 
8

>  <NHA>  (2) 
25

>  <RoF>  (2) 
0

>  <Frag>  (2) 
0

>  <Lead>  (2) 
0

>  <Drug>  (2) 
0

>  <PKI>  (2) 
1

>  <PAINSA>  (2) 
0

>  <PAINSB>  (2) 
0

>  <PAINSC>  (2) 
0

$$$$

     RDKit          3D

 28 30  0  0  0  0  0  0  0  0999 V2000
    6.6164   10.4543    4.4808 O   0  0  0  0  0  0  0  0  0  0  0  0
    7.9961   10.7178    4.7928 C   0  0  0  0  0  0  0  0  0  0  0  0
    8.7408    9.3955    4.8853 C   0  0  0  0  0  0  0  0  0  0  0  0
   10.0659    9.3841    4.1360 C   0  0  0  0  0  0  0  0  0  0  0  0
   10.8965   10.5683    4.4694 N   0  0  0  0  0  0  0  0  0  0  0  0
    6.5900   10.3680    0.7830 C   0  0  0  0  0  0  0  0  0  0  0  0
    5.2180   10.4880    0.5760 C   0  0  0  0  0  0  0  0  0  0  0  0
    4.3500   10.5910    1.6490 C   0  0  0  0  0  0  0  0  0  0  0  0
    4.8350   10.5780    2.9580 C   0  0  0  0  0  0  0  0  0  0  0  0
    3.8420   10.6950    4.0830 C   0  0  0  0  0  0  0  0  0  0  0  0
    2.6350   10.7990    3.8560 O   0  0  0  0  0  0  0  0  0  0  0  0
    4.3730   10.6750    5.3380 N   0  0  0  0  0  0  0  0  0  0  0  0
    6.2190   10.4590    3.1670 C   0  0  0  0  0  0  0  0  0  0  0  0
    7.0780   10.3560    2.0850 C   0  0  0  0  0  0  0  0  0  0  0  0
   13.1069    9.1536    7.5538 C   0  0  0  0  0  0  0  0  0  0  0  0
   12.6661   10.4719    7.6462 C   0  0  0  0  0  0  0  0  0  0  0  0
   11.6867   10.3039    5.4356 C   0  0  0  0  0  0  0  0  0  0  0  0
   12.1342    8.9855    5.3441 C   0  0  0  0  0  0  0  0  0  0  0  0
   12.8404    8.4133    6.4031 C   0  0  0  0  0  0  0  0  0  0  0  0
   11.9609   11.0442    6.5891 C   0  0  0  0  0  0  0  0  0  0  0  0
    9.5792   10.0899   -1.3070 C   0  0  0  0  0  0  0  0  0  0  0  0
    7.6233   10.9717   -1.3784 C   0  0  0  0  0  0  0  0  0  0  0  0
    8.9615    9.7112   -0.1584 N   0  0  0  0  0  0  0  0  0  0  0  0
    8.7845   10.8327   -2.0213 N   0  0  0  0  0  0  0  0  0  0  0  0
    7.6849   10.2665   -0.2060 C   0  0  0  0  0  0  0  0  0  0  0  0
    9.9475    7.5482    0.1314 C   0  0  0  0  0  0  0  0  0  0  0  0
   11.2763    7.5544   -0.5846 C   0  0  0  0  0  0  0  0  0  0  0  0
    9.8472    8.9589    0.6293 C   0  0  0  0  0  0  0  0  0  0  0  0
  1  2  1  0
  2  3  1  0
  3  4  1  0
  4  5  1  0
  6  7  2  0
  6 14  1  0
  7  8  1  0
  8  9  2  0
  9 10  1  0
  9 13  1  0
 10 11  2  0
 10 12  1  0
 13 14  2  0
 15 16  2  0
 15 19  1  0
 16 20  1  0
 17 18  1  0
 17 20  2  0
 18 19  2  0
 21 23  1  0
 21 24  2  0
 22 24  1  0
 22 25  2  0
 23 25  1  0
  1 13  1  0
  5 17  1  0
 25  6  1  0
 26 27  1  0
 26 28  1  0
 28 23  1  0
M  CHG  2   5   1  24   1
M  END
>  <2D_mol>  (3) 
<img data-content="rdkit/molecule" src="data:image/png;base64,iVBORw0KGgoAAAANSUhEUgAAAMgAAADICAIAAAAiOjnJAAAABmJLR0QA/wD/AP+gvaeTAAAX4klEQVR4nO3de1RTRx4H8F9IeKMEKiCKL7Q+qC/Agq8CCsWKKJUjYF2orbroWhetbk273UoVuwfbWlGpCtQq1SMVrQ9QpIAKoouKrqIgPgARAUFeQd4kMPvHsJFagZBkkgC/z/EPz/XeYRK+zp1778xcDiEEEFI0DVVXAPVOGCzEBAYLMYHBQkxgsBATGCzEBAYLMYHBQkxgsBATGCzEBAYLMYHBQkxgsBATGCzEBAYLMYHBQkxgsBATGCzEBAYLMYHBQkxgsBATGCzEBAYLMYHBQkxgsBATGCzEBAYLMYHBQkxgsBATGCzEBAYLMYHBQkxgsBATGCzEBAYLMYHBQkxgsBATGCzEBAYLMYHBQkxgsBATGCzEBAYLMYHBQkxgsBATGCzEBAYLMYHBQkxgsBATGCx1sXUr/Pgj5OfDwYOwdSuIxZCfDz/9pOpqyYqn6gqgl6qqoL6+7e+7doFQCEOHqrRCcsAWS/WqqqClBQBg2TI4eLBtY0AALFumujrJDYOlYiUl4OAAy5cDITBoEHA4r+5w+TJ89x00N6uicnLg4FvsVaigAJydIScHJk6ElBTg81+/W0gIrF37msypM2yxVCY/H2bNgpwcsLGB8+c7TNX33wOfD2KxcisnN2yxZHXnDpw4ATweODnBpEkwfz64usLcuTB5sjRty4MH4OwMRUXw9tsQHw/GxkqosXIRJBuBgLS2EkLI+vXkxAkC0PbH1JR4eZHISFJV1dGhGRkZbm6/cThk1ixSU6O8KisTBktWkmBt2EBqasiJE+SvfyUWFpKERTs52draBgYG3rhxo5XuSQgh5Pr168bGxgDwt78l1derrPqs4alQVrdvw2+/gaYmzJoF//43WFuDmxtMnQpZWXDuHJw7N7ug4GJ+Pt132LBhbm5uc+fONTIymjdv3osXL9zd3Y8dO6ajo6PSz8AQBktud+7ApEltfzcwACcnmD8f5s2r4/MvXLhw5syZs2fPFhUVAYC5uXltbW1NTY2Pj8+hQ4c0NTVVWW3WVN1k9nwiEUlNJQIBsbWVnAfTHR2trKwEAkFiYmJTU1N6evqnn35Kk/Txxx+LxWJVV5o5bLEUKi8Pzp2Ds2c/q6j4/vp1us3ExOS9994zMzM7efLkkCFDzp8/r6HR++/yYLCYaGhouHLlSlJSUkxMTHZ2NgBoamqKRCJvb++jR4+qunbKgMFi7v79+3FxcTk5OXv37jU1NS0pKeH0rJvoMsFgKc/gwYOLi4uzs7PHjh2r6row1/tP9urjnXfeAYCUlBRVV0QZMFjK4+joCBgspHA0WMnJyaquiDJgH0t5CCHm5ualpaUPHz588803VV0dtrDFUh4Oh9N3ulkYLKXqO90sDJZS9Z1uFvaxlIoQYmpqWl5enpuba2lpqerqMIQtllL1nW4WBkvZ+kg3C4OlbDRYZ8+evXXrVi/uh2CwlO0///mPtrZ2fX29jY2NmZmZt7f3L7/8IhQKVV0vBcPOu1IFBwd/8cUXtKf1+PHjp0+f0u2ampozZ86cO3eum5vbW2+9pdpKKoaqRhj2QcHBwQDA5XL3799Pt+Tm5oaEhLi4uGhpaUl+I2ZmZn5+ftHR0dXV1aqtsDwwWMrQ2tq6YcMGmqrIyEi68ejRo97e3gcPHiwpKamqqoqOjv7oo4/MzMwkCdPR0XF1dQ0JCamoqFBt/WWAwWKutbU1ICAAALS0tI4fPy7Z7uXlJcmQZIC8SCTKzMwMDg52cXGRzLbYuXNnfU+bKYbBkkJGBgkMJEFBJDW1u4eKxeJly5YBgLa29qlTp9r/U15eXmhoqJubm66uriRhJiYmvr6+R44cKS8vLysrO3z4sKmpKQBcuHBBcZ9HGTBYUmg/6fnYMVJSIuVxYrH4ww8/BAA9Pb2EhISOdquvr4+Li1uzZk37e/E8Hu/58+eEkHXr1gFAYGCgAj6IEmGwpCAJlr9/2wQvKysiEJDERNLc3NFBTU1Nnp6eAGBgYCB9e5ObmxsWFubu7m5nZ0e3nDx5EgCcnJzk/hhKhbcbOnXxIvz+Oyxe3DbpecQIOHoULl58ufDegAEpS5cW2di4uroOGDBAclxTU5O3t3dMTAyfz4+Pj7e3t+/uT25tbaWzxCorK01MTLS0tKqqqnrSzGlVJ1uNxcURXV0CQI4d+8P2hgaSmEgEAmJlRQAWTZ0KABoaGra2tgKBIDU19cWLFy4uLgBgamp6+/Zt+SsyceJEAEhJSZG/KKXBYHUgNpbo6BAAsnIlaWnpcLcHD8J373733Xe1tbUl/1f19fUBYNCgQffu3VNIXf7+978DwJYtWxRSmnJgsF7n11+JpiYBIJ98QtotFNOJ+vr6xMTEgICAoUOHGhkZ6evrP3jwQFHVOX78OAA4OzsrqkAlUJdgBQURkYg8fkwiIhRQmlAoLCgo2L17d05OTnePTY+KIlwuASBffinbTx82bBgA/Pe//62rq0tKSrp+/bps5Ug8f/6cw+Ho6ek1NjbKWZTSqFGwtm8nX32lgGBVVVXZ29uPHj2anpgsLS39/f1jYmKk+a3s27dPQ0Nji5MT+eYbmSvw0UcfAcAPP/ywZ88eAPjggw9kLkqCPkC8fPmy/EUphxoFSyEtVmlpKe3qWlhYLFiwwLjdGoz6+voeHh779u0rKCh47bGhoaEcDofD4fzwww/y1OHAgQMA4OHhkZWVBQDm5ubylEatXr0aAL6RI+5K1quC9ezZs/HjxwPA2LFjCwsLCSFisfjGjRuBgYG2trbtV0ywtLQMCAigawzRY+kTYg6Hs2vXLjk/y+PHjwHA2NhYLBbTZ38PHz6Us0y6lIirq6uc5SiNugSrvdRU8u235P+/cWk9efJk1KhRADB58mR6z/oVRUVFERERnp6e/fv3lyTM0NBw0aJFCxcuBAAul/vzzz8r5CPQblZGRsaiRYsAIELuE3xpaSmHwzEwMGju+JasWlG7YNFI7Ngh5dVYm7y8vBEjRgCAra1teXl55zuLxeLU1FSBQCBpxiwtLXk83qFDh+So+B/QJzk7d+7cvXs3APj6+spfJl1KJC0tTf6ilEC9gpWVRb78kqxeTQ4c6ORhyauys7MHDx4MADNnzuzuGKbHjx/v2bMnNjY2IyOj29Xt2P79+wHA09Pzzp07tMMnWzmNjY10BDMhZOXKlQAQHBysuGoypPpgBQWR0FDy+DE5cIAQ0naXWySS9vDMzExzc3MAcHJyqlGbta1zcnIA4I033hCLxfRRT15eXncLqaurc3V11dfXv3TpEiHks88+09XV/frrrxnUV/HUYsx7+7deLVoEADBmDMycCdu2wc2b0MnDzJs3bzo6Oj579szNzS0uLs7AwEAZ1ZXCyJEjhwwZUlFRkZ2dTed7dXeSal1d3YIFCxISEgwMDPh8/vHjx3fu3NnY2DhnzhwmNVY4VSebBAWRoiLy2WdtLRYhJDeX8HgvV+QfPpysWdMSGxtbV1fX/sDU1FTaDZ8/f74a3jn8y1/+AgChoaEhISEAsHTpUumPFQqF06ZNAwBzc/OsrKwjR47weDwA2LhxI7P6Kpgqg9XcTFavJuvWEULIxo0vg0UIqa0lMTHE358MHkwAiLV1JQDo6Oi4uLgEBwdnZWUlJyf369cPABYvXiyS/sSpROHh4QDg5eV169YtABg+fLiUB1ZWVtrZ2QHAsGHDcnJywsPD6TAHgUDAtMKKpbJgNTaS+fMJAJkwobOHvC0tJD2dhIRct7e3b7/YMB1AsmLFipZODlapBw8eAICpqalYLN62bdvly5dbpbjQLSkpoTd4R48e/fTp0z179mhoaHA4nO+//14JdVYg1QSrro64uhIAYmRErl2T9qjy8vLo6Gh/f/+BAwdu3Lhxw4YN0vyqVGjQoEEAIP0Yh+LiYvroZty4cUVFRdu2bQMADocTEhLCtJ4syB4suhhwZGRkaWlptw6srSWzZxMAYmZGZLvGF4vFTd29f6oKixcvpifr3NzcLnfOz88fOXIkAFhbW5eVlf15rljPImOwYmJitLW16RcBf5xk0vmBVVVVc+bMHzXqroUFuX9fth/eY1y4cMHHx4d+RV0+C7948aKuru7UqVOrqqr+9a9/wR/nivU4sgTr8OHD9CLF1dX1vffee2WSiZ+fX1RU1GunwpWVldnY2ADAlCnTun9bp0dKSEjw8fExMjKSfEUGBgbvv/9+WFjYn5+FX758ubq6eu3atQCgpaX122+/qaTOCtHtYEVERLxykULHuAkEgnHjxkm+Pi6XKxmqS3tCJSUlEyZMoN3SjsYX9FZSPgtvaWlZvnw5AGhra58+fVrVtZZL94K1d+9emirJMNm7d++2b+Szs7O3b9/u7Ozcfs64ubn5Bx98MHToUAAYP378s2fPGHyQHqOwsDA8PHzhwoX0dgnF5/MXLVpEb6Xq6+ufP39e1dWUVzeC9e2339KLlB07dkg2bt++XfLt9OvXz9PTMyIiorCwsK6uTjJUV3KWHDt2bFlZGYNP0SO1fxZOvyILCwsdHZ0eNzf1taQNlmS4UmhoaPvtXTbyzc3NGRkZDg4OALB+/XoGH6E3yMvLW7NmDQBMmjRJ1XVRDKmC9dVXX9Fu08GDBzvZraCgICwszMPDg05ToU6ePEkIOXPmDADMmDFDMbXujWpqajQ1NXk83osXL1RdFwXoIlitra10ireWltaxV6bXdayxsTEhIeHTTz8dP348/ZqEQiGXy9XS0nrleR9qj85rjY+PV3VFFKCzYLW/SKENjzxoTyIpKUnOcnqxjRs3AsAXX3yh6oooQIfDZlpaWpYtW7Z//349Pb3Y2Nj333+/oz2l1EcWdZVHr/qKOkpcVFQUAPTv35+OMpPf6dOnAcDBwUEhpfVK1dXVXC5XU1OztrZW1XWRV4ct1vnz57W0tEJCQujNFfk5ODhwudxr1641NDQopMDep3///tbW1iKRKC0tTdV1kVeHweJwOM3NzeXl5XV1dTExMQcPHpTzJ/H5/AkTJjQ1NV27dk3OonqxXnM27DBYkk9YXFzs4eFBxy7K+cN6zbfGTu/5ijo6R9KVog0NDcVicXfHFXXkxIkTADBr1iw5y+nFes19mQ5bLAsLi5EjR1ZXV9++fVtR76xydHTU0NBIS0trbGyUs6jeytDQcOLEic3NzWreYSCElJSUdLJDZ7N0JM2yotpnY2Pjt956q7GxMT09Xc6iejEWZ0ORSJSVlZWWliYWi+UvLScnZ86cOQ4ODp00EEoNFvSmPgQzCv+Kbt68OW3aNAcHBycnpzfffDM8PLy1tVW2ohobG7/++uvx48cnJiZWV1fTcf2v18lpsqCgAAD4fL5YLKaTQu/LNOiztbVVMmbt2LFjAODi4iJDOX1ERUWFhoaGtrZ2Q0ODnEVVVlauXLmSjnSysLCgK0oAwJQpU2R4BJKcnEyH3HE4HD8/v84HqnTxrHD48OEAcOvWLW9vbwAICwvrbm3EYvHHH38MAJs3byaE/P7777q6ut2aZNfXNDc3m5mZmZmZTZgwISwsTOabpTExMXTlAU1NTYFA0NDQIBKJwsLC6KUY/e+dnp4uTVEVFRX+/v509Mro0aOlGS7WRbCWLl0KACEhIT/++CMALFmyRKrP9H9isdjPzw8A9PX1ExMTJVNMt23b1q1y+pQVK1YAgGSkJJ/PDwgIyMrKkr6ER4+Iu3vtoEFDAMDR0TE7O7v9v9bV1QUHB9PR0hwOx8vLq5NVLVtbWyMjI+kqAbq6uoGBgVJOY+kiWD///DMALFy4MDMzE7q5hphkoXNDQ8MrV65Ippj6+Pj0lLV4lO+7776jv8KUlJTIyEg6H5ry8lp+5AjpfMp3UxPZsqVtVV5n57MHDhzoaIZcZWWlQCCg8xV4PJ6/v39RUdEr+zx48GD27Nn0p8+ePbtbq6p2Eazc3Fz4/xpi9N0bjx49kqbcxsbGBQsWAICRkdHVq1fj4uLoZ/D19VXPicvqIC4ujsvlcjicqKgoSSDu3bsnEAiMjIwcHXcCED6fBASQ1y6teukSXSCccDjEz4+8bo2wVxUWFvr7+9OpMXp6egKBoKqqihBSX18fGBhIW82BAwfKMFmo64F+dGzxnTt3zpw5k5GRIc3M49ra2vYLndO5YgCwatUqtZ24rHKZmZm0n/DNN9/k5eVZW1vfvHlT8q81NTU//VRrbd22noWGBpkzh5w48XIS+ebNhMMhAGTcONLdBeGzs7M9PT1pF8rY2HjFihV0sTENDY1PPvlEKBTK8HG6Dpavry8A7N69W8oShULh9OnTadLv3r0bFRVF32L1j3/8Q80nLqvQs2fP6H9gHx+fyspKusba4sWL/7znjRvE35/o6xMAMnIk2bKlbRGof/6T6OmRwMAuzpWduH79Oj3x0eUtJ02aJM8ib10HKyIiAgBGjRp16tSpLq9QKisr6TDIoUOHPnr06NChQ1wuF3raghZK1tDQMHXqVACYMWNGbW3tu+++CwBWVladNBVVVSQkhPzyCwkKIkFBJCuLHDhAFDJP5dy5c0lJSeHh4XL2WLoOVnFx8ebNm2kPjsfjzZgxIzg4+MaNG6/dWSgU2tjYjBgxIi8vTzJXjN5oQK/V2tq6ZMkSABg+fHhpaSldHXngwIFPnjyR5vA/LwKlJqSaTPHkyZOtW7dOnz6dNj+UpaXlmjVr4uLiXnlHY2lpaXFx8WvniqE/27RpEwD069fvzp07O3bsAAAdHR3pz0FBQYT8aREoddC9CasVFRV0vRd6I57S1dWly1ZJhj9I5opJ3zPrm6KjozkcDpfLjY2NjY+P5/F4HA7n8OHD0pcQFEQMDcn27ezqKCMZFwVpaWm5evXqpk2bpkyZ0n7ZqjFjxtDuApfLVeAixL1Senq6np4evTDKysoyNDQEgO4uMbpuHQEg8r3wgAkFrI9VVlYWHR3t5+dHb+aOHDnSwMBA+rlifVN+fj69+FqxYkVZWRldt8fLy6u7F84ffkgAiBquSaPIhddEItGlS5fi4+O7u2JWH3T//n0TExMbGxuRSHTq1ClNTc2pU6fK8NR53jwCQGJjWdRRLrzXjXiQEY/HU9TMi17v2rVrZWVlOjo6TU1NHh4eSUlJY8aMkeEFqpWVAABvvKH4GspJLZbj7oN8fX3t7e2fPn1Kb+U4ODjQM2N3VVQAALR7FZW6wHdCq8zNmzft7e05HE56evrkyZNlK8TN7Y5QyD992tzERFOx1ZMTBkuV1q5du2vXLjs7u7S0tPYX11IihGhpabW0tDQ3N9MHyeoDT4WqtHXrVgsLi/r6SZGRtTIcLhQKxWKxoaGhuqUKMFiq1a9fv717r967F75+ff9O57z8QW1tbXZ2NgBUVlYCgLEa9rAwWCrn7j7Y3R2EQli/vrPdamogPj7x888/nzZtmpGREX3BIg3WG2p4TQigdk1oH7R7N1y4AFFR4OsLbm4vt1dXQ2oqpKRASgrcugVjx0ZnZv4EADwej8/nNzQ0VFRUgLq2WBgs1Rs6FDZtgo0bYe1amDULJKub//orrFrV9ndNTbC1XeLuPsDR0XHGjBkikSghIWHfvn2gri0WXhWqBbEYbG2hqAji42HKlLaNDx/C8uXg6AiOjjB9OjQ0NF66FJeSkpKcnJyZmUnnBjo7O4eGhtKBgWoFg6UusrNhwAAwMfnDxufP4do1uHIFkpLg4UPS0KAnFjcCgI6Ojr29vZOTk6urKx2vq24wWGpq61Y4cgSys19u0dMDD48tY8eCk5OTnZ2dDM9/lAmDpUpbt8Lnn0NhISQlQUkJGBnBvHmQnAx2drBqFaSmgp4eWFvDzJng4gLvvAPa2qqusdSw865iu3aBUAj0LQuSVxhbWcHixbBtG7z9NqjfvU+p9Mxa9yIBAW0tFgAsWwYhIWBlBQCwerVq6yUvvEGqRgYNgnYv9+jZsI+FmMAWCzGBwUJMYLAQExgsxAQGCzGBwUJMYLAQExgsxAQGCzGBwUJMYLAQExgsxAQGCzGBwUJMYLAQExgsxAQGCzGBwUJMYLAQExgsxAQGCzGBwUJMYLAQExgsxAQGCzGBwUJMYLAQExgsxAQGCzGBwUJMYLAQExgsxAQGCzGBwUJMYLAQExgsxAQGCzGBwUJMYLAQExgsxAQGCzGBwUJMYLAQExgsxAQGCzGBwUJMYLAQExgsxMT/ADiZwagofo1GAAAAAElFTkSuQmCC" alt="Mol"/>

>  <Smiles>  (3) 
CCCn1c[nH+]cc1-c1ccc(C(N)=O)c(OCCC[NH2+]c2ccccc2)c1

>  <Name_x>  (3) 
KPCT_HUMAN_4RA5-AA_alignment_L1F008::AURKA_HUMAN_3EFW-B_alignment_L1F027::benzamide::MK07_HUMAN_5BYZ-AA_alignment_L1F006::CSK22_HUMAN_3E3B-X_pocket_L1F001::::CSK22_HUMAN_3E3B-X_pocket_L1F001::

>  <MW>  (3) 
380.2

>  <score_inter>  (3) 
-22.747

>  <best_rmsd>  (3) 
2.14

>  <Lfrag>  (3) 
(72252, 4622)

>  <SA_score>  (3) 
3.845

>  <QED>  (3) 
0.42

>  <LogP>  (3) 
2.1

>  <clogp>  (3) 
2.14

>  <NAR>  (3) 
3

>  <NCA>  (3) 
0

>  <nrot>  (3) 
10

>  <TPSA>  (3) 
88.0

>  <HBA>  (3) 
3

>  <HBD>  (3) 
2

>  <NRB>  (3) 
10

>  <NHA>  (3) 
28

>  <RoF>  (3) 
0

>  <Frag>  (3) 
0

>  <Lead>  (3) 
0

>  <Drug>  (3) 
0

>  <PKI>  (3) 
1

>  <PAINSA>  (3) 
0

>  <PAINSB>  (3) 
0

>  <PAINSC>  (3) 
0

$$$$

     RDKit          3D

 25 27  0  0  0  0  0  0  0  0999 V2000
    6.6164   10.4543    4.4808 O   0  0  0  0  0  0  0  0  0  0  0  0
    7.9961   10.7178    4.7928 C   0  0  0  0  0  0  0  0  0  0  0  0
    8.7408    9.3955    4.8853 C   0  0  0  0  0  0  0  0  0  0  0  0
   10.0659    9.3841    4.1360 C   0  0  0  0  0  0  0  0  0  0  0  0
   10.8965   10.5683    4.4694 N   0  0  0  0  0  0  0  0  0  0  0  0
    6.5900   10.3680    0.7830 C   0  0  0  0  0  0  0  0  0  0  0  0
    5.2180   10.4880    0.5760 C   0  0  0  0  0  0  0  0  0  0  0  0
    4.3500   10.5910    1.6490 C   0  0  0  0  0  0  0  0  0  0  0  0
    4.8350   10.5780    2.9580 C   0  0  0  0  0  0  0  0  0  0  0  0
    3.8420   10.6950    4.0830 C   0  0  0  0  0  0  0  0  0  0  0  0
    2.6350   10.7990    3.8560 O   0  0  0  0  0  0  0  0  0  0  0  0
    4.3730   10.6750    5.3380 N   0  0  0  0  0  0  0  0  0  0  0  0
    6.2190   10.4590    3.1670 C   0  0  0  0  0  0  0  0  0  0  0  0
    7.0780   10.3560    2.0850 C   0  0  0  0  0  0  0  0  0  0  0  0
   11.3797   10.6397    2.0673 C   0  0  0  0  0  0  0  0  0  0  0  0
   12.4335   10.8081    1.0741 C   0  0  0  0  0  0  0  0  0  0  0  0
   11.7100   10.5665    3.4857 C   0  0  0  0  0  0  0  0  0  0  0  0
   13.0993   10.6524    3.8514 C   0  0  0  0  0  0  0  0  0  0  0  0
   14.1512   10.8151    2.8498 C   0  0  0  0  0  0  0  0  0  0  0  0
   13.7929   10.8856    1.4566 C   0  0  0  0  0  0  0  0  0  0  0  0
    9.5792   10.0899   -1.3070 C   0  0  0  0  0  0  0  0  0  0  0  0
    7.6233   10.9717   -1.3784 C   0  0  0  0  0  0  0  0  0  0  0  0
    8.9615    9.7112   -0.1584 N   0  0  0  0  0  0  0  0  0  0  0  0
    8.7845   10.8327   -2.0213 N   0  0  0  0  0  0  0  0  0  0  0  0
    7.6849   10.2665   -0.2060 C   0  0  0  0  0  0  0  0  0  0  0  0
  1  2  1  0
  2  3  1  0
  3  4  1  0
  4  5  1  0
  6  7  2  0
  6 14  1  0
  7  8  1  0
  8  9  2  0
  9 10  1  0
  9 13  1  0
 10 11  2  0
 10 12  1  0
 13 14  2  0
 15 16  2  0
 15 17  1  0
 16 20  1  0
 17 18  2  0
 18 19  1  0
 19 20  2  0
 21 23  1  0
 21 24  2  0
 22 24  1  0
 22 25  2  0
 23 25  1  0
  5 17  1  0
  1 13  1  0
 25  6  1  0
M  CHG  2   5   1  24   1
M  END
>  <2D_mol>  (4) 
<img data-content="rdkit/molecule" src="data:image/png;base64,iVBORw0KGgoAAAANSUhEUgAAAMgAAADICAIAAAAiOjnJAAAABmJLR0QA/wD/AP+gvaeTAAAZoklEQVR4nO2de1RU1R7Hv8NDBhBQFJBEVFB5aOoV9KIipSHl45YuQ7n5vK2Ya5pkt9vFNCUta7zZjWUudUhjifhCryJ2y8R8pZSGIj4QSBF5KYIgrwFkZn73j40jIcIwcw6PcX9Wq+WcOee39wzfOXvv3/n9fltCROBwhMakvTvAMU64sDiiwIXFEQUuLI4ocGFxRIELiyMKXFgcUeDC4ogCFxZHFLiwOKLAhcURBS4sjihwYXFEgQuLIwpcWBxR4MLiiAIXFkcUuLA4osCFxREFLiyOKHBhcUSBC4sjClxYHFHgwuKIAhcWRxS4sDiiwIXFEQUuLI4ocGFxRIELiyMKXFgcUeDC4ogCFxZHFLiwOKLAhcURBS4sjihwYXFEgQvr2SU2Fi+9BABbtuDXXxEbiyNH6l+eOWOocS6sZxpHR5w6JYplLqxnkcpKaDQA8OabiI5+fPzrr7FwIXbtEqAJLqxnjvR0+Pnh448BwNwcY8c+vmktWYItW/DGGwK0woXVIamqgkyGxYvxt7+huBgAFAoUFBhueOdO+Pri2jUcPgyVCgAWLMBvvzVxZnw81qxBXJy+LRGnA7J+PR0/TkSUlkYffEApKQSQqSlNnUqJiaTR6GGypobCwggggObMocrKli8pK6MvvtCjKSIiLqwOyVtvUWlp/b+Dg+nqVXr9dTI3r9eFpydFRj4+QQdyc8nPjwCysKDISJ0uUanoo4+ovLz1nSciIj4Udkg8PJCaCgAZGejXD4MHY98+3L6NNWvg4oL0dCxdit69VW+/feHChRaN/fRTxfDh+PVX9O+Ps2fx7rs6deGTT1BTg3Pn9P0IegqSIyoVFfTWWxQWRgsW0Nq1FBhIcXGkUhERqdWUmEjBwWRqesPfH4CPj49CoahsamzTaDRyudze3q1Pn4dTptD9+233CbiwOjxDh9aPgO7u9O9/U1FR/fHMzNjVq+3t7dkNwt7e/h//+EdmZqb2uqKiopdffhmAqanpf/6zV6+Jmf5wYXV4SkspMpLc3OrlZWFBwcGUmMjeVCqV0dHRo0aNYvKSSCQTJ05MTExMTk7u378/gJ49e/74449t32surE6CWk3ffUdTppCJCVPYwb/+VaFQVFRUsPcvXLggk8msra0BzJgxo0uXLgBGjhyZnZ3dLv3lwups5OVRRITa3d3R2hqAjY2NTCZLTU1lb5aWlv75z39md6+lS5c+fPiwvbrJhdUpqa2p2blzp7+/v3YR9sILL+zZsyc9PX3WrFlSqXTPnj3t20MJ8T2hOzNXrlzZvHlzbGxsRUUFAHt7+5KSkpEjR54/f759O8aFZQxUVFTs3r178+bNtbW1169fd3Z2LhDi+Y8hcGEZFffu3XN1dX348GFFRQWbyLcX3PNuVDg6Ovbt25eIbt261b494cIyNtzd3QFkZWW1bze4sIwNNzc3cGFxBIc53LmwOALDh0KOKHSQoZC7G4yNyspKGxsbqVRaVVVlYtJuNw5+xzI2unbt6ujoWFNTc+fOnXbsBheWEcJGw5s3b7ZjH7iwjJCOMH/nwjJC2B2rfZ3vXFhGCHNl8aGQIzB8KOSIQkdwZXE/lhFCRFZWVjU1NRUVFV27dm2XPvA7lhGSkZEhlUrt7e3Hjh0bExNTV1fX9n3gdyxjY8eOHQsXLlQqlRYWFrW1tQCcnZ1DQ0NDQ0NdXFzarh/tFm3PEZqampqwsDD2Z507d25hYaFCoRg6dCg7YmJiEhgYmJCQoGmT1FUurLalspJCQ2nRIlqw4HFOsxDk5OT4+fkBsLCwiPxj3Y/k5GSZTCaVSpnCBgwYIJfLiwRt/Um4sNqWRvWJBOJ///sfy7V3dXU9d+6c9nh+fv6tW7fYv+/evSuXy/v168fkZWFhERwcnPgoo1pwOoewduygH34gItq8mX7+ub17YwiN6hMdO0Y//qhfvSsGK/vBohimTJlSUlLS8N2lS5eyETAuLq6uro6I1Gp1YmJicHCwqakpU9iIESOeVlPEELiw2gqNhvbsoXXr6ORJIqL0dPrgA/L1JYAGDCC5XI+RsWHZj4iICLVa3eiEsLAw7QjYr1+/zz//vLCwkL1148aN8PBwBwcH9q6tra1MJrty5YrBn7OeTiOsyZPp73+nceM6p7DKyyk4mAAKD39cn6iggNaupb5966t9SKU0fz79+quOJn/77Tc2rjk4OBw9evRpp5WWlioUCm9vbyagLl26sBGQTeGrq6tjYmJGjx7N3pVIJFu3bhXkE3caYbXZHUupVD750zeItDTy9iaAbG1p377G76pUlJBAkyZpq33QiBHndu1qfmxSKBSs7Ie/v39+fn6LXdCOgGZmZkxDHh4ecrlcO3SmpaWFhYVZWFh4eXn9LMRX3CmFdfAgrV5Ne/cK3Ep2dra/v/+8efPc3d0FWzft2EHW1gTQ8OF040ZzZ+blUUQEOTgoLS172Nuzseny5cuNzqqoqAgJCWHikMlktbW1rerO7du3V6xY0atXL2bBxsbm7bffzsnJYe/OmTMHwDfffNMqm03SOYT1JIbUXW2S+Pj4bt26sdkG+9KlUun8+fN/1XlsakzDarJz51JVlY5X3dy3b8yYMdqxafz48XFxcaxuTHp6+pAhQ5gg9hrww1KpVAkJCYGBgRKJxMTEJCsrix3/+OOPASxfvlxvy1o6pbBKSui99/Svu9oIlUoVERHBFlavvvrq/fv3m1w3aStR6cKtW7eOz5xJAFla0rZtevQqJSVFJpNpn/Q5OzvPmDGDvRwyZEh6eroeNp/k2rVrmzZt0r6MiYkBEBISYrjlTimsxYtp1iwSxAVz7969wMBAAGZmZnK5vKFXOi8vLyIiotG66cmx6UmYV6mbnd0Nf39KSTGke+Xl5Vrveffu3QHMnj1bcNeAlrNnzwIYOXKk4aY6gbB27KAJE4iINm+mX36hc+foww9p8eL6ZbshnD59+rnnngPg6Oj4008/NXlObW1tXFwcEx/Dx8dn+/btTdY0a+hVmjp1aiOvkiHExcUBsLe3F8pgk7D8ix49ehhuqnMIKySETp6sFxYRXb9OJ04YZFOj0URGRpqbmwMICAgoKCho8ZLr16+HhYVpx6ZevXqFh4c3LMRYVFQUFBTUjFfJENRqtYWFBQDtiKxSqcR46sc+YGlrisg3SecQ1tGjNH/+Y2ExNmygJUvo2rVWGywvLw8ODmZT47CwsFbVU2w4Nmmf7MbFxZ07d04Xr5IheHh4AGA+TD8/P3Nzc10cDa2FLQ4uXrxooJ0OLSylktRq2rGDTpygqCgKCXksLI2G+vWrX3K9+CLt3Us6yiMtLY15C21tbffv3693306dOhUSEsKcSezRG4Bx48aJ8cdmTJo0CcChQ4eIiBUaFcTh1IhXX30VgCHfDEOYQD+1Wl1dXV1ZWSmINcaNGxg9Gp9+Wv+y0V5CEgkOHcLChbCxwcmTmDULrq5YuRK5uepmbMbGxo4cOTItLW348OEXL16cMWOG3t0LCAjYvXt3bm6uXC7v37//P//5z/fff//48eNs0iYGDQOOxQs+ZvHyAiRiGK7xvLy8MWPGzJs3j62btBV8DeHAAbKzI4C8vKi6urkzy8tJoaBhw7Re6/fZ2KRi+zg8olGsUpWOXiXdaNSWSHz55ZcAlixZQkQrVqwAEBERIXgrGzZsALBw4UID7RgqrMTERLYgZ95FBqvg21qnMKOujiIi6h9vvPZaK3YiOn2aZLJKCwup9pf3xRdfFBcXE1FOTg4bO6RSqUKh0KNXHYGDBw8CmDJlChFt27aN/UIEb+W7774DEBQUZKAd/YXFltbMizh+/Pi7d+9ev349PDycuVsAODk5hYeHa+OBdKGwkF56iQAyMyO5XJ9wksLCws8++0wbdSSVSidOnMhE7+7unmKYV6l9SU1NBeDl5UVEJ06cADB27FjBW7l+/Tr7rgy0o6ewHjx4MH36dAASiSQ8PLzhWMDWTcOGDWN/Wu26qcXx4uTJk+PHB5uZ1fXuTWfO6NevehpGHVlbW1taWgrrVWoXWMFtqVSqVqtv374NwNnZWfBWqqurTUxMzMzMWPyW3ugjrIsXL7LJY48ePX5gD4eJiEilUu3atav60ZyIRcRaWlpqxya5XH7v3r0nDWo0mnXr1rEH76Ghmx+FDAlAVlZWfHz8pUuX2ibQW2wcHR0B5OXlMbeWRCIRdrLIYDkX2geI+tFqYW3fvp1pxcfHp1HbBw4cAGBnZyeTya498i+VlpZGRkaypG80FRFbVlb2+uuv45FXycAfinHDotpPnz5NRIMGDQJw9epVwVsJCAgAcOzYMUOMtEJY1dXVb731FtNHkwEbR44c8fHx0Y6AL7/8cnx8PBsBn4wH8vLyioyMTEpKGjBgAABbW9v//ve/hnySZ4HZs2cDiI6OJqJXXnkFQEJCguCtLFiwAEBUVJQhRnQVVmZmJnM3W1pabmv2cT0bAbXV652dncPDw7URP7du3Vq2bBm7pQNgDxBGjBhh4I33GWHlypUAVq1aRUSLFi0C8NVXXxlutra29uDBg9qXa9asAbBs2TJDbOokrEOHDrGF1aBBg3R5vE9EDx48UCgUgwcPZgIyNTWdOnWqNiK2pqZm586dnp6etra2Q4YMqW7eVcV5xLfffgtgzpw5RLR+/XoAYWFhBtrMzc0dPXq0RCLZ9yi6lQXPzJw50xCzLQirrq4uPDxcIpEAmDZt2oMHD1plXaPRHD16dPr06doR0NvbWzvkxcfHA5g8ebKefX/2OHnyJIDRo0fToxnt1KlTDTF4/PhxJycnAH369GEhjUVFRf7+/s7Ozrt37zbEcnPCKiwsfOmll9BUrFJrKSgokMvlrq6uAGJiYtjBy5cvA/D09NTb7LNGbm4ucxAS0e+//z5//vwtW7boZ6qhG3Ly5Mn3798noqSkJLYkdHJyMjCW8KnCSk5OZlp2cXE5e/asIW1oefjw4f79+7UDX2VlpUQisbCwEDh5wXjRaDQsnatV4axPUlxczB5pMzck+/5bm6DRPE8VVkxMTLdu3fz9/e/cuWNgG83AtJubmyteE0aGp6cnAB1nuk1y4cIF7XbRR44coScSNATZl/WpwvL19QVwxkAXeEuwjLaThgeDPjNMnjzZ3Nw8KCioYSq97mjdkL6+vuxpm1AJGo14qrBmzpwJIDY2lr0sLi4uKysTqlUtLN/o22+/FdyysVJWVqZda/v4+GzdulVH57tSqXzzzTcbuSF37drFPD6enp7X9IiZfDpPFdayZcsArFmzhojeeecdABs3bhSwYcaqVasArFy5UnDLRowe2fGFhYXsttS1a1e2XTRb7zMLYiRoPFVYUVFRABYsWEBEn3/+OYD3339f2LaJKDo6mn0wwS0bPTU1NbpneajV6kmTJnl4eDD9Md8Vmqp5JBRPFdaxY8cABAQE0KMUkWnTpgne/OnTpwH4+fkJbvnZgWXHN5PlwSgpKWFryYa+q18aJhEIylOFxcJeXVxciCg5ORnA0KFDBW8+Ly8PgKOjo+CWnzWazPJoVL+vSd+VSDxVWCqVytzcXCKRKJXK0tJSNjwL3rxGo2GLlHKh8pqfeZ5Wv69J35V4NOd5Z3H1aWlpRMTiQgsFDJV6hJeXFwBBIuU5Wu7cufPpp5+yRx0ApFIp+ws6ODiIV8WvIc1l6TTc4EC8tJCOUO3e+OjVq9eKFStu3brFopUePnxoY2MzcODA8+fPN5zvi0dzwmr4JxcsK6jZVjjCoo0Lf+edd3JycqZPn67NBhC96Wbea7htNb9jdWpGjhwJgEXKtw26DoXi7Y3OhdUGtP2X3LqhUJCeEdHGjRtLSkqebIUjEu3wJTczsS8rKwNgZWWl0WgaurUMobS0lFUH0EaoVVVV8eCZNkCoMjI60twdy9bWtkePHkqlsrCw0NXVlZU3qamp0VvEly5d8vX1TUhIsLW1ZQ9EWea7qanpqlWr1Ormyi5wDIRN29ts29UWioJot602NTVdvXr1pk2bNBqNfi3FxMSMHTv25s2bf/rTn1JSUqZPn56ZmTlq1Kht27ZJpdLBgwezalUckWjrHcibv6Gx+C9tMLF+VFdXy2Qy1tzcuXOVSiX9MUFDwLr1nKfx3nvvAVi3bl3bNKfrHUtv4ebk5AQEBERFRUml0m+++SYmJsbc3HzZsmUsNWPatGnnz59nER0cUWHr+rbbgbx53W3bts3JycnOzi4iIqLJ7PjmOXz4MHuSMHDgQPbQprCwcMKECXiUoKHnz4HTeoQqI6MjLecVfvjhh0yCFhYWc+bMSUpK0sVuoxrXbDFy6tQpZ2dnAL179xYqQYOjI2lpaRCijIyOtCysp2XHN58ownwKZmZm69ev12g0DYvJvvjii6ImaHCaRKgyMjrSitoN+fn5crlcu/2rjY1NM/X7Dh065OTkxApLlJWVsaKMT9Y84rQlgpSR0ZFWV5vR1j1n6dEAfHx8FArFk2nyLIw6JSWFee3t7OwOHDggTK85eiFIGRkd0b+iX3p6eov1+7Zv325lZQVgxIgRN2/eNLSzHMMQpIyMjhhag5RFxA4fPpzJSxunUVlZGRoayg5qfVec9kWQMjI6Ilid9zNnzrzxxhus3Dke1bq1srIy0LnKEZDY2FgYXEZGRwTeQIDV73NzcwsJCRk2bBgPOO5QJCUlsWlJG7Qlys4UarW6vLzcOMp+GhOxsbHdu3dny3nxdtBgdOgtTzgCsnPnTuaJZF5ra2vrjz76SIyyCQwurGeCqKgopqfw8PCMjIzg4GDmLerRo4dcLhejoiIXlvGzceNGJqPVq1drD/7yyy/MrQWgf//+e/cmCBtnyYVl5MjlcvbMg9VoaOT3SUxMZFs9jBmze/BgiosTrF0uLGOGFfMxNTVlha7v378/atSoTz75pOE5KpVqx479rq4atstVYCAlJwvQNBeWcaLRaJYuXQrA3Nw8Li6OiPLz89lGjR4eHk8GENTWkkJBDg4EkERCwcH0++8GdYALywhRqVQspcDCwoIVcM/OzmYbNXh7ezfjaCgpoX/9iywtCaAuXejdd/XZJ4vBhWVs1NXVsTqJ1tbWbBPh9PT0Pn36sHCBoqKiFi3k5pJMRqamNG9e453ed+wgtnnS5s3U/Pauwuywyukg1NbWBgcHx8bG2tnZHT16dOLEiWlpaRMmTMjNzR03btzx48d79uzZohEXFygUSE3F2rUA4OiIU6da3RMuLONBqVT+5S9/iY+P7969+9GjR8eMGXPhwoUXXnihoKBg/Pjx33//va2tre7WBg8GC717801ERz8+/vXXWLgQu3a1cDkXlpFQVlYWFBSUmJjYq1evU6dOjRo16ueff54wYUJxcfHUqVO///57bcm/1mJujrFjH9+0lizBli14440WruLCMgZKS0uDgoLOnj3r6up6+vTp559//sSJE5MnTy4vLw8JCTlw4IC2DltrKS+HUtl4p3edEGK+yGlnFi9eDGDgwIG3b98mosOHDzMlhYaGGli4YNEikkhIj320+R2r00NEBQUFJiYm0dHRrITfpk2bampqli5dqlAo2CNCvbl0CURwd2/1hVxYnR6JROLg4KDRaNjW9gD27dsXFRX11VdfafMS9IMIV68CwPPPt75XRGRI25yOQFZWloeHh0QiyczMFLBm382bGDAAzz2H/PxWX8vvWMaAm5vbrFmz6urqvvzySwHNpqYCwLBh+lzLhWUkrFixwsTEZOvWrXfu3BHKJhcWB15eXq+99lpNTU1kZKRQNrmwOACwfPlyAIcPp5WWCjNvzspSA3i02UXr4MIyHnx9fWWyzMzMwxs2GLQYZJSXl1+9au7mNn7QIH1kyoVlVMyePVCtxoYNqKgw1BRL3bO3rzQz00emXFhGRUAA/P1RUgKFwlBTqampAIbpN8PiwjI+li8HgPXrUV3diqtqa2szMjJ++OEHVkYLBgvLTL/LOB2WSZPg64vkZERHY9GiJk4oKkJWFrKycPMmlMqUpKT3srKy8vPzWdni5cuXr127FsDly5dhgLD4Q2gjZP9+AqhPH6qt/cPxY8fIxoZY0gT7z88vj8nAzMzMzc0tMDCQ1aJRqVRWVlYSiaSkpES/PvBHOkaIRoPnn8eDB0hMhLf34+NXrmDoUHTrBje3+v+8vMpdXM67ubm5urpqKzYCyMjI8PT07Nu3b3Z2tn594EOhEWJigoMH0bcvHtX+QXk5qqvh7Y3792Fv3/BcWyAQQGFhYVYDzp8/D2Cofi4sAFxYxsqgQX94WVCAu3fx4ouwtkZGRv0Ei820ioqmpqaerKqqamRh1qxZbLKlH1xYxkBsLHr2xCuvYMsWDBmC7GxER+Onn7BlC4YPh4kJNm1CYiJUKhQXo9HWIt7ePauqquzt7d3+iKenZ+/evfXuEheWcdIwtWbUKNy+je3bAcDMDP361U+w3N3Z/9f07x/JCuUJCJ+8GwOxsdi9G336IC0Nn32G7Gw4OWHnTvj5Yfhw+PlBqURSEtzc4OoKsza5mfA7lpGwZEn9UMhgqTXHj4NVh7WyQpvsBP0Y7nk3WvRJrREOPhRyRIHfsTiiwIXFEQUuLI4ocGFxRIELiyMKXFgcUeDC4ogCFxZHFLiwOKLAhcURBS4sjihwYXFEgQuLIwpcWBxR4MLiiAIXFkcUuLA4osCFxREFLiyOKHBhcUSBC4sjClxYHFHgwuKIAhcWRxS4sDiiwIXFEQUuLI4ocGFxRIELiyMKXFgcUeDC4ogCFxZHFLiwOKLAhcURBS4sjihwYXFE4f8QacD4hk7mIQAAAABJRU5ErkJggg==" alt="Mol"/>

>  <Smiles>  (4) 
NC(=O)c1ccc(-c2c[nH+]c[nH]2)cc1OCCC[NH2+]c1ccccc1

>  <Name_x>  (4) 
KPCT_HUMAN_4RA5-AA_alignment_L1F008::AURKA_HUMAN_3EFW-B_alignment_L1F027::benzamide::MK07_HUMAN_5BYZ-AA_alignment_L1F006::CSK22_HUMAN_3E3B-X_pocket_L1F001::::

>  <MW>  (4) 
338.2

>  <score_inter>  (4) 
-22.2765

>  <best_rmsd>  (4) 
1.94

>  <Lfrag>  (4) 
(72253,)

>  <SA_score>  (4) 
3.944

>  <QED>  (4) 
0.43

>  <LogP>  (4) 
1.3

>  <clogp>  (4) 
1.26

>  <NAR>  (4) 
3

>  <NCA>  (4) 
0

>  <nrot>  (4) 
8

>  <TPSA>  (4) 
98.9

>  <HBA>  (4) 
2

>  <HBD>  (4) 
3

>  <NRB>  (4) 
8

>  <NHA>  (4) 
25

>  <RoF>  (4) 
0

>  <Frag>  (4) 
0

>  <Lead>  (4) 
0

>  <Drug>  (4) 
0

>  <PKI>  (4) 
1

>  <PAINSA>  (4) 
0

>  <PAINSB>  (4) 
0

>  <PAINSC>  (4) 
0

$$$$

     RDKit          3D

 24 25  0  0  0  0  0  0  0  0999 V2000
   10.1790    7.0037    2.3754 O   0  0  0  0  0  0  0  0  0  0  0  0
    9.9524    6.3503    1.1264 C   0  0  0  0  0  0  0  0  0  0  0  0
   11.0791   10.0845   -3.0225 N   0  0  0  0  0  0  0  0  0  0  0  0
   11.9689   11.0216   -3.3817 C   0  0  0  0  0  0  0  0  0  0  0  0
   12.1636   12.0227   -2.6869 O   0  0  0  0  0  0  0  0  0  0  0  0
   12.6090   10.7969   -4.5450 N   0  0  0  0  0  0  0  0  0  0  0  0
    6.5900   10.3680    0.7830 C   0  0  0  0  0  0  0  0  0  0  0  0
    5.2180   10.4880    0.5760 C   0  0  0  0  0  0  0  0  0  0  0  0
    4.3500   10.5910    1.6490 C   0  0  0  0  0  0  0  0  0  0  0  0
    4.8350   10.5780    2.9580 C   0  0  0  0  0  0  0  0  0  0  0  0
    3.8420   10.6950    4.0830 C   0  0  0  0  0  0  0  0  0  0  0  0
    2.6350   10.7990    3.8560 O   0  0  0  0  0  0  0  0  0  0  0  0
    4.3730   10.6750    5.3380 N   0  0  0  0  0  0  0  0  0  0  0  0
    6.2190   10.4590    3.1670 C   0  0  0  0  0  0  0  0  0  0  0  0
    7.0780   10.3560    2.0850 C   0  0  0  0  0  0  0  0  0  0  0  0
    9.5792   10.0899   -1.3070 C   0  0  0  0  0  0  0  0  0  0  0  0
   10.9810    9.7407   -1.7380 C   0  0  0  0  0  0  0  0  0  0  0  0
    7.6233   10.9717   -1.3784 C   0  0  0  0  0  0  0  0  0  0  0  0
    8.9615    9.7112   -0.1584 N   0  0  0  0  0  0  0  0  0  0  0  0
    8.7845   10.8327   -2.0213 N   0  0  0  0  0  0  0  0  0  0  0  0
    7.6849   10.2665   -0.2060 C   0  0  0  0  0  0  0  0  0  0  0  0
    9.9475    7.5482    0.1314 C   0  0  0  0  0  0  0  0  0  0  0  0
   11.2763    7.5544   -0.5846 C   0  0  0  0  0  0  0  0  0  0  0  0
    9.8472    8.9589    0.6293 C   0  0  0  0  0  0  0  0  0  0  0  0
  1  2  1  0
  3  4  1  0
  4  5  2  0
  4  6  1  0
  7  8  2  0
  7 15  1  0
  8  9  1  0
  9 10  2  0
 10 11  1  0
 10 14  1  0
 11 12  2  0
 11 13  1  0
 14 15  2  0
 16 17  1  0
 16 19  1  0
 16 20  2  0
 18 20  1  0
 18 21  2  0
 19 21  1  0
 22 23  1  0
 22 24  1  0
 24 19  1  0
 21  7  1  0
  2 22  1  0
  3 17  1  0
M  CHG  1  20   1
M  END
>  <2D_mol>  (5) 
<img data-content="rdkit/molecule" src="data:image/png;base64,iVBORw0KGgoAAAANSUhEUgAAAMgAAADICAIAAAAiOjnJAAAABmJLR0QA/wD/AP+gvaeTAAAVFUlEQVR4nO3de1RU5foH8GeG4TYil0qQS+QNFJfihTQVRVBQK0yWhqnEsmUL8oKkp6VYVHjsWHPMJR6105KliWmYU4TH1IWOpoIh3pPES6n8xAECkQHkPsw8vz9eHKdRcC775SLPZ/UH7PZ+94t8effe72WPCBGBEKGJO7oC5NlEwSJcULAIFxQswgUFi3BBwSJcULAIFxQswgUFi3BBwSJcULAIFxQswgUFi3BBwSJcULAIFxQswgUFi3BBwSJcULAIFxQswgUFi3BBwSJcULAIFxQswgUFi3BBwSJcULAIFxQswgUFi3BBwSJcULAIFxQswgUFi3BBwSJcULAIFxQswgUFi3BBwSJcULAIFxQswgUFi3BBwSJcULAIFxQswgUFi3BBwSJcULAIFxQswgUFi3BBwSJcULAIFxQswgUFi3BBwSJcULAIFxQswgUFi3BBwSJcULAIFxQswgUFi3DRrYNVVATNzR1diWeUpKMr0JHOnYPQUHBw+NtGrRZUqjqVqlj1mLCwsLCwsA6qbBcjQsSOrkPH+PVXWL8eiorghRegoQFUKqisBJUKqqogKOj3rCz/xw8ZOXJkYGDgpk2b2r+2Xc6zH6wtWyA4GIYMgbg4GDQIzp+H1FRYtgw2boSkJFizxnB/sRgmT/6/goIwl4ecnZ1dXFy0Wu369ettbW2LiopcXFw64kfpSrrFpXD3bujdGwoKYNAg8PKCU6dati9cCN7e4OwMLi6P/nNyAoA+AH8+Xs6FCxeOHTuWlpa2ZMmSdqx+l9TtWqzJk2HTJrC2BpMuaGq1GgAyMjLeeustf3//y5cv86rus6LbPRXW1EB1NRw4YMIh27Zt8/b23r17d0REhKura15eXm5uLrcKPiuwm/nf/xAAg4JMOGTHjh0AMGbMGERcuXIlACxYsIBX/Z4V3S5Yy5YhACYlmXBIXV0du1u/dOnSzZs3xWKxvb19RUUFryo+E7rdpfD4cQCAkBAoLISkJMjJefoh9vb2UVFRALB9+/b+/fuHhITU19enpaVxrWdjY+P+/fsrKiq4noWj1hK3eTP+/jsi4pIlj7bMn4+I+P77XDL++BkFd/8+isVoZ4f19bhtGwLgrFlGHZiXlwcATk5ONTU1e/fuBQB/f39etUT88MMPX375ZfYL6tevX2xsrFwuv3//Pr8zCq6t7gbdU7qO/rM6D4+fUVgnT4JWC+PGgZ3do6bLGEOHDh07duzp06flcnlUVBS7hT9z5swrr7wieCU//fTTL774wtraevjw4devX799+3ZKSkpKSoqVldWIESOCg4ODg4ODgoJ69uwp+KmF1FrinthiXb2KCxfi0qVcMt4OLdbSpQiAa9YgInp6IgDm5xt7bPvcwn/55ZcAYGVltWfPHkRUq9Xnz5+XyWShoaF2dna635qVlVVAQEB8fLxcLq+srBS8GpYzKljp6bh8OX70EV67hjk5OHRoyz7l5fjggWBVaYdgzZmTO2hQbVaW5o8/EABdXVGrNfbYdriFT05OZqHZvXs321JeXn7r1i32dW1t7dGjRxMTEwMDA62trXUhs7a2HjduXGJiokKhqK+vF7A+ljD2qfDiRTx8+G9bNBqcOhUHDjThj75jlZWViUQiqVTa0NCwa1fWxImXFi5UmVRCXFwcAMTFxSHi5MmTAWDLli1CVY8NQYpEopSUFION7u7ukZGRW7duvX37NtteW1urUCiSkpJCQ0NtbGx0Idu9e3ddXZ1QVbKEUcGqr8d//tPwj7ukBIcMQQB0dMSMDAGqwvvhQC6XA0BYWBgizpkzBwC+/vprk0rQv4X//vvvQbhb+O3bt4tEIpFIZFCldevWvfDCC/q3Lv369VuwYMGuXbuUSiXbp7q6+uDBgytWrHj++ecB4OeffxakShYyKlgJCbh6NV65Yri9rg7nz0cAFIkwIQGbm82pgVqNGRmYloabN2NiImZn8wrW4sWLAWDt2rWI6OHhAQDXr183tZCxY8cCwDfffNPY2Ojq6goAubm5FlYsNTVVLBaLRKIntn9arfby5csbN26cMWOGweC3j49PbGzsvn372J6rV6/WNagdToAO0g0bUCJBAJwyBcvLTThQqUSZDL29EQC9vPA//2l5OFi8GD/6CAW/JfXz8wOAnJycq1evsuuLGYXs2LHDw8Nj+/btKNAtvFwut7KyAgCZTPbUnTUazZUrV7Zu3RoZGakL2cyZM9n/ZQNNffv2taQ+QhGm5z0rC3v3Rg+PZn//yWfOnGl7Z7Uaf/oJX30VxWIEQAD088MNGzA5ueXhoFcvBEBf3ye0kWYrLS0ViUQODg5NTU1fffUVAMybN8+McpqamtRqNfs6OzsbAFxcXAIDAxMSEhQKRUNDg0mlpaenSyQSXTtqkubm5rNnz65bt27//v1si0aj6dWrFwD88ccfppYmOMGGdO7exTff/BcA2Nvbp6amPnGfgoKCxMTEkJBslic7O4yKwpMnDXcrLMRRoxAAHRzw+++FqR7rKJ82bRoinjhxYv78+XK53JICc3Nz3d3dAYAlg+nRo8eUKVM+//zz06dP6/LXmoyMDPZwt3r1aktqom/u3LkAsGnTJqEKNJuQY4VqtTohIYH9E8fGxjY2NrLtGo1GoVBERkay38HYsW/5+qJMhvfutVpUfT2++25LexYbi01N5tequLhYJpP16tWrZ8+eI0eOvNfGWY22d+9eqVQKABMmTLh9+7ZCoUhISAgICBCJRPohCw0NTUpKUigUTY/9AIcPH7a1tQWADz74wPL66OzcuRMAXnvtNQHLNI/wg9C7du1i/+gBAQGnTp36+OOP2Z0yANjZ2b399ttZWaeMLGrLFrSxQQAMDsbSUtOqodFoDh06FBERoWtR7O3tAcDNzY31PZpHq9XKZDIWoJiYGIPElJWV7d+///GQOTg4hIaGymSy7OzspqYmhULBejuXLVtmdk2eqKysjHWwdXinA5fZDT/++CO7TLA/SgDw8/NLTk42Y7Tr3Dn09kZX15Lhw0edPn3amENYE9W3b19dJ3VoaKhcLr9+/XpoaCjbGBIScuPGDVMrU19fP2/ePFbmU++1i4uL09LSYmJifHx89B/lnJycWM9TXFyc1vj+WaMFBAQAwGGDXkehFBTgypW4aRMmJrbducwlWO+88w67TCxevNjV1XXGjBmWlFZSgnPnxrOYbt26tbXddBdcXa+0l5dXQkLC3bt3dftotdqdO3eyniF7e/ukpCTd9fqp7t7FyZOL3d29nJ2dTf21lZSUyOXy2NjYwYMHs4qNGTOGR6oQMTExEQCWL1/Oo3BcuhSrqhARd+zA48fb2JFLsAIDAwHg+PHj+fn5rLvFwgL1796io6Nra2v1/29rTVRzKx1rf/31F2t4JBK76dNVZ88+vQK5uejuzrpULpnR+6UvJSWF/dWxb+/du3f16lVLCjTAnlX9/PwELBNv3MDYWGxsxLi4lmB9800HBIv1HCqVyn379gl4L5mWltajRw8AGDFixO3bt41potqQmZk5c+YRALSywvh4rK5udc+9e9HeHgFwwgQsK7P0p6iurraxsZFIJCqV6ujRo2KxeOLEiZYWqqe5ufm5554DAN0go6Vu3mwZsV+9Gm/dwg8+wA0bOuBSWFVVBQBSqVSr1bKx+veF60q/fPly//79AcDR0VH3TGBjYxMZGalQKEy9uNTVYVJSy/OBhwf+8IPhDlotymQoEiEAxsRY9HCqLzg4GAB++OGHqqoqa2triUQi7AyFN998E0wfsHqywkLs2xcBMDAQHzzAO3fQuMcC4YN1/vx5eDiIFhsbC4KO1CJiVVVVRETE8OHDTW2iWnP5Mo4Z09K1ER6OhYUt2+vqcNYsBECJBDdvFqDmOjKZDADeffddRJwwYQIA/PTTTwKWv23bNgCIiIiwtCClEvv3RwAcOxarq1tCFhTUVvP+kPDB2rNnDwDMmjULEUNCQng8oWg0msrKypycHKHufzUa3LQJe/ZEAAwLe7QxPBx79kTBR3V/++03APD09NRqtWvXrmXdfgKWr1Qq2TCDqSMBf1Nain5+CIAjRmBFhWHInkb4YK1ZswYAVq1ahYheXl4AoJvs0cndvYszZ+KqVY8mWVRWoumdEk+n1Wo9PT0BIC8v7+LFi6zpFfYUQ4cOBYBffvnFvMPLyspyZs9+lCqDkBlB+MUUC6qqLkyc+Ja/v7qurq9IJLWz8/b2FvwsPHh5QXo6eHo+moHt5AS+vsKfSCQSTZ06FQAyMzOHDx/u7u6uVCrZ0LglamtrdV9PmzYNAA4fPmxGOffv3w8LCxsnl2fPnQtHjkBzM0yaBNeuwbBhcPQoGPl6AfMS3RZ2w5KVhXl5CKDVzTftInjPwGbY5LBJkyYh4vz58wFg/fr1lhSoUqkCAgJWrFjBvs3IyAAAFxeXpUuXpqenlxs97aSysnLUqFEA4OvrW1xcXFNejv7+CIBDh5o0d4VDsJ5/HgGwpATT0xEAp08X/hQ8bd6Mv/6K//0vWtz71haVSiWRSGxsbKqrq9ldaZju5s50ujQMHDiwsrKyoqJi2LBhYvHfLkfGrPapqalhDxMDBgwoKipixaZPnowDB2JJiUlVEjpYKlXLtAT2pA6A//iHwKfg79tvEQCjo/mehXUj79u3r6KiwsrKytbW9oFZKwhqamqCgoJYGpRKZVVV1ejRo9m3mZmZbCEGGydlxGLx4MGDWcj05+zX1tZOnDgRALy9vQsKCqqqqtgaJB8fH1Vxsam1EjpYZ8+23OIhtsxPEKQ3pX39/HNL1wNXn332GQAsXLgQEceMGQNmzSqura1lvWIsDQYh0+1mzGqf5cuX68oxCJkZP53QwfruOwTA2bMREYOCEACPHhX4FPydOtXSI8jVuXPnAKBPnz74cFbxEhPXJzU0NLz66qsA4OXldevWLYOQtXZUXV3dsWPHPvnkk/Hjx+svxJBIJK6urnv27Kmrq5s0aRIAvPjii2Y/0QsdrNWrEQATExERPTwQAO/cEfgU/OXnIwAOHsz3LBqNxs3NDQCuXbt25swZiUQSFRVl/OGNjY3h4eEA4ObmdvXqVYOQGVlIbW1tdnY2a8nYVJQpU6awef1ubm7Xrl0z6ydDFD5Y7PK3YwfW1KBIhLa2qNEIfAr+iosRAM2aE2+a6OhoAEhOTtZoNCqVCWvRmpqa3njjDQDo1avXlStXDEJmXmUePHjAFi/5+fm5urrmW7asj8NTYXk5VldjZSV+8gkKOj2y3dTXt8yc5u27774DgKlTp5p0VHNzM0uAs7PzhQsXDEJmSX3YzIhBgwaZd1+lT+hgGT0RrJOzs0MA5L2u+N69e2Kx2MbGJjMz0/jhl0WLFulSZRAyC+sj4MwIoYNl9ESwTi48/IugoEUlJdxfgpWQkDBgwAB27xwQEGDMap/8/PyBAwfm5uY2Nzez9ys5OTmdO3dOkPoINTNC6GAZPRGsk2OLEC28zzDSihUrDPozpVJpWFjY2rVrc3JynrjaR61Wa7XamJgYAHB0dLR80ayOUDMjhA6W0RPBOjnWe3nqlLHrPixXXV2tW+1jEDLdah/dRGqtVssuiFKp9MSJEwJWQ5iZEd3wVZFGYg9ZHfUehLKyMrlcvnjxYjZHXsfR0fH1119fv349W1Vgb29v9vyFNowYMXrYsPisLNPGcAxQsJ6MdQR8++23HV0RLC0tlcvl8fHx+kvK3Nzc7Ozsjhw5wuOMq1ZpAXDlSosK6RYfIGAG9mYElUrV0RUBV1fXyMjIyMhIACguLj5+/PiJEyemTZvm5uY2fvx4HmcMCxPJZJCZCf/+t/mFULCerPMES5+Hh0dUVBR7EuRn/Hjo2RPy8uDuXXjxRTML6XZvTTbSnTt3oPMFq33Y2MCkSQAAR46YXwgFy9C9e/dmz56dmprq6+ublJTU0dXpGNOmAQCYNf+0RRe+FObl5RUWFubk5MTExOhWq1rowIED7733XnFxsVQqXbBggZOTkyDFdjksWEeOgFoNeq87NYVATxLtSq1Wy2QyW1tb9vYRa2vr6OhoM97FoE+lUrHFagAwYcKEP//8U6jadlFs8UROjpmHd71gXblyhb1cXyQSzZkzJyoqir1PRiKRREdHm7f+/cCBA2z5q1Qqlclkmi44I0NwJ09atEKpKwVL11ABQJ8+fY4+nEJYUFAQHx/PtovF4vDw8IsXLxpZpn5DFRgY2BnehddJ6L9r2Iw3pXeZYDXk57Mp2CKRaOHChY9PD79z5058fDybd8vi9dTR/oMHD7L1ffb29tRQGdB/1/DmzZiQgMnJaPxbOLpCsNRqlMnQ1nZpUNBLL72kUCja2LewsDA+Pp6tHRCJROHh4U8c9qeG6qn0l8E9/mkS7Ns2dPpg5efj6NHsld+1cXHVRizuRsTS0tKEhAR2aw8AoaGh+q/cPXToEDVUT7V586MPIjG4FD7+aRKP68TB0mhw61aUSlumCZs+HlxWVpaUlOTo6KiLl0Kh0DVU48aNs/BBsnt64qdJPK6zBuvGjZYV1SIRxsS0zPEyS2lp6cqVKx0cHODhG46lUunGjRupoTJPa58mYaCjg6XfyOpPa750CW1s0N0dH77E3ELl5eWLFi2ys7NzdnamO6p20NGfYr9lCyiV0Ls3KBTQvz/861/g6AipqdCnDzx4AEFBIFzfd1FRkZeXl6enp1KpFKpM0ppOMKTz9tswZAjcvAm6iLMvpk8X9jydc8LCs6oTBEtn+XJYswY8PeH+fXjnHcGLl0qltra2dXV1jY2NuveEE046+lLYvnr37l1aWvrXX3+xJciEn+41bYauhu2GgkW4oGARLihYhAsKFuGCgkW4oGARLihYhAsKFuGCgkW4oGARLihYhIvONLuBPxcXFx8fHzbhnXDVvWY3kHbTvS6FpN1QsAgXFCzCBQWLcEHBIlxQsAgXFCzCBQWLcEHBIlxQsAgXFCzCBQWLcEHBIlxQsAgXFCzCBQWLcEHBIlxQsAgXFCzCBQWLcEHBIlxQsAgXFCzCBQWLcEHBIlxQsAgXFCzCBQWLcEHBIlxQsAgXFCzCBQWLcEHBIlxQsAgXFCzCBQWLcEHBIlxQsAgXFCzCBQWLcEHBIlxQsAgXFCzCBQWLcEHBIlxQsAgXFCzCBQWLcEHBIlxQsAgXFCzCBQWLcEHBIlxQsAgXFCzCBQWLcEHBIlxQsAgXFCzCBQWLcEHBIlz8PyjNuEIt6uBlAAAAAElFTkSuQmCC" alt="Mol"/>

>  <Smiles>  (5) 
CC(CO)Cn1c(-c2ccc(C(N)=O)cc2)c[nH+]c1CNC(N)=O

>  <Name_x>  (5) 
KPCT_HUMAN_4RA5-AA_alignment_L1F008::AURKA_HUMAN_3EFW-B_alignment_L1F027::benzamide::MK07_HUMAN_5BYZ-AA_alignment_L1F006::CSK22_HUMAN_3E3B-X_pocket_L1F001::::

>  <MW>  (5) 
332.2

>  <score_inter>  (5) 
-16.2012

>  <best_rmsd>  (5) 
2.36

>  <Lfrag>  (5) 
(72290,)

>  <SA_score>  (5) 
3.805

>  <QED>  (5) 
0.56

>  <LogP>  (5) 
-0.1

>  <clogp>  (5) 
-0.14

>  <NAR>  (5) 
2

>  <NCA>  (5) 
0

>  <nrot>  (5) 
7

>  <TPSA>  (5) 
137.5

>  <HBA>  (5) 
4

>  <HBD>  (5) 
4

>  <NRB>  (5) 
7

>  <NHA>  (5) 
24

>  <RoF>  (5) 
0

>  <Frag>  (5) 
0

>  <Lead>  (5) 
1

>  <Drug>  (5) 
1

>  <PKI>  (5) 
1

>  <PAINSA>  (5) 
0

>  <PAINSB>  (5) 
0

>  <PAINSC>  (5) 
0

$$$$

     RDKit          3D

 36 38  0  0  0  0  0  0  0  0999 V2000
   13.1069    9.1536    7.5538 C   0  0  0  0  0  0  0  0  0  0  0  0
   12.6661   10.4719    7.6462 C   0  0  0  0  0  0  0  0  0  0  0  0
   11.6867   10.3039    5.4356 C   0  0  0  0  0  0  0  0  0  0  0  0
   12.1342    8.9855    5.3441 C   0  0  0  0  0  0  0  0  0  0  0  0
   12.8404    8.4133    6.4031 C   0  0  0  0  0  0  0  0  0  0  0  0
   11.9609   11.0442    6.5891 C   0  0  0  0  0  0  0  0  0  0  0  0
    8.9688   10.9419   -4.3224 C   0  0  0  0  0  0  0  0  0  0  0  0
    8.7133   11.8981   -5.2130 N   0  0  0  0  0  0  0  0  0  0  0  0
    8.5247    9.8086   -4.4088 O   0  0  0  0  0  0  0  0  0  0  0  0
    9.7982   11.2719   -3.1017 C   0  0  0  0  0  0  0  0  0  0  0  0
    6.6164   10.4543    4.4808 O   0  0  0  0  0  0  0  0  0  0  0  0
    7.9961   10.7178    4.7928 C   0  0  0  0  0  0  0  0  0  0  0  0
    8.7408    9.3955    4.8853 C   0  0  0  0  0  0  0  0  0  0  0  0
   10.0659    9.3841    4.1360 C   0  0  0  0  0  0  0  0  0  0  0  0
   10.8965   10.5683    4.4694 N   0  0  0  0  0  0  0  0  0  0  0  0
    6.5900   10.3680    0.7830 C   0  0  0  0  0  0  0  0  0  0  0  0
    5.2180   10.4880    0.5760 C   0  0  0  0  0  0  0  0  0  0  0  0
    4.3500   10.5910    1.6490 C   0  0  0  0  0  0  0  0  0  0  0  0
    4.8350   10.5780    2.9580 C   0  0  0  0  0  0  0  0  0  0  0  0
    3.8420   10.6950    4.0830 C   0  0  0  0  0  0  0  0  0  0  0  0
    2.6350   10.7990    3.8560 O   0  0  0  0  0  0  0  0  0  0  0  0
    4.3730   10.6750    5.3380 N   0  0  0  0  0  0  0  0  0  0  0  0
    6.2190   10.4590    3.1670 C   0  0  0  0  0  0  0  0  0  0  0  0
    7.0780   10.3560    2.0850 C   0  0  0  0  0  0  0  0  0  0  0  0
    9.5792   10.0899   -1.3070 C   0  0  0  0  0  0  0  0  0  0  0  0
   10.9810    9.7407   -1.7380 C   0  0  0  0  0  0  0  0  0  0  0  0
    7.6233   10.9717   -1.3784 C   0  0  0  0  0  0  0  0  0  0  0  0
    8.9615    9.7112   -0.1584 N   0  0  0  0  0  0  0  0  0  0  0  0
    8.7845   10.8327   -2.0213 N   0  0  0  0  0  0  0  0  0  0  0  0
    7.6849   10.2665   -0.2060 C   0  0  0  0  0  0  0  0  0  0  0  0
    9.9475    7.5482    0.1314 C   0  0  0  0  0  0  0  0  0  0  0  0
   11.2763    7.5544   -0.5846 C   0  0  0  0  0  0  0  0  0  0  0  0
    9.8472    8.9589    0.6293 C   0  0  0  0  0  0  0  0  0  0  0  0
   12.4802    8.0766    0.2304 C   0  0  0  0  0  0  0  0  0  0  0  0
   12.8674    9.3290   -0.4807 C   0  0  0  0  0  0  0  0  0  0  0  0
   13.0758   10.3631   -0.9391 N   0  0  0  0  0  0  0  0  0  0  0  0
  1  2  2  0
  1  5  1  0
  2  6  1  0
  3  4  1  0
  3  6  2  0
  4  5  2  0
  7  8  1  0
  7  9  2  0
  7 10  1  0
 11 12  1  0
 12 13  1  0
 13 14  1  0
 14 15  1  0
 16 17  2  0
 16 24  1  0
 17 18  1  0
 18 19  2  0
 19 20  1  0
 19 23  1  0
 20 21  2  0
 20 22  1  0
 23 24  2  0
 25 26  1  0
 25 28  1  0
 25 29  2  0
 27 29  1  0
 27 30  2  0
 28 30  1  0
 31 32  1  0
 31 33  1  0
 11 23  1  0
 33 28  1  0
 30 16  1  0
 34 35  1  0
 35 36  3  0
 10 29  1  0
 34 32  1  0
  3 15  1  0
M  CHG  2  15   1  29   1
M  END
>  <2D_mol>  (6) 
<img data-content="rdkit/molecule" src="data:image/png;base64,iVBORw0KGgoAAAANSUhEUgAAAMgAAADICAIAAAAiOjnJAAAABmJLR0QA/wD/AP+gvaeTAAAYk0lEQVR4nO3deVhTV/oH8G8SArIoIJXNhSqIiHtTlhKptG44RkdtsR0VbWt1qFbUZ34tVp2mitbi1BEQRCrVwaUw7qgVEUesoEg1U1Ac10IVsSgiYJGdnN8fl1JECEnwEoLv5/Hxj3DvzYt+c3LvueecK2CMgZDnTajrAkjnRMEivKBgEV5QsAgvKFiEFxQswgsKFuEFBYvwgoJFeEHBIrygYBFeULAILyhYhBcULMILChbhBQWL8IKCRXhBwSK8oGARXlCwCC8oWIQXFCzCCwoW4QUFi/CCgkV4QcEivKBgEV5QsAgvKFiEFxQswgsKFuEFBYvwgoJFeEHBIrygYBFeULAILyhYhBcULMILChbhBQWL8IKCRXhBwSK8oGARXlCwCC8oWIQXFCwtffYZzp5FTAwiIgDU/00aULC05OCArCwAKCvD8eMoKNB1QR0MBUsbCgUAyGRITYWZGXx9YWuLM2dw6JCuK+swBPQgTE0dOIDp0xEQgE2bIBD88XpFBZKSMGWK7irrSKjF0swPP2DmTNTVwc7uqVQB2LgRtrY6KqvjoRZLA9nZeP11FBcjIABRUbqupmOjFgvIy8OGDUhNRXm5iq1++eWXhQtLiovh54fIyHYrTl+9wC1WQgIEAuTloVs3zJ4NAAYGGDwYnp7pr79uPmyYi4uLUFj/wXv48OHIkSPv3i15+21FdHRPIyNdFq4f2AsrLIwxxrZuZcnJ7KOP2CuvMAMDBjDA094egLm5+ZgxY1asWJGUlOTl5QVgyJAhxcXFuq5bP1CLlYft23HvHiQSeHige/fa8vIZP/6YkZFx584dbsPevXvn5eX17dv33LlztnR+rp4XOFicmhrY2KC4uOGFAi+vqUqlu7u7s7OzSCS6cOHCd999Z2Zmdu7cuf79++uwUv1ioOsCdE0sRmEhsrORkcH9+cnQ8Pzp0+fPn+d+bmJiUlVVNWvWLEqVRl74FusZZWVlmZmZCoVCoVCkpqbev3+/oqJi0KBB2dnZui5Nn1CwWnHv3r0hQ4Y8evTo6tWrLi4uui5Hb1A/Vivs7e0nTZoE4MCBA7quRZ9QsFo3bdo0ULA0RF+FrauqqrK2tn78+HFOTk7fvn11XY5+oBardUZGRhMmTABwiIbFqI2CpRbu23D//v26LkRv0FehWsrKyqytrauqqvLy8uzt7XVdjh6gFkstZmZmY8eOVSqVCQkJuq5FP1Cw1EXXhhqhr0J1PXz40NbW1tDQ0MfH57XXXnN3d/fw8LCwsNB1XR0UBUtdAQEB0dHRXbp0qaysbHjRzs5u5MiRUqlUIpG4ubkZ0UCt31Gw1CKXy1evXm1sbLxjx47a2toLFy5kZGT897//raioaNjG2Nj4lVdecXd39/X1HTdunA6r7QgoWK2Ljo4OCAgQiUR79uyZNm3a5s2b16xZI5FIRowYYWNjIxQKMzMz09LSrl27plQqAfj6+r7//vvTp0/XdeE6pasRhvoiISFBJBIJBIKYmBjulb/+9a+N/wFFItGQIUPmzp0bFhYWHx//4YcfAnBwcFAqlbqtXLcoWKqcPn26S5cuANasWdP49fz8/D179gQGBkqlUm4DTlpamlKp7NWrF4CLFy/qquyOgILVosuXL1taWgIICAhQsVllZWV6enpoaOiMGTOePHnCGFu4cCGA5cuXt1elHdELdo7FjXO/cgVHjsDDA+7u8PREc/eV8/LypFJpXl7elClT9u3bJxKJ1H+TU6dOjR492tnZ+fr168+vdH2j62S3l+pq9uRJ/cychQu52Tj1f6ytNy1YEBwcfOLEiZKSEsZYYWEhN6bPx8ensrJS07eqra3t0aMHgOzs7Of+e+iLF2PMO2OYPx9XrmDRIhw+jH79kJxcP8j9xx9x//43ycmXb94EIBAIXFxcHj9+nJ+fP3z48ISEBC26pkQi0aRJk7Zt23bgwIFBgwbx8PvoA10nu1383/8xgJmZMYWimZ/m5u6Jj1+6dKmXlxd3Ju7g4NC9e/dff/1V6zc8evQogOHDh2tfs557AYIVEcEAJhaz48db3ba6ujolJUUsFotEouvXr69du/bjjz/W4j0rKyvNzc0B3Lp1S4vdO4FOHqyb+/YxgYAJhWz3bvX34ob1hYWFGRoaGhgYFBYWavHWM2bMALB+/Xot9u0E9Gx0Q1VVlUKhSEpKKm40xbQlp06dGjxz5jKpFF9/jRkz1H8XbiDD8ePHR40aVVtby32vaepFHw2h62Rr4MGDBy4uLtwyCgDs7Oz8/PxCQ0NTU1MrKiqabHzhwgUzMzMAQUFBmr5RYWGhgYGBWCzesGEDgEmTJmm0O9eb9eTJE1NTU4FAcOfOHU0L6AT0JlilpaXDhw8H0KdPH6lUamxs3Pjj0aVLFy8vryVLlsTFxeXm5t66dcvGxgbAzJkztbu14uPjAyAyMlIkEhkZGZWWlqq5482bN+3t7b/99tu6urp+/fqNGDEiKytLiwL0XXsHa9OmP/5WX1VV1dixYwE4OTndv3+fMVZTU6NQKDZv3jxnzpyBAwcKnl5dj2urJkyYUF1drV2d4eHhAKZNm+bt7Q0gLi5Onb3u3r3r4ODANXJLliwBYGNjwzVgL5r2Dta6dSwxka1YwX74gR08qNYudXV1fn5+AOzt7XNzc5vd5vHjx6mpqaGhoX5+fjY2NuPGjQsICCgrK9O6zrt37woEAhMTk5CQEAB+fn6t7lJSUsK1qR4eHqtWrQJgaGiYlJSkdQ16TWctVnm5usFavHgxgG7duv30009qvsvjx4+1LfAPnp6eAKKjo7mEqW54KioquLbN1dU1KipKIBAIhcJ///vfbS9DT+nmHKukhK1dy9LTW98yODiY++gnJyfzX9dT1q9fD2DGjBlubm4vv/yyivsztbW1b731FoCePXtu27bNwMAAwMaNG9uz2o6m/YK1bBlLS2Nbt7LMTBYSwgoKWKvnPzt27OA++nv37m2XGp+Sk5MDoGvXrnfv3lW95ccffwzA3Nx89+7dpqamAFauXNk+Rbabc+fYxImsvFzd7dsvWFFRLDKSbd3KGGMpKYwxFh7OevRgMhlbvZolJbHi4prG2x85coT76IeHh7dbkU0MGzYMwIoVK/Ly8lra5urVqyYmJsbGxvHx8dbW1gD8/f070yi/2lq2Zk39MppffslYozZChfYLVng4u32bzZ79xyvz5z81yEAiWebi4jJnzpzIyMjY2Fjuoy+Xy9utwmd988033NUo120mk8nkcvnhw4cfPXrUeLOzZ8/GxsZy14MymaympqalA+qdu3cf+fgwgAkE7G9/Y0FB7ODBp9qIlrRTsEpK2LBh7NmQ5Oay+Hi2dCmTSpmNjXNDf4FYLAYwf/789ilPhb179/r6+nIj/hqIRKKhQ4fOmzcvJibm8uXLRUVFXNvm4eHRlkvRjubQoUNWVlZeXjnW1mzbNubpyQ0yYmFhTduIZ7VHsJ48YV5eDGCDBzMVl1bV1dUXL16MjIycPXv2nDlz9u3bV1tb2w7lqUOpVF67dm3Hjh0LFy50c3Pjct/A0NAQwKBBg4qKinRd6fNRXl7+0Ucfcb/d229/8O23zNKSAaxPH7ZrF1uwgNXVtXIE3oNVW8umTmUA69WLdZp7G9XV1dnZ2dHR0f7+/q6urqampgYGBufPn9d1Xc/N22+/zd3PWL9+/eLFYWIxA5ifHwsLY6amDGCtnvfyGyylUrl8+UmhkFlZsatXeX0rXZo6dWon61/Izs4eMWLErl27nJycAIwdeyw0tMrPr/5seM4c9ttvrRxB42AdOnQoPDxc9Q3gBp999hkAH58Idbqs9FdcXBwAb29vXRfy3CiVyo0bNzZ8xe/atcvJyfmVV4q6dWM7d6p1BM2CderUKSMjo8YTnprcAM7JyWnYODIykjsNP3bsmEbvond+++23Ll26CIXCe/fu6bqW5+DevXvvv/8+AIFAEBgYuGLFCm4uyZ/+9GGj/95WaBCsS5cucWtgBAQEKBSKsLCwZm8AW1tbT5o0afr06UKhUCAQbNu2TZtfTt9wC+BGRUXpupC2SkpKsrW1tbKycnV1PXLkCHeyJRQKly9frlE3irrBysnJsbOzA/Duu+/W1dVVVFQYGhr269fP398/JCQkMjJyw4YN3A3ghgtyY2PjtWvXavXb6Z/t27cDGDt2rK4LYYyx/Pz8H3/8UdP5RRUVFYGBgVwzMX78+IKCAsbY6dOn7e3tj6sxqrsJtYJVWFg4YMAAAG+88QZXblZWFvcF3HikyqhRo4KCgnbu3BkXF9e7d28AB9W8z6z/iouLxWKxWCzWbY9DaWnpzJkze/To0a1bN2tra7lc/vDhQ3V2vHr1Kjc0QywWy+XyukbdCVpMgGPqBOvJkyfcff6hQ4c2fvZVTU1N40vuhi/EWbNmMcbWrVvH3dzQoiY9NWbMGAD/+te/2ngcpVKp3RCuc+fOcYs6m5qa9uvXj/vvMDExWbBgwY0bN1Ts2HCfY8CAAYpmJzJprpVgVVdXjx8/HoCjo6Pq6VCFhYVHjx79+9//fvjwYcbYjRs3AFhYWFRVVT2XQju+zZs3A5g8eXJbDnLixIlhw4Z5e3tLpdI9e/ao2UWsVCpDQ0O5bttXX32Vi1FqaqpMJuM+8EKhUCaTPTtCpKSk5N133+Ui6O/v/1urvQhqUxUspVI5e/ZsAD169Lh+/bqmhx4yZAiAxMTENpSnTwoKCjQdx9xYZWVlwylOw3W3s7Pz5s2bVTdgeXl5o0aNariIa/JJvnHjRmBgYMNI7hEjRsTGxnIDa9PT07kWrlu3brt27dKiZhVUBWvp0qUAunbtql3zKJfLAcybN0/b2vTPyJEjAcTHx2u6Y8MpjoGBgVwuLy0tjY6Odnauv3lqbm4eGBjY7AiLgwcPWllZAbCxsVHxGS4oKPj888+5if8AHBwcfH19uU4ELy+vlsbltkWLwdq2bRsAIyOjkydPanforKwsAC+99FJnutuvGjeO2dnZ+dixY+qfA0RHs7FjV3I7Nl78qK6u7vDhww2zkgwNDf39/S9dusT9lLuI4340btw4deZtV1ZWxsbGurq6AnBxceFaOK2nBajWYrC2bNnSvXv3f/zjH205Onctefr06bYcRI/MmjXLxMSE+8+2sLDw8/OLjY1VMd6hqIhNm8bN065eujS4pVOcixcv+vv7c6PTAEil0sjIyKFDh3JfmqGhoRoN/+Ly+tNPP507d07j31BtLQZr/vz5AORy+e7du8eNG3flyhUtjh4UFAQgMDCwDRXqjX379nHtyoIFC7hRNBxPz5MyGYuNbXp/LT2d9e3LANatG1PnDCcnJycoKIibuc9NQ3J1de2wc8taDNbx48cBDB48+IMPPgCwevVqLY6ekZEBoGfPnp1pRGWz7ty50717dwBff/011ylz48aNdevWjRo1xsCghrt3a2rK/PzYf/7DGGNlZczamgHstdeY+vdJGGOPHj1at25dRETEqlWrytUfKdzuWgxWdXU19y+1ZcsWaLtwilKp7NOnD4DONKTkWTU1NVKpFMDEiRP/8pe/ODg4XLhwoeGnt2+z0FAmlTKBgAFs9Oj6cb0HD7KVK1lnPf9sce0GsVgsk8kAFBYWmpubZ2Zm/vzzzy1t/KyKiorKykqBQMANKencSxjI5fKzZ8/26tVr/PjxcXFxDx8+7Nq1a8NP+/TB4sVIS8Pt2wgNxejRyMoCgClTEBwMg066QpmqRUG4ZS0SEhImTpwITcJRV1c3a9YsX1/f0tJSW1tbS0tLbr3XTumHH34ICQkRCoVffvnlihUrAERFRXFXLU307o3Fi2FhgfHjkZra7oW2MxWtWUVFBffJ4/qUPT091WkDlUrl3LlzAVhZWX333Xdc19yOHTueUxPbsTx48IB7GNjKlStHjBgB4J133lG9yy+/MIA5OLRLfbrTyi0dbm57SEiI+guncJ9aY2PjXbt2cWdpHWFOBB+USuXkyZMBeHt7c1MLHR0dW+12p2Ax1mhsJHeqtKm11TyioqIAiESimJgY7rR90qRJnbWD9J///CcAS0vL7du3CwQCsViszjVKbi4D2Msvt0OButRKsBrGRkZERFhaWoaEhKjY+ODBg9xDHCIiIrjuO09Pz8661kpWVpaRkZFAINixYwd3U2XDhg3q7EjBqseNjdy0aZPqvv+UlBRugeHg4GDultmgQYOaTOzsTIqKiiQSycCBAxlj33zzzVtvvaVmX11ODgNY374816drrQeLGxvp6uqakpKiYhUXblWMRYsWcV+avXr16twr2V27do0bw7Rbk9VNGWO5uQ+9vXf++c8a36jWL60Hq6ioaO7cudydcJFI5Orq6u/vz83PaXyftaqqKiIiguumt7KyutqJZ3v9buvWrQDMzMxUD6NrgusO7NevH3+FdQRqDU1+8ODBokWL3N3dnx2O7OPjExQUdODAgfz8/GXLlgEwMTE5e/Ys33V3ENxVs6enZ3V1a1ODGWOM1dbWUrCa0fiBRI6Ojk26xLgFYTv9ZK/GiouLhw8f4+7+q+onMt24ceurr75yc3ObP3/+rVu3uI6J9qpRN9r0kKbS0tILFy6kpaUpFIrz589/8sknPXv2nDlzptYH1EepqeyNNwSM4eRJvPHGUz+6fBn79+PAAVha7j1zZjqAvn37JicnOzk5OTo6cgnrrJ7b078YY0qlUqOnZHUaX3yBVavQsycyM/HSS3+8/vrr9bduvLyKHR0Xe3t7l5aWJiQkKBQKExOT77//3sPDQ1c18+0Fe6wcP+rq4OODtDRMnYrGN1S3b0d6Otzc8OuvOH36nZSUPdzrhoaG1dXVYrE4ODj4k08+EQr17DEOatHtN3GnkZfHBg7842k9JSXs55/ZypXM1bV+IQ1v71gTExOZTBYbG1tUVCSXy7k8vfnmm/n5+TqtnRcUrOemoX+UW2R19+76SHXvzt57jyUmFjdZPSU5OZmbXN6jR4+jR4/qoGI+UbCem8Yrc6aksKoqtmgRS05WNZTv/v373AOhmp25pdfoHOu52bIFSiUMDfHhhxrsxRgLDw//9NNPq6urJRJJXFxc//79eaux/XTG00bdcXTUeASfQCBYvHhxWlqak5OTQqGQSCQ7d+7kp7r2pesms/P43/8YwF59VcvdS0pK3nnnHe4/pdXhSR0ftVjPzd69ADB8uJa7m5ubx8fHx8bGDhgwoGE9Bf1F51hAQgIEAuTlYeHCthxm2DBcuoTERPj6tqmc2tpaA/2fYkEtFnD7NiZPhpERKipw5Ai++EKLY9y8iUuXYGGBN99sazmdIFUAOsPv0FYODjh8GFVVyM/H9OmorISVFRYt0ugYJ07csLNzHDdO9PT4jxeYrk/yOoyvvmJOTiwqqv7h5Hv2aLS3RCIRCITHjqXxVJ3eoXMsAEB5Oby8kJWF117DhAn4/HMYGuL77zFmjDp75+bmOjo6mpmZPXjwoMmS0i8sOscCAJiYIDERL7+M9HRkZCAwUGlhMW/ZsszMTHX23rdvH2Ns8uTJlKoGFKzf2dkhMRFWVvj++9+Ews9lshiFQiaT3blzR/V+dXV18fHxALhR/4RDX4VPS09/HBjolpvrFxCQkZFx8uTJgQMHpqWlcTNvG9y7d0/xu7Nnz3KTCnNychoWxyJ08t7U0aNHuQv+9evXc8uoSqXSgoKCxMTE1atXy2SyhrXsGzg7O/O0Lp7+oharGTExMfPmzROJRFu2bPn000+FQmFRUVHjDaysrNzd3d3c3Nzc3Nzd3bkHq5LGKFjNW716tVwuNzIy6t+/f3Z2tlgsHjp0qFQqlUgkEomk8br2pFkUrBYtWbJk69at5eXlR44c8fX17Rwd4u2GrgpbNHr06PLycolEIpPJKFWaomC1aP/+/aBOBG3RV2HzampqbG1tHz16dO3atWaX5yOqUQvfvJQU5eDBpy0sEihV2qGvwubt2WN05swQiWSlrgvRV/RV2Iy6OtjZobAQV67A1VXX1egnarGakZKCwkIMGECp0h4Fqxn79wPA7zMbiDbo5L0Z7u64fBnTpum6Dn1GLVZTn30GZ2e89179DMGICF0XpJ8oWE05ONQ/kqSsDMePo6BA1wXpJwpWM2QypKbCzAy+vrC1xZkzOHRI1zXpG+puaF1FBZKSMGWKruvQK9RitW7jRtja6roIfUMtFuEFtViEFxQswgsKFuEFBYvwgoJFeEHBIrygYBFeULAILyhYhBcULMILChbhBQWL8IKCRXhBwSK8oGARXlCwCC8oWIQXFCzCCwoW4QUFi/CCgkV4QcEivKBgEV5QsAgvKFiEFxQswgsKFuEFBYvwgoJFeEHBIrygYBFeULAILyhYhBcULMILChbhBQWL8IKCRXhBwSK8oGARXlCwCC8oWIQXFCzCCwoW4cX/A2x3ADwIef2eAAAAAElFTkSuQmCC" alt="Mol"/>

>  <Smiles>  (6) 
Cc1n(CCCCC#N)c(-c2ccc(C(N)=O)c(OCCC[NH2+]c3ccccc3)c2)c[n+]1CC(N)=O

>  <Name_x>  (6) 
Q4KMI8_DANRE_3DBD-AA_alignment_L1F004::AURKA_HUMAN_3W18-B_alignment_L1F015::KPCT_HUMAN_4RA5-AA_alignment_L1F008::AURKA_HUMAN_3EFW-B_alignment_L1F027::benzamide::MK07_HUMAN_5BYZ-AA_alignment_L1F006::CSK22_HUMAN_3E3B-X_pocket_L1F001::::JAK1_HUMAN_4IVC-A_alignment_L1F010::

>  <MW>  (6) 
490.3

>  <score_inter>  (6) 
-15.7902

>  <best_rmsd>  (6) 
2.26

>  <Lfrag>  (6) 
(18858, 5421, 72292, 4685)

>  <SA_score>  (6) 
3.712

>  <QED>  (6) 
0.18

>  <LogP>  (6) 
1.7

>  <clogp>  (6) 
1.69

>  <NAR>  (6) 
3

>  <NCA>  (6) 
0

>  <nrot>  (6) 
14

>  <TPSA>  (6) 
144.6

>  <HBA>  (6) 
5

>  <HBD>  (6) 
3

>  <NRB>  (6) 
14

>  <NHA>  (6) 
36

>  <RoF>  (6) 
0

>  <Frag>  (6) 
0

>  <Lead>  (6) 
0

>  <Drug>  (6) 
0

>  <PKI>  (6) 
1

>  <PAINSA>  (6) 
0

>  <PAINSB>  (6) 
0

>  <PAINSC>  (6) 
0

$$$$

     RDKit          3D

 27 28  0  0  0  0  0  0  0  0999 V2000
   12.0370    7.9981    0.3966 N   0  0  0  0  0  0  0  0  0  0  0  0
   12.2093    7.1070    1.5717 C   0  0  0  0  0  0  0  0  0  0  0  0
    6.6164   10.4543    4.4808 O   0  0  0  0  0  0  0  0  0  0  0  0
    7.9961   10.7178    4.7928 C   0  0  0  0  0  0  0  0  0  0  0  0
    8.7408    9.3955    4.8853 C   0  0  0  0  0  0  0  0  0  0  0  0
   10.0659    9.3841    4.1360 C   0  0  0  0  0  0  0  0  0  0  0  0
   10.8965   10.5683    4.4694 N   0  0  0  0  0  0  0  0  0  0  0  0
    6.5900   10.3680    0.7830 C   0  0  0  0  0  0  0  0  0  0  0  0
    5.2180   10.4880    0.5760 C   0  0  0  0  0  0  0  0  0  0  0  0
    4.3500   10.5910    1.6490 C   0  0  0  0  0  0  0  0  0  0  0  0
    4.8350   10.5780    2.9580 C   0  0  0  0  0  0  0  0  0  0  0  0
    3.8420   10.6950    4.0830 C   0  0  0  0  0  0  0  0  0  0  0  0
    2.6350   10.7990    3.8560 O   0  0  0  0  0  0  0  0  0  0  0  0
    4.3730   10.6750    5.3380 N   0  0  0  0  0  0  0  0  0  0  0  0
    6.2190   10.4590    3.1670 C   0  0  0  0  0  0  0  0  0  0  0  0
    7.0780   10.3560    2.0850 C   0  0  0  0  0  0  0  0  0  0  0  0
    9.5792   10.0899   -1.3070 C   0  0  0  0  0  0  0  0  0  0  0  0
   10.9810    9.7407   -1.7380 C   0  0  0  0  0  0  0  0  0  0  0  0
    7.6233   10.9717   -1.3784 C   0  0  0  0  0  0  0  0  0  0  0  0
    8.9615    9.7112   -0.1584 N   0  0  0  0  0  0  0  0  0  0  0  0
    8.7845   10.8327   -2.0213 N   0  0  0  0  0  0  0  0  0  0  0  0
    7.6849   10.2665   -0.2060 C   0  0  0  0  0  0  0  0  0  0  0  0
    9.9475    7.5482    0.1314 C   0  0  0  0  0  0  0  0  0  0  0  0
   11.2763    7.5544   -0.5846 C   0  0  0  0  0  0  0  0  0  0  0  0
    9.8472    8.9589    0.6293 C   0  0  0  0  0  0  0  0  0  0  0  0
   14.2814    8.2698    1.3302 C   0  0  0  0  0  0  0  0  0  0  0  0
   13.5677    6.9600    1.5898 C   0  0  0  0  0  0  0  0  0  0  0  0
  1  2  1  0
  3  4  1  0
  4  5  1  0
  5  6  1  0
  6  7  1  0
  8  9  2  0
  8 16  1  0
  9 10  1  0
 10 11  2  0
 11 12  1  0
 11 15  1  0
 12 13  2  0
 12 14  1  0
 15 16  2  0
 17 18  1  0
 17 20  1  0
 17 21  2  0
 19 21  1  0
 19 22  2  0
 20 22  1  0
 23 24  1  0
 23 25  1  0
  3 15  1  0
 25 20  1  0
 22  8  1  0
 26 27  1  0
  2 27  1  0
  1 24  1  0
M  CHG  2   7   1  21   1
M  END
>  <2D_mol>  (7) 
<img data-content="rdkit/molecule" src="data:image/png;base64,iVBORw0KGgoAAAANSUhEUgAAAMgAAADICAIAAAAiOjnJAAAABmJLR0QA/wD/AP+gvaeTAAATpUlEQVR4nO3df1RUZf4H8Dfzi4FhxBnUJFNQw51ANIWD4oLarpWgbmnijwzbNUrLSjzpsbVyWakjm27QLyvstBX+6ItlghWW2wTKz1KPAhopGlkgUvJzGGCGuc/3j+uSWsLw47nDDJ/X8XRs5rn3fq6+eeb63Oe548YYAyF9TeboAohromARLihYhAsKFuGCgkW4oGARLihYhAsKFuGCgkW4oGARLihYhAsKFuGCgkW4oGARLihYhAsKFuGCgkW4oGARLihYhAsKFuGCgkW4oGARLihYhAsKFuGCgkW4oGARLihYhAsKFuGCgkW4oGARLihYhAsKFuGCgkW4oGARLihYhAsKFuGCgkW4oGARLihYhAsKFuGCgkW4oGARLihYhAsKFuGCgkW4oGARLihYhAsKFuGCgkW4oGARLihYhAsKFuGCgkW4oGARLihYvyMlBQC2bXN0Hc6MgvU7TCakpCAvz9F1ODOFowvoj7y8EB+P9nZH1+HMqMciXLgxxhxdA3FB1GPdUH29oytwZhSsazzzDL78EikpKC7G66+jvNzRBTktuni/xtChOHECcjkmTEBVFW691dEFOS1X67Hy8vIEQejBhi0t2LMHAAwGlJUBwOzZfVrZAONSwTp58mRERISfn19CQkJNTY39G2ZnY/Jk3H8/Tp1CdDSOHfv1rRdewBdf9H2pro+5kKysrNGjR4vnpVKpFi9ebDQaBUHoZJPqarZsGQMYwCZMYF9/fc27RiMDmELBXnuNb+Wux6WCxRiz2WyHDh2KiYlRKpViwgICApKSkmpqaq5rKQhCamrq7NmHAObpyf71L5aTc/3eBIElJTE3NwawRx5hFotEZ+ECXC1YHaqqqpKSkvz9/cV4ubu7x8TEHDp0SOzASktLIyIiACgU6uXL64uKWGwsA1ha2u/savduplYzNzf28MP/V1dXJ/WZOCeXDZaovb09MzNzzpw5MtmVq8nAwMB58+apVCoAvr6+e/bs2bFjn07HAOblxVJTf38/BQVs7tyvABgMhrNnz0p7Ek7JxYPVobKyMikpadSoUQBGjRrl5uYWGxubk5MTHh4OYPr00rlzWUVFZ3v46aefJk+eDECv1xuNRqkKd1YDJVgiq9W6YcMGAJMnT66pqfHw8AAwYsSIjz/+xJ7Nm5qa5s2bB0Cj0fz2oo1cbcDdK6yvrx8yZIhCoairq0tMTDSZTM8///ygQYO63LCiosLPz48xFhYW9tNPP6Wlpd15550SFOysHBxsR5g0aRKAr776yv5NLBaLr6/vuHHjKioq9Ho9gGPHjnEr0BW41ACpnWbMmAEgJyfH/k0yMzMvXrwol8uzs7Nra2unTJkiXm+RGxmIwZo5cyaAgoKT9m/y1ltvAXjsscdSU1MBrFy5kk9prmPAXWMBqKszRUS4/fCD5pdfoFZ33f78+fMBAQHu7u5GozE8PNzb27uyslKj0fCv1IkNxB5Lp/NSqTTNzSgqsqv9W2+9JQjC0qVLd+7cCWD58uWUqi4NxGABmDkTALKzu25psVjeffddAA8++ODu3bsBPPLIIxwrcxUDNFgzZgCAPZfv+/btq6mpmThx4tmzZ+vq6iIiIsaPH8+7PBcwQIM1fTpkMhQUoLW1i5biZfujjz4q/oYu22HfpO0BOoNUr8fDD2PECFgsnV2/NzU1XbhwQavVBgcHf/PNN4MHD16wYIGEZXIhCMLGjRvb29ubmposFktzc3Nra6tM9uHPP6va2tDcDIsFTU245x4sWYKSEgCIj8e2bVi3DgCKi3HgABYv7mJ67QANFgAfH0ybhnfeQXz8DdtotdqzZ8+WlZW9/PLLAFasWOHp6SldiRyUl5c/9NBDubm5182zvflmWVXVNS01miuztDuW74rBsnPS9sANVsf09tWr8cUX0Ouh00Gvh16PMWOMbm4n9Xq9Xq/X6XRqtXrPnj0AHnroIUdX3VvPPffc4cOHp0yZsnDhwkGDBimVSi8vL3d3dy+vdpVK4eEBT0+4u8PLCzt34g9/wIEDMBiuX75rz6TtgRssAAYDDhxAZeX1q3GmT993+PDrV7+i0WiCg4MDAwMlra+vFRcXp6enq9XqvXv3jhw5svPGMhmio5GQAIPhyitFRTh9Gn/7m13HGogDpFYr4uIwfDiSkhAWhi+/RE0Namt//WWzfVxRcbi2traurq62trampuaHH35QqVTffvvtLbfc4ujyey4qKurgwYPr169/8cUXe7B5TQ127cLatfa1dvTNSgeIi2MAMxiYzWbvJvfddx+A+fPn86yLL/HeqLe39y+//NKzPeTn33Ai5G8NuGBt28YA5uHBioq6sVVVVdXgwYMB7N+/n1tpfIlTGp9//nlpDjewgpWVxeRy5ubG9uzp9ravvPIKgJEjRzY2NnIoja99+/YBGDZsmGTFD6BgFReXGgznAZaY2JPNbTab+EO/du3avi6Nr/b29qCgIACvSbiKbaAE69KlS/7+/j4+Q9esKe10oWFnTp48qVQq5XL50aNH+7Q6vt555x0A/v7+bW1tkh3UWYOVk5OzY8eOyMjIRx999I033sjNza2vr79R47a2NnFyX2hoqNls7s1xn3rqKQAhISHt7e292Y9k2traxEW8O3fulPK4ThmsEydOeHl5iVfTV/P19Z01a9aTTz753nvvHT16tCNDsbGxAPz8/Kqrq3t56ObmZvHvKSUlpdfnIYWXXnoJQHBwsM3+fwP3Becbx7p06VJYWNiFCxcWL14cFxdXXFxcWlpaUlJy6tSplpaWq1sqlUqDwaBUKo8fP67VanNzcydMmND7ArKysqKjo7Va7enTp/vDsFZDQ4MgCPX19eJ/bTZbY2Oj1Wo1mUyNjY3r16+vq6v75JNP5syZI2lZUqa491paWsQr6GnTprW2tl73bmVlZWZmZlJSUmxsbGBgoFwuB6BQKEJDQzMyMvqwDMcOa5lMpuzsbJ1Op1B0fePk9ttvnzVrlvRFOlOPxRhbvnz5zp07/f39i4qKhg0b1nn7lpaWU6dOVVRULFiwoGMldJ+4ePFiYGBgfX390qVLR40a1dra2tLSYjab29raTCaT1WptbGy02WwdvcjTTz89a9asvlp/sWXLlk2bNrX/7+7doEGD5HK5t7e3TCbT6XQymczb21sul4u3AqOiou6///6+PX27SJ/lHtu8eTMArVZbXFzs6FrYihUrukx2By8vr1tuuaVPxpDq6urE9Wf79++39OOnlDjNTeiPPvooISFBJpPt2rUrODjYscW0t7fn5+fX1NTMmTMnMjLS3d3d09PTw8NDrVZrNBqVSqXVahUKhdiLeHt7z5kzp6ioaNOmTcnJyb089JYtW2pra+++++577rmnT86FF0cn2y7Hjh0T1y8kJyc7uhbGGHvjjTcAjBs3zmq1dtm4ubm5sLBQqVTKZLLCwsLeHLeystLT09PNza3/D6RJGiwxFVu3so0b2X//yxIT2Ztvsrw81tDQ2VZVVVXiP75WrFghTZ2dM5vNYj3p6elxcXF5eXmdND5y5Ii/v//q1avXrVsHYOLEifZk8UYynnvOS6NZtGhRj/cgGUmDlZjIkpPZvfey5GS2bRt7+OErj9ID2OjRbN48tnnzLx988EFpaWnH1YPZbA4LCwMQGRkp5cBxJ7Zs2QIgNDQ0LS0NgJ+fXydZKSkpEfsqo9EoDoD1vNP97jumUFT7+v545kwP9yAhx/RYycnsk0/Y/PnswQfZ5MlMrb4Sr9DQz8QPaJVKNXHixGXLlonPWQgICLh8+bKUpd5Ix7VzVlbW2LFjAbz77rudb/L0008DCA4OzszMBKDRaL7//vueHHvRIgawlSt7sq3kJA1WQgILC2Nr1rDkZCYILDT0yuvt7aysjKWns3//+8j8+fPHjh179XPSfHx8SktLpayzE2JKZsyYIU52MBgMXX60mc1mMYJbt25duHAhgOjo6G4f+MQJJpMxtZr9+GMPS5eWdMEymdikSQxgf/mLPY1NX3/99Y4dOzIyMvrPNJWqqirx2tloNA4fPhx2T886ePAgAE9Pz6KiIvFO1L59+7p37LvuYgDbsKEndTuCRMGy2di99zKAjRnDfv5ZmmP2vVWrVgFYuHChOKIWFhbW+SOZr7ZkyRIAUVFRr732GgBfX99O7ppfr6WFLVzIdDrWP64H7CFRsDZsYADT6dh330lzwL53/vx5lUoll8sLCwt1Oh2Abj0wsrq6WtwqPT1dvCu1Zs2a7lXgVD+RUgyQvv/++/n5uZ6er+/dqxw3ToIDcrFx40aLxRIXF7d37966urqoqKg77rjD/s1vuummLVu2rFq1Kj4+PiMjY9q0aa+++qqPj89NN90k3jBua2ubpFbPq6xEayvMZrS1wWRCZCQEAWYz/vlPDBnC7+z6XneTaLPZqqur4+PjU1NTCwoKurwAys3NdXd3B/Cf/zjrbHHG2MmTJ2UymVqtLi8vHzFihEwmO378eHd3YrPZli1b9vnnnzPGYmJifHx8rvu7WDV9+q8DMOKv2bMZY6ywkDnb43S73WNt2LAhLS3t0qVLHa/4+voGBQUFBgaGhIQEBQWNHz9eTBIA8QZwW1vb2rVr//rX/n0LolMymSwgIGDkyJFjx449depUVlaWOA7S3Z2ID0ISBKGsrOzy5cshISEhISEKhUKr1apUqqnDh2PBAnh4wMMDajU0GhiNHM5GEt2KofhAH6VSuXLlyuXLl0+aNKkjQx3c3d0nTZoUGxubmJgYEBAA4O677+7NcHN/cOjQIQBarfbChQu931vHyOpvZ/5cLzubvfAC+/vfmbP9AXYjWEeOHBFj9Oabb3a8aLVaz507l5mZ+Y9//CMmJiYwMPDqGRqjR48OCgpq6PyWjZPo+RDUtSwWi50jq07N3mCdP39+6NChANatW9d5y6ampsLCwtTU1CeeeKKgoKCysrLXRfYLFy9eFIegPv74497sx/6RVadmV7AaGxvFp41FRUU5yyICHl599VV0dwjqWiaTqVsjq86r62C1t7fPnTsXgDhnUoKa+q2OpYXx8fE920MPRladVNfBevzxxwEMGTLk3LlzEhTUzxUXF/d4ZlVtbW0PRladVBfBevvttwGo1er8/HxpCur/ejyzSlyTGBUVxamwfqWzxRQ5OTl33XWX1Wp9//33H3jggd4PbbgGs9k8fvz477//Pjk5OT4+HsDhw4d37dolCEJDQ8N1j2BsaWkxGo1+fn6VlZUBAQGtra1Hjx4dEN9qcaPElZWVif32s88+K2HQncNnn32Gq2ZWiQ+SvJGSkhLGmPg0wKVLlzq4dKncsMfKyMhYsmTJ3Llz09PT3dzcOETaucXExHz44YfR0dGffvrpiRMnioqKZDLZ4MGDxXVXCoWCMaZQKARB0Ov15eXlixYtcnNzO3369K1dPr7TJXT2UXj8+HGDweDsj3PlpKqqKjAwsKGhQbyFdd1ywt/+qep0uvDw8E8//dQh1UrPmRas9jdpaWmFhYXbt2//3Xc71o4qFAqbzXbu3Lmbb765rKxMq9VKXKdDULB6pbq6+ty5c7+7nPDqZoIgREREFBQUrFmzJiUlxVHVSomCJZGSkpKQkBCbzZaXlzd16lRHl8PdAP3KE+kFBwfHx8cLgrBy5Uqr1erocrijYEknISFhzJgxxcXF4j1H10YfhZI6ePBgVFSUp6dnaWmpuH7VVVGPJanZs2cvWrTIbDavXr3a0bXwRT2W1Kqrq2+77bb6+vqPPvrIBb5L7EYoWA6wffv21atX+/r6fvvtt97e3s3NzRaLRRxiHdbc7GWxoL4egoD6eths+POfMXSoo0vuNgqWAwiCEBkZmZ+fP3Xq1MLCwqvfKv/jH8fm5V3Tevt21NZeWQFmx7Mh+wkKlmMUFxeHhobabDZBEDw9Pd3d3cUh1v1hYcFnz2LQIMjlGDwYMhmGD8fLL6OoCGYzurOS0bGc5ifAxUyYMGHixIkWi2X9+vV6vb5jjo1GLsftt8NkgtWKxkbYbHDOQS/qsRzjzJkzQUFBgiBc902n+TNnhmdnX9NU/AQ0mbB5sxN9FDpNoS7m2WefFRcTtLa2dixY1Wg0GDkSU6b8+j2nSiXuvBNOOOJFPZYDHD16NCwsTK1Wnzlzpj98BQEPNEDqAImJLzPGnnzySVdNFajHkp7RiAULWHh41u7d4eLkb5dE11iSYgzPPIOGBrcZM6JdN1QA9VgS+/BDxMTA1xfl5XDtKd90jSUdmw2bNgHApk0unipQjyWlw4fxpz9h9GicPg2l0tHVcEbBktTp07h8GZGRjq6DP/oo5EJcMLFt25X/feYZfPklUlIQGDggUgUKFicmE1JS0DFNYehQnDjh0IIkR8MNXHh5IT4e//uqSgAwGHDggOMKkhz1WHwdOYK0NACIjsaxY46uRkJ08c6X1YoPPkBsrKPrkBz1WHxt3Qq7v+DXpVCPRbigHotwQcEiXFCwCBcULMIFBYtwQcEiXFCwCBcULMIFBYtwQcEiXFCwCBcULMIFBYtwQcEiXFCwCBcULMIFBYtwQcEiXFCwCBcULMIFBYtwQcEiXFCwCBcULMIFBYtwQcEiXFCwCBcULMIFBYtwQcEiXFCwCBcULMIFBYtwQcEiXFCwCBcULMIFBYtwQcEiXFCwCBcULMIFBYtwQcEiXFCwCBcULMIFBYtwQcEiXFCwCBcULMIFBYtwQcEiXFCwCBcULMLF/wPJHlzuscrHOgAAAABJRU5ErkJggg==" alt="Mol"/>

>  <Smiles>  (7) 
CCCNCCCn1c(-c2ccc(C(N)=O)c(OCCC[NH3+])c2)c[nH+]c1C

>  <Name_x>  (7) 
CLK2_HUMAN_3NR9-B_alignment_L1F009::KPCT_HUMAN_4RA5-AA_alignment_L1F008::AURKA_HUMAN_3EFW-B_alignment_L1F027::benzamide::MK07_HUMAN_5BYZ-AA_alignment_L1F006::CSK22_HUMAN_3E3B-X_pocket_L1F001::::AKT2_HUMAN_2JDO-A_alignment_L1F012::

>  <MW>  (7) 
375.3

>  <score_inter>  (7) 
-16.0829

>  <best_rmsd>  (7) 
2.18

>  <Lfrag>  (7) 
(378, 72292, 2039)

>  <SA_score>  (7) 
3.618

>  <QED>  (7) 
0.48

>  <LogP>  (7) 
0.8

>  <clogp>  (7) 
0.78

>  <NAR>  (7) 
2

>  <NCA>  (7) 
0

>  <nrot>  (7) 
12

>  <TPSA>  (7) 
111.1

>  <HBA>  (7) 
4

>  <HBD>  (7) 
3

>  <NRB>  (7) 
12

>  <NHA>  (7) 
27

>  <RoF>  (7) 
0

>  <Frag>  (7) 
0

>  <Lead>  (7) 
0

>  <Drug>  (7) 
0

>  <PKI>  (7) 
1

>  <PAINSA>  (7) 
0

>  <PAINSB>  (7) 
0

>  <PAINSC>  (7) 
0

$$$$

     RDKit          3D

 32 34  0  0  0  0  0  0  0  0999 V2000
   13.1069    9.1536    7.5538 C   0  0  0  0  0  0  0  0  0  0  0  0
   12.6661   10.4719    7.6462 C   0  0  0  0  0  0  0  0  0  0  0  0
   11.6867   10.3039    5.4356 C   0  0  0  0  0  0  0  0  0  0  0  0
   12.1342    8.9855    5.3441 C   0  0  0  0  0  0  0  0  0  0  0  0
   12.8404    8.4133    6.4031 C   0  0  0  0  0  0  0  0  0  0  0  0
   11.9609   11.0442    6.5891 C   0  0  0  0  0  0  0  0  0  0  0  0
    6.6164   10.4543    4.4808 O   0  0  0  0  0  0  0  0  0  0  0  0
    7.9961   10.7178    4.7928 C   0  0  0  0  0  0  0  0  0  0  0  0
    8.7408    9.3955    4.8853 C   0  0  0  0  0  0  0  0  0  0  0  0
   10.0659    9.3841    4.1360 C   0  0  0  0  0  0  0  0  0  0  0  0
   10.8965   10.5683    4.4694 N   0  0  0  0  0  0  0  0  0  0  0  0
    6.5900   10.3680    0.7830 C   0  0  0  0  0  0  0  0  0  0  0  0
    5.2180   10.4880    0.5760 C   0  0  0  0  0  0  0  0  0  0  0  0
    4.3500   10.5910    1.6490 C   0  0  0  0  0  0  0  0  0  0  0  0
    4.8350   10.5780    2.9580 C   0  0  0  0  0  0  0  0  0  0  0  0
    3.8420   10.6950    4.0830 C   0  0  0  0  0  0  0  0  0  0  0  0
    2.6350   10.7990    3.8560 O   0  0  0  0  0  0  0  0  0  0  0  0
    4.3730   10.6750    5.3380 N   0  0  0  0  0  0  0  0  0  0  0  0
    6.2190   10.4590    3.1670 C   0  0  0  0  0  0  0  0  0  0  0  0
    7.0780   10.3560    2.0850 C   0  0  0  0  0  0  0  0  0  0  0  0
    9.5792   10.0899   -1.3070 C   0  0  0  0  0  0  0  0  0  0  0  0
    7.6233   10.9717   -1.3784 C   0  0  0  0  0  0  0  0  0  0  0  0
    8.9615    9.7112   -0.1584 N   0  0  0  0  0  0  0  0  0  0  0  0
    8.7845   10.8327   -2.0213 N   0  0  0  0  0  0  0  0  0  0  0  0
    7.6849   10.2665   -0.2060 C   0  0  0  0  0  0  0  0  0  0  0  0
    8.9688   10.9419   -4.3224 C   0  0  0  0  0  0  0  0  0  0  0  0
    8.7133   11.8981   -5.2130 N   0  0  0  0  0  0  0  0  0  0  0  0
    8.5247    9.8086   -4.4088 O   0  0  0  0  0  0  0  0  0  0  0  0
    9.7982   11.2719   -3.1017 C   0  0  0  0  0  0  0  0  0  0  0  0
    9.9475    7.5482    0.1314 C   0  0  0  0  0  0  0  0  0  0  0  0
   11.2763    7.5544   -0.5846 C   0  0  0  0  0  0  0  0  0  0  0  0
    9.8472    8.9589    0.6293 C   0  0  0  0  0  0  0  0  0  0  0  0
  1  2  2  0
  1  5  1  0
  2  6  1  0
  3  4  1  0
  3  6  2  0
  4  5  2  0
  7  8  1  0
  8  9  1  0
  9 10  1  0
 10 11  1  0
 12 13  2  0
 12 20  1  0
 13 14  1  0
 14 15  2  0
 15 16  1  0
 15 19  1  0
 16 17  2  0
 16 18  1  0
 19 20  2  0
 21 23  1  0
 21 24  2  0
 22 24  1  0
 22 25  2  0
 23 25  1  0
 26 27  1  0
 26 28  2  0
 26 29  1  0
  7 19  1  0
 25 12  1  0
 29 24  1  0
 30 31  1  0
 30 32  1  0
 32 23  1  0
  3 11  1  0
M  CHG  2  11   1  24   1
M  END
>  <2D_mol>  (8) 
<img data-content="rdkit/molecule" src="data:image/png;base64,iVBORw0KGgoAAAANSUhEUgAAAMgAAADICAIAAAAiOjnJAAAABmJLR0QA/wD/AP+gvaeTAAAa/klEQVR4nO3de1yUVf4H8M/cUJCbxGWFFTMjCNRAVCAHSsV0N9jUxVb7SYtusmqFJiarpWTS6isvEauZibdSUVLXC0jqpugMGIg3ikoFJfACiIAMDDAMc35/HJsIFJjLM8+A5/3qD18wz+E79OE5z5znnPMICCFgGGMT8l0A0zOxYDGcYMFiOMGCxXCCBYvhBAsWwwkWLIYTLFgMJ1iwGE6wYDGcYMFiOMGCxXCCBYvhBAsWwwkWLIYTLFgMJ1iwGE6wYDGcYMFiOMGCxXCCBYvhBAsWwwkWLIYTLFgMJ1iwGE6wYDGcYMFiOMGCxXCCBYvhBAsWwwkWLIYTLFgMJ1iwGE6wYPEpIQEbNqC4GNu3IyEBajWKi5GczHdZxiDmu4DHXXU1lMoH/05KQk0N3N15LchI2BmLZzNnYvv2B/+OicHMmXwWY0TsjMUPQhAfj4YGuLpCIOC7Gg4I2K7JvJg3D0lJ8PZGfj5Eorbflctx9izmzYOFBR/FGQPrCnmwdCmSkmBhgbVrH5IqAFIpJBJIJCavzHhYsEzt00+RkACRCDt3YsKEh79mzRrY20OtNm1lRsW6QsNs2YLhwzFkCIRd+hNNTlZFR1sIBPjyS/zf/3FdHJ9YsHSXn48DByAWw8cHkycDgLU1AgMxahSkUkil6N37ocft2rVr4cK1NjZnFyzoNXu2SUvmAWF0FRdHNBpCCJk5k7z+Ohk4kADa/34ePTo4OHjJkiXp6ek1NTXagw4ePCgWiwGsXfsZb5WbEBtuMEBtLRYsQHIyKiogk0Eux5kzJ5ubZXK5TCYDIBKJhgwZEhwcHBwc/Prrr6vV6vfff3/Bgjl8120KrCvU3aVL2L8fEgl27MD167Cygp8fpFLaFSrE4pycHLlcnpWVJZfLGxsbBQKBlZVVfX39m2++uX79er6rNxEWLH1pNHjrLZw+jZ9+wq+/Q3X//oHOzvQUNWrUKDs7u3PnzkVFRV2/fj0qKmrr1q2CHjkY+jAsWAa7dw9ZWZDJkJV1XSweJJNpv+Pp6enr65uVlaVUKisqKkQPHbPqoViwjEmpVF64cIF2gnK5vKamBoCNjY1Cobhy5cozzzzDd4Gmw4LFFbVaffHiRblcnp2dvW/fvrVr1y5YsIDvokyHBYtzqampf/vb30aPHn3y5Em+azEdFizO1dbWOjk5aTSaioqKvn378l2OibB7hZyztbWVSqVqtfrYsWN812I6LFimEBYWBiAtLY3vQkyHdYWmUFRU9PTTTzs4OJSXl9MbOz0eO2OZwqBBg7y8vKqqqrKzs/muxURYsEzkcesNWbBMJDw8HI9TsNg1lom0tLS4uLjcu3fv6tWrHh4efJfDOXbGMhGRSDR+/HgA6enpfNdiCixYpvNYXWaxrtB0ysvLXV1de/fuPXbs2BdffFEqlQ4bNqynjj6wYJlIS0vL1KlT9+3bZ2FhoVKp6BetrKz8/PykUumoUaNCQkLs7Oz4LdKIWLBMgRASHR2dnJxsZ2e3Z88ehUJBp5heuHBB+/sXiUSenp5SqTQ0NPTFF190cnLit2ZD8THR/rETGxsLwMrK6syZM4SQurq606dP09l/Bw4ceOedd0aMGNG6TxQIBN7e3tHR0bm5uXzXricWLM69//77ACwsLDIyMuhXMjIyAIjFYn9//5iYmNTU1MrKyrq6OplMtmrVqrCwMG2fGBUVlZWVxW/9+mHB4lZiYiIAkUj09ddfa7+Ylpbm5+fXeqayUCgcPHjw3Llzd+3aVVpaqlKpzp49O2HCBACzZs3isX69sWBxiK6eEAgEW7Zsaf/d+/fvZ2RkvPfeeyEhIb1/v8Z148aNhJDLly8D6Nevn4YuY+xWWLA6dPkyiY8nK1YQmUzXQ3fu3CkUCgUCAU1Jx5qbm/Py8hITE6dMmfLEE09oL62efPJJAHl5eTpXzjcWrA5pFz0vWEA2byaLF5P0dNJqffOjHDp0SCKRAFi1apWuP7OlpUV7ipo7dy6A+Ph4XRvhHQtWh7TBio0lwcEP1tELheS558hbb5E9e8pv3Wp/0Lfffku7tqVLlxr4848ePQrA39/fwHZMj41jPYJKhXffRXg4Tp+GRIIxY6BU4tQpyGTIy0NTE4AaO7snFAoXFxc6wklH0nNycsaNG1dXV2eUdc9NTU1OTk51dXWlpaVubm7GeGOmwneyzZJaTV59lQAkKOgh321oIGfOkI8+ynnjDVtb29a/TEdHR0tLSwBRUVHGuuKeOHEigC+++MIorZkMC1Y7Gg2ZNYsAxM6OdHbVrFarf/jhh02bNkVGRg4YMACAu7u7j4+PWq02VjnJyckAwsPDjdWgabBgtbNwIQGIlRU5c0bXQ1NSUgB4enoSQq5fv56UlHTnzh0DyykvLxcKhZaWlvX19QY2ZUosWL9Tm5BAANKrFzl+XI/D1Wq1o6MjgKtXr77yyivG6sJGjBgBIC0tzfCmTKYHzsdSKBTff//9wYMH7969q9OBSUlJQz//vHDgQHz1FcaN0+NHi0QiOlyelpZmxNlX3XJaM9/JNrKKigovL6+RI0fSd/fUU09FRkZu2rTphx9+6PjATZs2CQQCoVC4Z+dOQwrYs2cPgDFjxty+fVsgEBilC7tw4QIAV1fXbjQEbxbBWrGCNDeTGzfI5s0GtXPv3r2hQ4cCGDBgwOjRo/v06dP6T8jNzW3atGnr16/Pz89vaWlpfeC+ffvonbt169YZVAEhNTU1EolEIpFUV1fTLiw9Pd3ANjUazR//+EcAdJpNt2AuwVq7lixdalCw6uvrpVIpgGeeeaasrIy0+sg2ZcqUNtObbGxsQkND4+PjT5w48fXXX9NR8pUrVxrl7YwePRrAnj17li9fDmDOnDn6tVNRUfG///2P/vuf//wngA8//NAoFZqAuQTLwDNWU1MTXarg7u7+yy+/tH+BRqMpKChoPS6gZW1tDWDJkiUGvYdW1q5dC2D69Onnz5+nZ0o9urDq6mo/Pz8LCwt6wouIiHB3dz+u10cKXphdsGQy8vHHpKlJh8NVKhW9UnZ1dS0qKurKIbdv305NTY2JifH394+NjdXjjl4HCgsLATg4OKhUKtqFXbx4UacW6uvrg4ODATz99NN37tz517/+BaB3797daN6fWQSrjU8+IV3/C29paZk2bRoAR0fHgoICLuvSgaenJwCZTEa7sBUrVnT92Kampj/96U8A+vfvf+PGjY8++giARCI5fPgwdwUbnXkFq6KCrF5Ntm0jKlWXXq/RaKKjowHY2tqeO3eO4+p0QOcix8XFHTlyBEBAQEAXD1Sr1VOmTAHg7Oz8008/bdiwAYBQKNy9ezenBRsdz8FasYKsX09u3CDbtpGCAvLee7pNfHr33XcBWFpanj59mrMa9XHq1CkA3t7eSqXS0tLSwsKiurq606M0Gs3MmTMB2NvbX7hw4auvvqIzujZt2mSCmo2L/2CtWEEKCsi2bYQQQqfvRkSQSZPIunUkN5c0Nz/y2Pj4eADay1uzolarn3jiCQDXrl3LzMysqqrqylHz588H0KdPH7lc/t///pcur/j444+5rpYL/Afr1i3y7rsPgkUIaWoilpa/PUPE2pqMG0dWrfri5MmTrUcak5KSAIhEor179/JSeafold+nn37axdfHxcXRs++pU6dOnDjRq1cvAB988AGnRXKHz2CVlZGYGEIIWbTot2ARQm7dIqmpJCaG+PsTgYA4OLQIBEJ6ARsYGLhw4cL58+fTueTJyck81d65nTt30gvwzZs3//TTTx2/+NatWw4ODhKJJC0tLTs7m46AvP3226YplQu8Bauqijz3HHF0JJcudfSy8nJy5Ejl/Pnzhw8frl15R2/0rl+/3lTF6qOqqurf//63drTM2dk5LCxs1apVMpms6WGjKfn5+fv377906RLdAPfvf/97N7qB0x4/M0iVSowfD7kcHh6QyeDi0qWj6urqsrOz5XK5vb19UFBQUFAQx2UaqrKyMiUlhT5M4Pbt29qvW1tbBwUFSaXS4ODggIAAKysr+vWrV6+GhISUl5dPnjw5NTW1Wz/JgodgqVR45RV88w3694dMht8Pg/dYRUVFcrlcJpPJ5fIrV65ovy6RSPz9/aVSqZeX1/Lly0tLS1966aXDhw/Ta6zuy6BgaTQaYdeeLKrV3Nw8c2bzzp1W/fpBJsOgQXr/8G6soqIiJyeHPhnl3Llz2j1CxGLxqFGjMjIy6Pzm7k2/HvT06dOJiYmtb+U2NDR0elRLS8trr73m5vb8kCENOt7k6LFqa2uPHTu2dOlSeuFoth9ydaVPsM6dO2dra9vmCWm9e/cOCQl57733MjIy7t+/3/4ojUZD72+Y2yi5mVixYgWA6OhovgsxDp2D9fPPP7u4uAD461//Wlpaqr2V27pPFIlEdLOUHTt2aOcaLFq0CIClpWVmZqax30VPcOnSJXTbBfXt6RaswsJCV1dXAOHh4SqVihBy9uzZ48ePKxSKqqqqI0eOLFq06Pnnn7ewsGh9MvPw8KBT3iwsLI4ePcrNG+kJ6Hye8+fP812IEegQrJs3bw4cOBDAmDFjtFdUERERbU5RJSUlKpUqLy+P7shDR2UsLS2trKx2Gjbrt8ebM2cOuvNoe2tdDdbdu3e9vb0BBAQE1NbWar/+0UcfBQYG0hmYWl5eXm+88caOHTuKiorUanVeXh5NZDeap8YLuqHy8OHD+S7ECLoUrJqaGn9/fwBDhgy5d+9e+xfU19drNw2zt7fXJkwgENDX083HYugdHOYRGhsbra2tBQLBzZs3+a7FUJ0Hq81sxk5f39zcnJOTs27duokTJ44ZM4Z+8bvvvgMwYMAAA8vt8ehqxM0GrioxA50Eq81sRr1/TEtLyx/+8AcAnS7Desx98cUXAF555RW+C+nE3r17582b18ELOgpWm9mMBpYyY8YM6LVf1GOFrka0srIy2wX1VVVVr732Gr3U6WB+5SOD1WY2o+EF7d+/H4BUKjW8qZ5t+PDhMMZqxNZu3LixevXquLi4/fv3t1lTqZMTJ07079+ffsxPTEzsYMjtkcGim5zY2Njk5OToXUdrCoWid+/eIpHo7t27Rmmwp/rggw8AzJ0711gNbtmyhW63RG+WDBo0KDExsbGxUadGGhoa4uLi6DB4QEDAlStXOn79I4MVHx9vbW3dlf0zu44u/fvyyy+N2GbPk5eXRy9qDR+Cr6iooNtrAZg8efL69eu1Dx5zd3dPTEzsYoebm5vr5eUFQCwWx8XFqbqw1uWRwXr77bcBLF26tKGhISUlZfny5Tq8oUf4z3/+A+DVV181vKkeTLug3sA9bY8ePdqvXz8AdnZ22uUYLS0tqampPj4+NF6Ojo7x8fEdTMlvbm5etWoVvZXi7e3d9ZIeGSz6yHVfX1+FQtGrVy+RSFRZWanTG2vvl19+oTehHzqFktEKCgrq16+fjY1NZGTkiRMndD113b9PoqNJSMg/AYSGhpaUlLR5gUajOXz4cGBgII2XjY1NTEzMrXb7qRYVFY0aNYr2odHR0Tp9nnhksJqammxsbAAUFxe/9NJLAIxyQ2bw4MEAvv32W8Ob6qnS09OFQmHr6aPu7u6LFi261PEk7l9lZpInnyQAcXRUbNiwueNQymQyuogcQK9evSIjI69evUoI0Wg0mzZtoruquLu7nzx5Utd30dFww+TJkwFs3LiRLomZOnWqrq23t3jxYgDvvPOO4U31SCUlJXRi1scff3z58uW4uDh3d3f6P97CwiIgoCohgTxqF4GGBhIXR0QiApChQ8nly139obm5uZMmTaIX5hKJJCIigp6oAERFRT10ElSnOgrWtm3bALz88svFxcW0q+7KVVvHsrKy6AcTA9vpkVQq1fPPPw8gLCxMu4upRqORyWRz5swZOzaKLokTCEhgIPn0U1JW9tuxJSVk8GACELGYLFvW1aXkrRUWFkZHR9Pbvn369HFycjpw4IDe76WjYFVUVNDdL+vq6ujlnh6nRGrXrl2FhYWEkJaWFrqj0M8//6xfUz3YW2+9RW98VVZWRkZGxsTEtP5LVqlIejqZPp1YWz9YdCkSkSlTHiwl37KFjBhBnnpKj2do/M6NGzc++eST48ePl7WOre46uaVDr+8OHTpENzxZsGCBHj8jJSVFJBK5urpWV1dfu3bN1tY2PDy8i4uDHx979+6lFzp5eXl0g3hbW9vr16+3f2VDAzl8mEyZQnr1IrGxvy0l/+UXYj7D9Z0EKyEhAcCsWbPkcrl+XdixY8fogpOVK1eWlJTQK4Zx48YZccPqHuDq1at0DPPzzz/Pzc2lv7HWDwx7qNrahywlNxOdBEv7AKrm5mZ6UdnpkGtrJ0+epA//WLx4cUVFxbPPPgsgMDBQoVAYVnaPolQqfX196cejqqoqOndt/vz5XTmW7o/UZim5Oeh82oz2AVSRkZEA1qxZ08Wmv/vuOzpgMXfu3JqammHDhgEYOnQo6wTbiIqKAuDp6Xn//n06bWbkyJFdH+qbN49MmUIe9lAfPnUeLO0DqFJTU+nnz660m5+f7+DgAGD69OkKhYLuDurh4WHgJWHPQ+fJ9OnTp6CggC7Jd3Bw0GmG0sCBBHjkGARfOg+W9gFU9fX1XdyI8dq1a/RmwsSJE+vr67W7gxYXFxtccI9y+fJlujZ1x44dmZmZYrFYKBRqn/DbRW5uBCDmNue082A1Njba2NgIBILS0tKutFhaWkp7z9DQUIVCQTe/d3FxYeMLbdTW1tIdJefMmVNWVkaXPy1btkzXdpycCEAqKrioUX9dmvNO75AHBQV99tln33//fccTeuiTRaVSqUKh0O4OyiaOtrdy5UoAw4YNa2xsfPPNNwGMHTtWjw/LdnYE6MrTOU2qS8G6fPnyP/7xD+2tq05X1h8+fLi6upqte+7Y1q1bxWLx7NmzCSGNjY1xcXHl5eV6tEP3qVMqjV2fYbq6/KuwsHDjxo3Tp0/X3rqiLC0tX3jhhaVLlx47dqz1sjDt7qBs3fOjZGdni0QioVBo4K/I0VFjb6/pYE9NXuizd0NJScnOnTtnz57t4+PTegcHkUjk7+8/b9482gOa5+6gZmXJkiUABg4c2PpvUidqtZr+5o1bmOEM3dGvtrb2xIkT8fHxoaGh2i2d3NzcRCLRvn37jFJiD9bc3Ew3H3jjjTf0a0GpVNKewbiFGc6YG68plcqcnByZTObu7u7r60tHk5mOFRQUDB8+3NLSLSUld/x4B10Pv3//vr29vZ2dXU1NDRfl6Y09bJx/n39+bPnyUECUn4/fP0vq4S5evJienp6Wlnbo0CGhUOjs7Ozk5FRRUcF9pbrg+5TJkJYWMno0AUgHy1SVSpKWRmbPJl5eI7X/77Zu3Xrz5k0Abm5uJqy3S1iwzEJpKenblwBkx46239JoSEQEsbJ6MAcrKGiNs7NzZGRkampqbW1tZmYmgIEDB/JRdUdYsMzFtm0EIHZ2pP19r3HjiFBIRowgH35ILl2qbW5uzsvLi4+Ppzu1ODo6rl69mo+SO8KCZUYmTSIiEdm+ve3XCwrInTukuprs2UNmzGh2cvpt+/K+fftOmzatKxvAmhi7eDcjd++isBBttq+/dg1HjiAtDTIZ1GoAGDw4Wqn8NiwsLDw8PCQkpM3+iWaCBct83b0LJyf85S84cgQAJBIEByMsDOHhdU8/bc13dZ1gwTIjCQno2xcvv4zMTIwcid27MWECSkqQkYGwMIwfj1Z72pk7Md8FML9TXQ2lEgC8veHrC6kUAH7dNag70e25EgzXZs7E9u0P/h0RwWclBmLBMi+2tqiq4rsIY2DBMiPvv4+vv8aWLcjK4rsUg7FrLL3k5+PAAYjFePHFB9dBRrJ7NwAEBBixSX6wYOll926sXAmBALGxRgxWWRlOnYKFBSZPNlaTvGFdoWHoPMeyMqSlGd7Y3r1oacGf/wwHnafPmB12xtLL1KlYtgwSCSZORHU1goJw+zaOH8cLLxjSakoKAEybZpwa+cXOWHrx9cWKFVi2DE1NaGrCpElQqTB5Mlo9OlVXN27cJOSIg4Pq143Qujme71V2awcPEomEjBhBFAoycSIByFNPEb1W2pBfn1c4Y4aec5TNDQuWASoriYcHAcjLLxOFggQEEIBIpUSvuQZ0B7Ie89g9FizDFBYSR0cCkIULye3bxN29ztt78axZum5He+HCBQBOTk6G75loJtg1lmEGDcL+/ejVC2vW4MCBxvT0Iffurdy8OT4+XqdmUlJSALz66qttHtDXjfGd7B5h+3YiEOSMHp2RkfHNN9+IxWKBQLC9/YS9R7h+/TrduEEul3NapimxaTPGIVu3LiQ21tbWViaT5ebmzpo1SyKRZGRkjB07ts0r1Wr1lStXzp8//+OPPxYUFOTk5Ny9e7d///5ubm7Z2dltHuHejfGd7B5Co9FMnz4dgJubW2lpaWxsLIC+ffsWFhbW1NRkZmYmJibOmDHDz8+v/YRPZ2dno2x1blbYGctoVCrVhAkTTp06NWzYsMzMzLFjx965c0csFtPNzLWEQuGgQYN8fX39/Px8fX2fe+452g/2MCxYxlRZWRkUFFRYWOjj4+Pg4CCTyQBIJBIPDw9/f39/f38fH59hw4Y59IBbNp1hwTKyoqKikJAQhUKhUChWrlwZHh7u6ekpFj92t85YsIxv//79ERERzz777I8//sh3Lbxh41jGd+DAAQD0Wv6xxc5YRqZUKl1cXOhGwHTH9scTO2MZ2cGDB+vq6oKCgh7nVIHNxzK6rKxhvr7vvPaaB9+F8Ix1hcZUVYV+/aDR4OZNuLh0/voejHWFxpSaCpUKoaGPe6rAgmVcPWlusYFYV2g0paV48klYWKCsDHZ2fFfDN3bGMpqUFGg0+MtfWKoAFiwjIgQODpg6le86zAPrCo1JpYJQiMfvxuBDsDOWESQkYMMGFBdj926sWgW1GsXFSE7muyxesT8u49DuawUgKQk1Nfj9M4ceO+yMZRyt97WKicHMmXwWYw5YsIzD1RXtZ6vL5Vi9GioVHwXxjV28cysxEfPmPSRzPR47Y3FozRrY2z/YQ/txw85YDCfYGYvhBAsWwwkWLIYTLFgMJ1iwGE6wYDGcYMFiOMGCxXCCBYvhBAsWwwkWLIYTLFgMJ1iwGE6wYDGcYMFiOMGCxXCCBYvhBAsWwwkWLIYTLFgMJ1iwGE6wYDGcYMFiOMGCxXCCBYvhBAsWwwkWLIYTLFgMJ1iwGE6wYDGc+H+l/tF18nOcVwAAAABJRU5ErkJggg==" alt="Mol"/>

>  <Smiles>  (8) 
CCCn1c[n+](CC(N)=O)cc1-c1ccc(C(N)=O)c(OCCC[NH2+]c2ccccc2)c1

>  <Name_x>  (8) 
Q4KMI8_DANRE_3DBD-AA_alignment_L1F004::KPCT_HUMAN_4RA5-AA_alignment_L1F008::AURKA_HUMAN_3EFW-B_alignment_L1F027::benzamide::MK07_HUMAN_5BYZ-AA_alignment_L1F006::CSK22_HUMAN_3E3B-X_pocket_L1F001::::CSK22_HUMAN_3E3B-X_pocket_L1F001::

>  <MW>  (8) 
437.2

>  <score_inter>  (8) 
-15.3141

>  <best_rmsd>  (8) 
1.96

>  <Lfrag>  (8) 
(18858, 72317, 4622)

>  <SA_score>  (8) 
3.655

>  <QED>  (8) 
0.22

>  <LogP>  (8) 
1.1

>  <clogp>  (8) 
1.1

>  <NAR>  (8) 
3

>  <NCA>  (8) 
0

>  <nrot>  (8) 
12

>  <TPSA>  (8) 
120.8

>  <HBA>  (8) 
4

>  <HBD>  (8) 
3

>  <NRB>  (8) 
12

>  <NHA>  (8) 
32

>  <RoF>  (8) 
0

>  <Frag>  (8) 
0

>  <Lead>  (8) 
0

>  <Drug>  (8) 
0

>  <PKI>  (8) 
1

>  <PAINSA>  (8) 
0

>  <PAINSB>  (8) 
0

>  <PAINSC>  (8) 
0

$$$$

     RDKit          3D

 23 24  0  0  0  0  0  0  0  0999 V2000
    6.6164   10.4543    4.4808 O   0  0  0  0  0  0  0  0  0  0  0  0
    7.9961   10.7178    4.7928 C   0  0  0  0  0  0  0  0  0  0  0  0
    8.7408    9.3955    4.8853 C   0  0  0  0  0  0  0  0  0  0  0  0
   10.0659    9.3841    4.1360 C   0  0  0  0  0  0  0  0  0  0  0  0
   10.8965   10.5683    4.4694 N   0  0  0  0  0  0  0  0  0  0  0  0
    6.5900   10.3680    0.7830 C   0  0  0  0  0  0  0  0  0  0  0  0
    5.2180   10.4880    0.5760 C   0  0  0  0  0  0  0  0  0  0  0  0
    4.3500   10.5910    1.6490 C   0  0  0  0  0  0  0  0  0  0  0  0
    4.8350   10.5780    2.9580 C   0  0  0  0  0  0  0  0  0  0  0  0
    3.8420   10.6950    4.0830 C   0  0  0  0  0  0  0  0  0  0  0  0
    2.6350   10.7990    3.8560 O   0  0  0  0  0  0  0  0  0  0  0  0
    4.3730   10.6750    5.3380 N   0  0  0  0  0  0  0  0  0  0  0  0
    6.2190   10.4590    3.1670 C   0  0  0  0  0  0  0  0  0  0  0  0
    7.0780   10.3560    2.0850 C   0  0  0  0  0  0  0  0  0  0  0  0
    9.5792   10.0899   -1.3070 C   0  0  0  0  0  0  0  0  0  0  0  0
    7.6233   10.9717   -1.3784 C   0  0  0  0  0  0  0  0  0  0  0  0
    8.9615    9.7112   -0.1584 N   0  0  0  0  0  0  0  0  0  0  0  0
    8.7845   10.8327   -2.0213 N   0  0  0  0  0  0  0  0  0  0  0  0
    7.6849   10.2665   -0.2060 C   0  0  0  0  0  0  0  0  0  0  0  0
    8.9688   10.9419   -4.3224 C   0  0  0  0  0  0  0  0  0  0  0  0
    8.7133   11.8981   -5.2130 N   0  0  0  0  0  0  0  0  0  0  0  0
    8.5247    9.8086   -4.4088 O   0  0  0  0  0  0  0  0  0  0  0  0
    9.7982   11.2719   -3.1017 C   0  0  0  0  0  0  0  0  0  0  0  0
  1  2  1  0
  2  3  1  0
  3  4  1  0
  4  5  1  0
  6  7  2  0
  6 14  1  0
  7  8  1  0
  8  9  2  0
  9 10  1  0
  9 13  1  0
 10 11  2  0
 10 12  1  0
 13 14  2  0
 15 17  1  0
 15 18  2  0
 16 18  1  0
 16 19  2  0
 17 19  1  0
 20 21  1  0
 20 22  2  0
 20 23  1  0
  1 13  1  0
 19  6  1  0
 23 18  1  0
M  CHG  2   5   1  18   1
M  END
>  <2D_mol>  (9) 
<img data-content="rdkit/molecule" src="data:image/png;base64,iVBORw0KGgoAAAANSUhEUgAAAMgAAADICAIAAAAiOjnJAAAABmJLR0QA/wD/AP+gvaeTAAAbEUlEQVR4nO2deVxUVf/HPzPsi4iIuSvuig/iXoF7mE+JSwmSKWouZCq4ZWjqg9uPRFBUKjI118dKe1nirmmhZuaSubJpuIAiIQgM6yzf3x8HR0oEhrl37lyf8/5r5nLnez+jn/mec8/9nnMURAQOR2iUUgvgvJhwY3FEgRuLIwrcWBxR4MbiiAI3FkcUuLE4osCNxREFbiyOKHBjcUSBG4sjCtxYHFHgxuKIAjcWRxS4sTiiwI3FEQVuLI4ocGNxRIEbiyMK3FgcUeDG4ogCNxZHFLixOKLAjcURBW4sjihwY3FEgRuLIwrcWBxR4MbiiAI31otPYqIEF+XGevE5fFiCi3JjyZX9+9GiBYqL8fgxxo/H/v344gsAUKkwZkzZOZcuYc0axMdjwwZTy7M09QU5wtGvH2JiMHnyc0/o0gVdugCo7ByR4MaSMX374vhxZGeXvd29G4mJUKv/edrMmSbWBXBjyZ358/HJJ2Wv/f0xZQpUKkyZIqkmANxYMuXq1bIX7u6wtKwgS128iJMnkZ+P//zHxNLKUPDFbWXHnj3w88OMGYiOruy0tWuRno6VK00l6+/wu0KZUViIOXNAhHbtqjhzxgw4O5tEU0XwplBmLFuG27fRrVsVN3r79+PSJRQUmErWM/CmUE6kpMDDA2o1fvkFr7witZpK4U2hnAgJQUkJJk82d1eBZywZsWsXAgLg4oKkJLi6Sq2mKnjGkgcqlXrOHACIiJCBq8A773Jh6dIFrq6abt0WT5jgJLWWasGbQhlw48aNzp07a7XaX3/9tWfPnlLLqRa8KZQBwcHBarX6gw8+kIurwDOW+bNz587Ro0fXrVs3KSmpbt26UsupLjxjmTX5+fkfffQRgMjISBm5CtxYZs7ixYvT09O9vLzGjx8vtRbD4E2h+XL9+vUuXbrodLrz5893YQV78oEPN5g1zZs3b9mypexcBW4scyY5OfnmzZsqlUqlUjk6OkotxzB4H8t8eeutt7y9vTMyMqKioqTWYjC8j2XWnD171svLy9bWNjk5uUmTJlLLMQCescyaV1555a233ioqKlqyZInUWgyDZyxz588//+zQoYNWq7106ZKHh4fUcqoLz1jmTsuWLd9//32tVhsaGiq1FgPgGUsGZGdnt2nTJjs7++jRowMHDpRaTrXgGUsGuLi4sAc7c+fO1el0UsupFjxjyYPi4uL27dvfuXNny5Yt48aNk1pO1XBjyYYdO3YEBgY2btw4OTnZ3t5eajlVwJtC2TB69Oju3bunp6evWbNGai1VwzOWnIiPj+/Xr1+tWrVSUlLq168vtZzK4BlLTvTt29fX1zc/P3/ZsmVSa6kCnrFkRmJiIhsmvXz5sru7u9RyngvPWDKjffv2EydO1Gg0CxYskFpLZfCMJT8yMzPbtGmTl5d3/PjxAQMGSC2nYnjGkh8vvfTSnDlzAMyfP99s8wLPWLKkoKCgTZs2Dx48iIuLGzJkiNRyKoBXkMoSBweHli1b2tvbt2rVSmotFcONJUtOnTp15swZW1tbsx2C530s+aHRaKZNm0ZEixYtcnNzk1pOxXBjyY/Vq1dfvXq1TZs2s2fPllrLc+Gdd5mRlpbWoUMHlUp18ODBN954Q2o5z4VnLJkxe/ZslUrl7+9vzq4Cz1jy4scffxw4cKC9vf2NGzeaN28utZzK4BlLNpSWlgYHBwMICwszc1eBG0tGrFq1KjExsW3btjNmzJBaS9XwplAe3Lt3z93dXaVSmfPzwfLwjCUPZs6cqVKpRo0aJQtXgWcsWXDs2LHXX3+9Vq1aCQkJjRs3llpOteAZy9zR99kXL14sF1ehEmNVuBUsntkxliM2ERERSUlJHTt2ZPaSCzXJWGzHWI4JuHv3bkREBICYmBgrKyup5RhAZdUNz9sK9h87xnLEIyQkpKCgYMyYMf3795dai2FUZqxKtoItv2MsRySOHDmyd+9eJycnlrTkRXXrsQ4cwNWr0OnQqRPwzI6xS5fi0SNERUHIbH3/Pho1gkaDWbOg0yE3FwEBMMtqSTEoKSkJCQkBsHTp0kaNGkktx3Co2mi19NFHFRy/d49sbAigPn0oPb368Z5/mbg48vEhGxvKyKBNm+irr4iIdDp67TVSqYy+gDwoKiry9/d3dXVVq9VSa6kJBnTew8MRFFTB8SZNcPIk3Nxw8iQ8PXH4cE09/tdfCA+HmxuGDsWPP8LaGpcu4do19OgBAAoF2rXD3bs1jS4zSkpKfvrpp6ysrIMHD0qtpUZU04ArV1JQEG3e/NwT/vqL3niDAFIoKDSUNBpD7H3hAgUFkZ0dAQRQ69a0YgVlZxMRbdhAW7YQEel05OPzv5OxiGjt2rUA2rVrV1paKrUWgzGgKawSrZaWLSMLCwJowADKyNBVfn5xcfH27dvjx44t85NSSUOG0JEjpHvywcJCunmTpk2j4GAKDKQffhBQrflTWlrapk0bALGxsVJrMRghjcX4+Wdq1IgaNtS0a9fr6NGjFZ5z//79FStWsHHkti4uupdeopAQ+vPPp2ekp1NYGLm6Ur9+giuUEd999x2Al156KTc3V2othiG8sYgoI4MCA1cDsLCwWLZsmVar1f/p559/9vPzs7Qsuxvt3Lnzxo0biwsKyv6s09GxYzRsWFneA6hnz/+p5u9ZevXqBWDhwoVSCzEMUYxFRDqdbsWKFRYWFgAGDBjw4MGDrVu36hf9tbKyCggIOHXq1NMP5OXR+vX0r3+V+cnamvz96dgxkeTJiLNnzyoUCjs7u7t370qtxQDEMhbjxIkTDRo0ANC4cePhw4cDqF+/fmhoaPl/o4SEhOnTp+f16FFmqSZNaPlyevhQVGHywt/fH8CkiROlFmIA4hqLiNLS0nr37s2axTFjxpSUlLDjWq322LFjvr6+CoUCQKy3N/XtS7t3kzyHbUTl5s2bY/v0udO0KV2+LLWW6iK6sYhIo9GEhYUpFIoJEyY8evTo8ePHa9asadGiBWsWbW1tAwMD//jjDxMokTEzZ5bdbMsEUxiLwVYJ8/X1tbW1ZZZq3br16tWrc3JyTKZBxmRnk4sLAXT4sNRSqoXpjFWvXj0ATZs2VSqVPj4+u3bt0hg2ivo/T2QkAeThYeDoszSYqDS5oKDA0dHR1tY2Li6uRYsWrVu3NsFFXzRKS+Hujlu3sGkTJkyQWk0VmMhYN27c6NixY7t27RITE01wuReWr7/Gu++iUSMkJ8PBQWo1lWGimvfbt28DMP9plubOO+/g1Vdx/z5Wr5ZaShWY1Fhmu+aObFAosGIFAKxbh+JiqdVUhomMdefOHfCMJQh9+mD1apw/jyc31+aJiVb04xlLSIKDzb+q1kTGYhmLG0sYtm1D16547z0QYeBADBhghh153nmXIXKoqjWFsYqKijIzM62trRs2bGiCy734uLvj4kUAIEJyMpo1k1pQBZiiKbx9+zYRNW/eXKnkM/qFYOBAREbi4kU8fozp082wHYRpjMVvCYXk/Hl4eyMkBFFRUkupDFOkEH5LKBg6HYKDoVbD2lpqKVVgCmPxjCUYX36J335D06b4+GOppVQBz1jyITsbixYBQHQ0HB2lVlMF3FjyITQUWVkYOBAjRkgtpWp4UygTzp/HV1/B2louK0iJbqzi4uKMjAwrKytZrmxhJuh0mD4dOh0++gjt2kmtplqIbqw7d+4QUbNmzdhUME4N+H7Llkt5eWjeHPPnS62luohurJKSEk9Pz/z8/Js3b4p9rReSzMzMiR9+2CMl5crnn8NcN5F7FtGN1alTp7Zt22ZmZnbv3n3Pnj1iX+7FIzQ0NCcnx8fHp9Obb0qtxRBMUFefl5cXEBDALhcUFKSfWsipkl9++UWhUNjY2CQlJUmtxTBMN0tn/fr11tbWALp3737r1i2TXVe+aDSazp07AwgLC5Nai8GYzlhEdO7cOTaa5eLicvjwVVNeWo6w9bGaNWtWoF80RT6Y1FhElJub6+fn969/vWJtXRoSQjJcUcxEZGRkODs7A4iLi5NaS02QYMsTIvr00/w5c5zUanh745tv0KSJYMHT09NPnz49YsQI/UpJkpCSknLy5Mm5c+fWqVOHHbGxsdFvDO7k5MQGX6ysrByfPJxxdHRkK7krlcratWsfOnToypUrQ4YMiYuLM7V6QRYUlsrR585RixYEkKsrHTxobLRr166tWLHC29ubLTHi4eHx3//+VwiZNUGr1fbs2dPRuMd5tra2jo6O8fHxEnwBIRYUluxn3aMHzp/H2LE4eBCDByM42ODVvEtLER9/bO/evfv27bv7pDzXwcGhbdu2ly5dmjp1aq9evZpJUV25cePGc+fONW7cOCEhobS0lB0sLi4uKipir3Nzc3U6HQC1Wq1SqdjB/Px8jUYDQKvV5uXl7dmz59y5c7GxsX369DH1F7h2rWymtb70uUMHg4MIbHYD0ekoPJwsLQmo7gqjjx7Rrl0UGEi1a1Pr1sPZt6hXr15gYOCuXbvy8/OJyM/PD0Dv3r3LLyZoGh49euTq6gpg165dxsRJS0uzt7dXKBS//PKLUNqqQKOh27eJhFlQ2Cy2lTt5Env3YtWqCv6UmIj27QEgJQVxcdi3D6dPQ6st++uoUfGtWv04dOjQ7t27s0aQkZWV5eHhkZGRsWrVqtmzZ5vgK+gJCgrasGGDj4/PsWPH2JGUlJSoqChra2uHJzXEtWrVYl1ACwsLJycndtDe3t7GxqZx48ZeXl7syIIFC8LDw1999VU2miW69M8+w9y5iIpCUBBmzoRSicePMWIEhg2rSTQhLS8C0dFERGPGlC33xxaRHDiQ1q2j1NSKP6LT6Yjo8OHDbGjxsgkXKzt//rxSqbS2tk5ISNAfPH78ePX/O/z8/PQfzMvLq1+/PoDvv/9edOkPH1KdOk8bDqMHsaW8dfoH+/cjOBgJCSguxsyZmDED8fGIj4eDAzp1Qp068PGBry+GDoWzc8URNBrN8uXLU1NTt27dOmjQoMmTJ3/55ZfvvvvuhQsXbMWfN6zT6aZNm6bT6T788MP2LM0CANq2bbt+/fqSkpLCwkJ2JC8vT6vVMsH5+fnsYEFBQWlpqbe3t/6DtWrVWrRo0fTp00NDQwcPHizu7l+hocjJwaBBZfnpvfdQWIiYmJrfsQtgdoHYt4/Gj6eVKyknh8aNKzvIMlZBQbVWkLx16xZrbr755hsiUqlUbdu2BTB37lzRVD/l888/B9C0aVOVcMs8q9VqtmDdp59+KlTMCjh9mhQKsrEh9uDo5ElSKMjO7m8LpBuIeRlr82YaM4Zu3XpqLENZv349AGdnZ1auc+HCBSsrK6VSeeLECQGlPktWVhbrs+/Zs0fYyN9//z2AevXqPX78WNjIZWg01LkzAcQeHKnV1KkTAbR8uTFRzc5Y16/TpEk1NxYRDRkyBMBrr73GbgnDwsIANGnSJJvtoSIOEyZMAPD666+LEZxtMP7xxx+LEZzWrCGAmjcn9uCIrRvYujUVFRkT1eyMRURTphhlrMzMTNbnjY6OJiK1Wv3yyy8DGDNmjCA6n+XcuXOsz56YmChG/N9++02hUNja2rI0LCQZGeTsTADt20dE9OABOTkRYPyYtRkZS8+vv1axIVSV7N27F4CNjc2VK1eI6ObNm2wcnPW9hEWj0XTp0gXAokWLBA+u55133gEwzpgfXEX8d/bs0mbNaOjQsvcBAQRQuTvTGmOOxtq0iQCaMMGoIJMmTQLQuXNnVv4VGxvL+l6C7+8QExMDoFmzZgL22Z8lNTXVxsZGqVReuHBBqJjx8fEKhaKBs7OKjdzEx5NCQfb2zx3IMQRzNNYXXxBA779vVBCVSsW2zpo3bx474uvrC8DHx0enq2Jbsurz8OFDVoOwd+9eoWI+jzlz5gDo37+/INHUarWnpyeApUuXElFJScmd4cMJoE8+ESS+ORorJoYAmj6diCglhVq2pIEDaxLnzJkzFhYWSqXyp59+onJ9r7Vr1wolddy4cQAGDRokVMBKyMnJqVu3LoCDxj+0J1q1ahWAVq1aFRUVEdGKFSsAfDF8uPFDowxzNNbq1QTQrFlERJcvE0CdOtUw1MKFCwG4ubmxbdl++OGH8n0vIzl9+rSJ64aZGzp06GDkfr4PHjyoXbs2gP379xPRvXv3WB/00KFDAik1S2NFRBBAbFDz4kUCqGvXGoZSq9U9e/YEMH78eHaEjQt06dLFyNJ7fd3w4sWLjYljECUlJWyJ/A0bNhgTZ9SoUQDefvtt9pY9sw8ICBBCYxnmaKz/+z8CiI3anD1LAL38cs2jJSQksAq7b7/9lsr1vT788ENjhhyjo6PLNyUm45tvvgFQv379vLy8mkU4efIk26cuNTWViI4ePQrA0dExLS1NQJ1m9KxQj1oNoKw2q/zrmtG+ffuVK1fOmzePlUY5ODhs3ry5T58+mzZtiiq3xJSdnZ3+eWKVZZ82NjZHjhwBsHbtWhM8hSzPyJEj161bd+bMmdWrV7OxX4PQarVTpkwhooULF7q5uZWWlgYHBwMICwtjG94Khfkai5UWl39dY6ZOnTp06NCmTZuyt7du3WI3hk5OTnl5eexgUVGRvhAvJyenyphNmzYtLCwcNGiQ/sjFixe7detmlNBqoFAoIiIievfuHRkZuXXr1jp16rCKmvK/gdq1a7PFE8vX6uh/GJ6enlqtlt0SRkZGJiUlubu7z5gxQ1id5mgsW9vNHTqccHIaAowELnftutPNrQkQXOOACoVC76qkpKTp06cDiI6OHj9+vP6cwsLCkpIS9lpvrOeVfebm5oaGhj569GjDhg0ffPABgLFjx27fvv3QoUP//ve/a6zzedy6dSsqKmr58uXsrrBevXqWlpbW1tapqampqak1ixkZGblt27YDBw4AiImJEbx0whyNlZNzLSFhh0bTBUBRUfrvv69s0OBNY4ylp6Cg4O23387Pz3/33XfLuwqAvb29/hevbworwdraesSIEWFhYaNHj3ZycvL09Ny+ffvs2bN9fHwEn8cREhJy8OBBpVL52WefAZg5c6ZGoxk8ePCSJUtYNxFA+bIc/W+gtLS0oKCAHdTX6qjV6szMzE2bNhUWFnp5ebm5ubFnkQIjYH9NKFirv27dOnoyQDBs2DBBIrNhp44dOwoyU6/8NuAlJSWtWrUCsHHjRuMjl4dVNzg5Od2/f5+Ivv32WwAuLi5//fWXMWGXL18OoHPnziLdfJijsaZMmQIgNjaWiHbv3o2/11XWmA0bNgBwcHC4fv268dHoybNh/TbgX3/9NYBGjRoJ+GynsLCQbUXL6rEKCgrYMmNGDjewyGymyY4dO4RQ+k/M0VgTJ07U//R37twJYNSoUUbGvHLlCmvptm3bJoTGMkaOHAngvffeIyKdTsfK1ZcsWSJU/AULFgDo2rUr2zR07ty5ALp37y7IJJHNmzcDaNKkiRgzrc3RWGPHjgWwdetWItq6dSuAwMBAYwLm5ZGfX5RCoQgKChJIYxl//vknezZ88eJFIjpz5oxCoXB0dGTNlpGkpKTY2toqlcozZ84Q0fXr11nR4m+//WZ8cCLSarVdu3YFEBERIUjA8pijsdi48M6dO4koMTFx/fr1Bw4cMCYgKwYZOfKIGP2JWbNmARjwZBvw4cOHAxDEwW+++SaASZMmsbesiz116lTjI+s5ceIEAGdnZyN7bM9ijsZiTxh2794tSLTPPiOAHB2p3MQZIcnOznZxcQFw+PBhIkpKSrKysrKwsLh61ahVT7777jsAderUyczMpCddgrp162ZlZQmj+wlsfGTWLIGnBZijsfz9/QF4eXnt2bPHyBxz+TLZ2RFA4vRQy4iMjATg4eHBekLTpk0DMHjw4BoHLCgoYMvyfPHFF0SUl5fHhsW/YjPfBeXKlSt9++5s2FCbkiJkWHM0FhG1bNmSjYbUrl173Lhxhw4dqsHz/Lw8atfuaQWOeOjHGjZt2kREmZmZrHbg2LFjNQs4b948AN26dWNOZXNue/ToIdLE7okTCaARI4SMaabGSktLW7NmjX6RD9YoBAYGxsXFVd9hI0YQQJ6eRk4LqBasqdKPNYSHh+PJwxNDQyUnJ7MbgrNnzxLRtWvXWNv6+++/C6+biIjS08nBgQA6dUqwmGZqLD3JyclLly5lc+sYb7yROmsWnTtXxQfZ3BNnZzLN4oE6ne7VV1/Fk4LMoqIiNkpUg9EN1ul5//33Wdj+/fsDCA4OFl50Of7zn7IqEqGqa83dWHouX748f/58Dw9vW9uyufbNm1NICF28WMHJWi0NGEAKBQk9ya8y4uPjAejHGthAiZeXl0FBdu3aBcDV1ZV10rdt2wagfv36OTk5ooh+Qn4+NWxIAAl0yyQfY+m5do1CQ6lRo6erObi7U1gYJSf/7TS1umxGkykZNmyYPtlotdrY2FhDxx6zsrImT57MBodzc3PZrgtsSE9s2FSDli2puFiAaPIzFkOrpRMnaPJkcnF56rCNG8nNjYqK/jZJ35QkJiay/tC1a9eMj8ZKWby9vQWc/VEJGg117EgArVkjQDS5GktPaSnt309jxlCvXhWv/mBipk6dCsDX19fIOFevXrWysrK0tPzjjz8EEVYd9u0r62NoNMaGkr2xyiPI6g9GYvxYAxHpdLq+ffsCmMWmlJiQqCh68ECAOGax8JpQ7N+PrCz07InoaKjV2LJFGhnh4eHs4bFCoXB+suSSra2tnZ0de+3s7MyGUSpcjc3S0vLhw4cnTpxo2LBhYmKifmU20/CPxaT8/JCWhilToFJhyhTs2FHdOOZY6Gck7u6wtCyraZaEWbNmeXp6stawOlXOFRIQEDB8+HATu4rRrx9iYjB5slFBXihj+fqWvYiNlVKGnZ0de56j0+lyc3PZwaKiouLiYva6wrLPf6zGNnTo0AYNGkghH3374vhxZGeXvd29G4mJBv9QXyhj7d9fw7wtEkqlUl/lXJ1yZ/Nh/nx88knZa3//p/+k1eeFMhZHKJ7XnThwAFevQqererPzF63zHh0NDw+o1cjNlT5jvZDodJg/HxERVZz2omWsmuVtTvUJD0dQUNWnmWKzcc4LQ2Qk7t3DqVNVn/lCNYUc84FnLI4ocGNxRIEbiyMK3FgcUeDG4ogCNxZHFLixOKLAjcURBW4sjihwY3FEgRuLIwrcWBxR4MbiiAI3FkcUuLE4osCNxREFbiyOKHBjcUSBG4sjCtxYHFHgxuKIAjcWRxS4sTiiwI3FEQVuLI4ocGNxRIEbiyMK3FgcUeDG4ogCNxZHFP4fCZ0VUzhHXeIAAAAASUVORK5CYII=" alt="Mol"/>

>  <Smiles>  (9) 
NC(=O)C[n+]1c[nH]c(-c2ccc(C(N)=O)c(OCCC[NH3+])c2)c1

>  <Name_x>  (9) 
KPCT_HUMAN_4RA5-AA_alignment_L1F008::AURKA_HUMAN_3EFW-B_alignment_L1F027::benzamide::MK07_HUMAN_5BYZ-AA_alignment_L1F006::CSK22_HUMAN_3E3B-X_pocket_L1F001::::

>  <MW>  (9) 
319.2

>  <score_inter>  (9) 
-14.177

>  <best_rmsd>  (9) 
1.94

>  <Lfrag>  (9) 
(72317,)

>  <SA_score>  (9) 
3.498

>  <QED>  (9) 
0.35

>  <LogP>  (9) 
-1.4

>  <clogp>  (9) 
-1.44

>  <NAR>  (9) 
2

>  <NCA>  (9) 
0

>  <nrot>  (9) 
8

>  <TPSA>  (9) 
142.7

>  <HBA>  (9) 
3

>  <HBD>  (9) 
4

>  <NRB>  (9) 
8

>  <NHA>  (9) 
23

>  <RoF>  (9) 
0

>  <Frag>  (9) 
0

>  <Lead>  (9) 
0

>  <Drug>  (9) 
0

>  <PKI>  (9) 
1

>  <PAINSA>  (9) 
0

>  <PAINSB>  (9) 
0

>  <PAINSC>  (9) 
0

$$$$

     RDKit          3D

 28 30  0  0  0  0  0  0  0  0999 V2000
    6.6164   10.4543    4.4808 O   0  0  0  0  0  0  0  0  0  0  0  0
    7.9961   10.7178    4.7928 C   0  0  0  0  0  0  0  0  0  0  0  0
    8.7408    9.3955    4.8853 C   0  0  0  0  0  0  0  0  0  0  0  0
   10.0659    9.3841    4.1360 C   0  0  0  0  0  0  0  0  0  0  0  0
   10.8965   10.5683    4.4694 N   0  0  0  0  0  0  0  0  0  0  0  0
   13.1069    9.1536    7.5538 C   0  0  0  0  0  0  0  0  0  0  0  0
   12.6661   10.4719    7.6462 C   0  0  0  0  0  0  0  0  0  0  0  0
   11.6867   10.3039    5.4356 C   0  0  0  0  0  0  0  0  0  0  0  0
   12.4984    8.3755    3.0997 O   0  0  0  0  0  0  0  0  0  0  0  0
   11.8690    8.1542    4.1212 C   0  0  0  0  0  0  0  0  0  0  0  0
   10.9478    7.1944    4.1866 N   0  0  0  0  0  0  0  0  0  0  0  0
   12.1342    8.9855    5.3441 C   0  0  0  0  0  0  0  0  0  0  0  0
   12.8404    8.4133    6.4031 C   0  0  0  0  0  0  0  0  0  0  0  0
   11.9609   11.0442    6.5891 C   0  0  0  0  0  0  0  0  0  0  0  0
    6.5900   10.3680    0.7830 C   0  0  0  0  0  0  0  0  0  0  0  0
    5.2180   10.4880    0.5760 C   0  0  0  0  0  0  0  0  0  0  0  0
    4.3500   10.5910    1.6490 C   0  0  0  0  0  0  0  0  0  0  0  0
    4.8350   10.5780    2.9580 C   0  0  0  0  0  0  0  0  0  0  0  0
    3.8420   10.6950    4.0830 C   0  0  0  0  0  0  0  0  0  0  0  0
    2.6350   10.7990    3.8560 O   0  0  0  0  0  0  0  0  0  0  0  0
    4.3730   10.6750    5.3380 N   0  0  0  0  0  0  0  0  0  0  0  0
    6.2190   10.4590    3.1670 C   0  0  0  0  0  0  0  0  0  0  0  0
    7.0780   10.3560    2.0850 C   0  0  0  0  0  0  0  0  0  0  0  0
    9.5792   10.0899   -1.3070 C   0  0  0  0  0  0  0  0  0  0  0  0
    7.6233   10.9717   -1.3784 C   0  0  0  0  0  0  0  0  0  0  0  0
    8.9615    9.7112   -0.1584 N   0  0  0  0  0  0  0  0  0  0  0  0
    8.7845   10.8327   -2.0213 N   0  0  0  0  0  0  0  0  0  0  0  0
    7.6849   10.2665   -0.2060 C   0  0  0  0  0  0  0  0  0  0  0  0
  1  2  1  0
  2  3  1  0
  3  4  1  0
  4  5  1  0
  6  7  2  0
  6 13  1  0
  7 14  1  0
  8 12  1  0
  8 14  2  0
  9 10  2  0
 10 11  1  0
 10 12  1  0
 12 13  2  0
 15 16  2  0
 15 23  1  0
 16 17  1  0
 17 18  2  0
 18 19  1  0
 18 22  1  0
 19 20  2  0
 19 21  1  0
 22 23  2  0
 24 26  1  0
 24 27  2  0
 25 27  1  0
 25 28  2  0
 26 28  1  0
  5  8  1  0
  1 22  1  0
 28 15  1  0
M  CHG  2   5   1  27   1
M  END
>  <2D_mol>  (10) 
<img data-content="rdkit/molecule" src="data:image/png;base64,iVBORw0KGgoAAAANSUhEUgAAAMgAAADICAIAAAAiOjnJAAAABmJLR0QA/wD/AP+gvaeTAAATAElEQVR4nO3de1CU1f8H8M/ugsAuIMhF0VUh8ZoGJIiJJVozKV/saypmozv6YxiZLrPeo5F0CXNEscTGSZm+yndNvyI56ZCppaMyQIGhqJh4oeSSIqLcl2Bh9/P749C2cdn7yUU/rz8akuc5z9mH93POeXbP2UeAiECIrQmfdAXI04mCRbigYBEuKFiECwoW4YKCRbigYBEuKFiECwoW4YKCRbigYBEuKFiECwoW4YKCRbigYBEuKFiECwoW4YKCRbigYBEuKFiECwoW4YKCRbigYBEuKFiECwoW4YKCRbigYBEuKFiECwoW4YKCRbigYBEuKFiECwoW4YKCRbigYBEuKFiECwoW4YKCRbigYBEuKFiECwoW4YKCRbigYBEuKFiECwoW4YKCRbigYBEuKFiECwoW4YKCRbigYBEuKFiECwoW4YKCRbigYBEuKFiECwoW4YKCRbigYBEuKFiECwoW4YKCRbigYBEuHJ50BYjtXL0Kx46BSASvvQYvvQSpqaBWw9q14OxsWXlJSeDnB6++CkVFcPMmfPQRlJdDXh4sX258XwrWU+TwYdi6FQQCSEiAMWMgKQlaW+E//4HUVFi40KySNBrIzAStFh49gra2rn/8/HOoq4PAQJNKoK7wKSUSwXffQVAQlJdDTAxERsLVqybumpMDoaGwdCkUFcGyZaBUdv27XG5SW8VYHqy6Oot3JXwsXgwbN8LHH0NgIEilcOEC5OfDnj3g7Q05OTB58lebNtXW1hooQBfCK1fA3x8GDgSpFBC7b5afD59+Cp2dBiuDFvnlF9y0CXNzLdubcJaYiAAIgAEBePQo1tdjQsLlSZOEQqGHh0dKSkpbW1u3PVpaWpKT211cEAAlEty8GVtbDR1h504jVTASLIUCOzrwzh3MyECFAvfuxTt38PBhRMRjx1Amw+RkPH0a6+qMvVTyDzt/HoOCuuI1YwZeuXK7tHT27NmsNRk3btzJkyfZhlqtNisra+TIkTNmZAsEGBOD5eVGyk5NxYwMVKsNbWM8WJ9+iomJXcH65BMsKekKVlVVV7UBUCDAMWNw6VL88svHBQUFPS8I8gR0duKePejtjQBHIiLi4+MfPnx44sSJsWPHsnhFRUXl5eW99NJL7H+nTYv86SeNrQ5uXotVVYXr1nUFq7kZMzNxzRqcPh3FYt21UQQADg4OEyZMkMlk6enp169f12hsVl1itrq6ztWrnxsxAgA8PDw+++wzlUqVlpbm7u7u7+8vFAoBwM/PLz09vbOz04aHNS9YyckYH98VLH0dHVhcjHv34ocffjNx4kSRSKQ/jMvJybFtpYm5bt26FR0dzf4co0ePPn78eEpKCgA4OjrK5fLGxkabH9GMwfv//ocAOGoUGm2Ampqazp8/v23btvnz5zs5OQHAL7/8YlU1iS3o94MA4O7uXlZWxulYpgartRVHjkQA3LfPvAPMnDkTAH744Qezq0Y4UKvVaWlpo0aNAgCpVMrvQKa+j5WSAhUVEBICixZBRgZoNEa2Lyws3Ldv36+//jps2DAAuHfvnokHIlw5OjquXLny3LlzvA9kUrCqqmDHDhAIYNcu2LEDYmMhNtbILp9//nlcXFx+fj4Fyw6xMTvfQ5iyUVraNbUaFi+GgABITQWBAOLijOyiyxMF69lkPFi5ubk7dwaPG7d42zbtunXQ2gqLF8PLLxvZi4L1jDMSLK1Wu2bNGkSMiZlQUfFjefnWcePU27YZL5eC9YwzMm1m//79RUVFUql09erVkZGRly9fTkpSDx+uMFouBetZZ+COsampyc/PDwAyMzO//PJLAJBKpS0tLabcbVZUVADA0KFDOzs7RSKRUChUG/5sifRN/21qm6iqqgLObzcYarH27dtXXV09ZcqUhQsXTpw4EQBSU1MlEokpefXz8xMKhTU1NYjo6+tbXV394MGD4cOHW38lPJvMmmRnDwyNsWbMmOHm5tba2trW1pabm7t9+/a33nrLxHIdHR19fHw0Gk1NTQ31htYza5KdPTAULKlUOmTIkOvXry9atMjDw2P9+vUCgcD0ommYxYNJk+zsgKFg+fj4nDp1avDgwSdPnly+fDn2nEpoEAXLVpKSwMEBAgNh+XKIiACRCBzsfq2CkbcbRo0adeLECVdX10OHDiUmJppVdFxc3BdffBEcHEzBsqHkZPDwgI6OJ10PY4wnPzQ09OjRo3Pnzv3+e+3QoZr33xcZ3YV544032A9sFk1xcbHFteymtLTUxcWlpqYmPDzcBsV1WzVlNUQ8d+6cr6+vr6/v4MGDrSxNfw3WCy+ARgOBgeDoaFWZzc3NANDe3t7R0eFoZVl9MfHuMSur0MkJhUI8csSMe87c3NyYmBiRSOTr6wsAs2bNunr1qtl3rnrq6+sTEhIGDBgQHBwsEAhiYmLKjU6kNayyEhMSUKtFRPzgA2xowIYGa8q7dOnSyy+/DAD+/v4SiUShUFg5n7bbxN1jx6wpDDUajVKp9PX1lUgkQqFwzJgxJ06csKrEPpgxH2v7dgTAAQPQ6BSY9vb2AwcOhISEsOy6uLjMmjVr0KBBAODg4PD+++8/fvzY3Ip2dnbu2bPH29sbAEQiUXh4uLOzMwBIJJLNmze3Gp763yuVChUKdHHBf/3rr2C99x56eWFaGpo/M7G6ujo2NpZ9vuvr6xsaGspe/ujRo7Ozs82uHuKNG/jgQfeJu6ziBQUWlIcXLlwIDg5mtQoKCvL392c/R0dH375925IS+2beKp01axAA3d3x8uXeN3j8GLduxagoOavx4MGDk5OTHz58iIh1dXVyudzBwQEAPD09U1JS2tvbTTzu+fPng4KCWJmRkZFXrlxBxKqqKplMxm5UpVKpUqnUsnwYpdXiV1/hsGFd0/VlMkxMxKQkzMvDmTO7JlmHhGBOjonVY5Oc3N3d4c85mQ0NDYh49uzZSZMmsWrPmjXr2rVrJhZYX48JCThgAMbGokKBiLh27V/BUijQxFUPOr2eK1btgQMHdqu2TZgXLI0G334bAdDPD+/f/9uvfv0V5XKUSBAAAwOvTZo0af/+/T17gZs3b0ZFRbFzPXbs2O+++87wESsrK2UyGdt++PDhSqVS96vMzMzff/9d/yoMDw8vMHotFxVhRERXeiZP7mUJW3Y2BgR0bRAdjb/9Zri8M2fOjB8/nlXgtdde6zZXtqOjIz093cfHh7XWK1asYJdZX/QWQKBIhO++iz0vls2b0dm5a53WJ5/gH38Yqp5KpVIoFC4uLgAgFosTEhKam5vZry5evPj9998/evRILpezcbCXl1daWppN5pGbva5QrcbXX0e5/K8Jynl5+O9/o1DYdf3Pno0//NDL6dDX7Y9x48aNntuwM8L6O7FYrFAo/tA7hWVlZU5OTuzfW1palEolGyYLhUKZTPbgwYOeBd6/f3/FihVbWJvk54fp6X1Osm5txZQUdHNDgPnTpsnl8qampp5bmX6RPH78WL+1TktL6+jo6LnZuXPnoqIaWaRnzkQDw9HffsMFC3RXR/XXX3/dcxvdui4A6Dke1Wg0YWFh7Pxfv3798uXLr7zyCnstISEhOSa31n2xZMEq68F0ywznzOkae8lkWFJiaiF9dR/45xkZMWKE7oxUVFR0272ysnLhn99H4O/vn5WVxcb1bIq9q6ur/qi5ra1t69atbm5uADDI01O1cSP2FpTuqqqurlyp6z4OHjyo62rr6urYPYRZ3XppaemcOXN0QdSt7EO9hjkkZO3w4ajXLhvC1g5On/5/ADBjxozi4mLdr4qKiiIiItixJk+enNujYe7o6Ni+fTs7/wMGDFi3bl1DQ0N2dnZAQIBu4PWbsdbaAAtXQqPe3cquXahQYE2NJYXU1tZ2a4cLCwt1ZyQ0NDQvL8/A7vr9IDuzt2/fjomJ0Y2as7KysrOz2RRvdrLMXT5w8eLFadOmsd3DwsJyc3OVSiXr2ljraLhr66lbfa5du7ZhwwbWMLu6um7ZsuWPP8zoiTo7ce/edN09TXx8fElJyYoVK0xc19WzH2xubk5JSWEXoYuLS0JCQq+ttVFWBavb3YrFfv75Z90fj7UQQ4cONXEwzu6fu/WDJ0+e1F+OAgATJ048e/asZdXTaDQZGRlsooduUu+rr75aYnr7/Hf6LSgb/QgEAplMdu/ePcsKrK+vX7VqFXtHytXVFQCcnJxMz0TPfrCysvLtt99mf4v4+HgLqmRVsPDvdyvW0Gq1hw4dcnd3d3V1feedd3QDTBPV19evXr2anVkPD4/du3er1eodO3aIxWKxWLx79+5exzRmaWpqSkhIiI+Pnzp16jEr301CRMT79+8vX748MTExIiLC+D2HCUpLS8eNG+fp6RkUFGRuw6zVajMzM9nwAwAWLVpUX1+fl5c3ZMiQESNGWLDIyvJg8TBmzBgAuHXrlmW73759my3L3LRpEyKq1Wo2gLNpHe3ahg0bAGDLli2W7d7a2sr6waCgINaBzps3DwAsuJAsX62RlASdnVBWBv/9r8Vl9Ck9Pf3DDz+8e/euWXuNHj3622+/PXXq1AcffGD7OvUr+fn5a9as+eabb8zaiw2qbty4ceDAgW7L2c1l1afk/GafHT58OCcnZ86cObqbFNPpvlPlWVZcXLxz5061Wj1//nxz95VKpVKp1MoKWBUsubzrSykJ6Ya+KpJwYXmLlZQEABAY2J8mYpN/DLVYhAsKFuGCgkW4oGARLihYhAsKFuHCTtenJSUl1dbWTpgwwdwdVSpVampqXFyc9e8d92tz58597rnndLPaTYeIR44c0Wg0S5YssaYCdhqsyMhIc3dBxKNHj65fv76ioqKsrOzgwYM2q41GA1evwosv2nyhGCft7e0jR45kc0fNcunSpVWrVuXl5Xl5eUVFRXl6erIP8i1h2cfgnKxcudLHx2fatGnmrhIrKiqaPn06e0Uvvvhibm5uVVXV0qVLXV1dJRJJdHT03bt3LazThQsYHIwuLlhe/reFYnbp+PHj4eHh7u7u5k5d72vGn5OTU1RUlP7cVBPZV7DKysq8vLwAwMHB4d1333306JHRXdhMdnZG2ITJxsbGjRs3sgl0zs7ObLKyWCz++OOPzVsldvcuxsR0TSwfORLz8+0/WIio+ww+LCwsPz/f6PY91+rU19fr5mYJBILExEQLqmFfwUJzppP3Omtet3wAAKKjo8vLy/VXPg0bNsyUianqlhb86CPUPbIoORmbmzE9HZXKroViP/7I4aXbhv4aCnYSDLTWZ86c0Q1k2RIj3YJbsG5Vhd0Fi9FfANPrat3i4mLdzPF58+aVlZVdunSpW2+ov31hYeHUqVPZb6dMmfLTTz/1elz2VxkVENDy/PN/Ld5jvSFbbNhPHt+iUqlSUlLYNOVuq74YtVr9+uuvsxMyfvz406dP23YdmJ0Gi+l5Pel+VVdX5+3tzZ5ipd8bent793VG9GfHsznm1dXV+htcvHhR98SiLQsW4I8/YlUVymQoECAASqWoVBpZ12ZnDK/pXbJkCXvKXEtLi81Xrtp1sLC3EYDuNZeUlLS2tnbrDY0+FqalpUWhULCBl+67FXodqN1NTUXTH+BnxwoKCnTfnqLfWtfU1NTW1hq4eq1h78Fiem2l9ddR9bXqtS937tzRrRILDAxkfShb2dLY2MjGKJOHDNFKJOYtZbdXva5lMjresEb/CBaj/54C+/oaAHj++efPnDljWYGnT5/WLcgOCAgoKyvT7w3DwsIqCgtt+xKerIaGhrVr17IbI7FYzC5UT0/PXbt22fyrh/tTsJjs7Gx/f/8333zT3G8W6RX7bgU3N7fp06fPnj1bt84zIyPjaX3MIlvT+8ILL3h7e8tkshrLlhob0/+ChYgqlUqlUtXZ7oHBy5YtA4CBAwfye36fvWlsbOT6Mu30Ix3DxGKx7r82wcbysbGx7733nm7c9nRjdzz80OyGv4wdO/YZSdU/gIJFuKBgES4oWAAAzs6DBg0a5ejo+qQr8vTol4N3m2tv31pXt9X+vzy9H6EWi3BBwSJcULAIFxQswgUFi3BBd4UAAG++CQEBYJMnPhGGWixISoLycliwAG7e5Pv9l88UarEAAB49gra2rp/73dOX7RO1WAAAy5aBUtn1c797+rJ9omABAEilYOZziYkRAqQz2of8fCgogJUr+8EDmO0QtVh96i+P9bZPFKw+7djRPx7rbZ+oKyRcUItFuKBgES4oWIQLChbhgoJFuKBgES4oWIQLChbhgoJFuKBgES4oWIQLChbhgoJFuKBgES4oWIQLChbhgoJFuKBgES4oWIQLChbhgoJFuKBgES4oWIQLChbhgoJFuKBgES4oWIQLChbhgoJFuKBgES4oWIQLChbhgoJFuKBgES4oWIQLChbhgoJFuKBgES4oWIQLChbhgoJFuKBgES4oWIQLChbhgoJFuKBgES4oWIQLChbhgoJFuKBgES4oWIQLChbhgoJFuKBgES4oWIQLChbhgoJFuKBgES4oWISL/wcr4tOGyZhIVAAAAABJRU5ErkJggg==" alt="Mol"/>

>  <Smiles>  (10) 
NC(=O)c1ccccc1[NH2+]CCCOc1cc(-c2c[nH+]c[nH]2)ccc1C(N)=O

>  <Name_x>  (10) 
KPCT_HUMAN_4RA5-AA_alignment_L1F008::AURKA_HUMAN_3EFW-B_alignment_L1F027::benzamide::MK07_HUMAN_5BYZ-AA_alignment_L1F006::CSK22_HUMAN_3E3B-X_pocket_L1F001::::

>  <MW>  (10) 
381.2

>  <score_inter>  (10) 
-18.5706

>  <best_rmsd>  (10) 
1.87

>  <Lfrag>  (10) 
(72324,)

>  <SA_score>  (10) 
3.897

>  <QED>  (10) 
0.31

>  <LogP>  (10) 
0.4

>  <clogp>  (10) 
0.36

>  <NAR>  (10) 
3

>  <NCA>  (10) 
0

>  <nrot>  (10) 
9

>  <TPSA>  (10) 
141.9

>  <HBA>  (10) 
3

>  <HBD>  (10) 
4

>  <NRB>  (10) 
9

>  <NHA>  (10) 
28

>  <RoF>  (10) 
0

>  <Frag>  (10) 
0

>  <Lead>  (10) 
0

>  <Drug>  (10) 
0

>  <PKI>  (10) 
1

>  <PAINSA>  (10) 
0

>  <PAINSB>  (10) 
0

>  <PAINSC>  (10) 
0

$$$$

     RDKit          3D

 25 26  0  0  0  0  0  0  0  0999 V2000
    6.6164   10.4543    4.4808 O   0  0  0  0  0  0  0  0  0  0  0  0
    7.9961   10.7178    4.7928 C   0  0  0  0  0  0  0  0  0  0  0  0
    8.7408    9.3955    4.8853 C   0  0  0  0  0  0  0  0  0  0  0  0
   10.0659    9.3841    4.1360 C   0  0  0  0  0  0  0  0  0  0  0  0
   10.8965   10.5683    4.4694 N   0  0  0  0  0  0  0  0  0  0  0  0
    6.5900   10.3680    0.7830 C   0  0  0  0  0  0  0  0  0  0  0  0
    5.2180   10.4880    0.5760 C   0  0  0  0  0  0  0  0  0  0  0  0
    4.3500   10.5910    1.6490 C   0  0  0  0  0  0  0  0  0  0  0  0
    4.8350   10.5780    2.9580 C   0  0  0  0  0  0  0  0  0  0  0  0
    3.8420   10.6950    4.0830 C   0  0  0  0  0  0  0  0  0  0  0  0
    2.6350   10.7990    3.8560 O   0  0  0  0  0  0  0  0  0  0  0  0
    4.3730   10.6750    5.3380 N   0  0  0  0  0  0  0  0  0  0  0  0
    6.2190   10.4590    3.1670 C   0  0  0  0  0  0  0  0  0  0  0  0
    7.0780   10.3560    2.0850 C   0  0  0  0  0  0  0  0  0  0  0  0
   12.2418   10.3277    4.7272 C   0  0  0  0  0  0  0  0  0  0  0  0
   12.6303   10.8212    5.7928 O   0  0  0  0  0  0  0  0  0  0  0  0
   13.1928    9.3816    3.9865 C   0  0  0  0  0  0  0  0  0  0  0  0
   14.2688   10.0278    3.1140 C   0  0  0  0  0  0  0  0  0  0  0  0
   13.9094    8.5853    4.9880 N   0  0  0  0  0  0  0  0  0  0  0  0
   12.3931    7.5216    6.3513 C   0  0  0  0  0  0  0  0  0  0  0  0
   12.6478    6.3734    5.5652 C   0  0  0  0  0  0  0  0  0  0  0  0
   12.0953    6.2628    4.2775 C   0  0  0  0  0  0  0  0  0  0  0  0
   11.2782    7.3140    3.7606 C   0  0  0  0  0  0  0  0  0  0  0  0
   11.0326    8.4698    4.5605 C   0  0  0  0  0  0  0  0  0  0  0  0
   11.5880    8.5675    5.8482 C   0  0  0  0  0  0  0  0  0  0  0  0
  1  2  1  0
  2  3  1  0
  3  4  1  0
  4  5  1  0
  6  7  2  0
  6 14  1  0
  7  8  1  0
  8  9  2  0
  9 10  1  0
  9 13  1  0
 10 11  2  0
 10 12  1  0
 13 14  2  0
 15 16  2  0
 15 17  1  0
 17 18  1  0
 17 19  1  0
 20 21  2  0
 20 25  1  0
 21 22  1  0
 22 23  2  0
 23 24  1  0
 24 25  2  0
  1 13  1  0
  5 15  1  0
  4 24  1  0
M  CHG  2   5   1  19   1
M  END
>  <2D_mol>  (11) 
<img data-content="rdkit/molecule" src="data:image/png;base64,iVBORw0KGgoAAAANSUhEUgAAAMgAAADICAIAAAAiOjnJAAAABmJLR0QA/wD/AP+gvaeTAAAXr0lEQVR4nO2de1RTV9qH3yByVQFRFLEioBSFgVZRKdpCR+oaR7um1YbRr7VlzRoD1lnpZdYytrZDrbM0Tm1NWy/NTKd+qZ2ZGur0K63XOINKkVoVFUUFlWJFC4o3rkJI3u+PHY9pIPezEy7v85fm5Jy9c/Jkn703Z/+OBBGBIMTGx9sVIPomJBbBBRKL4AKJRXCBxCK4QGIRXCCxCC6QWAQXSCyCCyQWwQUSi+ACiUVwgcQiuEBiEVwgsQgukFgEF0gsggskFsEFEovgAolFcIHEIrhAYhFcILEILpBYBBdILIILJBbBBRKL4AKJRXCBxCK4QGIRXCCxCC6QWAQXSCyCCyQWwQUSi+ACiUVwwdfO9hUr4OZN8PGBwED4y1/Ah0QkHMKmKAUF4OcHmzfDxo0wciRoNAAAra1QVeWZyhG9F5tinTgB6emmf6enw4kTAABvvQVJSbB8ObS3c6rT/v0QEgJXrgAAZGWZXnnjDdPWrCzo7ORUMiEaNsVKTobSUtO/v/sOUlIAABobobMT1q6F1FT47jtO1Zo3775JRG/EpljZ2dDWBkuWwIsvQm0t5OQAAHz0ERw4AAkJcPo0pKdDbi40NopYIb0eACAuDkaPhgMH7r++axfk5UFeHpw7J2JpBDfQcfbtwzt3TP9ua8P8fPTzQwAcNQq3b3fiOFZoaECFAmNjcfduXLUKW1pwzhzMyEBELCrCFStMb5s5E/V690sj+OLwKO/SJXjqKUhIgO3bAQACAuCtt+DoUZg2Da5ehfnz4be/bauvd03uO3cgPx9iYmDtWvjhB/j+ewCAoCDIybl/KbZg715QKkEmc61Agj+OGlhZiWlpCIAA+MwzePWq6XWDAdVqHDy4eeLEiPBwlUplMBgc97qlBVUqjIgwHTgrC48edeJnkZeHnZ1OvJ/wGM5cCo1G5hACYEgIqlQoOHTp0hrWAwPIyMiorKy0e7CODlSrcdQok1LTp+P+/c5V/YMPnN6FsODYsWM1NTUVFRWiH9kZsRhXruC8eSYdZszAM2eELYWFhVFRUQAQEBCQn5/f3t7e7QH0ev0nn/zvhAkGdoxp01Cnc7oWmzZhdjauX49tbU7vSyDi2bNnFy1a5OPjM3ny5IEDByoUijZRT6XzYjE+/xxHjEAADAhoXLeuo6ODvXzr1i2ZTCaRSAAgKSmptLTUfCej0ajVah988EEAyMwsTkxErRaNRjc/AuEc1dXVzz///IABAwAgKCgoNTWVfV8JCQkHDx4UqxRXxULEW7dQLkcfn2WTJiUlJR06dEjYcvDgwYSEBACQSCQymayxsRERCwsLk5OT2eUyPj5+27b/c6YzRohAfX29QqHw9/cHgIEDB8pksitXriDit99+O3HiRPZ9LVq06MaNG+6X5YZYiIh4rbh4/PjxAODj4/OHP/yBOYSIra2ty5cv9/X19fPz02g0jz32GFPqgQceUKvVepow8CwNDQ0KhSIwMJB9U1Kp9MKFC+Zv6OjoUCqVzLmRI0dqNBo3S3RXLERsa2vLz8/38/MDgMjIyO1mc1pbt25lTRcAjBgx4v3337979677JRKO09TUpFQqQ0JCWIM0d+7ckydPWntzVVXV448/zr6vuXPn/vjjjy6XK4JYjPLy8mnTpgl1qq2tvXnzZm5uLgAMHTo0Pz//jjC5SniElpYWlUoVERHBvpSsrKyjVuZy3n///draWvZvo9Go0WiGDh0KAEOGDHF2/khANLEQsbOzU6VSDRo0CADCwsJ+//vfA0BycvLt27dFLIWwS0dHh1qtHjVqFFNq+vTp+61PzOzatQsAgoODlUpl571ZwatXrz7zzDNs9/T09NOnTztbBzHFYly5cuXpp58GgEcffRQAZDKZ6EUQ1jAYDFqtNi4ujjkxderUwsJC27vYcKiwsHD06NGsp69QKJzqxogvFmPbtm2rVq0CgFdffZVTEYQ55lM5ADBx4kStVmt0eC6nsLDwgQce6OrQ7du35XK5j48PAIwbN+6///2vgwfkJRYirly5EgDefPNNfkUQDJ1ON2nSJKbU2LFj1Wp1p/N/6rJw6D//+Y+w6dtvv50wYYJT8xEcxVq2bBkAKJVKfkUQiHj27Flmw5gxYz7++GM3p3KszWlZzEcUFBTYPg5HsZYuXQoAH374Ib8iCEQcNmyYn5/f6tWrxZrKsTGndfr06UceeYQ1jfPmzfvpp5+sHYSjWDk5OQDwySef8CuCQMSAgAAAaG1tFfewVVVVmZmZXee0jEajWq0eMmSIv7//jh07rO3OUSypVAoA27Zt41cE0dnZySbTHe+nO47BYNiwYcOQIUMAICQkZPPmzUIppaWlABAdHW1tX47LuVpaWgCATWsRnGhtbQWAoKAg9ofkysrKgoKC8+fPi3JwHx+fpUuXnjt3bv78+Xfu3Pnqq69YKQAwePBgAAgODra6ryg16Jbm5mbbZRPuw06y8Ovdtm1bdnb21q1bRSwiMjLyiy++KCgo2Lx5s/AiazVsfLn2Fqy6gd2yCfexOMn8zrkwiepgQdwvhSQWVzwmVrfl2ujnkFi9G2+JZbefQ2L1brzbYnmz806jQq50K5YHzrnXxOrs7Ozo6BgwYACbwCU4YfHr9dhI3Gti0XXQM/S7SyGJ5Rn6qVjUweKNd0eFXphuoGl3z9BPWywSizcW59ljI3ESq49jbpInR+LeEevUqVNr164dPnx4WVlZUVERjyIIhvkX7Mkfs6f/CH3mzJk333zzyy+/RMSgoKDW1tasrKwlS5asXr2a3dbDl/6X8exdsTzReb906VJubm5ycvK///3vwMBAuVxeVVWlVCp9fX03btyYkJCwnSW28aPbjOe+joVMmZmZU6dO9UC59gdn7t9nWFtbK5fLu0ZNME6dOpWWlsbKmjt37uXLl90v0ZJbt3DFCly8GPfuNb1SUoJyOTY3Y3W1+MV1oa2t7aOPPjpy5AiPoCnbpKamAsD333/v4XLZAuu6ujprb3BLLLtREwx2lzS75zAkJMTlVdvd0NyMSiWGhSEATpmCK1eaXn/3Xfz73/GVVzAwEJVKfrF/HR0dGo0mJiYGAEaNGuXCwk43YauyeAtdUlJy4MAB81dYW9XU1GRtFxfFsoiakEql586dE7beuHGjq2FXrlyZN28ea7pmzJhxxiyxzRXa21GtxsjInyUCLl+OeXm4ZAm+8gp2duJzz5m2Tp6MZWVuFdcFg8Hw2WefjRs3jn2ilJSUOXPmsDt3J0yYUFxcLG5x3bJ79+6goCAA+PTTTzkVcerUKalUKpFIEhMThebAaDT6+PhIJBIbDYTTYnWNmjh27Jiwtbm5WalUhoaGPvroo93uLqT+uf7jNhhQq8XYWBQSAffts/rmnTsxOhoB0NcX5XK0/gtzCp1O99BDD7EzkJCQoNFo2CnmETTVLQcPHmQJBqwsAHjuueeuXbsmYhFnz57Nzs5mBx88ePCf/vQnIfKPdbCCgoJs7O6EWO3t7Wq1OjIykn0ei6iJtra29957b/jw4WzrrFmzrLWTtlP/bGAwGG5otTh+vEmplBT8+mv7u7W0oEKBAwYgAMbG4p49DhbXLTqdbsqUKewzjhkzpmvWl8WiPK1W605xXSkvL2fLnwAgPDx89erV77zzjhDEolar3V+uc+nSJZlM5uvrCwB+fn4ymcy8L1VTU5OTkxMaGjpr1iwbB3FILBY1ERsbyz7PtGnTzKMmzPsZAJCWlma+OtsaFql/dkOOdDrdww8/PHfKFATAmBhUq53rOR0+jMnJCIASCb7wQltDgxP7IiJiaWnpL3/5S/YZhw8frlQqbYR2WluU5w5nzpxhVyUAGDRokEKhEGJ8qqurZ82axYpzMFy4W65du6ZQKNhCRTYOE+KNEPHy5csymWzgwIEA4O/vb7tjZ0csFjURHx/PKp2YmGgeNcGEY4l+rPlx6gdqntg2atSo7VaeQrB3715hCD127NibW7e6+AQBvR5VKgwOPpyYOGzYMLVa7eB+rJ/BKjB06FClUtnS0mJ3L2Fhp/tDlpqaGplMJqSGyuXy+vr6rm/TarXsihEYGJifny8EwzrCjRs38vPz2QCLjcPOnz8vbL1+/brFKO3ixYu2D2hLrKamphT2/ByA+Pj4f/3rX+anxlo/w1m6JrYJm0pLS2fOnOlgI+EoVVVLFi5kx5w9e3ZNTY2N9wrRwkIjcevWLadKu3r16vz584XOg7PDN9tTOV25efOm7N5TFVJSUhyZhmDjsNDQULgX+XfixAlha2Njo1KpZD8PNkpzsDm0Jda6detiYmIiIyMtehI6nY5Nn1jrZziLwWAQ5iNCQ0NVKtXJkyeFZp8FAgrppqKg1WqHDRvGGgDzwDEB836Gv7+/RT/DWVwImnJwKqdbioqK2GXE19dXLpfbmBRYt24dOw/sZ9Z1HBYWFsa2WozS7GJLLHYBMh85Hzp0SMiojIiIUCqVIs7Z1NTUzJ49mx3cfDDCKRCwrq5u0aJFrLiHHnroyJEj7HVr0cJuYh4SNH78eBtBU7anchykpaVFoVCwq2dMTMzu3bu7fRtbLZienm5en66jNItJLEewJRYbOZtHvGVkZLDBiFKpFD2FgvGPf/wjODh48ODBv/vd79xpJBxkx44d0dHR7Mctk8leffVV1xoJBykuLhaCproOWWxP5bjA8ePHhWuLVCrtOh9RWVlp7pxer9doNMIoLS0tbZ+NqRyb2BKLnfEffvhBeKW4uHjlypXiXpW6wn5nHovsbmpqeumllwYMGMDGO3ajhd3EfD4iMjKSBU3ZnspxB71er1Kp2ES5jfkINg6zNkpzAVtisauvuNNudmEpFwEBAZ4sFBEPHz6sVqtffvnl48ePe6C48vJy4U+oaWlprAcGDk/WOMvFixefeOIJVkRmZqZFB5xN5bCtDz74oEajcSEQ0AJbYrGLgiNDazfZuHFjXl4eGzFdv36dXW15F+p12HxEcHAwu/a530jYRRiyBAYGsiFLcXGxMIMvyjhMwKpYBoNBIpFwCl6ygP2Y9uzZg4g1NTXsQ/IutIfw4YcfAsCMGTNE+8O8Terr6xfem20ROnORkZEbNmyw9lAt17B6PxZrqITgJa546261ngDrbCUkJPh45LbEiIiIf/7znzt37oyOjn7sscfYVE5lZeXSpUvZTLVYWL2D1Fv3ufY3sbzyeWfPnl1RUeHj46PX6znd2UtieRlvfV5WIutG88DWpRBILP701c/bI8QyX8PU3zJq+p1YnvyChYRW6Lsn2hp99fN6v8W6e/euwWDw9/dnf/HtqyfaGn21hfa+WN5KH+gh9NXP6/1RocXSx756oq0xePCnkybhkCEDvF0RkfG+WBZLH/ubWBcvhpWVQUCAt+shNnYuhZ7PLelvYrW0AAD0vY9LfSwv09wMANDn+u72phs8L1ZfHSVZg1osMBgM7JlP4tLPWywSCzZs2JCenp6dnd3Q0CBiDSZOnLhq1SrhUS39SiyjEe7eBYkEuP3JzmvYGRUajUbhFaPRGBAQUFBQcPDgQZVKtWDBAlFqkJSUlJSUZFFuPxGrtRUQITgY+N+a5HGs3aj19ddfx8bGhoaGmi/svHDhQlZWFtvx17/+te1Fea4RFxcHAOarJfswdXUIgBER3q4HB6yK1dDQICwSN3fIaDRqNJrw8HCwvijPZU6dOsW67VevXhXrmD2Z2lqMjcVHHvF2PThg6553Gw6ZL8p7+OGHjx496mY9zFeRb9myxWNLdEy8/jrm5eGLL+If/4geuUXYBcyW4fUC7IeCWFvYiYjffPPNmDFj4N6K2+bmZhdqcPnyZWEVOcs28XRzpdXiW2+Z/v3OO8iejv7CC1wT21xgzRpv18AZHI0x2rFjR7cOma+4jYuL0+l0jpftQtQEF15/3TJj8tgxU1JSaipyWw1WVIRDhiCLqpg50/TKihWmrTNn3o8+OX0a16/HuXNx/XrsLg2kJ+JEPpa5Q7GxsXuFLwPx2LFjkyZNgnuBY9evX7d9KJejJrjw+eeWGZOIuHMnjh0remKbOUVFmJODOTmI9sRi9M0WS0BwCACkUqngUHt7+9tvv82ilV577TVru3eNmigTO8TRaYzGn2VMCuk/oia2mZf2xRe4Zw8WFeGqVfjGG7h//32xJk3C3FzMzcWoKBfDmnoIrmSQ6vV6pVLJHBoxYoRGoxE2nTt3buHChd3Gm4gSNcGdw4dx3LifOXT8OKammq6MUinaa4xto9OZDhYfj/v24apV2NKCc+ZgRgaivRard+F6avKFCxeE8Crbc1oiRk1wZ+FCk0PPP49C6l9HB65Zg4GBCHA5K+uzzz5z4cAHDuCMGaZjR0Xh5s0msRCxoAD9/BC7E2vPHlyzBhcvFuGTeRi34rjtzmlZRE2wyD8PLK12nXupfwiAYWFonvp3/rx+zpzJI0cCwK9+9SvzrBTblJejVGpSKjwclUp0NqcnL69HDU8dQoQHCFib0+oaNeGZVeQicPEiPvGEyYXMTKyqErbYTWwzp6Ki9emnUSJBAAwJwbffRhdyej74AEUKnvEoIojF+Oqrr4TQumeffVaIFh47duyWLVtEnJ33HFotDhuGABZPIbAxsSfA5ntjYxN8ffVBQSiXuzhNsGkTZmfj+vXofkSmhxFNLDSbjxgxYgSImBrqRerqcMECBEB//z8++aR5wpF5Ypv5xN7ly5dzc3OFaOGVKw/99JOXKu9VxBSLcejQoZKSkvfee88D+Uce4ptv9j31FHNIoVAIUYaNjY1C+uOUKVO6zveKHgjYixBfrD6JjcnhsrKylJSU+fPnu5ka2scgsZygrKxs8uTJFpPDLS0t7NIPAE8++SS/jMneBYnlHOaRnkOHDlWr1UuWLBk9enRKSkpPnO/1HiSWK5g/0YQlqpeUlHi7Uj2Lvv9wWx6woPaPP/44IyOD3fDTf5YVOYgEEb1dh95NXFxcdXX1hQsX2E3VBINaLHfpV6s/HIfEchcSq1voUugWiOjr64uIer2ezXIRDGqx3KKtrY0ttySrLCCx3IKug9YgsdyCxLIGieUWJJY1SCy3ILGsQWK5RX9L83IcEsstqMWyBonlFiSWNUgstyCxrEFiuQWJZQ0Syy08Flre6yCx3IJaLGuQWG7hsdDyXgeJ5RbUYlmDxHILEssaJJbrNDU1lZeXA0B9fb2369LjILFcoaOj469//Wt8fHxFRUVYWNiyZcteeukl1t8iTHh3kVCvo6OjY9OmTVFRUezsTZ8+fcGCBa5FsPZtSCxHYVlf48aNY0r94he/0Gq1bNPx48dTU1PZ61Kp9Nq1a96tak+AxLKP0WgsLCxMSUlh6kyYMKFrfFzXFdLeqm0PgcSyg06nE1qj6OhotVptI+vr/PnzQnzmb37zPw6H/vVBSCyrlJSUCOvoo6KiVCrV3bt3HdmRpf5lZBz5eWBb/4LE6oaTJ09KpVKmVHh4uFKpbHUyNrS+/tqzzxr5P4Sg50Ji/YyKigqpVCqRSABg0KBBCoXi9u3bLh9t506Mjr7/EAKXngjTWyGxTJg/JSooKEgul9eL8XQRi4cQmAW29XFILPzxxx8XL14spIbK5fK6ujpxizh8GJOTEQAlEszJcbrp6l3P/WKQWPjll18C/6dECQHyU6c63Z3vXU/RYZBYaDQaV6xYUWUW5s6Pqio8e7aPP/eLYfWZ0P0HiUTy5z//2TNljR8PAFBXB/PmwRtvwJYtdt6fmAiJiXD3Lrz8sgdqJyYklneIi4P2djhw4P4ru3ZBQwMAwLlzlm9evtxzFRMLEstrvPYaZGdDZ6fpv7NnA2s37z3NvXdDt814jaAgyMmB0tLut5aXw7vvQl4e6PWerZZIUPBaz+VvfwOdDj7/HHx64c+fLoU9l8WLwdcXrl+He88n6E2QWD2UXbvg+HGorobsbG9XxSXoUkhwoRdevYneAIlFcIHEIrhAYhFcILEILpBYBBdILIILJBbBBRKL4AKJRXCBxCK4QGIRXCCxCC6QWAQXSCyCCyQWwQUSi+ACiUVwgcQiuEBiEVwgsQgukFgEF0gsggskFsEFEovgAolFcIHEIrhAYhFcILEILpBYBBdILIILJBbBBRKL4ML/A0t5bs/yJkfeAAAAAElFTkSuQmCC" alt="Mol"/>

>  <Smiles>  (11) 
CC([NH3+])C(=O)[NH2+]C(CCOc1ccccc1C(N)=O)c1ccccc1

>  <Name_x>  (11) 
KPCT_HUMAN_4RA5-AA_alignment_L1F008::AURKA_HUMAN_3EFW-B_alignment_L1F027::benzamide::MK07_HUMAN_5BYZ-AA_alignment_L1F006::CSK22_HUMAN_3E3B-X_pocket_L1F001::::

>  <MW>  (11) 
343.2

>  <score_inter>  (11) 
-17.9476

>  <best_rmsd>  (11) 
2.2

>  <Lfrag>  (11) 
(72362,)

>  <SA_score>  (11) 
3.855

>  <QED>  (11) 
0.63

>  <LogP>  (11) 
0.0

>  <clogp>  (11) 
0.02

>  <NAR>  (11) 
2

>  <NCA>  (11) 
0

>  <nrot>  (11) 
8

>  <TPSA>  (11) 
113.6

>  <HBA>  (11) 
3

>  <HBD>  (11) 
3

>  <NRB>  (11) 
8

>  <NHA>  (11) 
25

>  <RoF>  (11) 
0

>  <Frag>  (11) 
0

>  <Lead>  (11) 
0

>  <Drug>  (11) 
0

>  <PKI>  (11) 
1

>  <PAINSA>  (11) 
0

>  <PAINSB>  (11) 
0

>  <PAINSC>  (11) 
0

$$$$

     RDKit          3D

 26 27  0  0  0  0  0  0  0  0999 V2000
    8.4394   10.2606    2.2400 C   0  0  0  0  0  0  0  0  0  0  0  0
    8.9307    8.8381    2.5622 C   0  0  0  0  0  0  0  0  0  0  0  0
    6.5900   10.3680    0.7830 C   0  0  0  0  0  0  0  0  0  0  0  0
    5.2180   10.4880    0.5760 C   0  0  0  0  0  0  0  0  0  0  0  0
    4.3500   10.5910    1.6490 C   0  0  0  0  0  0  0  0  0  0  0  0
    4.8350   10.5780    2.9580 C   0  0  0  0  0  0  0  0  0  0  0  0
    3.8420   10.6950    4.0830 C   0  0  0  0  0  0  0  0  0  0  0  0
    2.6350   10.7990    3.8560 O   0  0  0  0  0  0  0  0  0  0  0  0
    4.3730   10.6750    5.3380 N   0  0  0  0  0  0  0  0  0  0  0  0
    6.2190   10.4590    3.1670 C   0  0  0  0  0  0  0  0  0  0  0  0
    7.0780   10.3560    2.0850 C   0  0  0  0  0  0  0  0  0  0  0  0
    9.5792   10.0899   -1.3070 C   0  0  0  0  0  0  0  0  0  0  0  0
    7.6233   10.9717   -1.3784 C   0  0  0  0  0  0  0  0  0  0  0  0
    8.9615    9.7112   -0.1584 N   0  0  0  0  0  0  0  0  0  0  0  0
    8.7845   10.8327   -2.0213 N   0  0  0  0  0  0  0  0  0  0  0  0
    7.6849   10.2665   -0.2060 C   0  0  0  0  0  0  0  0  0  0  0  0
    8.9688   10.9419   -4.3224 C   0  0  0  0  0  0  0  0  0  0  0  0
    8.7133   11.8981   -5.2130 N   0  0  0  0  0  0  0  0  0  0  0  0
    8.5247    9.8086   -4.4088 O   0  0  0  0  0  0  0  0  0  0  0  0
    9.7982   11.2719   -3.1017 C   0  0  0  0  0  0  0  0  0  0  0  0
   10.0031    6.5871    1.2451 N   0  0  0  0  0  0  0  0  0  0  0  0
    9.9475    7.5482    0.1314 C   0  0  0  0  0  0  0  0  0  0  0  0
   11.2763    7.5544   -0.5846 C   0  0  0  0  0  0  0  0  0  0  0  0
    9.8472    8.9589    0.6293 C   0  0  0  0  0  0  0  0  0  0  0  0
   12.0370    7.9981    0.3966 N   0  0  0  0  0  0  0  0  0  0  0  0
   12.2093    7.1070    1.5717 C   0  0  0  0  0  0  0  0  0  0  0  0
  1  2  1  0
  3  4  2  0
  3 11  1  0
  4  5  1  0
  5  6  2  0
  6  7  1  0
  6 10  1  0
  7  8  2  0
  7  9  1  0
 10 11  2  0
 12 14  1  0
 12 15  2  0
 13 15  1  0
 13 16  2  0
 14 16  1  0
 17 18  1  0
 17 19  2  0
 17 20  1  0
 21 22  1  0
 22 23  1  0
 22 24  1  0
 24 14  1  0
 16  3  1  0
 20 15  1  0
 25 26  1  0
 25 23  1  0
  1 11  1  0
M  CHG  1  15   1
M  END
>  <2D_mol>  (12) 
<img data-content="rdkit/molecule" src="data:image/png;base64,iVBORw0KGgoAAAANSUhEUgAAAMgAAADICAIAAAAiOjnJAAAABmJLR0QA/wD/AP+gvaeTAAAb6ElEQVR4nO2de1jUVf7H3wMMDMJwEUHEQlCUGII0NwItw8KNXFxtfWi3jKW20iexYd1KfNKcNbektBptTe1XPUutPYZtGZmZYHnPS3IREUnkqtzkMlwcmIGZ8/vjwDiiwsww3+93Bs7r6ekZv/Odcz7z8J7POd9zeR8RIQQMhrVxEDoAxvCECYvBCUxYDE5gwmJwAhMWgxOYsBicwITF4AQmLAYnMGExOIEJi8EJfAsrJwfp6b2vY2NvuO7ri6YmAIiP5zkohvWxoYyVkIC1a4UOgmElnPivcs8e1NUBQGPjDdfDw1FdjcJC/iNiWB8BhJWQgJUrgRubQsqaNViyhPeAGBwgfFO4bx/Wr8fWrQDg44NZs1BeDgAFBfj1V2FDY1iOyEbWY6WkYMuW6//8/nv88Y+45x78+ischBc/w2xs4o/27rt49tkbrjzyCO68E3l52LFDoJgYQ0N4YW3ejPx8HD16w0WJBOvWAcBrr0GtFiQuxpCwlabwZvR6REXhzBm8/TZWrBA6GoaZ2K6wABw8iNmz4eWFixcxZozQ0TDMQfimcABiYxEfD5UKb74pdCgMM7HpjAWguBiRkXBwQFERQkKEjoZhMjadsQCEheGvf4VWi/XrO4WOhWEGti4sAG+8gTlz9n3xxbiTJ08KHQvDVOxAWOPHIyrqaFdX6/Lly2284WYYsPU+FqWjo2Py5Ml1dXW7d++eP3++0OEwBscOMhYAd3f31atXA0hLS+vu7hY6HMbg2IewACxZsiQsLKykpOSTTz4ROhbG4NhHU0j5+uuvFy5c6Ofn9+6772ZlZdGL3t7e9IWnp6eDgwOAl8eN8+3qAoBRo+DiAgAuLhg1CgAkEsybJ0DoIw97EhaABx988OjRo4888siBAwdud0/b3XdLz5279Xs+Pv2XFzK4QYCFfkNh48aNMTExx44d27p1q4+PDyFEpVLRt1QqFf2R6HU6tLUBgFoNjQYANJreqWypFIRgxQq0t6OnB6GhePVVgb7KMMfOMhaASZMmjR8//uuvvx5j2fThjh24cqV3Wlsux1/+ghkzrBshA3aXsfbv319WVlZfX3/69Gk/Pz93d3exWAzA1dVVIpEAEIvF7u7uAxVx9iwSEnpfx8SgoIAJiwvsSVharVYulwO49957586de9vbJkwQV1bCwQGenr2XvLwgEgFAZCQWLsSpU3jwQQA4dQoLF3If+EjEnoT1zjvvlJSUyGSyuXPnqtVqAB0dHXRYq7Ozs6urC4BWqxXRgS69Hi0tvZ80vHB3x1NPYcUKpKSgpwcTJ+KBBwT4JiMAu+ljVVVVyWSya9euHThw4OGHHx78A4YuPIyE1dODKVO4CpFhhN1krGXLll27dm3RokUmqQqAoyP6hriuv2DwhX1krH379j322GMeHh7FxcUBAQFCh8MYHDuY0uns7ExJSQGwbt06pip7wQ6E9dZbb5WVlUVERCxdulToWBimYutNYWlpaUREhEajOXjw4KxZs4QOh2Eqtp6xUlNTu7q6nn32WaYq+8KmM9ZXX32VmJjo7e1dUlLi6+srdDgMM7DdjKVWq1955RUA69evZ6qyO2xXWP/85z8rKyunT5/+/PPPCx0Lw2xstCk8f/781KlTdTrd8ePH77//fqHDYZiNjWasl156qbu7e8mSJUxVdootZqwdO3Y8/fTTPj4+JSUlPj4+QofDsASby1htbW0rVqwAsHHjRqYq+8XmhPX666/X1NTMnDkzOTlZ6FgYlmNzwvLw8HBxcXn//fdFdGkewz6xOWEdOHBAo9H89NNPQgfCGBI213k/ePDg7NmzpVJpaWmpn5+f0OEwLMTmMlZsbOzcuXPb29vfZG5r9ozNZSwAxcXFkZGRIpGoqKho8uTJQofDsASby1gAwsLCkpOTu7u7V61aJXQsDAuxRWEBeOONN9zc3Hbt2nXs2DGhYxGYkydPRkVFVVVVCR2ImRBb5fXXXwcQHR2t1+uFjkUYtFrta6+95ujoCCAlJUXocMzDdoXV1tY2cWJIbOy6b77pFjoWATh//vz06dMBODg4yOVyjUYjdETmYbvCIoRs3doDkNBQotUKHQqP6PX67du3jxo1CkBQUNChQ4eEjsgSbFpYPT1EJiMA2bJF6FD4ora21uAekJSU1NbWJnREFmLTwiKEfPMNAYivL2ltFToU7snMzBw9ejQAPz+/3bt3Cx3OkLB1YRFCZs8mAFm9Wug4uESlUiUlJdFEFR8fX1NTI3REQ8UOhHXyJBGJiKsrqaoSOhRuyM7OvuOOOwCMGjVKqVQKHY51sANhEUKeeIIA5G9/EzoOa9PZ2ZmWlkatU6Ojoy9evCh0RFbDPoRVVkZcXIiDA8nLEzoU61FQUBAZGQlALBYrFIqenh6hI7Im9uE2ExyMpUvR0oLhsdyhp6fn3XffXbNmjVarlclkn3/++b333it0UNZGaGVbzvnzQkdgEWVlZQ8++CAAkUi0ePHia9euCR0RJ9joXKEpfPut0BGYT2ZmZkRExJEjRwIDAw8cOGAYCB1+2IGwcnLg64umJgCIjweAwkIolTh2DEqlPZ0YrVar8/Pzu7q6EhMT8/LyZs+eLXREHGKL67H6kZODHTsglWLzZsTHY9++3uvp6Vi5EhoNvL0xbhwmTrz+37hxCAhAcDBsat28SqXy9vaWSqVtBg/L4Yt9dN7Dw1FdjcLCGy6uXAkAlZXo7ERZGcrK+n/q97/Pqa39R1BQUHBwcHBwcFAfXl5e/ITdD09PT2dn5/b2do1G40LPYhm+2IewAKxZgyVLbnF9yhR0dqKmpldbhv8uXUJHR3FhYWFhPz0CAQEBVVVVdDkKn4hEojFjxtTU1Fy9epWOiA5j7EZYbm6QyfDll7d4SyLpbQH70dKSVFHxQHl5eUVFRUVFheFFc3Ozj49PU1MT/9ry8/MbIcKym+GGDz8kjo5kzRorFBUUFASgqKjICmWZyZw5cwDs27eP/6p5xg6eCgHodHjvPeh0iIiwQml0AV1eXp4VyjITuqHt6tWr/FfNM/YhrC+/RGkpJk3C449bobSpU6dCIGFRB7mGhgb+q+YZ+xDWxo0AsHIlLO4UrV69etq0aefOnQMwbdo0APn5+VaLz2SosFjGsgm+/x55eRg/HnTBUmYmFizAmTPmFXLx4sX8/Pzc3Fz0CSs3N5fwPobHmkIbIj0dAJYv7z2G9+238e23ZgvLuPkLCAgYO3ZsS0tLdXW1tYMdBNYU2gonTuDoUYwejcWLAeCHH5CbC39//PWv5pXTr/kTqpvFMpatsH49AZCSAqkU6Mte//gHJBLzyqHrUvLz82nzJ5SwWMayCQoLC0+evDcuLlcuB4CTJ3H4MDw9e7OXWfj5+Y0bN06lUlVUVEC4/jvLWDZBenp6fX1+ePhn9PTn997rBrBs2fWTU82CiolmKePXfOLh4SGRSNrb2zs7O3mummdsV1jl5eWZmZlisXj58uUAioqKvv9+fFxcFs1eFmDc/IWEhEil0qqqqsbGRuuFbBL0jPRhn7RsV1gbNmzo6elZtGjRhAkTALz99tvXrl29665si1cnGzd/Dg4OdL15QUGB1SI2jRHSGtqosBoaGv7zn/+IRCJ66kl1dfXOnTudnJxefvlli8vs1/wJ1RqOkP67jQrr/fff7+zsXLBgQXh4OIB33nmnu7v7ySefpPPHljFx4kRPT88rV67U19eDjThwjC0Kq62tbdu2bQBeffVVAA0NDZ9++qlIJKL+7xYjEonuuece9DV/Qj0YsowlGB9++KFKpXr44YdjYmIAHD9+XKfTzZs37+677x5iycZZ6u6773Z2di4pKVHzu2x+hEwX2uJCv2nTpnl5edGnJwALFiwoKyuzyvO5cZZydnYOCwsrKCgoLCzk88Qe1hQKhqOjY0dHR2ZmplwupwPlAQEBkyZNGnrJgvffdTrd4cOH3d3dd+/evWnTpuE8miXwQsPb8N1330kkEgCLFi3q7raao59Go3nooYdSU1Op/aRSqQSwePFia5U/MKWlpTNmzADg5NTbUAQEBGzYsMF+TbAGwEaFRQj5+eefpVIpgHnz5nV2dnJRxaFDhwBERUVxUXg/MjIy3N3dAfj7++/ZsycrK+u+++6j8vLw8JDL5cPAusgY2xUWIeT06dP0ALDZs2dz8bM+ceIEAGdn56+++kqn01m9fEp9ff38+fOphhITE5uamgxvHTlyJCEhgb7l4uKSlJQ0bAxnbFpYhJCioqKAgAAA9913X2Njo7WKvXr1qlwup00S/f+kSZOUSqXVU+PevXvHjRsHwNPT87PPPrvlPWfOnElMTKSHUjk4OCQmJp47d866YfCPrQuLEPLbb79NmDDB23vSH/6gqq8famkdHR3p6ekeHh4AxGLxc889t3nzZsP5F/7+/gqFotUavpRtbW2L+5ZhxMXFVVdX97th586d7e3thn8WFhYmJSVRlYtEooSEhOPHjw89DKGwA2ERQqqqquLjG6mDcmWlhYXodLqMjAyaP+gf25AYdDpdZmYmHeUHMGbMGIVCMZQE+csvv4SEhACQSCTp6ek3t7O5ubkikYj2rmpraw3XKyoq5HK5wSlk5syZWVlZ9uh0bx/CIoQ0NZGoKAKQwEBSUmL2x/fsyQkLC6N/rRkzZhw7duzme/R6fVZWFn1wA+Dm5iaXy6vMNKjUarUKhYJuhY2MjCwoKLjlbadOnXrggQcMFaWmphpX1NDQoFAovL296Q2RkZEZGRlWfDrmAbsRFiFEpSIPPEAAMnasGdZ+p0+T2FgSE/MlgMmTJ2dmZg6aAGifmnZ6nJ2dk5KSzptmxlVUVESXqjo5OaWlpQ3q+m9ckVgsTkpKMt5G297erlQqx48fT+UVHBysVCrVarUpkQiOPQmLEHLtGomPJwDx8iK3Sjo3cOkS+fOfiUhEAOLnp//ooy+05pxEUFBQYOj0ODg4JCQknDhx4nY3G7v+BwcHHz582PSKzp4926+iX375xfBuZ2fntm3bDOPDAQEBdH+RjWNnwiKEaDQkMZEAxM2N/Pjjre9paiJpaUQiIQBxdSVpaUSlsrC6srIyuVzu6upq3Onpd09lZaXB7CopKcm4S2465eXlN1dkSK46nY4Ofbm6ulp30Jgj7E9YhJCeHvLMMwQgISH9T0PRaMj27cTXlwDEwYEkJpLycivUWF9fr1AoDP5HU6dOzcjIoHa0xq7/3377rVUqMvSujCsihOj1elpXXV3dUL8Sx9ilsAghej1ZvZpcuND/Ou3gA+TRR8lt+s2W09zc/K9//YsuTwAQGhpK118A+NOf/nT16lVrVaRSqd56662xY8fSwo1NROija2FhobXq4gh7FRYlO5uMGUPosMCjjxJCyJYtRCYj333HYaVdXV0ZGRl06Mvf39/d3X379u1cVKRWq//9738nJCQYP23ExsYCOHDgABc1WhG7F9Yzz5CXXiKkT1g9PYSzuZkb0Gq1cXFxANauXctHfX088cQTAHbu3MlnpRZgi8tmzCI8HCLRdRdJR0c48PKdxGLxzJkzAej1ej7q68NeFqDavbAArFmDtWsFqLffWtC9e/du27ato6ODz0ptluEgrMZGREejvJzvevslj5dffvnFF1/k2mjEXhag2uLSZNOJi8NDD4EO/fC/GLNf8vD19b1w4UJDQ4Nh7oi7SllTyDlVVdDpcMcdEIv5rrpf8uAnl9hLxrJ7YVVUAMAQthtaTr/kwU/vh2UsnqBdq+BgAar28fFxdHRsbm7u6ekBX39y1nnnicpKAJgwQYCqHR0dR48erdfrm5ubwdef3MfHx8nJqaWlpbu7m9OKhojdC0vAjIUbsxQ/vR+RSOTj40MIaaLHVtkqdi8sAftYuFFMvPV+7KKbxYQ1JPjPWHxWNBTsW1gaDWprIRZDqJNpWMa6HfY9QFpdXTNr1gdeXvc4Ov5FkACMO+xjxoxxcHBobm7W6XScHv8kQMYiBCtWoL0dPT0IDcWrrw76CfvOWGVl5w4eTG9r+z+hAjBOHvQhUafT0YdErivlQ1iG+fUvvoCvL7Ztw8cfo7oax48P+lH7FlZ5eTmAobixDZF+yYPPoSzOm8LsbMhkKC0FgLNn0bekETExMMFf0yRh5eT0GqwDiI3t/1a/A5v5pLKyEoIKi4fB9+7u7tWrVx89etRwhfOmUK3GsmV49FGUlGDLFgCIiMCpU73vnjplyiFsVshYCQnCrFpBX8YKFmoUi/vpwuLi4ujo6DfffPPZZ5+l4/vok29dXZ21armB06cxfTq2bIGTExSK3vOxnnoKtbVIScGSJfD3R9+OyIEwZTVgdjaZOZOkppLUVBIe3v+tDRuIXE7Onu1dw8kn0dHRAI4cOcJ3xX1QDdERS0JIbm7u4cOHrbL4ne4nc3NzAxAUFHTo0CF6XavVpqament7SySSpKSk4uLiodfVS3c3SU8nzs4EIDIZMWwy6+ggly6ZW5ipwlq/vvf1Qw/1f2vDBtLYSBYuFEBY/v7+AG62ReANnU7n5OQkEomsux+rtrZ27ty59JeflJRkcNo5e/YstVF1dHR0cHBAn4nImTNnhlplWVnvbmCRiCxeTK5d671+8iSZMoXIZMTMjbIWCuuHH8hbb5G//71XWISQTZvIlCnXP3L0KDGy6+EEtVotEomcnZ25cyAyBdr8GfsvDJHMzExq3uTr6/vNN9/Qi/02xB45cuTSpUuDbng0Bb1ev3XrVnVEBAHIhAnk559739BqyerVxMmJAGTqVGKm1cCQNlMsXXrr6xUVxMeH3Hkn4dQu5fz58wAmT57MYR0mQE1yX3jhhaHv9VOpVEn0UEYgPj7+ypUr9PoAG2Lr6uqMNzxOmzbNeB/ioNTU1Dz22GMA/hwaqktOvr6vt7iY/O53vQlMLiddXeZ+F8uFtXEjOX361m9VVpL77ycAcXYmmzZZXMNA1NfXJycnA5gzZw4nFZhMY2Mj7QlJJJIXX3yxrKzMsnJycnLo0fajRo1SKpWG65mZmXT/qp+f3+1yUmtrq1KpNBjphISEKJXKrsHU8L///Y86CHt5ef33v//tvarXk+3biZtbbwI7eNCyr2OhsDZtIk8/Td5//7Y3dHeTtLRe34T580lLi2X13IJff/118eLFtAkIDw+3BQu83NzcpKQkOtpOzRdO3+43dys6OzvT0tJonyk6Ovq3336j11taWhYtWkS1YsqGWLrhkdonAQgMDFQqldcMvSUjWltbDd5dc+bMuXz5Mr2uv3yZ/P73vVt+//Y3MgQXRW73Fe7eTby9CUAmTzbDH+aWdHZ2fvrpp/QAetp7nT9//v79+60UqRUoLS2Vy+Uu9BxYYObMmTk5OYN+6uzZs/RUHycnJ4VCYWjF9u/fT31mPDw8zNoQq9VqMzIyZDIZDYN6fRn7Ux47doxajLi6uiqVSsNu2F27dv0xIkIvlRJfX9LXt7MYzjesXrxIpk0jAJFISEaGJVZmly9fVigUBtt3Ly8vuVxebhVLBg6ora1NS0ujjSNMcE6jmSM8PNzgIaNWq+VyOfU2iomJKS0ttSAM6vVlcABwd3eXy+XV1dUffvghTY1RUVElfT5jLS0tTz31FL3zm6VLiTWMIfjYCd3VReRy4u7eFhwc+vTTT3d0dJjyKb1en52dnZiYaDCvnj59+vbt22+Z222Nq1evKhQKauABICIi4nbOae3t7WvXrjV4n546dSo0NBSAWCw2TmAW08/r6/HHH5dKpWlpaQZHp5ycnDvvvPPmBDZE+Ntin5n5M/0dy2SygX3MWltbt2/fbjBudHFxSUxMzM7O5i1Ua0Gd0+7oW9MTFBQ0gHNad3d3enq6WCzul8CsAvXPpbnK0dFx165d5Ma+3f3332/o21kFXr0bLly4EBERQX8cH3/88S1vkMvl1A8dQEBAgEKhaGho4DNIq6PRaDIyMu666y76pfz8/BQKRXNzs/E9ly5dohv2RSKRXC4f9IHOMujQl0QiiY6O/uGHH+hYKzUfNMuSzhT4NgVRq9XPP/+8YUiGtms9PT1ZWVlxcXE0Y9OuSWZmpu3bi5kOdU6LioqiX1Aqlcrl8itXrtCRT/pbCgwM/NkwPskZdB6MjsHKZDIrjNrfCmHcZjIyMuggckREhFwup07u9AnopZdeunCz7dUw4scffzSMdrq6uhpGB5KTk61iAz4oCxYsALBixYrU1FTuHE0FszHKy8sLCQkxzHlNmTIlPT29xYrjXbaNYehr1qxZXl5eO3bs4K3qF154AcC2bds4rUVIf6ySkhIAbm5uPOR/26SoqKi+vt6K84ymsGrVKgDr1q3jtBYh17zTnXEymSy23+rBEYNhGJNP+FnZLOTSZMGX6Y1M+FnZLKSwKioqIOjC4pEJP5t8mLBGHMO/KWTCEgRfX19X19EAt3t8hey8sz6WIPj6BnR1NZ0/D72eQyNgESGEq7IHRK/Xjxo1SqvVdnR0GE5RY/DD6NFoaUFTE/pmya2PYE1hTU2NRqMZO3YsUxX/0LM1OH0uFExYrIMlIH5+AMBp910wYbEOloDQjDU8hcUyloCwppDBCcO5KWTCEpDh3BQK7kA0kuGhKRRmgFSn012+fFkkEgUGBgoSwAhHJsNzz2HGDA6rEGaAtLKyMigoaPz48ZcvX+a/dgYPCNMUsg6WgNzslTeAsZ7FCCMsNoglLDx45QnTx2IZS1jCw1Fdff1YWgB79oA6BDY2WqcKJqwRypo1WLLk+j8TErByJWC/TaFGo9mxY8fevXsBTBDkaCUGAMDHB7Nm3fZY2n37sH49li8fQgWcbtUwpqqqatWqVXRdLIAPPviAo/2+DGtxO2M9U+BDWEeOHElMTBT3HYEaFhamVCpNtAZhCMUAxnqmwGEfq70dn3++dcuWf1NPR2dn5yeffDIlJYWaFDBsmc2bkZ8PR0f87ncWlsDJAOnFi/jkE3z0ESZOfO3MmfX+/v7JycnLli27Q6izlBi8Y01h6XTIysKWLfjpJ9BSk5MvJyScWLBggcHjijFCsI6wVCpkZECp7D09UCJBYiJeeQWRkUMvm2GXWCGRrFmDd96BRgMAoaFYuhTJyfD0HHrBDDtm8HGsmyeS+k02+fmhuxtxccjKQnEx5HKmKoalA6TGk03PPINLl5CdjXnz0GecxhjpmNQU3jyRZDzZ5O6OPm9HBqMXk4R1y4mkfpNNDIYxFjaFhYXIy0NMzG0nmxgjHAuHG7y80NrK7R5thl1jScZqbkZrK6RSpirGbbFEWLT5Y8s/GQNgibDo8DoTFmMALBcWW/7JGAAmLAYnsD4WgxNYxmJwgiXjWFIpOjqgUrHJZsZtMXvZTEND46RJC/38Ij09P+AiIMbwwOymsKKirKDgcFPTcS6iYQwbzBYWsx9imIIFGasCzHaBMRgWCotlLMbAMGExOIEJi8EJ5o1jEULc3d3VanVbW5tUKuUuLIa9Y17GqqurU6vVvr6+TFWMgTFvgLS5uTkwMNBw6DyDcTsEO/2LMbwR8iBMxjCGCYvBCUxYDE5gwmJwAhMWgxOYsBicwITF4AQmLAYn/D8mhNr8Iuy1+gAAAABJRU5ErkJggg==" alt="Mol"/>

>  <Smiles>  (12) 
CCc1cc(C(N)=O)ccc1-c1c[n+](CC(N)=O)cn1CC(N)CNC

>  <Name_x>  (12) 
KSYK_HUMAN_4YJV-AA_alignment_L1F010::KPCT_HUMAN_4RA5-AA_alignment_L1F008::AURKA_HUMAN_3EFW-B_alignment_L1F027::benzamide::MK07_HUMAN_5BYZ-AA_alignment_L1F006::CSK22_HUMAN_3E3B-X_pocket_L1F001::::CLK2_HUMAN_3NR9-B_alignment_L1F009::

>  <MW>  (12) 
359.2

>  <score_inter>  (12) 
-19.8355

>  <best_rmsd>  (12) 
2.46

>  <Lfrag>  (12) 
(2320, 72393, 378)

>  <SA_score>  (12) 
3.798

>  <QED>  (12) 
0.43

>  <LogP>  (12) 
-0.9

>  <clogp>  (12) 
-0.86

>  <NAR>  (12) 
2

>  <NCA>  (12) 
0

>  <nrot>  (12) 
9

>  <TPSA>  (12) 
133.0

>  <HBA>  (12) 
5

>  <HBD>  (12) 
4

>  <NRB>  (12) 
9

>  <NHA>  (12) 
26

>  <RoF>  (12) 
0

>  <Frag>  (12) 
0

>  <Lead>  (12) 
0

>  <Drug>  (12) 
0

>  <PKI>  (12) 
1

>  <PAINSA>  (12) 
0

>  <PAINSB>  (12) 
0

>  <PAINSC>  (12) 
0

$$$$

     RDKit          3D

 22 23  0  0  0  0  0  0  0  0999 V2000
    6.5900   10.3680    0.7830 C   0  0  0  0  0  0  0  0  0  0  0  0
    5.2180   10.4880    0.5760 C   0  0  0  0  0  0  0  0  0  0  0  0
    4.3500   10.5910    1.6490 C   0  0  0  0  0  0  0  0  0  0  0  0
    4.8350   10.5780    2.9580 C   0  0  0  0  0  0  0  0  0  0  0  0
    3.8420   10.6950    4.0830 C   0  0  0  0  0  0  0  0  0  0  0  0
    2.6350   10.7990    3.8560 O   0  0  0  0  0  0  0  0  0  0  0  0
    4.3730   10.6750    5.3380 N   0  0  0  0  0  0  0  0  0  0  0  0
    6.2190   10.4590    3.1670 C   0  0  0  0  0  0  0  0  0  0  0  0
    7.0780   10.3560    2.0850 C   0  0  0  0  0  0  0  0  0  0  0  0
    9.5792   10.0899   -1.3070 C   0  0  0  0  0  0  0  0  0  0  0  0
    7.6233   10.9717   -1.3784 C   0  0  0  0  0  0  0  0  0  0  0  0
    8.9615    9.7112   -0.1584 N   0  0  0  0  0  0  0  0  0  0  0  0
    8.7845   10.8327   -2.0213 N   0  0  0  0  0  0  0  0  0  0  0  0
    7.6849   10.2665   -0.2060 C   0  0  0  0  0  0  0  0  0  0  0  0
    8.9688   10.9419   -4.3224 C   0  0  0  0  0  0  0  0  0  0  0  0
    8.7133   11.8981   -5.2130 N   0  0  0  0  0  0  0  0  0  0  0  0
    8.5247    9.8086   -4.4088 O   0  0  0  0  0  0  0  0  0  0  0  0
    9.7982   11.2719   -3.1017 C   0  0  0  0  0  0  0  0  0  0  0  0
   10.0031    6.5871    1.2451 N   0  0  0  0  0  0  0  0  0  0  0  0
    9.9475    7.5482    0.1314 C   0  0  0  0  0  0  0  0  0  0  0  0
   11.2763    7.5544   -0.5846 C   0  0  0  0  0  0  0  0  0  0  0  0
    9.8472    8.9589    0.6293 C   0  0  0  0  0  0  0  0  0  0  0  0
  1  2  2  0
  1  9  1  0
  2  3  1  0
  3  4  2  0
  4  5  1  0
  4  8  1  0
  5  6  2  0
  5  7  1  0
  8  9  2  0
 10 12  1  0
 10 13  2  0
 11 13  1  0
 11 14  2  0
 12 14  1  0
 15 16  1  0
 15 17  2  0
 15 18  1  0
 19 20  1  0
 20 21  1  0
 20 22  1  0
 22 12  1  0
 14  1  1  0
 18 13  1  0
M  CHG  1  13   1
M  END
>  <2D_mol>  (13) 
<img data-content="rdkit/molecule" src="data:image/png;base64,iVBORw0KGgoAAAANSUhEUgAAAMgAAADICAIAAAAiOjnJAAAABmJLR0QA/wD/AP+gvaeTAAAZWklEQVR4nO3deVxU5f4H8M/MMOxi4IqaGyAmgRcsTe2mloYVuVCgoojllt3fJV+agV7cUhOX6mp1FZfcuuh1B/WGiqhc9yIQxCWdERGRfRGBgVm+vz8OjYSILOcZlnner169eJ0Zn/NVPz7nnOc85zkSIgLHiU3a2AVwLRMPFscEDxbHBA8WxwQPFscEDxbHBA8WxwQPFscEDxbHBA8WxwQPFscEDxbHBA8WxwQPFscEDxbHBA8WxwQPFscEDxbHBA8WxwQPFscEDxbHBA8WxwQPFscEDxbHBA8WxwQPFscEDxbHBA8WxwQPFscEDxbHBA8WxwQPFscEDxbHBA8WxwQPFscEDxbHBA8WxwQPFscEDxbHBA8Wx4RJYxfwbCoVPvsMcjkKC7FoEZycGrsgrg6e2WPt2YP9+wEgOhpbtjzZ2L8/iBAVhZ9+YlORSoX166HRYPNmvPsuvv8e332HxYvZ7Ixjpc49lpMTDh2CpSWLYoAzZzBrFm7ehFoNhQJjxwLACy9ApWKzP46Vms6xtm/H7NnYsOFPG8ePx7590OnELiQjAxMnYtgw3LwJNzcMGoTevREfDwCFhTAzE3t/HFs19VhTpuDDDxEdjZSUJxslEowfj/BwjBz5ZGNWFtq3r28JRNi1C3PmIDcXlpaYNw8LFsDUFD17YuFCREcjPx9Ll9a3da5x1PaqMDISX36JM2cAYPRoKBRPPioqgqsrRoxAQkKdd69NSsLgwQgIQG4uvLxw/TqWLIFcjp078fLLePddrFuHnTvRq1edm+YaF9VaSQktXVrN9pgYatWKAJJKafJkSkmpVWvFxcWLFy+e4OJCJiZkb087dlR8cO0avf46AQTQxx/XvjyuSaltsHQ6WryYcnKq/zQnh4KCyNycAJLLacYMysioqbXIyMhu3boBkMlkScuW0aNHREQlJbR4MZmZEUAdOz6JGtcM1TZYy5bR//0fHTxY03eUSpo4kaRSAsjGhr7+el9RUVGV7zx48MDf31/oLN3d3S9fvlzxwalT1KtXRb/n70+5uXX+rXBNSR0OhbWUnEw+PvTKKzkA2rZtGxoaqlKpiEir1YaFhdnY2ACwsrIKDQ3VaDRE9ODBg92BgRXHPnd30keNa87ED5YgNvaX1157TeiZHBwcwsPD9R3Vhx9++ODBA/pz1NLeeIO++YbUakb1cAbGKliCkydPurm5CXnq2bNnx44djx07JnyUkJAwYMAA4SMvL6979+4xrYQzMLbBIiKNRrNly5YuXboAaNeuXWZmZnFxcVBQkEwmA9CpU6d9+/axroEzPObBEpSUlEyfPl04YRdCZmJiMnfu3MePHxumAM7ADDRtxsLCQjjHKi0tTUtL8/DwuHjx4tq1a62srAxTAGdghps2Y25uDsDa2joiIsLLy0sq5VPBWjJDB0ulUo0aNcpgO+Uai+GCZWFhAUDFJ8A0QQzmVDZCj2WwPXK1JcypHD0aBQX49FOEhze8ScOd6AjBKi0tNdgeudq6cQP9+gFizqk0dLB4j9W0JCYiL4/FnEoJEYnS0HNptVoTExOZTKbRaAyzR+75PDxw4wZ+/hnh4bCwQH4+QkJEmf1muB5LJpPJ5XKtVqtWqw22U64mly4hPh7W1hg4EBs34t49DBqE7t1Fadugj3+Zm5ur1WqVSiWXyw253yYuKytLoVAoFIo7d+4oFAp3d3dPT08XFxfmOw4LA4CpU2FmhuPHERGB+HhMny5K24Y7FAJo3759dnZ2ZmZm+/rPkG/e8vPzlUplcnLy9evXlUqlUqm8c+dOYWFh5e/Y29vn5+efO3eun3BCzUhBATp3Rmkpbt2CkxO8vXHoEFaswIIFojRv6B4LxnH+XlZWplQqFX929+7d8vLyp79sa2vrUMnPP/+8f/9+b2/vuLi4tm3bsipx+3aUlMDTE05OePgQR49CLseUKWI1b9BgGckYaVpa2qFDhwIDA5/+yNbWtmd1Kn/H39//4cOH58+fnzBhQlRUlDANRHybNwPAJ58AwKZNUKvh64tOnURr35B3vIW5WVevXjXkTg0vMDBQIpG0bdv27bffnjVr1tq1aw8dOpSUlFRSUlLt91Uq1Y0bN44ePfpImPtPdP/+/Xbt2gFYvHgxkxJjYggge3sqLyeNhrp2JYBiYkTcg0GD1b9/fwCXLl0y5E4NrKSkxNbWFsBvv/329KelpaUKhSIyMjI0NHTGjBnDhw/v2bOnvk+6ePGi/psxMTEymUwqleqnRoooZs6c8m7dSEjtoUMEkLMz6XQi7sKgwXrjjTcAnDlzxpA7NbAtW7YAGDRokH7LunXr/Pz8BgwY8KwTJhMTEwcHh7fffvvyn+f7r1ixAoCtra1CoRCxwoyMDFNTUzO5PCctjYh077xDAH3zjYi7ICJ+jiWysLAwADNnztRvOXLkSHR0tPCzqalply5dqpxg9enTR/iTqWL+/PlxcXEHDx709va+ePFitd+ph61bt5aXl48dO7ZN585KpdI3IeHb4cP/GhAgSuNPiJvTmo0ePRrA4cOHDblTQ4qPjwdga2tbXFys3xgREbFt27bY2FjhEZI6efToUe/evQFMmzZNlAq1Wm2PHj0AREVFEVFQUBCAgIAAURqvzKDBGjduHIApU6aUlZWx3pdWq2W9i6dNmzYNwNy5c0VsMzEx0dLSEsCWLVsa3tqxY8cA9OzZU6vVlpWVCQOKlc/txGLQYKWnp/fq1QtA165dw8LChOcKRadSqcLCwhwcHJYtW7Z//34Wu6hWQUGBlZWVRCK5deuWuC3/+9//BmBubv7rr782sKn3338fwKpVq4goPDwcgJubmxg1VmXQYBHRyZMn+/btKxyFXVxc9u7dK2LjhYWFK1euFC7UBaampkePHhVxFzX47rvvALz11lssGv/kk08AdOvWLTs7u96NpKamymQyU1PTzMxM+uNaauPGjeKV+YShg0VEGo3mxx9/fPHFF4W/+6FDh/7yy/0GtllYWBgaGmpnZye06e7uvnfv3uDgYCFb//3vf0WpvGaurq4AGD3NVl5ePnjwYAAjRoyod0+/cOFCAH5+fkR0/fp1iURibW1dWFgoaqUVGiFYgrKysrCwsPbt23fu3M3MTDV8ONVv3DQzk4KCaPDghfqYRkdH6z+dM2cOAEtLy7Nnz4pWenViY2MBdOzYsby8nNEuUlNThc54abWL/tSotLQ0OTn5H//4R8+ePQMCAvLz84UbA7NmzWJRKjVisAT5+fmrV/9qaUkAmZjQtGl0v9adV1oaffYZCb/Wza1g5MiR586dq/IdnU43Y8YMADY2NleuXBG5+komTpwIICQkhN0uiOjUqVPCqGkNfXBpaem1a9f27t1b7RgsAJlM1r59e2FQLSEhgVGpjRwsQVYWBQVVrF9kakozZlBWVk3fT0mhwMCKVZMkEvLyqmYlkaNHjy5atIiItFqtn58fgBdeeCEuLo5F/Tk5Oebm5lKp9O7duyzar2z58uXCiIZSqUxPT4+Njd22bVtISMiECRP69+/fpk2bageV5HK5o6Ojp6fnp59+6uPjA8DKyurbb79lV2eTCJbg99/J15ckEgJo8uSqn5aWVnRme/eSiQkBJJPR+PGUmFhNUxkZGcKjsMuWLSMijUbj6+sLoF27dsnJyaJXvnr1agBeXl6it/w0rVbr5eUFwMSk+sFtKysrNze3sWPHfv755xs2bDhx4oRCoVD/ebWVjz76CICTk1NBQQGjOptQsAS//EKenvT0BfvDh3ToEBFRTg7Z2pK/P924UVM7Bw4cEP7ohUvrsrKy9957D0CHDh1u3rwpYsE6nc7JyQmAwS4/T506JZVKzc3NbW1t+/Xr5+PjExQUFBYWdvLkSYVCUZsBvNLSUg8PDwCjR4/WiXqLUK/JBUuweze9+irpdPTzz7RrF/3yC335JX38MUVGEhH9MQngOXbs2CGVSiUSyQ8//EBEJSUlw4YNA/Diiy+KeMw6fvy4MDLHaFiOiEpKSvr167dy5UphF1OnTgUQGBjYkDbv3r0rHDfXrFkjUpl/0nSD5edHBw5UBIsq9Vh1snXrVolEIpFINm3aRETFxcXC4I2jo2M9brBUy9vbG8Dy5ctFaa1a27dvB9C/f38SdRj2yJEjUqlUJpOdOHFCjDL/pOkGKzKSxo+nY8cqglVv69atEy6FwsPDiaiwsPDVV18F4OzsnFHzSqm1kJ6eLpfL5XK5WDGt1sCBAwFs3bqViNavXw9g+PDhorS8YMECU1Pr9967Knr5TTdYR47Q4cM0cWJDg0VEy5YtE7IlDPTn5+e7u7sLdzNy67vY6ePHj69evSrc/fT19dVvF/0e5dWrVwG0bt1aWPLp5ZdfBiDWrSqNRuPvnwXQ66+TuANwTTpYRPTaayIEi4gWLFhQ+Q5PZmbmSy+9BGDAgAGPnnfKlpeX9+uvv1YZGdKvltOmTRv9PM+cnBxPT0/hlE4sws0c4Yzq7Nmzog/D5uZS9+4E0GefidUkUZMNVmVJSRQQQIsWNbSdefPmAbCwsDh9+jQRpaWlCZPNBw0aJKzurNVq7927FxMTs3nz5uDgYB8fHw8Pj9atW1d7VW9mZta7d29hsrWNjY1wpXngwAEhvmLNki0qKhLWaL127RoRCQNyCxcuFKVxvcuXKwYRd+4Urc1mEKwLFwigfv0a2o5OpxP+9VtZWcXGxhKRUqkUlhfs0aPHSy+9ZPaMp8tbt27t4eHh4+MTHBy8efPmmJiYe/fu6Q95woJyzs7OQs83e/ZsAF26dMmqeZC3djZs2ABgyJAhRJSdnW1ubi6TyVJq+Y6GuvjhBwLIyoquXROnwWYQrKwsAuiFF4iIdDoaNYpcXOp5QqDVaoUcTJ8+Xdhy6dIlU1PTDh06CBmqdmSo5pGex48fCw+Xjh8/nojUarVw4Tls2LCGD0AIo03CZUdoaCiAUaNGNbDNZ5kyhQDq1YtEuSvdDIJFRDY2BFS8F0N4ouT27Xo2pdFoNmzYoP8rF+7FDh48+OrVq/VeEPXWrVvCEXP9+vVElJGR0alTJwDz58+vZ5VERHTx4kUAbdu2ValU+mFYFs9WCIqLyc2NABJlnmLzCNZf/kJAxQ3BYcMIoKgoEZq9e/eumZmZVCqNj49vYFOHDx+WSCRyufx///sfEZ0/f14ul0skkgMHDtS7zYCAAADBwcFEFBUVxXoYlohu36apU+mp14nUR/MI1gcfEEDh4URE06YRQKJceE2aNAmAv7+/CG39MUWnY8eO6enpRLRmzRoArVq1ulHzvadnyM/Pt7S0lEgkt2/fJqIxY8YA+Oqrr0QptWZVbnvs3k3CHLOTJ2nz5to20jxWmHV0BFDxLjsHhyc/N0RSUlJ4eLipqemSJUsa2hYAYNWqVUOGDMnIyJg4caJGo5k7d66Pj09RUZGvr29JSUldW9u2bVtJSYmnp6ejo+PDhw+PHTsml8uniPcIfM2E9+g2RPMIVuUwOTqidWvKzy+s+Zc8V3BwsE6nmzVrVpUn3OvNxMTkP//5T+fOnU+fPh0SEiKRSH788cc+ffokJSVNr/sSLsLzicJlbFhYmFqt9vb2tre3F6XU56ryHt1q37X7HOx6VBGdPZszdGj05Mk7iOi33+IBuLi4NKRBYcKntbV1w+/qVHHhwgVTU1OJRCIMjt+8eVMYiNqwYUPtG9HpdJGRkZMmTVKr1Wq1WhgTEYbfDKDKbY/6HQqbR7BSUlIA2NvbE5Gw6I+FhUVD5ntMmnSqe/deS5YsEa/GJ77++mtUOrvas2cPALlc/vQE19o4ePAggN69ezOa3/K0Krc9qgQrIoKWLqWtW5/TSPMIllarNTMzk0gkwoiAMK223vd9Dx8mgDp1Kn/0qFTUMp8Q5hW6uroKBQcGBvbu3bt+cww9PT0BMJ3tWVfPetduZc0jWETk7OwMIDExkYiE14YJo+d1pdGQiwsB9N13YpdYSVFRUZ8+fQBMmDCBiMrLy597R/JpWq02NjZWKpVaWFjU+2a56Gp+165e8zh5B+Dg4ABAoVAAcHR01P9cVzt2IDkZ3buLtSRi9aytrQ8ePGhjY7N79+5//etfcrm8VatWNXxfrVYrlcro6OhNmzYFBwf7+vq+8sorNjY2b7zxRteuXceNG6d/sq3RrViB3FzExj7nawZdFKQhKgfrnXfesbW17VX3xX1VKixdCgArVoi17PQzOTs7b968edy4cbNnz+7bt6/wVCCAoqIiYa3Ryu7fv6/TX4NVYm9vP2/ePGHKaBMRElKrrzXLYE2cOFF43Kquvv8eqalwc8P48SKXVy1fX98LFy6sW7duzJgxb7755v379xUKRVZW1tPfNDEx6d69e+UFIx0dHR0cHIRVG5qjZhMs4fB3/vz55ORkZ2fnZz2jUoPCQoSGAsDq1TDYq8fWrl2bkJCgVqv37t0rbKnTSkbNl0FXTW6I1NTUoKAg/aW7k5OTi4tLnz59+vXr5+LiUptBzl27EBCAIUNw+jT7civRaDSJiYkJCQlCV9S5c2eJRGLQChpDswkWgFu3bs2fPz8xMVGpVFYp29Nzk1Y73dUVrq5wc4OLC8zNq2nh0iVYWuKPt1RzDDWnYOmVl5ffvn07Li4uLi7u+vXriYmJffocO3PmFf0XTEzg5ARXV/TtCxsb7NyJy5dx/DhycjBpUiMWbkSaZbCelpqqTkqSJyZC+O/336F/Yc/y5bh+HR98AEtLHizDaSHBqqKsDNevIzERSUlwdYWdHcLD4e+PvDweLANpmcGqbM8eWFtDq8W+fRg5kgfLQJrNyHsDjR4NhQL5+aj7zCiuPprNOFa96cdCx43DF19Aq8Xs2Y1akHEwlh4LgIMDVCqsXi3Wy2m5mhhRsN5/H/364eFD7NjR2KUYgZZ/8l7Zvn3w9UXXrrhzB/xdnEwZUY8F4IMP8PLLSE1FeHhjl9LSGVewpFJ88QUALF8Orbaxq2nRjCtYAPz84OSEO3ewf39jl9KiGV2wZDLMmwdn54R9++YY1fmlgRnXybugrEzTq5dDamrq4cOHhReScaIzuh4LgJmZydy5cwF8+eWXRvjvyjCMsccCoFKpHBwc0tPTo6KihOerOHEZY48FwNzcXFghbanwcAUnNiPtsQAUFxf36NEjOzv7zJkzQ4YMaexyWhoj7bEAWFlZ/f3vfwcgvNObE5fx9lgACgoKunbtWlRUlJycLDy4zIml5U+bqYFUKhUWP9avQcqJxXgPhQDmzJmTk5Oj1WqFlYY4ERnvofDEiRMjR440NTWNi4sTlj3mRGSkPVZBQcHUqVOJaMWKFTxVLBhpj+Xn57d79+5BgwbFxsZWfq0tJxZjDFZERMSYMWOsrKzi4+OFxdM50RndoTA7O3vmzJkA1qxZw1PFjtEFa9asWZmZmW+99ZawIDHHiHEdCnft2jV58uTWrVsnJiZ27dq1sctpyYyox0pPTxduPP/zn//kqWLNWIJFRNOmTcvLy/Py8jLY+x2MmbEcCjdt2jRz5sw2bdpcu3atY8eOjV1Oy2cUwUpJSXFzcysqKtqzZ4/wFmeOtaZyKNyzp+KxmehobNnyZGP//iBCVBR++qmeLet0uo8++qioqGjMmDE8VQbT1Gc3CK+hqrx28JUrsLSEnR3atKnVktrr168/c+ZMu3btwsLC2NXJVdGEgrV9O86dw/37eOedJxvHj69YM03PywvZ2RU/W1lVJMzODg4Oc0xMVHZ2dm3atLGzsxN+ePz4cUhICICNGze2b9/ekL8dI9eEgjVlCj78ENHRSEl5slEiqcjWyJEVW1xdkZWF3Fzk5aG4GMXFuH8fAJKSwrOzM59uVi6X+/j4eHt7s/8dcE80oWBVFhmJhASkp8PLC6NHV6zPLjh16snPjx8jLw+5uULOfsjNzcrNzc3Ly9P///fff8/NzW3Xrp3hfwtGruleFZaWYs0aLFrUoEauXr3q7u5uYWFx9+5dfig0pKZyVVgFEVatwt/+1tB2+vbt6+XlVVJSsm7dOjHq4mqrifZYy5cjMxNvvomxYxva1JUrVwYMGGBjY5OSkmJraytGdVwtiPouuyZqxIgRAJY+9+WNnHiaaI8lrrNnzw4dOtTOzi4lJaXm9wZyYmmi51jiGjJkyF//+te8vLwNdXsRO1d/RtFjATh+/PjIkSM7dOigVCqb70sAmxGj6LEAeHp6Dhw4MDMzc4v+TiTHkrH0WPjjGYouXbrcuXPHjPWLe42esfRYAEaNGuXh4ZGWlraDL/TOnhEFSyKRfPHFFwBWrVql0b91jmPDiIIFwMfHx8XFRalUhvOF3hkzrmBJpdJ58+YBWLlypU6na+xyWjLjChaASZMmOTo63rx5cz9f6J0lowuWTCb7/PPPAXz11VfGc0VseEY03KCnVqsdHR1TU1MjIiJGjRrV2OW0TEbXYwGQy+XCOu8xMTGNXUuLZYw9FoDS0tKEhISBAwc2diEtlpEGi2PNGA+FnAHwYHFM8GBxTPBgcUzwYHFM8GBxTPBgcUzwYHFM8GBxTPBgcUzwYHFM8GBxTPBgcUzwYHFM8GBxTPBgcUzwYHFM8GBxTPBgcUzwYHFM8GBxTPBgcUzwYHFM8GBxTPBgcUzwYHFM8GBxTPBgcUzwYHFM8GBxTPBgcUzwYHFM8GBxTPBgcUzwYHFM8GBxTPBgcUzwYHFM/D+FKAIcbs0FugAAAABJRU5ErkJggg==" alt="Mol"/>

>  <Smiles>  (13) 
CC(N)Cn1c[n+](CC(N)=O)cc1-c1ccc(C(N)=O)cc1

>  <Name_x>  (13) 
KPCT_HUMAN_4RA5-AA_alignment_L1F008::AURKA_HUMAN_3EFW-B_alignment_L1F027::benzamide::MK07_HUMAN_5BYZ-AA_alignment_L1F006::CSK22_HUMAN_3E3B-X_pocket_L1F001::::

>  <MW>  (13) 
302.2

>  <score_inter>  (13) 
-20.0284

>  <best_rmsd>  (13) 
1.92

>  <Lfrag>  (13) 
(72393,)

>  <SA_score>  (13) 
3.446

>  <QED>  (13) 
0.62

>  <LogP>  (13) 
-0.6

>  <clogp>  (13) 
-0.63

>  <NAR>  (13) 
2

>  <NCA>  (13) 
0

>  <nrot>  (13) 
6

>  <TPSA>  (13) 
121.0

>  <HBA>  (13) 
4

>  <HBD>  (13) 
3

>  <NRB>  (13) 
6

>  <NHA>  (13) 
22

>  <RoF>  (13) 
0

>  <Frag>  (13) 
0

>  <Lead>  (13) 
1

>  <Drug>  (13) 
1

>  <PKI>  (13) 
1

>  <PAINSA>  (13) 
0

>  <PAINSB>  (13) 
0

>  <PAINSC>  (13) 
0

$$$$

     RDKit          3D

 28 29  0  0  0  0  0  0  0  0999 V2000
   12.0370    7.9981    0.3966 N   0  0  0  0  0  0  0  0  0  0  0  0
   12.2093    7.1070    1.5717 C   0  0  0  0  0  0  0  0  0  0  0  0
   13.0986    7.4447    3.7818 N   0  0  0  0  0  0  0  0  0  0  0  0
   13.9774    6.6220    2.9416 C   0  0  0  0  0  0  0  0  0  0  0  0
    6.5900   10.3680    0.7830 C   0  0  0  0  0  0  0  0  0  0  0  0
    5.2180   10.4880    0.5760 C   0  0  0  0  0  0  0  0  0  0  0  0
    4.3500   10.5910    1.6490 C   0  0  0  0  0  0  0  0  0  0  0  0
    4.8350   10.5780    2.9580 C   0  0  0  0  0  0  0  0  0  0  0  0
    3.8420   10.6950    4.0830 C   0  0  0  0  0  0  0  0  0  0  0  0
    2.6350   10.7990    3.8560 O   0  0  0  0  0  0  0  0  0  0  0  0
    4.3730   10.6750    5.3380 N   0  0  0  0  0  0  0  0  0  0  0  0
    6.2190   10.4590    3.1670 C   0  0  0  0  0  0  0  0  0  0  0  0
    7.0780   10.3560    2.0850 C   0  0  0  0  0  0  0  0  0  0  0  0
    9.5792   10.0899   -1.3070 C   0  0  0  0  0  0  0  0  0  0  0  0
   10.9810    9.7407   -1.7380 C   0  0  0  0  0  0  0  0  0  0  0  0
    7.6233   10.9717   -1.3784 C   0  0  0  0  0  0  0  0  0  0  0  0
    8.9615    9.7112   -0.1584 N   0  0  0  0  0  0  0  0  0  0  0  0
    8.7845   10.8327   -2.0213 N   0  0  0  0  0  0  0  0  0  0  0  0
    7.6849   10.2665   -0.2060 C   0  0  0  0  0  0  0  0  0  0  0  0
    8.9688   10.9419   -4.3224 C   0  0  0  0  0  0  0  0  0  0  0  0
    8.7133   11.8981   -5.2130 N   0  0  0  0  0  0  0  0  0  0  0  0
    8.5247    9.8086   -4.4088 O   0  0  0  0  0  0  0  0  0  0  0  0
    9.7982   11.2719   -3.1017 C   0  0  0  0  0  0  0  0  0  0  0  0
    9.9475    7.5482    0.1314 C   0  0  0  0  0  0  0  0  0  0  0  0
   11.2763    7.5544   -0.5846 C   0  0  0  0  0  0  0  0  0  0  0  0
    9.8472    8.9589    0.6293 C   0  0  0  0  0  0  0  0  0  0  0  0
   14.2814    8.2698    1.3302 C   0  0  0  0  0  0  0  0  0  0  0  0
   13.5677    6.9600    1.5898 C   0  0  0  0  0  0  0  0  0  0  0  0
  1  2  1  0
  3  4  1  0
  5  6  2  0
  5 13  1  0
  6  7  1  0
  7  8  2  0
  8  9  1  0
  8 12  1  0
  9 10  2  0
  9 11  1  0
 12 13  2  0
 14 15  1  0
 14 17  1  0
 14 18  2  0
 16 18  1  0
 16 19  2  0
 17 19  1  0
 20 21  1  0
 20 22  2  0
 20 23  1  0
 24 25  1  0
 24 26  1  0
 19  5  1  0
 26 17  1  0
 23 18  1  0
 27 28  1  0
  1 25  1  0
  2 28  1  0
  4 28  1  0
M  CHG  2   3   1  18   1
M  END
>  <2D_mol>  (14) 
<img data-content="rdkit/molecule" src="data:image/png;base64,iVBORw0KGgoAAAANSUhEUgAAAMgAAADICAIAAAAiOjnJAAAABmJLR0QA/wD/AP+gvaeTAAAX/ElEQVR4nO3de1yUVf4H8M/MMDDKTUEkRC6aprAqKEulhC5quitk1M9FsxdZq2FpIZYKYcnqy5WbF1hXk8RV1MLYLCTXJLxLEi5IS4aCUDAEiiLKHeZ2fn88ypIiDsxzZp6B8375Bw7znOdbr4/nuZ1zHhEhBAzDN7GhC2D6JhYshgoWLIYKFiyGChYshgoWLIYKFiyGChYshgoWLIYKFiyGChYshgoWLIYKFiyGChYshgoWLIYKFiyGChYshgoWLIYKFiyGChYshgoWLIYKFiyGChYshgoWLIYKFiyGChYshgoWLIYKFiyGChYshgo9BSsmBhs2AEBEBGJiUFt772emrzLR256UStTU3Ps5KQnm5lCr9bZzRt/0dygMCcEnn9z7eelShIVBItHbzhl900ewWltBCCwtMXgwNBo97JAxPJEeVvRbsgQlJdi9G2PGPPir7Gzk5SE4GLa2tKtg9Ir6OVZ+Pvbuhckj9vPccygogLk57SoYfaN7KNRosHw5NBqsWtVFdwUgMRGmplAoqFbBGADdQ+Hu3QgJwfDhuHIFFhb09sMIDsVg3bmDMWNw6xY+/xxBQZR2wggUxUPhli23b92Cnx9LVX9EK1g//PBDbKyDr+/Hf/87W0e+P6ISLELIihUrVCqlt3fpuHEiGrtgBI7KOdb+/fsXLVpkb29fXFxsbW3Ne/uM8Gl9H2v9enz99b2fBwyATAbgh5EjV//8s1Qqteh0yTdq1KiUlBQAcXFxLFX9VrfBunoVBw7A2houLigrQ37+A79XTZt24uzZBz50dnaurq6eMmVKcHAwv7UyRqTbQ+GqVYiOhlSKFSsQFoa6unuft7airQ1AlYnJFZVKoVA0Nzdzv1GpVJGRkXK5PC8vb+LEidTLZ4RK60NhTg4KCwFAJMKgQdxnd62s8hsarK2txeJ7FwEqlUqtVotEIplMxn+xjPHotse6ehUpKbCywogR+OILHD78wO/P/+EPU8+ceeBDV1fX8vJyf3//o0eP8l0tYzS0vir86iuUlACARoP6eu6zSzY2aXV1d+/e7dyIi4tLXFxcfX19ZmbmrFmz+C+ZMQZUbjfExsZGRERMmDDh0qVLEjacr1+iEiyFQuHu7l5WVpacnLx48WLe22eEj9ZD6EOHDr3yyiv29vbXrl2ztLSksQtGyGg9K5w/f76Pj09NTc3mzZsp7YIRMorDZnJzcydPniyTya5evers7ExpL4wwURw288wzzwQFBbW2tq5bt47eXhhhojuCtLy83M3NTaFQ5Obm/v73v6e3I0Zo6I55d3V1DQ0N1Wg0q1atorojRmioT/9qbGwcPXp0TU1Nenr6iy++SHVfjHBQn7BqaWn50UcfAXj//fcVbDpOv6GPCasqlWrcuHHFxcXu7u5PPvlk5+fTpqam5p1mFUokEisrq46/rl27lt0DM1L6WBTExMTEzc3t1q1bRUVFRUVF2m+Yn58fERExY8YMerUxlOgjWJcvX+ZGOiQlJTk4OLS1tXX8qvNYLgBqtbqhoYH7+eTJk1lZWbdv387Ly+sYlsMYC+qHQkKIn5/f2bNnw8LCtm3bBuDQoUMd6ek8lguApaWliYmJo6Ojm5tba2vr2LFj5XL5/v372WBU40MoO3DgAIChQ4feuXOH+2TEiBHdl7R06VLum9zYeUdHx+bmZtp1MvyieyhsbGwMDw8HEBsbO+j+uNMFCxbcvn2b+/mBsVyNjY0qlcrd3Z37a3Bw8Pbt2/Py8rZu3frhhx9SLZXhGdXYcvdFJ0+erNFoetfCmTNnAFhYWFRXV/NbG0MVxWAVFRVJpVKxWHzx4kVd2gkMDATw5ptv8lUYowcUgzV79mwAb7/9to7tlJaWmpmZSSSSwsJCXgrr55qbm4OCgq5cuUJ1L7SClZaWBsDGxubWrVu6t7ZixQoA06dP172pfk6hUPzpT38C4OXl1evzE21QCVZLS4urqyuAXbt28dJgXV2dra0tgGPHjvHSYP+k0WgWLVoEYMiQIUbZY61duxbApEmTVCoVX21u3boVgJubm1Kp5KvN/iYsLAyAlZVVXl4e7X3xH6zS0lKZTCYSiXJycnhsVqFQjB49GsDHH3/MY7P9BzcUwNTU9Ntvv9XD7vgPlr+/P4C//OUvvLd8+PBhAHZ2dtzdL0Z7O3bsACCRSL744gv97JHnYGVmZgIYNGhQTU0Nvy1zpk6dCiAiIoJG433VwYMHxWKxSCRKTk7W2055frjr5OQ0ZswYT0/PoUOHAvjpp5/OPrQcTS9UVVVxP2zatMnExETNXpaitaNHj77xxhsajSYuLk6vczz5zemVK1ekUqlEIrl8+fL58+clEsmIESPa2tp0afPLL7+UyWRxcXGEEG5exsyZM3mq1zicOnVq06ZNoaGhqampFRUV2m944cIFbrjb2rVr6ZXXJf7PsZYtWwbA399frVZPmjQJQGxsbK9ba2lp4R5a79ixo6ysjLssOHv2LI8FC9z27dsB2NjYdPQFDg4OAQEBMTEx58+fb21tfdSGhYWFgwcPRqeH+vrEf7Bu3rzJLeSXmZl56tQpAJaWljdu3Ohda1wXNX78eKVS+cILLwBYtGgRr/UK2qeffsqdHq1evXrjxo3+/v6dEwZAJpM999xza9asSU9P73xeW1pa+sQTTwAIDAzk8aaP9qjcx4qNjQUwYcIElUo1Z84cAMuXL+9FO527KO6ywNLSsv88jf72229NTU0BcKcBHI1GU1RUtGfPnsWLF7u7u4tEv1k7eNSoUcHBwdHR0dwM4enTp+t4HtJrVILV3t7+5JNPAkhOTu581tXTdubOnQvgtddea29vf+qppwBs3bqVRsEClJOTw50effDBB918raGhISsrKyoqKiAggDvwcSwsLDw9PRsbG/VW8ANoPSs8dOgQAHt7+4aGhrfffhtAQEBAj1ro3EVt3LgRgLu7u0KhoFSwoPz3vxoPj2cBLFmyRPsneiqVqqCg4B//+MeoUaMAREZGUi2ye7SCpdFofHx8AKxbt67jrEv7e77t7e1jxozhuqjKykru3+7JkycpVSsopaXEwYHY2t586621vTs9+vrrrwF4e3vzXpv2KA6b+f7770Ui0YABAyoqKmJiYgB4eHho+X+qcxf15z//GcD8+fPplSocNTXkqacIQKZPJ70+O2pra7O0tBSJRJWVlbxW1wN0R5DOnz+fu47rOOvas2fPY7fq3EWdOHECwMCBA8vLy6mWyiO1Wp2bm1taWtrTDe/eJZ6eBCDe3qShQacaXn75Ze4ejU6t6IBusH755ReZTCYWi//zn/+kpqaKxWJtnsYkJiYCCAoKUiqV48ePBxAdHU21Th79+OOP7u7u3KWGvb19QEBAVFRUVlZWS0tL9xu2tBBfXwKQ0aOJ7s/DuHkos2bN0rWh3qI+S2fNmjUApk2bxl0na7nVqVOnKisr4+PjuUtoQ10z91RZWZmDgwMAV1dX7qFWB1NT04ULz61cSb74glRVdbHtl18SkYi4uBBeDl+3b982MTGRSqUdk6P0jHqwGhoa7O3tAaSnp/dowxs3bnCn/P/+978p1cavmpoarqPy8/PjbohXVVWlpaWFhob6+PiYmpra2t4ECPfHxYUsXEi2byed7xwfPEiKi3mrx8/PD0BqaipvLfaEPtZu2LFjxzvvvOPo6BgfH2/S6e3Qne+7ALCwsJBKpR1/3bhxY3p6emBg4FdffUW7Qt3V19f7+fkVFBR4e3ufPHny4SUnGhqavv/eIicH3J/7M3bx7rsYMgTr1iEiAjExfJaUmJgYFha2YMGC1NRUPtvVkh7Cq1QqPTw83NzcelSYra2tVCr9+eef9VChjlpaWnx9fQFwCzY99vtqNSksJLt2kcWLyd/+Rj78kNy4QcLDea6qvLxcJBJZWloa5ERCHz0WAJVKlZyczD065BBC7t692/k73GzVjt8WFxc3NzefOXNm2rRpeqiw15RKZWBg4LFjx4YPH56dne3i4tKjzWNi8Oqr2LcPzc0891gAJk6c+MMPPxw/fpybMaVX+s+ylrhbWZ6enmq12tC1PJJGo3n99dehw/SE6Ghy5w7Zvp2sXs17dSQqKgp8zMDrBeEGq6WlhfvXn5KSYuhaHmnlypUALC0tez09ITqacBPkeD8UEkIuXboEYNiwYVRnenVJuMEi9xcUcXR0bGpqorSLlpaWnTt3zpgxY+bMmVFRURkZGdoPqOf6A1NT08zMzF4XEB1NNm4k27aRVat63UZ3uNFsubm5VFp/NEEHS6PReHt7A9iwYQON9hUKRUBAAIDOL/yRSCTu7u4hISEpKSndjMjomJ7wr3/9S5caqPZYhJDQ0FAY4oG0oINFCLlw4YJIJKKxKIhGo3njjTe406MzZ85kZGSEh4dzN5w6n4N2OVyzY/yd7tMTaAfr5MmTXK9/9OjR27dvU9lHV4QeLHL/sdeSJUv4bfa9994DMHDgwO+++67z501NTadPn+5muOa8efO4+22bN2/mtyQalEplaGhox0KvI0eODA4OTkhIyMvLo3pVZATBKisrMzMzE4vF+fn5fLW5fv167vTo+PHjj917SkpKaGiol5dXx+KDDg4O3Y+/E5Smpqbw8HBfX98BAwZ0/ncyfvxPM2eSqCiSkUHq6njeqREEi9y/+OJrUZBdu1pGjRonkUgOHz7cow3r6uqOHTsWHx9/8+ZN/V9n6Y57RUhCQkJQUJC7+3ixWN3xiEkiIZ6eZNkycv36YxrRcpEX4whWx6Iguj83/OwzIhYTG5vb+/f37Nll31NVRTIySHg48fEhZmYEIGIxiYoi69cTQkh4eBfnf1eukIgI8s03j29cT3fedZeQkLBy5cqxY8cWFhZ2fqTYIydOICAA7e2Ii8Pq1fwWaNxaW5GXhytXUFeH5ma88w62bcOgQVCrYW6OqirEx9/75qFDWLBAixZp/XPgm0Kh4MYO7Ny5s3ctfP89MTcnAK3rr74hOprI5WTDhq57LO0ZzfrpUqmUG98cFRVVf/9t59q7fBlz5qC5Ga+9huhoCvX1IZaWGDwYGs1vPiwoQGIiqqu1bcRoDoUcHx+fCxcuuLq6Tpw40dnZ2cXFxdnZ2cnJydnZmZuf+Sh792LJEgQGIi0N7PXnvdDUhM2bsXw57Oy0+r4+3kzBo9GjR1+6dKm8vLy8vLzz53Z29o2NN5yc4OwMJye4uMDZGc7OyM2FWo1161BcjOPHMXUqS1UvFRXBzg719X0xWA0NDenp6W1tbfv27TM3N5fL5RUVFXK5XC6Xm5kNycnBtWu4du1/3xeJsGEDlErU1ADA888bqvC+4Omn8fTTPfi+MQVr586d9fX1M2fO5BbSfEBrK8rLUVkJuRyVlSgvR2MjTEywaBE++UT/xfZ3RnOO1d7ePnLkyOrq6szMTIlEUlVV9corrzz2vkNMDN56CwcPQi5HXJx+KmUAI+qxDhw4UF1dPWHChOeff37y5Mm5ubnt7e1vvvlm91tFRCAvDyUlmDRJP2Uy9/F8G4QOjUbDvWDn4MGDp0+fBmBra6vlIK3PPycA6eHCEYyujKPHOnLkSFFRkZOTU1BQEPcGlHfffbfzq1m74eUFAHl5VAtkHmQc51jc7auEhIRZs2aNGzdOJpNVVFQMGTJEm20JwZAhqKtDdTUcHGhXytxjBHfes7OzL1y4YGNjs3jx4tjYWI1Gs3jxYi1TBUAkgqcnAOTnUyySeYARBIubaL98+fL6+vrU1FSJRMK9Wkd73NGQBUufhB6s4uLio0ePymSyZcuWbdu2jVvViFu4RnssWPon9GDFx8dzg9MHDhyYnJwMgHu5Zo94eTU+++zmX38NpFAg8wiGviztzo0bN2QymUQiKSkp2bRpE3q7wrtGo+FeHNx/FsY1OEH3WNu2bWtra3v55ZdHjx79+eefo1fdFQCRSDRx4kQA3ARORg8EHazc3FwAS5cuBZCTk/Ppp5/OmjWrd015eXkByGfnWfoi6GBxS7i89957169fHzBgwMKFCx9Y1vyxCgoKNmzYABYs/TP0sbg71dXV3FKRrq6uJSUlPdq2qqoqJCSEm+J84sSJkpISAI6OjpRKZR4g6GARQurq6iZPngzgiSeeKCgo0GaTpiayfr3ayWkSADMzs1WrVt25c+fatWumpqZisTg+Pv6xy4EyuhN6sAghjY2NM2bMAODruy47u7tvqtUkLY24uBCATJ3647x588rKyurq6t5//31u4rxMJgNgZ2cXFRVVW1urr/+C/sgIgkUIaWtrW7p0q4WFZuBA0s3MwsjIe9Mvn3mGZGcThUKRlJTELTIrFovnzZu3Z8+eZ599ljsHMDMzCw4OLuZx0U+mE+MIFiFEpSIhIQQgJiZk796uv/Prr2TMGJKURNRqcuQIefHFCi5DM2bM6HwYPX/+fEBAAHcdIBaLAwIC9L/KT59nNMEihGg0JCqKAEQkIlu2PPI7+fnEz+9e1zV37paMjIwuv1lYWBgSEmJmZsaFz8fHJyMjwxgnzguTMQWLEx9PRCIyYAB5+FWjVVUkJIRIJAQgNjYkJoa0tz+mtevXr0dFRXH35QF4eHikpKQolUpKxfcfxhcsQsg//0m67Ia2bCEAMTMjq1eTHq2bX19fn5CQ4OjoyMXL1dU1ISGB3jKC/YFRButh3Ezw9nbyzjuk1wt4t7e3p6SkdCwbfurUKR4r7G+MYwTpw2JioFDcW3f/9deRkoJp0/DHP/LQskajOXLkyLFjx3bv3s1Dc/2VcYx571LHTNSxY+HhwU+qAIjF4pdeeumll17ip7n+StDPCrsXEvK/mahaLazD6JERB6vLRVEYgTDWYEVEYNAg1NYiJQU7dxq6GuYhxhosjlyOmzfx2/WzGUEw+mABcHY2dB3MQ1iwGCqM9T4WAEJgbo7WVjQ1QbvZ9oz+GHGPdfMmWlsxZAhLlRAZ8Q3Sqqrrzzxz0c7uKaBn725l9MCIe6yff/4uNzfQxCTS0IUwXdBLj3X1Kg4cgLU1XFwwfz5frcrlcgA9fVUuox966bGSk/HXv2LNGly4AACffYb7737WRWVlJQAnJyfdm2J4p/dD4a5dePVV+Pjgl190bInrsZzZzQZB0suhcMkSrFsHKytMnoyRI+HqiosX4e2NlBT4+/e6VRYsQdPf0K/GRjJrFvnuO1JbS/z9741dDw19/PDhrsjlcisrK7B1PoRKj8HiJkKYmpItW4haTeLiiFRKgLbZs8vLy7VvJi8vLzg4WCqVSqXS2NhYqq8JZXpNj8FSKklUFBGLCUBeeIHU1pKLF8moUR94eVlbW6elpXW/dWtr6969e7lFYwCYmpouXLiw4uEJFYww6H3Me0YGsbEhAHFyItnZTXV1c+fOBSASicLCwtq7Oixev349JiZm2LBhXKSGDh0aHh4ul8v1XTnTE4aYTFFRQaZMIcCdSZO4Y1lCQgI3Bd7Ly6u0tLTjix1HPS5SkyZNSkpKYisvGAUDzdJRKJSRkd7DhgGYM2fOrVu3cnNzR4wYAWDQoEGnT59OS0ubMmUKlyeJRBIQEJCVlWWYUpleMeT0r6ysLHt7ewDDhw8/d+5cfX19YGCgtbW13f03l9nZ2UVGRv76668GLJLpHQPPK6ysrORWV5NIJB999NG+ffu4JRU8PT2TkpKam5sNWx7Ta4afsKpUKiMjI8Xie88ArK2tz507Z+iiGF0JZaBfZmZmYmLiN9984+vre+7cOUOXw+hKKMNmZs+evWDBArBHNH2FUIIFoKKiAixYfYWAgsUNg2HB6hsEFCzWY/UlAhrzbm7+f7/73XAXl569gIkRJqFcFQKwsEBzM+rrYWVl6FIYnQnlUFhbi+ZmDB7MUtVHCCVYbE5zH8OCxVDBgsVQwYLFUCGUYI0bhxdegIeHoetgeCKIYMXEQC5HRgZOn0ZMDGprASAiwtBlMToQyg3SjiWQASQlwdwcarVBC2J0I4geC79dAnnpUoSFQSIxaEGMboQSLLYEch8joEc6D8vORl4egoNha2voUpgeEkqP1aXnnoNEwhbsM0qCDlZiIkxNoVAYug6m5wR9KGSMl6B7LMZ4sWAxVLBgMVSwYDFUsGAxVLBgMVSwYDFUsGAxVLBgMVSwYDFUsGAxVLBgMVSwYDFUsGAxVLBgMVSwYDFUsGAxVLBgMVSwYDFUsGAxVLBgMVSwYDFUsGAxVLBgMVSwYDFUsGAxVPw/v0edvHIL6ZkAAAAASUVORK5CYII=" alt="Mol"/>

>  <Smiles>  (14) 
Cc1n(CCCNCC(C)C[NH3+])c(-c2ccc(C(N)=O)cc2)c[n+]1CC(N)=O

>  <Name_x>  (14) 
CLK2_HUMAN_3NR9-B_alignment_L1F009::IRAK4_HUMAN_2OIC-D_alignment_L1F011::KPCT_HUMAN_4RA5-AA_alignment_L1F008::AURKA_HUMAN_3EFW-B_alignment_L1F027::benzamide::MK07_HUMAN_5BYZ-AA_alignment_L1F006::CSK22_HUMAN_3E3B-X_pocket_L1F001::::AKT2_HUMAN_2JDO-A_alignment_L1F012::

>  <MW>  (14) 
388.3

>  <score_inter>  (14) 
-15.2753

>  <best_rmsd>  (14) 
2.14

>  <Lfrag>  (14) 
(378, 1058, 72397, 2039)

>  <SA_score>  (14) 
3.815

>  <QED>  (14) 
0.3

>  <LogP>  (14) 
-0.8

>  <clogp>  (14) 
-0.81

>  <NAR>  (14) 
2

>  <NCA>  (14) 
0

>  <nrot>  (14) 
11

>  <TPSA>  (14) 
134.7

>  <HBA>  (14) 
4

>  <HBD>  (14) 
4

>  <NRB>  (14) 
11

>  <NHA>  (14) 
28

>  <RoF>  (14) 
0

>  <Frag>  (14) 
0

>  <Lead>  (14) 
0

>  <Drug>  (14) 
0

>  <PKI>  (14) 
1

>  <PAINSA>  (14) 
0

>  <PAINSB>  (14) 
0

>  <PAINSC>  (14) 
0

$$$$

     RDKit          3D

 24 25  0  0  0  0  0  0  0  0999 V2000
   12.0370    7.9981    0.3966 N   0  0  0  0  0  0  0  0  0  0  0  0
   12.2093    7.1070    1.5717 C   0  0  0  0  0  0  0  0  0  0  0  0
    6.5900   10.3680    0.7830 C   0  0  0  0  0  0  0  0  0  0  0  0
    5.2180   10.4880    0.5760 C   0  0  0  0  0  0  0  0  0  0  0  0
    4.3500   10.5910    1.6490 C   0  0  0  0  0  0  0  0  0  0  0  0
    4.8350   10.5780    2.9580 C   0  0  0  0  0  0  0  0  0  0  0  0
    3.8420   10.6950    4.0830 C   0  0  0  0  0  0  0  0  0  0  0  0
    2.6350   10.7990    3.8560 O   0  0  0  0  0  0  0  0  0  0  0  0
    4.3730   10.6750    5.3380 N   0  0  0  0  0  0  0  0  0  0  0  0
    6.2190   10.4590    3.1670 C   0  0  0  0  0  0  0  0  0  0  0  0
    7.0780   10.3560    2.0850 C   0  0  0  0  0  0  0  0  0  0  0  0
    9.5792   10.0899   -1.3070 C   0  0  0  0  0  0  0  0  0  0  0  0
   10.9810    9.7407   -1.7380 C   0  0  0  0  0  0  0  0  0  0  0  0
    7.6233   10.9717   -1.3784 C   0  0  0  0  0  0  0  0  0  0  0  0
    8.9615    9.7112   -0.1584 N   0  0  0  0  0  0  0  0  0  0  0  0
    8.7845   10.8327   -2.0213 N   0  0  0  0  0  0  0  0  0  0  0  0
    7.6849   10.2665   -0.2060 C   0  0  0  0  0  0  0  0  0  0  0  0
    8.9688   10.9419   -4.3224 C   0  0  0  0  0  0  0  0  0  0  0  0
    8.7133   11.8981   -5.2130 N   0  0  0  0  0  0  0  0  0  0  0  0
    8.5247    9.8086   -4.4088 O   0  0  0  0  0  0  0  0  0  0  0  0
    9.7982   11.2719   -3.1017 C   0  0  0  0  0  0  0  0  0  0  0  0
    9.9475    7.5482    0.1314 C   0  0  0  0  0  0  0  0  0  0  0  0
   11.2763    7.5544   -0.5846 C   0  0  0  0  0  0  0  0  0  0  0  0
    9.8472    8.9589    0.6293 C   0  0  0  0  0  0  0  0  0  0  0  0
  1  2  1  0
  3  4  2  0
  3 11  1  0
  4  5  1  0
  5  6  2  0
  6  7  1  0
  6 10  1  0
  7  8  2  0
  7  9  1  0
 10 11  2  0
 12 13  1  0
 12 15  1  0
 12 16  2  0
 14 16  1  0
 14 17  2  0
 15 17  1  0
 18 19  1  0
 18 20  2  0
 18 21  1  0
 22 23  1  0
 22 24  1  0
 17  3  1  0
 24 15  1  0
 21 16  1  0
  1 23  1  0
M  CHG  1  16   1
M  END
>  <2D_mol>  (15) 
<img data-content="rdkit/molecule" src="data:image/png;base64,iVBORw0KGgoAAAANSUhEUgAAAMgAAADICAIAAAAiOjnJAAAABmJLR0QA/wD/AP+gvaeTAAAbXUlEQVR4nO2de1xU1fr/PzNcFRkQ9HBRUBQURY+XTBOPIoo6pqe0pKPHtMxSzEpLS8sLJzvpdPtpxwrJ0gw95xtUZopaXhDxaCiaFxQ9kjLeQEAGGIYRmOH5/bHGkRARZvae2UPr/eKPvdfMfvYzzGeetfZaz1pLRkTgcIRGbm8HOC0TLiyOKHBhcUSBC4sjClxYHFHgwuKIAhcWRxS4sDiiwIXFEQUuLI4ocGFxRIELiyMK9xXW7t1Ys8Z0rFTeLQwMhFYLAOPHi+0bx4FpdsRSKqFSieEJp0Xh3MhrKSk4fx4AqqruFg4ciKwsXLkisl8cB6cxYcXGYv58oE5VyIiPx4oVYjrFcXwaE1Zddu7EmTM4eRJRUQgKgr8/1Oq7r+bloXNnMdzjOCzUHF5+uYHCDz8kd3dKSmqWJU4Lp6kRC4BKhbi4BspzcnD7NqZPx/nzWLECcqF6MC5cgK8v2rbFwoUwGKDTYdgwPPusQNY54tJUFaxejZwcHDjQwEtffIHERDg749138de/oqzMOo/0eqSkYNQo9OiB9euRlITQUKxdiw0bkJqKvDzrrHNshIwEmkxx8CAmTUJREbp1w7ZtCA9v5vVEOHgQGzfi22+h0wGAQoEFC1BWhilTMGAAAKxahb59MXasIA5zxEXAajU3l3r1IoAUCvrxx6ZeZbx6ld55h7p2JYAAkslo+HDatIl0OiKiDRvos89Mb42NpUuXBHSYIx6CRSyGVovp0/HDD4iOPjBu3PEFCxbc751VVVU///xzUlJSdEHBnIwMAOjQAU8/jeefR2ioWfU4fx7r1qG2FpWViIzEzJkCessREcGlWltLH3xwTS53AjBt2jS9Xl/vDVlZWXPnzm3bti1zwM/LyzBtGv30ExmNd990/TqpVBQWRh4eVF4uuJMcsRFeWIzt27crFAoA/fr1U6vVRFRSUpKYmNi/f3+zpnv27KlSqYqKiu5edvs2ffMNKZXk5GSqGYOC6PhxkZzkiIdYwiKi06dPh4SEAAgICNi2bZurqyvTU/v27V999dXTp0//7t3Z2bRoEbVvb9KTmxuNH0/JyVRTI56HHPEQUVhEVFxcPHLkSABubm5dunSJiYlJTk6uqqoyv0Gj0bAwVtmtm0lSPXuSSkV1wxjHARFXWERUXV09d+5cFqvS0tJYocFgSE1NnTRpkjmMfTt2LM2bR6dOie0PxzaILizG8uXLvby85s+ff+HChfj4+E6dOjE9yeXymJiYTZs2VVZW2sYTjm1oxpCONYSFhZWVle3Zs2fNnezB7t27z5gxY9q0aYGBgbbxgWNLbCSsnJwcAP369bt06dL48eNnzZo1cuRImUxmm7tzbI9NhfXoo4+uW7fOw8PDNjfl2BEbTaZgwurZsydX1R8EgYd0GqSmpsbDw8NoNFZUVLRq1Urs23GkgC0i1sWLF2tqajp37sxV9cfBFsIy14M2uBdHIthOWD169LDBvTgSgQuLIwpcWBxREP2psLa2VqFQ6HS6kpIScw4Wp8UjesRSq9U6nS4wMJCr6g+F6MLi9eAfEy4sjihwYXFEgQuLIwpcWBxREFdYBQUFGo3G29vb399f1BtxpIa4wuKjhH9YbCEsXg/+ARFXWAqFIiQk5PTp03q9XtQbcaSGuEM6ZWVlISEhGo1m8ODB3333XUBAgHj34kgKcSOWl5dXWlpa586djxw5MmDAgMzMTFFvx5EOonc39OnT59ixY9HR0Tdu3IiKivrqq6/EviNHCtgibaZdu3Y///zzokWLqqqqZsyYMXv2bIPBYIP7cuyIjWbpODs7q1SqxMREV1fXI0eyJ0wwajS2uTPHPthilk5dDh48FBcXlpPjFxaGH34A7+FqqdhaWACuXcPEicjKQps2SErChAk2vj/HFthh96+OHZGRgWnTUFGBJ57A4sWwXtuVlZV79+5dvHjxgAED1q9ff6DB5Z05NsQOEYtBhPffx1tvobYWsbHYuBHNnSNtMBh++eWXffv27d27NzMzs6amhpW7uLj4+PicPXvW19dXeL+bjFqtnjt3LhF5enp6eXl5e3t7enp6enoqFApPT09vb2+FQsGOWaEdXRUFO650Q0Q7d5K3NwUHU0FBUy85c4bWrKHx4ykkJNL8KZydnSMjI5cvX56ens6WenvmmWdE9PtB/Oc//3Fzc3Nycmr6F9G2bdvg4OCIiIjBgwePHj06NjZ20aJFdvwIVmK3iGUmJwdVVejbt+GX2DBjQQEyMrB3L3btwtWrpleHDFmXn/9BTExMTEzMqFGjvL29Wfnly5d79+6t0+l27949ZswY23yKuhQXF0dERBQWFr7xxhtDhw7VarXl5eWlpaXl5eXsuF6JVqutqKi4146/v7+Pj8+hQ4cccrqAvZXdGB98QBoNde9uWkSS/XXoQM88Q19/TTdu3Hd50vfeew9Ap06dtFqtLR1mTJ48GcCIESNqa2ubeInRaCwpKbl8+fLp06cPHTq0a9eu5OTkPn36AFi2bJmo3jaMwUDz59NLL9GMGbRxowUGpCKsXbsoIMC08Pa4cXTyJK1eTY89Rh9/TF26kIcHxcSQSkVZWdTIl1VZWZmVlUVEBoNhwIABAObNm2erT2Bix44dAFq3bp2bm2suPHHixJkzZ9RqdUlJSdNNHT58GECbNm0KCwtF8LRRNm6kTz4xHU+aRJcvN9eAhIQ1Ywa99RYR0bhxpsIPPiAiunyZDIYHW8jPzw8LC/P19b158yYRnTp1ysXFRS6XHzp0SCyn76G0tLRjx44A/vWvf9Utb9euXd1aQqFQdOjQITw8fODAgTExMZMmTXruuefmzZu3dOnS999//8KFC+YLlUolgLfY/8WWvPYaHTtmOl65knbubK4BCQkrIYFmziS1+q6wmgtrUU2ePJmdvvnmmwDCw8Pv3cRAJGbOnAlg8ODBxrqbIRANHTq0Z8+eHTt29PLyemDjJDk52XxhVlaWTCbz8PBgvxZbsGYNvf02rV9v5U4z9m+8M3bvRl4exo3DihXIz8eOHZYYUavVvXr1qqio2Lp164QJE6qqqvr373/u3Ln4+Ph//OMfAnt8D/v374+JiXF1dT1x4kTjSbNlZWV1G/KsFW8uefbZZ3v16mV+8/jx41NTUxctWqSywV7cFy+iTx/o9di3D9u2WbXTjLBytxgWsYho6VIaNcpyO2zx3ICAAI1GQ0SHDx+Wy+Wurq5nzpwRyNOG0el0Xbt2BaBSqYS1fPz4cRa0CpreJWMZRiMNG0YAzZhhKtmxgyxdzVoqwjIzeTLFxtKtWxZebjQahwwZAiAuLo6VzJkzB8DAgQMNTWmpWcrLL78MoG/fvtXV1YIbf/zxxwEsWLBAcMu/45NPCCB/f2JPGJmZ5OREPXvS7dsWGJOcsBQKAqi01HILOTk57u7uMpls7969RFRWVhYUFARg9erVgnn5e44cOeLk5OTs7HxcnG1/Tp8+LZfL3d3dr1+/LoZ9IiK1mjw9CaDvviMiqqoybRG4eLFl9qQlLKOR5HKSyZr0GNgIb7/9NoCwsDC2L8HOnTtxTxeAUNy+fZu1qJYvXy64cTNPPPEEgPnz54t1A6WSAPrb30yny5cTQN26tZCqsKyMAPL0NJ0uXEgxMXT4cLPt1NTU9O3bF8DiOz+4KVOmAIiOjm56p2UTWbRoEcR/9szOzmZB69q1a8Jb37CBAPL1NY2snTpFrq4kl9PBgxablJawrl419a0zRo4kgH7+2RJTmZmZrHpiXaZFRUV/+tOfAGy0qB/5fvz666+st+y///2vgGYbJDY2FsDLL78srFlNfn6tnx8BtHkzEVFNDQ0YQABZdyNpCevsWQKoRw/T6cMPE0C//GKhtVdffRVAnz59WIN68+bNALy8vIRqqdTU1LDtF0VvVhMR0dmzZ+VyuZub29WrVwU0O3HixMdDQwtnzjSdq1QEUKdOVu4/Ki1hHTlCAA0aZDoNDyeAzp2z0Jq5C2DVqlWs5LHHHgMQGxsrhLO0YsUKACEhIRUVFYIYfCCsQn/xxReFMvjNN98AUCgUV65cISK6cIFatSKAdu+20rK0hPXTTwTc7ccKDCSArGlU7N+/XyaTubm5nTt3jojUarWnpyeA77//3kpXzc+ee/bssdJU0/nf//7n7Ozs4uJySYhN14uLi/38/AB8/vnnRGQ0Ghc88YSmb9+7/VhWIC1hpaQQQE8+aTpt04YAa7eEnjFjhqur69dff81O165dC8Db2/vpp5+eO3fum2++qVKpEhISNm/e/OOPP6alpWVlZf32229FRUW3799/Y+4tmzNnjlXONZ+nn34awKxZs6w3NXXqVADDhw9nDzSffPIJgI4dOuibM1J+P6QlrM2b9w0e/P8WL95JRAaDYfjwzGHDcn4/7NZsSkpKsrOzzadHjx51dnZmQ8UPxNXVtV27dl26dOnfv39UVNT48eP//ve/z549e8SIEQCCgoLKysqs/MjN5eLFiyxo/fbbb9bYSU1NZV0wFy9eJKK8vDyhYjnDRrt/NZHCwlNHjrw2cOA8YKxWqz1wYJCXl5dcXmqNzbZt25oT5W7evPnkk08aDIaIiIh33nmHJdmVl5drNBrzsVarLSsrY8N51dXVxcXFxcXFDZp95ZVXbJ9SHBoaOnXq1E2bNq1cufKLL76wzEh5eXlcXByAd999NzQ0FMDs2bO1Wu3kyZMnTpwojKOCyFMo2FAxS21Tq9UAgoKChDJeXV0dFRUFIDIyspFqri56vb6wsDA3NzcrK2v//v3btm1LSkr67LPPoqOjASiVSva2wsLCefPm2axazM3NdXFxcXJyOnbsmGXdcrNmzQIwaNAgNsz15ZdfAjBnHAmCtCKWVqsFwGJyeXk5AAFDwksvvZSenh4YGJiSkuLm5taUS9zd3d3d3du3b1+vfMqUKSEhIbt3787IyBg6dKhOp0tISDAajfPnz+/WrZtQDteloKDAvHhd165dlUrl3r17H374YeZkq1at3N3d29ahXknd0zZt2mRnZ7u5uW3YsMHJySk/P3/hwoUA1q5dy7r6hEEohQrCCy+8AGDdunVEdOjQIQCDBw8WxDJrs7u7ux89elQQg8uXLwcw6s4TLMvEEmkGR25uroeHR1xcHEvz0uv1oaGhLOXB4u/dzc1tyZIlubm5rO4bZ3ES3H2QVsSqG6UEjFiHDh1asGABgC+//JL9yq3ntddeW7t27Z49e9LT06OiopYtW5aUlLR58+bFixeHh4cLcgsGEcXFxel0usrKSrlcDiA+Pj43N7dHjx6//vqrm5ubXq/XaDS3b99mB4x6p/VKbt26VVVV9emnn27ZsiUvL8/LyysxMVFAn01+S4exY8cC2LFjBxGlpqYGBwdbHwPy8m537BgE4I033hDAxTqwFmF0dDQ7nT17NoCpU6cKe5eEhAQA7du3Z5nvJ06cYINIhy0YQ62DRqPp3LkzgNmzZyclJQnk7F2kJSzWOZSRkSGUwYoK6tOHIiIyJ09+TvB8rLKyMh8fHwBpaWlEdOXKFTaX8JzFYwX3cP36dTat7dtvvyWimpqafv36AXj99detN75+/XoA3bp1EyNTTULCMhqNXbp0AZCSkiKIwdpa+tvfTNkfGo0gJuvzzjvvABgyZAg7ffHFF1En6d562BjUY489xk5ZjDSnA1lJdXU1+4dvZsPPgiIVYV28eDE6Olomk7Vp0wbAQw89tGbNmuLiYmtsvv22KQmnTv+owGi1WvbMyJIKb9y40apVK7lcfurUKeuNb9q0CYCPjw9LSj537pybm5tcLk9PT7feOGPDhg1MqTU1952kaRn2F1Z1dfU///lPd3d3AH5+fo8//ri5P7N169bTp09PT0+3oLfmhx9ILie5nLZvF8Pru6xatQpAZGQkO2U5ytaPcxcWFjLJssEoo9EYGRkJQUegichgMHTv3h3Apk2bBDRLdhfWyZMnH3roIQAymWzatGksROn1+i1btowYMYI9BLGf1KpVq65fb+q8zZwc8vIigISe2dAAFRUVrPvnp59+IqIbN260bt1aJpOdPHnSGrNPPvkkgLFjx7LT999/H0BwcHC5lUOn98DiYteuXYUNWnYTVmVlZXx8vIuLC4CQkJAGcwSuXr2qUqnYwwuAHj10MTGUnEyNz1coKaHQUNNgttDpog3DvvUBAwawyMrywCZOnGixwW3btgFQKBRqtZqILl26xLqsdu3aJZjTdzAHrY0bhWxp2UdYBw8eZB9GLpfPmjWr8RUWDAbDzp07X3hhpaurafkGf396/XU6f77h98+ZQwD17086nSjO34tOp2P5J6mpqURUUFDAgpZlnbEajaZDhw4AEhISiMhoNA4bNgzAs88+K7Dfd/jmmx3Dhp0MD68VcIaRrYVVWlr6yiuvsDqud+/emZmZTb+2pIQSE6lPn7sLhDz0ECUmUj1ZlpfTc8+RWi2w543z0UcfsWcOFrTYIIn5aa5ZTJ8+HUBUVBQz9emnnwLw9/e/ZfGcuAdhNFLv3gTQ558LZtOmwtq+fTvLV3FxcWGLKFtm58gRev5502wl9tz32We/W1PE9uj1ehZmfvzxRyIqLCxs06aNQqFo7ixT84Qils1izkz8js3KEo3/+z8CKDiYLP1O6mMjYRUUFEybNo01lSIjI8+ePWu9Tb2ekpMpJob8/WnHjgbWFLExH3/8MYB+/fqxSLNr1y4LukvYjIkPP/yQnbJFQZ566imBfb2H2lr6858JMM1Htx5bCCs5OZktt9K6dWuVSiV4P69GI8yaIlai1+tZPN66davFRgwGw6ZNm9i/aOPGjQB8fX1Fn1xPRHfSd4OCLJv5XB9xhXX58uXRo0ezQKVUKvPy8kS6ERPWlSv0/PN2Exbdye7t1auX0cq0V6L8/Hw2XiRGt3iD1NZS374E3F0YyxrEEpbRaExMTGTd6G3btk1MTBTpRgyh1hSxkqqqKtY5Yv2oFJv6/OijjwriWBPZupUACgiweP7zXcRaxmjJkiUrV64EMGXKlI8//vjeXDkx2LwZH32EuXPx/PM2uFvDJCYmsqxfc2JdIzl39Urat2/POvZSUlKeeuophUKRnZ3NFp6wGQMH4tgxrFmDefOsMySAzhsiPz8/IiJCqMz8JpKQQACJ39JtjKqqqr1791r8dSgUio4dO7IsNJbwaGO2b6dhw8j6VRBFXHiNiGQymUjGGyQ3F2Fh8PVFYSHkdtga4XeYs+oaz7mre1pUVMS2rxoyZIhSqVyyZImN/4FCYr3GJUVICAF04oS9/bAUjUajVquFnUTfXOotNLxrF5kXgBozpqlG7P27FpqRIwHAirrIznh7ewcHBzdx2qN4KJWwcmHKlimsffvs7YeDM3Agbt7ElSum05QUxMUhLg5VVU21IK3JFNYTEwO5HAcP4vZtuLvb2xtHJj4eK1aYjmNjMX8+ACiVTb28pUWsdu3w5z9Dr8eRI/Z2xcEJCoK/P6qr65fv3In33sPSpQ+6XpTmn11ZuJAAWrLE3n60aB64KltLi1gAxo69ERk55dixv9rbkRaLSoW4uAe8p6W1sQA88oj38eNbDQaDRqNxyH2zpM3q1cjJgULxgG2XpbIzhbBER0cfOHDg+++/F2ztFE4zaYFVIQC2F+Y+3utgP1qmsGJiYgBYM2bHsZKWWRUajcb27dtrNJorV67YODuAw2iZEcvJyYmtscaDlr1omcICb2bZm5ZZFQLIycnp2bOnn59ffn6+AyefOCwtNmKlpqY6OzvPZ0NcHJvTMoW1atUqtoJUYGAgD1f2QfRRJZvDVlJwcnL66quv7O3LH5eWJqz33nuPqUrwdXk4zaJFCYttx+3k5GTe4IRjL1qOsLiqJEULEZZZVWIsAMyxgJYgrPj4eK4qqeHwwjKrymZrHHCagmMLi+07wlUlQRxYWMuWLWOq2rJli7194dTHUYXFVSVxHFJYS5cuZar697//bW9fOA3jeMJiqnJxcRF7WU6ONTiYsJYsWcJUZeMFkjjNxZGmf9XU1Jw6dcrZ2Tk5OXnChAn2dofTGI6U6JeZmfnII48EBwez7aI5UsaRhGWeInH58mXzPigcaeJIiX7mKRL79++3ty+cB+BIwgKfIuE4OFJVCOD8+fM9evTgUySkj4NFrPDw8KCgoJs3b2ZnZ9vbF05jOJiwcKc25DNRJY6jCos3sySOg7WxANy8eTMgIKB169YlJSWurq72dofTMI4Xsfz8/CIiInQ6XWZmpr194dwXxxMW7qxSxGtDKeOQwuLtd+njeG0sAFqt1tfXl4hu3brF9jPiSA2HjFienp6DBg0yGAzp6en29oXTMA4pLPBOB8njqMLiq4xKHIdsYwEwGAy+vr7l5eXXrl3r0KGDvd3h1MdRI5azs/PQoUPBU2ikiqMKC7yZJW0cWFi8mSVlHFhYwcHBHh4e/v7+JSUl9vaFUx9HFVZZWZlSqdTpdJ07d/bx8bG3O5z6OORTYVlZ2ZgxYzIzM4ODg9PS0rp06WJvjzj1caR5hYy6qjpw4EBISIi9PeI0gINVhWZVderUiatKyjiSsEpLS0ePHs1UlZaWxlUlZRxGWBoNJk36+9GjR7t27ZqRkcFVJXEco/FeWooxY1BUlO3rO+v777/hO8VJHwcQVmkpRo/GsWMIC0NaGvjAoEMg9aqQq8pBkbSwSksxahSOHUO3blxVDoZ0haXRYNQoZGVxVTkkEu0gZao6ftykqsBAezvEaSYSjVglJSgoQHg4DhzgqnJI7Cms3buxZo3pWKnE7t0IDIRWCwDz5uHAAaSlISDAjg5yLEdaEUuphEplOg4Nhb+/Xb3hWIGd21gpKTh/HgCqqgBg4EBkZeHKFfs6xREAOwsrNhZsO3Cl0lQSH48VK+zoEUcYpFUVAggKgr8/qqvt7QfHOiQ3pHP8ON56C126ICHB3q5wrEBywsrORu/eCAzE9ev2doVjBZKrCiMiEBCAGzeQk2NvVzhWIDlhyWQYORIA+LQuh0ZywgJMwuITUR0aybWxAFy/jo4d4emJkhI4S3Qwk/MApBixOnRA9+7QapGVZW9XOJYiRWEBiIkBeDPLkZGosHgzy9GRqLBGjMDw4QsLCvrpdDp7+8KxBIkKy8sLev2h8+dPZmRk2NsXjiVIVFjgi7k7ONIVFl/M3aGRYj8Wo7q62sfHp7KyMj8/38/Pz97ucJqHdCOWq6vrX/7yFyJKS0uzty+cZiNdYYGvMurISFpYrP2+Z88eezvCaTbSbWMBICI/P7+ioqKLFy+Ghoba2x1OM5D0GK9MJnv33Xe9vb39+XwdR0PSEYvjuEi6jcVxXLiwOKLAhcURBS4sjihwYXFEgQuLIwpcWBxR4MLiiAIXFkcUuLA4ovD/AdGOZTIvcQv/AAAAAElFTkSuQmCC" alt="Mol"/>

>  <Smiles>  (15) 
CNCCCn1c(-c2ccc(C(N)=O)cc2)c[n+](CC(N)=O)c1C

>  <Name_x>  (15) 
CLK2_HUMAN_3NR9-B_alignment_L1F009::KPCT_HUMAN_4RA5-AA_alignment_L1F008::AURKA_HUMAN_3EFW-B_alignment_L1F027::benzamide::MK07_HUMAN_5BYZ-AA_alignment_L1F006::CSK22_HUMAN_3E3B-X_pocket_L1F001::::

>  <MW>  (15) 
330.2

>  <score_inter>  (15) 
-16.248

>  <best_rmsd>  (15) 
2.47

>  <Lfrag>  (15) 
(378, 72397)

>  <SA_score>  (15) 
2.874

>  <QED>  (15) 
0.47

>  <LogP>  (15) 
-0.1

>  <clogp>  (15) 
-0.06

>  <NAR>  (15) 
2

>  <NCA>  (15) 
0

>  <nrot>  (15) 
8

>  <TPSA>  (15) 
107.0

>  <HBA>  (15) 
4

>  <HBD>  (15) 
3

>  <NRB>  (15) 
8

>  <NHA>  (15) 
24

>  <RoF>  (15) 
0

>  <Frag>  (15) 
0

>  <Lead>  (15) 
0

>  <Drug>  (15) 
0

>  <PKI>  (15) 
1

>  <PAINSA>  (15) 
0

>  <PAINSB>  (15) 
0

>  <PAINSC>  (15) 
0

$$$$

     RDKit          3D

 22 23  0  0  0  0  0  0  0  0999 V2000
   10.6128    7.6902    3.3902 O   0  0  0  0  0  0  0  0  0  0  0  0
   10.7378    6.9302    2.1842 C   0  0  0  0  0  0  0  0  0  0  0  0
    9.5792   10.0899   -1.3070 C   0  0  0  0  0  0  0  0  0  0  0  0
    7.6233   10.9717   -1.3784 C   0  0  0  0  0  0  0  0  0  0  0  0
    8.9615    9.7112   -0.1584 N   0  0  0  0  0  0  0  0  0  0  0  0
    8.7845   10.8327   -2.0213 N   0  0  0  0  0  0  0  0  0  0  0  0
    7.6849   10.2665   -0.2060 C   0  0  0  0  0  0  0  0  0  0  0  0
   12.0370    7.9981    0.3966 N   0  0  0  0  0  0  0  0  0  0  0  0
   12.2093    7.1070    1.5717 C   0  0  0  0  0  0  0  0  0  0  0  0
    6.5900   10.3680    0.7830 C   0  0  0  0  0  0  0  0  0  0  0  0
    5.2180   10.4880    0.5760 C   0  0  0  0  0  0  0  0  0  0  0  0
    4.3500   10.5910    1.6490 C   0  0  0  0  0  0  0  0  0  0  0  0
    4.8350   10.5780    2.9580 C   0  0  0  0  0  0  0  0  0  0  0  0
    3.8420   10.6950    4.0830 C   0  0  0  0  0  0  0  0  0  0  0  0
    2.6350   10.7990    3.8560 O   0  0  0  0  0  0  0  0  0  0  0  0
    4.3730   10.6750    5.3380 N   0  0  0  0  0  0  0  0  0  0  0  0
    6.2190   10.4590    3.1670 C   0  0  0  0  0  0  0  0  0  0  0  0
    7.0780   10.3560    2.0850 C   0  0  0  0  0  0  0  0  0  0  0  0
   10.0031    6.5871    1.2451 N   0  0  0  0  0  0  0  0  0  0  0  0
    9.9475    7.5482    0.1314 C   0  0  0  0  0  0  0  0  0  0  0  0
   11.2763    7.5544   -0.5846 C   0  0  0  0  0  0  0  0  0  0  0  0
    9.8472    8.9589    0.6293 C   0  0  0  0  0  0  0  0  0  0  0  0
  1  2  1  0
  3  5  1  0
  3  6  2  0
  4  6  1  0
  4  7  2  0
  5  7  1  0
  8  9  1  0
 10 11  2  0
 10 18  1  0
 11 12  1  0
 12 13  2  0
 13 14  1  0
 13 17  1  0
 14 15  2  0
 14 16  1  0
 17 18  2  0
 19 20  1  0
 20 21  1  0
 20 22  1  0
 22  5  1  0
  9  2  1  0
  7 10  1  0
  8 21  1  0
M  CHG  1   6   1
M  END
>  <2D_mol>  (16) 
<img data-content="rdkit/molecule" src="data:image/png;base64,iVBORw0KGgoAAAANSUhEUgAAAMgAAADICAIAAAAiOjnJAAAABmJLR0QA/wD/AP+gvaeTAAAVkklEQVR4nO3deVhU1/kH8O/ADOswYASCwWAiJSxCFEnUBje0IqlgjCnWEHFpExMf0VY0D/aXGtHEPC4kJUq11TxJsPQx2sa4xbigFhVcQCOI4hpF0bDLgMDADHN+f1wzIiowwz1zx+H9PP4B49xzX/HLuXfOvedcGWMMhIjNRuoCiHWiYBEuKFiECwoW4YKCRbigYBEuKFiECwoW4YKCRbigYBEuKFiECwoW4YKCRbigYBEuKFiECwoW4YKCRbigYBEuKFiECwoW4YKCRbigYBEuKFiECwoW4YKCRbigYBEuKFiECwoW4YKCRbigYBEuKFiECwoW4YKCRbigYBEuKFiECwoW4YKCRbigYBEuKFiECwoW4YKCRbigYBEuKFiECwoW4YKCRbigYBEuKFhiSktDYSEAJCRIXYrU5FIXYG0yMuDlhatXpa5DahQskU2ZguBgXLkidR1So0Mh4UJGj+7loaQETz8NhULqOqRDPRYXeXmor5e6CElRsMSRlobp0wEgIQHZ2di5E+vW4eZNiauSEJ28i+bZZ3H0KACEh6OiAiNHws1N6pqkQz2WaOLisGkT9HoAmDDhXqrKy6UtSjIULBEUFeHOHchkmDoVWVn3X6+tRWgoYmJQXCxdcRKhYHXVwYN45RVs3oxevTB4MM6du/9XeXmoq8OuXejXDytWQKuVrkqzo2B1SXo6Xn0VNTXw93/E4MKoUbh4EfHxqK/HwoXo1w9790pRpSQYMYlezxYvZjIZA9jcuaylpb0379/P/P0ZwNzc9DNm/On27dvmKlMyFCxTNDU1xcfrASaXs3XrGGMsO5vV17e/CVu2jI0evQmASqX629/+ptVqzVOtJChYRquurh45cuSIETuVSrZzJ2OMffUVs7Nj48Yxna6DbUtKSuLj44VjxYsvvnjkyBEzFCwJCpZxrl69GhAQAMDb2zs/v9qoA6LB999/7+vrC0Amk/35z3/mXLI0KFhGOH78uKenJ4CQkJDi4mKNRpOYeFM4IP7jH8Y11dTUtHz5crlcHhMTU1xczKdeKVGwOuvbb791cnICMGbMGLVaLRwQnZ2fDg29KxwQTfDcc88BOHXqlKiVWgQKVqfo9fphw4YBeO+997Ra7ZUrV/z9/QH07t37zJkzRjX1u9/97o033rh+/XppaSkApVJplWfxFKxOuXDhgr29vZubW3Nzc21tba9evQAMGDCgpKTEqHY0Go2Dg4ONjU1VVdV///tfAJGRkZxqlhYNkHaKv7//Cy+8UFNT891337m4uCxZsiQyMjIrK8vb29uodvLy8jQaTXBw8FNPPZWdnQ0gPDycT8kSo2B11qxZswD8/e9/B/DOO+/88MMPKpXK2EaOHj0KYOjQoW2+tj4UrM6Kj493dXU9fPhwQUEBABsbU350hl6qvr7+zJkzcrl80KBBIhdqGShYnaVUKqdNm4ZfOi0TMMZycnIADB069Pjx41qtduDAgUqlUswqLQYFywgJCQk2NjYZGRnV1dUmbH7+/PmqqqrevXv7+PgIx0FrPcECBcsofn5+o0ePlst7bt16zYTNhTANHz4crY6J4lZoOShYxklM/Lql5cbKlWHCnaJGMYSppaXlxIkTAF555RXRK7QQFCzjREY+4+mJy5exb5/R2xo+Bubn59fW1vr5+QnjYVaJgmUcGxu8+y4AGHsGf/v27WvXrqlUqn79+ln3QIOAgmW0t9+GgwN278ZPPxmxleFs3dbW1upPsEDBMkHPnpg8GXo91q0zYqvQ0NBly5ZNnz4dgGHQgU+BFoGm2Jvixx8xcCB69EBJCZycjNv2p59+8vX1dXd3Ly8vl8lkfAqUHvVYpggNxeDB0Olw5ozR2x48eBDAsGHDrDhVeKJnQqelYeRIBAcjIQFpafdeycvD11/ff4Wfr7/GM8+gzdXCpiZUVqKiAqWlqKhAY+Oua9eyy8rKKioqKisry8rKysvL6+vrnZycTLjO+GR5goOFR61yZpjnzltAwP0cjxiB0lKUlqK29oH3DB++9/DhtgG3t7dvamrasmXLrFmzBg8ebI5apfBkB8uwytnWrcjOhr094uORlgaznTcKOdbpcOkSACgU8PCAuzu8vODhgcDA8ZGRXr169XJ3d/fw8PDw8PDy8lIqlbNnz167dm10dPSxY8d+9atfmalW83qyg2UwcSJ8fbF+/b157n/4A86dQ9++cHTku9+4OKSlwd8fX34JT0/06NHm78cAYx7eavXq1Tdv3ty5c2dMTExOTk6PhzazBlLfaSiOxka2dCnT6+99u2IFs7Vly5bx2l19PVuyhKWksKIidvw4CwoyuoXa2tr+/fsDGD58uEaj4VCjxKwkWElJLDmZFRbe+/Z//2MAc3FhpaVcdvd//8cAFh3dpUZu3br17LPPApg8ebLe8DthLawkWA8bN44BbPZs8Vu+dInZ2zMbG3bsWFebOnv2rKurK4Dk5GQxSrMgVhusoiImlzO5nJ0/L3LLr77KADZzpjit7d69Wy6Xy2Sy9PR0cVq0DFYbLMbYzJkMYK+/LmabmzczgD31FKuoEK3N9evXA1AoFJmZmaI1KjVrDlZZGXNxYQATa4WEujrm7c0AtmGDOA0aJCYmAlCpVGfPnhW5aYlYc7AYY8nJzM+vYPLkRFHOjj/8sBxggwd3do2GzmtpaZk4cSKA5557rrTTnzi0Wu3Zs2c3btw4b968iIiIVatW7dixQ+TKTGXlwaqraxam/m3ZsqWLTRUWFjo6OkZELOA0Ib6hoeHXv/41gJdeeunu3buPfE9zc3NhYWF6evrcuXPDw8OdHrwA7ubmZmtru2vXLi71GcnKg8V+OYPp27dvV4aL9Hp9REQEgNk8Pmf+oqKiQhiIj46O1ul0jLHq6uoDBw6kpKS89dZbQUFBtra2rZMkk8l8fX1jY2M/+eST3bt3L1iwAICTk9OJEyf4FdlJ1h8snU4XHBwM4PPPPze5kY0bNwLw9PSsrq4WsbaHnT9/XhiIDwgIEJYMaU2hUPTv33/69OmpqalZWVlqtbr1tnq9Xpig1qtXL8lXsLH+YDHGdu3aBaBHjx5VVVUmbK5Wq4Wb080zIrB9+3YXFxc7OzsAdnZ2QUFB8fHxqampR44caWhoaGfD2tra5ubm0aNHA+jXr9+dO3fMUO3jdItgMcaEH3dSUpIJ286ZMwdAeHi4ecbHhQmxgwYNKioqaun0x4TU1FRvb+/i4mK1Wi300GPHjpVwHZvucgfpqVOnXn75ZblcHhUV5e7urlAoADg4ODg6OgKQy+UuLi7COw2XhJVKpUKhuHHjxsKFCwHk5eUJV/d4GzZs2NGjRzMyMt56661ObqLT6SIjIw8dOiQsP1ldXT1kyJCysrI//vGPX3zxBddqH0uqRJuZRqNxd3fv3bu3CT+ivn37zps3zzx13rhxw8bGxsnJqa6urqampvN9pFqtDgkJwS8dVW5urrOzM4AVK1ZwLfhxrOS2mQ6lpKRUVlb6+Pj8+9//1mg0Op0OQGNjo0ajAaDT6erq6oR33rlzR/iirq5OeNsHH3zwwgsvmKfOb775Rq/XR0dHK5XK2NjYvLy8jRs3Cmu+tU+lUu3YsWPIkCF79+597733vvjii2+++WbChAkLFy7s3bt3XFycGYp/gCRxNrPi4mLh1/fAgQNS19KB0NBQAN99911tba2jo6ONjc3Nmzc7v3mbjiolJQWAg4NDdnY2t5IfrVsEa/z48QDi4uKkLqQDFy5cEPqexsbG9PR0ACNGjDC2kZ07d9ra2spksoyMDMZYQkICgJ49e166dEn8ih/P+oP1ww8/AHBxcbl165bUtXRg8eLFAGbMmMEYi4qKAvAPY1djZow92FHpdDrh98rX17e8vFzskh/LyoPV0NDQt29fAKmpqVLX0rHAwEAA+/btq6ioUCgUCoWiwtSbKFp3VHV1dcIRdtiwYWa7W9XKg7Vo0SIAwcHBzc3NUtfSgVOnTgHw8PDQarVr164F8Nvf/tbk1nQ63WuvvWboqEpKSoRPxGY7H7DmCatXr15dtWqVTCZLS0tTWPyDvzdt2gRg8uTJcrlc+PrNN980uTVbW9uMjIzQ0NCff/753Llz3t7ee/bscXR0dHZ2bm5uFq3odpgnv5IYN24cgOnTp0tdSMf0en2fPn0A5OTkCENZDg4ObS4FmqCkpCQ3N1f4uvUIWZfr7ZjVBuvbb78F0KNHj7KyMqlr6djhw4cB+Pj46PX6VatWAYiNjRV3FytXrgQwadIkcZt9HOs8FDY0NMyfPx/AsmXLhKffWDjh2BcXFyeTybp+HGxnF6I3+1jmya+ZJSUlAQgLC9N1+KA3C6DVaoX05+fnX758GYBKpWr/RgZjtR4hE7HZdlhhj3Xp0qXU1FQbG5u0tLQ2d8ZZpszMzPLy8oCAgBdffLGwsFClUr3++uuOok7iFrqrN954w8HBQcRm22Oe/JrTqFGjALz77rtSF9JZU6dOBbB48WLh24aGhs7f9t5JhhEycZtthwVdhG69LFFAwP0Fiby8UFAAAHZ2cHYGABsbuLpCqVx79+4NlUoldEuOjo4ODg65ubkHDx7s2bPnxx9/LOm/xgjTpk3bsWNHfn4+Y0wmkzk6OorbXZ0+fbqoqMjDw0O4u9o8LChYaLUsUUDA/QWJsrKQmfmINwcGflVUlPfw6/7+/u+//767uzvnYkXj6enJGNu2bVtycvKSJUtEb184Dv7+97+Xy833321BN/q16bFGj763INGbb6K0FACam1FfDwAtLaithaPj142NZWq1Wq/XA2hoaGhqagKwZMkST09P0551I5U9e/bExMS0tLR89dVXwn3rYmGMPf/888XFxdnZ2WZdVt5sB90OrVnDhNmaEyaw3/yGnT5t4kIuT6gNGzYAUCgU+/fvF7HZ1iNkIjbbIQsKlqCpiQUGMoB99pnUpZidMH9LpVIVFBSI1abwNDzTbvbvCosL1vLlDGB+fswaF43qgF6vFwYwjZoP3Q7DCJmxzxfuOssK1o0bTKlkANu9W+pSJNKZ+dCPU1NTk5WVtW7dOsMrwr1oAQEBYpfZMcsK1sSJDGDmupxloR6eD/041dXVR44cSU1NjY+PDwoKMnxe+fnnn4U3CCNkS5cuNUvhD7CgYO3de28ZPiMf4G2FioqKhFloiYmJrV+vrKzcsmXLX/7yl6ioKC8vrzafwxwdHQcNGjRz5kzhNvnGxkZhVbeLFy+a/59gKcHSaDSjRp0DWEqK1KVYhqysLHt7ewBr1qwxvHjgwIHWSVKpVOHh4XPnzk1PTxceYy68TavVFhQUCPNsBw4cKEn9lhKspUuXKhSKyZM/t/g7Pc1n06ZNMpnM1tZ227ZtwitVVVUxMTGLFi3aunXrtWvXDO9samp65Co0ffr0CQkJkWQ+tEUES5ieJZPJDh06JHUtliU5ORmPWkCmsrJy//79K1eujIuLCwwMfHgVGj8/v+joaOF4+s4775i/cosIVkxMDID4+HipC7E4hgVknn766Q0bNixevHj8+PE+Pj5tzq4UCsWAAQNmzJixevXqw4cP19bWCpsbphkuX77czJVLH6zt27cLpwu3b9+WuhZL1NTUFBERIeTDQKlUhoWFdWYVmjbTDM1G4mA1NDQ8//zzbU5RSRvV1dUnT54cO3ZsUlLS5s2bL1682PlVaBhjn376Kcw+H1q0i9DXr19fsGDB9evX7e3thZNHW1tbwzOu3NzchKeoCUu4ABDetm/fvoMHD4aEhJw+fdqc1967mzlz5qSlpfXs2fPYsWN+fn7m2KUo8Tx27FjrGBklJCQkJydHlDLI47SZZmiGPYrQY+n1+iFDhuTm5s6cOXPmzJkajaaxsREPLuFSU1Mj7Oju3btarRaA4W2ffPLJk3WLyxOqoaEhIiLi5MmTQ4cOzczMFAbJOOp6NtesWQPAx8fH2GtbxMxu374tfKKcNGmSEXfRNDaykyfZP//Jvvyy8/vqarBKS0vd3NwAbN++vYtNETMoLCwU/r/++te/Pu49d+7c0R46xD79lMXHs+BgJpczgAGsXz927RqbP5999hn74APWbjS7Gqz4+HgAUVFRXWyHmM2ePXuEz0mGpWxu3bq1f/9+w8VsmUxWFxx8L0wAk8tZSAibOpWtXs3mzGE1NYwxtnEja3c0u0vBOnLkiHDz/9WrV7vSDjEzYWFShULx8ccfPzyh19nZOX/qVDZrFlu/nuXmMsNURL2ezZ7dyWB14eRdpyt47bV3b9x4NTb2ww8/NPkkj0giKSlp5cqVzs7O9fX1rq6uwcHBYb8ICAi4d41Ip8PFizh1CufP49w5HDuGxERUV+OZZ1BdjY8+gkz22B2YHvuUFAa0+Pk1m2tyLRFRS0tLbGwsHpyAWVdXd/To0TVr1qTOm8cGDmR2dvcPiMKf99/vZPum9lilpQgIgFqNXbswbpxpvzREWgUFBf379w8MDJw2bdqPP/545syZy5cvC1OeXB0calpaoNWiVy+Ehd378/LLeOgmsMcxdbD7T3+CWo2JEylVT66tW7cC0Gq1wkL2AOzs7EJCQkJDQwcMGNAUFmYfHAyl0rTGTeqxMjMxZgycnHDuHB563gt5UgQFBRUVFS1atEitVoeGhoaGhgYFBYm1Qp3xwWpuRv/+uHABy5cjKUmUIoj5nT59OiwszNPT89atWzyu0hp/LSUrC1euIDAQ8+aJXg0xG97z7k06FJ45g6YmDB7MoR5iDoz/vPt209p6NYUFC5CWBm9vVFV1MIBBLF5Ozoni4uI+ffoIcxh56KgbNKz/8tln+OgjuLriX/9CVhZGjuRUEDGDTZuGBAfXTZmSL+PWQXQUrClTEByMK1c47Z6Yn06H//wH5eXKqKhwfnvp9IlbYiI++ujeWP6UKfwKIrxlZqK8HAEB4Pr0RQtaH4uYx7Rp2LgRS5di0SKOe6FgdS8aDby8oFbj4kVwfQYj3RPcvXz/PdRqvPQS31SBgtXdbNoEAGZ4igDNuOpe3n4bDg6YNIn7jqjH6i7S0jB9OqKi4OaGbdtQWAgACQm8dkc9VjdiWOEcrUa+OaFgdSNxcfdWOAf/kW86FHYjMhmmTkVW1gMvbt2K+fNx9qzY+6JxLJKfj9JSjB0rZpvUY3V3Gg127EBkpMjNUrC6u+Rk6PU4f17kZulQSLigHotwQcEiXFCwCBcULMIFBYtwQcEiXFCwCBcULMIFBYtwQcEiXFCwCBcULMIFBYtwQcEiXFCwCBcULMIFBYtwQcEiXFCwCBcULMIFBYtwQcEiXFCwCBcULMIFBYtwQcEiXFCwCBcULMIFBYtwQcEiXFCwCBcULMIFBYtwQcEiXFCwCBcULMIFBYtwQcEiXFCwCBcULMIFBYtwQcEiXPw/w07D66sFjjYAAAAASUVORK5CYII=" alt="Mol"/>

>  <Smiles>  (16) 
NC(=O)c1ccc(-c2c[nH+]cn2CC(N)CNCCO)cc1

>  <Name_x>  (16) 
KPCT_HUMAN_4RA5-AA_alignment_L1F008::AURKA_HUMAN_3EFW-B_alignment_L1F027::benzamide::MK07_HUMAN_5BYZ-AA_alignment_L1F006::CSK22_HUMAN_3E3B-X_pocket_L1F001::::

>  <MW>  (16) 
304.2

>  <score_inter>  (16) 
-17.0959

>  <best_rmsd>  (16) 
2.22

>  <Lfrag>  (16) 
(72408,)

>  <SA_score>  (16) 
3.893

>  <QED>  (16) 
0.47

>  <LogP>  (16) 
-1.0

>  <clogp>  (16) 
-1.02

>  <NAR>  (16) 
2

>  <NCA>  (16) 
0

>  <nrot>  (16) 
8

>  <TPSA>  (16) 
120.4

>  <HBA>  (16) 
5

>  <HBD>  (16) 
4

>  <NRB>  (16) 
8

>  <NHA>  (16) 
22

>  <RoF>  (16) 
0

>  <Frag>  (16) 
0

>  <Lead>  (16) 
0

>  <Drug>  (16) 
0

>  <PKI>  (16) 
1

>  <PAINSA>  (16) 
0

>  <PAINSB>  (16) 
0

>  <PAINSC>  (16) 
0

$$$$

     RDKit          3D

 23 24  0  0  0  0  0  0  0  0999 V2000
   13.0299    7.7095    2.7430 C   0  0  0  0  0  0  0  0  0  0  0  0
   11.6119    8.2963    2.6043 C   0  0  0  0  0  0  0  0  0  0  0  0
   11.3516    8.5992    1.1310 C   0  0  0  0  0  0  0  0  0  0  0  0
    9.5792   10.0899   -1.3070 C   0  0  0  0  0  0  0  0  0  0  0  0
    7.6233   10.9717   -1.3784 C   0  0  0  0  0  0  0  0  0  0  0  0
    8.9615    9.7112   -0.1584 N   0  0  0  0  0  0  0  0  0  0  0  0
    8.7845   10.8327   -2.0213 N   0  0  0  0  0  0  0  0  0  0  0  0
    7.6849   10.2665   -0.2060 C   0  0  0  0  0  0  0  0  0  0  0  0
    6.5900   10.3680    0.7830 C   0  0  0  0  0  0  0  0  0  0  0  0
    5.2180   10.4880    0.5760 C   0  0  0  0  0  0  0  0  0  0  0  0
    4.3500   10.5910    1.6490 C   0  0  0  0  0  0  0  0  0  0  0  0
    4.8350   10.5780    2.9580 C   0  0  0  0  0  0  0  0  0  0  0  0
    3.8420   10.6950    4.0830 C   0  0  0  0  0  0  0  0  0  0  0  0
    2.6350   10.7990    3.8560 O   0  0  0  0  0  0  0  0  0  0  0  0
    4.3730   10.6750    5.3380 N   0  0  0  0  0  0  0  0  0  0  0  0
    6.2190   10.4590    3.1670 C   0  0  0  0  0  0  0  0  0  0  0  0
    7.0780   10.3560    2.0850 C   0  0  0  0  0  0  0  0  0  0  0  0
   12.4802    8.0766    0.2304 C   0  0  0  0  0  0  0  0  0  0  0  0
   12.8674    9.3290   -0.4807 C   0  0  0  0  0  0  0  0  0  0  0  0
   13.0758   10.3631   -0.9391 N   0  0  0  0  0  0  0  0  0  0  0  0
    9.9475    7.5482    0.1314 C   0  0  0  0  0  0  0  0  0  0  0  0
   11.2763    7.5544   -0.5846 C   0  0  0  0  0  0  0  0  0  0  0  0
    9.8472    8.9589    0.6293 C   0  0  0  0  0  0  0  0  0  0  0  0
  1  2  1  0
  2  3  1  0
  4  6  1  0
  4  7  2  0
  5  7  1  0
  5  8  2  0
  6  8  1  0
  9 10  2  0
  9 17  1  0
 10 11  1  0
 11 12  2  0
 12 13  1  0
 12 16  1  0
 13 14  2  0
 13 15  1  0
 16 17  2  0
 18 19  1  0
 19 20  3  0
 21 22  1  0
 21 23  1  0
 18  3  1  0
 23  6  1  0
  8  9  1  0
 22 18  1  0
M  CHG  1   7   1
M  END
>  <2D_mol>  (17) 
<img data-content="rdkit/molecule" src="data:image/png;base64,iVBORw0KGgoAAAANSUhEUgAAAMgAAADICAIAAAAiOjnJAAAABmJLR0QA/wD/AP+gvaeTAAAXGElEQVR4nO3de1hUdf4H8PeBGZGLXCwTKUAwb4CSYaSCl0eJrAXXXfOSq5ntE0GUUq65WypZPmurLmG6rjxa/qi1jLaL2rqQl7wheAEVXBGQRARFR3BguA7MfH5/nEI0RQbOd2bQz+vpj5CZ7/d76u25fG9HIiIwpjQbSzeA3Zs4WEwIDhYTgoPFhOBgMSE4WEwIDhYTgoPFhOBgMSE4WEwIDhYTgoPFhOBgMSE4WEwIDhYTgoPFhOBgMSE4WEwIDhYTgoPFhOBgMSE4WEwIDhYTgoPFhOBgMSE4WEwIDhYTgoPFhOBgMSE4WEwIDhYTgoPFhOBgMSE4WEwIDhYTgoPFhOBgMSE4WEwIDhYTgoPFhOBgMSE4WEwIDhYTgoPVcZs2ITMTAOLioNVaujVWhoPFhOBgdcrKlYiOxt69lm6H9VFZugFd21tvYcQIxMVZuh3Wh89YTAiJX4TJROAzljI0GtTUWLoR1oSDpYz8fJSXW7oR1oSD1RGbNmHaNACIi0NDAzIz8dVX+L//Q26upVtmNfipsOPy8n7+lxEj0NwMd3c8+qhFG2RNOFgdFB2NpKQbP4aG/vwvFy7A29siLbIufCnsIGdnuLmhuPimPzxxAv36Ydq0W//8PsTBMk1NDV54ARUVABAbe2ufe1YW1Gp89RX8/REfj9pai7TROhBrt2vXKDiYABo9+o6fKSmh2bNJkgggDw9KSqLmZjM20WpwsNrr0iUaMoQA6tuXCgru8uGjRyk0lADq06f58cdDd+7caZY2WhEOVrsUFVG/fgSQnx+VlrbrK0YjffEFRURslK8MkZGRZ8+eFdxMK8LBurusrNNeXkaAQkKospKam2nhQjp3rl3fbWxsTExMdHFxAaBSqaKioq5cuSK4vVaBg3UX+/btc3Z2fuyxtyMjDbW11NBAU6YQQEOGkMHQ3kKuXLnyyiuv2NraAvDy8tLr9SKbbBU4WG3Ztm2bvb09gJkzZ+r1+poaCg8ngFxd6dAhk0vLy8sLCAjo06dPcnKygMZaFw7WHSUnJ6tUKgCxsbEGg0Gj0cyatVN+1svN7WCZs2bNApCUlKRoS60RB+v2EhMTJUkCsGjRIiK6cOHCoEGDAEyZsv+nn0wrKjo6OjQ0ND09nYjkQrKyskS02apwsG4vOjpakqQPP/yQiPLy8ry8vAAEBASUlZWZWlRLmHQ6nY2NTbdu3RoaGgQ02bpwsG6jqqrKwcFBkqTc3FwiGjduHIAxY8ZotVpTi2odpv379wMYPny4gCZbHR7SuQ1nZ+eXXnqJiFavXg1gy5YtMTExqampcq+BSbKzs41G49ChQ+3s7LKysgAEBQUp32Lrw8G6vTfffFOlUn3++eclJSUeHh7r16+XHw9Ndfz4cQDDhw8HwMFi8PHxee6555qamtauXduZclqHSQ7ZfRIsXkxxR6dOnRo2bJiTk1NJSYmrq2vHChk0aFB+fn52dnb//v1dXFxUKpVOp+vWrZuyTbVCfMa6o8DAwPHjx+t0uqTWM/pModPpCgsL7ezs/P39s7KyjEZjYGDg/ZAqcLDatnDhwr59ww8cmNzY2JGvt9y5d+vW7b66wQIHq23h4eFubmk7dw7csqUjX79v79zBwWqbJElvvgkAK1fCaDT5663DdL8Fi2/e76KpCf3748IFbN+OyEjTvjtw4MCCgoITJ07069fP1dVVrVbrdDq1Wi2mpdaFz1h3oVZj/nwAWLXKtC82NjZWVlbKd+4tN1v3SarAwWqPqCg88AAOHkRGhgnfsrOz02g0P/30k1qtbn2zdZ/gYN2doyOiogBg9WqTv+vh4YH77wYLvGC1nebNQ0rKjVWp7dHU1HTp0qWLFy8WFxfv2bMHHCz2a+7uKCyEJN3mVxUVuHgRFy+iuBgajbawMEYOU3l5ucFgkD9ja2vbo0eP48ePP/bYY2ZttwUpNU1i40aaOpWIaP58qq9XqlQr0voAL1+mp58mPz9ycCDgxj9qtd7G5ue7C1tb20ceeSQkJGTGjBlPPfUUALVa/f3331v6OMxE4TNWyz4Z9yr5AJ2csHs35PORqys8PeHtDU9PeHmpvb2/9PR09/T0fPjhh+WZzbIlS5YsX7586tSpqampY8aMsVDzzUfJYN2yT8a9p+UAVSqkpqJPH3h6wtn5lk89d9vvvv/++zqdbs2aNZGRkfv27Rs2bJjo1lqWkk+Fv94n4+xZTJ6M0lIFK7Gk1gcYFgZ//1+nqi0JCQnTp0+vrq6eOHFiQUGBmDZaDaWuqRs30rFjpNFQjx437rFmzCCApk9XqhKLSUujZ5+l/ftvPUBT6fX6iRMnAvD19b106ZKibbQuQua8b99Oo0ZRTQ2VlJCjIwG0d6+IesykqYn8/QmgNWsUKK22tjYkJARAQEBARUWFAiVaJYWD1dREBsPPW7IsWUJE9P77BJC/P3Xd1b/r1xNAvr6k1OKa69evBwYGAhgxYkRNTY0yhVoZxYJVVUWvvUZjxpDRSIcPkySRnR3l51NjIw0YQAAlJipVlVlVV5O7OwH0738rWWxpaWnfvn0BPPXUU42NjUoWbR0UC1Z1NXl4EECffkpENGcOARQZSUS0YwcB1K9fc3m5RqnqzGbRIgJo1CgyGhUuubCwsHfv3gBmzpxpaP8+EERE1NTUlJWVtXbt2j/84Q9/+tOfUlJSFG5cpyl5KUxOJoB69yatlsrLydWVAJJ7BF999ZSLi/fcuXMVrM4Mzp+n7t1JkujoUSHlnzp1Sp5N/+qrr971w1VVVbt27YqPj4+IiGg9B79Hjx4Ali5dKqSJHaVksIxGGjOGAFqwgIgoIUE+UVF9PZ07d6579+6SJGVkZChYo2hz514HaNYsgVX8+OOP3bt3B/Dee+/d8iuDwZCbm5uUlDRnzpyBAwfe8jg/YMCAF154YcOGDWvXrpV7YhMSEgQ21EQK37xnZ5OtLalUlJNDej35+5OjI61bl01E77zzDoDHH3+8uYvsnZiRkeHo6BQWtqKkRGxF27Ztk5ORmJhYXV198ODBDz74ICIiomfPnq2T5ODgEBISMm/evJSUlFs22frss88kSZIkafPmzWLb2m7KdzfExJCdHUVFpRPRvn1aD48nHR0dS0pK6urqvL290UX2WjEajXKngHkuMR9//LEkSSqVqmWoUebt7T1z5syPPvro2LFjTU1NbZTw0UcfwZqGI5UPVkUFDRs2DcBXX31FRNOmTQMwffp0Ivryyy8B9OzZ89q1a4rXq6wvvvgCQO/evaurq81T47hx49zc3GxtbYOCgubNm5ecnHz+/Pm7fquioiI8PFzevubPf/4zAHt7+wMHDghv7t0I6SDdsGEDAE9Pz5qamosXLzo6OgLYs2cPEY0fP37KlCmXL18WUa9SGhsb+/XrB+Djjz82W6X9+/cHsG/fPpO+tWDBAgDu7u7nzp0zGo0vv/wyABcXl+zsbEHtbCchwTIYDMHBwQAWL15MRMuXLwfg5+en1+vr6upE1KisFStWAAgMDDTb7WBOTo58gjS130Gv1z/zzDMAfHx8ysrKmpubp06dCuChhx7Kz88X1Nr2ELWN0dGjR+Xte/Lz8xsbGwcMGABA3m7KelRXV1fe7Pz588eOHXN2dgbwww8/mK0l7733HoCoqCgiys3NNemvX21tbWhoaMsYUWNj49NPP23x4UiB+2O9+OKLACIjI4koLS0NgLOzs9kO9dKlSykpKW6ttH9tu4uLS0REhHnaKZNnLf/nP/8xGo2PPPKIo6PjT6ZsHKjVauUxoieffLKmpqa2tnbUqFEAhgwZUllZKa7ZbRAYrPLy8rFjxx76ZRfYKVOmhIWFvfLKK+JqbG3GjBl33XjIycnJ7Wbe3t6+vr5bt27twM59HVZaWipJkpOTU319/ZEjR+SHQaOJPf1lZWXyGFFYWFhDQ4NGoxk8eDAsNxxpvh39WvpIzfDMkpGRIUmSvb19Tk5Oy2XOaofk5J6CadOmEdHbb78NYP78+R0op7Cw0N3dHcDzzz9vMBhKS0vl/h2LDEeadavIxYsXm6GP1MxdUJ03YcIEAFu2bCEiPz8/AHs7Os3oljGigoKCDg9HdpJZg1VXVyefrjds2CCuls8//9zMXVCdcf36dbVarVarKysrCwsL5X6+tvtC29YyRvTuu+8S0cmTJ9s/HKkgc29um5KSIv+302iEzHSor6+Xs2vOLqjO+PTTTwGEh4cT0d/+9jcAc+bM6WSZ3333nTxGJPeK7d69W61WT5gwoTN5NZUFdk2WH4YF/QUyfxdUJ02ZMgXAP/7xDyKSH+W++eabzhf7ySefxMfHt/woL8g+KmiSxu1YIFhnzpxRq9U2NjaKH+fVq1fljY3N2QXVGQ0NDT169JAkqaSkpLy83MbGxt7eXvGHuOzsbAAeHh6mPml2hgX2bhg8ePDrr79uNBrj4uJI0U2Uli5dWlVVNWnSJHmBqPX74YcfdDrd8OHDPT09t23bZjQaw8PD5REwBW3btg3Ab3/7W+m2S7kFMVuEW6uurpZPzp/K802VcObMGZVKpVKp/ve//ylVpmh//OMfASxfvpyInn32WQCffPKJ4rXIfaepqamKl9wGi72ZIjk5GUDv3r078LqH25KXVc2bN0+R0szAYDDI3U6nT5/W6XTdu3e3tbW9evWqsrUUFxdLkuTi4mLmriyLBctoNMorzRfI8007Z/fu3QBcXV0FPWyKcODAAQCPPvoo/TKhaMyYMYrX8uGHHwJ4/vnnFS+5bZZ8l052dratra1KpcrJyelMOc3NzUOGDAGwevVqpdpmBvKMl4ULFxLR5cuX161b9/XXXytei/wioK1btypectss/JKmmJgYABMmTOhMIf/85z8B+Pr6dq23as2YMUOSJEU6F+7k2rVrKpXKzs6uqqpKXC23ZeFgVVZWPvjgg/hlumkHVFdXy3cq/1Z24Z9469evB+Dn5yduPu3mzZsBPPPMM4LKb4PlXyvXerppB74uz8cdOXKkOTtpFKHVauU9Z4KDg3U6nYgqJk+eDMEDaHdi+e24jUbjyJEjjx49On78+PDwcAC1tbV6vb71Z6qqqoyt9lk3Go1VVVUAGhoaUlNTm5ubjxw58sQTT5i55Z139erV0aNHFxQUjB8/fufOnXZ2dgoWXl9f36tXr/r6+tLS0j59+ihYcruYP8u/tnXrVmeTNgRq5Te/+U3rsYsup6ioSP6/PnnyZGWHob799lsAI0eOVLDM9rOKPUg3b95cXV0dFBQUFhYGwNHR8ZbZni4uLq3XRUmS1LIU2NfXt0tvGuvr65uWljZ27NjvvvsuNjZWvjFQREuHu1IFmsYicW6tK3ZBKS4jI0MeyZGXn3SARqPZvn17y0yh5uZm+ano7NmzyjXTBBYOVksX1N///nfLtsTivv/+e/m9Fe3/T1FUVJScnBwVFeXn5yePA+7cuVP+1Y8//ghg8ODBwtp7FxYOVhftghJky5YtNjY2kiTdacRQq9WmpqbGx8eHh4ffclfq4OAwduzYXbt2yZ+Mi4sD8Je//MWMzb+JJYPVdbugxFm3bh0AW1vbW3rhN2/eHBAQcKcF+MePH2+ZxGc0GvPy8uQHgszMTEscBJFlg9V1u6CEklcG2Nvb79+/v+UP5be8qlSq2y7Ar6mpOXjwYGJi4tSpU3v16gXgwQcfdHJyOnbsmAUOgIgsGKySkhIHBwdJksw5rbGrmD9/PgBnZ+eWlfLl5eXp6emtbxiKior+9a9/xcbGDhs2rPWG8gA8PDx8fX0B9O7du6CgwCKHYLFgzZgxA8Ds2bMt1QBrZjAYpk+fDqBXr14tj3V6vf748eOJiYmzZ8+W13W1UKlUfn5+UVFRycnJp0+flj8sT/Dy9PS8cOGC+Q/BMsHKzMyU1/1Z5Ji7hJZNGR5++OGXX375ySefvOVdh7169Zo0adKKFSv2799fW1v76xLq6urkpff+/v7m357ZMsGSD3iJvK8yuwN54275oibf0fv5+c2ePTspKen06dPtuTHVarXya6HEDUfeiQWCtXXrVgAPPfSQ+edydDkVFRX5+fnLli3btWtXx5ZJlpWV+fj4AJgwYYI5+3TMHayWrac2btxo5qrvW+fOnZO7dX7/+9+bbVWcuYP1wQcfABg6dGhXWfd3b8jJyXFzcwMQExPT8VJM6RUya7Ba1v2lpaWZs15GRIcPH5aHI02bDFJWRikpNG8ehYTQSy+RVktz51JsLL32GrV5aujUfKxbpkkBuH79eusfWyZOyVatWvXll19GRETs2LGjw5WyDtuxY4d8NUxISHjjjTdu+5m6urrykyd9DxzA4cPIzIRGc+N3gwdj9mxMmIDgYHzzDZqaMH36HSvrQPbT0tI6NquuZ8+e3bt3P3PmTAcqZYr47LPP5OHI1ht3l5WVbd++fdGiRSEhIXZ2dhN9fG68NNbdnSIiKD6edu2iujp68cWf3yhUWEjLlrVRkcnzsTIzMydOnOjg4IBfTZMCIF/IW9jY2MjXPpmXl1dSUpI85sAsYtasWVqt9vXXX4+KinJwcEhJScnIyLh06VLLB1QqlcbNzTBpku0TT2DUKPj4/PyLxkZkZaFnT+Tk4IknkJuLAQPaqMi0SyERjR49Oj09fcmSJfK2mawreuedd/7617/a29ur1erq6mpnZ+fg4OCQkJCgoKDRo0ffeJ/K5cs4fhxZWUhPx6FDaGhAXByqqtCjBwwGrFkDW9s71mHSibRl93PugurSjEZjVFQUgJ49e544caKlr1Wv1x89enTNmjUHFywgL6+bXqRuY0MBAdTuuWImnLH0er2fn19RUdGmTZvkTQdY12UwGAYNGuTq6rpmzZq6urpDhw6lp6cfPny4rq4OwBuPPZZw8iScnBAYiNBQhIQgJAQ3v4KlbSbcYyUkJBQVFQUGBsrbIbMuzWg0Xrt27dy5c/K2mjJJkgYNGjRixIjho0cjOBh+frDp4H5E7Q2WRqOR+zZXrVpl28aVlXURe/bskTfxLi4uDggICAoKCg0NHTdunFKPVu0NVnx8fFVVVWRkZFfZeoq1TV7D87vf/W7JkiU2HT0ttaFd91h5eXlDhw4FcPLkSX9/f8UbwcyMiLy8vEpLS0+ePCnvnqW4dkV1wYIFzc3NMTExnKp7w5EjR+SXUgtKFdoTrL179/73v/91dXVdunSpoEYwM5Ovg/LODoLc5R7LYDDIC4kWL14sL4Bk94CioqlDhmgnTRIYrLvcYyUlJUVHR/v4+OTl5Sm7ZQWzlMJCDBiABx5AeTlUwrZYaOtSqNPp3n33XQArV67kVN0zvv4aACIjBaYKbQdrxYoV5eXlI0eOlDe5Z/eGbdsAQPReIXe8FJaWlg4cOLC+vj4zM1N+XSq7B1y5Ag8P2NlBo4HS+8nf5I5nrFWrVtXV1c2cOZNTdS/59lsYjXj6abGpQhtPhStXrvT09JTfQc/uGea5DsLU+VisS2tqQt++uHIF5eUQ3XfEwbq/GAw4dQqPPy68Igu8pImZ36ZNkG9qFiyAnx82bUJmJgDExUGrFVIjB+s+kpdnvro4WPeL6GgkJd34ceVKREdj715R1XGw7hfOznBzQ3Hxzz++9RY2bMD48aKqs4rtuJl5xMbil61rbvLtt8jKQlgYxo1TrC5+KmQAcPEidu/G3LmKFciXQoamJmzciFmzlCyTg8WwbBmMRmRlKVkmXwqZEHzGYkJwsJgQHCwmBAeLCcHBYkJwsJgQHCwmBAeLCcHBYkJwsJgQHCwmBAeLCcHBYkJwsJgQHCwmBAeLCcHBYkJwsJgQHCwmBAeLCcHBYkJwsJgQHCwmBAeLCcHBYkJwsJgQHCwmBAeLCcHBYkJwsJgQHCwmBAeLCcHBYkJwsJgQHCwmBAeLCcHBYkJwsJgQHCwmBAeLCfH/IfVeZScVB1QAAAAASUVORK5CYII=" alt="Mol"/>

>  <Smiles>  (17) 
CCCC(C#N)CCCn1c[nH+]cc1-c1ccc(C(N)=O)cc1

>  <Name_x>  (17) 
KPCT_HUMAN_4RA5-AA_alignment_L1F008::AURKA_HUMAN_3EFW-B_alignment_L1F027::benzamide::MK07_HUMAN_5BYZ-AA_alignment_L1F006::CSK22_HUMAN_3E3B-X_pocket_L1F001::::

>  <MW>  (17) 
311.2

>  <score_inter>  (17) 
-14.7975

>  <best_rmsd>  (17) 
2.25

>  <Lfrag>  (17) 
(72413,)

>  <SA_score>  (17) 
3.859

>  <QED>  (17) 
0.81

>  <LogP>  (17) 
2.8

>  <clogp>  (17) 
2.79

>  <NAR>  (17) 
2

>  <NCA>  (17) 
0

>  <nrot>  (17) 
8

>  <TPSA>  (17) 
85.9

>  <HBA>  (17) 
3

>  <HBD>  (17) 
1

>  <NRB>  (17) 
8

>  <NHA>  (17) 
23

>  <RoF>  (17) 
0

>  <Frag>  (17) 
0

>  <Lead>  (17) 
0

>  <Drug>  (17) 
0

>  <PKI>  (17) 
1

>  <PAINSA>  (17) 
0

>  <PAINSB>  (17) 
0

>  <PAINSC>  (17) 
0

$$$$

     RDKit          3D

 26 27  0  0  0  0  0  0  0  0999 V2000
   11.3276    9.3956    1.2490 C   0  0  0  0  0  0  0  0  0  0  0  0
   12.1515   10.0710    0.2285 N   0  0  0  0  0  0  0  0  0  0  0  0
    9.5792   10.0899   -1.3070 C   0  0  0  0  0  0  0  0  0  0  0  0
    7.6233   10.9717   -1.3784 C   0  0  0  0  0  0  0  0  0  0  0  0
    8.9615    9.7112   -0.1584 N   0  0  0  0  0  0  0  0  0  0  0  0
    8.7845   10.8327   -2.0213 N   0  0  0  0  0  0  0  0  0  0  0  0
    7.6849   10.2665   -0.2060 C   0  0  0  0  0  0  0  0  0  0  0  0
    6.5900   10.3680    0.7830 C   0  0  0  0  0  0  0  0  0  0  0  0
    5.2180   10.4880    0.5760 C   0  0  0  0  0  0  0  0  0  0  0  0
    4.3500   10.5910    1.6490 C   0  0  0  0  0  0  0  0  0  0  0  0
    4.8350   10.5780    2.9580 C   0  0  0  0  0  0  0  0  0  0  0  0
    3.8420   10.6950    4.0830 C   0  0  0  0  0  0  0  0  0  0  0  0
    2.6350   10.7990    3.8560 O   0  0  0  0  0  0  0  0  0  0  0  0
    4.3730   10.6750    5.3380 N   0  0  0  0  0  0  0  0  0  0  0  0
    6.2190   10.4590    3.1670 C   0  0  0  0  0  0  0  0  0  0  0  0
    7.0780   10.3560    2.0850 C   0  0  0  0  0  0  0  0  0  0  0  0
    8.9688   10.9419   -4.3224 C   0  0  0  0  0  0  0  0  0  0  0  0
    8.7133   11.8981   -5.2130 N   0  0  0  0  0  0  0  0  0  0  0  0
    8.5247    9.8086   -4.4088 O   0  0  0  0  0  0  0  0  0  0  0  0
    9.7982   11.2719   -3.1017 C   0  0  0  0  0  0  0  0  0  0  0  0
    9.9475    7.5482    0.1314 C   0  0  0  0  0  0  0  0  0  0  0  0
   11.2763    7.5544   -0.5846 C   0  0  0  0  0  0  0  0  0  0  0  0
    9.8472    8.9589    0.6293 C   0  0  0  0  0  0  0  0  0  0  0  0
   10.7563   12.4726    1.4791 C   0  0  0  0  0  0  0  0  0  0  0  0
    9.8724   11.3226    1.7772 C   0  0  0  0  0  0  0  0  0  0  0  0
   10.7235   10.1504    2.2453 C   0  0  0  0  0  0  0  0  0  0  0  0
  1  2  1  0
  3  5  1  0
  3  6  2  0
  4  6  1  0
  4  7  2  0
  5  7  1  0
  8  9  2  0
  8 16  1  0
  9 10  1  0
 10 11  2  0
 11 12  1  0
 11 15  1  0
 12 13  2  0
 12 14  1  0
 15 16  2  0
 17 18  1  0
 17 19  2  0
 17 20  1  0
 21 22  1  0
 21 23  1  0
  1 23  1  0
 23  5  1  0
  7  8  1  0
 20  6  1  0
 24 25  1  0
 25 26  1  0
 26  1  1  0
M  CHG  1   6   1
M  END
>  <2D_mol>  (18) 
<img data-content="rdkit/molecule" src="data:image/png;base64,iVBORw0KGgoAAAANSUhEUgAAAMgAAADICAIAAAAiOjnJAAAABmJLR0QA/wD/AP+gvaeTAAAdgUlEQVR4nO2deUBUZdvGrxmWYVFZHEAEI9BeTcQELMLBFUgT3Nc3g5RU/HLNt9IWXypbLCpxKaVcXtTSsjRRo0RLbBBTElEwN1QUBGSTGBiBmbm/Pw4iobLNObP5/P6aOXPmfi6di+e5z7OKiAgMBt+I9S2AYZowYzEEgRmLIQjMWAxBYMZiCAIzFkMQmLEYgsCMxRAEZiyGIDBjMQSBGYshCMxYDEF4oLF+/hlr19a/Dg+/e9HdHQrFPy4yGPfS5horNBSxsUIoYZgU5s189u23yMoCAJXq7sWAAKSnIz9fYF0MI6c5Y02ZgnnzgHtavWXLsHy5kKIYxk9zxmrMTz/hzBmcOYOgIHh4wNERubn1HxUX4+ZNeHsLJZFhjIhaP4OUCIsXY+XKf1y8fRvBwTh9Gt9+i5Ej+dfHMFLakLx/8AFmzWp6USSCpycUCowZg3Xr+FTGMGpaa6xPPkFODn7/vel1iQRbtyImBioVXnoJCxdCo+FD1+XL+Ogj1NVBrcbChZg/HzNm4Ouv+QjN0AnEE5s2kYUFATRxIlVXtzdKSQnFx5NMRiIRAbR/P23aROvX1386fjzl5/OklyEsvPW8z5iBn36CnR2+/x7DhqG4uC1fLi/Hhg0IDoaLC6KjkZqKDh0QEQFXV5w5g4CA+tv69cP583wJZggLvz49fZoeeYQkEho58v0LFy40f7NCofjmm2/+fuEFsrQkgACysqJx4+i77+5Wehs30pdf1r+eMIHVWMYCz8Yiovx8mjp1GwCpVCqXy++9QaVSJScnR0REdOzYEUDKkCEkFpNMRnFxVFx89z6NhtLS6MQJmj+f5s2jGTMoIYF3tQyB4N9YRKRQKEaPHg1AIpFs27aNu6hSqQ4ePPjiiy86ODhwlaVIJJLJZLu//JKKiv7x/awsiomhxx4jgMaNE0IhQ2gEMRYRqVSq+fPnc+6JiYnZunWrq6trQ/v7xBNPrFix4urVq//4Tk4Ovfce9elT3ywC5OZGb7whkEKGoAhlLI64uDgzMzMAISEhADw8PBYsWHDy5MnG9+Tn52ds2EABAXf91LkzRUfT4cOkVgsqjyEcwhqLiHbv3m1jYwMgKCio8fXy8vKEhITw8HBzc/OArl1JJCJra5o0iRITqaZGaFUMoWntWGG7GTt27NGjR4cMGeLg4HD16lUnJ6c9e/bs2LHjl19+qa2tBWBlZdU1IEARGdlh+HBYWwuth6Eb2jBWqA19+vTJzs4ODQ1NTU2trq4GYG5uHhwcPHXq1HHjxtnZ2elAA0OX6MJYNTU1HTt21Gg0Li4uN27c8Pf3j4iImDJlSpcuXYQumqEvBG8KAWRlZdXV1Xl7e69evbpHjx6PPPKIDgpl6BddGCsjIwOAr6/vsGHDdFAcwxDQxSqdBmPpoCyGgcCMxRAEwZN3jUZjZ2dXVVVVUlLi6OgoaFkMw0HwGuvChQsKhcLDw4O56qFCcGOxdvDhhBmLIQjMWAxBEDx5d3JyKikpycvLc3NzE7QghkEhbI11/fr1kpISqVTKXPWwIayxuHbQz89P0FIYBogujMUSrIcQZiyGIDBjMQRBwKfC0tJSqVTaoUOHiooKsZjtSflwIeDvferUKQBPPPEEc9VDiIA/OWsHH2YENJZIJHJwcCgtLRWuCIbBIqCxJk6cWFVVtX379oULF6rVauEKYhggAhrLw8Pj66+/tra2Xr16dVhYWGVlpXBlMQwNwccK09LSxowZU1xc3Ldv3/3797u7uwtaHMNA0MXyr5ycnLCwsPPnz7u5ue3bt69fv35Cl8jQO7roCOjevbtcLpfJZPn5+VFR8w8e1EGZDD2jox4mqVR68ODBqKiXioq+HjkSmzbppliG3tDREnsOIrzzDt55BwAWLMDKlWBdp6aKTo3FsWkT5sxBXR0mTsSWLWwfENNED8YCcPAgJk5ERQWefhqJiXBy0ipaYWGhXC6Xy+UlJSVLlizp06ePSCTiSSmjnejHWADOnEFYGK5fh68v0tPb3CZevnxZLpenpqbK5fK//vqL+1eIRCKRSLRly5Zp06YJIprRavRmLAAFBRg7Fm+8gTFjWr65thZ//onUVMjlqK3NSkryafioU6dOgYGBMplMoVB8/PHHLi4u586ds7e3F1B6S/z1119KpdLZ2VkqlVpZWelRib7Qp7EAaDT3r6vOnUOvXlAocOwY5HKkpiI1FUpl/adeXrU1NV5BQUEymWzgwIE+Pj7chpRENHTo0JSUlIULF8bFxenw33EXjUYzd+7cK1eu/PLLL9wVKysrBweHrl27urq6Ojg43Pva3d3d0tJSL2qFQ8/GehBxcVi0CHPn4osv7l708oJMhqAgyGQPPGwsKyvLz89Po9Gkp6frpSc2Li7u5Zdf7tixo6enZ2lpaXFxMbdxYfM4Ojo6Ozs7OTlJpdIuXbo4OTktXbrU2pifa/RvrJ9/xsyZOHcOHTogPBzvv4/ffkNKCoYORdeuWLWq3kwDBqD5Nfo5OTndu3cHsGjRolWrVg0YMEAul+s4iz979mz//v2VSuXevXvD75zyqFQqy8vLCwoKbty4UV5efu/r69ev19XVNY4jEolGjx69atUqDw8PXernE53vetqUpCSaPp3++18iorCw+osrV7YtyOuvv25mZrZ3714i+vvvv7t27Qpg06ZN/Eptntra2v79+wOIjo5u63dv3rx59uzZlJSUnTt3rl27lqtrFy5cKIRO3WAQxlq3jl58kfLy7hqrraxcuRKAh4dHVVUVEX399dcAOnfuXNz4qAuBWbp0KQAvL6+///5by1CnT58WiUQ2NjY3b97kRVubSEoiNzeqrCQiCgujpCRas6b+o9b/QIbS863lccDz58/v169fbm7uRx99BOC5554bNmxYaWnpsmXLeJPYLKmpqbGxsWKx+H//+1/Hjh0rKys//fRTVePDtNuCj4/PyJEjq6ur165dy6/OVsLDkfKCeL4tcDUWEb30EgUF1f+htAMuo5JIJOfPnyei7OxsCwsLsVh87Ngx/sTeH4VC0aNHDwDLli3jrkRFRQF48cUX2xFNrVYTUVpaGgBHR0ft67+20qQNSUqioCCKjqboaBo+vLVB9G+sBmbNIoDi49sf4YUXXgDwzDPPcG9fffVVAP7+/iqVih+JD4CzkZ+fX01NDRH9+OOPAKysrM6cOdOmOJcuXZowYUJkZCT3NigoCMCnn37Kv+Jm4Yx19SpFR7e/KTQgY40ZQwDt2tX+CCUlJZ07dwawa9cuIqqqquKeqtY3HKUpAE1sdPPmTRcXFwBrGn6NVnPt2jVLS0szM7NLly4R0b59+wC4ubnV6PCojgsX7rYhr79OI0Y0Ndb+/bRiBcXEtBDHgIwVGEgAcQfRFRXRtWukVLY5yOeffw6gW7dulZWVRLRz504ADg4OAmXBDTZavXo1d4XrZQgNDdVoNO0IGBkZCWDevHncW26N04YNG3hT3CxZWWRlRf/+NzVfxWs0tGhRC6EMyFg9ehBA3OmZ77xDAL31VpuDqNXqp556CsDSpUu5KyNHjgQQFRXFq9h6Ro0aBSAkJISz0fr16wHY29tfu3atfQHPnj0rFoutrKwKCgqIaNu2bQC6d+8udGtORLW11L8/AdRib8l771F2dgv3GJCxOnUigMrLiYjmzSOAVq1qT5wTJ06IxWJLS8uzZ88S0cWLF62srEQiUUpKCq96KT4+vrGNcnJyuKM9d+zYoU1Y7qjHN998k4hUKhXX67tz505+RD+YJUsIIC8vav5pITaWZsygFpMLQzHW7dsEkKUlcQ3I5MkE0Pbt7Yw2e/ZsAIMGDeIqkrfeeguAj49PXV0dX4IbbLR9+3YiqqurCwwMBPD8889rGfmPP/4AYGdnd+vWLbrTuPfr1699bWsrkcvJzIzMzenoUX4CGoqxrl2rP/iSY+hQAujQoXZGKy0tdXJyavjVq6urvby8AKxqXx14D2q1euDAgY1t9O6773KJdllZmfbxBw8eDODjjz8mIqVSyZ0hmpycrH3k+1JZWZ+HcOMfvGAoxkpPJ4B8fevfensTQKdPtz/gV199BaBLly7c331SUhKATp065fNxXHkTG/3555+WlpZisfhQu/8U/gmn1sXFRalUEtH7778PIDg4mJfg9zJjBgHk50e1tbzFNBRjHTxY1qfP35MmVXFvnZwIoMLC9gdUq9Vc27Tyzrgjl2iHh4efPXu2pKSk3ZGb2EipVPbp0wfA4sWL2y/3HrhtEOPj44mooqKCm16WlpbGYxEcP/5IAFlZUVYWn2ENxVgJCQkNLYtarXZ3f9rbe3pdnVZZRUZGxoYNGxpSk1OnTpmbm3O9AxwODg69e/eWyWTh4eGzZ8+OiYmJi4tLSEhITk7OysrKz89X33N28L02mjdvHoDevXtXV1dro7YJ27dvB+Dl5cXlhUuWLAEwYcIEHosgosLCQpns5UcfrWl7p1sLGIqxYmNjG36toqIiAFKplMf4tbW1wcHBXOPYs2dPBweH1ox3SSQSd3d3X1/fESNGRERELF68WCaTNbYRN45kaWmZkZHBo1oiUqlUjz32WMMzZmFhobW1tVgszm7xQb/VaDQartdt1KgpvD8Y6OJYudZQXFwMgMu4udfOzs48xp8/f/6hQ4dcXV3T0tIaJjmVl5ffO0eq8WSpwsLCvLy8vLy8hjgdO3a0sbFZt24dNwsvICDg3XfftbKy4n1SoZmZ2X/+8585c+Z8+OGHkydPdnFxiYyMjI+P//TTTzdu3MhLEV9++eW+ffvs7e0//zyW/3lrPBu1vcyYMQN3uph//fVXAIMHD+Yr+PLlywFYW1u3dUBaqVReu3btxIkT+/fvT0hI+OSTTzw9PQF89tlnfGlrhtu3b3MTy5KSkogoJyfH3NzcwsIiNzdX++B89bo9CEMxVlhYGIDExEQi2rFjB4BJkybxEnnHjh0ikUgsFu/evVv7aHv37oUOx++4WUANnRpTp04F8PLLL2sZlsdetwdhKMbixmG4GmXNmjUA5s6dq33YI0eOSCQS8NeDpdFouFZv48aNvARsnoqKiu+++65hPOfUqVPc1KBx48bNnTv37bffXrt27c6dO1NSUrKzs1s/Hspvr9t90f+cdw5PT8+rV6/m5OR4eXllZmb+9ttvffr0CQkJ0SbmxYuXAwOfKi0t5XfRzrZt2yIiInr27MmN6/EVtjVkZ2f7+vra29tzaeh9cXBweNByIO71jRs3ZDKZSqX65ptvpkyZIpBUQzGWra1tdXV1ZWVlhw4deAlYWorBg2vt7Wfa25ft2bOHWx/GC2q1umfPnjk5Od9///2ECRP4CtsidXV1AwYMSE9PHzdu3JQpU4rvUFhYWFJSUlxcfPPmzbKyshbjmJubq1Qqb2/vc+fOHT9+XKhzQwSqCdtEXV3dM888Y2FhER4enpycrP2gmFJJAwYQQE8+qVEobvMisjHcjGFfX19Bx++awHVltTinvqysLCsr6/fff09MTIyPj4+JiVmwYEFERERISEjv3r07d+7s6uq6YcOGhQsXApg8ebJAag3CWER0+PBhCwsLzus+Pj7r169XKBTtC6XR0LRp9SOPeXn8yqxHqVR26dIFQo7fNUEul5uZmZmbm2vT+T558mTceQwsKCiwsrIyMzO7wE1U4htDMRYRFRQUrFixolu3bpy9OnXqNHv27Hb0B3LTPzp1osxMIWTWw43fhYSECFjGHSorK7k59f/VbpS4SUU7c+ZMALNmzeJJ5j8wIGNx1NbWbt++nZvuDUAkEj37bNi+fap7Blfuz4YNBJCFBR04IKzOiooKOzs7CDN+1wSuk8/Pz69Wu1HiJhMlLl26ZGZmJpFIeBmYb4LBGauBv/76a8GCBba2tk89tZxr12JiqPllgj//TObmBNRP2Raa1157DQKM3zWhYU59Fh+jxE0q2okTJwJ49dVXtY/cBMM1FkdZWdm6dYXduxNAAFlbU1QUnTx53zvJ3p4AevNNHWkTYvyuCdoszbgvTSrajIwMkUjUsWNH3ju0DN1YHGo1JSfTpElkZlbvMH9/io9vutrihx8oKop0+KBG0dHREGxCPWm9NOO+NKloQ0NDASxfvpyv+BzGYawGLl6kxYvrayaAAgL+sRhc9/A7ftcE7Zdm3JcmFe1vhw6tk8kUTz1FVVU8lmJkxuJQKikhgZ54gpYuvc+GIjqGG7/jd5YfCTxIPGfOHACzGxZqcyvveJ2TZSg97+0jKQm5uUhPxzvvIDoa+/bpQUNmZqavr6+Njc3Vq1elUil3MScnZ+bMmdxOVxwuLi7c9lfOzs6OzW/IBKhUqkGDBqWlpT3//PNbt27lXXNOTs6lWbNCz58X//EH3N2xezfGj0e3bsjJwZ3eRG3h0aS6p8licH0xYsQIAG+//XbDlcOHDzfzf25hYdG1a9e+ffuGhoZOmzZt0aJFTZYN6mCQmKZOJYC4ilajqV9lsGULX+GNu8b6+WdcvYo5c/DGG8jIQFKSfmSkpKQMGTLE0dExNzeXG+usqKhIT08vKipqGMVreF1UVFRRUdH467a2tgqFouHtyZMnAwMDVSpVcnLysGHDhBKdmQlfX9jY4OpVSKXYvBlRUXj8cWRl8bP7Pl8O1SNXrtDgwTRokD41DBgwAI0WbjRPTU1NXl5eRkZGUlLS1q1bv/rqq4aPlEqlt7c3BEja7sOIEQQQV9HW1pKHBwG0Zw8vsY27xuKoroaDAzQalJeDp7kRbSYxMXHMmDF2dnajR492dnbmsisuo+Kyq1ZuKDp//vy1a9f27t07PT1d8D1IU1IwZAgcHZGbiw4dEBeHl19GQACOHdM+tikYC0BAAI4fx8GDCA7WjwAieu+99zZu3Jibm3vfG7i9kx80R6pr165ubm5HjhwZPny4ubn50aNHuV0nBUcmw9GjiIvDwoWorsajj6K4GIcPY/BgLQMbymIKLQkKwvHjkMv1ZiyRSLRs2bKnn346Pz+/yRwpLru6fft2QUFBQUHB2bNnHxTE1taWiN59910duQrAa69h7Fh88gn+7/9gY1O/T3VRkfaBTaTG2rULEyYgNBQHDuhbygPg9k5+0HKggoKCvLw8b2/v6dOnz507l8dpiS1AhL59kZWFzZsxfToUCojFsLHRPrCJGKu4GC4usLVFeTnMjbYWrqqqsrW11XWpW7YgNhYffog7+4fzgokYC0DPnrhwAenp8PfXtxTjQqOBSASNBosXQ6OBQoGQEGh9GJGh7JqsPdwMLrlc3zqMDrEYIhG2bEHv3lizBps3Y9cu3LihbVRetBkCMhkApKbqW4eRcuYMAgLqX/frh/PntYxnOsYaOLAqKGh6To5M30KMkz59cOJE/evMTPTsqWU808mxALi6uhYWFl66dInbXpHRBlQqLF4MIlRVYcgQREZqGc9on6DuR2Bg4O7du+VyOTNWmzE3x+rVPMYznaYQALfHUCrLswwAkzIWt7ZHzp4MDQCTyrHq6urs7e2VSmVRUZGTlieYM7TDpGosCwuLgIAAunPCEUOPmJSxcKc1ZGmW3jE1Y3ET7n744YdTp07pW8tDjUkZS61W79ixw8bG5vLly76+vl26dImMjNy7d29NTY2+pT10mE7yXltb+/zzz+/cudPa2nrYsGEZGRk37gx4dejQYfjw4aNGjRo5ciRL6nUELxOc9U5VVdWzzz4LwM7O7vfff+cuZmVlrVixQiaTNZxlLxaL/f39Y2Ji0tPT9SvY5DEFY1VWVnKrWZydnU/eb1+HoqKihISESZMmNZ7t5OnpOXv27MTERF0eM/nwYPTGKi0tDQgIAODq6triUblVVVWJiYmzZ8/mdvPhsLW1DQ8PT0hIEHAR38OHcRvrxo0b3AEknp6eOTk5rf+iWq1OTU1dunQpt9aKw9zcfOjQoZ999tm9J50w2ooRG+vy5cvcYLO3t7c2W4dduXIlPj4+PDzc0tISgIeHx+bNm/mT+ZDCj7EedNB5UpJQu8FkZ2dzpzY8+eST2hzl1Zjy8vLNmzeLxWKJRKJsx3nUjEYI3o8VGorYWJ5jnjhxYtCgQTdu3Bg6dOihQ4e4k+u1x97efvr06T4+PjU1Nenp6bzEfGjhzVjffos5czBnDlSqf1wPCEB+PvLz7165fh0ffIAzZ9pZ0OHDh4ODg0tLS0eNGvXTTz9xe/3wCJsiwQu8GWvKFKxfj/Xr77P6atkyLF9+9+2PP+LNN9G3Lx59FNHR2LsXre8Y37dv37PPPltZWTlt2rRdu3ZZWVnxo74RbFIXLwjSFP70Ez76CG+/Xf/WwwOOjlCr69/274+ZM9GlC3Jz8eWXGD0azs6YMgXbtqGsTPGAkADwzTffjB8//vbt2y+99NKWLVvMhVlAOGjQIACpqakajUaI+A8LAuVuGg0tWtTCPVlZFBND/v4kEhFADg4aicT2QT3jX3zxBXdwzZIlSwTS3AB3oGGLvWKMZhDKWO+9R63fSvjKFVqzhmbOvMA98HP861//euWVVw4fPqxSqVasWAFAJBLFxsYKJLgxzz33HIB1utnU20QRxFixsTRjBq1f3+YvcqeoRURENH7Q47YyMzMz447J1AGff/45hDzL72HAQDtI1Wp1enp6TEyMv7+/mZmZnZ1dK/c044XMzEwAnp6eOivR9DBQYzVm7NixAOLj43VWolqt5vafvX79us4KNTGMYKIfdxymLp//xWLx008/reNCTQwjMJZeeixZb5aWGIGxfHx87O3tL1++nJeXp7NCWf+7lhiBsRoapqNHj+qs0ICAAIlEcvr06SZbZzNaiREYC/pomCQSib+/v1qtPsbHFsIPIcZhLJZmGR3GYayAgABLS8vMzMzKykqdFcoZi6VZ7cM4jGVtbe3n56fjholb3vPHH3/U1tbqrFCTwTiMBX2snZdKpb169aqurmaLqtuB0RhLLw0T63RoN0ZjrKCgIJFIdOzYsbq6Op0VKpPJOnfuzFbotwNjWmL/+OOPnzt37vjx408++aRuSlSpVGZmZg0LqRmtx2hqLOijYTI3N2euah/GZCzWsWREGJOxWCptRBiTsXr06OHq6lpUVHTx4kV9a2G0gDEZC6w33HgwSmOxNMvwMTJjsTTLWDAyY6WmplpbW0dFRelbCKMFjMlYb7311qJFi2pqapydnfWthdES+l7N0So0Gs2iRYsAmJmZsc2rjAIjOP1LrVbPmjVr8+bNEomE275B34oYLWPoxqqtrX3uued++OEHW1vb3bt3h4aG6lsRo1UYtLGqqqrGjx9/4MABBweH/fv3BwYG6lsRo7UYrrFu3boVFhZ29OhRFxeXAwcO9O3bV9+KGG3AQI1VVFQ0fPjwzMxMDw+P5OTkxx57TN+KGG3DEI2Vm5sbGhp68eLFXr16JScnu7u761sRo80YXD/WuXPnBg4cePHiRT8/vyNHjjBXGSmGZayMjIxBgwZdv3594MCBv/76KztQyXgxIGMdP348JCSkuLh45MiRv/zyi52dnb4VMdqPoRjr119/DQ4OLisrGzt27K5du6ytrfWtiKEVBmGsPXv2hIWFKRSKyMjInTt3SiQSfStiaIv+V+kcOXJk2LBharX6lVde+fjjj9niBdNA/90N58+fd3JyCg0NjeX9aBSG/tB/U3j69OnCwsLHH39c30IYfKJ/Y7HZxiaJ/nOs/Px8d3d3e3v70tJS7uwJhgmg/x/Szc3t0UcfvXXrVnZ2tr61MHhD/8YCWyJhihiEsViaZXoYhLFYjWV66D95B0BEUqm0rKzs2rVr3bp107ccBg8YRI0lEom4acesNTQZDMJYYGmWyWEoxmJplolhEDkWgJqaGnt7+9ra2rKyMjYTywQwlBqLO2JEo9GkpaXpWwuDBwzFWNDHTu4M4TAgY7FN1UwJQ8mxAJSXl0ulUolEcuvWrcbH2TOMEQOqsRwcHHr16qVUKk+ePKlvLQxtMSBjgaVZJoRhGYt1k5oMBpRjAbh8+XL37t2lUunNmzfZqgqjRv+LKRrj5eX1wgsv+Pj41NXVsfzdqDGsGothMhhWjsUwGZixGILAjMUQBGYshiAwYzEEgRmLIQjMWAxBYMZiCAIzFkMQmLEYgvD/e/6oYnZ0y3UAAAAASUVORK5CYII=" alt="Mol"/>

>  <Smiles>  (18) 
CCCC(N)C(CC)n1c[n+](CC(N)=O)cc1-c1ccc(C(N)=O)cc1

>  <Name_x>  (18) 
KPCT_HUMAN_4RA5-AA_alignment_L1F008::AURKA_HUMAN_3EFW-B_alignment_L1F027::benzamide::MK07_HUMAN_5BYZ-AA_alignment_L1F006::CSK22_HUMAN_3E3B-X_pocket_L1F001::::NEK2_HUMAN_4AFE-A_alignment_L1F018::

>  <MW>  (18) 
358.2

>  <score_inter>  (18) 
-11.6555

>  <best_rmsd>  (18) 
1.84

>  <Lfrag>  (18) 
(72432, 4900)

>  <SA_score>  (18) 
3.853

>  <QED>  (18) 
0.58

>  <LogP>  (18) 
1.1

>  <clogp>  (18) 
1.11

>  <NAR>  (18) 
2

>  <NCA>  (18) 
0

>  <nrot>  (18) 
9

>  <TPSA>  (18) 
121.0

>  <HBA>  (18) 
4

>  <HBD>  (18) 
3

>  <NRB>  (18) 
9

>  <NHA>  (18) 
26

>  <RoF>  (18) 
0

>  <Frag>  (18) 
0

>  <Lead>  (18) 
0

>  <Drug>  (18) 
0

>  <PKI>  (18) 
1

>  <PAINSA>  (18) 
0

>  <PAINSB>  (18) 
0

>  <PAINSC>  (18) 
0

$$$$

     RDKit          3D

 26 27  0  0  0  0  0  0  0  0999 V2000
   11.3276    9.3956    1.2490 C   0  0  0  0  0  0  0  0  0  0  0  0
   12.1515   10.0710    0.2285 N   0  0  0  0  0  0  0  0  0  0  0  0
    9.5792   10.0899   -1.3070 C   0  0  0  0  0  0  0  0  0  0  0  0
    7.6233   10.9717   -1.3784 C   0  0  0  0  0  0  0  0  0  0  0  0
    8.9615    9.7112   -0.1584 N   0  0  0  0  0  0  0  0  0  0  0  0
    8.7845   10.8327   -2.0213 N   0  0  0  0  0  0  0  0  0  0  0  0
    7.6849   10.2665   -0.2060 C   0  0  0  0  0  0  0  0  0  0  0  0
    6.5900   10.3680    0.7830 C   0  0  0  0  0  0  0  0  0  0  0  0
    5.2180   10.4880    0.5760 C   0  0  0  0  0  0  0  0  0  0  0  0
    4.3500   10.5910    1.6490 C   0  0  0  0  0  0  0  0  0  0  0  0
    4.8350   10.5780    2.9580 C   0  0  0  0  0  0  0  0  0  0  0  0
    3.8420   10.6950    4.0830 C   0  0  0  0  0  0  0  0  0  0  0  0
    2.6350   10.7990    3.8560 O   0  0  0  0  0  0  0  0  0  0  0  0
    4.3730   10.6750    5.3380 N   0  0  0  0  0  0  0  0  0  0  0  0
    6.2190   10.4590    3.1670 C   0  0  0  0  0  0  0  0  0  0  0  0
    7.0780   10.3560    2.0850 C   0  0  0  0  0  0  0  0  0  0  0  0
    8.9688   10.9419   -4.3224 C   0  0  0  0  0  0  0  0  0  0  0  0
    8.7133   11.8981   -5.2130 N   0  0  0  0  0  0  0  0  0  0  0  0
    8.5247    9.8086   -4.4088 O   0  0  0  0  0  0  0  0  0  0  0  0
    9.7982   11.2719   -3.1017 C   0  0  0  0  0  0  0  0  0  0  0  0
    9.9475    7.5482    0.1314 C   0  0  0  0  0  0  0  0  0  0  0  0
   11.2763    7.5544   -0.5846 C   0  0  0  0  0  0  0  0  0  0  0  0
    9.8472    8.9589    0.6293 C   0  0  0  0  0  0  0  0  0  0  0  0
   13.5173    9.2904    1.8271 N   0  0  0  0  0  0  0  0  0  0  0  0
   13.4704   10.1234    0.6176 C   0  0  0  0  0  0  0  0  0  0  0  0
   14.7932    9.3210    2.5511 C   0  0  0  0  0  0  0  0  0  0  0  0
  1  2  1  0
  3  5  1  0
  3  6  2  0
  4  6  1  0
  4  7  2  0
  5  7  1  0
  8  9  2  0
  8 16  1  0
  9 10  1  0
 10 11  2  0
 11 12  1  0
 11 15  1  0
 12 13  2  0
 12 14  1  0
 15 16  2  0
 17 18  1  0
 17 19  2  0
 17 20  1  0
 21 22  1  0
 21 23  1  0
  1 23  1  0
 23  5  1  0
  7  8  1  0
 20  6  1  0
 24 25  1  0
 24 26  1  0
 25  2  1  0
M  CHG  1   6   1
M  END
>  <2D_mol>  (19) 
<img data-content="rdkit/molecule" src="data:image/png;base64,iVBORw0KGgoAAAANSUhEUgAAAMgAAADICAIAAAAiOjnJAAAABmJLR0QA/wD/AP+gvaeTAAAXQElEQVR4nO2deVSU1/nHvzMsoyAIskYBwURpjNUqRllytGpa64kGYyCNJxkrsSEJ6ljMoomh4+mi/nJMMpy0jWjDcjQaY02ULNYQ0wQtoRGVRKElBjGugCCLsgzLPL8/ro4jos7yvvPC+HwOfwwzL/d9kI/33vede7+jIiIwjNSolS6AcU1YLEYWWCxGFlgsRhZYLEYWWCxGFlgsRhZYLEYWWCxGFlgsRhZYLEYWWCxGFlgsRhZYLEYWWCxGFlgsRhZYLEYWWCxGFlgsRhZYLEYWWCxGFlgsRhZYLEYWWCxGFlgsRhZYLEYWWCxGFlgsRhZYLEYWWCxGFlgsRhZYLEYWWCxGFlgsRhZYLEYWWCxGFlgsRhbclS6AkYLLl5GeDo0GHR3IzMTAgUoXBBXHcbsC69cjPh7x8SgowPffY/FipQviodA1qKjAuHEAMH48KiqUrgZgsVyEUaPw3XcA8O23GDVK6WoAHgpdhEuXkJ4Ob280NWHhQvj54Wc/U7Yinrz3fxoakJCA7m5UVOCTTzBtGn71K+zZo2xRLFb/Z/BgHD+O7m50diI0FACqq5WuiedYLoBajcBAEKG29opYNTVK18RiuQbmjiokBGo1amvR3a1sRSyWS2AWy90dAQHo7kZdnbIVsVgugeXUqm9Ms1gsl8BSppCQa4+Vg68KXYKQEACmujo1UHfffcbLlzubmiIVrYh7LFfgn2FhId7ej589C+D/PDzCiou3V1UpWxKL5QoMCAysbWmpqakBEBISAqBG6TsOLJYrEBoaCqC6urrHYwVhsVyBG8XiHouRAD8/v4EDBzY3N7e0tHCPxUiJeWrFYjFSYvbJx8fHw8OjoaHBaDQqWA/fx3IRQkNDfXx8UlJSxowZExAQcP/99xuNRo1Go1Q93GO5Al1dXWPGjGltbf3+++8//fTT6urqjz76KCEhIS8vr6OjQ5maiHEuXV1d0jZYVVX1wAMPAFCpVDqdrr6+3mAwhIeHi79vSEiIXq+/ePGitCe9LSyWk2htbdXpdCtXroyMjDQYDJcvX5ak2by8vEGDBgGIiIj48ssvzc8bjcbc3NwxY8YIvUaPnv3SS3T2rCTntAoWyxkcPHgwOjoawIABA8RfOiAgICMjo6amxu42Gxsb58+fL1pLSkqqr6/v9bD9+/fPnj17ypSjAHl6klZLx47ZfU4bYLHkxWQyGQwGT09PAKNHjz506FB+fn5CQoIQQqPRaLXa//73v7Y2u2/fvrCwMAC+vr5ZWVm3Pf6bb0zJyeTmRgCpVDRnDhUW2vX7WA2LJSM//vjj1KlTxewnNTW1paXF/FJJSYlWq3VzcwOgVqtnz55dVFRkTZsdHR16vV6tVgOIjY09fvy49fX88AM99xwNHEgAARQbS1VVtv5O1sJiycWOHTuGDBkips8ff/wxEdXX1/eYuR8/flyn0w28uiM+ISEhPz/fZDLdrM3y8vLx48cDcHd31+v19l0HXLhAej0FBlJICG3cSHPnEhGtWkXnz1NODu3fT0Sk19Pp03a0fQ0WS3qamppSU1OFK3Pnzr1w4QJdHbzWrFlz4/E1NTV6vV5YCGDkyJEGg6Gtrc3yGJPJlJWV5e3tDSAyMvLAgQMOFtnSQocOUU4OPfYYlZayWH2e4uLie+65B8DAgQMNBgMRtbe3P//88yqVCsC0adO6u7t7/cFLly4ZDIaIiIgbbxPU1NTMmTNHPK/Vai9duiRVtTk59PnnlJZ2TazERHrmGYqJYbH6DJ2dnXq9XkybJk6cWFFRQbYPXh0dHXl5eT/96U+FRr6+vklJSUFBQeJCcufOndLWnJNDX39Na9fSo49yj9UnqaqqEtd64i6l0Wi0HLyioqJsHbzEbQLhFoDp06efdvBP3RtCrKYmGjKkF7E+/JB+/3vau9eellksCbjxLqVUg9fHH38s+qpbzOhlpaaG3n7bnh9ksRyivr5+3rx5QqD58+c3NjYS0d69e++66y4Afn5+W7dudaR9o9GoUqnc3d1vNjOTlc5OevVVuv4qwlpYLIc4ePBgUFCQj4+PuEvZ1tam0+nEPH3GjBlnzpyxr9mWlpbKysqGhgYiCggIAFBbWytl3daxahW9/DLZdwHKYjnEzJkzAeTk5Ihvf/Ob34j76a+//rojg9eCBQsAZGdnE9F9990H4LvvvpOkYKfBy2YcQiyvo6sZY3q9Pi4u7j//+c/y5ctFv+VIs31qc4St8EI/h+jxV4+KiioqKnK8WcstXOJxvxOLeyyHkGkTH/dYUtD3oqStR6buxFKmPrIB1Vb6QI+1YQNSUvCXvyA5GdnZSldjGzJ1Jy7QY/UBsfpelLT1yCqW6KVYLNv54x9RWNgHo6StR6a/ur+/v0ajaWxsbGtr66diKRfH/fXXSEiARoOyMqxZA29vtLYiMxNeXsrUYxdENHDgQKPR2NLS4iVp5cOHDz916lRVVZWXl1dISEhAQECd0iF9NqFQj2UyYdkyEOHFFzFiBOLiMHQo/vrX/mUVAJVKJfeFYWBgoIeHx8WLFxXbyGUXCom1cSMOHkR4OFasQF0dXnoJK1eioECZYhxDpqHKfL2pVquDgoKIqH9dGCoh1sWLyMgAgDffhLc3XnkFFy/iwQfx0EMKFOMwfGHYK0qItWoV6uowYwYefRSHD+Odd+DpibfeUqASKWCxesXZN0iNpaWaTZvg4YG33gIRFi+GyYT0dPzkJ06uRCpkyqNavnx5enq6v7+/fKeQFaeKRUQzlix5fPLklBkzvO+9F9nZKC5GaCheecWZZUiLTJN3Pz8/82OhV//qsZy6bCY3NxdAaGhoY2Pj5YYG07BhBNC77zqzBsnZuXMngLliFxUREX300UdiwbskFBcXDx06dOLEifv27ZOqTSfgPLGam5vFusotW7YQ0bJly34ZGXnmySdJoUW3UvHvf/8bQGxsrPi2paUlKChI7EF1cJNWZ2dnRkaG2J0xadKk9vZ2Kep1Es4TKz09HUBCQoLJZDp27JiHh4ebm1tpaanTCpCJyspKAMOGDRMr+y5cuJCammrOaHjggQd2795tx8LiHhkyRqNRhtplxElilZWVCZOOHDlCRNOmTQOg0+mcc3b5aG1tTUtLGzRokEajGTt2rMijoqt7UMWqYgB33323wWBobW21stmbZcj0I5wklljCu2TJEiLatm0bgODgYLGmu/9izpDx9PQ072OOiIh44403xLacS5cuZWVljRw5UrwUHBys1+tvFgsjsDJDpu/Tu1i9blzMyblun7/g6FEqKbnuq6yMTpxoq7SgtLT0rrvuCggIuHDhQktLy/DhwwG88847sv9ystEjQ+bIkSNGozEvL0+sTwfg6+ur0+nEZorOzs4tW7b87Opn6fr4+CxfvrzXTYK2Zsj0ZWwTy3Kfv+AXv7gSXWL5FRPT+9ul2dnZixcvBhATE6PIfiZJuEWGjMlkKigoEBtNRU+m1WrLysrEq2IPqlgLv2vXLss2HcmQ6ZvcVKwb9/D32Ocv+N3vKCbmuq/Ro2nWrPMjLAgKCvL39xeZKmFhYWq1+ptvvnHKb0cdHR2NjY35+flSXVLdmCHTK4cOHeqRUmS+Qjx8+HB6errl/ytJMmT6Grb1WJb7/G3l9OnTXl5eKpVq8+bNdpdrKwsWLIiLiwPg5+en1Wrz8/PtvrzqNUPm1lRWVup0OvNympiYmLy8PEtvJM+Q6TtYJZbYw//889ft87eDl19+GUBcXJxzNoxnZ2cDGDBgwE8s3i8aMmTIokWL9u7d29nZaX1TN2bIWE9tbW2vV4jyZcj0Bay9KrR7D78lzc3N4m2vHTt2ONrW7aioqPDx8QGQl5dHRFVVVQaDwZzRKAwTfZi4QXAzes2QsQORUiQuXAAEBgaKN23kyJDpC1glliN7+HuwYcMGAFFRUbLeR25raxs3bhyAlJSUHi+VlZXp9fp7773XbFhAQIAw7MY+7MYMGQcL6+7uzs/PnzRpklqtHjt27IwZM+TIkOkLWCWWI3v4e9DV1SXCn9avXy9Bczdh0aJFAEaNGtXc3CyemTNnTnJysuUc69ixY3q93nKUDAwM1Gq1BQUFYmYt613KI0eOXLhwQakMGSegQHbDvn37xGzamvmvHfzjHxVqtbuXl9fRo0fFM/X19e7uV9Zx+Pv7p6Sk7NmzxzwCHj58eOXKlSNGjDAbFhYWNnbsWPHYnCHD2IQyoSCzZs0CsHTpUslbrqggHx+aMKE+J+c9y+dvnGP5+/v3mGOJPkxM0qOiory8vPr7XUoFUUas8vJyd3d3d3f3Y5Km2be30/jxBNBjj930mBMnThgMhpiYmBtn8WKOZTKZ0tLSAKSlpUlY252GYjFGzz33HIA5c+ZI2OazzxJA99xDTU23P/jo0aMZGRnizT7BpEmTxEt//vOfAbzyyisS1nanoZhYtbW1gwcPBvDZZ59J0uCOHQSQRkOHD9v2g2IEjI6OfuGFF8Qzf/jDHwBkZGRIUtidiZLBa2vXrgUwbtw4x9/E+OEHGjyYAPrb3+xvxBytrtfrAej1egerupNRcov98uXL77777m+//VYsWXaE0lIYjUhOxnPP2d+IeXWeyWQCIG6KMvahpFienp5/+tOfAKxataq5udmRpqZNw7592LRJmsK6u7vBYjmGwmkzv/71rxMSEmpqatavX+9IOydOwNcXgwdLUxWL5TgKB6+pVKr169fHx8e/9tprJ06cGDZsmGV055Ah0UQplsd7esLHB+7u2L0bH36IV1/FkiU4eRI7dsDDA0lJmDhRgqr8/X81dar/4ME/l6CtOxXlE/1iY2N1Ol15efm7777b46X773/o4MGUHk9qNNiwAZ6e+PZbcwtwd8eAAbj6eaKOUlPz86+++nliojSt3ZkoLxYAg8FQVFSUlJQk3jwxPz9gwD3Tp193pNGIri4ASE3Fxo3w97/yvCQdlZnubgDgkdAR+oRYAOLj4+Pj4608ODcX3t4ID0dJiSzFsFiO01fEsoO0NERFXfu2tfVautbhw2hvh9Wi9oTFcpw+kEFqOwsXIjYWvr6or0doKAB8/jlGjcKuXQBw4ADi4vD442hosLN9Fstx+qVYN1JejrNn8fTTOHcOsbGIicHp03j6aTtbY7Ecx0XEWroUDz2EujosXAg3N2zZAl9f7NyJzZvtaY3FkgCl31OSjJoaCgkhgN54g4goJ4cAmjDh0okTJ2xt6osvKCuLpAuMuRNxHbGI6NNPSaUijYZE1Eh6+hGNxjc+Pt6mDTm9bvhmbMVFhkLBrFl45hkYjVi2zNje3v7730eGhPgVFRWtWbPGpnYs774y9qFczrs8tLbiiSdOFhb+8sknZ2VmZhYWFk6fPl2lUhUWFoqdqzfj1Cns3o2uLvj7IzwcH3wAf38sWXLlqpOxGaW7TOk5dOiQp6enSqUSW+BffPFFAImJib0efOwYrVtHCQmkUhFAwcH0zjvXbfj+5z/7ezKcMrigWES0bt06AMHBwdXV1Uaj8bXXXmuz2BXZ1dV14EB5ejqNGHEtyMTHhx57jLZupb///dqG740bCaAZM3iyZTOuKVZ3d/f06dMBzJo1y7x3r62traCgQKfThYaGajS+gwaZAAoMJK2W8vOp1/2ze/ZQYCABNGwYffWVNLWZTKY9e/ZkZ2e///77t96E3a9xTbGI6MyZMyIW5vXXX8/NzX3kkUcsP+smOjp6zZrTRUV02zCl6mp68EECyM2N9HpyZBG1yGETGVoiCGTixImVlZX2t9iHcVmxiGj79u0ARDwaAJVKNXny5LVr15aXl9vUTlcX6fXk5kYATZtG587ZXMkPP/yQnp4++OpCxOHDhy9dujQqKgqAr6/v9u3bbW6xz+PKYhFRTk7OkiVLZs6c+fbbb589e9aRpgoKrtyAnT37b59//rmVP7V///7k5GTzYlSRZCTuqzU1NSUnJ4vnU1NT+1co8m1xcbGk5fx50mpL3d3d1Wp1RkbGLTYXtbe35+XliZQKABqNJjk5ubi4+MYjs7KyNBoNgAkTJkgV5PfFF1/MnTs3Ly9v06ZNkjRoByyWbYj0UQ8PDwBTpkwRKaOWnDt3zjINKzQ0VK/X19bW3qLNgwcPiuSImTM/c2RUbG1t3bRpk9lmMY2bP3++ORnFmbBY9vDll18OGzYMQGBg4CeffCKeLCkp0Wq15vQRMepZed3X2Ni4ePHbYhr37LM2J0YJmwMDA8WpQ0JCVqxYsXHjRhHBNXLkyMO27uJ1GBbLTmpra0XGuEqlmjNnjjkU2dPT88knn7QvZDUvj7y8CKDRo8nKUIv9+2nZsi/NNk+ePHnr1q3mqKaKigpRmEajsTWI8Lbcepsxi2U/Ylh0d3cXH+USHBy8YsUKB4PUysrovvsIoEGD6BZZrUYjvf8+xcYSQB4eHeHhkcnJyb1GmLa1tYmMEwBJSUmNjVbEWtwO0TdPmTLlFsewWI6SmJgIYOHChVJd1jU30xNPXHk/4KmnqMfKjLNnKSODgoOvHBAcTBkZdO7cbU794Ycf+vv7R0aOHD26uajIzsLEFYk5qMfDw+MWS5JYLEcRA6J5piUVeXnk7U2PP37dky+9RB4eV5SaMIFyc3t/w6BXKisrExPLAPL0pDfftO0N0Orq6nXr1olppblvPnXq1C1+hMVyFBFnak4PlJCyMrp06br1YatXk1pNs2dTQYE9DXZ20ooVV95uf/hhsubjVL75hp54giZO/IVQavz48Tk5Odb0zSyWo4ic0iZrIrnswvIDQb7/nm7ZTVjF7t00ZAgBFB5+01zZjg7atu3KHA6guLjdSUlJhYWF1p+FxXKIuro6AH5+fvKdotcPBHGQkycpLk5M/KnHnbPaWlq3jsLDryg1eDDpdHTypM2ncKkVpM7n9OnTAMLDw2U9i9id+7//Sdbg8OEoLIRej4AAnDuHRx4BgFdfxf79iIjAypU4fRpjxiArC+fOITMTV9PpbYDFcohTp04BiIiIkPtEaWn417+kbNDdHatXo7wcfn7XlmKPHInoaDz4IPLz8d13SE2FxYoQG9uXsNY7ECeItXDhlQf19dI3LsIvLIMwiotxNX/OIbjHcggnDIW5uThwAABWr8aZM7KcwnKolcQqcI/lIE4bCuWmRxCG47BYDuEcsdavx5YtKCnBb38rfeMyDbU8FDqEc8R64QVs2ICrn9sqMTINtSyW/XR2dp4/f97NzW3o0KFK19LncLUNq87kxx9/jIyMDAsLE1P4fkpuLnbtQmgoSkqwaxfCwqRplnss+3GZmbscQy2LZT8uI5Yc8FWh/biGWOarwtWrpWyWeyz7EVOrkJAQpQvpi7BY9vPwww9HR0e/9dZbR48eVbqWPgeLZT8TJkxQq9UnT56MjY11/HOmXAwWy36Cg4MPHTqk0+laW1tTUlIWLFhw+fJlpYvqK/B9LAnYvHlzWlra5cuXo6Ojt2/fPm7cOKUrUh7usSRAq9WWlJSMGzeuoqIiNjY2MzNT6Yr6ANKsdWWI2tradDqd+FedN29eQ0OD0hUpCQ+FEvPBBx8sWrSosbExMjLyvffemzx5stIVKQMPhRIzb968I0eOTJ48+eTJk1OnTs3MzLxD/+sq3WW6Ju3t7TqdTnyoZ2Ji4sWLF5WuyNnwUCgju3bteuqppxoaGiIiIrZt22b95+a5ADwUysjcuXNLS0vj4uJOnTo1derU1atXm0wmpYtyEiyWvERERBQWFur1epPJdOzYMbX6TvkH56HQSezZsycuLk4kod0JsFiMLNwpPTPjZFgsRhZYLEYWWCxGFlgsRhZYLEYWWCxGFlgsRhZYLEYWWCxGFlgsRhZYLEYWWCxGFlgsRhZYLEYWWCxGFlgsRhZYLEYWWCxGFlgsRhZYLEYWWCxGFlgsRhZYLEYWWCxGFlgsRhZYLEYWWCxGFlgsRhZYLEYWWCxGFlgsRhZYLEYWWCxGFlgsRhb+H5f2Qs7KNCS2AAAAAElFTkSuQmCC" alt="Mol"/>

>  <Smiles>  (19) 
CCC(CNCNC)n1c[n+](CC(N)=O)cc1-c1ccc(C(N)=O)cc1

>  <Name_x>  (19) 
KPCT_HUMAN_4RA5-AA_alignment_L1F008::AURKA_HUMAN_3EFW-B_alignment_L1F027::benzamide::MK07_HUMAN_5BYZ-AA_alignment_L1F006::CSK22_HUMAN_3E3B-X_pocket_L1F001::::BMP2K_HUMAN_5I3O-B_alignment_L1F015::

>  <MW>  (19) 
359.2

>  <score_inter>  (19) 
-16.2648

>  <best_rmsd>  (19) 
1.92

>  <Lfrag>  (19) 
(72432, 2685)

>  <SA_score>  (19) 
3.777

>  <QED>  (19) 
0.27

>  <LogP>  (19) 
-0.3

>  <clogp>  (19) 
-0.26

>  <NAR>  (19) 
2

>  <NCA>  (19) 
0

>  <nrot>  (19) 
10

>  <TPSA>  (19) 
119.0

>  <HBA>  (19) 
5

>  <HBD>  (19) 
4

>  <NRB>  (19) 
10

>  <NHA>  (19) 
26

>  <RoF>  (19) 
0

>  <Frag>  (19) 
0

>  <Lead>  (19) 
0

>  <Drug>  (19) 
0

>  <PKI>  (19) 
1

>  <PAINSA>  (19) 
0

>  <PAINSB>  (19) 
0

>  <PAINSC>  (19) 
0

$$$$

     RDKit          3D

 27 29  0  0  0  0  0  0  0  0999 V2000
    6.6164   10.4543    4.4808 O   0  0  0  0  0  0  0  0  0  0  0  0
    7.9961   10.7178    4.7928 C   0  0  0  0  0  0  0  0  0  0  0  0
    8.7408    9.3955    4.8853 C   0  0  0  0  0  0  0  0  0  0  0  0
   10.0659    9.3841    4.1360 C   0  0  0  0  0  0  0  0  0  0  0  0
   10.8965   10.5683    4.4694 N   0  0  0  0  0  0  0  0  0  0  0  0
   12.2658   10.2391    3.7526 C   0  0  0  0  0  0  0  0  0  0  0  0
   12.5469   11.4794    2.8997 C   0  0  0  0  0  0  0  0  0  0  0  0
   12.5639   11.4258    1.4797 C   0  0  0  0  0  0  0  0  0  0  0  0
   12.8418   12.6033    0.7969 C   0  0  0  0  0  0  0  0  0  0  0  0
   13.1346   13.7856    1.4792 C   0  0  0  0  0  0  0  0  0  0  0  0
   13.4495   15.2122    0.5807 Cl  0  0  0  0  0  0  0  0  0  0  0  0
   13.1335   13.8168    2.8718 C   0  0  0  0  0  0  0  0  0  0  0  0
   12.8483   12.6579    3.5887 C   0  0  0  0  0  0  0  0  0  0  0  0
    6.5900   10.3680    0.7830 C   0  0  0  0  0  0  0  0  0  0  0  0
    5.2180   10.4880    0.5760 C   0  0  0  0  0  0  0  0  0  0  0  0
    4.3500   10.5910    1.6490 C   0  0  0  0  0  0  0  0  0  0  0  0
    4.8350   10.5780    2.9580 C   0  0  0  0  0  0  0  0  0  0  0  0
    3.8420   10.6950    4.0830 C   0  0  0  0  0  0  0  0  0  0  0  0
    2.6350   10.7990    3.8560 O   0  0  0  0  0  0  0  0  0  0  0  0
    4.3730   10.6750    5.3380 N   0  0  0  0  0  0  0  0  0  0  0  0
    6.2190   10.4590    3.1670 C   0  0  0  0  0  0  0  0  0  0  0  0
    7.0780   10.3560    2.0850 C   0  0  0  0  0  0  0  0  0  0  0  0
    9.5792   10.0899   -1.3070 C   0  0  0  0  0  0  0  0  0  0  0  0
    7.6233   10.9717   -1.3784 C   0  0  0  0  0  0  0  0  0  0  0  0
    8.9615    9.7112   -0.1584 N   0  0  0  0  0  0  0  0  0  0  0  0
    8.7845   10.8327   -2.0213 N   0  0  0  0  0  0  0  0  0  0  0  0
    7.6849   10.2665   -0.2060 C   0  0  0  0  0  0  0  0  0  0  0  0
  1  2  1  0
  2  3  1  0
  3  4  1  0
  4  5  1  0
  6  7  1  0
  7  8  2  0
  7 13  1  0
  8  9  1  0
  9 10  2  0
 10 11  1  0
 10 12  1  0
 12 13  2  0
 14 15  2  0
 14 22  1  0
 15 16  1  0
 16 17  2  0
 17 18  1  0
 17 21  1  0
 18 19  2  0
 18 20  1  0
 21 22  2  0
 23 25  1  0
 23 26  2  0
 24 26  1  0
 24 27  2  0
 25 27  1  0
  5  6  1  0
  1 21  1  0
 27 14  1  0
M  CHG  2   5   1  26   1
M  END
>  <2D_mol>  (20) 
<img data-content="rdkit/molecule" src="data:image/png;base64,iVBORw0KGgoAAAANSUhEUgAAAMgAAADICAIAAAAiOjnJAAAABmJLR0QA/wD/AP+gvaeTAAAUtklEQVR4nO3dfVjMWf8H8M9MTZkUUqnNJpKssh42ttbY9bDshTvavWyusNnlR9nLbbJYEbdhYzexu5O6Ul277MRa6971MCyiqFVYSchDImn1NMJUojQ15/fHaUd3NM3TaTJ9Xn9lfM/5nqn3nO+Zc853hkMIAYQMjWvsBiDThMFCTGCwEBMYLMQEBgsxgcFCTGCwEBMYLMQEBgsxgcFCTGCwEBMYLMQEBgsxgcFCTGCwEBMYLMQEBgsxgcFCTGCwEBMYLMQEBgsxgcFCTGCwEBMYLMQEBgsxgcFCTGCwEBMYLMQEBgsxgcFCTGCwEBMYLMQEBgsxgcFCTGCwEBMYLMQEBgsxgcFCTGCwEBMYLMQEBgsxgcFCTGCwEBMYLMQEBgsxgcFCTGCwEBMYLMQEBgsxgcFCTGCwEBMYLMQEBgsxgcFCTGCwEBMYLMQEBgsxgcFCTGCwEBMYLMQEBgsxgcFCTGgdrC1bAABiY6GuzvCtQSZD62A9fQpiMaSlMWgLMiHm2hawsoIlS8Bc63Koc8ExFmKCQwgxdhuQCdKxx5LLDdsMZGp0CVZuLsTEwM2bBm8MMh1aDMLDw0EggMJCWLgQiopg4EA4cgTc3cHDg13z0KtKix6rZ0+4erXpZz8/aGyETz+FgQOhf38IDYWUFGhoYNJE9CrS7lLo7Q0XLzb9XFUFkydDz55w5w5s3QoTJ4K///558+bt37//yZMnhm8perUQzWRmkr59SX4+GTmSKBTPH29oIKdOkaVLyYABxNFxOK2Tz+f7+fkdOXJEw8qR6dEoWNXVxM2NAJA1a9QdVlBQIBaLJ0yYYG5uDgCBgYHXr183TDPRq0ajYM2dSwDI8OGkqkqjSsvLy8eMGQMA27Zt06t16JXV9hjr4EHYsQO6dIH4ePDxgZUrob6+1YMrKipSUlIqKiqGDBkCAAqFwiDXa/TKaSNY5eXlcXHbbWzIpk0QHw95eXD8uLrjT548OXHixA0bNtCrYQO+Ueys1AWLEDJv3rzjx/9vypTlffs+3bED+HzYtQssLFotosoT/QF7rA6CEHLs2LGsrKyTJ0+2zxnVBSsuLu7o0aO2trYrVswODh4wdmxyVJTS01NddTweDwAUCgX9AXsso1MqlYcOHfLx8Zk8efKsWbPef//9OXPm1NTUsD5vq8HKy8tbsWIFAGzbtm3t2rUyWSmP9+2iRRz11WGP1XHU1tbGxcW5u7tPmzYtKyvL2dl50KBBlpaWO3fu9Pb2Pn/+vG7VnntybmP5xm/Kv4mtiFVzWKvBOnXqVG1t7YwZM8zMzP744w87O7uffvqJw2kjWKoeiwarsbFRp8YjvVRXV0dHR7u7uy9atKiwsNDNzU0sFufk5Eil0uzs7GHDhuXn5wsEgpUrV2r1ys+sybxceznlccpqp9WrnFapP7jVYCkUCkJIWVmZv79/VFRUYmKis7Nzm+dW9ViqhGnebqQ/mUy2bt06V1fXJUuWlJaWDh8+XCKR7NixIyUlZdKkSQDg5eV17ty5sLAwpVK5adOm0aNH37p1q81qM2oyphZMHZ0/elVJG3l6rrV5CJlMRpO0du1azWcv/vzzTwAYPXr05s2bAWD58uV6T4ggjdy+fVsoFHbp0oX+WQUCwYEDB/bs2TN8eNNySPfu3e/cuaM6PjU11cXFBQD4fL5YLH5pnfUN9ZKHksHXB0M2QDb0vNxTVCrKqMnYULbh67KvY+7HqGmPugnStLQ0MzMzLpebnJys4dM7e/YsAPj6+orFYgAIDQ3VsCDSx+nTp7lcLgCYmZkFBgaeP39eIpEMHDiQRqpXr14ikejRo0ctSlVWVgYFBdFjJk2aVFpaqvqvmpoasVjs6ur6xsU3IBucrjiJSkWVDZWaN6mNmfeIiAjaspKSMk2qy8rKAoARI0bExsYCwKJFizRvCtJNTU2Nh4eHtbV1UFBQdnb2xo0bHR0daVwGDBiQmJhYV1enpvjevXt79uxJ/8oHDx6sqKgQiUR2dna0hunfTf/pwU/1ynptW9VGsBobGydNmvzee7+PH69svvbcmpKSkvDw8O3btyckJABAcHCwtg1C2iooKACAvn37EkLu3btnYWEBAMOGDZNIJApN/maEFBUVjRs3DgA4HI6lpSWN1KhRow4ePKhUKnVrVdtrhTKZwtmZAJBVq7Sod9OmTQAwa9Ys3ZqFNHfmzBkA8PHxof/89ttvU1JStK1EqVR+99131tbW1tbWAoFAKpXq2SqNFqHT04m5OeFwyMGDbRxZUVGRkJAgEAg4HE6fPn34fH5CQoKeTUTqHThwAACmTp2qZz2lpaX0gmiQVmm00e+992D9eiAE5s6FoqKXHPDgASQlnRk3bpyjo2NISEhmZibNfm1tbUhIyPTp0x88eKDJiV5UX18vl8vrTO62awPeUH7//n0AUI2rtEUIcXFxefPNN2mwdK6nBU13kK5cCZMmwaNHsGPH8werqiApCaZOBWdniIoyT0tLs7Cw8PPzk0gkpaWl165d27t3r62t7b59+wYPHnz48GGtWlZTU0Nn+ebOnevm5iaVSrUq3sEZ8IZymUwGAL169dKteGVlZXFxcXFx8cOHD8FwwdJ0BykhpKKCxMeTVavI4cNEJCL+/qRLFwJAAAiPR/71L+WuXb9WvbBjq6ioaOzYsQDA4XCCg4NramraPJFMJlu9erWtrS1tob29PS2+cOHCJ0+eaNUhP5eRQSIiSFgYefpUxxoMavNmQgiJiSG1tfpWtXjxYgBobS6qTTdu3AAADw+PnTt3guGGxVrsebe3h5CQplsqrKzg6FGorweBAMRiKC6Gw4c5s2fP6NatW4tSffr0OXnypFgstrCwSExMHDFiRHZ2dmunuHv3bmhoaL9+/TZu3CiXy+koUiaT0eLx8fGDBw/OzMzU6pUDSiVUV8OpU7BmDXzyCRw7pl3xDo9eCnXusVTF9byktqDLfYXe3pCXB7/8AiUlkJEBoaGg/klxOJzQ0NALFy4MHTo0Ly/P19d33bp1LZYRr1y5MmfOnAEDBmzdurW2ttbPzy8zMzMjI4OOSevr6zMzM4cNG1ZYWDh27FhNF7nq6yEpCby8YNmy5w8qFBAdrc8dRcQQ944vXw4A8O9/Q1YWSCR6VaVnIOiV1NHRkdbj4OCgV2tUtO3iaB/e4pYKDdXW1oaFhdE5Yl9f31u3bhFCTp8+7efnR5e3eTxeUFDQtWvXmpfasGEDAHh4eGRkZKiKv/322/n5+a2eqbKSREYSJ6emS7WnJ0lPb7oULl5MAMjIkSQvT9v2X7x4MSgoaOHChWPGjLl8+bLWz/9lFAqyY4deNXh6egJAbm6ubsXpVPbnn3/+2WefAcCPP/6oV2v+oXWw9JecnExXIa2trVXLDtbW1kuXLr13796Lx1+9enXYsGEAYG5uHhYWlpycTBe5rKysXhxYlJaWhoWFlQwY0BSpt94iv/5KGhqeH3HmDOnfnwAQPp+IxUSDCUClUnnkyBG6ix8A6Hocn8+PiYnRef5QZc0acuiQXjXQMahMJtOt+Nq1awFAJBJNmTIFAA7p2Zp/6Nhj6TnqlMvls2fPtrS0tLKycnBwEIlEDx8+VHN8XV1d874qOzv7xUWugoICoVDI5/MB4MsxY4hAQKTSl+emspJ88glNnjwgoLy8vLXzNjY2SqXSkSNH0nPZ2NgIhcKbN28GBwfTRyZOnFhcXKzt06dvgGJiSE4OWb9eh67zOYVCweVyzczMGpq/eLQREhICAHFxcd7e3gBw/vx53VvTjNbBWr+efP89mT5d37cz1dXV9NX/VOO3aS0W5H/++ecePXrQYcGYMWNo7Lhc7scff3whK6vt6v77X2JnN3PUKAcHh/3797f4z7q6OolE4vHPxwc4OjqKRCK5XK464Pfff6ddRY8ePXbv3q3hU8jNJWfOkM2bSWQkiYkhCoW+3ZVq8on+c926dampqVrV8NFHHwHAb7/9Rn+3d+/e1atB/zBOj0UIuX37NgD069fvwYMH169ff3Ge4qUePXoUGBhI/9j+/v6XL18eN26cubk5n8+3sLAICgq6ceOG5m14Wlw8YcIEWtv8+fMfP35MCKmqqhKLxa+99hp9vH///mKxuPZlz7a8vNzPz48eFhAQ0Dx2Lzp9mgQEEC6XDBlCoqLIiRNk7tymcWptLVm1ilRqsXWgyePHj5ctWwYAvXr1ksvl6enpHA6Hy+UuXbpU/cJzcyEhIf3798/MzKSXeM1f5+oZLVh0hcvX13fr1q2g5T4IuiDv5uZWXV397NkzLpfL5XJ1uCQRQpRK5ffff09/p/369Zs5c6a1tTXNio+Pz759+xobG9UXT0hI6Nq1KwC4urqmp6e/eMCxY2UCQdOQz8qKLF5Mvv6akGZvgJYvJwDE1ZWkpWna7Pv374tEIrorgTbexcXlxIkTkZGRdBHay8vr4sWLmv8eKisrAaBbt26aF1HPCIN3av/+/QAwbdq0NWvWAMD69eu1Kl5UVJSTk0MIKSkpAQAnJyd9GnPt2rW33nqLw+HQiGi7Cnvjxg06QOFyuUKh8NmzZ4SQ+vp6iUTi5eXl7OzD45Fu3YhQSJpteXruzh1Ck8fhEKGQqO9rCgsLhUKhlZUVTb9AIPjhhx/effddAOBwOEKhMCMjg74l4vF4IpFI/QuDamxsjI6OBgB3d3fNn7V6RgsW3Vczf/78BQsWAEB8fLxu9eTk5ADAkCFD9GzPs2fPpFLp7t27L126pENxhUIhEonMzMxob7FixYo+ffrQv32fPn0SE++pX3FQKMh//kPMzQkACQhYfvXq1RePuXz5clBQEN38zeFw6FSf6uzN+6pz584JhUI6gzN+/Pi///5bzbOWSCRvvPEGHSz+9ddfOjz3lzJasL766isAWL16tb+/PwDs27dPt3qSk5PpuzPDNk83Z8+edXd3V12e3N3dxWKx5sOdM2fIRx9JaHGxWKyay3hxqu+lyTt//jztqywtLSMjI6VSKZ017dGjx9GjR1scXFlZGRkZ6eTkpBpKbtu2TfOmtslowaIrXNHR0b6+vgCgevFpKykpCQBmz55t2ObprKqqKi4uLjY2ViqV6jDL9fTpU6FQSP/Y48eP3759+zvvvKOa6hMKhWq6H1VxVV+Vk5Pj7+9vZWWV12xKQyaTiUQi1VLs0KFDNd8SqDmjBWvGjBkA8Msvv7i5uQEAnYXXwZYtWwDgiy++MGzzjOvAgQN0aYXe7OTg4BAREaF+qq+5Y8eO0Sno7t27JyUlqT7zp/lUn2ooqf8c70sZLVh0y0Nqaip9F1ZdXa1bPfSu2m+++cawzTO6srKy8PDw9evXx8bG6jAFcP/+fTrGoFMhaWlpqvEZl8v18/M7e/Ysi2arGC1YgwYNAoALFy7QCU+d6/n0008BYPv27QZsm8lITEykr1v6rsLS0nLBggU3b95sh1Mb7Rsm6Fo6pfOWD9B704hpW7Bgwbhx4yIiIrp3787n85csWaKa+GXNOMFqaGiQy+VmZmbOzs5ffvklnT3SjWF3EZked3d3iZ77cnRinG+mKC0t7d27t52dnc574VVcXFyKi4uLiopU80aoIzDOd+nY2NiEh4fL5fIZM2Y8evRIq7K5ublz5sxZuHAh/WdFRQUYcHsaMpR2GMe91J49e+i40sXFRcMF+fT09ClTptBJmq5du1ZWVtL1HBsbG9atRdoyWrAIIYWFhapFruDg4NZulFAqlVKpdNSoUfSV0LVrV6FQmJOTQ1dhbW1teTyemuLIKIwZLEJIQ0ODmgV5uo7r+c+HCNrb24tEopycHKFQqBrvu7u701lELy8vuiythepqEh1N6uo62j08JsDIwaJUi1wtFuRPnDhB0+Pq6rp169asrKygoCAaI2i2B+HKlSv0Q5ppcY32Ut6/T0Qi0rMnASCJiSQighBCcnOJrkuWqIUOESzyv4tco0aNKigooI/PmjVr586daWlpqlVYOnF84cKF5sWb36bxzjvv3L59u7UT1RUUkM8/f35L5Nix5NQp8tVXhGCwDKmjBItqschFR1cCgYB2UZaWlkFBQWpuzjl+/Hjv3r0BoFu3bi9+ZgTddvJ+v37EzIxwucTPj/z5J5FIiKcniYjAS6FhdaxgEUJkMtm0adNoklSTCHZ2diKRqKKios3icrl85syZtBT9zAhCSGpq6gcffEAftLCwuBsWRi5cIFu2kNdfb+q3PvyQ/TPrXDpcsCiJRGJnZzd69GhXV9fIyMhKLTeE7927l95n4eTkFBAQQCNlY2OzbNmyS5cu/bBxI7G1bYrUm2+SnTt1uUkSqdVBg0UIefz4cVlZWX291p8lRxUUFNBrKN1wrHo7STf1Phw+XN39YUhvHTdY+mtsbBSLxTwez9/f/8MPP1RtGvH3979quD246KVM/1vsBw4cmJ+fDwA8Hi8wMHDlypWe6r9dAxmC0bbNtBu6FikSiebPn//6668buzmdhYn3WA0NDZaWlhwO59mzZ3SzG2ofxtnd0G4qKiqUSqW9vT2mqp2ZeLBwf6mxmPgY68GDQZ6eNd7eVcZuSKdj4j1WWZnF9etd6+vb/nopZFgmHix6xwZuiG9/nSJYuG+5/XWKYGGP1f5MPFgKBfB42GMZgYlPkFKNjYDTWO3MxHus8HD44w/Ytg2iogAM9N01SBMmHiz6PRpg0O+uQZow8WABgLc3XLwIVlawZAmMHWvs1nQaph+sCROaOi0qM1PfrxhBmugUg/fmGhpg1y747DNjt8PUmX6P1UJUFNjbG7sRnUCn67FQ++h0PRZqHxgsxAQGCzGBwUJMYLAQExgsxAQGCzGBwUJMYLAQExgsxAQGCzGBwUJMYLAQExgsxAQGCzGBwUJMYLAQExgsxAQGCzGBwUJMYLAQExgsxAQGCzGBwUJMYLAQExgsxAQGCzGBwUJMYLAQExgsxAQGCzGBwUJMYLAQExgsxAQGCzGBwUJMYLAQExgsxAQGCzGBwUJMYLAQExgsxAQGCzGBwUJMYLAQExgsxAQGCzGBwUJMYLAQExgsxAQGCzGBwUJMYLAQExgsxAQGCzGBwUJMYLAQExgsxAQGCzGBwUJM/D+F+gj7bH/DeAAAAABJRU5ErkJggg==" alt="Mol"/>

>  <Smiles>  (20) 
NC(=O)c1ccc(-c2c[nH+]c[nH]2)cc1OCCC[NH2+]Cc1ccc(Cl)cc1

>  <Name_x>  (20) 
KPCT_HUMAN_4RA5-AA_alignment_L1F008::AURKA_HUMAN_3EFW-B_alignment_L1F027::benzamide::MK07_HUMAN_5BYZ-AA_alignment_L1F006::CSK22_HUMAN_3E3B-X_pocket_L1F001::::

>  <MW>  (20) 
386.1

>  <score_inter>  (20) 
-21.0216

>  <best_rmsd>  (20) 
1.75

>  <Lfrag>  (20) 
(72451,)

>  <SA_score>  (20) 
3.798

>  <QED>  (20) 
0.49

>  <LogP>  (20) 
1.8

>  <clogp>  (20) 
1.78

>  <NAR>  (20) 
3

>  <NCA>  (20) 
0

>  <nrot>  (20) 
9

>  <TPSA>  (20) 
98.9

>  <HBA>  (20) 
2

>  <HBD>  (20) 
3

>  <NRB>  (20) 
9

>  <NHA>  (20) 
27

>  <RoF>  (20) 
0

>  <Frag>  (20) 
0

>  <Lead>  (20) 
0

>  <Drug>  (20) 
0

>  <PKI>  (20) 
1

>  <PAINSA>  (20) 
0

>  <PAINSB>  (20) 
0

>  <PAINSC>  (20) 
0

$$$$

     RDKit          3D

 25 26  0  0  0  0  0  0  0  0999 V2000
    6.6164   10.4543    4.4808 O   0  0  0  0  0  0  0  0  0  0  0  0
    7.9961   10.7178    4.7928 C   0  0  0  0  0  0  0  0  0  0  0  0
    8.7408    9.3955    4.8853 C   0  0  0  0  0  0  0  0  0  0  0  0
   10.0659    9.3841    4.1360 C   0  0  0  0  0  0  0  0  0  0  0  0
   10.8965   10.5683    4.4694 N   0  0  0  0  0  0  0  0  0  0  0  0
    9.5792   10.0899   -1.3070 C   0  0  0  0  0  0  0  0  0  0  0  0
    7.6233   10.9717   -1.3784 C   0  0  0  0  0  0  0  0  0  0  0  0
    8.9615    9.7112   -0.1584 N   0  0  0  0  0  0  0  0  0  0  0  0
    8.7845   10.8327   -2.0213 N   0  0  0  0  0  0  0  0  0  0  0  0
    7.6849   10.2665   -0.2060 C   0  0  0  0  0  0  0  0  0  0  0  0
    6.5900   10.3680    0.7830 C   0  0  0  0  0  0  0  0  0  0  0  0
    5.2180   10.4880    0.5760 C   0  0  0  0  0  0  0  0  0  0  0  0
    4.3500   10.5910    1.6490 C   0  0  0  0  0  0  0  0  0  0  0  0
    4.8350   10.5780    2.9580 C   0  0  0  0  0  0  0  0  0  0  0  0
    3.8420   10.6950    4.0830 C   0  0  0  0  0  0  0  0  0  0  0  0
    2.6350   10.7990    3.8560 O   0  0  0  0  0  0  0  0  0  0  0  0
    4.3730   10.6750    5.3380 N   0  0  0  0  0  0  0  0  0  0  0  0
    6.2190   10.4590    3.1670 C   0  0  0  0  0  0  0  0  0  0  0  0
    7.0780   10.3560    2.0850 C   0  0  0  0  0  0  0  0  0  0  0  0
   12.4802    8.0766    0.2304 C   0  0  0  0  0  0  0  0  0  0  0  0
   12.8674    9.3290   -0.4807 C   0  0  0  0  0  0  0  0  0  0  0  0
   13.0758   10.3631   -0.9391 N   0  0  0  0  0  0  0  0  0  0  0  0
    9.9475    7.5482    0.1314 C   0  0  0  0  0  0  0  0  0  0  0  0
   11.2763    7.5544   -0.5846 C   0  0  0  0  0  0  0  0  0  0  0  0
    9.8472    8.9589    0.6293 C   0  0  0  0  0  0  0  0  0  0  0  0
  1  2  1  0
  2  3  1  0
  3  4  1  0
  4  5  1  0
  6  8  1  0
  6  9  2  0
  7  9  1  0
  7 10  2  0
  8 10  1  0
 11 12  2  0
 11 19  1  0
 12 13  1  0
 13 14  2  0
 14 15  1  0
 14 18  1  0
 15 16  2  0
 15 17  1  0
 18 19  2  0
 20 21  1  0
 21 22  3  0
 23 24  1  0
 23 25  1  0
  1 18  1  0
 25  8  1  0
 10 11  1  0
 24 20  1  0
M  CHG  2   5   1   9   1
M  END
>  <2D_mol>  (21) 
<img data-content="rdkit/molecule" src="data:image/png;base64,iVBORw0KGgoAAAANSUhEUgAAAMgAAADICAIAAAAiOjnJAAAABmJLR0QA/wD/AP+gvaeTAAAUTUlEQVR4nO3de1SUZR4H8O8AI8MdNArFC4GigBeEYkXxgprHBA0W67ilHup43LTVtNw0q23xkp6lNj2krWdNUvOS5JqKHTcLBWxRQUXkvozjAhrKCDvDbWAuz/7xsoZWMMA8844vv8/hr/F9Xn7M+frM8z7v87wjY4yBEEuzE7sAIk0ULMIFBYtwQcEiXFCwCBcULMIFBYtwQcEiXFCwCBcULMIFBYtwQcEiXFCwCBcULMIFBYtwQcEiXFCwCBcULMIFBYtwQcEiXFCwCBcULMIFBYtwQcEiXFCwCBcULMIFBYtwQcEiXFCwCBcULMIFBYtwQcEiXFCwCBcULMIFBYtwQcEiXFCwCBcULMIFBYtwQcEiXFCwCBcULMIFBYtwQcEiXFCwCBcULMIFBYtwQcEiXFCwCBcULMIFBYtw0deDtXUrAKSnIz9f7FKkpa8HS6/Htm04cULsOiTHQewCRCaXY9UqpKeLXYfk9PUei3AiY4yJXQORIOqx2tXViV2BtFCwAKCoCNu304WhJfXdwXtSEkaOhKsr/PwwejTGj0doqNg1SUgf7bF0Ori4oLwc90eYcXGiFiQ5fTFYJ09ixAgolYiNfXiiQa9HW5tIZUlL3wpWSQmiozFvHqqrcfUqwsJQU/PAAa+/junToVaLVJ+UsL6hqalpy5bqfv0YwLy9WWoqM5kePubHH9mgQQxgo0axigoxqpSQPtFjnTx5MiQk5JNPXujXD4sWIS8PxcW4cOHhw3x8kJuLsDCUluI3v0FWlhi1SobYyebrxo0bsbGxwl8aFhaWm1t59CgbMoQBLDz8l5totWzOHAaw6dPTDh8+bN16pUPKwdLpdD4+PgA8PDxSUlLKyspiY3/r59cKsKefZrm5v9rQYGB//nMBAJlMtnnzZiuWLB1SDtbevXsHDBgQGhp68+bNpKQkhUIBYMqUP+/cyYzGrptv27bN3t4eQGJiYmtrK/96JUXKwTp48CCAmJgYjUYzcOBAAM8//3xNTY35Z/j6669dXFwAHDlyhF+dkiTlYFVXVwufgwaD4eTJk5mZmea3vXLlSmNjI2MsOTlZJpOtXr2aW5nSJOVbOr6+vn5+fjdv3iwqKro/hDeHwWB47rnnGhoacnNzT58+zRh78skn+dUpSRKfbpg8eTKA7OzsbrU6fvx4VVXVwIED9Xp9RkaGq6vr4sWL+RQoWRIPVlRUFIDc3LJutdq5cyeA5cuXf/rpp4yxhQsXenh4cKlPuiS+0K+sTDNrlrPRKK+uNrdJSUlJSEiIi4tLWVlZcHCwRqO5du3a2LFjeZYpQRLvsQIDPXQ6+a1bUKnMbbJz506hlzpx4oRGo5k8eTKlqgckHiyZDBMnAoCZo6zGxsb9+/cDWLZs2aeffgrgtdde41ifdEk8WACiogDg/HmzDt6/f79Go5kyZYpGoykoKPDx8YmPj+danlRJP1iTJwNm91j3e6kdO3YAWLp0ab9+/TgWJ10SH7wDMBjg5QVXV/z733B17ezIrKysqVOnDhw48OLFi8OHDzeZTCqVavDgwdaq9FFSV4f+/Ts7QMoTpAIHB5SWwte36yPHjh378ccfOzo6pqamtrW1JSQkSC9VNTU1t27dAtDW1tbU1ATAYHiioWEMgMZG6PUAoNVizZrOTlJUhCNHEB/f2S4B6QcLwO7d7fsm3NygVOKxx9p/Hn8cnp4/Hebp6blq1SqDwSDMs0tv2H7w4METJ058+eWXHV+MiNh46dKYh45saEBQUPtOk/R0rFuH9HQMHtyepJCQrvee9IlgCfsmxo9HRQWWLHngn+Ry+PuH9Otn7+3t/fjjj3t7e9+9e7e6ujooKGjatGnilMuHSqV65ZVXjEbj2LFj5XK5XC53dXUF4OfnOWwYALi4QBhPurv/9I7h/4+3KC7G8uU/na3LvSd9IlgAYmOxaxdmz8bLL0Otbv+5cwfNzYby8pKHBpqDBw8eN26cTCYTq1oe3nnnndbW1sWLF+/du7fLgz/8sP0dW7Gih4+3kHiwdu9GTQ0UivZ9EyNGYM+eBw5oa7NXq6vVavXdu3fv3r2rVqsvXLhw6NChb7755vbt24MGDRKpcAvLz8//8ssvFQrFhg0bzGzy850mAPLykJODFSvMaC/m0grOvv2WyeUMYOfOda9hXFwcgAULFvCpSwQzZswA8NZbb/XyPGo1S0oy60jJBqu4mHl6MoC9/Xa321ZWVgrjj2+++YZDadZ26tQpAF5eXvfu3evlqXJy2Pbtv7DB6eekGazaWhYQwAA2f75Zq5B/bsuWLQBGjBjR0tJi6eqsymg0hoaGAvjoo4+s+XslGKzm5uYXX/wWYJGRrLm5hyfR6/VjxowBsHHjRotWZ22fffYZAD8/P51OZ83f+wgEq7Ky0vyDjUZjQkKCnZ1dfPzuO3d69XuzsrJkMpmTk5NSqezVicTT3Nw8ZMgQAAcOHLDyr7bpYJ09e3bVqlUAPDw8Jk2atHLlyl27dmVnZ3fyn++Pf/wjAHd39+vXr/e+gIULFwKYPXt2708lis2bNwMIDQ019mxA0Au2G6ySkhIvLy8Arj+7w6dQKMLDw5csWfLJJ59kZ2drtVqhye7duwHI5fIzZ85YpIaamhpPT08Ax44ds8gJram2tlZY+Gqpd6NbbDRYarV6xIgRAGJjYw0GQ1VV1cmTJzdu3JiQkBAQEPDQ1KVMJhs+fPi0adOEbYB79uyxYCUpKSkAhgwZ0tDQYMHTWsHKlSsBPPvss6L8dltc3aDT6WbMmPGvf/0rPDw8MzNT2NnXUUNDw7Vr14qLi4uKii5fvnzlypWWlhYAUVFRU6dO3bRpkwWLMZlMkZGRly5dWrdunXCpaAs0Go3JZGKM/fe//wVgMBgaGhoA6HQ64a24cePGihUrDAZDXl7eeOHWjHXZXLAYY4sWLTpw4ICvr+/Fixd9zViWoNfrS0pK8vPz4+PjXV1dLX4rJi8vb8KECTKZ7MqVK8KlotFo1Gq16LBGoKWlRafTAWhsbNTr9U8++WRAQIBly7h9+/a5c+deeuklM48PDg6OiIhITU21bBlmsrlgvfPOOx988IGbm9v58+dtZ7H50qVL//73vysUCiE9XVqwYEFoaOjatWstWENiYuKBAwcMBgMAd3d34XNfGIY6ODi4ubkBcHR0dHZ2BuDs7LxixYrJkyc7OjpasAbz2da9wtTU1A8++MDBweGrr76ynVQB8PX1lclk91NlZ2cnjIvvrxFQKBROTk4AXFxcTCZTWlpaWlrazJkzw8PDLVJAQUHB/v37HRwcKioqLN4XciHKyO4XZWZmCuuAhX0ytqOurq5///4Ajh49amaTNWvWAHjqqacMBoNFapg1axaAR2inP5dg6XS63Nzc55577o033ti3b19BQUFbW1vnTe5PLvT+RqnFrV69GkB0dLSZs0EqlerWrVvDhg0DIGx57aWMjAwAnp6earW692ezDssHy2QyLVy48KE9CHK5PDg4eNGiRdu2bTtz5kxtbW3HJrW1tcOHDweQkJBg/am8zqlUKkdHRzs7u8uXL0dHR7/22mv19fWdHH/o0CFnZ+ff//73aWlpALy8vO708g6A0TgtKgrA1q1be3Ue67J8sN5//30Arq6u27dv37hx4/z5839x5ikgICAhIWHjxo1Hjx59+umnhQ8O4QEvNuV3v/sdgMWLF//jH/8A4O3trdFoOjm+rKxMCGJOTk5MTAyAxMTEXlWwf/89L68/zZvX3OMbn2KwcLAOHTokk8ns7e2PHz/e8XWtVpuXl7d3796VK1dOmjRJuHK5z8PDw8/Pr1tPrrKOq1ev2tnZKRQKpVIZHBwMICUlpctW69atAxAWFlZWVqZQKGQy2dmzZ3tYQUsLGzaMAezzz3t4BpFYMlhZWVnCxW2X775ery8oKNi3b9+bb745Y8aMU6dOFRcXW7ASS5k5c6Yw7BMeE+Lv72/Oo/2ampqE7RgpKSlC/x0SEtLlKPOX/eUvDGBjx/Zw9Y94LBasiooKb2/vR+vKpXP318dVVlYKzzJNS0szs+2xY8cAuLu7q1SqkSNHAkhOTu52BXV1rH9/BrDTp7vdVmyWCZZarQ4MDAQQExNjqQtscXVcHyf0OhERESZzlk7+39y5cwEsXLjwn//8JwBnZ+ebN292r4g332QAmzate61sgwWC1draGh0dLYwqbHD03TP318dVVVUJk9oZGRndOsN//vMf4S7n999/n5CQAGD+/PndK6KkhMXHs8uXu9fKNvQ2WMLkAgBfX9+qqiqL1CS6++vjvvjii1dffRVAXFxcD84jbIkJDAxUKpXCBP2pU6d+9WiTidXVsbo6ptGwixfZ5s3s3XdZdXXP/wxR9TZY7733HgA3N7f8/HyLFGQLhPVx48aNKy8vd3BwcHBw6Nm1hU6nCwwMDAkJUalUycnJwogtJCTE39/f39//iSee8PLy2jl7NrO3Z8BPP1Onsj/9iTHGWlrYli0W/tuspVf3Cg8fPrxp0yZ7e/sDBw6MGzeuN6eyKUqlUiaTbd26dfjw4fv27SsvLw8KCurBeRwdHU+fPj148GC5XD5z5kx7e3uTyVRUVNTxmIaWFhiNACCTtW/4d3KywN8gum7FsKKiIiYmRphwys7OFiYXLHLXwqYIj1juyXXcr5szZw6Al156qbCwUKlUKpXKH3/8sa6urqWujv38cicnhyUlsfXr+8RHYW1trXBfffny5aWlpV5eXpGRkWvXruVXnFh6fh33K86dOwfAzc3NBieBOTE3WK2trcJDMsLCwiorKzuuG+Zan1jmz5+PHlzH/RKTyfTUU08B2LRpU+/P9qgwK1gmE3vlldUAhg4dqlKpJk6cCCA8PLz3O2ttVlVVlXAdl56e3stTCd+8MmjQIMnMxZjDrGC9+y4bOrRtzJjn8/PzhaWxvr6+SqVy4sSJK1eutLX1CJYiXMcFBAT0ZjN0a2urMH7YvXu3BWuzfV0HKzWVAczBgZ0+bVq/nk2dmuPh4Zmfn//CCy8A8PPzk2q/pdfrhUvd999/v8cn+etf/wogKChIr9dbrrRHQBfBysxkjo4MYDt2sD17GMDkcpaRoX777bcBuLu7X7t2zTqFiiI7O1smkzk6OpaWlvageX19/YABAyzyefrI6SxYJhMbP54BbM0adu4cE75QeedOdvBgiUxmJ5fLv/32W6sVKpbExEQAs2bN6kFbYTPFlClTLF6V7etil86dO0hJwYsvIioK9fVYuxbPPINnn0VExI3ExHNLlrxi2Uk1G3Tv3r1Ro0ap1eq0tDThUjEnJ+fzzz//tZ19Pj4+6enpAG7duhUYGNjS0vLDDz9ERkaK+1eIwJz0vf46A1hCAissZF5eDGBSnL36VcLD3wcOHCisHf3iiy86eT+HDh0qtBK6Oik9va1bzNpXaDJhxw7ExyM6GhUVSEjAkSOwk/53D7QzmUyTJk26cOHCmjVrkpOTb9y48d133z20s8/e3t7d3R2As7NzUFDQ9evXx48fb29vX1RUJCzn72s6C1ZSUvtTrP38MHo0jh3DCy8gPBxnz0rkdpb5rly5EhERAeCZZ55xc3PT6/WNjY3osKW9qampra0NgFarNRqNwutLly7dtWuXuJWLpbOb0B2fyQwgPh6nT2PMmD6XKgBhYWHr168vLCwUloaaw87OrrW1lWtVtqyzHuvDDzF9evszmUePtmZVNur69eulpaXosAG645Z24Za8m5ubg4ODUqmMiorS6/U//PDDhAkTxC1bHJ2Mv4S7+/PmMUs8w6zPub9XR6q3Uztncw8FkYzm5ubRo0erVKqUlJQ//OEPYpdjbRQsjr7++uv4+Hh3d/eSkhLJfBeBmfrMnIEY4uLi5s6dq9VqLfs8o0cC9Vh8VVZWBgcHNzU1ff/999OnTxe7HOuhHouvoUOHCqP4ZcuW9anZBwoWd2+99daoUaPKy8s//vhjsWuxHvootIbMzMzo6GgnJ6fCwkLhsQ4AmpubhT7Mq6EBBgMA1NcDgMEAf394e4tWrkWIO9vRdyxYsABAZGTkQ0/aAcDs7B7YVwgwsx8daLOox7KSmpqaUaNGaTSa+684OTkpFAoA9wYMkJlMAODpCZkM9vZ4+WXU1aGlBa++atbXWdse23q4rYT5+PjMmTPn/Pnzu3btEm7y1NfXAzAajayhQcYY2trQ1AQAOh3OnMH27dDpsG0b1q0Tt/KeoWBZSUtLy/nz56uqqoSdqx0Z+/dHXd0DL82da73K+KBgWclHH31UVVU1cuTI27dvOzg4APD09JTJZHZ2doYhQ/pptZDLIXxrkEKBGTOwYQNaWx/4gu9HCo2xrEF4eq9Wq/3uu++Eb9GVPJrHsoYNGzZotdqYmJg+kipQsKygogLFxb91dX1869atYtdiPTTG4m79emRkRC9bVjV6dL+uj5YKGmPxdekSJkyAQoGyMgwZInY1VkQfhXytWwfG8MYbfStVoB6Lq+PHEReHxx5DRQU8PMSuxrqox+IoNxcyGd57r8+lCtRj8Xb1KkJC0K8PjdrbUY/VW8IcQno68vPbX0lKwuHDSE9HYSHGj++LqQIFq/f0emzbhhMnfnpF2Ojbxz8JKFi9JZdj1SrMm/fAi7GxSE8XqSDbQBOklpSVhcJCAAgLQ02N2NWIigbvlmQy4W9/e3RXJFgSfRRaUnIyHntM7CJsA/VYhAvqsQgXFCzCBQWLcEHBIlxQsAgXFCzCBQWLcEHBIlxQsAgXFCzCBQWLcEHBIlxQsAgXFCzCBQWLcEHBIlxQsAgXFCzCBQWLcEHBIlxQsAgXFCzCBQWLcEHBIlxQsAgXFCzCBQWLcEHBIlxQsAgXFCzCBQWLcEHBIlxQsAgXFCzCBQWLcEHBIlxQsAgXFCzCBQWLcEHBIlxQsAgXFCzCBQWLcEHBIlxQsAgXFCzCBQWLcEHBIlxQsAgX/wOyYxRiJfDDcgAAAABJRU5ErkJggg==" alt="Mol"/>

>  <Smiles>  (21) 
N#CCCCCn1c[nH+]cc1-c1ccc(C(N)=O)c(OCCC[NH3+])c1

>  <Name_x>  (21) 
KPCT_HUMAN_4RA5-AA_alignment_L1F008::AURKA_HUMAN_3EFW-B_alignment_L1F027::benzamide::MK07_HUMAN_5BYZ-AA_alignment_L1F006::CSK22_HUMAN_3E3B-X_pocket_L1F001::::

>  <MW>  (21) 
343.2

>  <score_inter>  (21) 
-19.1022

>  <best_rmsd>  (21) 
1.99

>  <Lfrag>  (21) 
(72452,)

>  <SA_score>  (21) 
3.81

>  <QED>  (21) 
0.62

>  <LogP>  (21) 
0.8

>  <clogp>  (21) 
0.77

>  <NAR>  (21) 
2

>  <NCA>  (21) 
0

>  <nrot>  (21) 
10

>  <TPSA>  (21) 
122.8

>  <HBA>  (21) 
4

>  <HBD>  (21) 
2

>  <NRB>  (21) 
10

>  <NHA>  (21) 
25

>  <RoF>  (21) 
0

>  <Frag>  (21) 
0

>  <Lead>  (21) 
0

>  <Drug>  (21) 
0

>  <PKI>  (21) 
1

>  <PAINSA>  (21) 
0

>  <PAINSB>  (21) 
0

>  <PAINSC>  (21) 
0

$$$$

     RDKit          3D

 23 24  0  0  0  0  0  0  0  0999 V2000
   10.1790    7.0037    2.3754 O   0  0  0  0  0  0  0  0  0  0  0  0
    9.9524    6.3503    1.1264 C   0  0  0  0  0  0  0  0  0  0  0  0
    6.5900   10.3680    0.7830 C   0  0  0  0  0  0  0  0  0  0  0  0
    5.2180   10.4880    0.5760 C   0  0  0  0  0  0  0  0  0  0  0  0
    4.3500   10.5910    1.6490 C   0  0  0  0  0  0  0  0  0  0  0  0
    4.8350   10.5780    2.9580 C   0  0  0  0  0  0  0  0  0  0  0  0
    3.8420   10.6950    4.0830 C   0  0  0  0  0  0  0  0  0  0  0  0
    2.6350   10.7990    3.8560 O   0  0  0  0  0  0  0  0  0  0  0  0
    4.3730   10.6750    5.3380 N   0  0  0  0  0  0  0  0  0  0  0  0
    6.2190   10.4590    3.1670 C   0  0  0  0  0  0  0  0  0  0  0  0
    7.0780   10.3560    2.0850 C   0  0  0  0  0  0  0  0  0  0  0  0
    9.5792   10.0899   -1.3070 C   0  0  0  0  0  0  0  0  0  0  0  0
   10.9810    9.7407   -1.7380 C   0  0  0  0  0  0  0  0  0  0  0  0
    7.6233   10.9717   -1.3784 C   0  0  0  0  0  0  0  0  0  0  0  0
    8.9615    9.7112   -0.1584 N   0  0  0  0  0  0  0  0  0  0  0  0
    8.7845   10.8327   -2.0213 N   0  0  0  0  0  0  0  0  0  0  0  0
    7.6849   10.2665   -0.2060 C   0  0  0  0  0  0  0  0  0  0  0  0
   12.4802    8.0766    0.2304 C   0  0  0  0  0  0  0  0  0  0  0  0
   12.8674    9.3290   -0.4807 C   0  0  0  0  0  0  0  0  0  0  0  0
   13.0758   10.3631   -0.9391 N   0  0  0  0  0  0  0  0  0  0  0  0
    9.9475    7.5482    0.1314 C   0  0  0  0  0  0  0  0  0  0  0  0
   11.2763    7.5544   -0.5846 C   0  0  0  0  0  0  0  0  0  0  0  0
    9.8472    8.9589    0.6293 C   0  0  0  0  0  0  0  0  0  0  0  0
  1  2  1  0
  3  4  2  0
  3 11  1  0
  4  5  1  0
  5  6  2  0
  6  7  1  0
  6 10  1  0
  7  8  2  0
  7  9  1  0
 10 11  2  0
 12 13  1  0
 12 15  1  0
 12 16  2  0
 14 16  1  0
 14 17  2  0
 15 17  1  0
 18 19  1  0
 19 20  3  0
 21 22  1  0
 21 23  1  0
 23 15  1  0
 17  3  1  0
  2 21  1  0
 22 18  1  0
M  CHG  1  16   1
M  END
>  <2D_mol>  (22) 
<img data-content="rdkit/molecule" src="data:image/png;base64,iVBORw0KGgoAAAANSUhEUgAAAMgAAADICAIAAAAiOjnJAAAABmJLR0QA/wD/AP+gvaeTAAAZhklEQVR4nO2deVxTV9rHfwkQQAgBKyIgoqiAKFrFVq1LwdI6jku1FCoqAuNWeattpX1xtB1m7NhGHa1tX7VoFXBDwFasVh3jUkWrda8FCcimImpR9j0k5/3jaEqprLk3Ccn5fvgjCTfPffLJN/eec+45zxUQQsBgcI1Q1wkwDBMmFoMXmFgMXmBiMXiBicXgBSYWgxeYWAxeYGIxeIGJxeAFJhaDF5hYDF5gYjF4gYnF4AUmFoMXmFgMXmBiMXiBicXgBSYWgxeYWAxeYGIxeIGJxeAFJhaDF5hYDF5gYjF4gYnF4AUmFoMXmFgMXmBiMXiBicXgBSYWgxeYWAxeYGIxeIGJxeAFJhaDF4xXrJQUxMUBQH4+3ntPx8kYHsYrFoNXTHWdgC6Jj8eFC6iogL29rlMxOIz6iBUaiq+/xqpVus7DEDFqsRj8IWB13hl8wI5YDF5gYoEQ5OToOgmDg4kFpRIyma6TMDiMTqyUFHh4QKFAfj4++ABXr+LLL3HyJHbt0nVmhoUxjmONGIEtWzBpEgAMG4bBg9GlC2bPBoDqanTpotvsDASjO2IBeO01nDuHysonT01N8fbbAFBfDzc3vPoqkpNRX6/DBA0BYxQLwNKlWLeu6YtXrqC0FMePIygIPXsiMhLp6bpIziAwOrFKS7FuHeztUVfX9F+jRuHePWzYgMGDUVSE9esxaBBGjcKOHSXl5eW6SLYzQ4yJ2lry0ksEINOnt7JlWhqJiiLPPUcAMnZsvIWFRWBgoEwmU6lUWsm002NcYs2fTwDSqxd5+LBN21dXkx07yMSJQQKBgP4O3d3dpVJpYWEhz5l2eoxIrC++IACxtCSXLrX7vdnZ2cuXL3d2dqZ6mZqaTps2TaFQ8JCmgWAsYp05Q0QiIhCQhARCCKmuJnJ5u4MolUqZTBYYGGhmZta7d+9du3ZxnqfBYBRi5ecTe3sCkOXLCSFEpSLBwUQsJkePdjBgbGwsgGnTpnGYpIFh+L3CysrKv//92OPHmDQJn3wCAFIpEhJACJ6e2doNbXLZ2Nhwl6ahYeBiEULCwsISEiZMmfLV7t0QCvHf/+LjjyEQIDYWgwa1I9TGjRvnz59/4cIFAHT0gYnVAgYu1sqVK7/99luxWPzpp69IJMjMJG+9BaUS//oX3nyzfaFOnTr1zTff3L17F0ysNmDI1woPHDiwcuVKoVC4Z88eLy+vioqK2bNf9/Tc4+TU46OP2h2tsUwVFRUAxGIx1ykbDgZ7xJLL5aGhoSqV6rPPPps8ebJSqZwxY8bly6fq6yfv2KF8OizVDhqLRR8zsVpAf49YAwcOrK6uFovFYrHYxsZGLBbb2dmJG2Fra2tjY0P/RbextbWlzeqSkpIpU6aUlZW9+eabH374IYDly5cfPny4a9euycmJ1tYmHcjnz2KxU2EL6K9YBQUFHbhCZ21tLRaL6+rqiouLhw0btmPHDoFAsG/fvrVr15qamu7bt69v374dy4eJ1S70V6z8/PySkpKKp5SXl5eVlZWVlTV+pbS0lD6gr5SWllZWVlZWVpqYmJiYmMyYMcPS0hLAnj17CCGff/65n59fh/NhYrUPXQ+kcUxZWVlBQcH69esBSCSSgoICQkhDQ0NSUpImYZVKpVAoFAgEDQ0NhJBhw4YBuHz5MjdJGyKGJpaaadOmAZg8eTIn0crKygCIxWL6tF+/fgCysrI4CW6QGGyvcOPGjba2tocOHdq3b5/m0Zqc+9ipsFUMViwnJ6fPPvsMwOLFi4uLizWM9kyx2HBDCxisWAAWLlz4yiuvPHjwIDIyUsNQjcWqr6+vra01NTXtwtZdNI8hiyUQCDZt2mRpaRkfHy+THdckFOsSthdDFguAu7v7P//5Tz+/TR9+6KdeltMBGp/76PUcJlbLGLhYAJYu/d+ysrd/+cXk4487HoQdsdqNrrul2uCXX4iZGREKydmzHQ+iUCiqqqoIIWfOnAEwZswYzvIzRAz/iAVg8GB88AFUKsybh9raDgZRt9bZEastGIVYAKKj4eUFuRxSqUZxHj58eOTIEY6SMmh0fcjUHj/9RIRCYmpKrl1r3xurqqpkMllUVJSPjw+dPdGrVy8zM7PY2FheEjUIjEgsQkhEBAHIiy+ShoZWtlQoyM8/31q5cuW4ceNEIpH6d2hlZTVx4sTx48fTp5GRkQ2txjJKjEussjLi4kImTCDFxc/eICeHxMSQwEBiZ0dGjkym9piYmPj4+ERFRclkstraWrrlli1bqHCvvfZacXPhjBjjEosQUlDQ9JXCQrJzJwkNJc7OBPj978UXH7/zzjspKSmlpaXPDHXu3LkePXoA6Nu3b1paGu+pdyqMTixCyP79xN2d1NeTvDwSFPQHmXr0ILNnk9hYcvdum0IVFBS88MILAKytrb/77jueE+9MGEuvsAm09hoABwfY2sLfH1IpLl9GYSF27kRYGHr2bFMcZ2fnM2fOzJkzp7KyMiAgYNmyZSqViqskL126tGjRoh9++OGHH37gKqb20LXZOmD/frJzJwkOJr/+SiIjW2/It4UNGzaYmJgAoHPtNQlVXFwcExPz/PPP0y/oueeeEwqFq1at6lyFboxXrEuXSFgYiYzkLOyRI0dsbW0BDB48ODc3t71vVygUBw8enD59upmZGVXKwcEhMjJy6dKlQqEQQGBgYGVlJWfp8owxihURQT7/nBBCgoO5FIsQcuvWLS8vL3qYOX78eBvflZmZGR0d3atXL+qTiYmJv79/UlJSfX093eDw4cOaKKsTjE6srCwiEBAbG1JTw0v88vLy119/HYCpqalUKm1hy+rq6qSkJH9/f3XxLQ8PD6lUev/+/WelnTVgwACq7IkTJ3hJnVOMTqyoKAKQuXN53IVKpYqOjqa6zJ49u+ZPCl++fHnBggXW1tbUJxsbm5CQkObKBebl5dFGW3l5+dSpU9uirD6gbbGKi4vPnz+/ffv2qKio+fPnZ2VlabNNqlAQJycCkJ9+4n1fiYmJ9KL1Sy+9RA9C9+7dk0ql/fv3V/ecfHx8YmJiKioqmgtSXl4+cOBAd3f3jIwM8kdl58+fX1dXx/vH6Ch8iqVUktzc32Sy9evXL1y40NfXt3v37o07pAKBwMLC4tNPP+Uxhz9y4AABiIcH0Y7MV69epS0nBweHMWPG0G4jABcXl48++ig7O7vVCHfu3Bk0aBAAOzu7o0/Lee3du7eJsnpIm8Xav5/Qa655eeTdd0l9PYmIIBERJDiYnDpFCCF1dSQnh3z/PZFKSUgI8fEh1tYEuOXq2lgmKyurYcOGBQcHr1y5csWKFSYmJkKh8ODBg/x8uqa8/joByNq12tkbIYQUFRWNHj2azrExNzefPHlyUlJSu2pMVlRUBAQE0Ea9+gx47do1V1dXAM7OzhcvXuQnd43oqFgxMWTHDkIIaWggvr7k6FEiFP5hDJv+OTk1+Pv/T0TEl19+eezYsdu3bzeJ+u9//xuAWCxOT0/n7kM9mwcPiJkZMTUlWv6R79+/H4C3t/fjx487FkGlUkmlUjroMGPGDDrfsKioyNfXF4CFhUVcXBynKXNAe8Ty9SULF5KZM8m775LFi0lGxpN/BQWRS5eImRlxcyP+/mTJEhITQ1JTSRvGCVUqVVBQEO0QNXdJjitWr25TIW7OWbNmDYB3331XwziHDh2SSCQAhg4dmp+fTwhRKBSLFy+mp4IlS5bo1TyLjh6xNm8mtLRrQwPx8yMqFeloCeGKigpvb28AU6dOVSqVHQvSKiqVavx4OUC0ddb9nfDwcABff/215qHkcrmHhwcAe3v7H3/8kb4YExND51lMmDBBf+ZZaNDGWrSILFlCZs8mGg+r5OXldevWDcA//vEPDUM1R2pqKgBf3wDtl9AeOXIkgNOnTxNCvvrqq1mzZqWmpnY42uPHj/39/QGIRKKtW7fSF1NTUx0cHAD069dPC42KtqAv41jHjx83NTUVCASJiYl8xA8LCwOwnJZN1i52dnYAfvvtN0LIlClTACQnJ2sSsKGhISoqip4BFyxYQAfo8/Pz6eVFiUSiD/c30BexCCH/+c9/AFhbW//666/cRq6oqLC2thYIBLdu3eI2cqsUFhbS4XL6lFYT4WTyVmxsrLm5OQA/Pz86ElZTU+Pn59evX7/du3drHl9D9GjaTGRkZHh4eGVl5ZQpUx49esRh5ISEhMrKypdffpl+r9okIyMDAL0aU1dXl5eXZ2pqykkaYWFhP/30U69evSQSiZWVFQALC4tRo0ZlZ2dnZmZqHl9D9EgsAJs2bXrhhRfy8/NnzpypVCq5Crt9+3YAf/vb37gK2HYai5WVlaVUKt3c3OiRRnOGDRt2/vz5nTt3qq82Nt6dbtEvsSwsLL799tvu3bvLZLLly5dzElMul1+4cEEikdBhRi3T+Ju+efMmuP7WnZyc1NccwcRqARcXl/3794tEojVr1iQkJGgecOvWrQCCg4N1Uhym8TfN97euUChycnKEQqG7uztPu2gHum7kPZuNGzcCsLCwuNSBW3URUlNTc/369b1793788cf0B62r6x6Ojo4A6HgmHQqOj4/naV/p6ekA3NzceIrfLvS0uG1ERMT169e3bt0aEBBw6dKlJlevm1BSUpKbm5uenn7z5k36IDMzU91Ec3V1XbZsGV3yoGVKS0vv37/fpUsXFxcX8H/EovHpTEOdo6diAdi4caNcLk9NTQ0ICDhx4gQdXG5oaMjNzZXL5XK5PDMzMyMjQy6Xl5SUNHmvmZlZ//79BwwY4OHhMXDgwNn0FvVaRy6XA/D09BQKhUql8tatWwKBgA6d84H+NLCgz2KZmZklJiYOHz787NmzY8eO7dmzp1wuz87Orv/TDeZtbW09PDwGDBjg6elJH7i5ualnjuuQxt90Xl5ebW2ti4sLf9VEmFhtxdHRMSUlxdfXNysr6+LFi+oXBw4c6Obm5uXlRR/06dNH0IF7mPCPNlvu2tlF29FrsQAUFhZWV1dLJJLNmzd7eHh4eHh0osqfjccX+P7WVSpVVlYWAP5Ote1C38WiY5uRkZEzZszQdS7tRptHrDt37lRVVTk6OtJLkzpH78axGkOLUZmams6aNUvXubSb2tra27dvm5mZ0bv3SCQSFxcXT09PnnanV+dB6LlYcXFxCoVi6tSptPZG54IOefTt25f2Zzds2HDnzp2XX36Zp90xsdpBXFwcgLlz5+o6kY5Av2k6TUpru2NitU5qaqpcLnd2dp4wYYKuc+kIEyZMmDBhwtmzZ1evXq2F3TGx2sq2bdsAhIWFqVdNdS4kEsnQoUNVKtWyZcvmzZtXV1fH6+7oYKz+iKWn1wp1ODWPW9TLVkeNGsXVxE5aPmTdunXqVx4+fAjA1taWk/icoKdibdmyBYCvr6+uE+GA69ev9+7dG4CTk9PPP/+sSShaPoSuKBSJREVFRfT1H3/8EcDIkSO5yJcb9FSsESNGANi5c6euE+GGoqIienNXc3PzDtRaLi8v/+abb0aPHq0+zwwYMGDNmjXqBXObN28GEB4eznHeGqCPYqWlpQGQSCR0ZaZhoFAoGq+AaONi6FbLh9TU1Ozdu7dv374CgWDmzJl8foL2oY9ivf/++wAWLVqk60S4p41rANtSPuTKlSvvvPOOepy9S5cuAoEgKipKT5at6p1YdXV19vb2MNw7Lp89e5aO9/br1+/Py3Xq6+v/+te/tlA+pKSkJCYmht6UmuLl5SWVStetW0eV/ctf/lJSUqLdz/QM9E6s5ORkAN7e3rpOhEfUtZbFYvH+/fub/NfPz+/P5UOUSqVMJgsJCbG0tKQ+2dnZLViw4OrVq+o36tWyVb0Ta+LEiQC++OILXSfCLzU1NXPmzAFAz1+NawvI5fLG5UNu374tlUppvxKAUCikhSSfWRzr7t27w4cPp8qmpKRo45M0g36JVVBQYGJi0rgjbdioay3/uXBtTU1Nk0KS7u7u0dHRdPp8C9TU1ISEhFBlo6OjNa1rV11NkpKIvz85fvwZtauaR7/E+uSTTwC89dZbuk5Ee/y51jLtCarvZG5paRkYGNhcIcln0rjsUVBQUEc61yoVOXOGhIfTImcEIKGhTWtXtYgeiaVSqegMk2PHjuk6F62SkZFBZ+dJJJI+ffpQnwQCwdixY7dv395CIcmWUddaHjJkSF5eXlvfVlhINmwg3t6/Fznz8SExMaSiomntqhYr2+hSLKVSmZube+TIkXXr1i1YsGD48OGmpqaurq78FTPSW2it5cGDBwNwdHRcsmTJjRs3NA+rrrXcrVu3kydPtrBlXV1dcnLyvDffJObmT3zq2ZOsWEEaX1LbtOkPtataRHti1dXVpaWlJSUlSaXSkJAQHx8fWnGgMW+88cb58+e1lpJe0dDQUFJScvLkSW4HosrKymiJm+ZqLaenp0dFRakX2BW+9BKZPJkkJf1e8EypJDIZCQkh48a1vXaVgBDyzIvTGvLgwYOMjIzMzEz1Ui1aJ7LJZs7OzuqlNR4eHoMGDaIrPBkcolQqV6xYQWfvLFiw4KuvvhKJRCUlJbt3746Njb169SrdbOjQoeHh4bNmzerateuTd2ZnIy4O8fEoKAAAExPk5OCPRWWbhcMfByEkOzt7xIgR9NTeBJFI5OXlFRAQsHz58h07dly8eFHDe84w2kVCQgKdZzF69Og9e/ZYWFjQ76Vr166LFy9uPB5Gamqe9AQFgienxf79SXQ0aXtDjdtT4enTp9Vzum1tbX18fAIDA6Ojo5OSki5fvqy+hSRDV6hrLTs6OlpYWPj7+8fHxzfuM547d27evHnXXn31iU/W1iQsjJw504Hy5VyKRUf8QkNDafU6hh5y//59OktCIpGor/wUFhauXr1afVCY1q8fGT2abNtGyss7vCPOxCorK6PXQdtSF5+hQ+rq6saMGdO7d+/Y2FiZTBYYGKheNc5hh5QzsWJiYgD4tdYLZegD8+fPB0BLldDmb0BAwKFDhzjskHK2YJVOUe+kK2qMDbryYty4cdeuXZszZ054eHjL9Xw6ADfDDWlpad7e3rRebydaAm+02NvbP3r06Pbt2+qbJHION6t06EL4WbNmMav0n6KiokePHtnY2KhPhXzAgVj19fW7du2CjqrHMtqLegUiryV6OBDr+++/Lyoq8vb29vHx0Twag2+0s7SVA7Fos512NBj6T+cQq6CgQCaTiUSi4OBgThJi8E129h0A/NW9oWg63BAbG6tUKgMDA+ldlhj6z6+/fufk1ODl1bTiJrdoNNxACOnfv39OTs6xY8deffVVDtNi8ERlJWxsIBKhqgq81sTQ6FR46tSpnJwcFxeX8ePHc5UQg1fkchACd3d+rYKGYqlH2ztpQRgjJCMDALRQk6bjYpWVlaWkpAiFQnorQEanoBOItXv37urq6ldeecW1jVMKGXpAJxCLXXXujGhNrA72Cm/cuDFkyJCuXbveu3dPPcmVoecoFLCyglKJyko8XanPFx0cxzpw4ICDg0NQUBCzqhPx8CF69YKJCe9Woe1HrNOnT3fv3p1eB6itrXV2di4vL79y5QpdCsfoRCiVvI81oO1trIiICC8vL1qSMCUlpbi4eMiQIcyqTkRKCjw8oFDg7l188AFSUhAXBwD5+XjvPe531yaxzp8/f/PmTQcHBzoPnzXbOykjRmDLFi3tq01iqStjm5mZ5efnnzx50tLSkt7c5vDhww8ePOA3RwZHvPYazp1DZeWTp/HxePttrFjBy75aF6uqqiopKQkAHQiNjY1VqVQBAQF2dnbl5eVBQUGurq6//fYbL9kxuGbpUqxb9+RxaCi+/hqrVvGyo9Z7hYmJiRUVFWPHjvX09FSpVPHx8Xh6HkxISKiqqvLz8+N8Kj6DJ4YPxzPvZHDwINLTYW6O99/naE+truOh7SpaRPro0aMA+vTpQ2s1vfjiiwB20QokjE6OQkGWLeMsWiunwqys2oqK521sJIGBgQASE48DmDt3rkAgSEtLu3jxokQimT59OkeSM3QGIVi1CosWcRawFbG2bbO4ceP/wsPvW1lZPX6MhIS1w4c/Dg2di6cterYyxzBYuxYPHyI1lbuILR8bHR0JQC5cIISQzz8nAJk0iZBGRbOvXLnC2dGTYUC01Hg/dAj378PTEyNGAHgynkaXeB09el8sfsHJ6V7jguMMhpqWxNq+HQDo6ptLl/DLL+jWDZMmAcDmza65uT9s2VKuhRQZnZFm21gPHuDoUYhEmD0bALZtA4DQUJibo6AAMhlEIkyfbqOtPBmdjGbFiouDQoEpU9C9O2pqkJgIPD0PxsZCqcQbb4AtzGE0R7NiFRVBJHpiUnIySksxahS8vEAI4uMBgF0qZLRAS9NmiorQtStMTODri9OnsXUr5s3DiRPw94eLC/LytDH7gtFJaanxbm//5IFUivh4vPUW8LRFP3cus4rREi0NkKpn8PToASsriMUgBEVFMDEBW5jDaJlWRt6bzOARCHDsGPLz21rrm2G0tCJWkxk8lJ49eUyIYRi0Ph+r8QweBqONtC5WczN4GIwW4OteOgwjh5vitgxGE5hYDF5gYjF4gYnF4AUmFoMXmFgMXmBiMXiBicXgBSYWgxeYWAxeYGIxeIGJxeAFJhaDF5hYDF5gYjF4gYnF4AUmFoMXmFgMXmBiMXiBicXgBSYWgxeYWAxeYGIxeIGJxeAFJhaDF5hYDF5gYjF4gYnF4AUmFoMXmFgMXmBiMXiBicXgBSYWgxf+HzF2sfA6JNJbAAAAAElFTkSuQmCC" alt="Mol"/>

>  <Smiles>  (22) 
Cc1[nH+]cc(-c2ccc(C(N)=O)cc2)n1CC(CO)CCC#N

>  <Name_x>  (22) 
KPCT_HUMAN_4RA5-AA_alignment_L1F008::AURKA_HUMAN_3EFW-B_alignment_L1F027::benzamide::MK07_HUMAN_5BYZ-AA_alignment_L1F006::CSK22_HUMAN_3E3B-X_pocket_L1F001::::

>  <MW>  (22) 
313.2

>  <score_inter>  (22) 
-15.5192

>  <best_rmsd>  (22) 
2.3

>  <Lfrag>  (22) 
(72459,)

>  <SA_score>  (22) 
3.888

>  <QED>  (22) 
0.8

>  <LogP>  (22) 
1.3

>  <clogp>  (22) 
1.29

>  <NAR>  (22) 
2

>  <NCA>  (22) 
0

>  <nrot>  (22) 
7

>  <TPSA>  (22) 
106.2

>  <HBA>  (22) 
4

>  <HBD>  (22) 
2

>  <NRB>  (22) 
7

>  <NHA>  (22) 
23

>  <RoF>  (22) 
0

>  <Frag>  (22) 
0

>  <Lead>  (22) 
1

>  <Drug>  (22) 
1

>  <PKI>  (22) 
1

>  <PAINSA>  (22) 
0

>  <PAINSB>  (22) 
0

>  <PAINSC>  (22) 
0

$$$$

     RDKit          3D

 35 37  0  0  0  0  0  0  0  0999 V2000
    8.9688   10.9419   -4.3224 C   0  0  0  0  0  0  0  0  0  0  0  0
    8.7133   11.8981   -5.2130 N   0  0  0  0  0  0  0  0  0  0  0  0
    8.5247    9.8086   -4.4088 O   0  0  0  0  0  0  0  0  0  0  0  0
    9.7982   11.2719   -3.1017 C   0  0  0  0  0  0  0  0  0  0  0  0
    6.6164   10.4543    4.4808 O   0  0  0  0  0  0  0  0  0  0  0  0
    7.9961   10.7178    4.7928 C   0  0  0  0  0  0  0  0  0  0  0  0
    8.7408    9.3955    4.8853 C   0  0  0  0  0  0  0  0  0  0  0  0
   10.0659    9.3841    4.1360 C   0  0  0  0  0  0  0  0  0  0  0  0
   10.8965   10.5683    4.4694 N   0  0  0  0  0  0  0  0  0  0  0  0
   12.0370    7.9981    0.3966 N   0  0  0  0  0  0  0  0  0  0  0  0
   12.2093    7.1070    1.5717 C   0  0  0  0  0  0  0  0  0  0  0  0
    6.5900   10.3680    0.7830 C   0  0  0  0  0  0  0  0  0  0  0  0
    5.2180   10.4880    0.5760 C   0  0  0  0  0  0  0  0  0  0  0  0
    4.3500   10.5910    1.6490 C   0  0  0  0  0  0  0  0  0  0  0  0
    4.8350   10.5780    2.9580 C   0  0  0  0  0  0  0  0  0  0  0  0
    3.8420   10.6950    4.0830 C   0  0  0  0  0  0  0  0  0  0  0  0
    2.6350   10.7990    3.8560 O   0  0  0  0  0  0  0  0  0  0  0  0
    4.3730   10.6750    5.3380 N   0  0  0  0  0  0  0  0  0  0  0  0
    6.2190   10.4590    3.1670 C   0  0  0  0  0  0  0  0  0  0  0  0
    7.0780   10.3560    2.0850 C   0  0  0  0  0  0  0  0  0  0  0  0
    9.5792   10.0899   -1.3070 C   0  0  0  0  0  0  0  0  0  0  0  0
   10.9810    9.7407   -1.7380 C   0  0  0  0  0  0  0  0  0  0  0  0
    7.6233   10.9717   -1.3784 C   0  0  0  0  0  0  0  0  0  0  0  0
    8.9615    9.7112   -0.1584 N   0  0  0  0  0  0  0  0  0  0  0  0
    8.7845   10.8327   -2.0213 N   0  0  0  0  0  0  0  0  0  0  0  0
    7.6849   10.2665   -0.2060 C   0  0  0  0  0  0  0  0  0  0  0  0
    9.9475    7.5482    0.1314 C   0  0  0  0  0  0  0  0  0  0  0  0
   11.2763    7.5544   -0.5846 C   0  0  0  0  0  0  0  0  0  0  0  0
    9.8472    8.9589    0.6293 C   0  0  0  0  0  0  0  0  0  0  0  0
   12.3931    7.5216    6.3513 C   0  0  0  0  0  0  0  0  0  0  0  0
   12.6478    6.3734    5.5652 C   0  0  0  0  0  0  0  0  0  0  0  0
   12.0953    6.2628    4.2775 C   0  0  0  0  0  0  0  0  0  0  0  0
   11.2782    7.3140    3.7606 C   0  0  0  0  0  0  0  0  0  0  0  0
   11.0326    8.4698    4.5605 C   0  0  0  0  0  0  0  0  0  0  0  0
   11.5880    8.5675    5.8482 C   0  0  0  0  0  0  0  0  0  0  0  0
  1  2  1  0
  1  3  2  0
  1  4  1  0
  5  6  1  0
  6  7  1  0
  7  8  1  0
  8  9  1  0
 10 11  1  0
 12 13  2  0
 12 20  1  0
 13 14  1  0
 14 15  2  0
 15 16  1  0
 15 19  1  0
 16 17  2  0
 16 18  1  0
 19 20  2  0
 21 22  1  0
 21 24  1  0
 21 25  2  0
 23 25  1  0
 23 26  2  0
 24 26  1  0
 27 28  1  0
 27 29  1  0
 29 24  1  0
  5 19  1  0
 10 28  1  0
 26 12  1  0
 30 31  2  0
 30 35  1  0
 31 32  1  0
 32 33  2  0
 33 34  1  0
 34 35  2  0
 34  8  1  0
  4 25  1  0
M  CHG  2   9   1  25   1
M  END
>  <2D_mol>  (23) 
<img data-content="rdkit/molecule" src="data:image/png;base64,iVBORw0KGgoAAAANSUhEUgAAAMgAAADICAIAAAAiOjnJAAAABmJLR0QA/wD/AP+gvaeTAAAYH0lEQVR4nO3de1gTV94H8G/CVQhaUBQEEVFQQfEGixBpFbSlF3ddF2wVoerLttJaELuWLluldVt16dbGrShYn6Xeql1qva5dbyiiaJFyRxEFL6B4qQIGCJck5/1jLALlkkkyDEnO5+kfNZ6Z+eHz5czkzDkzAkIIKErbhHwXQOknGiyKEzRYFCdosChO0GBRnKDBojhBg0VxggaL4gQNFsUJGiyKEzRYFCdosChO0GBRnKDBojhBg0VxggaL4gQNFsUJGiyKEzRYFCdosChO0GBRnKDBojhBg0VxggaL4gQNFsUJGiyKEzRYFCdosChO0GBRnKDBojhBg0VxggaL4gQNFsUJGiyKEzRYFCdosChO0GBRnKDBojhBg0VxggYLAOLicOQIkpLQ2Ij16wEgKQl1dXyXpctosADAxgaFhU//v7EREgnS0ngtSPfRYD3l44OsLAAwN8fy5QgI4LsgHUeD9VRAAEpK+C5Cjwjou3QYfn6oqsKPP2LMmGcfnj2LsjIsXsxfWTqL9lhPlZfj5k3079/uQ7EY9PdOPTRYANDSgocPYWSEIUPafZ6QAFtbnmrScfRUCAAVFXBywtChuHOH71L0Be2xAODuXQAYOpTvOvQIDRYAPHz4ZNiwFicnBd+F6A8aLAC4eXNHRYXp4MHL+C5Ef9BgAUBVVRWAofRcqD00WABw9+5d0GBpFQ0W8GuwLCws+C5Ef9BgAUBFRQWAt956Kzo6urm5me9y9IGhB+vcuXOzZ88uLy/38PBobGz817/+JRaLr127xnddOs9Ag9XU1PTvf/97/Pjx/v7+R44cIYSMHj36zJkzo0aNys7OnjBhwsaNG/muUccRA1NTUyORSBwcHJgf387OLjo62sTEBMDUqVPz8vLmz58PYPbIkfKwMFJTw3e9usqAgnX9+vWoqChLS0smUhMmTEhOTpbJZISQCxcuuLi4ALCystqxY8c333xTN3EiAciIESQzk+/CdZJBBCsjIyMkJMTIyIiJlFgsPnTokFKpbNvm8ePHwcHBTIP8Dz4gRUXE15cAxNiYxMcTuZyv4nWUngdLJpP97ne/Y+Jibm4eERFRXFzcTfutW7eu9fcnAgFxdiZnzpCVK4lQSAASGdlrNesHPQ/W6tWrnZ2dBw4cGBsbe+fOHZW2KSkhkyY966tOniSuruTyZY4r1Td6Pm1m5MiR5eXlBQUF48ePZ7FZUxM+/BAbN4IQBAZi5Urk5KCuDnFx+PUSjeqengfLwsJCJpNJpVKRSMR645MnER6OqVMxaRJWrcLVq8jJwfz5HJSph/R5HOvx48cymWzAgAHqpArAzJnIzcW2bU//SAgEAi2Wp9+M+S6AQ1q4tcxMVQ4IwN//jvp6rFqlpdL0nz4H68GDZgcHPyenQZruSCyGWKyNigyIPp8Kb9+efOfO+cGDD/JdiCHS52DRmew80v9g2dvzXYdB0v9g0R6LFzRYFCf0+Vvhp5/i6tV2z2Kgeo2ej7wDqKnBc8/xXYTh0cNTYdvH8xUWIjERV67wXZPh6YvBamxs1GTzto/nGz8eU6Zg7FgtVEWx0ueCVV1d7eDgEB4eXlRUpMbmFy6AkGeP5wMQFKTN8igV9blgnTx5sqamZufOnZ6enkFBQceOHVPxKrCiAuHh8PNDdnYnj+e7cwdNTZwUTHWO3+lgneowOd3V1VUikdTX13fVvq6O/O1vxNycAEQkIlu2dGzwyy9k9Gji60t++YXbyqlWfTFYjNraWolE4uTkxMTL1tY2Nja2oqKibRulUrlr167AwNUCAREISHg4KSoiCkXHXV2+TBwcCEDGjSPtd0Bxpe8Gi6FQKA4dOuTn58fEy9TUNCQk5OLFi4SQ7Oxs8a+TDkJDr547R5KTyaBB5OuvO9nPrVvE3Z0AZNgwUlws6+0fw/D09WC1OnfuXHBwcOtKm1GjRgmFQgB2dnYpKSnHjp2YMkUBEICEh3e+h8ePyfPPkwkTaoYMGZ6ent675RscnQkW48aNG7GxsQMGDHBychIKhVFRUXl5eSEhIQCmTz/l6kr+85/uNm9oIAsWRAIwNzfft29fb1VtiHQsWIzS0lIAVlZWzc3Nzs7OAPr37//FF5uamnreVi6Xv/POOwCMjIw2bdrEfbFaU13NdwVs6OS9QldXVycnp9u3b1+/fn3NmjWnT59eu3atnZ2dKtsaGRklJia6ubnFxMRcvnyZ61JZWb8eH36IpCQsXAiRCHFx8PNDZSUWLcK1azh0CHPnam2wVyqVFhQUhIeHq9LY2dlZIpGwW+nEd7LVxJz+UlJSWG2VlZUVHh6el5dXWloqFAotLCxqa2u5KVAd8fHkyy9JSAiRSgkh5PPPydq1ZMsWIpMRQsiPP2rzWLGxsaqvMbGyshIIBGfPnlV9/zrZYwHw8fFJTU396aefFi1apPpWGzZs2Lt3r4ODQ21trVKpXLhwYf8OrwzgFfMaH3PzZ5/4+GDXLjA/ohZvIZSXl0skkpaWlv3793t6evbYPjExccOGDVFRUdnZ2a3fn3qgzd+CXpSRkQHAx+cF1TeprKw0MTExMTEpKioSiUQCgaD75fa9b906QgjZsuVZj0UI8fV92mMRQpRK8vChFg40Z84cAIsXL25paVGlfXV1NXMtm5ycrOIhdDVY9fWN7u4N5uak6wH5jlauXAkgNDR0/fr1AIKCgrgsUFNZWWTr1naf3LpFpk0j3t6djACzkpaWBkAkEhUVFQ0fPjwhIaHD81HaqqqqCgkJmTVrVmpqKgAbG5tfVLt9oavBIoRMnkwAouJ5v76+3sbGBsD58+eHDRsGgLkL2Wc9eEASEtp9Ul9PnJwIQFheWLYjl8snTJgAYO3atUuXLgXwyiuvdNP+8ePHgwYNArB///7p06cDWL58uSoH0uFgRUYS4On5okdfffUVAH9//927dwPw8PDo5te0L8jM7OSm5+7dBCBDhqj/QLikpCQAI0aMyMnJMTY2NjY2Lioq6n6TTZs2AXBxcfn555+ZTQoLC3s8kA4H65tvCECCg3tuqVQqR48eDeCHH35gnmq0bds27gvUPqWSPP88AcjKleps/uTJE2ZQ5vvvv3/xxRcBREdH97iVXC5nLvA/++yzyMhIAIGBgT1upcPBunKFAMTRseeWBw8eBODs7Jyeng7A1ta2oaGB+wI58fPPxMSEzJhRePXqVbbbvv/++wDEYvEPP/zA6oKJuSyzsLDIz88fOHAggIMHD3a/iQ4HS6kk48aRuXNJY2MPLZmLA4lEMnfuXACrV6/ulQK5smLFBgCvvvoqq62uX79uZmYmFAovXLjg5uYGgNWNhz/96U8AFi5cyFxUuLi4yGTd3cvX4WCpbu/evYGBgYWFhUZGRmZmZlVVVXxXpJH79+8/99xzAP773/+qvtXs2bMBREREJCQkABg7dmxzc7Pqm9++fdvCwkIgEJw5c4Y5M65jRke6oNvB+utfyeHDZMsWkp1NoqPJ55+TnTvJ6dPkypWnQ0FtLV++HMCiRYv4qFTLNmzYAGDUqFGNPXbXhBBCTp06BcDKyqqgoGDAgAEA/ve//7E96KpVqwBMnjz55MmTzIBFNw9J1O3lX//8J1paYG0NExNERLT7K1/f/YWF4Y6OjnZ2do6OjjY2Ntu2bWtoaMjNzZ04cSJP9WpNS0uLp6dnSUmJn5+fi4tLU0/TrtPT0x88ePCPf/zDy8srJCTEz8/v8OHDbA/a0NAwZswYOzu7w4cPR0ZG7t+/PyYmhon4b+nqLZ3aWvTrB/x60+O99/DFF6isxL17qKxEVRUsLO7W1dWVlJSU/Dr7fdiwYba2tnqQKgAmJiYBAQEPHz7MzMzMzMzssf3AgQPNzc3nzJnj5uZWWloqk8nUOKiFhUV6evrw4cOFQqGPj8+xY8eYIbFO6WSP1diIF1+EiQlmzMBHH8HPD2lp7W6xMWpqau7+qqys7Msvv5RKpQcOHPjDH/7AR9XaVF1d7erq+ujRo3fffXfq1KlmZmbdt09KSkpLSwsODmYG0DUklUpHjx5dVVX13XffzZs3r/NGbE+0vJPLydy5TwcaWE1gV/HrjE5YtmwZgICAABXbV1VVMbfbjx8/rvnRP/jgAwC+vr7dDDLrXrCioghABgwgeXnsNmwd6Ov+60zfd/nyZRMTEyMjo4KCAtW3+uyzzwB4eHioeOO5K2VlZcywRVZWVjfNdCxY69c3AsTcnKg3Z535ctT915m+LygoCMC7777LaqumpiZXV1cAiYmJmhy9dWZE9834DFZNTc29e/dUb79r167hw0eNGHEtNVX9gzJjpGFhYervglfMtzlra+uH7CfQ7N+/X+1tGa0zI+7evdt9S96CFRMT8/bbbwOwt7d/7bXX4uPjDx069OjRo67aHz16lHlH1+bNW7tqo4pbt24xA30ZGRma7IcXzc3NzE3PjRs3qreHl156SY3ejsHqWoKfYDHne1NT0w6zY4VCoYeHx6JFixITEy9dutQ6NHzp0iWmZVxcnOZH/+ijjwBMnjxZoeHMpl7HDBqNGTOG1aB5W63XZ/n5+Wy3bZ0Zocq3H9bB6jDLUQ27du0SCARCoTA1NVWhUBQVFaWkpLzzzjve3t5Mn9TKzMzMx8cnLCyMmUr15ptvamWuS319PbPAmu2UeX49evSI+Xc4evSoJvt577332n6jVCqV//mNPXv2JCcnJycnty6Sq62tbZ0ZocpRWAerw4R/to4ePWpsbNxVZ97S0lJUVLR9+/a33nrL3d2dWZIKwN3dPTAwsEmV5V2qYWZlDRkypEZ3XnXJzMubOXOmhvtpnbvHhEYul3czZDVx4kRmqxUrVgAQi8Uq/m6zHiDtsESJlezs7BkzZtTV1cXFxTFnw+7V1tZmZ2dnZWWFhoYOHDjQUnsvSCKETJ8+/ezZsytXrmRuyvZxly9fZoa58/LyPDw8NNxbUlJSZGSkk5PTlStX+vXr9/rrr3doYGRkxIx7OTo6rlq1qqysjBmnyMrKmjJliiqH6L1glZWVicXi+/fvh4aG7ty5U8D3e2lyc3O9vb2FQmFycjIzWRlAY2NjV7c77O3tp02bpt0a7t+/z8wV66C+vr65ubntJzt37iwuLo6OjpZIJJofV6FQTJkyJT8/39/fv/W5GJ2SSqVyufzUqVNlZWURERFff/21qsfQsF9V0YMHD5hBFO2e0TQ0c+ZMW1tbFf+hxGLxsmXLtDih+cCBA8zqSFU4OTl5enp2862ZrTNnzjCTSFUxYMCAV199ldXYEOseq+3y3Lo6CIWwselhk4aGhsDAwIsXL3p5eZ0+fVrNd3FpW0NDg5ub2507dzw9PQcPHsx8aG5u3o+5ud2eUqk8fvy4VCrds2fPG2+8ofnRm5qaPDw8ysrK/P39x/5mdbOlpaWpqWnbT+zt7aOjozU/bltSqXTz5s3dt7GysjI2NjYzM3vzzTfZ7Z1t0tsuz42PJwCxtyevvUbi48mJE50sxmpubmbGTkaOHMkq8lxbvXo12Aw6bNu2DYCjo2NdXZ3mR1+3bh0Ad3d3DW+w9FnsgiWXk88/J6dOkcWLiUxG/vIXYmFBmIcHMf+98MJ77u7uYWFhEokkIyNDJpMxK5VtbW3VmKPNnYqKCktLS2Y+5N69e3vMVnZ2dmZmJrMQQ/OZzffv32cujfv4EjRNsAhWfT0Ri8ncuYS0WZ7b0kJyc8nWrSQigkyYQMaN82nbHTLTOUQi0aVLl7ipX03M6WzBggWJiYkAgrtd63P06FGhUDhu3LiMjAyBQNCvX78bN25ocvQlS5YAmDNnjiY76eNUDVZzM3npJQKQUaO6W3zc3NycnZ0tkUjCwsLc3d0FAsGHH36oxixYTmVmZjL5yM/PZ0Z0Dhw40E37pqYmZvXBV199FRoa2mMQe5CT85OHxwsTJ167dk39nfR5KgVLqSSLFhGADBpEWJ3QtPgtRlsUCgVzRouPj2cuh1WZ1cQMClhbWxcUFDBfPtSf2KTJykDdoVKwYmMJQCwsyIULXNfDuZSUFAAODg45OTms7poxk1UiIyM//fRTqD2x6bvvCEAGD1Z/LbOO6DlYW7Zs8ff/v379WrT7fCZeSKVS5hXRu3fvfvnllwEsXbpUxW1bb99mZWUxY3KbN29md3iZjDg7E6Dz5+/qlx6ClZqaKhQKBQLBnj0ne6cgTsXFxQGYOnXq8ePHAfTv35/VCAhz6pw2bdq+ffvAZiXxUwkJBCATJxK5nHXpuqa7YKWnp5ubm0P35/IyWpdcZmZmMrfbNmzYwGoPrXf4U1NTmcG5ZcuWsdi+upqsWEFOn2Z1UB3V5ch7cXGxv79/dXX10qVLt2zZwm7UtU8KCQn5/vvvw8PDvby8oqKi3NzcCgsLOwxw92jr1q1vv/22s7PzgQMHvL29mTcYMGdGhqVQOEapbLeNpSUePcLZs6irQ1wctHcrvU/rKnGnTp2ysrIKDg7WudlwnWpoaPD29jYzM6usrLx9+/b8+fMPHz6sxn7kcvkbb7xx4sQJQsjrr7/+29tTU8eNazdkDBAvL7JmDSGElJSQb7/V7s/VZ3W5YDUgIODixYsuLi6tk6J0XWVlZUtLS1VVlZeX17fffqveToyMjPbs2QOAEFJeXl5XV+fk5NT2TvZoR0d0WOXX+o5XQsD3nI7ew3eye09sbCx6Wg2nuh07dgBwcHCQqjLj8dw5smYNiY0l2rjPqBMMKFitYw07d+7UcFetk5t37Nihldr0jwEFixCyfft2AHZ2dho+3p157sqUKVP04wKUC4YVLKVS6ePjA81W+1RUVOjuArJeY1jBIoRkZ2cLhUJTU9PS0lL19sDMEA8NDdVuYXrG4IJFCGEmQ6o3a6V1ZsTNmze1Xpg+McRg3bt3T72n2ikUCm9vbwAff/wxR7XpDZ18PpbmEhISYmNjx44dm5+fb2JicuPGjW7WNcyaNYuZSZySkrJkyRJHR8eSkhItrkXTT3wnmx+tc/eYdbPdv19u3rx5hBCpVGpvbw/gW4MZPdeEgfZYAA4fPvz73//e2tq6tLRUJBIVFxd31dLa2trFxSUuLm7dunW+vr7nz5/nfVFk32e4wQIQFBR04sQJZYd7xl0QiUT19fUXL15kJqBS3dOT+4Dq2bRpU3JysoqNmd/ADguUqa4YdI/FyieffPLxxx9PmjTp0qVLqr4M0oDRYKlKJpO5u7vfvHlz69atf/7zn/kup6+jwWIhNTV13rx5tra2paWlzEtHqK4Y9DUWWyEhIdOnT3/48OGaNWv4rqWvoz0WO8XFxcy7LXJzc8eNG8d3OX0X7bHY8fDwiIiIkMvlMTExfNfSp9Eei7XHjx+7ubk9evTo0KFDzLvaqN+iPRZrNjY28fHxAGJiYnp87ZbBoj2WOhQKxaRJkwoLC9esWePr69v2rywUCr8nT9q1Fonw8su9Wl8fQIOlprS0tMDAQEtLy/r6+rafB40Y8eONG+2aurhgxw5DW1dIg6W+2bNnHzlyxNXVdfjw4a0fThg8+J8tLe3aDR6MIUOwahWuXkVODubP7+1C+aCrL8LsC4YOHWpqajpp0qTJkye3fmhvZgbmwksqBfMIdRubp58Y0rpC2mOpqby8nHmCaIfJEbOcnY/fvNmuqbMzdu1CWhrq67FqlYGcCmmPpab333+/qalpwYIFrc+IZzj26wfmSfEiEZg3uPTvD7EYYjEfZfKG9ljqOH36dEBAgEgkKi0tZaaVUh3QcSzWFAps3nwVQFxcHE1VV2iPxVpyMpYuxSuv3N23z8b8t684pwDQYLH15AlGj8a9e9i3D3Pn8l1NH0ZPhex88gnu3YNYjD/+ke9S+jbaY7FQVgYPD7S0ICsLqr1czXDR4QYWcnNhYoKwMJqqntEei527d2FqikGD+K6jz6PXWJ1Yvx4AkpJQVwcAcXE4cgRJSWhsxNChNFUqocHqRGMjJBKkpT39o40NCgt5LUgH0WB1wtwcy5cjIODZJz4+yMriryAdRIPVg7NncekSAgJQUsJ3KTqFXrz3QKHA9u1YsoTvOnQN7bF6kJAAld9HTj1DeyyKE7THojhBg0VxggaL4gQNFsUJGiyKEzRYFCdosChO0GBRnKDBojhBg0VxggaL4gQNFsUJGiyKEzRYFCdosChO0GBRnKDBojhBg0VxggaL4gQNFsUJGiyKEzRYFCdosChO0GBRnKDBojhBg0VxggaL4gQNFsUJGiyKEzRYFCdosChO0GBRnKDBojhBg0VxggaL4gQNFsWJ/weYhGGMR0jYawAAAABJRU5ErkJggg==" alt="Mol"/>

>  <Smiles>  (23) 
CNCCCn1c(-c2ccc(C(N)=O)c(OCCC([NH3+])c3ccccc3)c2)c[n+](CC(N)=O)c1C

>  <Name_x>  (23) 
AURKA_HUMAN_3W18-B_alignment_L1F015::KPCT_HUMAN_4RA5-AA_alignment_L1F008::AURKA_HUMAN_3EFW-B_alignment_L1F027::benzamide::MK07_HUMAN_5BYZ-AA_alignment_L1F006::CSK22_HUMAN_3E3B-X_pocket_L1F001::::MET_HUMAN_3ZBX-A_alignment_L1F003::

>  <MW>  (23) 
480.3

>  <score_inter>  (23) 
-20.4021

>  <best_rmsd>  (23) 
2.3

>  <Lfrag>  (23) 
(5421, 72485, 15558)

>  <SA_score>  (23) 
3.811

>  <QED>  (23) 
0.21

>  <LogP>  (23) 
0.7

>  <clogp>  (23) 
0.7

>  <NAR>  (23) 
3

>  <NCA>  (23) 
0

>  <nrot>  (23) 
13

>  <TPSA>  (23) 
143.9

>  <HBA>  (23) 
5

>  <HBD>  (23) 
4

>  <NRB>  (23) 
13

>  <NHA>  (23) 
35

>  <RoF>  (23) 
0

>  <Frag>  (23) 
0

>  <Lead>  (23) 
0

>  <Drug>  (23) 
0

>  <PKI>  (23) 
1

>  <PAINSA>  (23) 
0

>  <PAINSB>  (23) 
0

>  <PAINSC>  (23) 
0

$$$$

     RDKit          3D

 32 34  0  0  0  0  0  0  0  0999 V2000
   13.1069    9.1536    7.5538 C   0  0  0  0  0  0  0  0  0  0  0  0
   12.6661   10.4719    7.6462 C   0  0  0  0  0  0  0  0  0  0  0  0
   11.6867   10.3039    5.4356 C   0  0  0  0  0  0  0  0  0  0  0  0
   12.1342    8.9855    5.3441 C   0  0  0  0  0  0  0  0  0  0  0  0
   12.8404    8.4133    6.4031 C   0  0  0  0  0  0  0  0  0  0  0  0
   11.9609   11.0442    6.5891 C   0  0  0  0  0  0  0  0  0  0  0  0
    6.6164   10.4543    4.4808 O   0  0  0  0  0  0  0  0  0  0  0  0
    7.9961   10.7178    4.7928 C   0  0  0  0  0  0  0  0  0  0  0  0
    8.7408    9.3955    4.8853 C   0  0  0  0  0  0  0  0  0  0  0  0
   10.0659    9.3841    4.1360 C   0  0  0  0  0  0  0  0  0  0  0  0
   10.8965   10.5683    4.4694 N   0  0  0  0  0  0  0  0  0  0  0  0
    6.5900   10.3680    0.7830 C   0  0  0  0  0  0  0  0  0  0  0  0
    5.2180   10.4880    0.5760 C   0  0  0  0  0  0  0  0  0  0  0  0
    4.3500   10.5910    1.6490 C   0  0  0  0  0  0  0  0  0  0  0  0
    4.8350   10.5780    2.9580 C   0  0  0  0  0  0  0  0  0  0  0  0
    3.8420   10.6950    4.0830 C   0  0  0  0  0  0  0  0  0  0  0  0
    2.6350   10.7990    3.8560 O   0  0  0  0  0  0  0  0  0  0  0  0
    4.3730   10.6750    5.3380 N   0  0  0  0  0  0  0  0  0  0  0  0
    6.2190   10.4590    3.1670 C   0  0  0  0  0  0  0  0  0  0  0  0
    7.0780   10.3560    2.0850 C   0  0  0  0  0  0  0  0  0  0  0  0
    9.5792   10.0899   -1.3070 C   0  0  0  0  0  0  0  0  0  0  0  0
   10.9810    9.7407   -1.7380 C   0  0  0  0  0  0  0  0  0  0  0  0
    7.6233   10.9717   -1.3784 C   0  0  0  0  0  0  0  0  0  0  0  0
    8.9615    9.7112   -0.1584 N   0  0  0  0  0  0  0  0  0  0  0  0
    8.7845   10.8327   -2.0213 N   0  0  0  0  0  0  0  0  0  0  0  0
    7.6849   10.2665   -0.2060 C   0  0  0  0  0  0  0  0  0  0  0  0
   12.4802    8.0766    0.2304 C   0  0  0  0  0  0  0  0  0  0  0  0
   12.8674    9.3290   -0.4807 C   0  0  0  0  0  0  0  0  0  0  0  0
   13.0758   10.3631   -0.9391 N   0  0  0  0  0  0  0  0  0  0  0  0
    9.9475    7.5482    0.1314 C   0  0  0  0  0  0  0  0  0  0  0  0
   11.2763    7.5544   -0.5846 C   0  0  0  0  0  0  0  0  0  0  0  0
    9.8472    8.9589    0.6293 C   0  0  0  0  0  0  0  0  0  0  0  0
  1  2  2  0
  1  5  1  0
  2  6  1  0
  3  4  1  0
  3  6  2  0
  4  5  2  0
  7  8  1  0
  8  9  1  0
  9 10  1  0
 10 11  1  0
 12 13  2  0
 12 20  1  0
 13 14  1  0
 14 15  2  0
 15 16  1  0
 15 19  1  0
 16 17  2  0
 16 18  1  0
 19 20  2  0
 21 22  1  0
 21 24  1  0
 21 25  2  0
 23 25  1  0
 23 26  2  0
 24 26  1  0
 27 28  1  0
 28 29  3  0
 30 31  1  0
 30 32  1  0
  7 19  1  0
 32 24  1  0
 31 27  1  0
 26 12  1  0
  3 11  1  0
M  CHG  2  11   1  25   1
M  END
>  <2D_mol>  (24) 
<img data-content="rdkit/molecule" src="data:image/png;base64,iVBORw0KGgoAAAANSUhEUgAAAMgAAADICAIAAAAiOjnJAAAABmJLR0QA/wD/AP+gvaeTAAAWY0lEQVR4nO3deVxTV9oH8CcLBJBNiApS14oLRUARQQOKQN1I1TJ16ijYsZ12ShdsRx1fdSwWbaFqNaIojKJSFxB3xGpRsUAoOygyQkctIqUouKDsAXLeP45DKQpZ5BCCz/cPPh8v9yZP9Oe59557zgmHEAIIdTWupgtAvRMGCzGBwUJMYLAQExgsxAQGCzGBwUJMYLAQExgsxAQGCzGBwUJMYLAQExgsxAQGCzGBwUJMYLAQExgsxAQGCzGBwUJMYLAQExgsxAQGCzGBwUJMYLAQExgsxAQGCzGBwUJMYLAQExgsxAQGCzGBwUJMYLAQExgsxAQGCzGBwUJMYLAQExgsxAQGCzGBwUJMYLAQExgsxAQGCzGBwUJMYLAQExgsxAQGCzGBwUJMYLAQExgsxAQGCzGBwUJMYLAQExgsxAQGCzGBwUJMYLAQExgsNa1aBampsGcP7NgBAE9/olYYLDUNGQJXrwIA1NTA+fNw966mC+phMFjqSE6GhgYQiyElBQwNYeZMsLCA5GQ4dUrTlfUYHEKIpmvQMikpMGMG2NjAjz+CoeHv2+vr4YcfYN48zVXWk2CLpZqCApg7F+rrwcnpD6kCgK1bwcJCQ2X1PNhiqaC4GEQiKC+HefPg2DHg8TRdUA+GLRZAYyP4+sL27ZCZCU1NHe1VUVGxYkVueTl4ekJMDKZKgZe7xTp9GjgcSE6Gb799ukVPDxwdM2bPvmNt7eLiMmjQILq5urp62rRpOTk5vr4/7tw51chIYyVrC76mC9CokhIICIDsbNi0Ca5fh4wMKCqC1NQjtbVbr1wBACsrK2dn56lTp549ezYnJ2fEiBGbN4/GVCkDWywOfPklXLkCo0eDiwvY2RGBQPLgwYXU1IyMjIcPHwJA//79KyoqBg4cmJqaOnToUE0XrR1e7mBR8+fDmTPQ2Ej/1GBt3a+83N7e3tHRcfjw4fX19du2bautrU1NTR07dqxmK9UiGCwAAJDJIC8PMjIgPf1afb3dMx2dbm5uycnJGilNS2GwnuPx48dZWVlSqTQnJyclJaWmpobP51dWVhrh5ZXSMFgKtLS0uLu7S6XS2NjY+fPna7ocrYH9WArweLw333wTAE6ePKnpWrQJtliK3b59e/jw4YaGhhUVFXp6epouRztgi6XY0KFD7e3tq6urExMTNV2L1sBgKQXPhqrCU6FSCgoKxo4dKxQKy8vL+fyX+3GFcrDFUoqtre2oUaPu37//008/aboW7YDBUtbcuXMBz4ZKw2Api15mHTt2DC8elIHXWMpqbm42NzcnhJiZmU2ZMsXR0dHV1dXBwYGHI7OeB4OlLH9///Dw8D59+tTW1rZuNDY2dnJymjRpkrOzs7Ozc79+/TRYYY+CwVLKF198sX79en19/fj4eF1d3fT09Nzc3LS0tNu3b7fdbcSIES4uLq+//vrixYs1VGlPgcFSLDw83N/fn8fjxcbG+vj4xMbGLlq0aOTIkY6OjnZ2dvr6+hUVFbm5uVKptKqqCgCcnZ39/Pw+/vhjTReuUQR16uTJkzwej8Ph7Nmzh27ZuHFju64soVAoFou//PLLuLi4r7/+msPhGBoa1tXVabZyzcJgdSYxMVEgEABASEhI2+01NTUpKSkSicTPz2/IkCGtCTt9+jQhZMKECQAQFxenoap7hJcsWKdOkdOnyY4dpLlZ4b5ZWVl0ANbHH3/c+Z7FxcXR0dFLly6tqKgghHz11VcAsGTJkq6pWTu9ZMHato0QQrZvJ3p6xNGRBASQqCjyyy/P7njjxo0BAwYAwMKFC1taWlR6k59//hkAzM3Nm5qauqRqbfTSXLzX1cGdO/Dzz8DhQFISbN0KbT7413PnXhUIXFxcnJ2dx48f//DhQ5FIdPv2bS8vr7Nnz+rq6qr6bmPGjCkqKrp06ZKHh0eXfgztoelkdwuZjMyeTfr2JampT7c8fkxSUkhICBGLibm5i61t61+Ijo6Oubk5ALi4uNTU1Kj3hqtXrwaATz75pMs+grZ5CVosQuC992DfPhAKQSqFUaPa7yCXFxUVpWVkpKWlpaenX79+vV+/fvX19bdu3aIJU0N2draTk5OVlVVpaSmHw3nRj6CNNJ1s9pYtIwDEyIhkZyuze1VVVf/+/QFAKpV++OGH06ZNU+M95XL54MGDASAjI0ONw3uBXv4Q+tTOnQ1hYSAQwMmT4OiozCEmJibz5s0DgISEhGPHjl2+fLmwsFDV9+VwOPRFXt7REJpOtmry8/NPnz792WefRUdH3759u/Od9+7dy+FwPMaNazl6VKV3OXfuHADY2dn99a9/BYCvvvpKjVIvX74MANbW1moc2wtoU7BycnKMjY3pKYaysLAQi8WBgYFxcXGPHj1qu3NcXBztH99GuxhUIZPJ+vbtCwC7du0CgAkTJqh0+IMHDwghzc3N9Jl0QUGBqgX0At0drO3bf/+pkps3b1pYWADA66+/HhQU5O3tLRQK2za9fD7fwcHB398/KirqyJEjffr0AYB169apV+eiRYsAIDg42MjIiMPhlJSUKHngf//73wEDBoSEhLS0tIwePdrR0TE3N1e9GrRadwcrOJicO0fWrFHtqHv37llbWwOAp6dnQ0ND6/aysrLY2NiAgACRSESfvVB0kpa/v7/adR47dgwAJk+eTCepKtnslZaW0gZ1zpw5n376KQCYmZlVVVWpXYb20liLlZRETp5U6pDHjx+PGzcOAJycnKqrqzvarba2Njk5edOmTT4+PkuWLImKilK1x7zdqxkYGHC53LCwMABwd3dXeEhVVZWdnR0AuLi4rF27FgB0dXUTEhLUrkGraewa6+5dpYJVX18/ZcoUehV879499nX9jg5y37Jli0Ag4PF49DlgR+rq6lxdXQHA1tZ269atAMDlcmNjY7ut2p5GM8G6coXMmEHOnlWwW3Nz85/+9CcAsLKyUngP2OX2799PL+m8vb3d3Nw6uQaXyWSzZ88GgEGDBkVGRtKbhtDQ0O6stqfp1mD93/8RqZTs3k0IIZcvk5ISkpBAOroCkcvlf/vb3wDAxMTkypUr3Vkn9ejRIx0dHR0dnc7bKrlcvmTJEgAQCoXfffcdvbxbv359t9XZPe7dI+vWEblc2f27NVi7dpGwsKfBIoR8+y0BIFwuee018u675ODBa9euXWv+34CWVatWAYC+vn5KSkp3FtmWl5cXACxYsCA5Obm2tva5+/zyyy9CodDIyCgmJsbU1PQFbxp6pvPniYUFASC0FW7bQHSk+4KVnEy2biUlJWTx4qdboqLIpElEICAABIDY2wcAgLGxsaen5/Tp0wFAR0fnrMLzJUvx8fF//vOf6Z0mj8ezsbHx8/OLiIgoKCiQt/nPW1hYePjwYdobsmDBghe5aehpGhrkn39OOBwCQDw8SGQkyctr30A8VzcFSyolBgZk/Hjy5En7XzU2kvR0IpGQd97xb13h08jIyNTUdO/evd1TXieSkpI++uijcePGtRuObG5u7u3tHRQUlJCQcPPmzZEjRwKAh4dH294QbVdYWDhhwkR7+0d8Plmzhvz97wSAjBlDQkP/0EA8V3cEq6CAmJkRAPLBB4p3Li8vP3XqVGRk5P3799mXpoLa2tqkpKRvvvnmzTfftLS0bBsyOn7BycnpybP/b7RWeHi4gYEBALi6+sbEEDs7AkAEAhIURKKiFB/OPFilpWTQIAJA5swhvWlAZVlZWVxc3MqVK0UikaGhIYfDSUtL03RRXYbeNgHAkiVLtm//nl6uvPYaOXyYWFsTAHLqlIJXUDlYMpns3r178fHxlZWVCneurKycMsVv2LBGd3dSX6/qW2kNOoswODhY04V0mXPnzpmamu7cudPb2xsARKJbfn5k40aiq/s0Yfn5Cl5BtWA1Nze/9dZbnp6eNM6Wlpbz58+XSCQpKSnPXltUV1c7OTkBgLv7W737qQYdGzNx4kRNF9KVYmNj6bg0oVC4d+/+WbPmDx4s43DIP/5BlLmMVC1YH3zwAQAYGhpOnDiRPuVtZWBg4ObmtmLFiuPHj5eVlclkshkzZgDA8OHDy8vL1fxwWqKurq5Pnz4cDufOnTuarqUL1NfX/+tf/6IXjl5eXrt37zYzMwMAN7dlP/yg7IuoEKw1a9bQjqXk5GRCyLZt2yIiIrZs2bJ48eJRo0a1G4BrYmJCh7XcvHlTjc+mdXx8fABguxrDNnqY69evOzg4jBgxwtjYODAw8JNPPqH/oGKxuPOO4naUDRZ9Fsvj8U6cOEEIqayspElq7d0JCQnZs2dPcHCwWCw2NzcXCAT6+vpnzpxR58NpoQMHDtDuBk0XQgghT548uXXrlqpHyeXysLAwfX19ABg1ahQd7RMaGqqnpyeRSOTKd7oTQpQMVnR0NJfL5XA4kZGRdMtvv/0WEBDg7OzcbmqUiYnJ0qVLW1pa6MDczZs3q/rxtFRVVZWuri6Px1Pmnoad+vr6gICAYcOGmZiY2NvbR0REKNmvVllZOWfOHPqP6Ofn1zqKRC6Xq5FRokywLl26RIc6bdq06dnfNjU1ZWdn08nmNjY2APDZZ58RQo4ePQoAIpFIjZq0FL2mfPFOXblcXq/WLXR+fr6trS0drkOviuhz8U2bNj1+/LiTAy9evDhw4EDaLhw+fFjdwv9AQbAyMzMNDQ0B4NNPP1Xm5crKyn799VfSZjzTb7/91gVlaoPw8HAAeOONN17kRc6fPz9hwoTJkyeLRKK4uDglT0ByuTwiIoL2Z44ePTo3N7exsTEqKsr2f/MljYyMAgICnh0HK5PJAgMDuVwuALi7u5eWlr5I8W11FqzWaeaLFi1S9RRLCKFN665du16gPG1y9+5dHo8nEAjU63+vq6vz9/enOWi9wLC3t//uu+8aGxs7ObCiokIsFreexdpNsk1JSRGLxfSCmMvlisXi9PR0+qvCwsLx48cDAJ/PDwwMbFZiPQvldRissrIy+uTO29tbvTUI9u3bBwDTp09/gfK0jEgkAgA1xvcVFBTQ0acCgSAkJOTRo0cSieSVV16hcbGwsAgMDKRzNNq5cOECPYuZmprGxMR09Po5OTkLFy7U0dGhL+jp6bl8+XLaYTR06FCpVKpqwQp1GKzjx4/zeDxnZ+eOhoso9ODBAz6fr6Oj8/DhQ3XL0zJBQUEA8Oqrr8bExCg5PV8uJxIJ8fRcBgA2NjZtR57R01nrlyQaGhoGBAS0DnhsaGhYuXIlPYtNmzZNmbNYeXl5YGAgnYBE4zh//vx2s5u6SofBeuONNwBg3759hJC8vDz1LidpH/2BAwfUrk+LyOXymTNntn7Zjr6+vo+PT3R0dHV1hwm7e5fMmkUAiJ5ew4oV6ztaq+3Z01lMTAydB6DGWayqqmrjxo0XL15kOnK6w2Bt3rwZABYuXEg7Dk4pfOr4PDt27AAAHx+fF6hQa4SGhgKAsbHx2rVrXV1daVsCAHZ22WIxiYoi7e7MEhKIpSUBIEKh4me6hJC8vDxfX196OqNnMWtr66ysLEYf5wV1GKzi4mJ6N0Gb93feeUeNV//11185HI6BgYHay7Zoi/z8fNq1uGvXLtpDXVZWFhoaOmfO2zze05GMenpk7lxy6RIhhDx6RExNCQDx8iJlZSq80Z07d5YvXy6RSJYtW9bJnCWN6+yu0N7eHgB2794NAGZmZupdwjs7OwMA7a/vrWpqakaPHg0A/v7+Hh4eAwcObNuQVFaSqCgiFhM+nwCQ2bOfjuuNjiYbN5JeNNr0DzpbFIR+F0NmZuaYMWMePnyYlJTUyc7tpKen5+TkAADtdOjda2P4+/sXFRXZ2toKhcLExMTm5mYrK6vW3wqFsHgxnDkDpaUQFgYeHnD1KgDAggWwYgVwe+uyLJ2E7urVqwDQv39/uoyYwqU4W/3nP/8xMzMzMjLKz8/38fExMTH5QfnH4tqGzhLr06fPgQMH+Hw+l8vtfJJqWBjJzyd/+Uu3FagZCnre6VBueja0srJSppu07TTzgICn8yN66/oFN27coAvg7tixgy6fvHr16s4PuXqVABA7u+4pUGMUBGvFihUA8Pnnnw8bNgwAWjttO3L//v0xY8YAwNSpU7/44gsA0NXVvXDhQtcV3IM0NDTQe/63336b3jtPnDhRJpN1flReHgEgDg7dU6PGKAgW/Xq+IUOGLF26FABWrlzZyc61tbWTJ08GgLFjx9Jp5jwej35dVq9Ev3tixIgRISEhAGBqalpcXKzwqJwcAkDGj2dfn0YpCJZcLqcPFg4dOrRhw4aioqKO9pTJZLNmzQKA4cOH79+/n8/nczic3Z3PPdNmly5dAgCBQBAfH09Hfyh555udTQCIoyPrAjVM8bAZ+mR07dq1ne/m6+sLAAMGDDh48CDtfVZvITxtcfPmzVdeeYWOcz906FDnbXlbmZkEgDg5sSyuB1AcrISEBAAwMDDw8vKia+c992loVFSUmZnZkSNH6DTzjz76iEG1PUjrZfuhQ4dUOjA7u8TN7YCv73FGhfUQioMlk8nOnz/ftoeCx+ONHTv2/fffj4yMLCgoaJ1RnpeX1yunmXfk3//+NwCYmJgoc2nVKi0tDQBcXFyY1dUjKDvmvbi4+PDhw0uXLn3ucOTp06cvW7aM3m+3W3Svd6NzKKZNm6XkU4mGhgZ6PzRp0iTGpWmYOjOhm5qaCgoKIiIiWocjU0OHDu180b3e58GDByLR+yNH1gcGdrhPSwv56afM5cuXv/rqq6tWrZJKpfASDNrugin2ZWVlJ06c+Oc//1lYWNjTFlzoBsnJhMcjXC758cc/bJfLSUIC+fBDYmlJJk2S0P97bm5uKSkpAODq6qqhervJS/CVJ+ytXg3BwTBoEFy9Cn37/r7dxgbodw+IxXesrSUODg63bt06evRoeXm5vr7+999/7+DgoKmaWcNgdYGmJhCJICsL3n0XIiN/375zJ5SXw+DBUFhI4uPtb9y4RrcbGRlVV1fr6elt2bKldZx7b6PpJrOXuHGDeHiQGzee/rGqimRmkvfeI/36PR2M5eT0Zb9+/fz8/OLi4p48eUKfogLAvHnzntt9o+0wWF3vyhXyzTdEInkaqZEjycqVJCurqt0j/BMnTtDh54MHD2YxnUGzMFhdpt3Svffvk6Agcu1aZ4eUlJTQp6t06Hpv6vzDa6wuEx4Ocjno6sL/Fi1TSnNz84YNG9avXy+Xyz08PA4ePNhuuUAt1VvHL2qGWAwpKaodwufz161bl5CQYGlpmZiYaG9vT797TNthi9VTlJeX+/r6JiYmcrncuLg4upSe9sIWqyvt2PH7T1VZWlpevHhRIpGMGzeudc1E7YUtVlcKCQEHB5BKYcMG9V+kubm53dLf2ghbrK5kaAgzZ4KFxQu9SC9IFWCLhRjBFgsxgcFCTGCwEBMYLMQEBgsxgcFCTGCwEBMYLMQEBgsxgcFCTGCwEBMYLMQEBgsxgcFCTGCwEBMYLMQEBgsxgcFCTGCwEBMYLMQEBgsxgcFCTGCwEBMYLMQEBgsxgcFCTGCwEBMYLMQEBgsxgcFCTGCwEBMYLMQEBgsxgcFCTGCwEBMYLMQEBgsxgcFCTGCwEBMYLMQEBgsxgcFCTGCwEBMYLMQEBgsxgcFCTGCwEBMYLMQEBgsxgcFCTGCwEBMYLMQEBgsxgcFCTGCwEBMYLMTE/wMSInTo5MZpWgAAAABJRU5ErkJggg==" alt="Mol"/>

>  <Smiles>  (24) 
Cc1[nH+]cc(-c2ccc(C(N)=O)c(OCCC[NH2+]c3ccccc3)c2)n1CCCCC#N

>  <Name_x>  (24) 
Q4KMI8_DANRE_3DBD-AA_alignment_L1F004::KPCT_HUMAN_4RA5-AA_alignment_L1F008::AURKA_HUMAN_3EFW-B_alignment_L1F027::benzamide::MK07_HUMAN_5BYZ-AA_alignment_L1F006::CSK22_HUMAN_3E3B-X_pocket_L1F001::::

>  <MW>  (24) 
433.2

>  <score_inter>  (24) 
-18.8346

>  <best_rmsd>  (24) 
2.4

>  <Lfrag>  (24) 
(18858, 72491)

>  <SA_score>  (24) 
3.861

>  <QED>  (24) 
0.34

>  <LogP>  (24) 
2.7

>  <clogp>  (24) 
2.73

>  <NAR>  (24) 
3

>  <NCA>  (24) 
0

>  <nrot>  (24) 
12

>  <TPSA>  (24) 
111.8

>  <HBA>  (24) 
4

>  <HBD>  (24) 
2

>  <NRB>  (24) 
12

>  <NHA>  (24) 
32

>  <RoF>  (24) 
0

>  <Frag>  (24) 
0

>  <Lead>  (24) 
0

>  <Drug>  (24) 
0

>  <PKI>  (24) 
1

>  <PAINSA>  (24) 
0

>  <PAINSB>  (24) 
0

>  <PAINSC>  (24) 
0

$$$$

     RDKit          3D

 30 32  0  0  0  0  0  0  0  0999 V2000
    8.9688   10.9419   -4.3224 C   0  0  0  0  0  0  0  0  0  0  0  0
    8.7133   11.8981   -5.2130 N   0  0  0  0  0  0  0  0  0  0  0  0
    8.5247    9.8086   -4.4088 O   0  0  0  0  0  0  0  0  0  0  0  0
    9.7982   11.2719   -3.1017 C   0  0  0  0  0  0  0  0  0  0  0  0
   13.7940    5.7330    0.3360 C   0  0  0  0  0  0  0  0  0  0  0  0
   14.9940    6.3930   -0.3590 C   0  0  0  0  0  0  0  0  0  0  0  0
   15.3110    7.7720    0.2520 C   0  0  0  0  0  0  0  0  0  0  0  0
   15.4510    7.7410    1.7920 C   0  0  0  0  0  0  0  0  0  0  0  0
   14.2910    6.9820    2.4750 C   0  0  0  0  0  0  0  0  0  0  0  0
   14.0720    5.5970    1.8690 C   0  0  0  0  0  0  0  0  0  0  0  0
   13.0600    7.7060    2.3360 O   0  0  0  0  0  0  0  0  0  0  0  0
    9.5792   10.0899   -1.3070 C   0  0  0  0  0  0  0  0  0  0  0  0
    7.6233   10.9717   -1.3784 C   0  0  0  0  0  0  0  0  0  0  0  0
    8.9615    9.7112   -0.1584 N   0  0  0  0  0  0  0  0  0  0  0  0
    8.7845   10.8327   -2.0213 N   0  0  0  0  0  0  0  0  0  0  0  0
    7.6849   10.2665   -0.2060 C   0  0  0  0  0  0  0  0  0  0  0  0
   12.0370    7.9981    0.3966 N   0  0  0  0  0  0  0  0  0  0  0  0
   12.2093    7.1070    1.5717 C   0  0  0  0  0  0  0  0  0  0  0  0
    6.5900   10.3680    0.7830 C   0  0  0  0  0  0  0  0  0  0  0  0
    5.2180   10.4880    0.5760 C   0  0  0  0  0  0  0  0  0  0  0  0
    4.3500   10.5910    1.6490 C   0  0  0  0  0  0  0  0  0  0  0  0
    4.8350   10.5780    2.9580 C   0  0  0  0  0  0  0  0  0  0  0  0
    3.8420   10.6950    4.0830 C   0  0  0  0  0  0  0  0  0  0  0  0
    2.6350   10.7990    3.8560 O   0  0  0  0  0  0  0  0  0  0  0  0
    4.3730   10.6750    5.3380 N   0  0  0  0  0  0  0  0  0  0  0  0
    6.2190   10.4590    3.1670 C   0  0  0  0  0  0  0  0  0  0  0  0
    7.0780   10.3560    2.0850 C   0  0  0  0  0  0  0  0  0  0  0  0
    9.9475    7.5482    0.1314 C   0  0  0  0  0  0  0  0  0  0  0  0
   11.2763    7.5544   -0.5846 C   0  0  0  0  0  0  0  0  0  0  0  0
    9.8472    8.9589    0.6293 C   0  0  0  0  0  0  0  0  0  0  0  0
  1  2  1  0
  1  3  2  0
  1  4  1  0
  5  6  1  0
  5 10  1  0
  6  7  1  0
  7  8  1  0
  8  9  1  0
  9 10  1  0
  9 11  1  0
 12 14  1  0
 12 15  2  0
 13 15  1  0
 13 16  2  0
 14 16  1  0
 17 18  1  0
 19 20  2  0
 19 27  1  0
 20 21  1  0
 21 22  2  0
 22 23  1  0
 22 26  1  0
 23 24  2  0
 23 25  1  0
 26 27  2  0
 28 29  1  0
 28 30  1  0
 17 29  1  0
 30 14  1  0
 16 19  1  0
 18 11  1  0
  4 15  1  0
M  CHG  1  15   1
M  END
>  <2D_mol>  (25) 
<img data-content="rdkit/molecule" src="data:image/png;base64,iVBORw0KGgoAAAANSUhEUgAAAMgAAADICAIAAAAiOjnJAAAABmJLR0QA/wD/AP+gvaeTAAAYSUlEQVR4nO2deVQUV/bHbze07DuCoE0QN4TgBIE0CBkFRBMG0Dg4iWY6JhnXjDbETAY1OT9woiMel2mMJxGPHiPIOCPGBUg0o0FcaYRAVBgVBQSBJsgmi9AL/X5/FNMgAvZSRUNzP4c/urvq3brV/eW+V6/ufcUihACC0A1b1w4g+gkKC2EEFBbCCCgshBFQWAgjoLAQRkBhIYyAwkIYAYWFMAIKC2EEFBbCCCgshBFQWAgjoLAQRkBhIYyAwkIYAYWFMAIKC2EEFBbCCCgshBFQWAgjoLAQRkBhIYyAwkIYAYWFMAIKC2EEFBbCCCgshBFQWAgjoLAQRkBhIYyAwkIYAYWFDEpiIuzYAXI5JCRAYiK0tAAAbNqkUltDRj1DRjvPnkFDQ8/rb74BExNVG2LEQoZizRo4eLDn9bp1EBurakMUFjIwKSmQnQ1yOZib99907Rrs3QvNzUM1Z+HitsiLKBQwfTqUlcGpU/D22wPsIBTCxx/DuHGDWsCIhQxAZiaUlYGrK0RFDbA1KQlMTUEiGcoCDt6RAUhKAgAQCMDAYICtMTEvt4BdIdKf4mKYNQvMzeHxY7Cy0tAIdoVIf/buBULgo480VxWgsJB+PHnypLKyxMwM1q/Xyg4KC3mOAwcOZGe/GhGxcupUrezgGAvpRSqVurq6isXiS5cuzZs3TxtTGLGQXo4fPy4Wi728vObOnaulKRQW0sv+/fsB4NNPP2WxWFqaQmEhPVy+fLmgoMDe3t7Z2Vl7azjGGnNIJJKampra2lqxWFxeXq58UVpa2tHRYW5uzmKxCgsL3dzctDkKCkufyc7Ofvz4cVVVVU1NTXV1NfWiqalpsP1TU1NPnz596tQpX1/f69evjxviXuDLwFs6+olCodi/f//WrVtflJGRkZGtra2zs7Obm5ubm5uTk5Ozs/O33377ww8/FBcXHz58uKioqKCg4PPPP9+1a5fGDmDE0k+ysrIiIyOtra0jIyO5XO7EiRO5XC71Yvz48S/un5eX98Ybb3R3d58/f97a2jooKEgmk505cyZqwLvQqkAQfSQkJAQA9u7dq3qTL7/8EgAcHBxqa2t37twJAI4ODu21tZo5gMLSQ+7cucNisSwsLFpaWlRv1d3dHRYWBgDBwcFSqXRtdPSvfn5k3jwil2vgAwpLD/noo48AIDY2Vt2GtbW1Dg4OAHAyKYnU1xMnJwJAtm7VwAccY+kbT548cXFxkUqlpaWlU6ZMUbf5jz/+aLxz59wbNyA7G6RSmD8fCIELFyAkRC07OEGqb6SmKmbN+iIqarEGqgKAhQsXzvXzA4kE3n0XZs2CTZtAoYAVK3qLdVREgyiHjFi6usiECQSAXLrUrbkVmYwEBBAAsmQJkclIYCABIOHhRKFQ3QZGLL3i+HGoqwMvL5g7V4tf1tAQ/vUvsLWFU6fg4EH45z/Bzg48PKC7W3UbOMbSK7y94Zdf4MgR+OADrW199x1ER4OREeTmgosL2Nmp1RqFpT/k5EBwMDg4QGUlGBvTYXHtWrh/H9LSoKUFjh0Dc3OYOXPgcrAX0bwnRkYYixcTABIfT5/Fri7S3U0IIRs3EpmMEEIEAhWb4r1C/SEsDB48gLVr6bNoZKRxU+wK9YrGRnXHQqrx3/9CaipYWKjeFaKw9Ie7dyEtDebOhbAwXbuCaTOjlMZGEInAyAgKCoAQ+Owz2LYNEhLgtddGhKoAhTVakMvlxcUtN27Yi0SQlwelpQAAISEQFvbcElbR0Tr08TlQWCMXsVhcUFDw888/X79+/caNG56ef83Pj6c2mZmBjw9QpTR9l7AaOaCwRihnz55dvHhx309YrLz33wceDwICwMsLDA0BABITwdoazM2htRWkUhAKwdRU2yJmWsDB+0gkJyfnd7/7nVQq5fF4QUFBgYGB/v7+48ePr60lIhFLJAKRCBYsgC++eK5VdjaEhoKlJdy7B05OOnJdCX2zaQhtpKWlAcA777xDCBGJRHv27Fm6dCmXyw0MLAMg1F9IyAANqTnSFSuG2d8BwK5wJFJbWwsAVH3f+vXrCwoKqM/d3UULF7rxeMDjgb//AA337IHz5yElBVauhKCgYfT4BVBYIxGxWAwATk5OAPCHP/xh9uzZ/v7+PB7P3d2dPWTWgpsb/OUvsG0bxMRAfj4MvTOz6DpkIgOwbNkyAEhNTdWgbXs74XIJh0PS0h7S7pjqYD7WSKRvV6guZmYgFDZzuRGffDLn6dOndLumKiiskUh39wRjY+sJEyZo1nzJEhsXl476+vqtW7fS65jq4HTDSMTSEtraoLkZrK01tFBSUvLaa68BQGFhoZeXF53OqQZGrBFHezu0tYGJieaqAgBPT89Vq1bJ5fJPPvmEPtfUAIU14hCLAUDzGc7GxkZqiLZt2zZ7e/uffvrpzJkz9HmnKmNFWOo+vEqHaCOszs7OqKioOXPm3L9/39bWNiAgwN7ensvl0uuhKoyheSy1Hl6lQyhhaXBFqFAo/vjHP964cWPSpElmZmYpKSlZWVlsNlsn14ZjJWKBmg+v0iG1tQAaRazY2NhTp07Z2dlduHChtLR01apVhJC9e/eGqFnETAtjSFijBVtb8PeHGTPUa7V9+/avvvrK2Nj4zJkzMplsyZIlUql08+bNAoGAGTdfhg4nZxG6SEtLY7FYbDb75MmT5eXl1ATYsmXLFOrULtPLiBRWSQnZvJls305OnaLL5I4d5O9/JzIZndVRcrn8hx9+EIlEYrGYLpsa+PnTTz9RazomJSU1NDS4u7sDQHBwcFdXF11eaYBWXSEhJCUlJSQkZPHixQkJCV1dXbQEUTh8GP72N9iyBXJyaLFH+aVM4W1ro8Hm5cuXfXx8wsPDo6Kipk6dqv3pKxRw7txzfu7cCTt3wuArhgIA3LlzR9nrrVq1atGiRffu3fPy8jp9+rSRFsVbNKCxJEUikZ+fX19Tbm5uJ0+e1FzkCgU5cYIEB5OYmN7yyMhIIhCQp081M/nsGYmPJ46OZMsW8vgx2bqVxMeToCAyfz65c0dDN6uqqt555x3qlF1cXObMmUO9njx5cnp6umY28/OJvz8BIB980OPn5s3EyooAECMjwueT4uIBWvXt9ahxFQC4urrWaroMH41oIiyxWLx69Wo2mw0Azs7OR48evXjx4m9+8xvq++XxeDdu3FDbaEEBmTOnJ4dt2zayaRPZvp3s2UNYLAJAnJzI4cM9Vbkq8+9/ExcXAkBYLPL735O2NrJnD1m/nlhbEwDC4ZANG0hjoxoGJRKJUCi0sLAAAFNT0/j4+M7OTkJIdnY2df9Eg9OvrSV8fs9Zcrnkgw96/IyPJ+fOkYULezaxWOTNN8n586TvsKm0tNTNzS0sLEwqlW7YsAEA7Ozs7t69q8YpMYZ6wpJKpUKh0NLSEgDGjRsnEAhaW1upTd3d3UePHnV0dAQAFou1dOnSyspKlYw2NhKBgBgY9AgoOfk5AeXnk6CgHsF5e5OcHFVM3r1LFi7sbXT16gAHNDQkAMTGhiQmEonk5TYzMjKUS59HRERUVFT03UqdPhU/VDx9qZQIhcTSkgCQceOIQEDa2gbYrbSUCATEzIwAEC+v69OmTRMKhe3t7dTWurq61tZWavlQExOTa9euvfxMhgU1hHXx4kVPT0/lN1tWVvbiPu3t7fHx8cbGxsr/6WfPng1mUCaTiQ4d6gkg48aRzz4j/5PpcygUJC2NcLmUUr6PiRnw0BSNjY2ffy6kRDN+PDl4cNAwd+cOCQvrEd/SpclZWVmD2bx///5bb71FnfjMmTN//PHHwfbsd/pxcXFtA4qFkAsXLvB4gba2TwBIRAQZ/IR6aGggO3aQt95aQ7lhZ2e3adOm6upqQsixY8eoS8LvvvvuJVaGEZWE9fDhw6VLl1KnNH369O+//37o/SsrK/l8PvU8lkmTJh09evTF697s7GwvLy9DNrvdw4PMn09KSl7ixLNnJDGxkcu1s7XlcDgCgaDfyq1UzKCW0AwMPLl6NXny5OWnlplJAgOrzczMACA0NPTWrVt9tzY3N8fFxVHXXDY2NkKhUK7CSq9VVVVDnP79+/fDw8OpLzM6+v8uXHi5k0qkUunx48dff/11qjmHwwkJCeFwOACwb98+NQwxz0uE1dHRofwXNDMzi4+PV/0iNjc31/9/idl+fn7Xr1+nPq+oqKCGmQAwbdq03PPnVXe3vrp6xYoV1PDO0dHx4MGD1C995coV5SgnNDS0uPhlMu2DVCpNTk62t7cHADabzefz6+rqFAqFsmenPqyvr1fdJiFEJBL1Pf1r165R8Yy6WLO2tk5MTJSo0gcPREFBAZ/P53A4bDabCo2a2WGOoYSVkZHh4uJCDRr4fL4GszX9Rh5LliyJjY01MTFRypQa/KpLfn5+0P9KBTw9PcPCwqjw4OrqqnF30NDQ8Oc//9nQ0BAALC0tlcOpuXPn/vLLL5rZ7O7uPnz4MJW6zmKxqLEpm81euXLlr7/+qpnNvlRWVlI/0JUrV7S3Ri+DCquwsJD6tXg8Xl5enjbH6DvyGDdunHpD+8FRjqbt7OxMTEyGHs+pyL179yIiIlgslru7+8SJEwfsxNWFOn1zc/PQ0FA/P7/c3FwtDfZl7dq1ALBr1y4abdLCoMKaMWOGkZFRUlISXbcFKioqrK2tAUCrua7n6ezsPH78+KVLl7SXaV+KiooePnyovPKihZaWltbWVtrvsRw5cgQAoqOj6TWrPYOmJjs7O4vF4traWif6imqnTJlSXl5eVlam5SPLECX37t2bOXOms7NzTU2Nrn15jkFv6VD94GCy0/BgbDYAKBQKGm2OcWbMmGFra1tbW1tdXa1rX55jUGExIQImxDrGYbFY1OyDSCTStS/PgRFr1MPj8QAgLy9P1448B0asUQ81W4YRCyMWzfj7+7PZ7IKCAqlUqmtfehnWiIXCYgJra+vp06d3dXXdvn1b1770MqwRC7tChqB6w9zcXF070gtGLH2AEtaIGr9jxNIHRuD4HSOWPvDqq6+am5uXlZX9+uuvuvalBxSWPmBgYODt7Q0AR44c6VbnqYLMgV2hPlBRUVFaWurq6rp582ZHR8f3338/MzNTIpHo0CWMWKOeoqKigIAAKsFrypQpjY2NqampUVFRjo6Oy5cvT09Pb29v14Fbg6U9zJo1CwBOnDhBVx5FRUUFlZBJb0LSGCcnJ8fKygoAQkNDqcKW4uLixMTEwMBAqn8AAGNj4/nz5wuFwrq6umFzbFBhiUQiOzs7KitXy0pfKr+ZShz94osvZFTNIKI1Z86cob7V5cuXS6XS1udLUR49eiQUCufPn0+lxQKAgYFBYGCgUCh8/Pgx074NKqynT59u3LiRqiOwtLTcsWOHZmnEGRkZrq6u1IlFRETQm5E3ljly5AilmPXr18vl8o0bN3p5eTU3N7+4p1gsPnDgwIIFC6iyCwBgsVg8Hk/dLH61eEkxxYMHD5T1OVwuV61U3bt37y5cuJBq6+3tfbVfdR+iBYmJidQXGxcXJ5FIqMpsY2PjnCHrLpubm0+cOMHn8y0sLCwtLSMiIlQpOtIMlcq/srOz1Sp0bmpqEggE1P+Tra2tilVTiCooFIqNGzdS/VpycnJ7e/ubb74JAObm5hdULiXr6OiglvnTuE7kpahasKpipW/f4j5DQ8PVq1c/UaW6D1ENiUTy7rvvAoCRkVF6enpjY2NAQAAATJgwoaioSC1T7733HgAcOHCAIVfVK7EfutI3Ly9PWUsZHBx8+/Ztur0d0/QLTo8ePZoxYwYATJ48+cGDByoa+c9//rNu3brLly/v27cPAD788EOGvNVkUZAXK32rq6v7fUK7o2OcfsGppKRk0qRJAODl5VVTU6O6nS1btgDAli1bbt68CQAzZ85kyGHNlzHKycmZPXs2FZ+o6l5TU9OtW7dqX9yH9EMqlXp4eADA1KlTy8rKqJkgAJg3b95TNRd4Onv2LACEhIRIpVITExMWi9XU1MSEz1qt6EfVob/yyivLly9/cQEWhC5u3boVHBzs5ORUU1PT1dVFxaro6GgN1uyj7lKbmZnJZLLAwEAAOK/OEgeqQ8NSkXK5HC/6GCU7OxsAfH19qbe5ubmxsbEaf+dUUeetW7c+/fRTAEhISKDP015oWOfdwMBAeyPIELz++uuGhoa3bt3q7Ow0MTHx9/f3H/AxmKrh7+9fXl4uEokYLe/B5bhHAWZmZp6enjKZrLCwUHtrSj0pE5oJA/kmKKzRAY05okpTXC534sSJLS0tpaWl2pvtBwprdEBjt+Xt7W1iYnL37t3m5mbmcppRWKMDGhXA4XC8vb0JIfn5+cwNs1BYowN3d3cbG5vHjx/TsqqMUqYYscY69C7+ER4evmHDht/+9re+vr4cDuf27du0Z5misEYNNBYPhoaG7tu3b968eSYmJpMnT+7u7v7555+1N9sXFNaogRoP0dttffXVVw8fPoyIiKBm4WkEhTVqCAgIYLFYBQUFMpmMFoM7d+4UCASEkDfeeEOZvkwbTEznIwxB5ckUFBRQbzWuHpDL5WvWrAEAAwODQ4cO0edgLxixRhP9LuI+/vhjT0/PhIQEtUZIEolk2bJlycnJpqamZ8+e/dOf/sSIr0yoFWGIr7/+GgD4fD71durUqcrfcdq0aXFxcSKRaOiihLa2trCwMACwsbFh9ME7KKzRBHWv0MbGJjU1tampSSaTXb16VSAQ9F3Zevz48Xw+PyMjQyqV9mteV1dHVeI7OTn1e7gL7aCwRhMymezQoUNUpq6ySLC6uloul+fk5MTExFAPqqCws7O7efOmsm15efm0adMAwN3dfRiK8FBYo4zm5ub9+/eHhoYqr+PYbPacOXN27dr18OFDQkhxcXF8fLyPj4+xsbGyhPXOnTvOzs4A4Ofnx2g5oRIU1milqamJKhI0NzdXRikPD4+4uLirV68qFAplLvylS5f6leEPA4M+mQIZLXR2dl68eDE9PT0zM7OlpYX60NXVNSoqKjIysrW19b333uvq6lq+fPm3336rLIZmGhSW/iCVSrOzs0+fPn327FnlCmxGRkYSiSQmJmbv3r3Uaj/DAwpLD1EoFEVFRZmZmcnJyR0dHb6+vlTW/HBC90Q+MgJgs9k+Pj4+Pj6zZ89etGiRcj2j4QQjlj5TX1/v6OhoYWHR3Nw8zDUveEtHn3FwcHBzc2trayspKRnmQ6Ow9BxdrdSNwtJzdPVsMBSWnqOriIWDdz1HJpNZWVl1dXU1Njba2NgM23ExYuk5fYu9hvO4KCz9Rye9IQpL/9HJ+B3HWPpPVVXVK6+8Ymtr29DQMGyz8Bix9B8XF5eJEyc2NTU9ePBg2A6KwhoTUL1hWlpaRkZGZ2fnMBwRhTUmoIR17NixRYsW2dnZRUZGpqSkPH36lLkjorDGBJaWlgYGBvb29r6+vl1dXVlZWStWrHBwcAgPD69MS4P6evoPOTyJqogOOXfunJmZGQDs3r27u7u7qqoqOTk5IiKCw+EYstndjo6EzSY+PiQ+nty/T9dBUVh6TlpaGpWOTK1pa29vTxWHSSSSJ0+enEtNJRERxNiYAPT8zZ5NvvySvFA6pi4oLH1m3759VDqyQCCIj49XPoYNAGxsbPh8/qOsLNLRQTo6SEYG4fOJlRUBINOna39onMfSTwiB3btL//rXGSwWa/fu3dRznQCgpKQkPT09KyuLqsqXcrmchgYIDYXISFi8GKys4OJFKCuDujowN4eZM+HttzX2ANE35HKyciUBIKGhl1NSUgbcp7S0NOUf/yA8HmGxejpBDocsWEAOHCCxsYRabkQg0NgHFJa+0dVFoqMJADE1Jd9/r0KD+npy9CiJiCAcDgEgkyaRjRu1FxZ2hXpFSwssWgRXroCNDWRmgnqrqTU2QmYmKBTg7w+pqWBhoU1XiMLSH+Ry4PGgsBC4XDh/Hjw8dOkMTpDqD4aGEBsLHh5w7ZqOVQUorFFHYiJQZfSbNvW83bED5HJISAAA4POhsBD6LDmjM7BgdfTxzTdgYtL79tkzaGjofWtkNPweDQBGrNHHunUQG9v7ds0aOHhQd94MAgpr1GNtDX0WMhop4FXhKObaNbh5Ez78EIax+kZVMGKNYoKCgM0GMzNd+zEQKKxRTFISmJqCRKJrPwYCu0KEETBiIYyAwkIYAYWFMAIKC2EEFBbCCCgshBFQWAgjoLAQRkBhIYyAwkIYAYWFMAIKC2EEFBbCCCgshBFQWAgjoLAQRkBhIYyAwkIYAYWFMAIKC2EEFBbCCCgshBFQWAgjoLAQRkBhIYyAwkIYAYWFMAIKC2GE/wf46NeLFOIyYQAAAABJRU5ErkJggg==" alt="Mol"/>

>  <Smiles>  (25) 
NC(=O)C[n+]1cc(-c2ccc(C(N)=O)cc2)n(CCCNCOC2CCCCC2)c1

>  <Name_x>  (25) 
AURKA_HUMAN_3W18-B_alignment_L1F015::KPCT_HUMAN_4RA5-AA_alignment_L1F008::AURKA_HUMAN_3EFW-B_alignment_L1F027::benzamide::MK07_HUMAN_5BYZ-AA_alignment_L1F006::CSK22_HUMAN_3E3B-X_pocket_L1F001::::

>  <MW>  (25) 
414.2

>  <score_inter>  (25) 
-17.3517

>  <best_rmsd>  (25) 
2.26

>  <Lfrag>  (25) 
(5421, 72501)

>  <SA_score>  (25) 
3.129

>  <QED>  (25) 
0.29

>  <LogP>  (25) 
1.3

>  <clogp>  (25) 
1.31

>  <NAR>  (25) 
2

>  <NCA>  (25) 
0

>  <nrot>  (25) 
11

>  <TPSA>  (25) 
116.3

>  <HBA>  (25) 
5

>  <HBD>  (25) 
3

>  <NRB>  (25) 
11

>  <NHA>  (25) 
30

>  <RoF>  (25) 
0

>  <Frag>  (25) 
0

>  <Lead>  (25) 
0

>  <Drug>  (25) 
0

>  <PKI>  (25) 
1

>  <PAINSA>  (25) 
0

>  <PAINSB>  (25) 
0

>  <PAINSC>  (25) 
0

$$$$

     RDKit          3D

 27 28  0  0  0  0  0  0  0  0999 V2000
    8.4394   10.2606    2.2400 C   0  0  0  0  0  0  0  0  0  0  0  0
    8.9307    8.8381    2.5622 C   0  0  0  0  0  0  0  0  0  0  0  0
   14.2814    8.2698    1.3302 C   0  0  0  0  0  0  0  0  0  0  0  0
   13.5677    6.9600    1.5898 C   0  0  0  0  0  0  0  0  0  0  0  0
    9.5792   10.0899   -1.3070 C   0  0  0  0  0  0  0  0  0  0  0  0
    7.6233   10.9717   -1.3784 C   0  0  0  0  0  0  0  0  0  0  0  0
    8.9615    9.7112   -0.1584 N   0  0  0  0  0  0  0  0  0  0  0  0
    8.7845   10.8327   -2.0213 N   0  0  0  0  0  0  0  0  0  0  0  0
    7.6849   10.2665   -0.2060 C   0  0  0  0  0  0  0  0  0  0  0  0
   12.0370    7.9981    0.3966 N   0  0  0  0  0  0  0  0  0  0  0  0
   12.2093    7.1070    1.5717 C   0  0  0  0  0  0  0  0  0  0  0  0
    6.5900   10.3680    0.7830 C   0  0  0  0  0  0  0  0  0  0  0  0
    5.2180   10.4880    0.5760 C   0  0  0  0  0  0  0  0  0  0  0  0
    4.3500   10.5910    1.6490 C   0  0  0  0  0  0  0  0  0  0  0  0
    4.8350   10.5780    2.9580 C   0  0  0  0  0  0  0  0  0  0  0  0
    3.8420   10.6950    4.0830 C   0  0  0  0  0  0  0  0  0  0  0  0
    2.6350   10.7990    3.8560 O   0  0  0  0  0  0  0  0  0  0  0  0
    4.3730   10.6750    5.3380 N   0  0  0  0  0  0  0  0  0  0  0  0
    6.2190   10.4590    3.1670 C   0  0  0  0  0  0  0  0  0  0  0  0
    7.0780   10.3560    2.0850 C   0  0  0  0  0  0  0  0  0  0  0  0
    8.9688   10.9419   -4.3224 C   0  0  0  0  0  0  0  0  0  0  0  0
    8.7133   11.8981   -5.2130 N   0  0  0  0  0  0  0  0  0  0  0  0
    8.5247    9.8086   -4.4088 O   0  0  0  0  0  0  0  0  0  0  0  0
    9.7982   11.2719   -3.1017 C   0  0  0  0  0  0  0  0  0  0  0  0
    9.9475    7.5482    0.1314 C   0  0  0  0  0  0  0  0  0  0  0  0
   11.2763    7.5544   -0.5846 C   0  0  0  0  0  0  0  0  0  0  0  0
    9.8472    8.9589    0.6293 C   0  0  0  0  0  0  0  0  0  0  0  0
  1  2  1  0
  3  4  1  0
  5  7  1  0
  5  8  2  0
  6  8  1  0
  6  9  2  0
  7  9  1  0
 10 11  1  0
 12 13  2  0
 12 20  1  0
 13 14  1  0
 14 15  2  0
 15 16  1  0
 15 19  1  0
 16 17  2  0
 16 18  1  0
 19 20  2  0
 21 22  1  0
 21 23  2  0
 21 24  1  0
 25 26  1  0
 25 27  1  0
 10 26  1  0
 27  7  1  0
  9 12  1  0
 24  8  1  0
  1 20  1  0
  4 11  1  0
M  CHG  1   8   1
M  END
>  <2D_mol>  (26) 
<img data-content="rdkit/molecule" src="data:image/png;base64,iVBORw0KGgoAAAANSUhEUgAAAMgAAADICAIAAAAiOjnJAAAABmJLR0QA/wD/AP+gvaeTAAAZr0lEQVR4nO2deVxU1xXHf49hF3BYioLIoriHKBIjZnCLuJbkI4ryoX6MSxMUF0rVqK35xJgmirFJRq1G3Fpr1IpWE5RqBFQElYTFqrgr+2qUAQGF2W7/eDqZoo7AvGWG3O8ffmbIfeceyc/7zjv3nPsYQggoFK6xENsBSseECovCC1RYFF6gwqLwAhUWhReosCi8QIVF4QUqLAovUGFReIEKi8ILVFgUXqDCovACFRaFF6iwKLxAhUXhBSosCi9QYVF4gQqLwgtUWBReoMKi8IJJCGvnTvzudwCwaBHUauzciawsAIiLQ0ODuK5R2olJCAuARoM7d8R2gsIdlmI78JR585CQ8MtXuRxduyI9XTyHKMZhKiuWkxOcnFBa+vRrXBzkcowcKapPFCMQWViVlZg9G42NALBgAc6cecGYI0ewYgXOnRPYNYpRMCJ2Qms0CA3F2bN47z3s2WNoZGkpzpzBe+8J5RnFaMRcsdaswdmz6NIF8fGGhqlU2L0bUVFCuUXhAtGEdeYM1q6FhQW+/RYeHoZGfvIJmpuRmyuUZxQuEOdWWF2NwEBUVmLNGnz8sfDzU3hHBGFptRg/HqmpGD0aKSmQSASenyIEItwKP/30M5Uq29MTBw5QVXVYjFixFAoolejSpU0XpaSkTJgwgWGY06fzRox4vZ1TU0yetmTe6+qwZAlsbcEw2LgRu3bhww9hZwcfH/j4wNub/fNhz56NXl6enp6Wli2NV1dXz5o1S6vVrlmzhqqqY9OWFWvdOowfj8GDcfAgJBLcvYu//hUPH7YYdWbUqLfPnrW0tPT09PTx8fH19fX29vb29pbJZHFxcampqaNHj05JSZHQu2CHpi3CmjsX27fD0hI3b+Lf/8aqVQDQ0IDiYhQVoaQExcUoKTlgZbUsNbWqqkqr1epfPW7cuFOnTnXp0uXSpUsehhMMFPOnLcJauxYTJyIwEIcOAcCjR0/vg76+8PCAxf89ByiVyrKysuLi4pKSkqKioqysrFOnTjEMk5KSMnr0aK7/FhSToy3Cqq3F0qVwcIBajU2b4OqKurqn/8nKCt27w9sb3t6be/fu5OHh7e3t4+Pj7e1tY2MDICMjIzIycuLEibt27eLnL0IxLdoSvEul0MlCo8EHH+huf6isREEBCgogkay0sHisUuku8vDw8PHxaWhoqKysrKmp4dR5iunCUYK0uZkVWXN5+brCwsLCwpKSkuLi4rKyMpVKBcDOzo4QolKp7ty54+fnx8GMFNOG38y7VqutqKgoLi6uqak5dOjQ3r17ly9fvn79ev5mpJgIwm3p5OXlBQUFOTs7l5WV2dvbCzMpRSyE29IZPHjw0KFDFQrF/v37BZuUIhaC7hUuXrwYwMaNG+l7Vjo8glY3qFQqPz+/8vLy9PT0ESNGCDYvRXgEXbGsrKzef/99AJs3bxZyXorwCF2PVVlZ6evrq9Fo7t696+vrK+TUFCERuh7Lw8MjIiJCo9Fs375d4KkpQiJCBWlWVtawYcPc3NxKS0ttbW0Fnp0iDCJUkAYHB7/55psPHjw4cOCA8LNThEGcLp1FixYB2LRpkyizUwRAnC4dpVLp7e1dXV2dmZkpk8mEd4DCN+KsWNbW1tHR0aB5h46LaC32lZWVPj4+Wq127969QUFB3t7eNJDvSIgmLEKIv7+/Wq0uKSlhf+Ls7NyjRw8PDw9PT88ez2C/iuIhxRhEOx9r48aNBQUF9vb2ISEhlZWVpaWlCoUi90WN9J07d2brUdm+DLYwNTg4WHifKa1HnBUrOzs7JCREpVIdPnx4ypQp7A8VCkVBQUFBQUFFRUVlZSX7+e7du3W6AuhnuLi4fPXVV7NmzRLccUprEUFYtbW1gwcPLiwsjIuL+/rrrwE8efLk9OnT7ILk6OjYYnxNTY2uKYP9kJqaWldXd/r0adqXYbIILSxCyNSpU48ePTpkyJDMzExra2sAly5dGjx4MDvA1tb2+RirR48evr6+Fs8agf7yl798/PHH4eHhR44cEdJ5ShsgwvLVV18BkEqlBQUFuh9eunRp/Pjx/fr1s7Oze5mfdnZ2M2bMYMffv3/f1tZWIpHoG6GYFIIG79nZ2StXrmQYZteuXfotFYMGDTp58iT7WaFQ6MdYuqirqqqKYRh2zG9+85tp06bt3bt327ZttILeRBFMwgqFghVTXFxcOy6vr6+/f/++7iv7/Ojs7NzQ0MCdjxTOEEhYWq02PDwcwJAhQ5qbmzmxyWYcduzYwYk1CrcIJKwvv/wSz4VWRrJv3z4Ar732mlar5comhSuEENZPP/1kbW3NMMyRI0c4NKtUKrt16wYgPT2dQ7MUTuB9E7q2tjYyMlKpVMbFxbF3Q66gFfQmDa+y5SO00qeiosLa2loikRQWFnJunGIM/K5YX3/99dGjR6VS6cGDB9lcKLfQCnrThT/N5uXlsaHV0aNH+Zvl4sWLANzc3B4/fszfLJS2wuOKZWNj07dv31GjRk2ePJm/WXQV9P/617/4m4XSVngUVlFR0ZUrVwoKCjQaDSHk+PHjUVFRKr2js7iCVtCbIvwthlqttk+fPgC+++47Qsjrr78O4MCBA5xP1Nzc3KVLFwCZmZmcG6e0Dx5XLIZhYmJi8CwdsGDBAvCTGqAV9KYIr7J99OiRk5MTgCtXrjQ2Nrq4uADIzs7mxPi333579epV9nNRUZFEIhkzZoxarebEOMVI+E03ODo6zpw5E8DWrVvt7e3nzJkDYMuWLcZbzsnJmTt37tChQ0tLS1mbGo3GxsaGHh9vKvCt3Nu3bzMMY29v//DhQ3ZdsbGxqaqqMsamQqHo0aMHgNjYWEJIcnIywzCWlpYZGRkceU0xFiH2CseOHQvgyy+/JIS8++67AD7//HNjDLJl8m+88UZTU1NpaambmxuA9evXc+QvhQOEEFZSUhIAX19ftVqdkpICwNPTU6lUts+aXC4HIJVK7927p1Kp2EbqiRMn0hoHk0IIYWm12t69ewM4duwYISQgIABAYmJiO0xlZ2ezbyQ4fPgwIeTDDz8E4OXl9fPPP3PsNMUglZWVSUlJBgYIWo81btw4QsjWrVsBDB8+vK1GaGhlIly/ft3X19fa2tpAwZJAwlIoFA4ODgzDXL9+vbGx0dnZGUBOTk6bjOiHViUlJWxo9cUXX/DkM+WFnD9/nv3NDx06tLq6+mXDhKt5nz9/PoCFCxcSQuLi4gD8/ve/b/3lLwytJk2aREMrITl06BB7xEZ4eHhjY6OBkcIJ69q1awzDODg41NbW3rlzZ8qUKa2v/GwRWi1btoyGVsIjl8vZ1s7Y2Fh2/9cAgvYVjhkzBoBcLm/TVVqtduDAgQAWL15M9EIrujMoGGq1mt2dYximlWkdQYX13XffAfD393+l3ltw+/bt2bNn09CqTVy5ciUjI2Pfvn319fXG2Kmvrw8LCwNga2t78ODBVl4lqLA0Gg3bWrh48eITJ05cu3atTdV5NLRqPWwwxGZ5bG1tw8LC9uzZ0w6FVVRUBAUFAXB1dW3T07fQLfbBwcEtzrtydnbu379/aGhodHR0fHx8YmJiRkbGvXv3npcODa1aydq1a9mu8bFjxw4fPlx35oWjo+OMGTOSkpJa2X+Qn5/v4+MDoGfPnrdu3WqTD4IK6x//+Af7D2jq1KmhoaG9e/dmQ/IX0qlTpwEDBkyaNCkmJmbdunXLly+nodUreWEwVFZWJpfLZTKZ7owCqVQ6c+bMpKQkA/sfaWlpUqkUQHBwsH4PeisRTli3bt1ijyjavXu3/s9rampycnKSkpISEhJWrFgxbdo09u1zz0vNxsbmk08+Ecxhs+OVwVBJSQmrMN2v1MXFhVWYSqXSH7lnzx62+WXKlCntayYQSFiPHz9mn+yioqJaeUltbe3ly5eTkpI2b968bNkyLy8vutNsgPJyMmrUWADu7u5ZWVmGBxcWFsrlct3RUQDc3Nyio6MzMjK0Wq1cLmfXttakFV6GQMKaPXs2gN69ez969Kh9FpKTkwH4+Ph0pFK+urq61NRU4/uL8vOJjw/p3/+nAQMC2hQMXblyZdWqVf7+/vohLwCJRLJlyxZjXBJCWOwhC7a2tv/973/bbaRFBb25wwZDffr0YRjGzs4uLCwsMTGxfT29aWlEKiUAkcnIgwftXGDy8/NXr17ds2dPLy+v4OBgwxvMrYF3YeXn57Mv6m0RWrUDdldnzJgxnDgmIvX19RMnTmT/sfXr109/tZg7d+4PP/zQIuIxwJ49xNqaAGTqVGJ8Y6VWqy0pKWn37U8ffoXV0NDQv3//NoVWBtCvoDfemljoZ4bYJ9yCgoJ169YNGjRIp7Dx4xfHxJCzZ4nh/8VyOWEYApDY2FeMFB5+hcUebGxMaNWChQsXApg/fz4n1oTHcGZIF1MHBqYBBCBubiQ6mmRkkOfzwV98QQAikRDjYiG+4FFYu3fvNj60aoF+BT1XNgWj9Zmhy5fJn/9MevYkrLwA4uNDli8nNTW/jHnwgAQGEqNjIb7gS1i60Orvf/87t5bHjRuHZxX0AqBQKDg5J0eXGZo6dWrrHwPz88nq1U8V5uhItm4lbEyxcCFRqUzu9qcPL8LiNrRqwbFjx/Csgp5z4/pUVFSEhIRERka2Jk9tGCMzQ1otycwke/aQHTvI9Onk9u2nwjJlDAkrLCxs/PjxH3zwwWefffbPf/7z3LlzRUVFrXlg4Ty00qdFBT1PXL161dvbW5fXYXF3d1+wYEF6enrrxaFSqebNm8dmhv72t78Z6dWOHSQtjSxdaubC6tSp0wt38ZydnYOCgqZNm7ZixQq5XJ6YmJiTk1NXV8dexUdo1QL9Cno+aBEMFRQUxMfH6+cFunXrFhsby+apDdjRpRU6depkfGaIELJjB8nOJmvWkHffNVthabXa/Pz848ePb926deXKlVFRUTKZrFu3brqt8udxd3cfOHAgu6/MeWilj34FPefGDQRDbBaRXS9Zunfv/jKFlZeXBwYGAujatStXpwqwwvr5Z+LoaLbCehlKpbK8vDwnJycxMTE+Pj46OjosLCwoKMjBwYH9XUdFRbGlnryiX0HPIZ9++ikbDC1btszA/Y5VGNsyxOLr6xsbG5ubm8sO0N1J/f3979y5w62TZgFnwbtWq62oqLh48WJRURFXNg2gX0HPiUGVisybR0aOjGt9MKTRaDIyMhYtWsQeosQSEBAwe/Zsto5j5MiRNfoZAqPZsYNcvEgIIX/4AzGuLJR3hC7045D2VdC/kLo6Mm4c+0ivOXHiFaUBz8MqLDY21t3dHYCdnZ2lpWVERMSTJ0+M900fMxKWaG9YNZ7vv/9+8uTJfn5+N27cMFAw+EoqKhAWhkuX0LUrjh3DG2+03yWVSpWSklJaWjpo0KA333xTV1jHFTt3IjUVXbsiPR0ZGXgWfZgkYiu7/ajVahcXFw8PDysrq6CgoNjY2MTExLZWLV+9Sry9CUD8/Ynpx0JmtGKJ9upe40lNTa2pqbG2tlar1bm5ubm5uZs2bWIYpm/fvsOGDQsN/Sgw0K9PHxhYNdLSMHUq6urw1lv4/nu4uQnofYdHbGW3k+bmZrY8a8OGDXV1dSkpKatXrw4NDdW98dDTsxggTk4kNJSsXk1SUl5QVXL8OJFISEQE4ToWopht8L527VoA/fr1a7HNolQqs7KyNm3aGhFBPDx+2cQFiJUVCQ5uud12/vwLCgcoxmOWwiotLWXTZidPntRqtRcuXHjZyPJykphIYmOJTEasrIi/vzltt5k1ZimsiIgIAJGRkYSQ/fv3A4iOjn7lVXV1JD/fnLbbzBre3/7FOWlpaYcPH7a3t1+/fn19fT179hr7UkzDODlhwICnH5ycUFrKt6e/bsRWdttobm5mN4PZPrClS5cCGDJkSOvLDdjttlu3iIMDXbF4xMyExb5avFevXk1NTdeuXbOysrKwsPjxxx/bZOQ//yEAGT+eJx8phJiXsHQx+4kTJwghb7/9NoCYmJi22snNJQAZNIgHFynPMCdhTZ8+HUBERAQhhH3Xl4uLSzsOCCkrIwDx8ODBRcozzEZY6enpbBtFYWFhY2Mj2+vSvlfYK5WEYYilpUnXjJs75iEslUrFHuK9du1aQsjy5csBBAUFtbu10sWFAISehsQf5iGsDRs2APD3929qarp9+7aNjY2FhcUrj74wQL9+BCD5+Rz6SPk/zEBYlZWVnTt3BpCcnEwImTBhAlqXETXAqFEEIGlpHLlIeQ4zqG5YsmRJXV1deHj4pEmTLl68ePLkSVdXV3avsN0EBFSqVI9ray0AP678pOhj6pl3Qoirq6uVldWqVasADBs2LC0tbdu2ba6ursaYZZj48+f9S0q+58hNSktMfcViGKakpESlUsXExJw5c6ZTp05s+spI2Cr16upq401RXoipr1gAdu3a1atXr+zs7MjISLVazYlNKiy+MQNhubm5nThxwt3dPTk5mT1txhiam5tBhcU/ZiAsAD179jx27Ji9vf327dvZNui2olQqDx06JJPJ2GoIKizeEfuxtA0kJiZaWFiMHHmgTa86LC9v/uijj9jGLAA9evRQq9VFRUUAvLy8eHP21445CYsQsm3bdYDY2pLWHPaek0NmziRWVqR372kAAgMDExIS2HdWlZWVAbC2tqZvuOAJMxMWIWTxYgIQV1dy8+ZLx6Snk8DAX0rd//jHm7rXDuTl5UVHR9vb21tYWGzevJmT8zYpz2N+wlKryeTJBCB+fqSq6sVjcnIIQNzdyYoVpLiYEEKUSuXBgwdDQkLYG6KFhUVYWNiNGzeE9PxXhfkJixDy+DEJDiYAGTKENDS8eExSEmlqIoSQ6mry2WfknXee5kKlUumSJUvu3r0rpMO/QsxSWISQqiri50ekUpKX99IxubkkOprY2RGAeHqqAgICv/nmm4aXKZHCKWZ8dsPNm9BonvZH6KiuRqdOOH4cmzbh4kUAkEgQFobFi/H224a6oincYsbCeiFnz8LLC++/j/R0dO6MWbMQFwc/utEsOOYtrJ07cfo09u/HokWQy5GdjX37IJXCzw9aLWbMgL292C7+WjH1TehXotHgzp2nn4cNQ3MzvLyg99IhijiYvbDmzUNCwi9fR40SzROKPuaxV2gA2tZsmpj9igVgwQLoHTNLMQnMO3hniYjAgAH4059gayu2K5RnmL2w7t5Fr15wc8P9+zRNZUKYfYx14QIAhIRQVZkWHURYb70lth+U/4cKi8IL5h1jPXoEFxdYWqK2lkbupgVv6Ya6OixZAltbMAw2boREwsckFy5Ao8HQoVRVJgdvt8KtW7FwIbZswfDhOHoUAFQqqFTcTnL9+uERIzaPG1fCrVmK8fAmrDt38PrrADBwIG7dAiGYNw/h4Xj8mMNJkpO/OXcuduDAPA5tUjiBN2H5++PqVQC4ehW9e6O4GMePIzkZEyagro6TGTQazU8//YTWnWxLERjegvfaWixdCgcHqNWIikJICG7exLhxKC3Fa6/hhx/g6WnkDHl5eUFBQewLATlxmcIhvK1YUil27cLGjejfH8OHY+VK9O2LzEz06YP8fAwfjnv3jJzh/PnzAGQyGRfuUjiG/zyWszOsrLB+PWJi4OWFc+cweDAKCjBqFG7cMMbwhQsXALxFU1imiRCF9cePP21pCA8nTU2kvp6Ehmrc3KYNHHiRfUta29FqtZ6engDy6bF8JolQXTrp6aRzZwKQMWNIfT15/PjzOXMAODo6nj59uvVm1Go1+y5TLy8vFxeXgIAA2nFqmgjY/pWbS9zdCaAODVUoFGq1es6cOQBsbGwOHTpk+FKFQrF///7p06c7OTnp1tru3bvTXi6TRdi+wnv3tH36fPTGGwMGDCgvL9dqtUuWLAEgkUh27tz5/PDi4uKEhISwsDBra2udnvr3779ixYqMjAx67IIpI3TDamVJSd++fQH4+/sXFhYSQuLj4wEwDLNhwwZ2TH5+fnx8vEwm071TWSKRyGSy+Pj4mwYObKCYEiJ0Qj98+JBNaXbt2vXy5cuEkI0bNzIMI5PJli9f3qtXL93iZG9vHxYWlpCQUF1dLbyfFGMQp8W+vr5+7NixAJydnS9cuNDY2Ojo6KjTU7du3ebPn3/ixIkm9vQFihkiWtlMU1NTZGRkUlKSg4ODvb29SqWSSqXvvPPOtGnT9G+CFDNFzHosjUYTHR2dkpJSWlrq6+tbWFgolicUzhGzgpR9GFy0aBEA3clVlI6ByKXJDMNcuXIFdGemwyF+zTvd8uuQiFzzXlVV5eHh4eTkVFNTI+GnfJkiCiKvWJmZmQCCg4OpqjoYIp/dcPt294EDY4cP9xbXDQrniHwrDA7Gjz/i1CmMHSuiFxTuEVNYT55AKoVGg4cP0bmzWF5QeEHMGCs7G0olAgKoqjogYgrr/HmAdsd3UMQUFnvsAm2G6JCIFmMRAnd3PHiAwkL4+oriAoVHRFuxbt3Cgwfw9KSq6piIlsfq0QOZmXj4UKz5Kfwizoq1cydmz4ZMhlOnoFZj505kZQFAXBwaGkTxiMIxot0K9Q/+p3Q8RLsVtjj4Xy5H165ITxfLHQrHiLZitTj4Py4OcjlGjhTLHQrHiLkJ/bKD/48cwY8/4re/xYgRgvtE4QgTPYO0tBRnzuC998T2g9JexK8gfR6VCrt3IypKbD8oRmCKwvrkEzQ3IzdXbD8oRmCit0KKuWOKKxalA0CFReEFKiwKL1BhUXiBCovCC1RYFF6gwqLwAhUWhReosCi8QIVF4QUqLAovUGFReIEKi8ILVFgUXqDCovACFRaFF/4H/GV8ampwzp0AAAAASUVORK5CYII=" alt="Mol"/>

>  <Smiles>  (26) 
CCCNCCCn1c[n+](CC(N)=O)cc1-c1ccc(C(N)=O)cc1CC

>  <Name_x>  (26) 
KSYK_HUMAN_4YJV-AA_alignment_L1F010::AKT2_HUMAN_2JDO-A_alignment_L1F012::KPCT_HUMAN_4RA5-AA_alignment_L1F008::AURKA_HUMAN_3EFW-B_alignment_L1F027::benzamide::MK07_HUMAN_5BYZ-AA_alignment_L1F006::CSK22_HUMAN_3E3B-X_pocket_L1F001::::

>  <MW>  (26) 
372.2

>  <score_inter>  (26) 
-11.6748

>  <best_rmsd>  (26) 
2.48

>  <Lfrag>  (26) 
(2320, 2039, 72503)

>  <SA_score>  (26) 
3.056

>  <QED>  (26) 
0.4

>  <LogP>  (26) 
1.0

>  <clogp>  (26) 
0.98

>  <NAR>  (26) 
2

>  <NCA>  (26) 
0

>  <nrot>  (26) 
11

>  <TPSA>  (26) 
107.0

>  <HBA>  (26) 
4

>  <HBD>  (26) 
3

>  <NRB>  (26) 
11

>  <NHA>  (26) 
27

>  <RoF>  (26) 
0

>  <Frag>  (26) 
0

>  <Lead>  (26) 
0

>  <Drug>  (26) 
0

>  <PKI>  (26) 
1

>  <PAINSA>  (26) 
0

>  <PAINSB>  (26) 
0

>  <PAINSC>  (26) 
0

$$$$

     RDKit          3D

 27 28  0  0  0  0  0  0  0  0999 V2000
   10.1790    7.0037    2.3754 O   0  0  0  0  0  0  0  0  0  0  0  0
    9.9524    6.3503    1.1264 C   0  0  0  0  0  0  0  0  0  0  0  0
   14.2814    8.2698    1.3302 C   0  0  0  0  0  0  0  0  0  0  0  0
   13.5677    6.9600    1.5898 C   0  0  0  0  0  0  0  0  0  0  0  0
    9.5792   10.0899   -1.3070 C   0  0  0  0  0  0  0  0  0  0  0  0
    7.6233   10.9717   -1.3784 C   0  0  0  0  0  0  0  0  0  0  0  0
    8.9615    9.7112   -0.1584 N   0  0  0  0  0  0  0  0  0  0  0  0
    8.7845   10.8327   -2.0213 N   0  0  0  0  0  0  0  0  0  0  0  0
    7.6849   10.2665   -0.2060 C   0  0  0  0  0  0  0  0  0  0  0  0
   12.0370    7.9981    0.3966 N   0  0  0  0  0  0  0  0  0  0  0  0
   12.2093    7.1070    1.5717 C   0  0  0  0  0  0  0  0  0  0  0  0
    6.5900   10.3680    0.7830 C   0  0  0  0  0  0  0  0  0  0  0  0
    5.2180   10.4880    0.5760 C   0  0  0  0  0  0  0  0  0  0  0  0
    4.3500   10.5910    1.6490 C   0  0  0  0  0  0  0  0  0  0  0  0
    4.8350   10.5780    2.9580 C   0  0  0  0  0  0  0  0  0  0  0  0
    3.8420   10.6950    4.0830 C   0  0  0  0  0  0  0  0  0  0  0  0
    2.6350   10.7990    3.8560 O   0  0  0  0  0  0  0  0  0  0  0  0
    4.3730   10.6750    5.3380 N   0  0  0  0  0  0  0  0  0  0  0  0
    6.2190   10.4590    3.1670 C   0  0  0  0  0  0  0  0  0  0  0  0
    7.0780   10.3560    2.0850 C   0  0  0  0  0  0  0  0  0  0  0  0
    8.9688   10.9419   -4.3224 C   0  0  0  0  0  0  0  0  0  0  0  0
    8.7133   11.8981   -5.2130 N   0  0  0  0  0  0  0  0  0  0  0  0
    8.5247    9.8086   -4.4088 O   0  0  0  0  0  0  0  0  0  0  0  0
    9.7982   11.2719   -3.1017 C   0  0  0  0  0  0  0  0  0  0  0  0
    9.9475    7.5482    0.1314 C   0  0  0  0  0  0  0  0  0  0  0  0
   11.2763    7.5544   -0.5846 C   0  0  0  0  0  0  0  0  0  0  0  0
    9.8472    8.9589    0.6293 C   0  0  0  0  0  0  0  0  0  0  0  0
  1  2  1  0
  3  4  1  0
  5  7  1  0
  5  8  2  0
  6  8  1  0
  6  9  2  0
  7  9  1  0
 10 11  1  0
 12 13  2  0
 12 20  1  0
 13 14  1  0
 14 15  2  0
 15 16  1  0
 15 19  1  0
 16 17  2  0
 16 18  1  0
 19 20  2  0
 21 22  1  0
 21 23  2  0
 21 24  1  0
 25 26  1  0
 25 27  1  0
 10 26  1  0
 27  7  1  0
  9 12  1  0
 24  8  1  0
  2 25  1  0
  4 11  1  0
M  CHG  1   8   1
M  END
>  <2D_mol>  (27) 
<img data-content="rdkit/molecule" src="data:image/png;base64,iVBORw0KGgoAAAANSUhEUgAAAMgAAADICAIAAAAiOjnJAAAABmJLR0QA/wD/AP+gvaeTAAAaUklEQVR4nO2de1hU17nG3xlmkLtAAIGoB+VSLSKixCteksPxaQRqJVGTVNSmUUlNUCtRa6NoEjnEJA21xqByNKh5rFqlUsXUmCiiiFUwysUbBmKVqwJymWGGYb7zx0JqjIAzzJ49w6zfX3Nhr/WCr2t9e+1vfUtCROBwDI1UbAGc3gk3FkcQuLE4gsCNxREEbiyOIHBjcQSBG4sjCNxYHEHgxuIIAjcWRxC4sTiCwI3FEQRuLI4gcGNxBIEbiyMI3FgcQeDG4ggCNxZHELixOILAjcURBG4ssyE1FbNmAUB8PJqakJqK3Nz2t/X14kp7AtxY5oREguJisUU8HdxY5kRsLFJS/vN240bExuLECfEEdQ43ljnh6Ah3d3z/ffvbFSuQkoLwcFE1dYJMbAEcHSgthZsbjh9/wlfp6cjLQ3g4pkwxtqonQxzz4eOPCaBly5787e3btGOHcQV1Dp8KzYnqagDw8HjCV62t2L4dc+YYWVGncGOZE10Ya/16aLXIyzOyok7hMZY50YWxPvjAyFq6gY9Y5kRVFQD06ye2jqeAG8uc6GLEMjUkxOtjmQ+2tmhpgUIBW1uxpXQHj7HMhoaGptDQA3Z2/2Vr+4LYWrqHG8tsqKwsP3PmdT8/P+Cm2Fq6h8dYZkN1dTUAD7OIsLixzAhuLI4gVFVVAehnFosN3FhmBBux3N3dzeJGnhvLbGDG+te//vWLX/yivLxcbDndwI1lHlRXV2dlZQE4f/788ePHg4OD09PTxRbVFdxYpk5ZWdmSJUsGDRpUVFQUHx+fk5MTERFx79696OjouXPnNjY2ii2wE8TO2+F0yqVLl1555RUrKysAUql04MCB0dHRzc3NWq1269at9vb2AHx8fLKyssRW+gS4sUyR7OzsyMhIiUQCQC6Xx8TEZGZmyuVyAIGBgZcuXSKioqKikJAQAA42NvWJiaRWi636R3BjmRBtbW0ZGRnjxo1jk4mDg0NcXNzt27fZt1euXAkKCmJWS0hI0Gg0KpVq1apVp59/ngAKDaWrV8XV/yjcWCaBSqVKS0sbOnQos5S7u3tCQsL9+/cf+zGlUrly5UqpVApg3LhxJSUlRETnzpGfHwFka0tJSdTWJsIv8BO4sUSmsbExOTm5f//+zFI+Pj7JycnNzc1dXHLs2DEvLy8Afl5e6i+/JCJ68IAWLiSAAPqf/6E7d4ykvnO4sUSjuro6ISHB1dWVWSooKCgtLa21tfVprq2rq3v11VevTpxIAL30Et27R0R04AA98wwB5OZGmZnCqu8Obixx0Gq1fn5+zFKTJ0/OzMzUarU6t7JzJzk6EkDPPkvHjxMRVVZSZCRJpXTqlME16wQ3ljjExMS4uLiEhYXl5ub2qKGyMpo0iQCSSGjhQmpuJq2WcnIMJFN/uLHEYeLEiQBOGWRc0WhowwaSywmgwEAqKKCGBnrjDVqyhBYvpqebWw0OX3kXB0PmwFhZYfVq5OVh+HDcugUAn32GBQuQnIypU7FvnwG60B1uLHFgxjJkDkxQEHJz8dVXGDYM168jOBgAhg/H9esG60IXuLFEQK1W19fXy2QyFxcXQ7Zra4vJkwEgIABXrgBAQQECAgzZxVPDd+mIwJ07dwYMGODt7X337l1BOmhowO9/D3t7aDRIToZcLkgvXcI3U4iA4EnGTk5ITRWq8aeDG0sE6uvdpkxZGxDgKrYQAeHGEoF//3vgqVPrBwwQW4eQ8OBdBMxop7zecGOJADcWRxC4sTiCwIxlJhsE9YQbSwRYmSs+YnEMjJUVrK3h7i62DiHhK++iUVMDW1s4OIitQxj4iCUa16+jslJsEYLBjWUkHjtiKTcXBw7giy9QUCC2MmHgK+/G49EjlsaOhUYDT088zE/ubXBjGQ92xJK1dfvbsDBR1QgMnwqNwZEj0GgeP2Kpd8ONJSwlJYiIQFRU+8lKixfjm28e/5nKSvS+W3NuLKFQKPDuuxg2DJmZcHVFZCRCQ+HqigcPfrTEUFGBMWPwyitoaRFPqxCIsoWj15OeTj4+BJBUSr/9LdXUdPqTJ0+SgwMB9MILVFdnRIkCw41lYEpKSiIiIsLCbgI0YgSdPUtEVF9PCkWnl1y5QgMGEEA//zmVlhpLqMBwYxkMhUKxZs0aGxsbAH5+47ds0Wo0RET791O/frR2bVfX3r5NQUEEkKcnXbyo+5Zo04MbyzBkZGQMGjQIgEQiiYmJqaqqIqLLl4lVV2ClOrreQ9/YSC++SI6O2uDgmMOHDxtJt2BwYxmAdevWsYA1JCQkJyeHiOrr65cuXRoY2MwGoV27unEVQ62md95JA2BlZbV582bBdQsJN1ZPqampmT59urW1dXJyskaj0Wq1u3fv9vT0BBAcvGjJEqqv163B5ORkVssvLi6uzTSKXekBN1ZPUavVdnZ2Eonk/v37bW1t4Q8PlQ8LC7t8+bJ+be7fv5/FajNmzOi6VpbJwtexeopcLg8NDSWic+fOSaXSESNGPPPMM8nJyVlZWcOHD9evzZkzZx47dqxv375Hjx69evWqYQUbB24sAzBhwgQAZ8+eBbBu3bqSkpIlS5awgo66cvXqVa1WC2DKlClz5sxRq9UHDhwwrFrjwI1lAB41lr29vbOzs37tNDc3jx8/PiAgoLa2trW1lR0RMG3aNANKNRrcWAZgwoQJUqn0woULarW6J+3s3r27vr7e09PT1dV1//795eXlgYGBrJKW2WHCxkpNRW4uAMTHo74ejY1YsABLl+Ktt6DRiC3uRzg7Ow8dOlSpVObn5/eknS1btgB4++23AWzevBnAkiVL2B2i2WE++VismNjo0cjIwPvvQ6XCyJEYORK+vjCBP/2ECRPu37f57jvF2LF6tnDy5MmCggIvL6/o6Oj8/Pzc3FxnZ+fXXnvNoDKNiNi3pZ2zfTvNmEGLFlFwMNXV0fz51NJCRFRa+p/1bICcnGjSJFq6lNLSmgoLn7LqsMHZs0cN0IwZ+rcQHR0NYP369UQ0b948APHx8QbTZ3RMeJdOaiqGDcPYsYiPx7vv4vPPER6O557DP/6BvDwAyM/HpUu4c6fjinVTpiSePevv7z/qEWyNcuL7rVvw84OHR/ueQV25ffu2r6+vRCIpKyuztrYeMGCAWq2+efPm4MGDDa3USJjPVLh4MX7/e+zZ83gxsepqXLrETFauUGg0muLi4uLi4t27dwOQy+WBgYFr166dMWOGoOp8feHlhYoKlJTok8aekpKi0Whee+01b2/vxMTElpaWqKgo83UVYMpToV40NDRkZ2cnJyfHxMSMGjXK2toawJgxYz777DOhu46OJoC++ELnC1taWlgRtpycHI1G4+PjA+Cf//ynABqNR28z1mM0Nzdv2LABwOjRo4Xu65NPCKAFC3S+cOfOnQBCQkKI6G9/+xsAf39/831KyOjlxiIipVLZt29fADdv3hS0o9zc9mQ9XQkNDQWwc+dOIpoyZQqATZs2GVyeken9xiKimJgYABs2bBC0F7Wa7OxIIqGfHNrVFTk5OQDc3NyUSmVhYaFEInF0dKzXNSPC9DDhBVLDMXv2bAD7BC6lL5dj5Ups2gQrKx2uOn78OIA33njDxsbmL3/5CxHNmzePDbHmjdjONgZqtfqZZ54BUFhYKFwv27fTzJlERMuXU2OjDhfm5+eXl5fX1dXZ29tLJJKrpnSepd5YxIgll8vZ8uP+/fsF7ejRTfRlZTh3DqWlaG7u5qqQkBAvL68dO3Y0NzeHh4cPGTJEUJHGwYQXSA3KN998Ex4e7uvrW1JSIlAXqanw9UV6OqytsW4d/vd/kZjY/pWdHfr1Q79+cHdHUNA3EslJd3d3d3d3Ly8v94cMHTr0xo0bhw8f/uUvfymQQmNiPgukPeP555/39va+detWXl7eqFGjBOqFbaK/dAkA+vXDmDGoqEBNDRQKlJaitBQAGhtPnzq14bELWfKWt7d3RESEQNqMjKUYSyqVvvzyy5s2bdq3b58Qxup4krN4MQYNAoC4OMTFtX/Y1ISqKlRVoaYGTU1TX3hBVlNTU1NTU1FRUfMQFxcXtVqtUCgcHR0NLk8ExA7yjAdLxBswYIA+Z5l2SXk5DRxIv/kNqdV6tqBWq8PCwgAsX77coNJEw4KMpdVq2dOSM2fOGLDZxkYKCSGAwsJIqdS/nStXrshkMplMpvcWDJPCIu4KGRKJZNasWTDoglZbG379a1y6BF9fHDoEGxv9mwoKCoqNjdVoNG+99Rb1gjsqsZ1tVPLy8gB4eHgYKm1r8eL2Q+Nv3DBAaw8ePPDy8gLw5ZdfGqA5UbEsYxHR0KFDAXz99dc9byopiQCytW2v/GEQduzYAcDT09Pcn+pY0FTIMNRseODA33fuvCKVYs8ejB9vCGUAgPnz50+aNKmysvK9994zWKOiILazjQ3b/+ni4qJSqfRuJDs728bGxtHR6fPPywyojdERxX/33XcGb9xoWJyxiGjgwIF9+vQZPHhwTExMcnJydnZ2U1PT019eUlLC8vIWLlwokEK2UScsLMzgKyNGw+KMtXfvXpaa8uiwbWVlNXjw4MjIyISEhIyMjJrOK/Ddu3cvICAAwLRp04TbuNERxe/Zs0egLoTGsox1+vRpVmzjww8/vHjxYlpaWlxc3IQJE2x+sk7g5eXV4bOKigp2uVKpHD9+PIBRo0Y16pTAoDtffPEFgH79+plpFG9BxiopKXF3dwewaNGix75qaWm5cOHCtm3bYmNjx4wZ89ONPf3794+KimJFPnx8fDqsJhxarXby5MkAli1bJnRfQmCKxtq+nc6dIyJavtxg9V5ramr8/f0BREREaFgJx87RaDSFhYX79+9PSEiIjIxkuVwAgoKCPDw8rly5YhhN3VFQUGC+UbxFGEuhUIwbN45NYTrF6QytVnvjxo19+/YdPXpU6BnwMeLi4sw0ijfFfKzUVGRmwsMDubk4dQr61m5pR6vVzpw589ChQz4+Prm5uf3M6mDThoaGIUOGVFRU7Nq1i2Xud9DW1tbQ0MBeq1QqhULBXjc3N3fUJqGHOzVEQGxnPwHDjljLli0D0LdvX6NNYYZl165dABwcHFxcXFxcXHQquxUUFLRy5cpup34h6OX5WNu2bfv000/lcvnBgweDgoLElqMPbOu9RCKpq6t79HOpVNqx56JPnz52dnbstb29vfXDg6C+//77Dz/8cMCAAYsXLzamZsAkRyxDceTIEZlMJpFI0tLSxNaiP6yq28qVK2tra2tra3XayMpKt7m4uLDy4MbEFI2l93aXR7l48aK9vT2A999/34DajAzb/eHh4fHgwQP9WmC5zq+//rphhXWLiRpr1iwqKmo31po19POfU0wMJSdTdnZXZ4d0UFpaygpiG/8PakBUKhVbItm6dSt7q9PleXl5KpWqpKTExsZGIpFkZWUJI/PJmKixvv2W3n673VhTp/6nGBZAcjkFB9P8+bRjx7ns7Oyf3v8/ePCAhVNTpkzpyZNm0fnTn/4EYMiQIa2trZcvX/b09GQOexo2bNgglUqTkpKIaM2aNQCCgoKMWTzM5IxVV0fbt9OFC/TeezRjBjU2UkMDZWdTcjLFxNCoUWRt3e6w0NBfsDDx0ccvd+7cYZXWAwMD68z5NK26ujq2MHvkyBEimjp1KnRZhT9x4gQAOzu7srIyhULBjmNhO62Ng2kZq7SUvLwoKoouXKD798nJ6QkxVnMznTtHW7ZQXNzKjkJFjyKRSLy9vW/fvi3Gb2Aw4uPj2aBLRMeOHQPg7Ox87969p2+BFRaYOXMmEf39738H4OTkVF5eLpTiH2NCxqqtpaFDCaCpU+npx+zW1tbCwsKOx8n29vabN2/Oz88XUqnglJaW9unTRyqVXrx4sa2tLSQkBMDHH3+sUyMVFRVOTk4AMjMziSgyMhLA/PnzhZH8OKZiLLWa/vu/CaDAwB4tioqyGGhwXnnlFQDz5s0jou3btwPw8fFpYSVYdWHjxo0A/P39W1pajBzFm4SxtFqaO5cA8vamH34QW43YnD9/XiKR2NjY/PDDDwqFon///gD27t2rR1Otra3sPiYxMZGIEhISjBbFm4Sx1qwhgBwd6dIlsaWYAOzEgNWrV9PDA+tGjx6t90PorKwsiURiZ2dXWlqqUChYXVMjFHYT31i7dx/y9Lwjk1FmpthSTIBDhw4BcHd3r6+vr6qqYpmup0+f7kmbbGJ96aWXiCgjI8M4UbzIxvr666/lcrmXV/+dO2vFVWIKtLa2st1prBTvggULAERHR/ew2YqKCvZU8ejRo/QwimcBnHD0yFj79u1btWpVeHj4O++8s3fv3mvXrun0JKuoqIidZ7Rq1aqeyOg1bNq0CcDPfvYztVpdXFwsk8nkcvn169d73vJHH30EwM/PT6lUlpWVsQMWT5061fOWO0N/Y6WmpgJ4rKihg4PDqFGjOna/dHEjU15ePnDgQLbQYu4Vgg1CQ0MDyxVjB0K/+OKLAN5++22DNK5WqwMDAwFs2bKFHkbxw4YNU+tdxqQ79DTWt99+y1YmExMTMzIy1q9fP336dGaUR+nTp09oaOjChQtTUlLOnz+vfFg0o7m5efTo0QDCwsKUPamk0YtYvXo1gEmTJhGRSqWaO3eui4tLdXW1odrPysr685//zO4HlUqlm5vbpEmTamuFikD0MVZhYSGbwtidy6PU1NQcP348KSlp9uzZ/v7+j51cJZPJgoKC5s6dGxwcDCAgIECnpeTezeHDh11dXdm6AOO+TuWXdaGoqEgmk1lbWwsXwutsrLt377KRadasWd3eA7NzIrZu3cqWxfv06cMcNnLkSHd39xsGqaTRW9i2bRuA/v37GyGtnuXSsLI2AqGbsRoaGkaMGAFg4sSJeiwEKxSK8+fPp6SkfPXVV8L9dzRT2traxo4dC2DFihWCdnTy5EkAjo6OlZWVwvWig7E0Gk1UVBQAX19fA879nA7y8vKsrKxkMplw6fltbW2sUuajc64Q6GCs3/3udwDc3Nz4FCYcb775JgvhBdrvlZaWBuDZZ59tbm4Wov0OntZYiYmJAGxtbXNycgQVZOHU1tay7dr6PRzsGqVSyeLjXbt2Gbzxx3gqY+3bt08qlUql0oMHDwotiMMWCIWovcYOQhsxYoQRFg67NxarBQXg008/FVoNh4i0Wi3bt23Yo3urq6vZarZBqhl2SzfG6qKQBkc48vPzWRRvwArKLESOjIw0VINd05WxdCqkwTEsbIvpxIkTDRLFX7t2TS6XW1lZCXpM1aN0aiyFQtFRC0qPQhqcHmLYCsrTp08HEBsb2/OmnpJOi4KkpKS8+eab5lhIo9ewc+fO119/3dPT89q1ax0P+8+dO1dQUPBoRZCWlhalUsleNzY2ajQaAFFRUSw9BsDp06cnT57s4OBw8+ZNtt3SGHRhuqSkpOLiYmNZnPM4Wq120qRJ+PE5KMuXL3+af9Z33323o5HnnnsORt8RbopljDgdFBQUjBw5EkBeXh6rJ5ienv7VV191VhHEwcFBLpcDGDFiBMsf+fLLL+fMmePt7X3jxg1Wc8BIGNPFHD3oSQVllUrFktx37NghhLYu4COWqVNfXz9kyJCqqqrnn3/ezc2NfahWq5sfntyqUChUKhV73RFjAairq2ttbVUqlX5+fkVFRVY6HVXdY3p5faxegLOz8yeffHL06NG9e/fqcbmtra2VldVjiXFGgI9Y5kF5eXlmZmZHXGVtbd0RMNna2naUE3d0dJTJ2gcLZ2fnlpaW8ePH//DDD59//nlsbKwxBXNj9XIOHjz48ssvu7i4XL9+nT1EMQ4Wd0iTpfHSSy9Nmzatrq6O5dQbDT5i9X5KSkqCgoLUavWZM2fY420jwEes3o+fn9/y5cu1Wu1bb73V1tZmnE75iGURKJXKwMDA0tLSzz77jKU5CA03lqWQnp4eHR3t4uJy7do1diyeoPCp0FKYMWNGREREXV3dH/7wByN0x0csC+LWrVvDhg1TqVRnz54VOornI5YF4evr+8477xDRokWLOp78CAQfsSyLjih+8+bNgp6Dwo1lcRw+fPhXv/qVk5PTtWvXWJJqVxChvr79tUYDV1c83cNsbixLJCoq6siRI3PmzLl8+fITsyRqFQo8fP0jysvRrRcBcGNZJh1RfGf/+mRri4fpznBxaX9hZYWcHGzcCHt7aDRIToas0+wYbiwLZe3ate+///6rr776wQcfsE/s7Ow6ygE5OzlJnjjlJSXhhRcwejQyMtDYiF//urP2eT6WhcIyHdgJA4zq6urW1lb2Ori+XsZGHI0GjY3tP6FUoqAAy5YBwPDh2LGji/b5iGWJNDU1+fv7V1ZWSiRPNkCbm5v03r0nXLl0KV57Dc89h3/8Aw8eYM6czrrgI5YlkpSUVFlZOW7cuPLy8o6U5UePZm0dOLAPG6hkMjg6tl9mY4NFi/Dxx9izpz3G6hw+Ylkcd+/eDQgIUCqVZ86cYXuShYCvvFscf/zjHxUKxezZs4VzFfiIZWlcvnx55MiRMpmsuLjY19dXuI54jGVZfPqpR0DA7GnTvAR1FfiIZVEcO4Zp0+DmhuvXla6utoL2xWMsS6GtDStWAMDq1RDaVeDGshz+7/9QWIhBg2CUzGQ+FVoGTU0ICEBFBfbvx8yZxuiRj1gWwUcfoaICY8bg5ZeN1CMfsXo/NTUYNAgKBbKzMWGCkTrlyw29H3d3/PWvOH3aeK4Cnwp7AampyM0FgPj4/yR7pqZi1qz2D5uaEBmJjRuNqoobq9cikaC4WLTeubF6Axs3IjYWJ0786MPYWKSkiCSIG6t3sGIFUlIQHv6jDx0d4e6O778XRxIP3nsb6enIy4NKhREjsHgxBg0SRwZfbuiF/PvfOHECv/mNmBr4VNjbaG3F9u1d5AwbCW6s3sb69dBqkZcnsgw+FXIEgY9YHEHgxuIIAjcWRxC4sTiCwI3FEQRuLI4gcGNxBIEbiyMI3FgcQeDG4ggCNxZHELixOILAjcURBG4sjiBwY3EEgRuLIwj/D54L+9pQnEkfAAAAAElFTkSuQmCC" alt="Mol"/>

>  <Smiles>  (27) 
CCCNCC(CO)Cn1c[n+](CC(N)=O)cc1-c1ccc(C(N)=O)cc1

>  <Name_x>  (27) 
IRAK4_HUMAN_2NRY-B_alignment_L1F007#IRAK4_HUMAN_2NRY-AA_alignment_L1F007#IRAK4_HUMAN_2NRY-CA_alignment_L1F007::AKT2_HUMAN_2JDO-A_alignment_L1F012::KPCT_HUMAN_4RA5-AA_alignment_L1F008::AURKA_HUMAN_3EFW-B_alignment_L1F027::benzamide::MK07_HUMAN_5BYZ-AA_alignment_L1F006::CSK22_HUMAN_3E3B-X_pocket_L1F001::::

>  <MW>  (27) 
374.2

>  <score_inter>  (27) 
-17.1994

>  <best_rmsd>  (27) 
2.3

>  <Lfrag>  (27) 
(1770, 2039, 72503)

>  <SA_score>  (27) 
3.561

>  <QED>  (27) 
0.32

>  <LogP>  (27) 
-0.4

>  <clogp>  (27) 
-0.37

>  <NAR>  (27) 
2

>  <NCA>  (27) 
0

>  <nrot>  (27) 
11

>  <TPSA>  (27) 
127.2

>  <HBA>  (27) 
5

>  <HBD>  (27) 
4

>  <NRB>  (27) 
11

>  <NHA>  (27) 
27

>  <RoF>  (27) 
0

>  <Frag>  (27) 
0

>  <Lead>  (27) 
0

>  <Drug>  (27) 
0

>  <PKI>  (27) 
1

>  <PAINSA>  (27) 
0

>  <PAINSB>  (27) 
0

>  <PAINSC>  (27) 
0

$$$$

     RDKit          3D

 23 24  0  0  0  0  0  0  0  0999 V2000
    6.6164   10.4543    4.4808 O   0  0  0  0  0  0  0  0  0  0  0  0
    7.9961   10.7178    4.7928 C   0  0  0  0  0  0  0  0  0  0  0  0
    8.7408    9.3955    4.8853 C   0  0  0  0  0  0  0  0  0  0  0  0
   10.0659    9.3841    4.1360 C   0  0  0  0  0  0  0  0  0  0  0  0
   10.8965   10.5683    4.4694 N   0  0  0  0  0  0  0  0  0  0  0  0
    6.5900   10.3680    0.7830 C   0  0  0  0  0  0  0  0  0  0  0  0
    5.2180   10.4880    0.5760 C   0  0  0  0  0  0  0  0  0  0  0  0
    4.3500   10.5910    1.6490 C   0  0  0  0  0  0  0  0  0  0  0  0
    4.8350   10.5780    2.9580 C   0  0  0  0  0  0  0  0  0  0  0  0
    3.8420   10.6950    4.0830 C   0  0  0  0  0  0  0  0  0  0  0  0
    2.6350   10.7990    3.8560 O   0  0  0  0  0  0  0  0  0  0  0  0
    4.3730   10.6750    5.3380 N   0  0  0  0  0  0  0  0  0  0  0  0
    6.2190   10.4590    3.1670 C   0  0  0  0  0  0  0  0  0  0  0  0
    7.0780   10.3560    2.0850 C   0  0  0  0  0  0  0  0  0  0  0  0
   13.1069    9.1536    7.5538 C   0  0  0  0  0  0  0  0  0  0  0  0
   12.6661   10.4719    7.6462 C   0  0  0  0  0  0  0  0  0  0  0  0
   11.6867   10.3039    5.4356 C   0  0  0  0  0  0  0  0  0  0  0  0
   12.1342    8.9855    5.3441 C   0  0  0  0  0  0  0  0  0  0  0  0
   12.8404    8.4133    6.4031 C   0  0  0  0  0  0  0  0  0  0  0  0
   11.9609   11.0442    6.5891 C   0  0  0  0  0  0  0  0  0  0  0  0
   12.4984    8.3755    3.0997 O   0  0  0  0  0  0  0  0  0  0  0  0
   11.8690    8.1542    4.1212 C   0  0  0  0  0  0  0  0  0  0  0  0
   10.9478    7.1944    4.1866 N   0  0  0  0  0  0  0  0  0  0  0  0
  1  2  1  0
  2  3  1  0
  3  4  1  0
  4  5  1  0
  6  7  2  0
  6 14  1  0
  7  8  1  0
  8  9  2  0
  9 10  1  0
  9 13  1  0
 10 11  2  0
 10 12  1  0
 13 14  2  0
 15 16  2  0
 15 19  1  0
 16 20  1  0
 17 18  1  0
 17 20  2  0
 18 19  2  0
 21 22  2  0
 22 23  1  0
 22 18  1  0
  1 13  1  0
  5 17  1  0
M  CHG  1   5   1
M  END
>  <2D_mol>  (28) 
<img data-content="rdkit/molecule" src="data:image/png;base64,iVBORw0KGgoAAAANSUhEUgAAAMgAAADICAIAAAAiOjnJAAAABmJLR0QA/wD/AP+gvaeTAAAROElEQVR4nO3da1CU1xkH8GdZFkTkIgKxCGoABeN9NbFEjXghEUUn4wSLClU7Dk3TSqYWQ+ttzTiTMFFnyDQGaCY6ROpYTKjFNHGKCo4aLSDeFSNeggGDCggIct2nHw6u6yLLXt4Dqfx/n2Rdzjn7vv/3sus+jypmJgClOfT2AuD5hGCBFAgWSIFggRQIFkiBYIEUCBZIgWCBFAgWSIFggRQIFkiBYIEUCBZIgWCBFAgWSIFggRQIFkiBYIEUCBZIgWCBFAgWSIFggRQIFkiBYIEUCBZIgWCBFAgWSIFggRQIFkiBYIEUCBZIgWCBFAgWSIFggRQIFkiBYIEUCBZIgWCBFAgWSIFggRQIFkiBYIEUCBZIgWCBFAgWSIFggRQIFkiBYIEUCBZIgWCBFAgWSIFggRQIFkiBYIEUCBZIgWCBFAgWSIFggRQIFkiBYIEUCBZIgWCBFAgWSIFggRRmg9XQQPHx9Pvf08qVdP++pBVkZtLs2UREaWl06hRlZtLBgx0/Hj8uac7/Z/8nO8VssNLSaMkS2rGD3nuPPvqIiOif/6S//52Y7Vy3CV9fOnpU2SGfX513ypYtdO6c4vPYuVPMBqukhCZOJCIaNYpu3aKHD+kPf6DYWJoyhb77zvY5jej1RES/+Q3t2vXkwb/+ld5+m/bsUWSG547JTsnLo02bSKulX/+aKisVmUGRnWI2WCEhHYfC1as0fDi5ulJKCgUEUGEhTZtGixdTWZltSyeixkbavJmmTiW9njQamjr1yfGxejWlpdHSpTaP/Vwz2SkTJ1JSEmk0tHs3BQfT5s3U3Gzz2KWltHgxbd5MRHbvFDajvp5XreKEBF6xgs+f57t3mZkfPmSdjvv1YyJ2dWWdjh89MjdIJ3o9Z2ayvz8TsUrFf/4z5+VxSwsHBfHJk7x7N3/7LTNzaiofO8b79/OmTfyPf1g1w3PNeKccO8atrczMV69yVBQTMRGPGMFZWdaOWlvL773Hzs5MxL6+/Pnn9u4Us8EytmgRe3pycjI3NTEzl5bym2+KV9IwbVp2draFwxQV8dSpHVtg0iQ+dqz7X3nwgLdvt3SZfUh1NXt7c2gof/NNxyP//jeHhIiNm/O735WUlFgyjF7PGRk8eHDHcR4Xx3fudP9b3e4Uy4LV1MSRkR1xCAl58kqOHOFx47a88goRzZw589y5c2bGqKjg+Hh2cGAi/sUvOD2d29q6n7mtjTds4Pp6i5bZt5w5w4GBHTvlzTe5tJSZuaWF09OrAgMHeXlpNJr4+Ph79+6ZGeO//+WwsI4xXn6Zv/vOopkt2SkWn7GYOTeXR4/uWMWcOXzhAjPrW1s/+eSTQYMGEZGjo+M777xz//59k99ramr68MMPIyL2E7GzMyclcV2dpXPqdJyYyLm5ViyzD2lp4ZQUdndnItZoOCGBa2uZueru3fj4eLVaTUQ+Pj7p6eltnQ7isrKyJUuWaLVVRBwQwHv2sF5v6bSW7BRrgiVeyfbt7OkpXkn7n/5UU1PDzNXV1UlJSU5OTkQ0cODA5OTk5uZm8RvZ2dmBgYFE5OjYb+XKOnFcgZIqKnj5csO14H5mZnt7OzNfvnz5jTfeEHfSo0aNOnjwoHh6Y2Pj5s2b+/fvT0Rjxy7ZtIkbGpRflJXBEqqqOCGB1eqzM2Z4eXmlpKSIA+LixYsRERHilUyYMOHChQuRkZHix9DQ0G8MF1CQoaiIp01jogitVqvVHnt895qVlTVs2DCxF9avX5+TkzN8+HDxY1RU1I0bNyQtx6ZgCWfOxM2fb4hRfn6+eDg3NzckJESr1To6OooTWEpKSqt48wJS6fXl+/YNGTKEiFQq1bJly27fvs3Mzc3NKSkprq6u48ePF/tr4sSJR48elboWO4LFzMw5OTkvvviiyREQGxsrbrlWr15dVVWlxDrBUg0NDTqdzsXFhYj69++flJRUX1/f1NTk4+NDRL6+vp999pm4Vkplb7CYubGxccuWLa6urkTk4uLy1ltvubm5DR069OLFi/YPDra5efNmdHS0OOCHDRs2a9YsFxeXhQsXPnjwoGcWoECwhPLy8vj4eAcHB3FFj4mJUWpksFl+fv6ECROI6KWXXiKivXv39tjUin1txs/PLz09/fjx46tWrVJqTLDTjBkzioqKdu7cGRoa2sNTK/x9rLCwsKCgIGXHBHuo1eqVK1eKN1I9CV/0AykQLJACwQIpECyQAsECKRAskALB6k3PcUkSggVSIFi97HktSerpD2TBxOrVNHcupaX19jqUhmD9jPzrX1RcTKNH0+LFvb0UuyFYvSk2tuMPb7/d8YfwcPr8895ajpIQrJ+LujpqbKQdOygpqbeXogTcvP9cVFTQunXU1ESnTvX2UpSg/BmroaGBiOrr6xUf2XgO+uMfSaOhxkbaupW8vWVMwsylpaVEFBwcrFKplB08M5N27aLDhyktjSZMIAcH2r+f3NwoKopmzFB2KqLHu0Psmh6i4JcG29vbMzIyvLy8AgICVCpVXFxcZWWlguM/sW0bHznCzHz5Mq9dK2OGwsLCqVOnenp6enl5TZ48+cSJE8qOv3s3x8Rwfj6npvLJk8zMV65YVBduraqqqoSEBLVa7e/v7+HhYSipkk2xYB05cmTcuHEirIGBgYYSnY8//lixEh1R1bhhA69axTU1HQ8uWsQLFrByNSfl5eVxcXHiFOXt7e3t7U1EKpVq+fLl5eXlSs2yezf/5z+8fPmTYCmupaUlJSVl4MCBRKTRaAw1L+PHj8/Ly5MypREFglVWVhYXFycWHRAQkJGRwcwlJSXz5s0TD44cOfLrr7+2dxpDYwKNhtetY1FtVlLC4eEdxdnR0Xzrlj0ziDIpd3d3InJyckpISKitrX348KFOp+vXrx8R9e/fX6fTPbKyCYqJmzd55UpOS+O8PP7b3zgmxjRYf/kL21+CeejQoTFjxojtP3v27AsXLjBzTk6OKB4moqioqOvXr9s7TdfsCpaoNDKz0XNzc8XX+Ilozpw5ly5dsmUa41YqI0fygQNPdVwpK+PkZHZzYyJ2cuKEBCsK+I2Y3+jPPHis9fAhr1/f0acnMvKpdi4GJ0+ySsVEPG8eW9bUw9T3339vqM8ZMWJE1tOdZ8TB4+bmZnzw2DJNd2wMll6vz8rKGjp0qLhMREdH//DDD8zc0NBw4MAB42eKE7KHh4c4ISckJFhRgVRTw0lJHc11jHvddFZe/qTliJ8fp6ezxaVzxqXooaGh34qGPc9ifLkPDw8/e/ashVPo9ZyVxcOGdXR0MXNuFd0YHvcw4Ph4NtvU4yn19fU6nc7Z2ZmIXF1ddTpd09Ob68CBA42NjWxUUkWPq2AUrzS0JViFhYWvvvqq2L6TJ08+fvy4eFyUb6vV6s5b/P79++IWkogGDRrU7S1kW1tbWlra17NnMxGr1fzb33Z05zLvxAl++WVxbtPFxhYUFJh/uuHGlohEr4BubwfFGxRfX18icnBwsOQNSmHhg1/+0rqOLpWVHB/PajUTsY8P79xZa35ziVW98MILhlX99NNPJs85c+aMWq0eMmRIRkaGXq/nrvejIqwLVldJP3369LRp08QStVrt6dOnn/nrxcXF06dPF08zU+Wdl5cnisEDAwKaIiLY4hMDM3N7O+/alT9rltjEK1asqKio6Pys1tbW9PR0cWPu6OjYbbsfEzU1NYYmKJ6ensZNUIxVVFTEx8cPGjTCy0svOjdZdV44c4ZnzGAiDgv7lXFXDxOnTp2aMmWK2KqvvPLKyS7eCxQVFU0UPSaJpk+fXlxczF1feexnabC6ujZbeyrixyc2w92McV+K27dvG96R+fv7G44taxnfcYuLgvHNX25ubucbWxtcvXp1/uPuFSZvUB49evTBBx8MGDCAiJydnT/66ITNLb6ysx8YNld0dPTNmzcNf2Xt5urqxNbtvbINLArWM29s7bl5amxsTE5OFtvdxcUlKSmpsrJS8dfW+Y7b/I2tbUzeoFy8eNFkc5Xa3bqp81FdWVlp2ICGBg0WjtbVrZgib1AMug/W1q1bxWTjx48/Ij6WVOjtXllZWUxMjDjgxFZTqVSxsbE//vijDaN1xfiNtzizenh4bNu27ZkXL9s0Nzdv3bpVfE4hpiCisWPHHjp0SKkpmPn27dvLli0z2VxLliwRLWWs1dUxdvjwYcMblO12tOjsJljXrl2bNGnSgAEDDNc4xT+gKigoCAwMHDx48PDhw5W9fzQQl4CQkJAFCxY888ZWEeKuYNGiRSNGjJDXuamgoCA4OHjw4MFDhw49ZvdH9c/8uEtsLnd398mTJ9v8WVc3wTp79iwRjRs3TvxYW1srjkvxkXpLS4tts5pYv349Eb3//vuKjNaV9vb2Hmjf0wOz6HQ6Itq4caMioxl/QO/h4VH3+FNAEbjz58/bNqx1/wjt7u6emJh4586dLVu2iL6jihCnd8X/odeEeDMrWw/Mouzm0mg077777rJlyzZu3Ojv7y8usvazeits3Ljx008/tT9Ve/fuDQoK2rBhg53j9HHr1q0LCgrKysqycxxvb+/U1FRx6VBEr30fq7a29saNG/fu3eutBTwf7t69e+PGjbq6ut5eiCl80Q+kQLBACgQLpECwQAoEC6RAsEAKBAukQLBACgQLpECwQAoEC6SwOlhtbW2KTDxkyJDw8PCQkBBFRuuzQkNDw8PD/fz8FBlNqZ1LNgRrzZo1ERERly5dsnPiqKiovLy8NWvW2DlOH5eYmJiXl2f46qXNrl27tnjx4rVr1yqyKrIwWHq9Xvyhrq5uz549hw4d0mq1a9eura2tVWQRra2tiozTpyh1dqmtrU1MTBwzZsy+ffsyMzMN3VwMO91G5r8HeOvWrfnz5zs7O9tTlmNeTk6Oj4/PpEmTvvzyS3vG6Tv27dun1Wq9vLxsrmISuiraMdQ4zZs3r6yszLbBuy+m2LFjh/iyop+f3xdffCFeSXFx8WuvvSaiafP/A2tcjTh37lwbRuizXn/9dbHdpk+f3lUVp3nG1YhTpkwR1Yh6vT4jI0PcsalUqtTUVJtXaFH5l/nSZ/G4Vf9zteKnvb7GktLnrnRVjWiyl+3s3GRpwWpXJbOdKwTrzPbksKuVAzyt22YNJhoaGp5ZjSijlYN1JfZdlcwaVwgGBAR0dWVUpvkMPM24QjA4OLirKtz8/Hx/f39xXli6dKnxf3BvXApr/rxgOVuagnQumRXn0oKCgrCwMCcnp2vXrpn8inE1YkhIiALtsuBpJhWCncu2rl+/7uzsrNVqDdWIUttl2d4fy9C6g4x6+rS3txcVFRk/rbq62tA/Y+DAgV31zwD7ddvppKioSFzjjDs3mWk3Yg+7Gq+Z7+ljQ8cfsJ/ozSRadXbuzdS5c5Okt00KtIrs3NOnqanJuEfZzJkzz507Z/9EYLkrV67MnTtXbH/RTa6lpcVwPtNoNNZ2brKWYs1tjc+u3o/7YwcGBmZnZys1BVjrq6++MvS0NeyUyMjIK1euyJ5ayXbczJybmzt69OiFCxd27koFvcLQsXf+/PlKdW6yhIqZn/UvPbZraWlpbm5ubW318vJSdmSwWXV1tUaj6devn0aj6ZkZlQ8WAOGLfiAJggVSIFggBYIFUiBYIAWCBVIgWCAFggVSIFggBYIFUiBYIAWCBVIgWCAFggVSIFggBYIFUiBYIAWCBVIgWCAFggVSIFggBYIFUiBYIAWCBVIgWCAFggVSIFggBYIFUiBYIAWCBVIgWCAFggVSIFggBYIFUiBYIAWCBVIgWCAFggVSIFggBYIFUiBYIAWCBVIgWCAFggVSIFggBYIFUiBYIAWCBVIgWCAFggVSIFggBYIFUiBYIAWCBVIgWCAFggVSIFggBYIFUiBYIAWCBVIgWCAFggVS/A8/OlPBYJ+yUgAAAABJRU5ErkJggg==" alt="Mol"/>

>  <Smiles>  (28) 
NC(=O)c1ccccc1[NH2+]CCCOc1ccccc1C(N)=O

>  <Name_x>  (28) 
KPCT_HUMAN_4RA5-AA_alignment_L1F008::AURKA_HUMAN_3EFW-B_alignment_L1F027::benzamide::MK07_HUMAN_5BYZ-AA_alignment_L1F006::CSK22_HUMAN_3E3B-X_pocket_L1F001::::

>  <MW>  (28) 
314.1

>  <score_inter>  (28) 
-20.0276

>  <best_rmsd>  (28) 
1.44

>  <Lfrag>  (28) 
(72520,)

>  <SA_score>  (28) 
2.906

>  <QED>  (28) 
0.49

>  <LogP>  (28) 
0.5

>  <clogp>  (28) 
0.55

>  <NAR>  (28) 
2

>  <NCA>  (28) 
0

>  <nrot>  (28) 
8

>  <TPSA>  (28) 
112.0

>  <HBA>  (28) 
3

>  <HBD>  (28) 
3

>  <NRB>  (28) 
8

>  <NHA>  (28) 
23

>  <RoF>  (28) 
0

>  <Frag>  (28) 
0

>  <Lead>  (28) 
0

>  <Drug>  (28) 
0

>  <PKI>  (28) 
1

>  <PAINSA>  (28) 
0

>  <PAINSB>  (28) 
0

>  <PAINSC>  (28) 
0

$$$$

     RDKit          3D

 25 27  0  0  0  0  0  0  0  0999 V2000
    9.5792   10.0899   -1.3070 C   0  0  0  0  0  0  0  0  0  0  0  0
    7.6233   10.9717   -1.3784 C   0  0  0  0  0  0  0  0  0  0  0  0
    8.9615    9.7112   -0.1584 N   0  0  0  0  0  0  0  0  0  0  0  0
    8.7845   10.8327   -2.0213 N   0  0  0  0  0  0  0  0  0  0  0  0
    7.6849   10.2665   -0.2060 C   0  0  0  0  0  0  0  0  0  0  0  0
   10.1301   10.1472    3.9140 C   0  0  0  0  0  0  0  0  0  0  0  0
    9.2203    9.2910    3.0120 C   0  0  0  0  0  0  0  0  0  0  0  0
    6.5900   10.3680    0.7830 C   0  0  0  0  0  0  0  0  0  0  0  0
    5.2180   10.4880    0.5760 C   0  0  0  0  0  0  0  0  0  0  0  0
    4.3500   10.5910    1.6490 C   0  0  0  0  0  0  0  0  0  0  0  0
    4.8350   10.5780    2.9580 C   0  0  0  0  0  0  0  0  0  0  0  0
    3.8420   10.6950    4.0830 C   0  0  0  0  0  0  0  0  0  0  0  0
    2.6350   10.7990    3.8560 O   0  0  0  0  0  0  0  0  0  0  0  0
    4.3730   10.6750    5.3380 N   0  0  0  0  0  0  0  0  0  0  0  0
    6.2190   10.4590    3.1670 C   0  0  0  0  0  0  0  0  0  0  0  0
    7.0780   10.3560    2.0850 C   0  0  0  0  0  0  0  0  0  0  0  0
   12.7276    7.8640    3.4787 C   0  0  0  0  0  0  0  0  0  0  0  0
   11.3979    7.1106    3.6698 C   0  0  0  0  0  0  0  0  0  0  0  0
   10.4998    7.2291    2.4377 C   0  0  0  0  0  0  0  0  0  0  0  0
   10.2976    8.7509    2.0267 C   0  0  0  0  0  0  0  0  0  0  0  0
   12.4932    9.3207    3.1186 C   0  0  0  0  0  0  0  0  0  0  0  0
   11.6451    9.4353    1.8553 C   0  0  0  0  0  0  0  0  0  0  0  0
    9.9475    7.5482    0.1314 C   0  0  0  0  0  0  0  0  0  0  0  0
   11.2763    7.5544   -0.5846 C   0  0  0  0  0  0  0  0  0  0  0  0
    9.8472    8.9589    0.6293 C   0  0  0  0  0  0  0  0  0  0  0  0
  1  3  1  0
  1  4  2  0
  2  4  1  0
  2  5  2  0
  3  5  1  0
  6  7  1  0
  8  9  2  0
  8 16  1  0
  9 10  1  0
 10 11  2  0
 11 12  1  0
 11 15  1  0
 12 13  2  0
 12 14  1  0
 15 16  2  0
 17 18  1  0
 17 21  1  0
 18 19  1  0
 19 20  1  0
 20 22  1  0
 21 22  1  0
 23 24  1  0
 23 25  1  0
 25 20  1  0
 25  3  1  0
  5  8  1  0
  7 20  1  0
M  CHG  1   4   1
M  END
>  <2D_mol>  (29) 
<img data-content="rdkit/molecule" src="data:image/png;base64,iVBORw0KGgoAAAANSUhEUgAAAMgAAADICAIAAAAiOjnJAAAABmJLR0QA/wD/AP+gvaeTAAAabklEQVR4nO2da1iTR9rH7xDCSSGIARVRqXVVPKLQogKCHKp1cUFb3L1a0a1WtLqmeOkaW6vUrq2htBXF0uLlVmFX1xdPiMiyJrIgiiwWaUXFEwoq56icQgIhmffDYBoRMCHPJETm94kkT+6ZkH/uOTwz/2EhhIBCYRozY1eA8mpChUUhAhUWhQhUWBQiUGFRiECFRSECFRaFCFRYFCJQYVGIQIVFIQIVFoUIVFgUIlBhUYhAhUUhAhUWhQhUWBQiUGFRiECFRSECFRaFCFRYFCJQYVGIQIVFIQIVFoUIVFgUIlBhUYhAhUUhAhUWhQhUWBQiUGFRiECFRSECFRaFCFRYFCJQYVGIQIVFIQIVFoUIVFgUIlBhUYhAhUUhAhUWhQhUWBQiUGFRiECFRSECFRaFCFRYFCJQYVGIQIVFIQIVFoUIr6ywSkqMXYP+zSsrrDNnjF2D/o2JCUssBqGw429//45nHB3h8WMAgHnzAACKiyEuDnJyIC4OmpuNU0+KiQmrS0JCYPv23x5OngxRUVBeDvHxsGEDHD3aITuKITE3dgV0Jj0dqqsBACSSjmcmToSHD6G4+LnLmpqgrAz27YN9+8DMDNzdITAQAgLA1xcGDDB0nfshpieskBDYvBngWVOI2bYNVq167rI7d6CgALKyICsLLl2CK1fgyhWIjQUOBxYufOrmtjsgIGDGjBkWFhaGrHz/4VVoCmtr4dQp8PWF+/d/e9LcHGbNgs8+g6wsePIEcnNBKISgIGCxoLb21vbt2/38/Ozt7YODgz///HOxWKxQKIz3CV5BWAghY9dBL1QqmD0bLl6Eb76BDRtefn1DA1y6VJiZ+Y+srKxr166pP769vb2fn19gYODy5csH0MZSb0xeWAkJsHYtDB0KN27AoEG6vbeuri47O/vChQsXL14sLCwEAAsLi3/961+LFi0iUtf+hGkLq6oKJkyA+no4fhz0FEN5eblIJFq5ciWbzVYoFCwWi6E69lNMW1gLF0JqKvz+95CezkzAAQMGtLS0NDU1DRw4kJmI/RUT7rwfOwapqWBnBz/+CAAgkYCXF5w9q1dMe3t7AGhoaGCigv0aUxVWQwNERQEAxMSAiwsAwMcfQ0EBfPutbnGKioqWLFkifDadz+VyAaC+vp7RyvZHTFVYmzerKirAxwciIwEAMjPh8GGwsYGEBN3iSCSSQ4cOicVi/JBmLKYwSWHl5ORkZAR4edXhWfWWFli7FgDgiy/g9dd1C9VJSTRjMYXpCau1tfWjjz568CBn/vwf3NwAALZsgXv3YOpU4PN1jtZJSfghzVj6Y3rC+tvf/lZSUjJ+/HiBQAAABQWXCwvvmZvDgQPA4egcrZOScAKjGUt/TExYxcXFX3/9tZmZ2f79+y0tLRUKxcqVH+bmvv755/83bVpvAnbZFNKMpT+mJCyVSrV69WqFQrFmzRpvb28AiI2NvXr1qqura1RUSO9iWlpaWlpatrW1yWQyoMJiDlMSVnx8fF5enrOz844dOwDgzp07+I99+/bpc3dPs/mjo0KmMBlhPXjwYOvWrQCQkJDA5XIRQh999JFMJvvggw+Cg4P1iayZpeiokClMRlhisVgqlb799tuhoaEAUFBQkJ2d7eTkFBsbq2dkzSxFm0KmMJmFfvjrLy0tbWxstLOz8/Lyys/Pl0gkgwcP1jOyZpaio0KmMJmMFRwcPHHixNu3b//xj39UKpUA4OnpOQ9vn9CPF5tCmrH0x2SEZWtrm5aW5ujomJmZuWXLFgYj0847CUxGWADg6up6/PhxCwuLmJiYn376iamwtPNOAlMSFgD4+vru2rULANauXfu///2PkZiawrK1tWWz2VKptL29nZHg/RYTExYArFmzZvXq1XK5PCws7NGjR/oHxMJqamoCABaLZWtrixBqbGzUP3K/BpkgbW1t/v7+ABAe/k1Li77R5HJ5W1ub+qGrqysAlJaW6hu3f2N6GQsAOBzO0aNHw8JSUlM3fPgh6Lm42tLSkqNx+5oODBnBJIUFADwe76uvwm1s4PBhiIlhJqZKpRKJRFVVVQCQkZHBTNB+i7FTpl5kZCA2G5mZoVOn9IpTWVkpFApHjx6N/yd4J8W7775bWVnJUE1fgkqlMkxBBsO0hYUQ2rEDASBbW1RcrPN7lUqlSCQKDw83N++4A+Hi4iIQCL766itbW1sA4HK5cXFxSqWSQMU7kEqlcXFxnp6eixcvFgqF7e3t5MoyJCYvLJUKvfceAkCurqi2Vtt3lZaizz7b5uzsjPVkYWGxePHis2fPqjVUUVGh3rbq4+NTUlLCeM3lcvnu3buHDh2q2YB4enoWFRUxXpbh0VdYTU1NSUlJra2tjNSmd8hk6M03EQDy9UU9V6S1FaWkoJAQxGajN99cAADjxo0TCoU1NTVdXp+WljZ8+HAAsLKyio6OZupjKpXKlJQUdcvr5eWVlpaWkZExatQoADA3N+fz+c3NzYyUZSz0FRaerhwyZEh0dPSTJ08YqVMvePgQDRuGAJBQ2PUF16+j9esRj4cAEACysUEbN/6cm5v70shPnz6NjIzEG6MnT56cn5+vTz2xpMaOHYslNXHixJSUFHUHSyqVCgQCNpsNAKNHjz579qw+ZRkXfYWVmpo6ZcoU/G+ys7PbuHHjw4cPGamZrly6hJYsQVLpc0/KZCglBQUFIRarQ1ITJiChEEkkugXPyckZN24cAJiZmUVGRjY2NvaihiKRaNqzBdSvvfZaYmJilz2qK1euTJ8+HV8WHh5eV1fXi7KMDjN9rNzc3JCQEPyz5nA44eHhBQUFjETWCZEI8Xgdopk7FyGEZs7s0BOXi1avRoWFvQ/e0tISHR2N/bScnZ1PnjypS8VEb7zxBtbKyJEjExMTFQpFp2ukUunNmzfx3wqFQigUWllZ4dYgKSmp9/U2Ekx23n/55ZeIiAj1CMvb2zstLc2QA2mRCP35z2jdOoSeCWvXLuThgRITUVMTM0X8+uuvb775pjqddNc5U5OXlxcQEICvd3R0FAqFMpmsyys3btzI4XAEAoFcLsfP3L17NzAwEL93/vz55eXlzHwGg8D8qLCsrEwgEOD5awCYOnVqUlLSiz9QEohEKDYW8fno6tUOYZFQtVKpTExMxHNdgwYNSkxM7PLHc/Xq1fDwcPxPcHBwEAqF0k7t9POsWrUKp/xJkyZdunQJP6lSqZKSkvBiRhsbGxOajyA13dDQ0BAXF4eHVAAwatQooVBYX19PqDgMFpZEgt55p0NY5Lh3797cuXPxp/Pz87t165b6pRs3boSHh2OVDBw4UCAQPH36VJuY58+fHz9+PACwWCzNnlxVVVVERAQua/r06YX6tOiGguw8Vmtra1JS0oQJE9S9ez6f/+jRI0LFYWEhhHbvRmPHEirkOVJSUhwdHQHA2to6Ojr67t27kZGReFhnY2PD5/Orq6t1CiiTyTR7csePH1e/dPr06REjRuBerEAg6K5J7SMYYoJUpVKlpaUFBQWpZyMjIiKuX79Ooqy9e1FQEDpzhkTsrqmtrX3//ffxR8P9SwsLi7/85S9VVVW9jnn16lUvLy8cMyQkRP1TbGho4PP5ZmZmADBmzJhz584x9CGYx6Az73l5eYsWLcL/FzMzs9DQ0Nu3bzNbxNtvIwB06BCzUV9ORkYGl8sdNGjQ/Pnz7969q39A3JPDd5bs7e01e3IXL17EjQCLxYqIiHj8+LH+xTGOEW7plJaW8vl8GxsbNpsdExPD4Ky9QoFsbREAqqhgKqQO4Hnz+/fvMxjz/v376g0js2fPVs9HyOXybdu2WVhYsFis9PR0BktkCqPdK6ypqcGDnbKyMqZiXrjQMQVqFPDHITGf2aknp/4pFhQUAMCAAQMYL1F/jLYey8nJCd8sq8bnTDDBuXMAAM+mfgyNVCoFALzZ//bt22KxuKysjJHI4eHht27dioyMlMvliYmJuCAAGDlypLrEvoYxF/rhG/t4YR0jZGUBAMyZw1Q8HVAqlXK5nM1mW1tbA0BSUlJwcPChQ4eYio8nzDIzM/fv3z/ome14c3MzPFs91tcw5k5oLCymMlZLC+TnA5sNfn6MxNMN/B2rkwehr/ytt97SfKiZI/saxsxYw4YNA+aEdfEitLbCtGng4MBIPN3o9B0b5iunwuoaZjMWbgef3ZczNJ2+Y8M0Un25KTS+sJjqY1VUxE+fLgoMbGMkmq50+o5pxjJmH4vBprChoeHw4fVsNtvb+wmAEU6KM0pTSDNW1zCYsbKzs5VK5YwZM4z18+30HRvmK+/LGcv4wsJLmvQMlZWVBQABxuph0Yz1AsYUlpWVlb29fVtb25MnT/QMZXRh0YzVCSPvhGakm1VbW3v9+nUbGxv12k7DQ6cbOmFkYTHSzcKrR2bPnm1paclQvXSGTjd04lXIWEZvB+F5YbW3t7e2trLZbLwbwjCF9jVehYzVF4SlmTwM9n335YxlZNdk9cCwF++9f//+2bNnT58+XVlZaW1tPXHiRKZrpwOaYjLY992XM1afEJb2GaulpSUvL08sFovFYnw8OABYWVnJZLL33nvvyJEjeLW44aEZqxNGFpaWfazr16+np6eLxeLc3NzW1lb85MCBA/39/RcsWODi4rJ06dKTJ0+GhYWdOHGCdM+mSzTFxOPxEhMTbWxsDFloX6PvZqy6urrs7GyxWHzmzJmKigr8JJvN9vDwCAoKCgoK8vPzUzvxicXi4ODgf//73wsXLjx58qThtaWZPBwcHCLxwa8GLLSvoZewGhsb7969u379eh6P5+jo6OjoyOPxBg8ezOPxnJycHB0dBw8e3PMPt1PGam9vz8/Px8npypUr6hn5oUOHBgcHL1iwICgoSL3MTRN3d/fz588HBARkZmaGhoampqbiBXcGAycPcoU2Nzd///33ly9fPnbsWKdC+2bGYulzO2X58uUnTpzo2a7TyspqkAbOzs7Dhg1TPxw2bNisWbMUCsXevXtzcnL+85//qO2Kra2tvb29cXKaPn063v/ZMzdv3gwICKiqqvLz80tPTzfkT3nPnj07d+4cPnx4UlISs8MIqVQaHx8fGxuL708UFRW5u7vjl7hcbmNjY319vXrfeR+i16vlT506BQBWVlYHDx48duxYQkLCF198wefz33///blz57q7u7u4uPTiFzx69Gg+ny8SiXq3IfPmzZvYTs3X17eJKcMGLSgtLcXlWlhYMOWk1drampiYiJM6AHh7e2dnZ6tfraqqwjtjtdxmbWB6Kay6urohQ4YAwO7du3u+srm5uaysrKCgICMjIzk5+bvvvvv0009XrlwZFhbm4+Pj5uaGM/mkSZOSk5P12eSp5tatW3hrv4+PT+/8hnpHfX29ejfp7373u6ysrF6H6tKZTf3q48ePo6Oj7ezsOByOubm5q6trZmYmE5+gGxQKhLceqVRo40a0ahVasQJ9/XXPb+qlsN59910ACAwM1N9MBh8wYWdnx+Av7/79+9iu3dvbu6Ghgamw2pCbm+vm5gbP/Bd0Lb1nZ7bGxsbt27fjho/FYgUGBqqb3YiICOZ3nimVKCUFjR2L/vAHhBD65z9RTEzHS+vWoYsXe3hrb4R14MABAOByuUwZ6+BJ8507dzISDVNWVvbaa68BgKenp4GtBtva2oRCIb5xOWzYsGPHjmn5xh6c2fDGL9xKAEBQUBB2IFMoFHFxcS+1vtEZlQqdPIkmTeqwFxs3DjU0oE2b0PnzHRccPowSEnoIoLOwHj58iMdlycnJvavzi4hEIgBwcnJq0f+cCQ3Ky8txa+Lh4WH4fejFxcUzZszAOggJCenZ6LAHZ7a2trbExES1D++sWbNebGRLS0vVx8z6+/vra1wgEqE33uiQ1MiRKDER4cr84x/om286romKQj0abeomLKVSOWfOHAAIDQ3tZaW7YebMmQAQHx/PbNjy8vLXX38dAKZNmybR1R9Sb1Qqldp/oQdn73N4oy2As7Pz3r171R1/3Czi+gPAlClTUlJSeiguJSWFx+MBgLW1dS+dtPLyUEBAh6QcHZFQiNRDqPZ29OgR2rABrVmDIiO7NXt9hm7C+u677wDA0dFRV3eel3LixAkAGDFiBOMGzA8ePBgzZgwAuLu7G8XPs6KiYuHChVgcXTp7q1SqefPmxcbGqp3ZVCpVSkoKdj0FgAkTJmj2tHqgpqZG7aTl7u5++fJlLSt5+fLl8AULlNj9l8dDsbFI3XqoVCgtDU2ZgmbN0vYz6ySsGzdu4OkDTdMmplCpVJMmTQKAAwcOMB68qqoK27NMnTq1VnszeEbR3tlbJBKpzW1dXV2788DtgTNnzmjv7H3t2rWFCxfiacJjb72Ftm9HmkPp06eRu3tHDhszBmk9bNdWWAqFAncCPvzwQy3foivJyckAMG7cOBInQVRXV+MBlJubm8EOMunES529c3NzZ8+ejSU1YsSILj1wtaSTs7dIJHrxmrKysk42cc9ZqubmIj+/Dkm5uKC4OPTMHFUbtBXWtm3b8FCF3Oi9vb0dt1naD6N0oqamZvLkyQAwfvz4CqMYHSGEunH2vnTpktrHlsfj9eCBqxPdOXs/fPiQz+fjcauFhUVkZORzP7b8fBQU1CEpHu+5npbWaCWsn3/+mcPhmJmZac78kiAhIQF3Dgh5LdfW1o4fP57H4+EbkcaipaVl06ZN2P5v+PDheOACAA4ODjt37mT2TIoXnb2PHDmCH5qbm69YsUJzzqioqChswYK2UaMQAHJwQDt3ot5W5uXCkslkuBH561//2rsytEcul+NxNbmp5E8//RQA1qxZQyi+9mBnb3Nzczs7uwEDBmjvgdsLNJ2958yZY2Vlha2R1BeUlJQsXrwYN9MJc+agrVuRfk7ELxfWunXr8MDEMG6qMTExAODn50coPp6MJdTa6opCoTh//nxWVpYBhqt47sPe3h4ABg4c+Msvv+Dny8vLIyMj1e6pkZGRjNxYe4mwxGIxi8XicDjaD1z1pLm5GVvjXbhwgfHgMpnM2trazMzMRM8R0Z+qqqrw8HAHB4dPPvmkpqZGIBDgnhaHw4mMjGTQ0LonYdXX12PPuC+//JKp8rRh69ateLaa8ch4KnLatGmMRzYhiouL8fw+njxis9nLli27d+8es6X0JKwlS5YAwMyZMw18GoJEIsE3vxh3yt+yZQsAbNiwgdmwpkV+fj4ATJ8+3cHBISQk5NdffyVRSrfCOnnyJJ7e0OziGYz169cDwJ/+9Cdmw+Kbd2cMaQPf9xCLxQAQEBBA9B5Xt/sKEUJ2dnYCgUC9hMOQbNiwwdLS8ujRo3fu3GEqZlNTU2Fhobm5uY+PD1MxTRH1gmbclyVEt8LKyMhobGysrKwkV3YPDB8+fOnSpUqlMjY2lqmYOTk5CoXCy8vLzs6OqZimiGFWyncrLHxD4ODBg8bS1ubNm83NzQ8ePPjgwQNGAvaFDdN9AcPs7elWWGPGjFm0aFFrays+nNfwjB49OiwsTKFQ/P3vf2ckIB4SUmEZOWMBwJYtW1gs1g8//CCRSIhWojsQQlwu148Jf+3Hjx9fu3bNyspKvfiu32LkjAUAU6dOnTdvnlQq/f7774lWoktOnz59/PhxuVzu5OSkf7Rz586pVCpfX1+j7JPuUxg/YwHAJ598AgB79uxpamoiWo9OSCQSvJlYKBTidVp6QjtYalpbd9jbq+zt1xMt5SXC8vX19fHxefLkyb59+4jWoxNr1qyprq729fXl8/mMBKQdLDX19ez6epalJeHM/dKZrjNnzgDA0KFDDXakZ1JSEgBwuVymDgbD40oul2sqByoTZfFiBICOHCFbysuN1+bPn+/h4VFdXY1XeJKmoqIiKioKAHbv3o3X1+oPTlf+/v54tWQ/p7kZAIC0/YBWjn6bNm0CgJiYmPb2dqK1QQitWLHi6dOnoaGhy5YtYyos7WBpgg+lI+4kok1aUyqV+MbOIcJn4sbFxQGBXUAuLi4AUFxczGBM08XTEwGgggKypWi75n3//v0AMGHCBBI7HTAlJSV4IQezq/BKSkoAwMnJidByZ5Nj/HgEgG7cIFuKtua2S5cuHTVq1I0bN9LT00kkzvb29mXLlslksuXLl7/zzjsMRsbtYGBgoDZGSP0BwzSF2gqLw+HgpSxffvkliXrs2LGjoKDA1dWV8TtItIPVCcN03nXYsCqVSvEkuD4GPV1SWFiIdwH997//ZTYyQig7O3vTpk1M+Ze8Asybhzw8dNoj2Bt022K/Y8cOAAgODmawBupdQP18Yecrhm7Cqq+vx9s88vLymKrBxx9/DABubm7MWs1QXkQkQjwewutG587teEZtHsXsxijdTqbgcrmrV68GAKbW32VlZcXHx5ubmyclJRnYjrZ/EhIC27cboiCdjzxZv369tbV1amqq2r+/1zQ0NHzwwQcqlSo6OlrtDkUhysSJwGJBcfFvz6SnQ1QUREUBs2ujdLbjdnJyWrFixU8//eTp6anpiNzJDln90MnJCW+GfBE+n//gwQMPDw+BQKD3B6Foy7ZtsGrVbw9DQmDzZgAAf38mS+mNz3t0dPSsWbOWL18ul8urqqp6PrDEzMxMbf6uaQdfXl6enJxsY2Nz+PBh9TkAFAMweDDMng3dLbHLzISiIqiuht279SpFL593mUz29BlVVVWVlZUvPqyrq+vuDuOQIUO2bt26du3aXleAQojVq+HHH/WKoJewtEGpVEokksePH0skEolEUltbK3nGrl27eDwenRDva3z7Lfj6gp6n1RI/S4fNZg8ZMkRt90vp4+zZA0VFwGbrKyziGYvSPzHyCauUVxUqLAoRqLAoRKDCohCBCotCBCosChGosChEoMKiEIEKi0IEKiwKEaiwKESgwqIQgQqLQgQqLAoRqLAoRKDCohCBCotCBCosChGosChEoMKiEIEKi0IEKiwKEaiwKESgwqIQgQqLQgQqLAoRqLAoRKDCohCBCotCBCosChGosChEoMKiEIEKi0IEKiwKEaiwKESgwqIQgQqLQgQqLAoRqLAoRKDCohCBCotCBCosChGosChE+H+uL0j/+ommsQAAAABJRU5ErkJggg==" alt="Mol"/>

>  <Smiles>  (29) 
CCC(n1c[nH+]cc1-c1ccc(C(N)=O)cc1)C1(CC)CCCCC1

>  <Name_x>  (29) 
KPCT_HUMAN_4RA5-AA_alignment_L1F008::AURKA_HUMAN_3EFW-B_alignment_L1F027::benzamide::MK07_HUMAN_5BYZ-AA_alignment_L1F006::CSK22_HUMAN_3E3B-X_pocket_L1F001::::

>  <MW>  (29) 
340.2

>  <score_inter>  (29) 
-17.8297

>  <best_rmsd>  (29) 
2.43

>  <Lfrag>  (29) 
(72530,)

>  <SA_score>  (29) 
3.965

>  <QED>  (29) 
0.83

>  <LogP>  (29) 
4.4

>  <clogp>  (29) 
4.38

>  <NAR>  (29) 
2

>  <NCA>  (29) 
0

>  <nrot>  (29) 
6

>  <TPSA>  (29) 
62.2

>  <HBA>  (29) 
2

>  <HBD>  (29) 
1

>  <NRB>  (29) 
6

>  <NHA>  (29) 
25

>  <RoF>  (29) 
0

>  <Frag>  (29) 
0

>  <Lead>  (29) 
0

>  <Drug>  (29) 
1

>  <PKI>  (29) 
1

>  <PAINSA>  (29) 
0

>  <PAINSB>  (29) 
0

>  <PAINSC>  (29) 
0

$$$$

     RDKit          3D

 40 43  0  0  0  0  0  0  0  0999 V2000
    9.5792   10.0899   -1.3070 C   0  0  0  0  0  0  0  0  0  0  0  0
    7.6233   10.9717   -1.3784 C   0  0  0  0  0  0  0  0  0  0  0  0
    8.9615    9.7112   -0.1584 N   0  0  0  0  0  0  0  0  0  0  0  0
    8.7845   10.8327   -2.0213 N   0  0  0  0  0  0  0  0  0  0  0  0
    7.6849   10.2665   -0.2060 C   0  0  0  0  0  0  0  0  0  0  0  0
   10.1301   10.1472    3.9140 C   0  0  0  0  0  0  0  0  0  0  0  0
    9.2203    9.2910    3.0120 C   0  0  0  0  0  0  0  0  0  0  0  0
    6.5900   10.3680    0.7830 C   0  0  0  0  0  0  0  0  0  0  0  0
    5.2180   10.4880    0.5760 C   0  0  0  0  0  0  0  0  0  0  0  0
    4.3500   10.5910    1.6490 C   0  0  0  0  0  0  0  0  0  0  0  0
    4.8350   10.5780    2.9580 C   0  0  0  0  0  0  0  0  0  0  0  0
    3.8420   10.6950    4.0830 C   0  0  0  0  0  0  0  0  0  0  0  0
    2.6350   10.7990    3.8560 O   0  0  0  0  0  0  0  0  0  0  0  0
    4.3730   10.6750    5.3380 N   0  0  0  0  0  0  0  0  0  0  0  0
    6.2190   10.4590    3.1670 C   0  0  0  0  0  0  0  0  0  0  0  0
    7.0780   10.3560    2.0850 C   0  0  0  0  0  0  0  0  0  0  0  0
   12.7276    7.8640    3.4787 C   0  0  0  0  0  0  0  0  0  0  0  0
   11.3979    7.1106    3.6698 C   0  0  0  0  0  0  0  0  0  0  0  0
   10.4998    7.2291    2.4377 C   0  0  0  0  0  0  0  0  0  0  0  0
   10.2976    8.7509    2.0267 C   0  0  0  0  0  0  0  0  0  0  0  0
   12.4932    9.3207    3.1186 C   0  0  0  0  0  0  0  0  0  0  0  0
   11.6451    9.4353    1.8553 C   0  0  0  0  0  0  0  0  0  0  0  0
    9.9475    7.5482    0.1314 C   0  0  0  0  0  0  0  0  0  0  0  0
   11.2763    7.5544   -0.5846 C   0  0  0  0  0  0  0  0  0  0  0  0
    9.8472    8.9589    0.6293 C   0  0  0  0  0  0  0  0  0  0  0  0
   10.6852    9.1577    4.9558 C   0  0  0  0  0  0  0  0  0  0  0  0
   10.4319    9.5168    6.4090 C   0  0  0  0  0  0  0  0  0  0  0  0
   11.6589    9.2520    7.2495 C   0  0  0  0  0  0  0  0  0  0  0  0
    8.1008    9.0162    9.3993 C   0  0  0  0  0  0  0  0  0  0  0  0
    6.8023    9.3905    9.0249 C   0  0  0  0  0  0  0  0  0  0  0  0
    6.5158    9.7188    7.7104 C   0  0  0  0  0  0  0  0  0  0  0  0
    7.5036    9.6698    6.7283 C   0  0  0  0  0  0  0  0  0  0  0  0
    8.7907    9.3020    7.1032 C   0  0  0  0  0  0  0  0  0  0  0  0
    9.0839    8.9670    8.4119 C   0  0  0  0  0  0  0  0  0  0  0  0
    8.9688   10.9419   -4.3224 C   0  0  0  0  0  0  0  0  0  0  0  0
    8.7133   11.8981   -5.2130 N   0  0  0  0  0  0  0  0  0  0  0  0
    8.5247    9.8086   -4.4088 O   0  0  0  0  0  0  0  0  0  0  0  0
    9.7982   11.2719   -3.1017 C   0  0  0  0  0  0  0  0  0  0  0  0
   10.3833    8.6956    8.9497 N   0  0  0  0  0  0  0  0  0  0  0  0
   11.5543    8.2184    8.2806 C   0  0  0  0  0  0  0  0  0  0  0  0
  1  3  1  0
  1  4  2  0
  2  4  1  0
  2  5  2  0
  3  5  1  0
  6  7  1  0
  8  9  2  0
  8 16  1  0
  9 10  1  0
 10 11  2  0
 11 12  1  0
 11 15  1  0
 12 13  2  0
 12 14  1  0
 15 16  2  0
 17 18  1  0
 17 21  1  0
 18 19  1  0
 19 20  1  0
 20 22  1  0
 21 22  1  0
 23 24  1  0
 23 25  1  0
 25 20  1  0
 25  3  1  0
  5  8  1  0
  7 20  1  0
 26 27  1  0
 27 28  1  0
 29 30  2  0
 29 34  1  0
 30 31  1  0
 31 32  2  0
 32 33  1  0
 33 34  2  0
 35 36  1  0
 35 37  2  0
 35 38  1  0
 39 40  1  0
 40 28  1  0
 38  4  1  0
 26  6  1  0
 39 34  1  0
M  CHG  1   4   1
M  END
>  <2D_mol>  (30) 
<img data-content="rdkit/molecule" src="data:image/png;base64,iVBORw0KGgoAAAANSUhEUgAAAMgAAADICAIAAAAiOjnJAAAABmJLR0QA/wD/AP+gvaeTAAAXk0lEQVR4nO2deVRUR9bAb9NsDbIFAiIkAoJGw6BREQ1GUMhoHFwmiNF8IcY5DqIiiVsEFNpg3IhmWsWERc2gTkYh40JwBUdEjMnEYTGCQhRUFJCIgIDY3XTX90clPYSlu9+Dku3+Tg5HSb1Xhfy6XtWtW/UEhBBAkK5Gp7sbgPRNUCyECSgWwgQUC2ECioUwAcVCmIBiIUxAsRAmoFgIE1AshAkoFsIEFAthAoqFMAHFQpiAYiFMQLEQJqBYCBNQLIQJKBbCBBQLYQKKhTABxUKYgGIhTECxECagWAgTUCyECSgWwgQUC2ECioUwAcVCmIBiIUxAsRAmoFgIE1AshAkoFsIEFAthAoqFMAHFQpiAYiFMQLEQJqBYCBNQLIQJKBbCBBQLYQKKhTABxUKYgGIhTECxECagWAgTUCyECSgWwgQUC2ECioUwAcVCmIBidTHh4XD5MuzdC7GxAPDr134IivV7TpyA1FTYswfq6yE6GmprOV199y4MHgz5+QAADQ1w5gxUVjJpZs8Hxfo9d+/CzJlgYADbtoFYDC+/DGFh8OSJxuvu3IFp02DsWGhoAD8/uHQJBgyAadNg4EDIyoLjx59D03sWAkJId7ehJ3HiBAgEcPMm2NnBV1/B+fMAADY2JCJCtnixgYFB2ysUCti5E6KioLERXngBjh+HN974XYGmJjh7FmbPfi7t7zkQpC1r1hCBgPj5kaQk4uVFAEo9Pe3t7SUSybNnz1oWzMsrGDdOCUAAyPz55OHDdm62aRO5cuU5NbzngGK1x/r1RCQiAEQoJAsXkn37lk6dSj+Hzs7Ohw4dUigUT58+FYvF+vr6Xl5XBw0iR492d5t7GChWB9y/T4KDiZ4eASjy9l62bFlcXNwrr7xC9XrzzTeHDBkCAEKhcPXqqPr67m5tzwPFUsvt28oFCybY2wOAkZHR6tWr9+3bZ2VlJRAIAMDNze2HH37o7ib2UFAszRQUFPj7+1OZTExMxo0bJxKJxGKxVCrt7qb1XHBWqC3Xr1+Pjo5OSUkBAAcHh9LS0u5uUY8GxeLGxYsXvb29bWxsKvtt6FM7UCxuNDQ0mJiYGBsbNzQ0dHdbejQoFjeUSqWuri4AKBQKOupC2gWXdLiho6MjEokIIU+fPu3utvRoUCzOGBsbA0BjY2N3N6RHg2JxBsXSBhSLMwMGDAAAHLyrR5dbcbr4X1YGy5axaU8vAHssbeDYY6nSlZqa2LSnF4BiaQPHHmvwYEhNBakUqqrgzBlYvJh3xVKpNC8vb968eWZmZubm5qqvLf9Ksbe3HzhwIO+Kuhx8FGoF50Wg0lKSmUlMTYmODrl2jfdaUkREhFAo1KaF77777okTJ3hX1LVUV1e7uLgAwD/+8Y/ubkuPhmOANCsLfH1h6FDw8YFduyAgAJKTedicm5vr4eGhUCj++c9/WltbFxYWEkKam5vlcnljY2NdXV1dXV1tbW1dXV1VVVVhYaGxsXFpaekLL7zAo64u5PDhwx999NHDhw/nzp175MiR7m1MT4ebhzIZcXQkACQ+nohERCAg+flcXZZKpX/4wx8AYNWqVYSQb7/9tmV79PX1ra2tXVxcxo4dGxsbSwiZNm0aAKxfv55rRW1pamq6du3amjVrzp07p1AotL/w7l3i7/8ObaGXl1dRUVHnG9O34f4oTEggAGTECBIaSgBIQADXG0RGRgKAk5NTQ0MDIeTf//63u7u7i4uLtbV1q6TyiIgIQsiVK1cAwNTUtLq6mnNrf09gYKCqCnt7+7Vr1965c0f9JUoliY8nJibEy0tiZmYmkUg4Gdlv4S6WqtOKi2saMWK3p+c1LiOtvLw8PT09HR2dixcvtlugqampoqLi5s2bP/zwQ0lJCf1ml3Ra27ZtAwBjY+Nly5Y5OjpSvSZPvuzrS5KTiUzWziU//UTGjyc0pX3u3Oby8srONKBfwSvRLyHhmZPTXn//0NBQAAjQutOSy+VjxowBgNDQUE4Vdr7TOnPmjFAoFAgE8fHxT548USgU586de+edefb2zdSbQYPI+vWkZWdUW0tWriQAxM6O9JjJQ6+Bj1gKqdTZyQkA4uPjRSKRQCDI126k9cknnwCAg4NDPfcs8alTpwJAZGQk9/aSGzdumJubA0BUVJS7u7urq6vqCfj4MYmPJ25uBIBMmvS/S/LyyLZtpKSERESQujoedfZ3eKYmx8fHA8CIESOWL18OAHPnztV4SWFhoYGBgUAgOHfuHI8aeXdaqgDB22+//e6771Kzq6qqWhW7dIlkZ5OwMJKdTRITCSHkwgUezeyt7N+/XywW29ra+vn5icXi1NTUTo5oeYolk8noMCUuLs7Q0FBHR+fGjRtqysvlcnd3dwBYunQpvxoJr05LLpf7+PgAwKhRo8RiMQAMGDBAzaDwyy/Jnj2/itV/OHz4sI6OjpGRUcuZk46OzvDhw9977z2JRJKdnU1nWtrDfzMF7bQGDRo0cuRIANDV1bWyshoyZMiYMWN8fHz8/f3/8pe/rFixYsOGDRKJZM6cOQAwePDgJ0+e8K6RR6cVEhICADY2NklJSUKhUEdHR32s9csvyd275P33ebex93Hx4kU6U46JicnLy9u1a1dwcLC7u7u+vn5Lz4RCoaur6wcffCBrd5rTBv5iSaXS119/XSAQGBsbi0Qi9dEyXV1dkUh09OhRQkhdXR3vGTunTmv//v00MHbgwAEzMzMA2LJli8artm0j5uZk82Z+Dew2du/+31ftKSgosLCwAIDg4GBCyP379wGAPhAjIyNjY2P37NkTGhrq6elJ5bO0tPzzn/+sjVsc1wpb8OzZs/v37xNCNmzYsHr1aplMRmPlNGheU1NT9xu1tbUnTpy4d+9efn7+w4cP161bFxcXFxAQwLU6Q0NDsVh89uzZHTt2ZGdnW1hYdLTIaGZmVlxcHBwcDAAxMTHR0dF1dXVz5sxZu3ZtR/dvbISoKBg4EGpqoLYWel3CNo/DbcrLy6dPn15TUzNz5szY2FgAKCkpMTIyqqioSEtLS0tLAwCBQECD1SEhIY6OjvPmzTt27FhGRsZbb72l4e48PhyUoKAgAPDw8GhubtZY+PLlywBgZmb2+eefA8Crr77KqdP6/vvvbWxsDh8+nJubKxQKtVnboTkIK1eu3Lx5MwC4u7s/ffpUTRWlpQSAvPwyWbKEAJDYWO1b1yPg2mM9efJk1KhR9DfY2Nio+n5zc/P169eTkpJoR6V6Fq1du5YQEh0dDQALFy7UeH+eYmVmFgoEAgMDg4KCAi0v8fX1BYDIyEgHBwcASElJ0fLCZ8+evfrqqwDw8ccf0zDYe++9l56enpycnJiYuH379vXr1y9fvjwwMHDmzJleXl4jR450cHCg8YU9e/YolcodO3bQzlUNubkEgLi5kfnzCQA5dEjL1vVKZDLZH//4RwBwdnZuO0FuVTInJychIeHHH38khNy8eRMAzM3NNW7W5SNWfT1xcCAeHuXbt3OYPqk6rR07dnDqtMLCwgBg2LBhdC3I0dFRmzAY3VlqampaVlamTS2ZmQSAvPEGmT6dAJBvv9Xmoh6EKlCyaRMJDyf/+he5e7f9kkqlcsGCBQDw4osv/vzzz1wrcnNzA4CTJ0+qL8ZHLPqweO219pdB1EBn/pw6rZycHLoEdPDgQRoGS09P17K62bNnA4Cfn582hVNTT1tbu/3f/60JCIgaMyb88mXO/+LdiypQ4uT06xoUAHnxRfL++7WRkZEnTpx48OABLRkeHg4ARkZG33//PY+KNm7cCAAffPCB+mKcxbpwgQgERF+fTy4W105LlQexYsWKsWPHAscwWFlZmampKQAcO6a5/0lKSqIPWfrY5bQA2r2UlJDRo8m6db8GSo4dI+vWkalTiZUV7YNvqsadtra2r732GgDo6uqePn2aX3VFRUX0adjqqLBWcBOrsZE4OxMAEh3Nr1W/dlpRUVG00/rmm2/UFF6/fj0ADB06dMOGDcArDPbFF3He3uGOjk21tRpK7tq1CwBCQkLs7OwA4N69e5wq6i4ePSLDhnWYZVJaSlJTfwoLC/Px8aGDTgCwsLDYuHFjZyqlkctv1Q4XuIlVV0cWLCCjRnF+CKpoNT2cNm1aRyVVeRAHDx40NDQUCARnz57lWp1CQSZOJAAkOFhDyZSUFB8fn927d9PM47resED49Cnx9CQAxNWV1NRoKKxUKn/++Wc6hRKLxUePHp01a9ZPP/3Eo95PP/0UAN5XG0dWJ1bLGWzLRTSOwf3WTJkyhXZaCQkJarrTjIwMW1vb5cuXe3p6AkBQUBC/6m7eJAYGRCAgWVkaSjY3N1+5ckUgEOjo6CiVSn7VPTcUCoW/fzMNkfw2fNLM2bNn6UyIRov4LerfunWLToyampo6KqNOrC1byOnTZN06Qrp0ES07O5t2WjWaPmXV1dV0qGhnZ6exsBqioggAGTqUtP13UCpJQcGtnTt3zpo1iz4sRCLR1q1bedfVSbRcMCGEhIaGenjMsrFp5JTDK5fLra2tASAxMZEOM/i0khA6VktNTe2ogLrIOz1Q+tYtyMqC/HwID4fISFi0SENkUiOenp5Tpky5fPnywIEDLSwsWobOVcF0SmNj46ZNmwBg7969qiECDyIiICUFhEKorAQHBwCA8nK4fBkyMuDUKXB2vpWZ+SEt6ezsPGXKlMWd2H3Emxs3bqSlpUVFRTk5OY35jbFjxxoaGrYt/Nlnn+3atcvAwCA9/bqb2zjta9HV1Z09e3ZCQsK9e/esra2Li4uvXbtGIwja8Msvv0ilUnt7+4CAgNzc3JSUlBkzZrRfVBs9nz4lx47xM7t9iouLt27dqs1PYmtrq02cVyOlpeTjj0l2NomP/3W0q/pvypSqwMDAr7766m5HkR/2lJeX09mMjs7vdnoaGBiMGzdu6dKl+/fvz8/Pl8vl5LdkBIFAcPDgQR51paenA8CwYcPokpf2ebmNjY0eHh729vaFhYXh4eEWFhZff/11R4W12qWzeTNMmQLjx2tjAgdabcihf6Co/rpx40ZnZ2caNegkcXGgVIK+Phw6BDk54OEBvr7g6wujR0P3nkdUX1/v5eWVm5vr7u6elpZWVFR09erVq1ev/ve//y0uLm75CzIyMnJxcSksLJTL5Tt27Fi5ciWP6hQKxaBBg6qqqhITE//6178OHTqURhA0XhUQEHDs2DFHR8ewsLAlS5YQQpKTk2neSjvwUL6XokqJqaoiPWc/hEwmoykbQ4YMedjmnPgnT55cunRJIpEEBgaOGDGCnsg1Y8YM+nvlDX3Wr1u3zsbGBgDy8vI0XkITkCwtLekkHQBiYmLUlO8vYt2+TSZNIsnJ3d2O36NUKhcuXAgAVlZWtHNSz+PHj9PT02trazs5ac3IyACAoUOHLlmyhBqmvjyNLxgaGh48eJCm2SxevFj9Jf1FrPBwAkA0rUM8b+jqp5GR0ZXn++6K5uZm2lclJiaamJjQzIWO+Prrr2kIJjExcfDgwbTL1JjS0i/EksvJoEEEgGRnM69LfXJOS+iEXygUHj9+nGmT2oWO3CMiItTEogghFy5coCl+27ZtoyGGcePGtUyz6Yh+Idbx4wSAvPIKYRr1rK6uXr16taura8stCR0lpZw8eZKeZRrbTZlf58+fBwAbG5uTJ09WVna4X5LGEVesWKFKs2k7EGyXfiHWn/5EAMjnnzOsoqmp6Y033gCAVqnidFT+zjvvfPbZZxcuXKArRVevXqULR/wC311Cc3PzokWLVCmTLT8MrdQ5ffo0jzSbvi9WWVmZm5unl9fBX35hVYVCoaCzbjs7u9LSUpqBuXz58gkTJrTa+kIzfU1MTABgwYIF3btwJJPJVq1a5e3t3Taa4+joOGfOnK1bt2ZkZNCgBteBYN8Xi+6SnTdvHrsqPvroIwAwNTVtO29vN9PX399/6tSpPeqNKQ8ePEhNTRWLxX5+fnTep8LU1FRXV/fUqVOcbtjHxVIoFDSinZGRwaiK7du30yegNhmINNO3G0P82kA/DH//+99DQkImTJjwt7/97Rj3hZc+LtaZM2dox87oiJgjR47Q1ZUDBw6wuH/vhf/2r55MTU1NcXFxUVFRTEwMACxatKjVGpwa6uvrjY2NtSmflZVFx0kxMTGBgYGdanGfo9eLJZfLy8rKSkpKCgoKCgsLS35DVcDExERPT0+bWzU3N69ataqysvLUqVMjR45UpRgMHz68rWeFhYWzZ89+9uxZcHDwmjVruvJH6ht0d5fJE4VCsXPnTicnp3YPMjUxMRk9evS8efPefvttANDT07t06ZLGey5atIhe2+pu5ubmvr6+YWFh33zzTWlpKSGkvLxc+xh0/6S3irVw4UL6Il1dXV0nJydfX9+goCCJRJKenn779u2WI6oPP/wQAAYOHPhAbZ4lTasXiUTfffddZWVlWlraJ598MmPGDFtb21aeWVlZ0Vy5119/Xfs4e3+jV4pVW1trZGRET0TSmHIpl8u9vb2pBx3N8A8dOiQQCIRCYbvTn5ZTcbrE5u3tPWnSpEePHnXBD9NH6ZVi0YMG3nzzTS3LP3r0iB66FBIS0vb/nj9/nobLd2u3Qf3OnTvqz2xCSC8Vi66GHjlyRPtLcnJyaHBy7969Lb9/7do1ehCNxtQRhBO9T6wff/wRACwtLdVvmGzLgQMHAMDQ0PA///kP/U5paSl958X8+fN7/rac3kXvE4tmP9Iz4rmydOlSAHjppZcePnxYXV1Nh/+TJ0/m6iiikV4mVkNDA10x1f6Um5bIZLJJkybRgTzdrujq6tqZjWVIR/Qysfbt2wcAEydO5H2HiooK1SufXnrpJY3HGyH86GUvwty7dy8ALOK7ubGxsTEpKam+vp6e+U4Iyc/P79IGIr/R3WZzoLCwEADoRlau18pksi+++IJGoQDAy8tr+PDh9M/+/v5anqGFaE9vEovG0Hkc6J2enu7q6ko18vDwyMzMJITI5XKJREJHbEZGRmKxuEclSPV2eo1YSqWSnpWVk5Oj/VVXrlyhGcMAMGzYsOTk5FZhhfLyclVigpubW/Zz2G7RP+g1YhFC5HK59vl6N27cUB3MbGVlJZFI6P70djl//jwNPQgEgsDAQPXHciLa0JvE0p6EhASa9WBiYhIdHa3NWxWamprEYjHd42thYYGvj+skfVCs27dvT58+XV9fPygoqKKigtO1RUVF9GgyS0tLHNF3hj4o1nfffQcA7u7uvO9A3zPw1ltvdWGr+hu9LI6lDTKZDABa7bvixPjx46G9HYKI9vRBsaRSKQC0egswJ6ianbkD0mfF6kx/0/k7IH1QrM73N9hjdZ4+KFZX9VgoVmfog2J1vr/BR2Hn6YNidV4LfBR2nj4oFvZYPYE+KFZXhRtQrM7QB8XqvBb4KOw8fVAs2mNlZWU1Njbyu8Pjx48Bxeok3b2mxAR3d3cAGDx4MNdzY+vr67du3SoSiSZPnkzzARF+9E2xcnJyPDw86CfHz8+vpKRE4yVSqVQikVhZWQGAQCBYsWLFc2hnH6ZvikUIUSgUSUlJlpaWACASicRicUebB5VKZXJy8pAhQ6iIEyZM0OZoGkQ9fVYsSkVFRWBgIH1TiIuLy7lz51oVyMjIGDNmDFVq+PDhyT3t3RW9lj4uFiUzM3PEiBHUnoCAAHqseUFBgSp32c7OLj4+Hk+66kL6hViEEKlU+umnn9JzQczMzCZOnEgP6TM3N9+yZQsec9Xl9BexKGVlZf7+/vSxqKenFxQUpOV7FhCuaPW+wj7GhQsXLC0tTU1N6UndCAv6o1jIc6APRt6RngCKhTABxUKYgGIhTECxECagWAgTUCyECSgWwgQUC2ECioUwAcVCmIBiIUxAsRAmoFgIE1AshAkoFsIEFAthAoqFMAHFQpiAYiFMQLEQJqBYCBNQLIQJKBbCBBQLYQKKhTABxUKYgGIhTECxECagWAgTUCyECSgWwgQUC2ECioUwAcVCmIBiIUxAsRAmoFgIE1AshAkoFsIEFAthAoqFMAHFQpiAYiFMQLEQJqBYCBNQLIQJKBbCBBQLYQKKhTABxUKYgGIhTPh/ZtNsxiBkbU0AAAAASUVORK5CYII=" alt="Mol"/>

>  <Smiles>  (30) 
CCC(n1c[n+](CC(N)=O)cc1-c1ccc(C(N)=O)cc1)C1(CCCCCCNc2ccccc2)CCCCC1

>  <Name_x>  (30) 
KPCT_HUMAN_4RA5-AA_alignment_L1F008::AURKA_HUMAN_3EFW-B_alignment_L1F027::benzamide::MK07_HUMAN_5BYZ-AA_alignment_L1F006::CSK22_HUMAN_3E3B-X_pocket_L1F001::::ERN1_HUMAN_4Z7H-B_alignment_L1F011::D3DSX2_HUMAN_4V05-BA_alignment_L1F007::AURKA_HUMAN_3W18-B_alignment_L1F015::CDK2_HUMAN_2UZB-A_alignment_L1F003::

>  <MW>  (30) 
544.4

>  <score_inter>  (30) 
-22.5686

>  <best_rmsd>  (30) 
2.3

>  <Lfrag>  (30) 
(72530, 4884, 16980, 5421, 607)

>  <SA_score>  (30) 
3.706

>  <QED>  (30) 
0.16

>  <LogP>  (30) 
6.0

>  <clogp>  (30) 
5.99

>  <NAR>  (30) 
3

>  <NCA>  (30) 
0

>  <nrot>  (30) 
15

>  <TPSA>  (30) 
107.0

>  <HBA>  (30) 
4

>  <HBD>  (30) 
3

>  <NRB>  (30) 
15

>  <NHA>  (30) 
40

>  <RoF>  (30) 
2

>  <Frag>  (30) 
0

>  <Lead>  (30) 
0

>  <Drug>  (30) 
0

>  <PKI>  (30) 
1

>  <PAINSA>  (30) 
0

>  <PAINSB>  (30) 
0

>  <PAINSC>  (30) 
0

$$$$

     RDKit          3D

 24 25  0  0  0  0  0  0  0  0999 V2000
    6.6164   10.4543    4.4808 O   0  0  0  0  0  0  0  0  0  0  0  0
    7.9961   10.7178    4.7928 C   0  0  0  0  0  0  0  0  0  0  0  0
    8.7408    9.3955    4.8853 C   0  0  0  0  0  0  0  0  0  0  0  0
   10.0659    9.3841    4.1360 C   0  0  0  0  0  0  0  0  0  0  0  0
   10.8965   10.5683    4.4694 N   0  0  0  0  0  0  0  0  0  0  0  0
    6.5900   10.3680    0.7830 C   0  0  0  0  0  0  0  0  0  0  0  0
    5.2180   10.4880    0.5760 C   0  0  0  0  0  0  0  0  0  0  0  0
    4.3500   10.5910    1.6490 C   0  0  0  0  0  0  0  0  0  0  0  0
    4.8350   10.5780    2.9580 C   0  0  0  0  0  0  0  0  0  0  0  0
    3.8420   10.6950    4.0830 C   0  0  0  0  0  0  0  0  0  0  0  0
    2.6350   10.7990    3.8560 O   0  0  0  0  0  0  0  0  0  0  0  0
    4.3730   10.6750    5.3380 N   0  0  0  0  0  0  0  0  0  0  0  0
    6.2190   10.4590    3.1670 C   0  0  0  0  0  0  0  0  0  0  0  0
    7.0780   10.3560    2.0850 C   0  0  0  0  0  0  0  0  0  0  0  0
    9.5792   10.0899   -1.3070 C   0  0  0  0  0  0  0  0  0  0  0  0
   10.9810    9.7407   -1.7380 C   0  0  0  0  0  0  0  0  0  0  0  0
    7.6233   10.9717   -1.3784 C   0  0  0  0  0  0  0  0  0  0  0  0
    8.9615    9.7112   -0.1584 N   0  0  0  0  0  0  0  0  0  0  0  0
    8.7845   10.8327   -2.0213 N   0  0  0  0  0  0  0  0  0  0  0  0
    7.6849   10.2665   -0.2060 C   0  0  0  0  0  0  0  0  0  0  0  0
    8.9688   10.9419   -4.3224 C   0  0  0  0  0  0  0  0  0  0  0  0
    8.7133   11.8981   -5.2130 N   0  0  0  0  0  0  0  0  0  0  0  0
    8.5247    9.8086   -4.4088 O   0  0  0  0  0  0  0  0  0  0  0  0
    9.7982   11.2719   -3.1017 C   0  0  0  0  0  0  0  0  0  0  0  0
  1  2  1  0
  2  3  1  0
  3  4  1  0
  4  5  1  0
  6  7  2  0
  6 14  1  0
  7  8  1  0
  8  9  2  0
  9 10  1  0
  9 13  1  0
 10 11  2  0
 10 12  1  0
 13 14  2  0
 15 16  1  0
 15 18  1  0
 15 19  2  0
 17 19  1  0
 17 20  2  0
 18 20  1  0
 21 22  1  0
 21 23  2  0
 21 24  1  0
  1 13  1  0
 24 19  1  0
 20  6  1  0
M  CHG  2   5   1  19   1
M  END
>  <2D_mol>  (31) 
<img data-content="rdkit/molecule" src="data:image/png;base64,iVBORw0KGgoAAAANSUhEUgAAAMgAAADICAIAAAAiOjnJAAAABmJLR0QA/wD/AP+gvaeTAAAdAElEQVR4nO2deVgUR/rHvzPDIeBBABURBPG+0GjwRARllQSixqiJbjCyGlQ0iifuLypqNGE1iq5ixJjdoGJWvBI0QTMGI4gnHuARRQmg4AWCIIiMM/P+/uiRG4Whe3rA+jw+PnTTU/Ud5jvV1VVvvSUhIjAYfCMVWwCjYcKMxRAEZiyGIDBjMQSBGYshCMxYDEFgxmIIAjMWQxCYsRiCwIzFEARmLIYgMGMxBIEZiyEIzFgMQWDGYggCMxZDEJixGILAjMUQBGYshiAwYzEEgRmLIQjMWAxBYMZiCAIzFkMQmLEYgsCMxRAEZixGOa5d46ccZixGOQ4d4qccZqwGzrFjsLREVhYAeHpqzqxapfmth0fplVeuYMMGxMdjwwbk5dW1XoO6FsDQe0aNwrJl+Pbb11zWowd69MDz5wgI4KFSZqyGT9euyMzExYulZ6KikJEBQPN/WRYv5qdSZqw3gqAg+PqWHo4ciSVLgPK3Qn5hfawGy40bePRI87O5OTw98eefVV+ZlISNGzF7NnhMwidhGf0aJPn5cHZGQQHkcnTt+vrr//Mf/P47IiJ4E8BuhQ2TKVOQnAwnJzg41Oj6f/wDxcV4+hRNmvAjgN0KGyAbN2LfPjRpgshImJq+/vroaKxZg8RENGrEmwZ2K2xonDuHwYPx4gX27sWHH4omg7VYDYqcHHz0ERQKBASI6SqwFqshoVbD2xvR0ejXD7GxMDISUwxrsRoOmzbdj46GlRX27hXZVWDGajDExMQsWGDv5ha1axfs7MRWw4zVMHj48OEnn3yiVL5wdb0wYoTYagCwPlYDQKlUDhs2LDY21t3dXS6Xy2QysRUBrMVqAHzxxRexsbHW1ta7d+/WE1eBtVj1ncOHD48cOVImk8XExAwePFhsOaWwFqsek56ePnnyZCIKDg7WK1eBtVj1Gjc3txMnTowaNergwYMSiURsOeVgLVZ9RaFQtG/fvnHjxmFhYfrmKjBj1V+MjIwuX75cUFAgl8vF1lIFzFj1mBkzZgAIDQ0VW0gVsD5WPaaoqMjW1jYnJ+f8+fPvvPOO2HLKwVqseoyJicnkyZMBbN26VWwtFWEtVv0mJSWlY8eOxsbGGRkZFhYWYssphbVY9Zt27doNHz68qKjohx9+EFtLOZix6j3+/v4AtmzZolarxdZSCjNWvcfLy6tt27YpKSm//fab2FpKYcaq90il0mnTpkHPxh1Y570hkJ2dbWdnp1Aobt++3bZtW7HlAKzFahhYWVmNHz9erVbrz7gDa7EaCOfOnevXr5+lpWVGRkYjHtcHagtrsRoIffv2dXZ2fvz4cWRkpNhaAGashgQ37qAnXXh2K2w4FBUV2dnZPX78+Ny5c87OzuKKYS1Ww8HExMTX1xfAli1bxNbCWqyGRXp6ert27QwMDO7evdu8eXMRlbAWq0Fhb28/YsSI4uJi0acOmbEaGjNnzgQQGhqqUqlElFG1sarL2Fw5tzND3/D09LSzs0tPT4+PjxdRRq1bLC63M0NvycrKKiws7N69e9eapIgUjGpTRVaXsblybmeG/qBWq318fHJycnr06GFubi6ikmqN9YqMzRVyOwN85q5k1IWlS5fK5fKWLVvu3r3bwEDMBLM1vRVyaSq5Qd0KuZ1/+w1t2yImRhiBjBrz66+/BgcHy2SyXbt22djYiKyGaoO/fxUnfX0JIFNTio6uVWEMPrlz546VlRWAr7/+WmwtRES1MNb69XT6dBXnVSr67DMCyMiI9u7lTRmj5igUioEDBwLw8vJSqVRiyyGqubFCQ2niRAoJIaWyit+q1bRgAQEkk9H33/Opj1ETPv/8cwBt2rTJzs4WW4uG2t0KX01wMAEkkdD69XwUl59Pe/fS6tV8lNWQ2bNnDwBDQ8NTp06JraUUPo1FRJs3k1RKAAUGaltEaiqFhZG3Nxkba9rA7GxSq2nhQvL3p2nTaOVKPhXXc5KTk5s2bQogNDRUbC3l4NlYRLRzJxkYkItLcmDgYrVaXaPXKJUUF0eBgdStGwGafzIZubrSmjWUk0O7dtGaNZqLFy2io0d5l10fKSoq6tWrF4Dx48eLraUi/BuLiA4efNiokSmA6dOnv6Iv+eTJkz179vj4+Jx6991SP731Fn38MUVE0OPHpZcuWkSxsZqfDxwoNdmbDbe+vmPHjnl5eWJrqYggxiKiX375xcTEBMCECRMUCkXZX/31119hYWHe3t5GL5ORf9q1K3XsSPPnU0wMvXhRriCVis6epR9+oG++0ZwJDKQjRwSSXY/47rvvAJiYmFy+fFlsLVUglLGI6MSJE9zt39vbu6ioKDY2duHChZ07dy4ZQjMwMHB3d//mm29u3rxZ8cXPnpFcTrNnU+vWBFBMDC1YoOljBQUJp7m+kJSUZGpqCuCHH34QW0vVCGgsIkpISOBG7dzc3Pr378/5ycLCYty4ceHh4Tk5ORVfkJ5OoaHk6UmNGpXeHB0c6MABQXXWL/Lz87nvp5+fn9haqkVYYxHR9evXW7duDaBt27azZs06ceKEsvxQmEqlOn369M//+hf17Fmu5z5wIH39NV25IrTC+oVarR47diwAJyenZ8+eiS2nWgQ3FhHdunXLwcEBwPbt20tOFhYWRkVF+fn5cbNaFiYmZGpKpqbk7U1hYXTvng6E1UfWr18PoEmTJjdu3BBby6vQhbGIKCYmBoCLi0tqauqmTZuGDx9ubGxc0tlydHScM2fOk+PHqbhYN3rqKWfOnDEyMpJIJPv37xdby2vQUWTFrVu3AOTn55dkFpDJZIMHD/b29vb29hY3JK0esXDhQoVCMX/+/DFjxoit5TXoyFgnT54E4OrqmpKS4u7u/v77748cOdLa2lo3tTcMFAqFsbGxkZHR4sWLxdZSA3TTMHJ9rIsXL1YY02LUimHDhgHYuHGj2EJejy7WFWZmZtra2jZr1uzx48f6s4tQfeTgwYNjxozp0KHDzZs39XDTgLLoYvlXbGwsABcXF+aqOjJy5Eh7e/tbt279/vvvYmt5DbowFtfBcnFx0UFdDRuZTPbZZ59BbzJ/vAJd3AqdnJyuXLly8uTJQYMGCV1XgycrK8vOzk6pVN6+fZvrueongrdYubm5165dMzY27tOnj9B1vQk0b978ww8/VKlU27dvF1vLqxDcWPHx8Wq1ul+/fvqQZq5hwC2i37ZtW3FxsdhaqkVwY7EOFu8MHDiwV69eubm5Zw4dEltLtQhurLi4OAD6tv9nfee7hQvTrKyGhISILaRahO28P3/+3NzcXKlUPn78uFmzZsJV9Mbx7Bns7JCTg4QE6GXnVdgW6+zZs8XFxU5OTsxVPGNqikmTAEBv8m9XQFhjsQ6WgMycCakUERHIyRFbShUIayzWwRKQ9u3h4YGiIuzYIbaUKhCwj6VSqSwtLfPy8jIzM8XPUdEgiYrCqFFo3x43b0KqX8kZBVSTmJiYl5fXvn175iqh8PaGgwNu38axY2JLqYiAxmIdLMGRSuHnBwD6N3UooLFYB0sXTJ0KY2Ncvoxnz8SWUg4B+1g2Njb3799PTk7u0KGDQFUwAODcOfTuDVHz91VGKGM9ePCgW7duCoUiOzu77LoJBs8QITAQhYVQqdC6NZYuFVuQBqFuhdbW1l5eXgUFBR988MEzPWulGxS7d6N5c4SGYutWFBRAb3bvFbCPFRgY2KpVq+joaE9Pz/z8fOEqeqNJSsLLJebo3x+JiaKqKUVAY3Xr1u348eN2dnZxcXFDhw7Nzs4Wrq43lx49cO6c5uezZ+HkJKqaUgSPIE1PT//b3/5269atLl26yOVybrk9gzd278bFiygqgkoFa2ssXy62oJfoYCXQgwcPnJycADg4ONy+fVsHNb4pbNpEAI0aJbaOKtDFPEDLli1jYmKcnZ3v3LkTEJBw44YO6nwDOH8eCxYAwCefiC2lKnRm4by8vH/84wBALVrQxYs6q7aBkpNDbdsSQHPnii2lanRnLCJ6/pxGjyaAmjWjkyd1WXPDQq2mUaMIoH799DaNik6NRUTFxTR+vGYnC5aiVktWryaALCwoNVVsKdWia2MRkVJJU6ZodrLYt0/39ddzjh8nAwOSSvV8hxkRjEVEajXNm6dJ3Pef/9S9NHVKSsq+ffuWLFmSmJhYrK93h7qjvHePrK0JoGXLxNbyGsSZuZRIsG4dzMzw5Zd48KDWL1colFevJl1+SWJiYsnI/v79+/v06bNz506eFesBSqXybxMn9uvUaXW3bjL934xUXF+XJG+vwNWr5Q6fPKG4ONqwgfz8aNAg6tTpeYV30apVq3fffdff359LeJeQkKAD8TomMDAQgI2NTdbDh2JreT0iG6s6uK3RwsNp1Ciyty/Necv9MzSkXr0GfPzxx8HBwUePHn3w4EHJC+fPnw/Azc1NNOnCcPjwYYlEYmBgEFvdd1HPENlYcjlZWNCjR0REI0YQESUlUUgIeXtTSAjNmqVxkpERde1KPj60YQPFxVFBQbUF5uTkWFhYAIjW775trUhPT7e0tASwdu1asbXUFF1km3kFx45h924YG+Pbb+HpiSNHNOeDg7F4MS5eRHIyevVChw6oeWqttWvXLlq0qEePHpcuXRIxI9cff/xx4sSJ3377re1LHBwc2rZta2dnV6tNdYuLi11cXBISEry9vaOiovQ831op4vpaLqe1aykggC5c0LRY2nH27FlXV9f4+HgiKi4udnR0hKi7Npw6dcrQ0PCtt96q8m/+1ltv9enTZ9y4cYGBgWFhYXK5PCUlpbpNh2bMmAHA3t7+cdnNhfQe8Vusy5cxdSp8fVFUVNpi1ZZly5Z9+eWX/fv3P3XqlEQi2blz56RJk1q3bp2cnMxtDaJLcnJy+vTpk5aWNn369AkTJqSW5969e2q1uvKrGjVq1LYSly5dmjJlirGxcXx8fD3LAyWur7kWi4i2bqU2bbQv5+nTp1wO5gMHDhCRSqXiPobg4GCelNYUlUrl6ekJoH///lWOqCkUipSUFLlcHhYWFhQU5Ofn5+Hh4ejoWOU9rnHjxgC+/fZbHb+LuqMvT4W//kqDBlFIiPYlbN68GUDHjh25xMzclgXm5uY63s12xYoVACwsLNLS0mr1wvz8/KSkpJ9//nnDhg1z5swZOXJk9+7dzczMZDJZZmamQGqFQ1+M9c03BNCcOdqX8OLFiy5dugDYsmULd2bEiBEA5upw/j8mJkYmk0ml0iPlN75zdXV1dHT08PDw8/MLDg6OjIxMSEjIzc19bYHjxo0DsHz5csEkC4W+GGvmTAJow4Y6FbJv3z4ALVq04DaGTExMlEqlRkZGuokuvH//Pnc7ruyDFi1aVNkP4Xrx3t7eZQ1XUGY05fjx4wBatWpV7/Lj64ux3nuPAPr5ZyKihw9p61aKi9OmHC5/btDLPQ0nTZoEYMKECbwJrYYXL15wS3OHDh1aYXszIsrNzb106dKBAwfWrVs3a9YsLy+vrl27chuFVqZly5ZlX9ujRw8AkZGRQr8FftEXY3XpQgAlJRERRUcTQMOGaVPO6dOnJRKJmZnZvXv3iCgjI8PU1FQikZw/f55XvRVZsGABAFtb20fcaG/NuH///qlTpyIiIlavXj116tRhw4Y5Ojq6uLiUvYbLvD1kyBCeFdcQbbd51wtjqdVkakoA5ecTEW3ZQgBNnaplaaNHjwYwbdo07nDRokVCfzCHDh3i5lvitGtmX8nTp0+5jWqTuK+djtF2m3e9MNb9+wSQlZXmcOFCAmj1ai1Lu3HjhqGhoUwmu3btGhHl5uZy8yG//PILT3rLkZaWxk0irV+/XojyiYhLkzxjxgyByq+Cp081P2i7zbteGOvUKQLI2VlzOHYsAbR7t/YFTp8+HcDo0aO5w3Xr1gHo0qXLiwo7mdeZ58+fcwNm77//vlqt5rfwEq5fvy6RSBo3bqyj3eoVChowgD75hAoKaOdO7bZ51wtjRUQQQOPHaw779CGATp/WvsCHDx82adIEQExMDBEVFxe3a9cOwPfff8+H3lL8/PwAtG/f/smTJ/yWXAF3d3cAmzdvFrQWDdwjur09PX5MKpV227zrhbE2bUpwdb22evV97tDCggAqEwujDUFBQQD69u3LNSQREREAbGxsCgsL6y6YY/fu3QAaNWp04cIFvsqsDm4kpUuXLsK1ixr27CGAjI2pJKZNq3UvemGsKVOmANi6dSsR5eXlWVv36dt3Xh3/gCWTPD/99BMRqdVq7p61Wuu+W3lu3LjBNYrfffcdLwW+mhcvXtja2pa0wUJx8yY1bUoAhYVpzmzeTAD985+1LUkvjDV06FAAR48eJaLLly8D6NatW92L3bFjx7p1654/f84dcluxNW3adPTo0fPmzdu0adPhw4evXbumxV7wBQUF3HbDEydOrLvOGsJNFn344YdCVfDsGfXsSQCVDPudO0fGxgTQ3r21LUwvjMVtFJ2cnExEBw8eBODl5cV7Ldz+71ZWVtWNgJeNY7l69eorDOfj4wOge/fuPN5YX8v9+/eNjIwMDAzu3r0rSAWffkoAdeqkGfUpWRMbEKBFYeKngVMqlRkZGVKptE2bNgBSU1MBlOxJzhfh4eHz58+XSCT+/v7dunUrCWJJS0tLS0vLzc29cOHChQsXyr5EJpPZ2tpWDmU5ePDgzp07GzduHBkZqcuYHGtr6w8++GDPnj3btm1buXIlz6Vv24bwcJiZ4cABNGkCIvj6IjUVffviX//SpkCeXV97OCfZ2tpyh59//jmAdevW8VjF/v37uaDNKotVqVR3796NjY0NDw9fvnz5p59+6urqamdnJ60mwbWZmRmAH3/8kUeFNYTbq9ba2prfJW4XLlxIdncngCIiNKfqvCZWfGNx8S2DBw/mDr29vfEyrIoXjh49yuWq/Oqrr2r1wpLAqfDw8ODgYC5wyt7evkmTJs2aNRNr9SKXt4dHW+fm5nJjMUeXLtWc+uOPuq+JFd9Y33//PYBJkyZxh8uWLXNzc+MGzevOyZMnuQYmQKuOQpX07t277EcbExPj5eWls8UzW7duLfs9rCNqtXrMmDEAevbsqelTPnhANjZ1XxMrvrGWLFmCMvEIPHL27FluRMDf35/HYrmPtmSqeNmyZQA++ugjHqt4BYWFhVwofWJiYt1LW7t2LQBzc/OUlBQiUiqVf3///bsDBpC7O1WK0agVIhsrPj7ewcHByMho4MCB169f57HkpCR69901AHx8fKpbp6AdJR8tNy567949Q0NDQ0PDjIwMHmt5BbNnz0aZWXatOX36NLe+t6TjsXjxYgCtbWwK67wmVjRj3bx5k2uEAXDPVlKpdOzYsbyMYicna1IczJ79E+/zg/Tyo/Xz8+MOx44dC2DFihW8V1QlycnJEonExMSkLlZ+9OgRl7Zz0aJF3Bl+18SKYKysrKzAwEAjIyPOUoGBgUlJSbNnzy4JfBs0aFBUVJTW5d+9Sw4OmoiuoiIehZfCfbSmpqY5OTn08vlDuDjPU6dOBQcHl53M6dSpExeyUWEELioqKiEh4bWjayqViovbHjBgAKe5ZE3smhrHL7wanRqrsLAwODiYiy6SSqU+Pj5llwk8fPgwKCjI3Nycs1fv3r0jIyNrOzX26JEmZrB//9LQDyHw8PAAsHHjRu6we/fuAPbWfoT6tWRlZdnZ2QHYvn07d+bXX3/lQq65L2dlZDJZmzZthgwZMnny5BUrVuzYsSMuLi4jI6Pkj7lhwwYALVq04P7+CoViwIABALy9vfmai9SRsVQqVXh4eKtWrbh37uHhUV3fMycnZ+XKlSXj42PG3ImIqGk/8skT6t2bAHJyopwcPvVX5sCBAwA6dOjAfRLcGiHec0ZUXkx2584d7o/z1VdfqdXqzMzMuLi4HTt2rFy50tfX183Nzd7evrr138bGxh07dhwxYsSUKVPefvvtpUuXcuL9/f0B2Nvb87iiSRfGksvlXOA2AGdn5+PHj7/2JQUFBSEhIUOGzJFICKB27WjrVno56Vc1hYXk4kIAdehQ18iImqBUKu3t7QHI5XIiys/PFyLOk5sfbN68OdedUigUXFD/e++994onEm4ELi4uLjIysmQEztHRscKQr7m5+apVq7gYDWNjY35T9AhrrHPnzg0ZMoR7G/b29uHh4bVqaRUKCg+nzp01qUFatKCgIKpy0VRxMQ0bRgA5OJBAM2mVWbVqFcqEE3Lfex6HNiovJuMeGuzs7LKysrQosLCw8OrVq4cOHfr3v/89d+5cLvCVm0krWTPHF0IZKy0tzcfHh1vda2lpGRwc/PzVDU71qFQUFUV9+2rs1bQpzZ5N9+5VvGzZMmrRgm7cqKvymvPo0SNjY2OZTJaamkp8x3lWXkwWGRkJwNDQkEtRUXe4WXl3d3chgqr5N1Z2dnZgYCA3i8I99PEVXXnkCA0ZorGXpSVVDj6ozQIZfpg4cSKAL774gjt0c3MDEBoaWsdiKy8mS05ObtasGXgNIs3NzTUzM5NIJDcE+DryaSzuoY97/1KpdNy4cakCpPW9cIHGjaNZs6rIraV74uPjuT4Q1x5zjUrd4zwrLCYrKip6++23AYwvCd/mialTp4LX+a4SeDPW9u3bS/Z+9vLyunLlCl8lV4lKRXI5+frS9OlE4hmLXk4dRkREENGLFy+4UceaPKBUR+XFZL6+vtwTKO+LKbiwSnNz84JXJLPTCt6MNX78eADvvPOOsLGzZeArt1Yd2bZtG4CBAwdyh8uXLwcwduxY7UqrvJhs+/btABo1anTp0iV+FJdn4MCBECDAmjdj3b59+8cffxQ81L8MnLFyc2n0aDGNVVhYyFmBe1znpg5tbW2Laj/qX3kxWVJSEjff9d///pd35Ry7du0C0LNnT36LFT+6QWv4yq1VdwICAgBMfbl2Oy4uTrtoLW4xWbt27bjHnfz8/M6dOwP47LPP+JRbnuLi4pYtWwLg62GTox4bS3+4deuWVCo1MTGpSzbHQ4cOcbe8iy+3sOLmtp2cnLRY7lErvvhiqbPz8rlz+YzOqMfGksvpyy81P2uXQYRHhg8fDiCkDpnjFApFQEDAtm3buMOQkBAATZo0EWIsoALp6SSTkbEx8ZhAnhmLH3766SfuLsZL7NeZM2e4SKl9utpsiNuVjac1l0SiJ7etC8eO4f/+D717A8Aff0Dc/TVVKlW7du3y8vKePXtma2vrWJ727dtzw3s1oSQ37rx587isEzpALsfw4bCzw19/oTbJwqulfhvrzBksWQIAHh44dkxkPXfu3Jk7dy4X9VAZKyuryivJ7O3tK4S+qNVqLy+vI0eO9O/f/8SJE9UFxvAOEbp0wc2bOHgQo0fzUKD46wobDG3atNm/f39ubi63XLFCFu7s7Ozs7Ozz58+XfYlUKrWxsSlrtZMnTx45csTCwuJ///ufzlwFQCLBjBkICEBoKD/GqsctVv0iNzf3r0rcuXNHqVSWvczKyionJyc6Opp7GtAleXlo3RrPnuHPP9GpU11LY8YSE6VSeffu3ZI12ampqXZ2dn//+9+5eFTdM20atm3DnDnYsKGuRTFjMUpJSkLPnmjWDJmZMDOrU1Gsj8UoxckJY8agc2eUvz9rA2uxGIJQdd4LxhvLsWOwtERWFgB4emrOrFql+a2HR03LYcZiVGTUKNR9y2nWx2JUpGtXZGbi4sXSM1FRyMgAoPm/JjBjMaogKAi+vqWHI0eWznDUEHYrZFSBuTk8PfHnn1X/Njoaa9Zg9uxXlcCeChlaMnMmQkOr/S1rsRjaEBICH59XXcD6WIxas2ULEhIgkcDZGdWkiWC3QoYwsFshQxCYsRiCwIzFEARmLIYgMGMxBIEZiyEIzFgMQWDGYggCMxZDEJixGILAjMUQBGYshiAwYzEEgRmLIQjMWAxBYMZiCAIzFkMQmLEYgsCMxRAEZiyGIDBjMQSBGYshCP8PPVP3UyPuLWoAAAAASUVORK5CYII=" alt="Mol"/>

>  <Smiles>  (31) 
Cc1[nH]c(-c2ccc(C(N)=O)c(OCCC[NH3+])c2)c[n+]1CC(N)=O

>  <Name_x>  (31) 
KPCT_HUMAN_4RA5-AA_alignment_L1F008::AURKA_HUMAN_3EFW-B_alignment_L1F027::benzamide::MK07_HUMAN_5BYZ-AA_alignment_L1F006::CSK22_HUMAN_3E3B-X_pocket_L1F001::::

>  <MW>  (31) 
333.2

>  <score_inter>  (31) 
-15.5181

>  <best_rmsd>  (31) 
2.13

>  <Lfrag>  (31) 
(72539,)

>  <SA_score>  (31) 
3.569

>  <QED>  (31) 
0.36

>  <LogP>  (31) 
-1.1

>  <clogp>  (31) 
-1.13

>  <NAR>  (31) 
2

>  <NCA>  (31) 
0

>  <nrot>  (31) 
8

>  <TPSA>  (31) 
142.7

>  <HBA>  (31) 
3

>  <HBD>  (31) 
4

>  <NRB>  (31) 
8

>  <NHA>  (31) 
24

>  <RoF>  (31) 
0

>  <Frag>  (31) 
0

>  <Lead>  (31) 
0

>  <Drug>  (31) 
0

>  <PKI>  (31) 
1

>  <PAINSA>  (31) 
0

>  <PAINSB>  (31) 
0

>  <PAINSC>  (31) 
0

$$$$

     RDKit          3D

 24 25  0  0  0  0  0  0  0  0999 V2000
   12.4802    8.0766    0.2304 C   0  0  0  0  0  0  0  0  0  0  0  0
   12.8674    9.3290   -0.4807 C   0  0  0  0  0  0  0  0  0  0  0  0
   13.0758   10.3631   -0.9391 N   0  0  0  0  0  0  0  0  0  0  0  0
    9.5792   10.0899   -1.3070 C   0  0  0  0  0  0  0  0  0  0  0  0
    7.6233   10.9717   -1.3784 C   0  0  0  0  0  0  0  0  0  0  0  0
    8.9615    9.7112   -0.1584 N   0  0  0  0  0  0  0  0  0  0  0  0
    8.7845   10.8327   -2.0213 N   0  0  0  0  0  0  0  0  0  0  0  0
    7.6849   10.2665   -0.2060 C   0  0  0  0  0  0  0  0  0  0  0  0
    6.5900   10.3680    0.7830 C   0  0  0  0  0  0  0  0  0  0  0  0
    5.2180   10.4880    0.5760 C   0  0  0  0  0  0  0  0  0  0  0  0
    4.3500   10.5910    1.6490 C   0  0  0  0  0  0  0  0  0  0  0  0
    4.8350   10.5780    2.9580 C   0  0  0  0  0  0  0  0  0  0  0  0
    3.8420   10.6950    4.0830 C   0  0  0  0  0  0  0  0  0  0  0  0
    2.6350   10.7990    3.8560 O   0  0  0  0  0  0  0  0  0  0  0  0
    4.3730   10.6750    5.3380 N   0  0  0  0  0  0  0  0  0  0  0  0
    6.2190   10.4590    3.1670 C   0  0  0  0  0  0  0  0  0  0  0  0
    7.0780   10.3560    2.0850 C   0  0  0  0  0  0  0  0  0  0  0  0
    8.9688   10.9419   -4.3224 C   0  0  0  0  0  0  0  0  0  0  0  0
    8.7133   11.8981   -5.2130 N   0  0  0  0  0  0  0  0  0  0  0  0
    8.5247    9.8086   -4.4088 O   0  0  0  0  0  0  0  0  0  0  0  0
    9.7982   11.2719   -3.1017 C   0  0  0  0  0  0  0  0  0  0  0  0
    9.9475    7.5482    0.1314 C   0  0  0  0  0  0  0  0  0  0  0  0
   11.2763    7.5544   -0.5846 C   0  0  0  0  0  0  0  0  0  0  0  0
    9.8472    8.9589    0.6293 C   0  0  0  0  0  0  0  0  0  0  0  0
  1  2  1  0
  2  3  3  0
  4  6  1  0
  4  7  2  0
  5  7  1  0
  5  8  2  0
  6  8  1  0
  9 10  2  0
  9 17  1  0
 10 11  1  0
 11 12  2  0
 12 13  1  0
 12 16  1  0
 13 14  2  0
 13 15  1  0
 16 17  2  0
 18 19  1  0
 18 20  2  0
 18 21  1  0
 22 23  1  0
 22 24  1  0
  8  9  1  0
 24  6  1  0
 23  1  1  0
 21  7  1  0
M  CHG  1   7   1
M  END
>  <2D_mol>  (32) 
<img data-content="rdkit/molecule" src="data:image/png;base64,iVBORw0KGgoAAAANSUhEUgAAAMgAAADICAIAAAAiOjnJAAAABmJLR0QA/wD/AP+gvaeTAAAauUlEQVR4nO2de1iU1fbHv3PjMtwvJmiKoZlwzEJNyRuWpkcl05S0klOKiqnxqydDHz3IycxITx0tO0KpWSezEMvIW1YagqWh4AVNMdQQucVFZnBgmMv6/bGRzAzm9r4zDPvz+Ifzzrx7r9HvrL3fvddeS0JE4HBsjdTeBnCcEy4sjiBwYXEEgQuLIwhcWBxB4MLiCAIXFkcQuLA4gsCFxREELiyOIHBhcQSBC4sjCFxYHEHgwnJQMjLQvz+IkJOD9euRkYFPPwWAI0ewdq29jTMBLizHJTy8WUztES4sx2XKFGRmQq9vfrlpE+bNw+rVdrXJZLiwHBeJBDNnYtOm5pdxcUhNRWKiXW0yGS4sx+X771FejuLi27yVmYkVK/Df/4puk8lIeGiyw9KtG0pKUFyMbt1u865Wi1Wr8MoroptlGtxjOS7V1QAQEHCbt4jw2mtYsEBki8yAC8tBaWhAQwPc3KBU3ubdVatw7RpyckQ3y2T4UOiglJSgWzd07YqSEnubYhHcYzkorYyD7QIuLAeFC4sjCFxYHEGoqQG4sDg2R6P5JCJi0V137bO3IRbCheWglJQcz89/Uy4/Y29DLIQLy0Gprq4GENBux0IuLAeFC4sjCFxYHEHgwuIIAhNWfn5+VVWVvW2xBL5X6IgYjUYXFxej0ejm5ubl5ZWWljZp0iR7G2Ue3GM5HCqVauXKla6urgEBAYMGDaqsrJw8efKsWbPq6ursbZo5EMdhKC8vf/nll728vABIJJLCwkKj0ZiWlubh4QEgODh4165d9rbRVLiwHILi4uKEhATljdir+++/38PDIyUlxWAwEFFRUdHw4cOZ2ubOnatWq+1tb9twYdmZixcvJiQkuLm5Md1ER0cfPXo0KSmJKWzMmDFXrlwhIp1Ot3LlShcXFwCbJk2iw4ftbXgbcGHZjYKCgtjYWLlcDkAqlUZHRx8/frzl3e3bt3fq1AmAt7d3Wloau3jixIknR440+vmRTEaJidTYaCfb24YLyw6cPHkyNjZWJpMBUCgUsbGx586d+/PHKioqJk+ezFzXuHHjrl69SkTU1EQpKaRQEEDh4ZSbK7b1psGFJSqHDx+Ojo6WSCQAXFxcYmNjL1y40PotW7Zs8fHxAdCpU6cTmZnNV48epT59CCC5nBYvJq1WcNPNhAtLJLKzs6Ojo5n78fDwSEhIKCkpMfHe0tLS6OjoYXfeafT0pJgYqqoiImpooMWLSSolgPr1oxMnBLTefLiwBGfPnj2RkZFMUr6+vklJSVVMGeZgNBqrNm8mDw8CqEsX2r27+Y0DB6hHDwJo/Hgb220dXFjCcvny5ccffxxAYGBgcnJybW2tVc1dvEgjRxJAAMXEUE0NEZFKRQsX0uXLNjHYVnBhCcvy5csB/P3vf6+vr7dNi0YjpaWRUkkAhYTQd98RETU2Unw8LVhATz1Fp07ZpiPrkAu/tt+hYXvJEyZMYKvnNkAiwdy5GDYMzzyDY8cwejQ2boRGg0cewZQpqK/HjBnYudM2fVkB3ysUFqGiX8LD8eOPSElBcDDGj8fZsxgwAAA8PWEw2Lgvi+DCEhYBw6rkcixejMJCBAUhLAz5+QBw/TpkMtv3ZT58KBQWweP12Ag7Zw5eeAHff4/qagdJQMOFJSwiBYK6uSE1VdguzIQPhcLS3iOMLYZHkApIU1OTq6urQqHQarVsG6fjwIdCAampcVEqr/fqVdvRVAUuLEGpqoJGozQYbpc6zdnhcywBae8ZY6yBC0tAuLA4gsCFxREELiyOIHBhcQShIwuLL5AKyE8/4exZDB+Onj3tbYrocGEJTlMTysvRvbu97RAXPhQKjkqFH36wtxGiw4VlY26pjJqXh7Q07N2Lzz+3t2Xiwrd0bA+rjMpKdvXvj+7d8e23ePxxe5slLtxj2Z5bKqMGBmL6dLsaZA+4sGzGb78hIQENDbdWRu2YcGHZACJs2oQ+ffDOO83lwceMQWnprR/LzsYLL/zuyZwcOx8/a/+cP08PP9x8hnTkSPr559t/rLGR7ryTABo7lq5dE9dEe8CFZTkaDSUnk4sLARQURB9+2MbnjxyhoCACqHdvKiwUxUT7wYVlIbt27Ro3bg1AUinNn0/s6LxOR3p9a3eVlFBEBAEUEEBZWeJYah+4sMympKRkypQpbCIxffq5I0earx87RgMH0ltvtXG7SkXjxxNArq60bZvjZk6zEi4sMzAYDGlpad7e3gCUSmVKSopOpyOimhqKj29OKHTffWQwtNGOXk+LF5OXl/HuuycvXrzY0OYN7RAuLFPJy8sbNGgQc1TR0dG//voru56RcbJzZwLIxYWWLiWNxtQGN2/ez/JETps2TWP6be0ELixTWbRoEYCuXbtmZGSwKxcuXBgzZoxUKu/bVzV8OBUUmN3m/v37fX19AQwePLisrMzGFtsVLiyTKCoqAuDp6cmyETU0NCQnJ7u6ugIIDAzcunWf0Whhy4WFhb1792aSzcvLs6XRdoULy1S6dOkC4Oeffyail156CYBEIpk1a5YF6fluobKycujQoQD8/PyszczmMHBhmcq0adMApKamElF5efmwYcMOHTpkq8YbGxvDwsJCQ0OPtDxktnP4lo6pREVFAcjKygLQuXPn7OxsVi3CYnbs2LF8+fKrV68CMBqN5eXlFy9eZCUCnAF7K7vdUFBQACA4ONhWDbJnzC1bthDRxo0bAQwZMsRWjdsdLixTMRqNd9xxB4BffvnF+tby8/MB+Pr6Xr9+nYgGDhwI4KOPPrK+ZQeBD4WmIpFIhg0bhhujoZW8++67AGbNmqVUKvPz848dOxYQEBATE2N9yw4CF5YZ3DzNsga1Wv3ZZ5+xUl64IbJnn32WlWpyEuztMtsTJ09eGTSorF+/VveZTeCdd94BMGrUKCK6du2ah4eHRCI5f/68LWx0FLiwzMBgIH9/AqxN1t+3b18A27dvJ6J169YBeOSRR2xjosPAh0IzkEoxdCgAHDpkeSPZ2dkFBQVBQUGPPfYYgPfeew/AvHnzbGOiw8CFZR5RUQBgzSxrw4YNAObMmaNQKLKyss6cORMcHPzoo4/ayEBHgQvLPEaMAKzwWFVVVZ9//rlMJouLi8MNkc2dO1ehUNjMRAfB3mNxO0OnI29vAohVpTSXlJQUABMnTiSiyspKV1dXmUx22cHqK9kE7rHMQy7HkCGARU6LbqywsxnVxo0btVrto48+GhISYmMrHQAuLLOxeJr19ddf//LLLyEhIWPGjDEaje+//z6ccdrO4EfszWbUKIwbhxvBpGag0+l69+49c+ZMmUy2e/fuS5cuhYaGPvLIIwLY6ADYeyzuWBiNxsbGRiJiZXxXr15tb4uEgufHMpuMDKxahePHcfgwTpzAo4/CwwMBATC9SEBxcXFoaKhMJrty5Qrb2HY++FBoCTfnk3nwQZSVAUBAQPMff//mv3TqtNrX1ysgICAwMNDf3z8gICAgIECpVL733nsGg2H69OnOqipwYVnGlClIT0d8PAAEBKCpCdXVzX9aUCh0ev2SPw8Ibm5uRqMRzjttZ3BhmQfTSUs+mcGDcfp083UmrJqa5r/U1ekrK5dWV1dXV1dXVVXV1NRUV1fX1NRoNBpvb2+dTnft2jX7fhdhsfckrz2Rl0f3309vv01ffEFE9PDD9M47Zjei0WhWrFgBoHv37jarQO54cGGZSkkJdelCAL34orVN6fX6/v37A1i8eLEtTHNE+FOhSTQ0ICoKubkYMQLffAPrTzwcO3YsMjJSIpEcO3bsvvvus4WNjgVfeW8boxFPPYXcXPTsiR07bKAqAAMHDoyPj9fr9fHx8Wwu72zY22W2AxYtIoD8/cm2MZ51dXXsEOz7779vy3YdAy6sNti8mQBSKOi772zf+LZt2wD4+/tXVFTYvnW7woXVGgcOHBg6dAdAmzcL1cX48eMB/OMf/xCqAzvBhfWXnD9/3t/fXyqVvvHGQeF6uXDhgru7O4DvhHCJ9sMJhWU0GvPz87Ozs69ZkUS2urqaJYF5/PHHhU6M9uqrrwLo3bt3Q0ODoB2JibMJS6VSRUZGjhw5kj2aBAcHjx49OiEh4cMPPywoKNC3niH0Bk1NTQ8//DCAiIgIEdYwtVptWFgYgBUrVgjdl2g4lbB0Ot3YsWMBBAUFDRgwgA0xN6NUKgcOHBgXF7du3boDBw5UV1ffth12jrRLly5XrlwRx/KsrCyJROLq6nru3DlxehQapxLWggULAAQGBrL0Cnq9vqioKDMzMzk5OSYmJjw8XPKn0BY/P7+hQ4cyl3bs2LHGxkYWlu7u7v7TTz+JafwzzzwDJzpg6DzCevvttwG4ubn98MMPf/WZ2traQ4cOrV+/fu7cuZGRkZ6enrfozMXFRSaTSaXSnTt3imk8EVVVVQUGBgLYtm2byF0LgZMIa9++fXK5XCKRfPzxx2bdePXq1czMzJSUlNjY2PDwcKlUmpiY+PbbbwtkZ+uwKPjOnTs7QV4/ZxDWmTNnWIrYV155xcqmVCqVHRMYG41G9tgxf/58s27UarU1NTWVlZVFRUVFRUUCmWcW7X4TuqqqKjIysqioKCYmhqVwsbdFVlFQUNC/f3+DwTBt2jQvLy+9Xq9Wq41GY11dHQC2gKJSqQwGw/Xr15uamhoaGhobG29uQS6Xv/7667Nnz2Y/Nrthb2VbRUNDw4MPPgjggQceYBnMnIBhw4Z1Y1HPJqNQKPz8/AIDA0NDQ728vAA899xz9v0W7dhjEVFsbOzWrVt79Ohx5MiRzp0729siG1BaWnr33Xc3NDQkJCSEh4fLZDJvb2+JRMLcj4+Pj1Qq9fLyksvlSqXS1dXVzc3tllWVM2fOREREGAyGnJwc9quzD/bVtTUkJycD8PLyOnXqlL1tsRmzZ88GEBMTY00jS5YsAXDvvfc2NTXZyjBzaa/CSk9Pl0gkMpnsq6++srctNuPcuXNyuVwul589e9aadjQaTWhoKIC32iwZJRhiC6upqSkzM/Pbb7+1Ju9+bm6uUqkE8I4FMecOzOTJkwHMmzePiCorK0tLS826vby8/Omnn96/fz8R7d27F4BSqbx06ZIQpraJqMLKy8sLCQnp2rUrG4VvWfU2cQv20qVLbDr1/PPPC22wmBw9elQikbi7u7N9pOeee06pVH7yySemt7BmzRoAvXr1Yv+SrPbd5MmThbK4VcQTVklJCZPU3/72tyFDhrCHl5txcXG5//77Y2Nj16xZs3///vLy8j83olKp7r33XgBjx45lJd2choceegjAsmXLiKiwsFChUMhksjNnzpjegk6nY+Hzy5cvJ6LS0lIfHx8AX375pVBG/zUiCUuj0bB8+SNGjNBqtezin1e9b5Fai0tLS0vLzs5Wq9Us5UF4eLgTrE3fzO7du9n3rampISKWl3vOnDnmtpOdnS2RSFxcXNgsbe3atQC6d++uVqttb3SriCEsg8EwadIkAKGhob/99ttffay+vv7IkSNpaWkLFiwYMWLEn9f3ZDIZgDvuuMNe8waBMBgMERERAN58800iys3NlUgkbm5uxcXFFrTGcgVGRUUZjcaWc2aJiYm2troNxBDWyy+/DMDf39/cjNNXr1795ptv1q5dGxsbO2DAABcXl5SUlFb2mNspH330EYCQkBCWiGbUqFGw4shhdXU1SwnB6lzk5ubKZDK5XJ6fn29Lo9tCcGFt3rwZgEKhsD70VqPRGC2uC+ioaLVatjTAiurs27cPgK+v71/FipnCli1bAAQGBrLxYeHChQAGDRokZo1gYYV16NAhVs4qLS1N0I7aL//5z38A9O3bV6/XG41GNnJZmTfLaDSyCNi5c+cSUV1dHXtsEvN/QUBhFRUVsQAjJz5IbiVqtZoNW2yZd+vWrQC6du1q/b7n+fPnXV1dpVJpTk4OEX366afs4UC0c2ZCCavlMMLkyZOdskq7TUhKSgIwbNgwImpqaurZsyeATZs22aTxf/7zn8wXso2dCRMmAIiNjbVJ420iiLBEPozQTqmoqGCLecypsAI799xzj63W5xobG9lvmw2sly9f9vDwAPDtt9/apP3WEURY8fHxEPcwQntk/vz5ACZNmkREarU6KCgIgG1Dor/++mu2sXPx4kUiWrlyJQAWPWHDXm6L7YVlr8MI7QtWpVcmkxUUFBDRv/71L/bgZvPH3mnTpg0aNIjVSNdqtffccw9ECau3sbB27drFDiN8wXKTcf6CJ598EsCsWbPYy23btoWEhGRlZdm8IxZu2vJy0qRJPj4+e/bssXlHt2BLYeXl5bFR3ImzTNuKtLQ0T0/Pm39+IsROnT9/3oItSMuwXFhX/1hNprS09M477wQwc+ZMq61yfpYuXSp+LN7UqVMt24K0AAuFlZub6+HhkZyczF7W19dPnz4dwEMPPWTHqMV2hEajYYsLa9asEafHn376iYXlWLYFaS6WCOvy5cssImr27Nl0Y49ZIpFMnTrVmo2IjgbbvWl5ZBMatgW5ZMkSEfoiC4SlUqn69et3c0SUxXvMnCeeeALAuHHjhO6IBZT6+fmJ9ss3T1h6vZ7VAg0LC2MRUR988IGt9pg7IGVlZSw6SNAT/S1bkKINu2SusJ5//nm2bX7hwgUiOnTokKurK4DU1FQicr7QAxFgKSe6desmXCzexx9/bKstSNMxQ1jvvksjR2a7uysPHz5Mf9pj1uv1jz322Pr164Wy1EkxGAyRkZEAXnrpJSHab9mC3CxcusvbYaqw9u0juZwkEsrIqCSi6mp9WFi/m/eY2QaFcyS0EJmTJ0+yU195eXk2b3zdunUA+vTpI/IRAZOEdfYs+foSQGx5oamJRo2iiIjqqKhJbI+ZxVa3nkKI0woJCQkAHnjgAdtGgqjVavb8Lv55iraFVVVFvXoRQDExxCZR8fEEUHAwsQWRvXv3shRCW7duFdhap0WlUrFYvA0bNtiwWXZYfPDgweJPf9sQllZLUVEE0MCBxGZ+b7xBALm709GjRERnzpxhZ4ycKX+mXdi+fTsAHx+fW7Y0LKayspKF5Rw8eNAmDZpFG2XlvvsOOTkICcGuXVAqsXs3li6FVIqtWzFoECoqsGzZ5bq6uqeffpqFlXEsZurUqdHR0bt27UpMTGTPcYyff/45MzMTt8th1NjY2NDQoNPp6uvrjUajUqnMyclpuXHFihVqtXrixIktqX5FpU3pZWYSS7qRl0ceHgTQG28QEWk0FBlJAD377Al2vIRjJS2xeN98803Lxf/9738m/ld27ty55a5bwnLEx9Q0RmVlGDwYV67g2WfxwQcgwowZ+OQT9OiBo0fhvBVoxeb1119funRpr169Tp8+7ebmBiAvLy89PR03chh5enoqFAp3d3c3NzdXV1elUimXy728vCQSib+/f48ePVg7Tz311LZt22bOnMlOSdkBEwVYWkoPPEDDhxPzTUlJBJC3NzlRBiGHoOWYfMsGvwWcOHFCKpW6ubn9+uuvtjPNPMxIvKbRQKuFnx/S0zF9OqRSfPklJkwQUvUdkpycnBEjRigUitTUVC8vLyJSq9V6vf7P8yqDwaBSqQDU1tYCaJl+lZWV1dXVJSQksEUs+9CK6LZvp4gIMhopO/v3GrXFxeTmRgC9+67wsu+oxMXFseA2i5HJZOIfq7+Z1jxWRgZ27sSECejWDSdOYOHC5usffYTTp7FmjTVfnNMaKpXq7NmzSUlJN8+rWG7Im+dVUqmUrfX4+vpKJJKWFJKnT5+ePn26QqE4efJknz597PIV2hCWTIb0dMTHo6Dgd2FxHJ+4uLjNmzdHRUUdPHjQLpmk2yjdK5Fg5kxs2iSOMRybsWbNmk6dOmVlZbHT1eLTdk3oMWNQWiqCJRxb4u/vv3r1agAvvvhiVVWV+Aa043TcnNYhotGjRx84cCA+Pj41NVXk3rmwnJnCwsJ+/frpdLrs7OwhQ4aI2XXbQyGn/dK7d+9FixYZjcb4+HidTidm11xYTs6yZct69uxZUFAg8mIpHwqdn/37948dO1apVBYUFNx1113idMo9lvMzZsyYJ554QqPRsAq04sA9VoegvLw8LCzs2rVrX3zxBctgLTTcY3UIgoKCXn31VQAJCQn19fUi9MiF1VGYP39+ZGTklStXWCC8qRgMqK1FbS0uXoQ5C618KOxAnDp1asCAAUSUnp6+d+9eVrX15pCb+vr6hLvvnn/8OBob0dSE69f/cH9cHDZuNLGvNmLeOc5Ev379FixYsG7dumXLlp07d+62n6nx8UFZ2e+vpVL4+ACAry98fKDV4v/+D3I5amuxZAnuvfev+uIeq2OhVqvDwsKuXr06Y8aMiRMn4o8hNx4eHn6urp1dXeHuDoUCnp633r9+PYKDMWUK6usxYwZ27vyrjrjH6lh4eXmxquwzZ85kma1N5fp1EOHsWURHA4CnJwyGVj7OhdWx0Ol0X331VVlZ2Ztvvrljxw69Xq/RaLRabUvE84M+Pq8XF0OlAoDaWgBQqZo1NHo0Jk5Efj569MD165DJWumIC6tjsWHDhqKiop49e+7Zs+e2Hwjs3RuFhbd5gw2Oc+bghRfw/feorsYrr7TSEZ9jdSDq6+t79epVUVHx2WefXbp06bYnye7w9g6XSH6fsEsk8PKC3GwHxD1WB+Lf//53RUXF4MGDY2JihI5X5h6ro/Dbb7/17NlTrVYfPHhQhEP3fOW9oyByKgcurA7BxYvGH39UyGSy1157TZweubA6BElJ0uPH33rxxeK+ffuK0yOfYzk/J0+if3+4uOD8eXTvLlKn3GM5P4mJMBqxcKF4qgL3WE5PVhZGjoSPD4qKEBAgXr/cYzkzRFiyBAAWLxZVVeAey7lJT8e0aQgOxi+/QKkUtWvusZwWgwFJSQCQnCy2qsA9lnNz6BDS0vDhhxbs9VkL91jtmIwMfPopABw5grVrf7/Yvz+IkJODU6ewdasdVAUuLKckPLxZcHaEC6t9s2kT5s3D6tV/uDhlCjIzodfbySYAXFjtnbg4pKYiMfEPFx0hXR4XlvOQmYkVK/D114ADpMvjT4VOhVaLVatajxkWCe6xnAcivPYaREz80RpcWM7DqlW4dg03lWmyJ3wo5AgC91gcQeDC4ggCFxZHELiwOILAhcURBC4sjiBwYXEEgQuLIwhcWBxB+H/iLSBIZ8BSMwAAAABJRU5ErkJggg==" alt="Mol"/>

>  <Smiles>  (32) 
N#CCCCCn1c[n+](CC(N)=O)cc1-c1ccc(C(N)=O)cc1

>  <Name_x>  (32) 
KPCT_HUMAN_4RA5-AA_alignment_L1F008::AURKA_HUMAN_3EFW-B_alignment_L1F027::benzamide::MK07_HUMAN_5BYZ-AA_alignment_L1F006::CSK22_HUMAN_3E3B-X_pocket_L1F001::::

>  <MW>  (32) 
326.2

>  <score_inter>  (32) 
-15.5402

>  <best_rmsd>  (32) 
2.37

>  <Lfrag>  (32) 
(72546,)

>  <SA_score>  (32) 
2.995

>  <QED>  (32) 
0.55

>  <LogP>  (32) 
0.7

>  <clogp>  (32) 
0.72

>  <NAR>  (32) 
2

>  <NCA>  (32) 
0

>  <nrot>  (32) 
8

>  <TPSA>  (32) 
118.8

>  <HBA>  (32) 
4

>  <HBD>  (32) 
2

>  <NRB>  (32) 
8

>  <NHA>  (32) 
24

>  <RoF>  (32) 
0

>  <Frag>  (32) 
0

>  <Lead>  (32) 
0

>  <Drug>  (32) 
0

>  <PKI>  (32) 
1

>  <PAINSA>  (32) 
0

>  <PAINSB>  (32) 
0

>  <PAINSC>  (32) 
0

$$$$

     RDKit          3D

 26 28  0  0  0  0  0  0  0  0999 V2000
   12.0370    7.9981    0.3966 N   0  0  0  0  0  0  0  0  0  0  0  0
   12.2093    7.1070    1.5717 C   0  0  0  0  0  0  0  0  0  0  0  0
    6.5900   10.3680    0.7830 C   0  0  0  0  0  0  0  0  0  0  0  0
    5.2180   10.4880    0.5760 C   0  0  0  0  0  0  0  0  0  0  0  0
    4.3500   10.5910    1.6490 C   0  0  0  0  0  0  0  0  0  0  0  0
    4.8350   10.5780    2.9580 C   0  0  0  0  0  0  0  0  0  0  0  0
    3.8420   10.6950    4.0830 C   0  0  0  0  0  0  0  0  0  0  0  0
    2.6350   10.7990    3.8560 O   0  0  0  0  0  0  0  0  0  0  0  0
    4.3730   10.6750    5.3380 N   0  0  0  0  0  0  0  0  0  0  0  0
    6.2190   10.4590    3.1670 C   0  0  0  0  0  0  0  0  0  0  0  0
    7.0780   10.3560    2.0850 C   0  0  0  0  0  0  0  0  0  0  0  0
    9.5792   10.0899   -1.3070 C   0  0  0  0  0  0  0  0  0  0  0  0
   10.9810    9.7407   -1.7380 C   0  0  0  0  0  0  0  0  0  0  0  0
    7.6233   10.9717   -1.3784 C   0  0  0  0  0  0  0  0  0  0  0  0
    8.9615    9.7112   -0.1584 N   0  0  0  0  0  0  0  0  0  0  0  0
    8.7845   10.8327   -2.0213 N   0  0  0  0  0  0  0  0  0  0  0  0
    7.6849   10.2665   -0.2060 C   0  0  0  0  0  0  0  0  0  0  0  0
    9.9475    7.5482    0.1314 C   0  0  0  0  0  0  0  0  0  0  0  0
   11.2763    7.5544   -0.5846 C   0  0  0  0  0  0  0  0  0  0  0  0
    9.8472    8.9589    0.6293 C   0  0  0  0  0  0  0  0  0  0  0  0
   12.5560    8.0162    3.4048 C   0  0  0  0  0  0  0  0  0  0  0  0
   11.2888    7.1774    3.6188 C   0  0  0  0  0  0  0  0  0  0  0  0
   10.3621    7.2396    2.4056 C   0  0  0  0  0  0  0  0  0  0  0  0
   10.0401    8.7552    2.0082 C   0  0  0  0  0  0  0  0  0  0  0  0
   12.2133    9.4676    3.0856 C   0  0  0  0  0  0  0  0  0  0  0  0
   11.3173    9.5653    1.8479 C   0  0  0  0  0  0  0  0  0  0  0  0
  1  2  1  0
  3  4  2  0
  3 11  1  0
  4  5  1  0
  5  6  2  0
  6  7  1  0
  6 10  1  0
  7  8  2  0
  7  9  1  0
 10 11  2  0
 12 13  1  0
 12 15  1  0
 12 16  2  0
 14 16  1  0
 14 17  2  0
 15 17  1  0
 18 19  1  0
 18 20  1  0
 21 22  1  0
 21 25  1  0
 22 23  1  0
 23 24  1  0
 24 26  1  0
 25 26  1  0
  1 19  1  0
 20 15  1  0
 20 24  1  0
 17  3  1  0
M  CHG  1  16   1
M  END
>  <2D_mol>  (33) 
<img data-content="rdkit/molecule" src="data:image/png;base64,iVBORw0KGgoAAAANSUhEUgAAAMgAAADICAIAAAAiOjnJAAAABmJLR0QA/wD/AP+gvaeTAAAamUlEQVR4nO2de1hU1frH32HkMlzkonjhqlwsB1CPJGjgJbWkI+ENjpphqUVPPkrlyd/oOU9CHsspe2o8Wh58rExEO6AlSHWSTFLwEgoPMYDGAMfhokfFIZwBZgZm/f5YME4Cc91rDwPr8xfs2ftdC/Z33vWud6/1bg5CCCgUprGzdgcoQxMqLAoRqLAoRKDCohCBCotCBCosChGosChEoMKiEIEKi0IEKiwKEaiwKESgwqIQgQqLQgQqLAoRqLAoRKDCohCBCotCBCosChGosChEoMKiEIEKi0IEKiwKEaiwKESgwqIQgQqLQgQqLAoRqLAoRKDCohCBCotCBCosChGosChEoMKiEIEKi0IEKiwKEaiwKEQYmsKqrrZ2D4Y9Q1NY335r7R4Me2xPWPn5sH9/z89xcZCfD35+oFAAACxdCuXlIBLBt9/Cm29Ca6sVuzncsT1h9eXpp2HPnp6fp06FN96A9nYQicDTE7y8IDYWXn8dDh6EoiJob7dqR4cTI6zdAXM4eRIkkoe/RkdDSQk0Nz88smQJaDRQVQUyGRQXQ3Fxz/ERI2D6dHVg4Jrw8PDw8PApU6YEBQXZ2Q2Fb9dgg2NzLxDIz4f//hc2bQIAiIuDTZugsRHi4uCDD6C5GU6d+sPJzc1w7RpUVUFlJVRVgVgMfL6srMxLe4KzszOfz4+IiAgPD4+IiIiOjh45ciS7f9DQxCY91iPI5VBeDiNH/sFpYXx8wMcHnnuu51eVCq5f7/7110yxWFxRUSEWi6VS6dWrV69evYpP+Ne//rVq1Sp3d3cWuz80sT2P1ZctW+Djj2HrVvjgA5OvbW1tFYvFWGdfffXV/fv3c3NzExISCHRzeGHzHksqhU8/BTs7eP55cy738PCIjY2NjY0FAHt7+71799bU1DDcxWGJzcet6emgVMLzz8O0aZaaCgkJAQCJ7ryAYi62LawbNyAzE+ztIT0dAEAmM9lCfX39yZMnKysrgQqLUWxbWH/7G3R1QUoKBAcDACxeDLGxUF9vgoUvvvgiMTExJycHAEJDQwGADoWMYMMxVkkJfPMN8HiwfTsAQG4uXLoE3t4werQJRoKDg6FXTBMmTHBwcGhoaOjs7HRyciLS6WGDDXus7dsBIXjzTfD1BY0G0tIAAHbsADc3E4xgL4WHPy6XGxgYqNFo6k1yepT+sFVhnT37k1p9IiSka+tWAICjR6G8HCZMgFdeMc0Ojqu0wx8dDZnCJoWFEPrb37afP5/08ssfeXiAWg3vvAMAsHMnODqaZmrMmDHu7u4ymaylpQVo/M4cNimsr7/++pdffhk/fvzmzZsA4PPPs/z9S6ZP15iXytIVExUWU9iesLq7u3fs2AEAO3bscHZ2VigU6elv/fxzVFrad1yuOQb7CosOhZZje8L68ssvq6qqJk6cuH79egAQiUS3b9+Oiop67rnF5hnUjat0Y3mKRSCbQqlUTpw4EQCOHTuGELp//76npycA/PTTT2bbPHz4MACsWbMGIaRWq+3t7e3s7Do6Ohjr9LDExjzWJ598Ul9fHxERsXLlSgDYvXu3TCZbtGjRU089ZbZN3aFwxIgRNOPACIM9QYoQamxslEgkNTU1N27cOHToEADs3r3bzs5Oo9H89NNPHA7n3XfftaQJLKzffvsN/xoaGiqRSCQSyeTJky3v/7BlcAlLJpPV1dVVVlZWVVXV1dXV1dXduHFDLpdrT/Dx8Xnw4EFraysA2NnZXblypbCwMDIy0pJGx44dizMO9+/f9/LyovE7I1hHWAihhoYG7BhqamokvXR2dvY9edy4cZMmTQoJCQkJCamtrf3ss89efPFFLpe7atUqLpe7YMECy/sTHBxcWloqkUiioqJoxoER2BbWli1bzpw5U1tb26+Gxo8fHxoaijWk/cHV1VX3HD8/v3feeWft2rXOzs5MrcgLCQkpLS2tqamJioqiE0NGYFtYUqkUr1Hx9PQM6oXP54eFhYWGhhqz3jw9PV2lUu3evTspKenrr79evNjMLIMuMTExCoVi1KhRQFNZTMHyLLSioqKsrEwul1toZ+vWrQDA4/HOnj3LSMe0aDMOnZ2dzFruF/wlSUtLmzt37nfffcdCi+xgY3ksLRqNZuPGjQDg7OxcWFjIoOX29vYxY8YAwKlTpxg02y8XL16MiIgAgBEjeoaOOXPmFBcXk26XBWxVWAih7u7udevW2ds7z59ff+UKAwblcrlIJPLx8QGAMWPGcDicpKSkmpoaBkz3obW1NTU1lcvlAkBwcPC3336bkZExduxYLK+FCxeWlpaSaJc1bFhYCKGurq4tW24CIE9PZMmNaGtre++997y9vfF9jYyMXLFihaOjIwDY29tv3LixubmZuV6jvLw8Pz8/bDw1NVUbGDx48EAoFOLNZ3Z2duRkzQK2LSyEUFcXWrUKma2ttrY2oVDo5dWzhXXWrFl5eXkajQYhJJVKU1JS8CDl7OwsEAju379vYW8bGxuXL1+O24qJiRGLxX3PuXfvnkAgwEtY7e3tU1JSmJU1O9i8sBBCKhVKSEAAyNsbVVYae1VLC/rww6+0e1PnzJlTUFDQ97Tq6uqkpCQOhwMAnp6eaWlpbW1tZnRSrVaLRCI3NzcA8PDwEIlE3d3duifIZLLPP/+8q6sL/9pX1jKZzIx2rcVQEBZCSKlEixcjADR2LKquNnDy3bsoLQ15eKDHHivjcDgxMTF5eXn6L/nll1/i4+OxBL29vYVCoUlzxrKyshkzZuDL4+PjGxoa+p6zfft2AHj88cezs7Oxy0R/lLWXl5dQKGxvbze+XSsyRISFEGpvR/PnIwDk74/q6vo/59Yt9Ne/IhcXBIAAUFwcuny5yvgmLly4gLe2AkBgYGBGRobWwQyEQqEQCAQ4SJ84caKehEJOTg5OoQHAjBkzdN3nlStXtA8YzJC1VRg6wkIIyeUoNhYBoOho1Pud7+H2bSQQIGfnHkktXIguXzazlYKCgilTpuDbHBYWlp2dPdCZeXl5AQEBOJuQmpr64MED/ZZVKlVGRgaeluIg7Pz587rtPvHEEybJ2ooMKWEhhH7/HSUkIN2YWKVCr72GHB0RAOJw0LJlFs0fMd3d3dnZ2UFBQfg2z5w589y5c7onNDc3Jycn40//9Kc/lZSUGG9coVCIRCKcS8Oph/Lycu2nxsvaugw1YWFOn0a+vgjP4pcsQQsWIDs7FB+Prl1jshWlUpmRkTFu3Djd5FN3d3dGRgZ+NuXi4iIUCs3zK3i6ioN9nHqora3FH6nV6kOHDvn7+wMAh8OpNH7CwiJDVlgvvYTS0hBCaMkSVFGBqkwIpUyjra0tPT1dqwDtQLZ8+fLGxkYLjd+5c0cgEOCMmoODQ0pKyq1bt/BHHR0dO3fudHR0DAgIsPiPYJ4hK6wDB9D69aipCS1ZwkaLOPnk4OAQGBg4atSonJwcBo3X1tauWbMGVx50c3PTPvNpa2sDAFdXVwbbYoqhLKz6evTaaywJC/PKK68AwLvvvkvCeGVlZVJSkq+vr0KhwEe6uroAgMvlkmjOQgbXClIGkUoBoP8yf+TAEbdGoyFhnM/nZ2dnt7S0ODs74yNcLtfe3l6tVqtUKgcHBxKNmo2NbaYwkvh4yM2FiRNh5cpHq5IShcfjAUBHRwcAtLa2vv/++/v27WO2CbxoTAsWGW5xUDE0haVUQk0NcLnw+OOstqt7mxUKxbZt295//32iLWIptw++OuNDU1jXr4NaDSEhwOOx2q7ubWbnllOPxSpiMQBARATb7ereZnZuOfVYrIKFFR7Odru6t9nR0RGvbyYUy+u2SD0WS1RUAFjDY+neZg6Hg9dUEb3r2C9Sj8USWFjse6xHbjML7oR6LPZoa4OGBuDxeiresskjt5mFMIsG7+xRXd3u5NTB54N55bIs4ZHbzEJkTYN39igvP6pSuUVHb2W/6UduM/VYBGll/XWUFRUV3d3dQUHjWG4XqMfSgZSwOjs7c3JynnvuOR8fn5UrV5JOQOtSUVEBAOHsh+7W8FiDNnhn+CG0RqM5d+5cZmbmyZMncfkhBweHnJyc7Ozsurq6/fv329vbM9tiX3BtiAj2kw19bjNrHmsQCosxj3X9+vX09PSQkJCFCxd++eWXcrk8MjJSJBI1NTVlZ2c7OzsfPHhw/vz5d+/eZarFfrl169a9e/e8vLy0C+7YhMfjcTgcvNMBWLnrgzaPZanHkslkOTk5R44cKe59P25AQMDq1as3bNiA6wEBQGJiYkhISEJCQlFR0axZs06fPk2uWB4eB63irqA3KdrR0dHZ2cnj8QgNhRqNRvu6YVY9Vnc3bNkCajXI5fDnP8OqVXrONVNYSqXyzJkzmZmZubm5KpUKANzd3RMSEtauXbtgwQK8D06XadOmXb58eenSpSUlJdHR0cePH2ek/FBfxGIxWCnAwvB4vI6Ojvb2dh6PFx0d3d7ezqDvbGpq2rx5c2Rk5N///nd8hI1ZoUoFV67A7Nlw5Ajw+fDqqwAAS5fCU09Bb7GJfjB1ZeDVq1dTU1NH974Jicvl4rFPu6xRDx0dHc8//zy+SigUmrMw0RAvvfQSABw4cICEcWPARRn63ZJqCWq1es+ePS4uLgDg4+OjLeqclZUFAElJScw295ALF1BYGHJ0RNXV6M03UVlZz/EdO5DO1rS+GCssqVQqFAq1oxsA8Pl8oVB4+/Ztk/qp0WiEQiF2aSkpKSqVyqTL9aBSqfLy8vAazvz8fKbMmgr+F924cYNBm6WlpdodhfHx8do9GrW1tVFRUT4+Po6OjgKB4Pfff2ewUXT/PnrlFcThIAD02GOopAR99hk6eLDn02XLUO+2jn4xSlhZWVna0c3f33/btm1Vlu16+fe//419+MKFCy2vtCEWiwUCgbYGkL29fWBgYEVFhYVmzQNv+vvHP/7xSGkG85DL5bobqb///nt8XKVS7dq1CwdY2I0BwLhx4/bt26dUKi1vF+XlIV9fBIDs7ZFAgLCDVKvR5s1o0yb00kvo6FH9BgwL6+zZswEBAQ4ODklJSXl5eWq1moF+I3T58mW8Iy8kJKTaYLmF/mhoaNi9ezefz9c60fDw8LS0tFmzZgGAq6srC5XT+nLjxg28qTAsLMzCDgy0kbqoqCgsLAz/yUlJSXfu3CkuLp4zZw4+EhAQYNEm6bo6FBfXs2F89uyHVVbu3kUbN6K7d400Y1hYH3/8MR62zOzowDQ2NuJK2p6enj/++KORV7W3t2dnZ8fHx2ur4Hl5eaWkpFy4cAGf0NnZuXbtWgDgcDhpeG8hi+BN0toqDNHR0WYUs2xqakpMTMQWpk+ffvXqVXwcl2vDU8Lg4OAzZ87oXlVQUDCt983YkydP1i0uYgwqlWrfnj0ab28EgLy80Gef9dQp0GjQ4cNo9GgEgF5+2UhrhoW1YcMGANi/f7/xXTQeuVy+bNky/KX85z//qefM7u7uCxcupKSkaIsoOzo6xsfHZ2dn9xuoiUQifAPWr1/PzOhgCrgKw/jx43FXFy5cqBWHfvBGarz91d3dXSQSaX2Pbrk2gUDQ70tZsKyDe9d1GC/ra9eu4S/513PnohdeQP/7X88HEgl6+ukeBzZ3ruFSPr0YFlZ0dDQA/Pzzz0ZaNBWNRpOWlqYnnK+qqkpLS5swYYJ2yMOp13v37um3fOLECRx/xMTE/E/7n2IRhUIhFAo9PDyw+0xKStIf1OsG6YmJiU1NTfh4XV3ds88+i4/Hxsb2W65NF5NkrVu0Migo6D//+Y/WChIKkZNTjwPLyHi00IpeDAhLo9Hgb4/Bu2ghX331FQ5Fn3nmGVxhrKWlJSMjIyYmRqunwMBAgUAgkUiMN1teXo7DlKCgIIP3gxAtLS0CgQD/dbgKQ90AZZYOHjyIswknTpzAR3C5Nuyk+y3Xpge5XG5Q1nl5ebgGBA7jHlazxlkGXEclOdn40EqLAWHV1tYCgK+vr6l2zaC4uBjP7CZMmDB//nzdEOq11167ePGieWabm5ujoqIAwM3NzWCBNXI0NjampqbqVmHom6nRaDR79+7VBukDZRlMoq+s6+vrEUJNTU0rVqzAxp988kntJFomk6WmppbOm4cAUEgI6q/KoTEYENapU6cAYNGiReZZN5XGxsawsDD8pjht6tXyGnadnZ0vvPACkEzMGkl9fX1KSgoO/lxdXQdKPg2UZTAbLGu8WxrLGs9vPDw8Dhw4oPWCWVlZOBEY4OWleu89ZEF5NwPC2rVrFwC89dZbZjdgKnv37sXfIWYHX5yYxXf05ZdfZjAxawYVFRVJSUnYW4wePVooFOpG4qaWazOe3377beXKlTicHTlyZGRkpDauqK2tXbRoEe7S7NmzLcxTIoPCwq8FPHz4sIXNGM+mTZsA4MMPPyRhPCcnBydmY2Nj79y5Q6IJ47l48eLcuXPxvfT398/IyJBKpf1mGZhFK2s3N7eioiLdMM7T0zMjI8OkJMVAGBAWTsRdY7ZgmV7w//rh3IRpysrKsD8IDg62/HtpOXl5edq1GDgScnd3/+STTxhJ3Ovh2LFjWNDa1pOTkxn8sukTllKpdHBw4HK5bFbqxY+3tTNtEjQ1NeEaxm5ublZ8qqhFm1PduHFjfHy8VCplodGmpiYA8Pb2dnJyCgoK+uGHH5i1r09Y5eXlADBp0iRmm9RDc3MzngaSboiFdRam0t3dzcgYZCQymQwH7+fOnSPhOPStIMVrm9hcNMfaMj0nJ6ejR4++/fbbGo0mPT29rq6OdIsGsbOz67uOjRzaZdPz5s3jEaidok9Y7O9KYLNFDoezc+fOV199VaPR4MzksMLR0ZHL5apUKlwWkHEGl8div0UXFxeVSoWfLgw3cGmJfl91azmGPRb7wmLTR7Iv5cED0Y0YAwrrwYMHUqnUyckpmK0SCBqNprq6msPhaBcbsYB1N19YF6IbMQYUFn54xOfzuWyVQKitrVUoFP7+/vi5KQvIZLLm5mYXF5fAwEB2WhxUEN2IMeAuHWtNCa0yV9DuphpWBAWVKBSOhDb4GBDW0A53hvM4CAC//+7a0ACE9rrqGwphqHssq29CtC44e8W2sFavXu3l5ZWZmYn3o7IA9Vgsg99DQGgoHFBYkyZN6uzszMrKWrRoUUtLC5HGdVAqlRKJZMSIEY+zVZodIYTLh1CPRYIBhTVv3ryLFy8GBAQUFhZGR0dXVVURab+Xqqqqrq6u0NBQvMaSBRoaGlpbW729vbVvBhxuYGGx7bEAYOrUqZcuXZoxY0Ztbe3MmTPz8/OJdAEArJfl175UchiCh0K2PRbGx8fn/Pnza9asefDgwdKlS8nVTxvazyUHJ1bzWBgnJ6fMzEy8tmTbtm0pKSlqtZrxfgyH55KDDaLBuwnVZnD9NACYPXs2g0sN8bZBd3d3DodTU1PDlFmDTJ06FQAum/3OcdunqAgJhYjQhlHTyhiVlZXhbWghISEWruu9ffu2SCSaPn26VuIFBQWsrXRTq9WOjo4cDqetrY2dFgcbj7w2+/RptG9fz0eM7Mky7VEGrp/2xBNPSCSSmJiYH3/80VQHqVQqT58+/Ze//MXf3/+NN94oLS318PBITk4uKCjot2IbIWpqapRK5cSJE4fnghnM00/Dnj2kjJtc0c/Hx+fChQsbNmw4duxYXFzcRx99lJqaasyF165dO3LkSFZWFs6K4W2DycnJiYmJ2leGssYwT41ioqOhpOThG2hPngSJhDHj5pSKxOt6Q0NDd+7c+frrr1dWVuophyyVSo8fP37o0CFJb6/5fP7atWvXrVtnxQTSMH+Yo+Xtt2HXrp6fV6yATZsAAOLiGLBsZg1SDoeTnp4+efLkdevWHTx4sL6+Pjs7W3e5S2tra15eXmZmJq52AgB+fn7Lly9fv349jpqtC801YCZM6P+12d99B2VloFTCzp3mmrYwRrt06ZJu/bSurq6CgoLk5GTt6Mbj8XDFNvNLgREA16+yVtU/m0CjQZs3m3+5pcJCCN28eRM7IVdXV1x2AQC4XO6zzz6blZXF5p5E4/n00095PF5iYuLg7N5g4L33kCXzfgaEhXrrpz3zzDPQW/S2ubmZEcuEKCgowAUdZ86ceUtvkdbhyQcfoBdfRJ9+ar4FDkLI3FH0D2g0GpVKVVNTYytTLbFYnJCQUF9f7+vrm5ubi+vZUZiCMWHZIi0tLYmJiYWFhS4uLpmZmbhoJYURhuNaby2jRo364Ycf1q1bp1AoVqxYkZ6ePpy/ZszCTU9Pt3YfrAmXy12yZImLi8vZs2cLCwvlcve5c2eNYPidaMORYT0U6vL9999v25Z+8+YPfL7HN9/oe0kMxRiosB7y668oIYFz8yYEBsLp02Ajk5BByrCOsR5hyhTO1aswZw7cvAlPPgm5udbukC1DhfUHRo+GM2fgxRdBLodly2B4x58WQYfC/tm7F7ZsAY0GVq+Gzz8HJydrd8jWoB6rf15/HU6cABcXOH784fN/ivFQYQ3IsmVQVASLF8PUqeDnBwoFAMDSpZCfD/v395zDyAqTIQkVlj6mTYP8fODxyC62HJLQVKBREF1sOSShwjIWcosthyR0KDQWvNiSYiQ03WAYhCAmBoKC4IsvYICV/ZRHocIyTH09BAWBjw80NVm7K7YDHQoNIxYDAAz7jRemQYVlmIoKAKDPpE2DCssw1GOZARWWYajHMgMavBtArQZXV+jqgrY2cHGxdm9sB+qxDHD9OqhUEBxMVWUaVFgGwAEWHQdNhQrLAFLpl3Pn/l9MTJm1O2JjUGEZoLj45M8/7wkIqLV2R2wMKiwD0Lo05kFnhfqQy+UjR450cHCQy+Uj6G5DU6AeSx9isRghxOfzqapMhQpLH7SipNlQYemDVpQ0GyosfdDI3WyosPRB315hNjQmHRC1Wp2cnCyRSPz8/KzdF9uDphsoRKBDIYUIVFgUIlBhUYhAhUUhAhUWhQhUWBQiUGFRiECFRSECFRaFCFRYFCJQYVGIQIVFIQIVFoUIVFgUIlBhUYhAhUUhAhUWhQhUWBQiUGFRiECFRSECFRaFCFRYFCJQYVGIQIVFIQIVFoUIVFgUIlBhUYhAhUUhAhUWhQhUWBQiUGFRiECFRSECFRaFCP8PCNVrO+4Z4hEAAAAASUVORK5CYII=" alt="Mol"/>

>  <Smiles>  (33) 
CNCCC(C1CCCCC1)n1c(-c2ccc(C(N)=O)cc2)c[nH+]c1C

>  <Name_x>  (33) 
KPCT_HUMAN_4RA5-AA_alignment_L1F008::AURKA_HUMAN_3EFW-B_alignment_L1F027::benzamide::MK07_HUMAN_5BYZ-AA_alignment_L1F006::CSK22_HUMAN_3E3B-X_pocket_L1F001::::

>  <MW>  (33) 
355.2

>  <score_inter>  (33) 
-15.8268

>  <best_rmsd>  (33) 
2.16

>  <Lfrag>  (33) 
(72573,)

>  <SA_score>  (33) 
3.697

>  <QED>  (33) 
0.8

>  <LogP>  (33) 
3.1

>  <clogp>  (33) 
3.11

>  <NAR>  (33) 
2

>  <NCA>  (33) 
0

>  <nrot>  (33) 
7

>  <TPSA>  (33) 
74.2

>  <HBA>  (33) 
3

>  <HBD>  (33) 
2

>  <NRB>  (33) 
7

>  <NHA>  (33) 
26

>  <RoF>  (33) 
0

>  <Frag>  (33) 
0

>  <Lead>  (33) 
0

>  <Drug>  (33) 
1

>  <PKI>  (33) 
1

>  <PAINSA>  (33) 
0

>  <PAINSB>  (33) 
0

>  <PAINSC>  (33) 
0

$$$$

     RDKit          3D

 26 27  0  0  0  0  0  0  0  0999 V2000
    8.9688   10.9419   -4.3224 C   0  0  0  0  0  0  0  0  0  0  0  0
    8.7133   11.8981   -5.2130 N   0  0  0  0  0  0  0  0  0  0  0  0
    8.5247    9.8086   -4.4088 O   0  0  0  0  0  0  0  0  0  0  0  0
    9.7982   11.2719   -3.1017 C   0  0  0  0  0  0  0  0  0  0  0  0
   10.1790    7.0037    2.3754 O   0  0  0  0  0  0  0  0  0  0  0  0
    9.9524    6.3503    1.1264 C   0  0  0  0  0  0  0  0  0  0  0  0
    6.5900   10.3680    0.7830 C   0  0  0  0  0  0  0  0  0  0  0  0
    5.2180   10.4880    0.5760 C   0  0  0  0  0  0  0  0  0  0  0  0
    4.3500   10.5910    1.6490 C   0  0  0  0  0  0  0  0  0  0  0  0
    4.8350   10.5780    2.9580 C   0  0  0  0  0  0  0  0  0  0  0  0
    3.8420   10.6950    4.0830 C   0  0  0  0  0  0  0  0  0  0  0  0
    2.6350   10.7990    3.8560 O   0  0  0  0  0  0  0  0  0  0  0  0
    4.3730   10.6750    5.3380 N   0  0  0  0  0  0  0  0  0  0  0  0
    6.2190   10.4590    3.1670 C   0  0  0  0  0  0  0  0  0  0  0  0
    7.0780   10.3560    2.0850 C   0  0  0  0  0  0  0  0  0  0  0  0
    9.5792   10.0899   -1.3070 C   0  0  0  0  0  0  0  0  0  0  0  0
   10.9810    9.7407   -1.7380 C   0  0  0  0  0  0  0  0  0  0  0  0
    7.6233   10.9717   -1.3784 C   0  0  0  0  0  0  0  0  0  0  0  0
    8.9615    9.7112   -0.1584 N   0  0  0  0  0  0  0  0  0  0  0  0
    8.7845   10.8327   -2.0213 N   0  0  0  0  0  0  0  0  0  0  0  0
    7.6849   10.2665   -0.2060 C   0  0  0  0  0  0  0  0  0  0  0  0
   11.3276    9.3956    1.2490 C   0  0  0  0  0  0  0  0  0  0  0  0
   12.1515   10.0710    0.2285 N   0  0  0  0  0  0  0  0  0  0  0  0
    9.9475    7.5482    0.1314 C   0  0  0  0  0  0  0  0  0  0  0  0
   11.2763    7.5544   -0.5846 C   0  0  0  0  0  0  0  0  0  0  0  0
    9.8472    8.9589    0.6293 C   0  0  0  0  0  0  0  0  0  0  0  0
  1  2  1  0
  1  3  2  0
  1  4  1  0
  5  6  1  0
  7  8  2  0
  7 15  1  0
  8  9  1  0
  9 10  2  0
 10 11  1  0
 10 14  1  0
 11 12  2  0
 11 13  1  0
 14 15  2  0
 16 17  1  0
 16 19  1  0
 16 20  2  0
 18 20  1  0
 18 21  2  0
 19 21  1  0
 22 23  1  0
 24 25  1  0
 24 26  1  0
 26 19  1  0
 21  7  1  0
  6 24  1  0
 22 26  1  0
  4 20  1  0
M  CHG  1  20   1
M  END
>  <2D_mol>  (34) 
<img data-content="rdkit/molecule" src="data:image/png;base64,iVBORw0KGgoAAAANSUhEUgAAAMgAAADICAIAAAAiOjnJAAAABmJLR0QA/wD/AP+gvaeTAAAbvklEQVR4nO2deVyVVf7HP3dhh0AkFhFJBpUA1xRcMHVSJmd8iUHmkoym5ZKKaY7Y9HulM6OSzag0Nk3quGC5kSkhWhOSJpO4gYRAKqIYghuyr3f7/v44gOSCF+7zPPd6Oe+/5Ln3fs9X7pvzLOec75ERETgcoZEbOwGOecLF4ogCF4sjClwsjihwsTiiwMXiiAIXiyMKXCyOKHCxOKLAxeKIAheLIwpcLI4ocLE4osDF4ogCF4sjClwsjihwsTiiwMXiiAIXiyMKXCyOKHCxOKLAxeKIAheLIwpcLI4ocLE4osDF4ogCF4sjClwsjihwsTiiwMXiiAIXiyMKXCyOKHCxOKLAxeKIAheLIwqtiZWQgB07AKCgAO+8c/9gr15Qq1FQgKVLRc+P85TSnh4rOBibNwueCcesULb+clwcTp1CVRWeffb+wdBQHDmCESPEzYzzVPMEsaZPx4wZKChAbOyvji9ZgnXr0LmzaHmVl0Muh41N4zm4rAyzZ2PkSNHa4wjME8RqyaFDyMnB5cv47W8xcCAaGu6/9Oc/4949rF8POzuDM7pzB59+io8/xuLFcHfH4MGIjIRWi9GjuVhPE9QW1GpavvzBg8XFZG1NAPn7U3p6m+L9mrw8mj2brKwIIIAmTaKFC+nnnxtffe01Ki01IDpHUtoglk5HK1fS9euPeCkri/r2JYCUSlqxgjSaNmaRmUmRkaRUEkByOY0bR2lpRET//jd98QURkUZDo0a1MSjHmLRBrLVrad68xi/6YerqKDqa5HICaPBgysvTK2ZKSkr56683dlGWljRrFl261PiaVksHD9KcORQVRdOmUUqK/qlyjE7bToVP5LvvyNOTAHJwoN27cx/3Nq1Wm5iYOHjwYAD/CQkhe3uKiqLCwsaXVSqKiyN/fwIoLk7YDDnSILBYRFReTtOmUWBgpUJhOXbs2OLi4pavNjQ0bN26tVevXuwKz9XV9aPVq+9fPFVX04YN5OXV2Id5e9OePYJnyJEA4cVi7N2b5OTkBMDNzS0pKYmIqqqqYmNjvby8mFLe3t6xsbE1NTWNH7h7l1asoM6dG5Xy9aVNm0ilEik9jtiIJRYRXb9+fdSoUUyjyMjIV155hf27d+/eX3zxhVqtbn7b0sWLtV27Nio1dCglJpJOJ15iHAkQUSwi0ul0sbGxVlZWADw8PPr27ZuUlKRrkiYvLy8qKoq9emzECBo2jBITRc2HIxniisXIysrq06cPgKFDh7IjJ0+eDAsLk8lkAJRK5dSpU7N++kmCTDiSIYVYRFRfX9+/f3+ZTBYdHT1u3Dh2TrSysoqMjLzU/HyBY0ZIJBYRhYeHA+jWrRsABweHqKiooqIiyVrnSEwbxgoN5M6dOwBmz55tZWU1Z84cBwcHyZrmSI/UYkVERPj5+UnWKMdYSDc1mYnl6uoqWYscIyIjIgmaUalU1tbWCoVCpVKxm0GOeSNRj3Xnzh0icnV15VZ1EKQTC/w82JGQSKy7d++Ci9WR4D0WRxS4WBxRkPRU+GzLRWQcs4b3WBxRkFQs3mN1HHiPxREFLhZHFCQa0rG1ta2rq6uurrYTYK005ylAih6rqqqqrq7O1taWW9VxkEIsdh50c3OToC2OiSCdWPwCq0MhhVharbZ79+6FhYUFBQUSNMcxBaQQKyQk5IUXXiguLu7bt29cXJwELXLaiVqN+fMxfz6mTsXx44ZEkuiusLy8fMGCBbt27QIQHh6+adMmFxcXCdo1InV1dfX19QCIqLy8nB2sra1taGgAoNPpKioq2MGamhqVSgVAq9VWVlayg2PGjOnevbvUSW/eDBub+wXJjh1rfygpV27Ex8d36tQJgJub26FDh6RsWmKOHj06ZcoUQ77iCRMmbNiwQeq8hStIJlGP1UxBQcH06dNPnDghk8k++ODSsmU9bG2lbF8KiouLe/bsSUSWlpZsxiz7cwJgY2NjbW0NQCaTsdoWAGxtbdlycLlc7ujoCKCoqOjw4cP29vY///xz165dpUg6NRWXL6OhAY6OeP11aLUYMwbff9/+gEJ43ja0Wu3atWtDQv4OkI8P/fijYJHr6+sTEhImT54cExPz5ZdfCha3jcyaNQvAq6++akiQV199FcBrr70mVFatodXSgAEE0MaNNG+eIAXJjCAWIzub+vVrLAIYHW1QXRmNRvPdd9/NnDmzuQ+wtraWy+WHDx8WLl99yc3NVSqVFhYWly9fbuVtdXV1paWlpaWl9+7dy28iKyursrKSvaGwsNDe3h7AN998I3rSO3cSQJ6exIr/fPYZZWYaGNJoYtGviwAGBVFbl9rrdJSWVr1gwYKWj1779eu3du3a6OhoAJ06dbp27ZooqT+el19+GUBUVFTzke3bt3dqQi5/wm340aNHmz/44YcfAujRo0d9fb2IGdfVkbf3/Rp3ly+ThQVZWJBh69SNKRYjJaWx0Jq9PR04oNdHsrNpxQr6zW9ILid39xcAPPfcc9HR0T83XXjqdLqwsDAAwcHBDQ0NImb/a77//nsATk5Od+/ebT64ZcuWhwWytrZuts2nicDAwJMnTzZ/UK1W9+7dG8CaNWtETDomhgDq25e0WiKi8HAC6K23DIxqfLGIqKKisVxyVlZrb7t4kVaupF69GgtpAdStG8XE/C8jI+PhN5eWlrLb9XfffVesvH+NVqsdMGAAgLVr17Y83nzWKy0t1bIvT29++OEHmUxma2srVtd79y45OhJA331HRJSWRjIZ2dnRr+swtgOTEIvxyHq4Oh1duUJE9N57931ydaX58yk19dHl2c6ePcu+htOnT7P7sgN69oSGsWPHDgBdu3a9X6ZQCCZPngwgPDxcwJj3WbiQAPr974mIdDoaNowAWrHC8MAmJNYjUavp3/8mIkpKIicnioykxMTWrvSTkpKsrKyCgoLYGXD9+vXs3JSfny9qnnV1dayQzueffy5s5Js3b7JnEILfi+jy8sjCghQKunCBiGjfvsa/2qYbCEMwLbEOHqSePUmlomvX6N13KT2d1q2jiRPp889JoyF9LmHLysp8fHwALFq0iIh0Oh0rnzRw4EBRL4FXr17Nbh3aerLTh3Xr1gHw9fWtq6sTMOzrkybtffHF2oULiYgaGsjXlwDavFmQ4CYnVmQkffJJo1jUosfSn7Nnz7Lnjfv376cWqi1kv0ERuHPnDutUkpOTxYivVqv79u0L4K9//atQMdPS0mQymY2NTSGrgr5hAwEUEND23R8ejcmJ9fnnNGUKXbhAhlxz//Of/wTg4OBw8eJFIsrMzLSxsQHwxeO2PzCM+fPnAxg3bpwYwRmpqanMA6HO6cOGDQOwYsUKIiorKwv1978SEqJLShIkOJmmWGfP0owZBolFRFOnTgXQp0+f2tpaIvrXv/4FgA2SCJNrE5cuXbKwsFAoFNnZ2cJGfoBp06YBGD9+vOGh4uPjAbi6urLnsUuXLgUwcuRIwyM3Y4piEdGkSTRmDO3Y0f5QVVVVrMLbvHnz2BH2xfTu3ZupJhQTJkwAMHv2bAFjPpJbt26xoQUDx+8bGhp69OgBYNOmTUR07do1KysruVx+7tw5gTIlMjWxmikvJ4AcHQ0KkpWVxc6AO3fupBaqCSjByZMnZTKZvb19scEPfvTh448/BuDt7W3IE40NGzYA8PPzY6X22SyMyMhI4dIkMlmxamoIIFtbQ+Ns2rSJnQFzc3OJKCsry9bWFkCcEFv06HS6oUOHAvjLX/5ieDR90Gg0/fr1a742agdlZWWdO3cGwLYLycjIkMvl1tbWBQUFQiZqsmKpVASQhUXjj2PHUteulJPTnlB//OMfAQQGBrK/cjbAYmdnl9O+cC3Yu3cvADc3t0ohHvzoyY8//iiTyaysrNpXxnznzp0ymWxU0x59L730EoDlD29CaTBSz8fSEyIoFACg1UImw4ABOH8eGRno37/NoWpqaoKCgnJzc2fOnLl161YAM2bMiIuLCwgIOHPmjG17p4OpVKqAgIArV65s2bLlzTffbF+Q9vHGG2/s2LHj+eefHz9+PDtSVVWl0WgAqNXq6upqdrCyslKr1bJUa2pq2MGKiora2lq5XB4fH19UVDRx4kQXF5crV66wxyUCYqJiAbCwgEYDtRpKJYKDceYMTp9GUFB7QuXk5AQFBdXW1m7fvn3GjBnNqo0dO/att97S/yvR6XQAGhoaamtr8/PzMzIy/P39s7KyFOyPQExKS0udnZ3Zv/Pz8/v162dpaVlaWtrugBYWFt27d798+fLHH38cFRUlUJr3ka4cd1tpKZZSCQBqdTtDBQQEfPrpp3PnzmVm2NnZ7du3b8CAAT/99BN7Lt8+Onfu3KdPn2arMjMzr169akjAx3Hw4ME33ngjJiZm3rx5ALZs2VJdXe3r67ts2TL2BgcHB6VSCcDCwoLN4gLwzDPPsNwsLS2blwo7OjrK5fKsrKyIiIiCgoJVq1bNnTtX8IRh4mLV1UGtho0NLCwAQKNpf7Tp06ePHDnS29ub/Xj48GG1Wl1XVxcWFmZpaQlAqVQ272mgz/eUn5///vvvHzhw4OLFi35+ftnZ2QMHDnRwcBg2bJiwS3PVavXy5cubV17cuHFj48aNMplsz549AwcObF9MHx+fGTNmbNu27cSJE++//75wybZA8Ks2oXB2JoBKSoiIRo8mgIQaLzl//jyb9XDkyBFD4syePRvA6NGj2Y9sj6Dp06cLkGIL2ChCr169VCoVNT2Ne/311w0MW1JSwhZKffXVV0Kk+SCmK9bQofOef35acfFdIpo8ebGX14hvvz1heNj6+no2e87wocN79+6xil/79u0jooKCAltbW5lMduzYMcPzZFRWVrL+7+uvvyai8+fPy+VyS0tLQQZ2Pv30UwBeXl7V1dWGR3sA0xWLrU755ZdfiIjd/rBfroG88847APz8/AR5/r5582YAHh4eFRUVRLRy5UoAAQEBKoH2hl2+fDmAF198kf04evRoAH/6058ECa7VaoODgwG89957ggRsiemKxeZ/sj/NiIgINM1WMISjR4/K5XKlUnn69GkhciStVjtkyJDmL7u+vr5nz54ABFkSeOPGDdYFsvnKSUlJADp16nTv3j3DgzPOnTvHukDBh1BNVyz2DbHpCWwW5R7DNh4vKytjc/FWrVolUI5EROnp6QqFQqlUZmVlEdG3334LwMHBwfBN8yIjIwFMmTKFiDQaTWBgIIDY2FgBkm7BnDlzhg7d+OqrQo6fkimLFRAQAODChQvU9CtmQ37tZtGibC8vn6FDh2oEmnLUzNtvvw1g+PDhbFdiNiw9depUQ2JmZmayvuTKlSvUNDbVvXt3wacr3rundXEhgPbtEzKs6YrFBsXYQomZM2cC2Lp1a7uj7dlDALm7V+bn3xAux0ZKS0tZkaZdu3YR0fXr19lzoxQD1nyOGTMGwNKlS4moqqrKw8MDQHx8vGBJt2DzZgLIw4MqKgSLabpiDRo0CAC7GCouLs7Pz69o7//7xo3Ghxf/+Y+gKbZg27ZtANzd3cvLy4lo1apVAPz9/dt3FX/48OGWl1MrVqwAEBwcrHvk6hGD0WppyBACSKC7AiJTFotNHPjf//5nYBydjl5+mQASYoZcK63oRowYAWDx4sVE1NDQwKbofPTRR20N1Xw5tX79eiK6desWe3KbmpoqfN5NpKeTQkFK5RNW4OmPiYp18eJFT09PJyenLl26REVFJScnt/sGfv16AujZZ+nWLWFzfJALFy4olUqlUpmZmUlEycnJAGxtbds6I4U9wmi+nGIj3GIt/2rB228TQMOHP3pRXVsxRbF27drFBlKeeeaZ5hECZ2fnadOmxcfHt+mEmJNDNjYEUGKiePneh43mhoSEsHPWxIkTm2/r9If1fHv37qUWlSDaN0mmTVRUkIcHAbRrlwDRTEus+vr65pH2adOmlZeXp6amLlu2rOU20paWlqGhodu23XxiR6BS0cCBBNCcOZJkT1RRUdGlSxc0TSQsLCwMCwtjT0z0R6VS7dq1i6k5duxYQQYJ9GT7dgLo5ZcFCGVCYhUUFAQFBQGwtrZ++GlNfn5+bGzs6NGjLSwsrKyesbfXAeTvT9HRj10SnZtLHh7k60tVVVLkz9i5cycANze3srIyA0MdO3aMPRK7JfZZvAmdjnbvJrVagFCmIlZCQgJbKdCjR4/MVmvolJSU7N17fOJEcnC4v+i+SxeaPZuSkuiBcZqSEhJ57cyD6HS6UaNGGd7NaLXaF154AUBMTIxQuenDA2uGDx6k7duJiK5do0WL2hDH+GKp1ero6GhW+W7ChAn6/6E3NNB//0vz51O3bvcNc3Gh/ft/9auRnuzsbLYg7JHVSh5HTU0NKxxSUlKSn5//j3/8A4Cnp6ewlSCeyANrhtstlpHnYxUWFk6aNCktLc3Kymrt2rWLFi3S/7OWlggNRWgoPvkEOTlISsKhQ3BxgUKB4GBs3ow//EG8xFsjICBg4cKF69evHzt2bI8ePerq6tjxsrIy9o9H1r19GEtLyzVr1rR78nS7CQ3FkSMYMaLxx7g4nDqFqiq0be82UbTXj0OHDrHptt26dUtLSxMkpkol2HJqQ6isrFyyZEnzZGJ9sLGxYeWynJ2dWbmsnJwcMSpBtM4Da4afsh5Lo9GsWrXqb3/7m06nGz9+/I4dO5rLvxoIm2sKYMkSrFuHzp0FidpmHBwc1q1bFxYWxqpbsYNOTk7sjG9tbc0WPKJF3VuTYuBANDQ84vihQ8jJgZUVFi9+UghxvG+NwsJCVjhAqVSuWLFC8GGK5uXU48bRrFnCxuaQWk36rBaTWqyUlBQ2JbJr166GD9e0wiefEMDFEhidjlaupOvXn/xOiTbCBKDValeuXDlmzJjbt2+/9NJL586dY/2WSLz0EgB89dWju3RO+/j733H7NlJT9Xir+JYTEel0utDQUABKpTImJkakUfoHYOW+hZjPzGkzEvVYMpls3Lhxrq6u33zzzfLly9k1rNhMngwAe/dK0BTnQSRdCV1WViblTdAvv+C552Bjg9u30bQ6kCMR0l1jQfJb627dMGQIamuRlCRlsxxAYrGkh58NjYXpFgURhDt34OkJuRw3b6Itj8E5hmLmPZarK9544+uePYcmJGw3di4dCzMXC0BwcEl2dtrevXuMnUjHwsxPhQDKy8vd3d01Gk1RUZGwdWA4rWD+PZaTk1NoaKhWq92/f7+xc+lAmL9YANgK/b385lBCzP9UCKCmpsbNza22tvbq1avPPfecsdPpEHSIHsvOzo7tR/Lll18aO5eOQocQC01nw7i4uMrKSmPn0iEw3RqkwtK/f387O7tbt245Ojp6eHi80MSgQYPc3d2NnZ0Z0lGusUaMGJGenu7i4lJdXc0WMjTj6enZvwX8IkwQzF8srVYbERHx9ddf+/j4pKWlOTs7X7p0KTc3NycnJz09/dSpUyUlJS3f7+joGBgY2Nyl+fn5SVDG3fwwf7GioqI2btzo7Ox88uTJXr16PfAqEV29ejUjI+N8E7dv3275Bjs7uz59+vTv33/IkCGsYjFHL4w2xVAS2Ka3lpaW33//vZ4fKS0tTU1NjY2NjYyM9Pf3b56TGBgYyOoKcfTBnMU6dOiQQqGQyWSGbABeWlqakpKyatUqS0tLuVx+44bwBQHNErMV6+zZs6xe45o1awQJ+Morr0CE2rLminmKde3aNTbePHPmTKFi7tu3D8DgwYOFCmjemOHFe0VFRUhISHZ29qhRo7799lu2VY7h1NbWurm5VVdX5+Xl+fr6ChLTjDG3J+9qtToiIiI7OzsgIODAgQNCWQXA1tY2LCwMAB8X0gezEouI3nzzzZSUFA8PjyNHjrCCWwLCZ0m0AWOfi4mIdDpdYmLidX1WbrfKBx98AMDW1laoHU0eQKVSsQ2VsyWu5vYUYnyxtm3bNnz4cGa5o6PjsGHDoqKi4uLisrOz21TEZ/fu3TKZTKFQJCQkiJftW2+9JZPJY2IE2KvcvDGyWMnJyRYWFgD69Onz7EOFvezt7YcNG7ZgwYKtW7dmZGS0UpH7+PHjVlZWADZu3Chqwj/8cN3LS+3rK2oj5oAxxcrJyWGXQc3bmhUVFSUnJz/81JuhVCr9/f0jIyNjY2NTU1Obd9nLzc1lS2HZBiGiotWSpycBdPas2E093RhNrOLiYraR7sSJEx93yrt3715ycvJHH300ZcoUPz8/ufxXtxoKheL555+PiIhg+9hERERIU/9u0SICaMkSCZp6ijHOc6za2tpRo0adOXMmJCQkOTnZ2tpan0+pVKq8vLz0FrAJMN7e3nK5PDs7W5pynadOYcgQdOmCwkLIzequWlCkd1mj0bAHQj4+Prdv3253nIaGhoyMDLZjas+ePQXM8In4+hJAP/wgZZtPGUYQ68TKlUql0sXFJS8vz/BoarWanQp/+uknw6PpyXvvEUBz50rW4NOH5F35unXDV678OigoISFBkIERpVIZHh4OaZ9bsloj+/dDrZaszacNSTVOTCSFgmQy+uILAaMeP34cgLe3tzSFAhkBAQTQN99I1uBThoRinT1LtrYE0IcfChtYq9WyLe9PnTolbORW2LxZ3zKvHROpToXXrmHcONTWYtYsREcLG1sul7/22msA9uyRrvLHs89i9254eKCgAEuXIiEBO3YAQEEB3nlHsixMF0nEKi3F2LG4fRu/+x0++0yMFtjw8L59+7RarRjxHwnbWIXzSMQXS6vFK6/g0iX07Yv4eChFWck4aNCgHj163Lp168SJE2LEfyShofjxR1RXN/4YF4e5c/H++5K1b9KIL5ZCgchIdOuGxES02DFVcCZNmgRpz4Zo2liFMX06PvsMq1dL2b7pIpBYD1xiqNWYPx/z52PqVBw/jjffxM8/o1s3Ydp6DFOnTgWwf/9+lUolakMtaWXPmQ8/xIYNkiVieghzD/DAJlGbNtHOnUREGg2NHClME3rQu3dvAElJSZK12Ap67jljrgh3Kmx5iZGdjUGDAEChgKsrmvbpExvTmeFJhNWrMW+esfMwHsKJ1fISw98f6ekAoNXi7l1IVd598uTJMpns4MGDNTU10rT4ONqw54yZIk61mVmzsGgRzpxBaSn+7/9EaeJR+Pj4BAUFnT59+siRIxMnTpSs3YdZtsyIjZsE5rb8KzY2dvHixeHh4V999ZWxc+nQmJtYN2/e9PLysrCwYKWwjJ1Ox8XcJqp5eHi8+OKL9fX1CQkJxs6lQ2NuYsGU7g07MuZ2KgRQVlbm7u6u0+mKiorYHECO9JhhDdJOnTrFxMT4+/s7822ZjIcZ9lgcU8AMr7E4pgAXiyMKXCyOKHCxOKLAxeKIAheLIwpcLI4ocLE4osDF4ogCF4sjClwsjihwsTiiwMXiiAIXiyMKXCyOKHCxOKLAxeKIAheLIwpcLI4ocLE4osDF4ogCF4sjClwsjihwsTiiwMXiiAIXiyMKXCyOKHCxOKLAxeKIAheLIwpcLI4ocLE4osDF4ojC/wOQif6quS5ZkAAAAABJRU5ErkJggg==" alt="Mol"/>

>  <Smiles>  (34) 
Cc1n(C(CN)C(C)CO)c(-c2ccc(C(N)=O)cc2)c[n+]1CC(N)=O

>  <Name_x>  (34) 
AURKA_HUMAN_3W18-B_alignment_L1F015::KPCT_HUMAN_4RA5-AA_alignment_L1F008::AURKA_HUMAN_3EFW-B_alignment_L1F027::benzamide::MK07_HUMAN_5BYZ-AA_alignment_L1F006::CSK22_HUMAN_3E3B-X_pocket_L1F001::::

>  <MW>  (34) 
360.2

>  <score_inter>  (34) 
-18.5883

>  <best_rmsd>  (34) 
2.23

>  <Lfrag>  (34) 
(5421, 72589)

>  <SA_score>  (34) 
3.903

>  <QED>  (34) 
0.47

>  <LogP>  (34) 
-0.5

>  <clogp>  (34) 
-0.54

>  <NAR>  (34) 
2

>  <NCA>  (34) 
0

>  <nrot>  (34) 
8

>  <TPSA>  (34) 
141.2

>  <HBA>  (34) 
5

>  <HBD>  (34) 
4

>  <NRB>  (34) 
8

>  <NHA>  (34) 
26

>  <RoF>  (34) 
0

>  <Frag>  (34) 
0

>  <Lead>  (34) 
0

>  <Drug>  (34) 
0

>  <PKI>  (34) 
1

>  <PAINSA>  (34) 
0

>  <PAINSB>  (34) 
0

>  <PAINSC>  (34) 
0

$$$$

     RDKit          3D

 25 26  0  0  0  0  0  0  0  0999 V2000
   10.1790    7.0037    2.3754 O   0  0  0  0  0  0  0  0  0  0  0  0
    9.9524    6.3503    1.1264 C   0  0  0  0  0  0  0  0  0  0  0  0
   12.0370    7.9981    0.3966 N   0  0  0  0  0  0  0  0  0  0  0  0
   12.2093    7.1070    1.5717 C   0  0  0  0  0  0  0  0  0  0  0  0
    6.5900   10.3680    0.7830 C   0  0  0  0  0  0  0  0  0  0  0  0
    5.2180   10.4880    0.5760 C   0  0  0  0  0  0  0  0  0  0  0  0
    4.3500   10.5910    1.6490 C   0  0  0  0  0  0  0  0  0  0  0  0
    4.8350   10.5780    2.9580 C   0  0  0  0  0  0  0  0  0  0  0  0
    3.8420   10.6950    4.0830 C   0  0  0  0  0  0  0  0  0  0  0  0
    2.6350   10.7990    3.8560 O   0  0  0  0  0  0  0  0  0  0  0  0
    4.3730   10.6750    5.3380 N   0  0  0  0  0  0  0  0  0  0  0  0
    6.2190   10.4590    3.1670 C   0  0  0  0  0  0  0  0  0  0  0  0
    7.0780   10.3560    2.0850 C   0  0  0  0  0  0  0  0  0  0  0  0
    9.5792   10.0899   -1.3070 C   0  0  0  0  0  0  0  0  0  0  0  0
   10.9810    9.7407   -1.7380 C   0  0  0  0  0  0  0  0  0  0  0  0
    7.6233   10.9717   -1.3784 C   0  0  0  0  0  0  0  0  0  0  0  0
    8.9615    9.7112   -0.1584 N   0  0  0  0  0  0  0  0  0  0  0  0
    8.7845   10.8327   -2.0213 N   0  0  0  0  0  0  0  0  0  0  0  0
    7.6849   10.2665   -0.2060 C   0  0  0  0  0  0  0  0  0  0  0  0
    9.9475    7.5482    0.1314 C   0  0  0  0  0  0  0  0  0  0  0  0
   11.2763    7.5544   -0.5846 C   0  0  0  0  0  0  0  0  0  0  0  0
    9.8472    8.9589    0.6293 C   0  0  0  0  0  0  0  0  0  0  0  0
   14.5369    8.8994    2.5965 O   0  0  0  0  0  0  0  0  0  0  0  0
   14.2814    8.2698    1.3302 C   0  0  0  0  0  0  0  0  0  0  0  0
   13.5677    6.9600    1.5898 C   0  0  0  0  0  0  0  0  0  0  0  0
  1  2  1  0
  3  4  1  0
  5  6  2  0
  5 13  1  0
  6  7  1  0
  7  8  2  0
  8  9  1  0
  8 12  1  0
  9 10  2  0
  9 11  1  0
 12 13  2  0
 14 15  1  0
 14 17  1  0
 14 18  2  0
 16 18  1  0
 16 19  2  0
 17 19  1  0
 20 21  1  0
 20 22  1  0
 22 17  1  0
  3 21  1  0
  2 20  1  0
 19  5  1  0
 23 24  1  0
 24 25  1  0
 25  4  1  0
M  CHG  1  18   1
M  END
>  <2D_mol>  (35)
[truncated: 73,130 more chars]
