# Supplementary material for: Frags2Drugs: A Novel In Silico Fragment-Based Approach to the Discovery of Kinase Inhibitors
Source: Pharmaceuticals (Basel). 2026 Feb 12;19(2):308. doi: 10.3390/ph19020308 (PMC12944305; doi:10.3390/ph19020308)
Supplement: Supplementary file 1 [file pharmaceuticals-19-00308-s001.zip › pharmaceuticals-4126567-supplementary/SupplementaryData_bonnet/4UMQ_protein.mol2]

# created with PyMOL 2.2.3
@<TRIPOS>MOLECULE
4UMQ_A_alt-A
5118 5178 314           
SMALL
USER_CHARGES
@<TRIPOS>ATOM
1	   N	7.450	28.720	-2.737	N.3	1	ASP5	0.000	
2	  CA	6.293	28.127	-2.011	C.3	1	ASP5	0.000	
3	   C	5.099	29.077	-2.149	C.2	1	ASP5	0.000	
4	   O	4.455	29.432	-1.168	O.2	1	ASP5	0.000	
5	  CB	6.659	27.841	-0.532	C.3	1	ASP5	0.000	
6	  CG	7.573	26.610	-0.371	C.2	1	ASP5	0.000	
7	 OD1	8.715	26.648	-0.872	O.co2	1	ASP5	0.000	
8	 OD2	7.164	25.603	0.253	O.co2	1	ASP5	0.000	
9	  HA	6.022	27.164	-2.444	 H	1	ASP5	0.000	
10	 HB2	5.740	27.667	0.028	 H	1	ASP5	0.000	
11	 HB3	7.172	28.712	-0.125	 H	1	ASP5	0.000	
12	  H1	7.190	28.898	-3.696	 H	1	ASP5	0.000	
13	  H2	8.229	28.077	-2.712	 H	1	ASP5	0.000	
14	  H3	7.716	29.588	-2.294	 H	1	ASP5	0.000	
15	   N	4.808	29.488	-3.382	N.am	2	GLU6	0.000	
16	  CA	3.918	30.646	-3.608	C.3	2	GLU6	0.000	
17	   C	2.588	30.303	-4.310	C.2	2	GLU6	0.000	
18	   O	1.514	30.764	-3.891	O.2	2	GLU6	0.000	
19	  CB	4.665	31.801	-4.324	C.3	2	GLU6	0.000	
20	  CG	5.578	31.407	-5.488	C.3	2	GLU6	0.000	
21	  CD	7.035	31.222	-5.086	C.2	2	GLU6	0.000	
22	 OE1	7.644	32.205	-4.602	O.co2	2	GLU6	0.000	
23	 OE2	7.563	30.096	-5.257	O.co2	2	GLU6	0.000	
24	   H	5.202	29.001	-4.174	 H	2	GLU6	0.000	
25	  HA	3.628	30.985	-2.614	 H	2	GLU6	0.000	
26	 HB2	5.279	32.310	-3.580	 H	2	GLU6	0.000	
27	 HB3	3.916	32.492	-4.710	 H	2	GLU6	0.000	
28	 HG2	5.526	32.188	-6.246	 H	2	GLU6	0.000	
29	 HG3	5.214	30.468	-5.907	 H	2	GLU6	0.000	
30	   N	2.661	29.501	-5.370	N.am	3	LEU7	0.000	
31	  CA	1.460	29.120	-6.127	C.3	3	LEU7	0.000	
32	   C	0.495	28.302	-5.232	C.2	3	LEU7	0.000	
33	   O	-0.726	28.347	-5.431	O.2	3	LEU7	0.000	
34	  CB	1.853	28.373	-7.417	C.3	3	LEU7	0.000	
35	  CG	1.023	28.621	-8.685	C.3	3	LEU7	0.000	
36	 CD1	1.946	28.685	-9.896	C.3	3	LEU7	0.000	
37	 CD2	-0.092	27.595	-8.899	C.3	3	LEU7	0.000	
38	   H	3.561	29.146	-5.660	 H	3	LEU7	0.000	
39	  HA	0.924	30.018	-6.433	 H	3	LEU7	0.000	
40	 HB2	1.799	27.306	-7.200	 H	3	LEU7	0.000	
41	 HB3	2.883	28.646	-7.646	 H	3	LEU7	0.000	
42	  HG	0.518	29.578	-8.554	 H	3	LEU7	0.000	
43	HD11	2.448	27.725	-10.022	 H	3	LEU7	0.000	
44	HD12	2.690	29.467	-9.745	 H	3	LEU7	0.000	
45	HD13	1.361	28.908	-10.788	 H	3	LEU7	0.000	
46	HD21	0.346	26.606	-9.039	 H	3	LEU7	0.000	
47	HD22	-0.669	27.864	-9.784	 H	3	LEU7	0.000	
48	HD23	-0.746	27.582	-8.028	 H	3	LEU7	0.000	
49	   N	1.054	27.566	-4.259	N.am	4	LEU8	0.000	
50	  CA	0.288	26.924	-3.168	C.3	4	LEU8	0.000	
51	   C	-0.605	27.942	-2.387	C.2	4	LEU8	0.000	
52	   O	-0.312	28.402	-1.253	O.2	4	LEU8	0.000	
53	  CB	1.232	26.147	-2.233	C.3	4	LEU8	0.000	
54	  CG	2.270	25.148	-2.827	C.3	4	LEU8	0.000	
55	 CD1	2.914	24.233	-1.778	C.3	4	LEU8	0.000	
56	 CD2	1.678	24.286	-3.931	C.3	4	LEU8	0.000	
57	   H	2.056	27.443	-4.272	 H	4	LEU8	0.000	
58	  HA	-0.399	26.211	-3.623	 H	4	LEU8	0.000	
59	 HB2	0.600	25.577	-1.552	 H	4	LEU8	0.000	
60	 HB3	1.797	26.890	-1.670	 H	4	LEU8	0.000	
61	  HG	3.048	25.788	-3.242	 H	4	LEU8	0.000	
62	HD11	2.154	23.582	-1.347	 H	4	LEU8	0.000	
63	HD12	3.360	24.841	-0.991	 H	4	LEU8	0.000	
64	HD13	3.687	23.627	-2.250	 H	4	LEU8	0.000	
65	HD21	0.900	23.646	-3.515	 H	4	LEU8	0.000	
66	HD22	2.462	23.667	-4.368	 H	4	LEU8	0.000	
67	HD23	1.249	24.926	-4.701	 H	4	LEU8	0.000	
68	   N	-1.713	28.278	-3.046	N.am	5	LYS9	0.000	
69	  CA	-2.895	28.843	-2.427	C.3	5	LYS9	0.000	
70	   C	-3.951	27.743	-2.488	C.2	5	LYS9	0.000	
71	   O	-5.150	28.015	-2.392	O.2	5	LYS9	0.000	
72	  CB	-3.402	30.016	-3.240	C.3	5	LYS9	0.000	
73	  CG	-2.345	31.036	-3.620	C.3	5	LYS9	0.000	
74	  CD	-2.991	32.227	-4.306	C.3	5	LYS9	0.000	
75	  CE	-2.018	33.378	-4.449	C.3	5	LYS9	0.000	
76	  NZ	-2.621	34.486	-5.238	N.4	5	LYS9	0.000	
77	   H	-1.730	28.127	-4.045	 H	5	LYS9	0.000	
78	  HA	-2.683	29.184	-1.413	 H	5	LYS9	0.000	
79	 HB2	-4.170	30.525	-2.657	 H	5	LYS9	0.000	
80	 HB3	-3.842	29.626	-4.158	 H	5	LYS9	0.000	
81	 HG2	-1.628	30.575	-4.299	 H	5	LYS9	0.000	
82	 HG3	-1.830	31.373	-2.721	 H	5	LYS9	0.000	
83	 HD2	-3.845	32.557	-3.714	 H	5	LYS9	0.000	
84	 HD3	-3.331	31.925	-5.296	 H	5	LYS9	0.000	
85	 HE2	-1.120	33.025	-4.957	 H	5	LYS9	0.000	
86	 HE3	-1.753	33.747	-3.458	 H	5	LYS9	0.000	
87	 HZ1	-2.868	34.149	-6.158	 H	5	LYS9	0.000	
88	 HZ2	-1.954	35.239	-5.324	 H	5	LYS9	0.000	
89	 HZ3	-3.450	34.821	-4.769	 H	5	LYS9	0.000	
90	   N	-3.490	26.498	-2.652	N.am	6	TYR10	0.000	
91	  CA	-4.344	25.322	-2.667	C.3	6	TYR10	0.000	
92	   C	-4.242	24.542	-1.347	C.2	6	TYR10	0.000	
93	   O	-5.124	23.747	-1.021	O.2	6	TYR10	0.000	
94	  CB	-3.926	24.389	-3.805	C.3	6	TYR10	0.000	
95	  CG	-3.898	25.000	-5.186	C.2	6	TYR10	0.000	
96	 CD1	-5.046	25.567	-5.760	C.2	6	TYR10	0.000	
97	 CD2	-2.729	25.017	-5.929	C.2	6	TYR10	0.000	
98	 CE1	-5.025	26.133	-7.036	C.2	6	TYR10	0.000	
99	 CE2	-2.697	25.579	-7.203	C.2	6	TYR10	0.000	
100	  CZ	-3.845	26.136	-7.753	C.2	6	TYR10	0.000	
101	  OH	-3.801	26.690	-9.016	O.3	6	TYR10	0.000	
102	   H	-2.495	26.368	-2.771	 H	6	TYR10	0.000	
103	  HA	-5.369	25.664	-2.805	 H	6	TYR10	0.000	
104	 HB2	-4.626	23.553	-3.824	 H	6	TYR10	0.000	
105	 HB3	-2.925	24.020	-3.583	 H	6	TYR10	0.000	
106	 HD1	-5.970	25.565	-5.201	 H	6	TYR10	0.000	
107	 HD2	-1.829	24.588	-5.514	 H	6	TYR10	0.000	
108	 HE1	-5.922	26.564	-7.457	 H	6	TYR10	0.000	
109	 HE2	-1.776	25.582	-7.766	 H	6	TYR10	0.000	
110	  HH	-2.944	26.651	-9.447	 H	6	TYR10	0.000	
111	   N	-3.161	24.778	-0.596	N.am	7	TYR11	0.000	
112	  CA	-2.791	23.960	0.564	C.3	7	TYR11	0.000	
113	   C	-2.304	24.803	1.768	C.2	7	TYR11	0.000	
114	   O	-1.617	25.797	1.579	O.2	7	TYR11	0.000	
115	  CB	-1.662	22.982	0.170	C.3	7	TYR11	0.000	
116	  CG	-1.985	22.068	-0.987	C.2	7	TYR11	0.000	
117	 CD1	-2.706	20.892	-0.786	C.2	7	TYR11	0.000	
118	 CD2	-1.572	22.375	-2.276	C.2	7	TYR11	0.000	
119	 CE1	-3.005	20.052	-1.836	C.2	7	TYR11	0.000	
120	 CE2	-1.864	21.542	-3.339	C.2	7	TYR11	0.000	
121	  CZ	-2.583	20.380	-3.110	C.2	7	TYR11	0.000	
122	  OH	-2.886	19.537	-4.152	O.3	7	TYR11	0.000	
123	   H	-2.570	25.560	-0.840	 H	7	TYR11	0.000	
124	  HA	-3.692	23.426	0.870	 H	7	TYR11	0.000	
125	 HB2	-1.433	22.362	1.037	 H	7	TYR11	0.000	
126	 HB3	-0.785	23.570	-0.099	 H	7	TYR11	0.000	
127	 HD1	-3.035	20.635	0.210	 H	7	TYR11	0.000	
128	 HD2	-1.012	23.282	-2.451	 H	7	TYR11	0.000	
129	 HE1	-3.565	19.144	-1.665	 H	7	TYR11	0.000	
130	 HE2	-1.537	21.794	-4.337	 H	7	TYR11	0.000	
131	  HH	-2.565	19.822	-5.010	 H	7	TYR11	0.000	
132	   N	-2.668	24.396	2.992	N.am	8	GLU12	0.000	
133	  CA	-2.132	24.976	4.241	C.3	8	GLU12	0.000	
134	   C	-0.954	24.136	4.737	C.2	8	GLU12	0.000	
135	   O	-1.158	23.090	5.383	O.2	8	GLU12	0.000	
136	  CB	-3.193	24.994	5.364	C.3	8	GLU12	0.000	
137	  CG	-4.422	25.869	5.150	C.3	8	GLU12	0.000	
138	  CD	-5.153	26.162	6.448	C.2	8	GLU12	0.000	
139	 OE1	-5.600	25.194	7.102	O.co2	8	GLU12	0.000	
140	 OE2	-5.278	27.355	6.812	O.co2	8	GLU12	0.000	
141	   H	-3.347	23.652	3.064	 H	8	GLU12	0.000	
142	  HA	-1.825	25.997	4.015	 H	8	GLU12	0.000	
143	 HB2	-2.701	25.337	6.274	 H	8	GLU12	0.000	
144	 HB3	-3.540	23.970	5.503	 H	8	GLU12	0.000	
145	 HG2	-5.104	25.357	4.472	 H	8	GLU12	0.000	
146	 HG3	-4.107	26.813	4.705	 H	8	GLU12	0.000	
147	   N	0.270	24.577	4.445	N.am	9	LEU13	0.000	
148	  CA	1.464	23.837	4.888	C.3	9	LEU13	0.000	
149	   C	1.524	23.675	6.422	C.2	9	LEU13	0.000	
150	   O	1.303	24.627	7.173	O.2	9	LEU13	0.000	
151	  CB	2.744	24.491	4.371	C.3	9	LEU13	0.000	
152	  CG	3.418	24.002	3.090	C.3	9	LEU13	0.000	
153	 CD1	2.430	23.387	2.111	C.3	9	LEU13	0.000	
154	 CD2	4.200	25.161	2.454	C.3	9	LEU13	0.000	
155	   H	0.380	25.428	3.913	 H	9	LEU13	0.000	
156	  HA	1.384	22.838	4.459	 H	9	LEU13	0.000	
157	 HB2	3.483	24.395	5.166	 H	9	LEU13	0.000	
158	 HB3	2.512	25.545	4.216	 H	9	LEU13	0.000	
159	  HG	4.112	23.202	3.351	 H	9	LEU13	0.000	
160	HD11	1.703	24.140	1.808	 H	9	LEU13	0.000	
161	HD12	1.914	22.556	2.590	 H	9	LEU13	0.000	
162	HD13	2.966	23.025	1.234	 H	9	LEU13	0.000	
163	HD21	3.510	25.963	2.191	 H	9	LEU13	0.000	
164	HD22	4.706	24.808	1.556	 H	9	LEU13	0.000	
165	HD23	4.937	25.534	3.165	 H	9	LEU13	0.000	
166	   N	1.823	22.457	6.870	N.am	10	HIS14	0.000	
167	  CA	2.134	22.193	8.264	C.3	10	HIS14	0.000	
168	   C	3.617	21.854	8.343	C.2	10	HIS14	0.000	
169	   O	4.440	22.560	7.750	O.2	10	HIS14	0.000	
170	  CB	1.234	21.097	8.847	C.3	10	HIS14	0.000	
171	  CG	-0.213	21.466	8.863	C.2	10	HIS14	0.000	
172	 CD2	-1.313	20.770	8.498	C.2	10	HIS14	0.000	
173	 ND1	-0.664	22.696	9.302	N.2	10	HIS14	0.000	
174	 CE1	-1.980	22.740	9.203	C.2	10	HIS14	0.000	
175	 NE2	-2.399	21.583	8.719	N.pl3	10	HIS14	0.000	
176	   H	1.835	21.688	6.215	 H	10	HIS14	0.000	
177	  HA	1.933	23.072	8.878	 H	10	HIS14	0.000	
178	 HB2	1.551	20.898	9.871	 H	10	HIS14	0.000	
179	 HB3	1.354	20.196	8.247	 H	10	HIS14	0.000	
180	 HD2	-1.334	19.764	8.106	 H	10	HIS14	0.000	
181	 HE1	-2.606	23.577	9.473	 H	10	HIS14	0.000	
182	 HE2	-3.362	21.337	8.539	 H	10	HIS14	0.000	
183	   N	3.967	20.795	9.058	N.am	11	GLU15	0.000	
184	  CA	5.337	20.637	9.512	C.3	11	GLU15	0.000	
185	   C	6.133	19.808	8.510	C.2	11	GLU15	0.000	
186	   O	5.561	19.144	7.664	O.2	11	GLU15	0.000	
187	  CB	5.405	20.013	10.927	C.3	11	GLU15	0.000	
188	  CG	4.128	20.079	11.767	C.3	11	GLU15	0.000	
189	  CD	3.220	18.891	11.497	C.2	11	GLU15	0.000	
190	 OE1	3.717	17.749	11.564	O.co2	11	GLU15	0.000	
191	 OE2	2.016	19.088	11.218	O.co2	11	GLU15	0.000	
192	   H	3.278	20.094	9.288	 H	11	GLU15	0.000	
193	  HA	5.784	21.629	9.578	 H	11	GLU15	0.000	
194	 HB2	6.191	20.530	11.479	 H	11	GLU15	0.000	
195	 HB3	5.672	18.963	10.813	 H	11	GLU15	0.000	
196	 HG2	3.592	20.997	11.525	 H	11	GLU15	0.000	
197	 HG3	4.399	20.085	12.823	 H	11	GLU15	0.000	
198	   N	7.457	19.866	8.631	N.am	12	THR16	0.000	
199	  CA	8.380	19.013	7.886	C.3	12	THR16	0.000	
200	   C	8.429	17.629	8.537	C.2	12	THR16	0.000	
201	   O	8.404	17.515	9.760	O.2	12	THR16	0.000	
202	  CB	9.803	19.610	7.896	C.3	12	THR16	0.000	
203	 CG2	10.851	18.595	7.436	C.3	12	THR16	0.000	
204	 OG1	9.841	20.752	7.033	O.3	12	THR16	0.000	
205	   H	7.847	20.540	9.274	 H	12	THR16	0.000	
206	  HA	8.026	18.940	6.858	 H	12	THR16	0.000	
207	  HB	10.039	19.895	8.921	 H	12	THR16	0.000	
208	 HG1	9.628	20.453	6.146	 H	12	THR16	0.000	
209	HG21	10.638	18.291	6.411	 H	12	THR16	0.000	
210	HG22	10.821	17.721	8.087	 H	12	THR16	0.000	
211	HG23	11.841	19.048	7.482	 H	12	THR16	0.000	
212	   N	8.502	16.590	7.709	N.am	13	ILE17	0.000	
213	  CA	8.699	15.214	8.180	C.3	13	ILE17	0.000	
214	   C	9.753	14.422	7.379	C.2	13	ILE17	0.000	
215	   O	10.104	13.300	7.742	O.2	13	ILE17	0.000	
216	  CB	7.370	14.435	8.138	C.3	13	ILE17	0.000	
217	 CG1	6.786	14.487	6.730	C.3	13	ILE17	0.000	
218	 CG2	6.376	15.007	9.142	C.3	13	ILE17	0.000	
219	 CD1	5.843	13.360	6.454	C.3	13	ILE17	0.000	
220	   H	8.419	16.755	6.716	 H	13	ILE17	0.000	
221	  HA	9.067	15.311	9.202	 H	13	ILE17	0.000	
222	  HB	7.567	13.398	8.408	 H	13	ILE17	0.000	
223	HG12	7.604	14.441	6.012	 H	13	ILE17	0.000	
224	HG13	6.249	15.428	6.610	 H	13	ILE17	0.000	
225	HG21	6.164	16.047	8.892	 H	13	ILE17	0.000	
226	HG22	6.801	14.954	10.144	 H	13	ILE17	0.000	
227	HG23	5.452	14.430	9.108	 H	13	ILE17	0.000	
228	HD11	6.367	12.411	6.571	 H	13	ILE17	0.000	
229	HD12	5.465	13.443	5.435	 H	13	ILE17	0.000	
230	HD13	5.009	13.403	7.155	 H	13	ILE17	0.000	
231	   N	10.251	15.005	6.297	N.am	14	GLY18	0.000	
232	  CA	11.211	14.347	5.426	C.3	14	GLY18	0.000	
233	   C	12.259	15.372	5.059	C.2	14	GLY18	0.000	
234	   O	11.932	16.467	4.582	O.2	14	GLY18	0.000	
235	   H	9.952	15.943	6.069	 H	14	GLY18	0.000	
236	 HA2	10.713	13.985	4.526	 H	14	GLY18	0.000	
237	 HA3	11.674	13.509	5.946	 H	14	GLY18	0.000	
238	   N	13.519	15.025	5.282	N.am	15	THR19	0.000	
239	  CA	14.603	15.913	4.914	C.3	15	THR19	0.000	
240	   C	15.665	15.135	4.133	C.2	15	THR19	0.000	
241	   O	16.311	14.237	4.667	O.2	15	THR19	0.000	
242	  CB	15.176	16.653	6.149	C.3	15	THR19	0.000	
243	 CG2	15.919	15.706	7.107	C.3	15	THR19	0.000	
244	 OG1	16.052	17.699	5.716	O.3	15	THR19	0.000	
245	   H	13.725	14.134	5.711	 H	15	THR19	0.000	
246	  HA	14.221	16.695	4.258	 H	15	THR19	0.000	
247	  HB	14.336	17.073	6.702	 H	15	THR19	0.000	
248	 HG1	16.776	17.290	5.235	 H	15	THR19	0.000	
249	HG21	16.770	15.262	6.591	 H	15	THR19	0.000	
250	HG22	15.242	14.917	7.435	 H	15	THR19	0.000	
251	HG23	16.270	16.267	7.973	 H	15	THR19	0.000	
252	   N	15.828	15.497	2.861	N.am	16	GLY20	0.000	
253	  CA	16.860	14.926	1.995	C.3	16	GLY20	0.000	
254	   C	17.753	15.999	1.385	C.2	16	GLY20	0.000	
255	   O	17.435	17.193	1.412	O.2	16	GLY20	0.000	
256	   H	15.210	16.198	2.477	 H	16	GLY20	0.000	
257	 HA2	16.376	14.373	1.190	 H	16	GLY20	0.000	
258	 HA3	17.477	14.248	2.583	 H	16	GLY20	0.000	
259	   N	18.881	15.562	0.831	N.am	17	GLY21	0.000	
260	  CA	19.774	16.430	0.070	C.3	17	GLY21	0.000	
261	   C	19.197	16.743	-1.300	C.2	17	GLY21	0.000	
262	   O	19.548	17.751	-1.907	O.2	17	GLY21	0.000	
263	   H	19.130	14.589	0.941	 H	17	GLY21	0.000	
264	 HA2	20.735	15.932	-0.054	 H	17	GLY21	0.000	
265	 HA3	19.916	17.362	0.617	 H	17	GLY21	0.000	
266	   N	18.309	15.876	-1.787	N.am	18	PHE22	0.000	
267	  CA	17.579	16.128	-3.037	C.3	18	PHE22	0.000	
268	   C	16.250	16.874	-2.813	C.2	18	PHE22	0.000	
269	   O	15.906	17.753	-3.614	O.2	18	PHE22	0.000	
270	  CB	17.373	14.835	-3.880	C.3	18	PHE22	0.000	
271	  CG	17.028	13.584	-3.080	C.2	18	PHE22	0.000	
272	 CD1	15.787	13.440	-2.454	C.2	18	PHE22	0.000	
273	 CD2	17.954	12.543	-2.957	C.2	18	PHE22	0.000	
274	 CE1	15.477	12.296	-1.727	C.2	18	PHE22	0.000	
275	 CE2	17.649	11.398	-2.231	C.2	18	PHE22	0.000	
276	  CZ	16.410	11.277	-1.617	C.2	18	PHE22	0.000	
277	   H	18.133	15.020	-1.282	 H	18	PHE22	0.000	
278	  HA	18.217	16.791	-3.621	 H	18	PHE22	0.000	
279	 HB2	18.294	14.641	-4.429	 H	18	PHE22	0.000	
280	 HB3	16.561	15.019	-4.585	 H	18	PHE22	0.000	
281	 HD1	15.056	14.231	-2.536	 H	18	PHE22	0.000	
282	 HD2	18.920	12.630	-3.432	 H	18	PHE22	0.000	
283	 HE1	14.513	12.201	-1.249	 H	18	PHE22	0.000	
284	 HE2	18.375	10.604	-2.146	 H	18	PHE22	0.000	
285	  HZ	16.173	10.387	-1.052	 H	18	PHE22	0.000	
286	   N	15.526	16.522	-1.737	N.am	19	ALA23	0.000	
287	  CA	14.140	16.985	-1.490	C.3	19	ALA23	0.000	
288	   C	13.715	16.932	-0.012	C.2	19	ALA23	0.000	
289	   O	14.395	16.313	0.806	O.2	19	ALA23	0.000	
290	  CB	13.168	16.159	-2.319	C.3	19	ALA23	0.000	
291	   H	15.950	15.908	-1.058	 H	19	ALA23	0.000	
292	  HA	14.116	18.034	-1.784	 H	19	ALA23	0.000	
293	 HB1	13.215	15.117	-2.002	 H	19	ALA23	0.000	
294	 HB2	13.437	16.231	-3.373	 H	19	ALA23	0.000	
295	 HB3	12.156	16.537	-2.175	 H	19	ALA23	0.000	
296	   N	12.593	17.581	0.320	N.am	20	LYS24	0.000	
297	  CA	12.112	17.635	1.709	C.3	20	LYS24	0.000	
298	   C	10.576	17.665	1.800	C.2	20	LYS24	0.000	
299	   O	9.922	18.546	1.245	O.2	20	LYS24	0.000	
300	  CB	12.776	18.798	2.485	C.3	20	LYS24	0.000	
301	  CG	11.962	20.074	2.680	C.3	20	LYS24	0.000	
302	  CD	12.601	21.033	3.701	C.3	20	LYS24	0.000	
303	  CE	13.440	22.167	3.090	C.3	20	LYS24	0.000	
304	  NZ	14.887	22.167	3.493	N.4	20	LYS24	0.000	
305	   H	12.063	18.047	-0.402	 H	20	LYS24	0.000	
306	  HA	12.417	16.707	2.193	 H	20	LYS24	0.000	
307	 HB2	13.685	19.071	1.948	 H	20	LYS24	0.000	
308	 HB3	13.037	18.423	3.474	 H	20	LYS24	0.000	
309	 HG2	10.967	19.803	3.033	 H	20	LYS24	0.000	
310	 HG3	11.881	20.587	1.722	 H	20	LYS24	0.000	
311	 HD2	13.248	20.449	4.355	 H	20	LYS24	0.000	
312	 HD3	11.802	21.484	4.289	 H	20	LYS24	0.000	
313	 HE2	13.002	23.117	3.397	 H	20	LYS24	0.000	
314	 HE3	13.391	22.078	2.004	 H	20	LYS24	0.000	
315	 HZ1	14.957	22.249	4.498	 H	20	LYS24	0.000	
316	 HZ2	15.358	22.948	3.059	 H	20	LYS24	0.000	
317	 HZ3	15.320	21.305	3.195	 H	20	LYS24	0.000	
318	   N	10.011	16.691	2.512	N.am	21	VAL25	0.000	
319	  CA	8.564	16.505	2.562	C.3	21	VAL25	0.000	
320	   C	7.928	17.289	3.700	C.2	21	VAL25	0.000	
321	   O	8.476	17.352	4.801	O.2	21	VAL25	0.000	
322	  CB	8.162	15.022	2.725	C.3	21	VAL25	0.000	
323	 CG1	6.670	14.842	2.449	C.3	21	VAL25	0.000	
324	 CG2	8.973	14.140	1.784	C.3	21	VAL25	0.000	
325	   H	10.603	16.060	3.033	 H	21	VAL25	0.000	
326	  HA	8.198	16.875	1.605	 H	21	VAL25	0.000	
327	  HB	8.372	14.724	3.752	 H	21	VAL25	0.000	
328	HG11	6.452	15.138	1.423	 H	21	VAL25	0.000	
329	HG12	6.096	15.463	3.136	 H	21	VAL25	0.000	
330	HG13	6.398	13.796	2.590	 H	21	VAL25	0.000	
331	HG21	8.772	14.428	0.753	 H	21	VAL25	0.000	
332	HG22	8.692	13.097	1.931	 H	21	VAL25	0.000	
333	HG23	10.035	14.262	1.996	 H	21	VAL25	0.000	
334	   N	6.769	17.880	3.415	N.am	22	LYS26	0.000	
335	  CA	5.991	18.591	4.411	C.3	22	LYS26	0.000	
336	   C	4.571	18.059	4.442	C.2	22	LYS26	0.000	
337	   O	3.990	17.794	3.386	O.2	22	LYS26	0.000	
338	  CB	5.974	20.097	4.106	C.3	22	LYS26	0.000	
339	  CG	7.283	20.809	4.434	C.3	22	LYS26	0.000	
340	  CD	7.067	22.232	4.920	C.3	22	LYS26	0.000	
341	  CE	8.354	22.809	5.473	C.3	22	LYS26	0.000	
342	  NZ	8.427	24.292	5.343	N.4	22	LYS26	0.000	
343	   H	6.419	17.832	2.469	 H	22	LYS26	0.000	
344	  HA	6.455	18.435	5.385	 H	22	LYS26	0.000	
345	 HB2	5.177	20.556	4.692	 H	22	LYS26	0.000	
346	 HB3	5.767	20.230	3.044	 H	22	LYS26	0.000	
347	 HG2	7.900	20.836	3.535	 H	22	LYS26	0.000	
348	 HG3	7.800	20.248	5.212	 H	22	LYS26	0.000	
349	 HD2	6.309	22.231	5.703	 H	22	LYS26	0.000	
350	 HD3	6.728	22.847	4.086	 H	22	LYS26	0.000	
351	 HE2	9.193	22.370	4.933	 H	22	LYS26	0.000	
352	 HE3	8.426	22.549	6.529	 H	22	LYS26	0.000	
353	 HZ1	8.362	24.548	4.368	 H	22	LYS26	0.000	
354	 HZ2	9.305	24.620	5.719	 H	22	LYS26	0.000	
355	 HZ3	7.664	24.713	5.853	 H	22	LYS26	0.000	
356	   N	4.015	17.900	5.649	N.am	23	LEU27	0.000	
357	  CA	2.572	17.645	5.814	C.3	23	LEU27	0.000	
358	   C	1.824	18.885	5.382	C.2	23	LEU27	0.000	
359	   O	2.246	20.005	5.676	O.2	23	LEU27	0.000	
360	  CB	2.204	17.349	7.271	C.3	23	LEU27	0.000	
361	  CG	2.132	15.891	7.724	C.3	23	LEU27	0.000	
362	 CD1	3.344	15.122	7.235	C.3	23	LEU27	0.000	
363	 CD2	2.004	15.801	9.250	C.3	23	LEU27	0.000	
364	   H	4.601	17.958	6.470	 H	23	LEU27	0.000	
365	  HA	2.308	16.775	5.212	 H	23	LEU27	0.000	
366	 HB2	1.224	17.791	7.451	 H	23	LEU27	0.000	
367	 HB3	2.947	17.844	7.897	 H	23	LEU27	0.000	
368	  HG	1.242	15.439	7.286	 H	23	LEU27	0.000	
369	HD11	4.247	15.557	7.662	 H	23	LEU27	0.000	
370	HD12	3.393	15.175	6.148	 H	23	LEU27	0.000	
371	HD13	3.262	14.080	7.545	 H	23	LEU27	0.000	
372	HD21	2.884	16.247	9.715	 H	23	LEU27	0.000	
373	HD22	1.928	14.755	9.547	 H	23	LEU27	0.000	
374	HD23	1.112	16.337	9.573	 H	23	LEU27	0.000	
375	   N	0.718	18.694	4.687	N.am	24	ALA28	0.000	
376	  CA	-0.100	19.828	4.255	C.3	24	ALA28	0.000	
377	   C	-1.538	19.408	4.248	C.2	24	ALA28	0.000	
378	   O	-1.842	18.236	4.482	O.2	24	ALA28	0.000	
379	  CB	0.314	20.325	2.873	C.3	24	ALA28	0.000	
380	   H	0.433	17.754	4.450	 H	24	ALA28	0.000	
381	  HA	0.046	20.654	4.951	 H	24	ALA28	0.000	
382	 HB1	0.182	19.524	2.145	 H	24	ALA28	0.000	
383	 HB2	1.361	20.627	2.895	 H	24	ALA28	0.000	
384	 HB3	-0.305	21.177	2.593	 H	24	ALA28	0.000	
385	   N	-2.421	20.367	3.980	N.am	25	CYS29	0.000	
386	  CA	-3.864	20.118	4.025	C.3	25	CYS29	0.000	
387	   C	-4.554	20.782	2.847	C.2	25	CYS29	0.000	
388	   O	-4.396	21.978	2.645	O.2	25	CYS29	0.000	
389	  CB	-4.443	20.631	5.344	C.3	25	CYS29	0.000	
390	  SG	-6.236	20.446	5.498	S.3	25	CYS29	0.000	
391	   H	-2.088	21.290	3.740	 H	25	CYS29	0.000	
392	  HA	-4.036	19.044	3.961	 H	25	CYS29	0.000	
393	 HB2	-4.201	21.690	5.434	 H	25	CYS29	0.000	
394	 HB3	-3.973	20.081	6.159	 H	25	CYS29	0.000	
395	  HG	-6.839	21.113	4.509	 H	25	CYS29	0.000	
396	   N	-5.315	20.004	2.079	N.am	26	HIS30	0.000	
397	  CA	-5.983	20.514	0.876	C.3	26	HIS30	0.000	
398	   C	-7.177	21.401	1.182	C.2	26	HIS30	0.000	
399	   O	-8.184	20.924	1.722	O.2	26	HIS30	0.000	
400	  CB	-6.457	19.360	0.022	C.3	26	HIS30	0.000	
401	  CG	-6.942	19.778	-1.317	C.2	26	HIS30	0.000	
402	 CD2	-6.273	20.161	-2.426	C.2	26	HIS30	0.000	
403	 ND1	-8.277	19.837	-1.634	N.2	26	HIS30	0.000	
404	 CE1	-8.414	20.237	-2.882	C.2	26	HIS30	0.000	
405	 NE2	-7.212	20.442	-3.386	N.pl3	26	HIS30	0.000	
406	   H	-5.436	19.034	2.333	 H	26	HIS30	0.000	
407	  HA	-5.243	21.119	0.352	 H	26	HIS30	0.000	
408	 HB2	-7.271	18.856	0.543	 H	26	HIS30	0.000	
409	 HB3	-5.627	18.666	-0.112	 H	26	HIS30	0.000	
410	 HD2	-5.201	20.233	-2.536	 H	26	HIS30	0.000	
411	 HE1	-9.350	20.374	-3.403	 H	26	HIS30	0.000	
412	 HE2	-7.015	20.754	-4.326	 H	26	HIS30	0.000	
413	   N	-7.049	22.689	0.831	N.am	27	ILE31	0.000	
414	  CA	-7.957	23.739	1.313	C.3	27	ILE31	0.000	
415	   C	-9.388	23.345	1.024	C.2	27	ILE31	0.000	
416	   O	-10.225	23.300	1.919	O.2	27	ILE31	0.000	
417	  CB	-7.682	25.103	0.645	C.3	27	ILE31	0.000	
418	 CG1	-6.275	25.627	0.991	C.3	27	ILE31	0.000	
419	 CG2	-8.768	26.114	1.015	C.3	27	ILE31	0.000	
420	 CD1	-6.184	26.460	2.247	C.3	27	ILE31	0.000	
421	   H	-6.297	22.948	0.209	 H	27	ILE31	0.000	
422	  HA	-7.787	23.841	2.385	 H	27	ILE31	0.000	
423	  HB	-7.712	24.963	-0.436	 H	27	ILE31	0.000	
424	HG12	-5.929	26.237	0.157	 H	27	ILE31	0.000	
425	HG13	-5.616	24.766	1.110	 H	27	ILE31	0.000	
426	HG21	-8.762	26.276	2.093	 H	27	ILE31	0.000	
427	HG22	-9.741	25.730	0.710	 H	27	ILE31	0.000	
428	HG23	-8.574	27.058	0.505	 H	27	ILE31	0.000	
429	HD11	-6.835	27.330	2.154	 H	27	ILE31	0.000	
430	HD12	-5.155	26.791	2.390	 H	27	ILE31	0.000	
431	HD13	-6.496	25.863	3.103	 H	27	ILE31	0.000	
432	   N	-9.652	23.059	-0.241	N.am	28	LEU32	0.000	
433	  CA	-11.005	22.795	-0.698	C.3	28	LEU32	0.000	
434	   C	-11.642	21.567	-0.095	C.2	28	LEU32	0.000	
435	   O	-12.807	21.599	0.259	O.2	28	LEU32	0.000	
436	  CB	-11.004	22.662	-2.203	C.3	28	LEU32	0.000	
437	  CG	-11.104	23.984	-2.941	C.3	28	LEU32	0.000	
438	 CD1	-10.965	23.706	-4.423	C.3	28	LEU32	0.000	
439	 CD2	-12.434	24.663	-2.643	C.3	28	LEU32	0.000	
440	   H	-8.893	23.023	-0.905	 H	28	LEU32	0.000	
441	  HA	-11.606	23.642	-0.367	 H	28	LEU32	0.000	
442	 HB2	-11.852	22.043	-2.493	 H	28	LEU32	0.000	
443	 HB3	-10.077	22.172	-2.503	 H	28	LEU32	0.000	
444	  HG	-10.313	24.658	-2.614	 H	28	LEU32	0.000	
445	HD11	-11.760	23.031	-4.743	 H	28	LEU32	0.000	
446	HD12	-9.997	23.244	-4.617	 H	28	LEU32	0.000	
447	HD13	-11.038	24.642	-4.977	 H	28	LEU32	0.000	
448	HD21	-13.252	24.015	-2.958	 H	28	LEU32	0.000	
449	HD22	-12.490	25.607	-3.184	 H	28	LEU32	0.000	
450	HD23	-12.513	24.852	-1.572	 H	28	LEU32	0.000	
451	   N	-10.894	20.479	0.030	N.am	29	THR33	0.000	
452	  CA	-11.501	19.221	0.499	C.3	29	THR33	0.000	
453	   C	-11.430	19.055	2.001	C.2	29	THR33	0.000	
454	   O	-12.268	18.389	2.582	O.2	29	THR33	0.000	
455	  CB	-10.850	17.961	-0.118	C.3	29	THR33	0.000	
456	 CG2	-11.216	17.826	-1.574	C.3	29	THR33	0.000	
457	 OG1	-9.429	18.040	0.007	O.3	29	THR33	0.000	
458	   H	-9.910	20.513	-0.196	 H	29	THR33	0.000	
459	  HA	-12.539	19.305	0.174	 H	29	THR33	0.000	
460	  HB	-11.220	17.087	0.419	 H	29	THR33	0.000	
461	 HG1	-9.138	18.817	-0.476	 H	29	THR33	0.000	
462	HG21	-10.851	18.694	-2.122	 H	29	THR33	0.000	
463	HG22	-12.300	17.764	-1.671	 H	29	THR33	0.000	
464	HG23	-10.762	16.922	-1.980	 H	29	THR33	0.000	
465	   N	-10.430	19.660	2.627	N.am	30	GLY34	0.000	
466	  CA	-10.106	19.326	3.998	C.3	30	GLY34	0.000	
467	   C	-9.072	18.210	4.110	C.2	30	GLY34	0.000	
468	   O	-8.418	18.076	5.159	O.2	30	GLY34	0.000	
469	   H	-9.889	20.362	2.143	 H	30	GLY34	0.000	
470	 HA2	-11.018	19.007	4.503	 H	30	GLY34	0.000	
471	 HA3	-9.711	20.216	4.489	 H	30	GLY34	0.000	
472	   N	-8.916	17.412	3.048	N.am	31	GLU35	0.000	
473	  CA	-8.054	16.226	3.090	C.3	31	GLU35	0.000	
474	   C	-6.604	16.550	3.310	C.2	31	GLU35	0.000	
475	   O	-6.074	17.552	2.794	O.2	31	GLU35	0.000	
476	  CB	-8.139	15.374	1.815	C.3	31	GLU35	0.000	
477	  CG	-9.472	14.665	1.648	C.3	31	GLU35	0.000	
478	  CD	-9.815	13.796	2.820	C.2	31	GLU35	0.000	
479	 OE1	-9.108	12.779	2.963	O.co2	31	GLU35	0.000	
480	 OE2	-10.775	14.132	3.579	O.co2	31	GLU35	0.000	
481	   H	-9.405	17.633	2.193	 H	31	GLU35	0.000	
482	  HA	-8.440	15.664	3.941	 H	31	GLU35	0.000	
483	 HB2	-7.351	14.622	1.850	 H	31	GLU35	0.000	
484	 HB3	-7.984	16.024	0.955	 H	31	GLU35	0.000	
485	 HG2	-9.427	14.043	0.754	 H	31	GLU35	0.000	
486	 HG3	-10.254	15.415	1.530	 H	31	GLU35	0.000	
487	   N	-5.986	15.667	4.091	N.am	32	MET36	0.000	
488	  CA	-4.589	15.748	4.471	C.3	32	MET36	0.000	
489	   C	-3.763	15.126	3.379	C.2	32	MET36	0.000	
490	   O	-4.220	14.229	2.658	O.2	32	MET36	0.000	
491	  CB	-4.356	14.997	5.798	C.3	32	MET36	0.000	
492	  CG	-3.339	15.634	6.733	C.3	32	MET36	0.000	
493	  SD	-3.760	17.325	7.224	S.3	32	MET36	0.000	
494	  CE	-5.363	17.065	7.997	C.3	32	MET36	0.000	
495	   H	-6.527	14.889	4.442	 H	32	MET36	0.000	
496	  HA	-4.304	16.790	4.610	 H	32	MET36	0.000	
497	 HB2	-4.010	13.991	5.559	 H	32	MET36	0.000	
498	 HB3	-5.308	14.939	6.324	 H	32	MET36	0.000	
499	 HG2	-2.372	15.652	6.230	 H	32	MET36	0.000	
500	 HG3	-3.269	15.022	7.632	 H	32	MET36	0.000	
501	 HE1	-5.754	18.018	8.352	 H	32	MET36	0.000	
502	 HE2	-5.254	16.381	8.839	 H	32	MET36	0.000	
503	 HE3	-6.053	16.637	7.270	 H	32	MET36	0.000	
504	   N	-2.537	15.607	3.262	N.am	33	VAL37	0.000	
505	  CA	-1.728	15.351	2.085	C.3	33	VAL37	0.000	
506	   C	-0.254	15.473	2.455	C.2	33	VAL37	0.000	
507	   O	0.072	16.048	3.466	O.2	33	VAL37	0.000	
508	  CB	-2.168	16.364	1.009	C.3	33	VAL37	0.000	
509	 CG1	-1.054	17.316	0.579	C.3	33	VAL37	0.000	
510	 CG2	-2.839	15.642	-0.135	C.3	33	VAL37	0.000	
511	   H	-2.153	16.166	4.010	 H	33	VAL37	0.000	
512	  HA	-1.865	14.343	1.692	 H	33	VAL37	0.000	
513	  HB	-2.909	17.028	1.452	 H	33	VAL37	0.000	
514	HG11	-0.248	16.746	0.116	 H	33	VAL37	0.000	
515	HG12	-0.670	17.844	1.452	 H	33	VAL37	0.000	
516	HG13	-1.448	18.036	-0.138	 H	33	VAL37	0.000	
517	HG21	-2.126	14.965	-0.606	 H	33	VAL37	0.000	
518	HG22	-3.188	16.369	-0.869	 H	33	VAL37	0.000	
519	HG23	-3.687	15.071	0.243	 H	33	VAL37	0.000	
520	   N	0.631	14.930	1.635	N.am	34	ALA38	0.000	
521	  CA	2.062	15.130	1.831	C.3	34	ALA38	0.000	
522	   C	2.622	15.748	0.574	C.2	34	ALA38	0.000	
523	   O	2.222	15.390	-0.535	O.2	34	ALA38	0.000	
524	  CB	2.769	13.814	2.147	C.3	34	ALA38	0.000	
525	   H	0.310	14.367	0.861	 H	34	ALA38	0.000	
526	  HA	2.227	15.790	2.683	 H	34	ALA38	0.000	
527	 HB1	2.630	13.119	1.318	 H	34	ALA38	0.000	
528	 HB2	2.347	13.384	3.056	 H	34	ALA38	0.000	
529	 HB3	3.833	13.999	2.291	 H	34	ALA38	0.000	
530	   N	3.547	16.677	0.761	N.am	35	ILE39	0.000	
531	  CA	4.083	17.461	-0.328	C.3	35	ILE39	0.000	
532	   C	5.579	17.242	-0.346	C.2	35	ILE39	0.000	
533	   O	6.273	17.652	0.566	O.2	35	ILE39	0.000	
534	  CB	3.738	18.956	-0.172	C.3	35	ILE39	0.000	
535	 CG1	2.201	19.112	-0.108	C.3	35	ILE39	0.000	
536	 CG2	4.310	19.752	-1.336	C.3	35	ILE39	0.000	
537	 CD1	1.668	20.526	-0.019	C.3	35	ILE39	0.000	
538	   H	3.890	16.843	1.697	 H	35	ILE39	0.000	
539	  HA	3.641	17.145	-1.273	 H	35	ILE39	0.000	
540	  HB	4.177	19.341	0.748	 H	35	ILE39	0.000	
541	HG12	1.849	18.569	0.769	 H	35	ILE39	0.000	
542	HG13	1.784	18.657	-1.007	 H	35	ILE39	0.000	
543	HG21	3.886	19.386	-2.271	 H	35	ILE39	0.000	
544	HG22	5.394	19.635	-1.358	 H	35	ILE39	0.000	
545	HG23	4.061	20.806	-1.212	 H	35	ILE39	0.000	
546	HD11	2.067	21.010	0.872	 H	35	ILE39	0.000	
547	HD12	0.580	20.502	0.038	 H	35	ILE39	0.000	
548	HD13	1.973	21.086	-0.903	 H	35	ILE39	0.000	
549	   N	6.071	16.588	-1.395	N.am	36	LYS40	0.000	
550	  CA	7.507	16.474	-1.610	C.3	36	LYS40	0.000	
551	   C	7.937	17.758	-2.279	C.2	36	LYS40	0.000	
552	   O	7.412	18.099	-3.338	O.2	36	LYS40	0.000	
553	  CB	7.815	15.278	-2.515	C.3	36	LYS40	0.000	
554	  CG	9.261	14.785	-2.412	C.3	36	LYS40	0.000	
555	  CD	9.952	14.768	-3.768	C.3	36	LYS40	0.000	
556	  CE	9.693	13.498	-4.560	C.3	36	LYS40	0.000	
557	  NZ	10.798	12.509	-4.387	N.4	36	LYS40	0.000	
558	   H	5.436	16.163	-2.055	 H	36	LYS40	0.000	
559	  HA	8.037	16.317	-0.671	 H	36	LYS40	0.000	
560	 HB2	7.623	15.569	-3.547	 H	36	LYS40	0.000	
561	 HB3	7.152	14.458	-2.239	 H	36	LYS40	0.000	
562	 HG2	9.261	13.774	-2.005	 H	36	LYS40	0.000	
563	 HG3	9.813	15.446	-1.744	 H	36	LYS40	0.000	
564	 HD2	11.026	14.864	-3.610	 H	36	LYS40	0.000	
565	 HD3	9.593	15.617	-4.349	 H	36	LYS40	0.000	
566	 HE2	9.607	13.751	-5.617	 H	36	LYS40	0.000	
567	 HE3	8.761	13.050	-4.216	 H	36	LYS40	0.000	
568	 HZ1	11.667	12.916	-4.703	 H	36	LYS40	0.000	
569	 HZ2	10.598	11.681	-4.929	 H	36	LYS40	0.000	
570	 HZ3	10.879	12.261	-3.411	 H	36	LYS40	0.000	
571	   N	8.880	18.476	-1.678	N.am	37	ILE41	0.000	
572	  CA	9.333	19.784	-2.215	C.3	37	ILE41	0.000	
573	   C	10.789	19.694	-2.688	C.2	37	ILE41	0.000	
574	   O	11.701	19.531	-1.867	O.2	37	ILE41	0.000	
575	  CB	9.233	20.905	-1.153	C.3	37	ILE41	0.000	
576	 CG1	7.843	20.909	-0.494	C.3	37	ILE41	0.000	
577	 CG2	9.554	22.255	-1.774	C.3	37	ILE41	0.000	
578	 CD1	7.775	21.658	0.820	C.3	37	ILE41	0.000	
579	   H	9.300	18.121	-0.831	 H	37	ILE41	0.000	
580	  HA	8.679	20.027	-3.052	 H	37	ILE41	0.000	
581	  HB	9.968	20.709	-0.372	 H	37	ILE41	0.000	
582	HG12	7.549	19.875	-0.312	 H	37	ILE41	0.000	
583	HG13	7.139	21.370	-1.186	 H	37	ILE41	0.000	
584	HG21	8.831	22.475	-2.560	 H	37	ILE41	0.000	
585	HG22	10.557	22.231	-2.200	 H	37	ILE41	0.000	
586	HG23	9.503	23.029	-1.008	 H	37	ILE41	0.000	
587	HD11	8.472	21.212	1.529	 H	37	ILE41	0.000	
588	HD12	6.762	21.598	1.220	 H	37	ILE41	0.000	
589	HD13	8.040	22.702	0.657	 H	37	ILE41	0.000	
590	   N	11.015	19.800	-3.996	N.am	38	MET42	0.000	
591	  CA	12.378	19.672	-4.550	C.3	38	MET42	0.000	
592	   C	13.028	21.025	-4.848	C.2	38	MET42	0.000	
593	   O	12.343	22.050	-4.928	O.2	38	MET42	0.000	
594	  CB	12.353	18.803	-5.814	C.3	38	MET42	0.000	
595	  CG	12.186	17.312	-5.516	C.3	38	MET42	0.000	
596	  SD	11.043	16.442	-6.609	S.3	38	MET42	0.000	
597	  CE	11.873	14.863	-6.728	C.3	38	MET42	0.000	
598	   H	10.240	19.970	-4.621	 H	38	MET42	0.000	
599	  HA	12.989	19.192	-3.786	 H	38	MET42	0.000	
600	 HB2	13.291	18.946	-6.351	 H	38	MET42	0.000	
601	 HB3	11.522	19.126	-6.441	 H	38	MET42	0.000	
602	 HG2	11.821	17.210	-4.494	 H	38	MET42	0.000	
603	 HG3	13.163	16.838	-5.602	 H	38	MET42	0.000	
604	 HE1	11.298	14.198	-7.371	 H	38	MET42	0.000	
605	 HE2	11.960	14.422	-5.734	 H	38	MET42	0.000	
606	 HE3	12.868	15.006	-7.149	 H	38	MET42	0.000	
607	   N	14.353	21.014	-5.008	N.am	39	ASP43	0.000	
608	  CA	15.085	22.159	-5.559	C.3	39	ASP43	0.000	
609	   C	15.632	21.732	-6.930	C.2	39	ASP43	0.000	
610	   O	16.435	20.795	-7.025	O.2	39	ASP43	0.000	
611	  CB	16.215	22.601	-4.608	C.3	39	ASP43	0.000	
612	  CG	16.863	23.943	-5.005	C.2	39	ASP43	0.000	
613	 OD1	16.195	24.814	-5.607	O.co2	39	ASP43	0.000	
614	 OD2	18.063	24.120	-4.702	O.co2	39	ASP43	0.000	
615	   H	14.869	20.189	-4.740	 H	39	ASP43	0.000	
616	  HA	14.427	23.020	-5.672	 H	39	ASP43	0.000	
617	 HB2	16.987	21.832	-4.607	 H	39	ASP43	0.000	
618	 HB3	15.801	22.701	-3.604	 H	39	ASP43	0.000	
619	   N	15.194	22.425	-7.984	N.am	40	LYS44	0.000	
620	  CA	15.678	22.164	-9.348	C.3	40	LYS44	0.000	
621	   C	17.186	22.438	-9.461	C.2	40	LYS44	0.000	
622	   O	17.890	21.798	-10.257	O.2	40	LYS44	0.000	
623	  CB	14.942	23.043	-10.367	C.3	40	LYS44	0.000	
624	  CG	13.427	22.946	-10.378	C.3	40	LYS44	0.000	
625	  CD	12.893	23.635	-11.616	C.3	40	LYS44	0.000	
626	  CE	11.410	23.935	-11.537	C.3	40	LYS44	0.000	
627	  NZ	11.024	24.982	-12.530	N.4	40	LYS44	0.000	
628	   H	14.507	23.151	-7.839	 H	40	LYS44	0.000	
629	  HA	15.482	21.114	-9.564	 H	40	LYS44	0.000	
630	 HB2	15.298	22.767	-11.360	 H	40	LYS44	0.000	
631	 HB3	15.206	24.080	-10.161	 H	40	LYS44	0.000	
632	 HG2	13.024	23.430	-9.488	 H	40	LYS44	0.000	
633	 HG3	13.129	21.897	-10.387	 H	40	LYS44	0.000	
634	 HD2	13.071	22.990	-12.476	 H	40	LYS44	0.000	
635	 HD3	13.431	24.574	-11.749	 H	40	LYS44	0.000	
636	 HE2	11.171	24.289	-10.534	 H	40	LYS44	0.000	
637	 HE3	10.850	23.023	-11.743	 H	40	LYS44	0.000	
638	 HZ1	11.540	25.830	-12.344	 H	40	LYS44	0.000	
639	 HZ2	10.033	25.167	-12.456	 H	40	LYS44	0.000	
640	 HZ3	11.236	24.657	-13.462	 H	40	LYS44	0.000	
641	   N	17.656	23.393	-8.652	N.am	41	ASN45	0.000	
642	  CA	19.069	23.766	-8.578	C.3	41	ASN45	0.000	
643	   C	19.957	22.683	-7.938	C.2	41	ASN45	0.000	
644	   O	21.155	22.645	-8.174	O.2	41	ASN45	0.000	
645	  CB	19.218	25.088	-7.811	C.3	41	ASN45	0.000	
646	  CG	18.373	26.218	-8.398	C.2	41	ASN45	0.000	
647	 ND2	18.929	27.414	-8.403	N.pl3	41	ASN45	0.000	
648	 OD1	17.240	26.016	-8.839	O.2	41	ASN45	0.000	
649	   H	17.000	23.884	-8.061	 H	41	ASN45	0.000	
650	  HA	19.416	23.881	-9.605	 H	41	ASN45	0.000	
651	 HB2	20.266	25.388	-7.837	 H	41	ASN45	0.000	
652	 HB3	18.912	24.926	-6.778	 H	41	ASN45	0.000	
653	HD21	18.423	28.205	-8.777	 H	41	ASN45	0.000	
654	HD22	19.860	27.540	-8.033	 H	41	ASN45	0.000	
655	   N	19.360	21.812	-7.129	N.am	42	THR46	0.000	
656	  CA	20.030	20.608	-6.615	C.3	42	THR46	0.000	
657	   C	20.012	19.499	-7.670	C.2	42	THR46	0.000	
658	   O	21.016	18.819	-7.869	O.2	42	THR46	0.000	
659	  CB	19.360	20.099	-5.309	C.3	42	THR46	0.000	
660	 CG2	19.637	18.598	-5.054	C.3	42	THR46	0.000	
661	 OG1	19.838	20.869	-4.197	O.3	42	THR46	0.000	
662	   H	18.404	21.986	-6.856	 H	42	THR46	0.000	
663	  HA	21.062	20.875	-6.386	 H	42	THR46	0.000	
664	  HB	18.283	20.219	-5.423	 H	42	THR46	0.000	
665	 HG1	20.786	20.733	-4.135	 H	42	THR46	0.000	
666	HG21	20.709	18.442	-4.935	 H	42	THR46	0.000	
667	HG22	19.276	18.013	-5.900	 H	42	THR46	0.000	
668	HG23	19.121	18.283	-4.147	 H	42	THR46	0.000	
669	   N	18.870	19.325	-8.338	N.am	43	LEU47	0.000	
670	  CA	18.736	18.318	-9.387	C.3	43	LEU47	0.000	
671	   C	19.724	18.516	-10.522	C.2	43	LEU47	0.000	
672	   O	20.343	17.555	-10.969	O.2	43	LEU47	0.000	
673	  CB	17.340	18.351	-9.987	C.3	43	LEU47	0.000	
674	  CG	16.186	17.946	-9.092	C.3	43	LEU47	0.000	
675	 CD1	14.984	17.743	-9.995	C.3	43	LEU47	0.000	
676	 CD2	16.514	16.701	-8.280	C.3	43	LEU47	0.000	
677	   H	18.076	19.905	-8.111	 H	43	LEU47	0.000	
678	  HA	18.935	17.361	-8.905	 H	43	LEU47	0.000	
679	 HB2	17.338	17.681	-10.846	 H	43	LEU47	0.000	
680	 HB3	17.152	19.371	-10.321	 H	43	LEU47	0.000	
681	  HG	15.976	18.720	-8.354	 H	43	LEU47	0.000	
682	HD11	15.207	16.967	-10.727	 H	43	LEU47	0.000	
683	HD12	14.757	18.676	-10.511	 H	43	LEU47	0.000	
684	HD13	14.126	17.441	-9.395	 H	43	LEU47	0.000	
685	HD21	16.737	15.875	-8.955	 H	43	LEU47	0.000	
686	HD22	15.660	16.439	-7.655	 H	43	LEU47	0.000	
687	HD23	17.380	16.898	-7.648	 H	43	LEU47	0.000	
688	   N	19.866	19.759	-10.984	N.am	44	GLY48	0.000	
689	  CA	20.654	20.048	-12.183	C.3	44	GLY48	0.000	
690	   C	20.060	19.266	-13.340	C.2	44	GLY48	0.000	
691	   O	18.904	19.492	-13.719	O.2	44	GLY48	0.000	
692	   H	19.419	20.520	-10.494	 H	44	GLY48	0.000	
693	 HA2	21.690	19.746	-12.026	 H	44	GLY48	0.000	
694	 HA3	20.617	21.116	-12.401	 H	44	GLY48	0.000	
695	   N	20.851	18.348	-13.898	N.am	45	SER49	0.000	
696	  CA	20.345	17.369	-14.863	C.3	45	SER49	0.000	
697	   C	19.983	16.060	-14.154	C.2	45	SER49	0.000	
698	   O	20.439	14.980	-14.545	O.2	45	SER49	0.000	
699	  CB	21.367	17.105	-15.971	C.3	45	SER49	0.000	
700	  OG	22.324	16.147	-15.556	O.3	45	SER49	0.000	
701	   H	21.829	18.327	-13.646	 H	45	SER49	0.000	
702	  HA	19.448	17.783	-15.323	 H	45	SER49	0.000	
703	 HB2	21.878	18.037	-16.215	 H	45	SER49	0.000	
704	 HB3	20.849	16.733	-16.854	 H	45	SER49	0.000	
705	  HG	22.766	16.496	-14.779	 H	45	SER49	0.000	
706	   N	19.161	16.176	-13.111	N.am	46	ASP50	0.000	
707	  CA	18.357	15.064	-12.601	C.3	46	ASP50	0.000	
708	   C	16.876	15.386	-12.799	C.2	46	ASP50	0.000	
709	   O	16.022	14.680	-12.283	O.2	46	ASP50	0.000	
710	  CB	18.661	14.758	-11.121	C.3	46	ASP50	0.000	
711	  CG	19.425	13.448	-10.934	C.2	46	ASP50	0.000	
712	 OD1	20.608	13.377	-11.340	O.co2	46	ASP50	0.000	
713	 OD2	18.838	12.488	-10.379	O.co2	46	ASP50	0.000	
714	   H	19.089	17.072	-12.651	 H	46	ASP50	0.000	
715	  HA	18.616	14.167	-13.163	 H	46	ASP50	0.000	
716	 HB2	17.718	14.693	-10.578	 H	46	ASP50	0.000	
717	 HB3	19.260	15.572	-10.713	 H	46	ASP50	0.000	
718	   N	16.569	16.450	-13.542	N.am	47	LEU51	0.000	
719	  CA	15.201	16.664	-14.013	C.3	47	LEU51	0.000	
720	   C	14.691	15.389	-14.709	C.2	47	LEU51	0.000	
721	   O	13.646	14.865	-14.327	O.2	47	LEU51	0.000	
722	  CB	15.089	17.885	-14.950	C.3	47	LEU51	0.000	
723	  CG	14.650	19.245	-14.380	C.3	47	LEU51	0.000	
724	 CD1	13.410	19.104	-13.506	C.3	47	LEU51	0.000	
725	 CD2	15.776	19.933	-13.623	C.3	47	LEU51	0.000	
726	   H	17.290	17.116	-13.783	 H	47	LEU51	0.000	
727	  HA	14.576	16.880	-13.146	 H	47	LEU51	0.000	
728	 HB2	14.373	17.622	-15.728	 H	47	LEU51	0.000	
729	 HB3	16.073	18.032	-15.396	 H	47	LEU51	0.000	
730	  HG	14.394	19.879	-15.229	 H	47	LEU51	0.000	
731	HD11	13.640	18.472	-12.648	 H	47	LEU51	0.000	
732	HD12	12.606	18.650	-14.086	 H	47	LEU51	0.000	
733	HD13	13.096	20.088	-13.159	 H	47	LEU51	0.000	
734	HD21	16.061	19.326	-12.764	 H	47	LEU51	0.000	
735	HD22	15.439	20.912	-13.281	 H	47	LEU51	0.000	
736	HD23	16.636	20.056	-14.282	 H	47	LEU51	0.000	
737	   N	15.426	14.883	-15.731	N.am	48	PRO52	0.000	
738	  CA	15.079	13.565	-16.293	C.3	48	PRO52	0.000	
739	   C	14.675	12.519	-15.245	C.2	48	PRO52	0.000	
740	   O	13.643	11.857	-15.394	O.2	48	PRO52	0.000	
741	  CB	16.375	13.128	-17.020	C.3	48	PRO52	0.000	
742	  CG	17.351	14.261	-16.885	C.3	48	PRO52	0.000	
743	  CD	16.584	15.470	-16.432	C.3	48	PRO52	0.000	
744	  HA	14.203	13.641	-16.937	 H	48	PRO52	0.000	
745	 HB2	16.168	12.935	-18.072	 H	48	PRO52	0.000	
746	 HB3	16.779	12.228	-16.557	 H	48	PRO52	0.000	
747	 HG2	17.824	14.461	-17.847	 H	48	PRO52	0.000	
748	 HG3	18.115	14.009	-16.150	 H	48	PRO52	0.000	
749	 HD2	17.182	16.083	-15.757	 H	48	PRO52	0.000	
750	 HD3	16.264	16.072	-17.282	 H	48	PRO52	0.000	
751	   N	15.491	12.382	-14.199	N.am	49	ARG53	0.000	
752	  CA	15.283	11.390	-13.129	C.3	49	ARG53	0.000	
753	   C	13.897	11.553	-12.447	C.2	49	ARG53	0.000	
754	   O	13.287	10.564	-12.005	O.2	49	ARG53	0.000	
755	  CB	16.450	11.479	-12.115	C.3	49	ARG53	0.000	
756	  CG	16.760	10.226	-11.297	C.3	49	ARG53	0.000	
757	  CD	16.107	10.278	-9.917	C.3	49	ARG53	0.000	
758	  NE	16.663	9.300	-8.981	N.pl3	49	ARG53	0.000	
759	  CZ	16.099	8.946	-7.820	C.cat	49	ARG53	0.000	
760	 NH1	14.941	9.484	-7.416	N.pl3	49	ARG53	0.000	
761	 NH2	16.703	8.042	-7.050	N.pl3	49	ARG53	0.000	
762	   H	16.294	12.991	-14.137	 H	49	ARG53	0.000	
763	  HA	15.279	10.392	-13.567	 H	49	ARG53	0.000	
764	 HB2	16.215	12.280	-11.414	 H	49	ARG53	0.000	
765	 HB3	17.350	11.738	-12.673	 H	49	ARG53	0.000	
766	 HG2	17.839	10.142	-11.174	 H	49	ARG53	0.000	
767	 HG3	16.386	9.353	-11.832	 H	49	ARG53	0.000	
768	 HD2	15.040	10.082	-10.031	 H	49	ARG53	0.000	
769	 HD3	16.251	11.276	-9.503	 H	49	ARG53	0.000	
770	  HE	17.537	8.859	-9.229	 H	49	ARG53	0.000	
771	HH11	14.533	9.204	-6.536	 H	49	ARG53	0.000	
772	HH12	14.474	10.170	-7.993	 H	49	ARG53	0.000	
773	HH21	16.287	7.769	-6.171	 H	49	ARG53	0.000	
774	HH22	17.577	7.630	-7.344	 H	49	ARG53	0.000	
775	   N	13.417	12.797	-12.371	N.am	50	ILE54	0.000	
776	  CA	12.150	13.126	-11.715	C.3	50	ILE54	0.000	
777	   C	10.962	13.198	-12.692	C.2	50	ILE54	0.000	
778	   O	9.820	12.843	-12.340	O.2	50	ILE54	0.000	
779	  CB	12.240	14.467	-10.926	C.3	50	ILE54	0.000	
780	 CG1	13.524	14.568	-10.089	C.3	50	ILE54	0.000	
781	 CG2	11.035	14.629	-10.003	C.3	50	ILE54	0.000	
782	 CD1	13.897	13.310	-9.327	C.3	50	ILE54	0.000	
783	   H	13.954	13.546	-12.785	 H	50	ILE54	0.000	
784	  HA	11.967	12.305	-11.022	 H	50	ILE54	0.000	
785	  HB	12.252	15.264	-11.669	 H	50	ILE54	0.000	
786	HG12	13.394	15.374	-9.367	 H	50	ILE54	0.000	
787	HG13	14.346	14.811	-10.762	 H	50	ILE54	0.000	
788	HG21	11.033	13.827	-9.265	 H	50	ILE54	0.000	
789	HG22	10.119	14.583	-10.591	 H	50	ILE54	0.000	
790	HG23	11.094	15.591	-9.495	 H	50	ILE54	0.000	
791	HD11	13.088	13.045	-8.645	 H	50	ILE54	0.000	
792	HD12	14.809	13.488	-8.756	 H	50	ILE54	0.000	
793	HD13	14.061	12.494	-10.030	 H	50	ILE54	0.000	
794	   N	11.211	13.651	-13.913	N.am	51	LYS55	0.000	
795	  CA	10.127	13.803	-14.878	C.3	51	LYS55	0.000	
796	   C	9.658	12.438	-15.393	C.2	51	LYS55	0.000	
797	   O	8.467	12.261	-15.683	O.2	51	LYS55	0.000	
798	  CB	10.537	14.745	-16.012	C.3	51	LYS55	0.000	
799	  CG	10.832	16.162	-15.532	C.3	51	LYS55	0.000	
800	  CD	10.338	17.225	-16.503	C.3	51	LYS55	0.000	
801	  CE	10.672	18.628	-16.017	C.3	51	LYS55	0.000	
802	  NZ	9.622	19.609	-16.399	N.4	51	LYS55	0.000	
803	   H	12.155	13.893	-14.176	 H	51	LYS55	0.000	
804	  HA	9.275	14.262	-14.376	 H	51	LYS55	0.000	
805	 HB2	9.726	14.786	-16.739	 H	51	LYS55	0.000	
806	 HB3	11.433	14.345	-16.488	 H	51	LYS55	0.000	
807	 HG2	11.910	16.272	-15.412	 H	51	LYS55	0.000	
808	 HG3	10.343	16.313	-14.569	 H	51	LYS55	0.000	
809	 HD2	9.256	17.135	-16.606	 H	51	LYS55	0.000	
810	 HD3	10.809	17.065	-17.473	 H	51	LYS55	0.000	
811	 HE2	11.621	18.937	-16.456	 H	51	LYS55	0.000	
812	 HE3	10.762	18.613	-14.931	 H	51	LYS55	0.000	
813	 HZ1	9.532	19.630	-17.405	 H	51	LYS55	0.000	
814	 HZ2	9.881	20.527	-16.065	 H	51	LYS55	0.000	
815	 HZ3	8.741	19.338	-15.987	 H	51	LYS55	0.000	
816	   N	10.597	11.491	-15.499	N.am	52	THR56	0.000	
817	  CA	10.286	10.085	-15.809	C.3	52	THR56	0.000	
818	   C	9.638	9.386	-14.613	C.2	52	THR56	0.000	
819	   O	8.921	8.400	-14.787	O.2	52	THR56	0.000	
820	  CB	11.549	9.315	-16.288	C.3	52	THR56	0.000	
821	 CG2	11.360	7.781	-16.297	C.3	52	THR56	0.000	
822	 OG1	11.851	9.719	-17.625	O.3	52	THR56	0.000	
823	   H	11.563	11.751	-15.360	 H	52	THR56	0.000	
824	  HA	9.568	10.082	-16.629	 H	52	THR56	0.000	
825	  HB	12.349	9.552	-15.587	 H	52	THR56	0.000	
826	 HG1	11.104	9.478	-18.177	 H	52	THR56	0.000	
827	HG21	10.563	7.518	-16.992	 H	52	THR56	0.000	
828	HG22	11.096	7.442	-15.296	 H	52	THR56	0.000	
829	HG23	12.288	7.303	-16.610	 H	52	THR56	0.000	
830	   N	9.889	9.892	-13.405	N.am	53	GLU57	0.000	
831	  CA	9.184	9.417	-12.211	C.3	53	GLU57	0.000	
832	   C	7.738	9.872	-12.287	C.2	53	GLU57	0.000	
833	   O	6.814	9.080	-12.067	O.2	53	GLU57	0.000	
834	  CB	9.827	9.947	-10.907	C.3	53	GLU57	0.000	
835	  CG	9.007	9.660	-9.639	C.3	53	GLU57	0.000	
836	  CD	9.725	9.939	-8.311	C.2	53	GLU57	0.000	
837	 OE1	10.711	10.724	-8.257	O.co2	53	GLU57	0.000	
838	 OE2	9.279	9.347	-7.301	O.co2	53	GLU57	0.000	
839	   H	10.581	10.621	-13.311	 H	53	GLU57	0.000	
840	  HA	9.247	8.330	-12.186	 H	53	GLU57	0.000	
841	 HB2	9.948	11.026	-10.999	 H	53	GLU57	0.000	
842	 HB3	10.806	9.480	-10.794	 H	53	GLU57	0.000	
843	 HG2	8.724	8.608	-9.653	 H	53	GLU57	0.000	
844	 HG3	8.110	10.279	-9.672	 H	53	GLU57	0.000	
845	   N	7.548	11.152	-12.600	N.am	54	ILE58	0.000	
846	  CA	6.218	11.755	-12.559	C.3	54	ILE58	0.000	
847	   C	5.294	11.156	-13.611	C.2	54	ILE58	0.000	
848	   O	4.125	10.846	-13.307	O.2	54	ILE58	0.000	
849	  CB	6.305	13.287	-12.694	C.3	54	ILE58	0.000	
850	 CG1	6.792	13.884	-11.364	C.3	54	ILE58	0.000	
851	 CG2	4.967	13.897	-13.107	C.3	54	ILE58	0.000	
852	 CD1	7.549	15.176	-11.532	C.3	54	ILE58	0.000	
853	   H	8.340	11.718	-12.872	 H	54	ILE58	0.000	
854	  HA	5.784	11.528	-11.586	 H	54	ILE58	0.000	
855	  HB	7.016	13.527	-13.485	 H	54	ILE58	0.000	
856	HG12	7.448	13.160	-10.880	 H	54	ILE58	0.000	
857	HG13	5.926	14.071	-10.730	 H	54	ILE58	0.000	
858	HG21	4.219	13.683	-12.343	 H	54	ILE58	0.000	
859	HG22	4.649	13.468	-14.057	 H	54	ILE58	0.000	
860	HG23	5.077	14.976	-13.214	 H	54	ILE58	0.000	
861	HD11	8.420	15.008	-12.164	 H	54	ILE58	0.000	
862	HD12	7.872	15.537	-10.555	 H	54	ILE58	0.000	
863	HD13	6.900	15.919	-11.997	 H	54	ILE58	0.000	
864	   N	5.808	10.994	-14.833	N.am	55	GLU59	0.000	
865	  CA	5.045	10.326	-15.878	C.3	55	GLU59	0.000	
866	   C	4.772	8.870	-15.493	C.2	55	GLU59	0.000	
867	   O	3.690	8.341	-15.771	O.2	55	GLU59	0.000	
868	  CB	5.717	10.456	-17.252	C.3	55	GLU59	0.000	
869	  CG	5.063	11.530	-18.138	C.3	55	GLU59	0.000	
870	  CD	5.064	12.936	-17.521	C.2	55	GLU59	0.000	
871	 OE1	6.154	13.445	-17.151	O.co2	55	GLU59	0.000	
872	 OE2	3.969	13.539	-17.406	O.co2	55	GLU59	0.000	
873	   H	6.735	11.339	-15.034	 H	55	GLU59	0.000	
874	  HA	4.083	10.829	-15.970	 H	55	GLU59	0.000	
875	 HB2	5.650	9.495	-17.764	 H	55	GLU59	0.000	
876	 HB3	6.765	10.717	-17.104	 H	55	GLU59	0.000	
877	 HG2	4.029	11.239	-18.324	 H	55	GLU59	0.000	
878	 HG3	5.604	11.571	-19.084	 H	55	GLU59	0.000	
879	   N	5.736	8.219	-14.856	N.am	56	ALA60	0.000	
880	  CA	5.491	6.896	-14.272	C.3	56	ALA60	0.000	
881	   C	4.305	6.937	-13.317	C.2	56	ALA60	0.000	
882	   O	3.318	6.210	-13.506	O.2	56	ALA60	0.000	
883	  CB	6.728	6.387	-13.542	C.3	56	ALA60	0.000	
884	   H	6.651	8.640	-14.772	 H	56	ALA60	0.000	
885	  HA	5.261	6.209	-15.087	 H	56	ALA60	0.000	
886	 HB1	6.971	7.064	-12.723	 H	56	ALA60	0.000	
887	 HB2	7.567	6.341	-14.237	 H	56	ALA60	0.000	
888	 HB3	6.531	5.391	-13.144	 H	56	ALA60	0.000	
889	   N	4.398	7.784	-12.295	N.am	57	LEU61	0.000	
890	  CA	3.321	7.878	-11.281	C.3	57	LEU61	0.000	
891	   C	1.969	8.286	-11.860	C.2	57	LEU61	0.000	
892	   O	0.947	7.860	-11.354	O.2	57	LEU61	0.000	
893	  CB	3.685	8.888	-10.190	C.3	57	LEU61	0.000	
894	  CG	4.229	8.455	-8.828	C.3	57	LEU61	0.000	
895	 CD1	4.288	6.949	-8.636	C.3	57	LEU61	0.000	
896	 CD2	5.581	9.095	-8.613	C.3	57	LEU61	0.000	
897	   H	5.214	8.372	-12.209	 H	57	LEU61	0.000	
898	  HA	3.230	6.872	-10.872	 H	57	LEU61	0.000	
899	 HB2	2.779	9.458	-9.989	 H	57	LEU61	0.000	
900	 HB3	4.439	9.545	-10.623	 H	57	LEU61	0.000	
901	  HG	3.525	8.801	-8.071	 H	57	LEU61	0.000	
902	HD11	4.977	6.517	-9.362	 H	57	LEU61	0.000	
903	HD12	3.295	6.524	-8.782	 H	57	LEU61	0.000	
904	HD13	4.635	6.724	-7.627	 H	57	LEU61	0.000	
905	HD21	6.276	8.742	-9.375	 H	57	LEU61	0.000	
906	HD22	5.958	8.827	-7.626	 H	57	LEU61	0.000	
907	HD23	5.485	10.179	-8.683	 H	57	LEU61	0.000	
908	   N	1.972	9.106	-12.913	N.am	58	LYS62	0.000	
909	  CA	0.724	9.538	-13.549	C.3	58	LYS62	0.000	
910	   C	-0.016	8.341	-14.112	C.2	58	LYS62	0.000	
911	   O	-1.240	8.362	-14.229	O.2	58	LYS62	0.000	
912	  CB	0.968	10.566	-14.669	C.3	58	LYS62	0.000	
913	  CG	1.271	11.966	-14.166	C.3	58	LYS62	0.000	
914	  CD	1.506	12.927	-15.313	C.3	58	LYS62	0.000	
915	  CE	1.637	14.349	-14.793	C.3	58	LYS62	0.000	
916	  NZ	2.414	15.228	-15.715	N.4	58	LYS62	0.000	
917	   H	2.853	9.435	-13.280	 H	58	LYS62	0.000	
918	  HA	0.121	10.021	-12.780	 H	58	LYS62	0.000	
919	 HB2	0.075	10.611	-15.292	 H	58	LYS62	0.000	
920	 HB3	1.812	10.226	-15.268	 H	58	LYS62	0.000	
921	 HG2	2.165	11.933	-13.543	 H	58	LYS62	0.000	
922	 HG3	0.428	12.321	-13.574	 H	58	LYS62	0.000	
923	 HD2	0.666	12.873	-16.005	 H	58	LYS62	0.000	
924	 HD3	2.423	12.649	-15.833	 H	58	LYS62	0.000	
925	 HE2	2.143	14.322	-13.827	 H	58	LYS62	0.000	
926	 HE3	0.639	14.768	-14.668	 H	58	LYS62	0.000	
927	 HZ1	3.342	14.850	-15.839	 H	58	LYS62	0.000	
928	 HZ2	2.478	16.156	-15.321	 H	58	LYS62	0.000	
929	 HZ3	1.947	15.274	-16.609	 H	58	LYS62	0.000	
930	   N	0.742	7.305	-14.454	N.am	59	ASN63	0.000	
931	  CA	0.205	6.088	-15.040	C.3	59	ASN63	0.000	
932	   C	-0.078	5.003	-14.028	C.2	59	ASN63	0.000	
933	   O	-0.436	3.895	-14.418	O.2	59	ASN63	0.000	
934	  CB	1.195	5.535	-16.072	C.3	59	ASN63	0.000	
935	  CG	1.262	6.383	-17.333	C.2	59	ASN63	0.000	
936	 ND2	1.631	7.647	-17.197	N.pl3	59	ASN63	0.000	
937	 OD1	0.982	5.896	-18.411	O.2	59	ASN63	0.000	
938	   H	1.738	7.366	-14.301	 H	59	ASN63	0.000	
939	  HA	-0.745	6.366	-15.498	 H	59	ASN63	0.000	
940	 HB2	0.887	4.526	-16.345	 H	59	ASN63	0.000	
941	 HB3	2.187	5.502	-15.621	 H	59	ASN63	0.000	
942	HD21	1.688	8.246	-18.009	 H	59	ASN63	0.000	
943	HD22	1.855	8.013	-16.283	 H	59	ASN63	0.000	
944	   N	0.074	5.287	-12.734	N.am	60	LEU64	0.000	
945	  CA	-0.177	4.252	-11.736	C.3	60	LEU64	0.000	
946	   C	-1.325	4.550	-10.770	C.2	60	LEU64	0.000	
947	   O	-1.471	5.674	-10.304	O.2	60	LEU64	0.000	
948	  CB	1.102	3.935	-10.961	C.3	60	LEU64	0.000	
949	  CG	2.307	3.391	-11.745	C.3	60	LEU64	0.000	
950	 CD1	3.397	3.061	-10.742	C.3	60	LEU64	0.000	
951	 CD2	2.016	2.166	-12.595	C.3	60	LEU64	0.000	
952	   H	0.361	6.212	-12.447	 H	60	LEU64	0.000	
953	  HA	-0.500	3.380	-12.306	 H	60	LEU64	0.000	
954	 HB2	0.846	3.194	-10.203	 H	60	LEU64	0.000	
955	 HB3	1.422	4.857	-10.474	 H	60	LEU64	0.000	
956	  HG	2.605	4.165	-12.453	 H	60	LEU64	0.000	
957	HD11	3.043	2.284	-10.064	 H	60	LEU64	0.000	
958	HD12	3.648	3.955	-10.172	 H	60	LEU64	0.000	
959	HD13	4.282	2.706	-11.271	 H	60	LEU64	0.000	
960	HD21	1.709	1.342	-11.951	 H	60	LEU64	0.000	
961	HD22	2.914	1.883	-13.144	 H	60	LEU64	0.000	
962	HD23	1.216	2.394	-13.299	 H	60	LEU64	0.000	
963	   N	-2.125	3.516	-10.489	N.am	61	ARG65	0.000	
964	  CA	-3.176	3.598	-9.507	C.3	61	ARG65	0.000	
965	   C	-3.399	2.271	-8.818	C.2	61	ARG65	0.000	
966	   O	-4.064	1.399	-9.345	O.2	61	ARG65	0.000	
967	  CB	-4.498	4.032	-10.133	C.3	61	ARG65	0.000	
968	  CG	-5.359	4.746	-9.109	C.3	61	ARG65	0.000	
969	  CD	-6.831	4.565	-9.373	C.3	61	ARG65	0.000	
970	  NE	-7.769	4.876	-8.275	N.pl3	61	ARG65	0.000	
971	  CZ	-7.632	5.773	-7.290	C.cat	61	ARG65	0.000	
972	 NH1	-6.570	6.552	-7.156	N.pl3	61	ARG65	0.000	
973	 NH2	-8.610	5.890	-6.402	N.pl3	61	ARG65	0.000	
974	   H	-1.987	2.646	-10.984	 H	61	ARG65	0.000	
975	  HA	-2.852	4.342	-8.779	 H	61	ARG65	0.000	
976	 HB2	-5.029	3.152	-10.498	 H	61	ARG65	0.000	
977	 HB3	-4.297	4.706	-10.966	 H	61	ARG65	0.000	
978	 HG2	-5.126	5.811	-9.137	 H	61	ARG65	0.000	
979	 HG3	-5.129	4.350	-8.120	 H	61	ARG65	0.000	
980	 HD2	-6.986	3.522	-9.648	 H	61	ARG65	0.000	
981	 HD3	-7.092	5.205	-10.215	 H	61	ARG65	0.000	
982	  HE	-8.626	4.342	-8.267	 H	61	ARG65	0.000	
983	HH11	-6.520	7.211	-6.393	 H	61	ARG65	0.000	
984	HH12	-5.809	6.486	-7.817	 H	61	ARG65	0.000	
985	HH21	-8.531	6.559	-5.649	 H	61	ARG65	0.000	
986	HH22	-9.433	5.309	-6.477	 H	61	ARG65	0.000	
987	   N	-2.839	2.123	-7.629	N.am	62	HIS66	0.000	
988	  CA	-2.942	0.879	-6.913	C.3	62	HIS66	0.000	
989	   C	-3.105	1.184	-5.420	C.2	62	HIS66	0.000	
990	   O	-2.533	2.152	-4.927	O.2	62	HIS66	0.000	
991	  CB	-1.680	0.053	-7.193	C.3	62	HIS66	0.000	
992	  CG	-1.803	-1.408	-6.879	C.2	62	HIS66	0.000	
993	 CD2	-2.129	-2.473	-7.652	C.2	62	HIS66	0.000	
994	 ND1	-1.571	-1.909	-5.623	N.2	62	HIS66	0.000	
995	 CE1	-1.749	-3.220	-5.629	C.2	62	HIS66	0.000	
996	 NE2	-2.087	-3.588	-6.850	N.pl3	62	HIS66	0.000	
997	   H	-2.333	2.894	-7.217	 H	62	HIS66	0.000	
998	  HA	-3.808	0.302	-7.237	 H	62	HIS66	0.000	
999	 HB2	-0.867	0.462	-6.593	 H	62	HIS66	0.000	
1000	 HB3	-1.437	0.154	-8.251	 H	62	HIS66	0.000	
1001	 HD2	-2.375	-2.450	-8.703	 H	62	HIS66	0.000	
1002	 HE1	-1.636	-3.877	-4.780	 H	62	HIS66	0.000	
1003	 HE2	-2.284	-4.533	-7.147	 H	62	HIS66	0.000	
1004	   N	-3.890	0.341	-4.739	N.am	63	GLN67	0.000	
1005	  CA	-4.141	0.404	-3.295	C.3	63	GLN67	0.000	
1006	   C	-2.860	0.379	-2.416	C.2	63	GLN67	0.000	
1007	   O	-2.904	0.824	-1.257	O.2	63	GLN67	0.000	
1008	  CB	-5.174	-0.696	-2.854	C.3	63	GLN67	0.000	
1009	  CG	-4.812	-2.178	-3.025	C.3	63	GLN67	0.000	
1010	  CD	-4.959	-2.710	-4.478	C.2	63	GLN67	0.000	
1011	 NE2	-4.903	-4.029	-4.647	N.pl3	63	GLN67	0.000	
1012	 OE1	-5.119	-1.940	-5.426	O.2	63	GLN67	0.000	
1013	   H	-4.346	-0.395	-5.260	 H	63	GLN67	0.000	
1014	  HA	-4.578	1.386	-3.116	 H	63	GLN67	0.000	
1015	 HB2	-6.086	-0.522	-3.425	 H	63	GLN67	0.000	
1016	 HB3	-5.373	-0.537	-1.794	 H	63	GLN67	0.000	
1017	 HG2	-5.465	-2.765	-2.379	 H	63	GLN67	0.000	
1018	 HG3	-3.776	-2.315	-2.715	 H	63	GLN67	0.000	
1019	HE21	-4.992	-4.424	-5.573	 H	63	GLN67	0.000	
1020	HE22	-4.772	-4.636	-3.850	 H	63	GLN67	0.000	
1021	   N	-1.753	-0.130	-2.970	N.am	64	HIS68	0.000	
1022	  CA	-0.457	-0.270	-2.269	C.3	64	HIS68	0.000	
1023	   C	0.674	0.514	-2.964	C.2	64	HIS68	0.000	
1024	   O	1.882	0.218	-2.754	O.2	64	HIS68	0.000	
1025	  CB	-0.013	-1.743	-2.205	C.3	64	HIS68	0.000	
1026	  CG	-0.885	-2.605	-1.369	C.2	64	HIS68	0.000	
1027	 CD2	-1.500	-3.781	-1.638	C.2	64	HIS68	0.000	
1028	 ND1	-1.215	-2.286	-0.070	N.2	64	HIS68	0.000	
1029	 CE1	-1.995	-3.227	0.427	C.2	64	HIS68	0.000	
1030	 NE2	-2.185	-4.147	-0.503	N.pl3	64	HIS68	0.000	
1031	   H	-1.805	-0.439	-3.930	 H	64	HIS68	0.000	
1032	  HA	-0.623	0.130	-1.269	 H	64	HIS68	0.000	
1033	 HB2	0.997	-1.778	-1.795	 H	64	HIS68	0.000	
1034	 HB3	-0.008	-2.143	-3.219	 H	64	HIS68	0.000	
1035	 HD2	-1.459	-4.328	-2.568	 H	64	HIS68	0.000	
1036	 HE1	-2.409	-3.243	1.425	 H	64	HIS68	0.000	
1037	 HE2	-2.742	-4.983	-0.398	 H	64	HIS68	0.000	
1038	   N	0.291	1.500	-3.780	N.am	65	ILE69	0.000	
1039	  CA	1.247	2.467	-4.317	C.3	65	ILE69	0.000	
1040	   C	0.753	3.849	-3.962	C.2	65	ILE69	0.000	
1041	   O	-0.394	4.198	-4.227	O.2	65	ILE69	0.000	
1042	  CB	1.497	2.323	-5.854	C.3	65	ILE69	0.000	
1043	 CG1	1.968	0.887	-6.179	C.3	65	ILE69	0.000	
1044	 CG2	2.595	3.268	-6.295	C.3	65	ILE69	0.000	
1045	 CD1	2.232	0.570	-7.635	C.3	65	ILE69	0.000	
1046	   H	-0.684	1.579	-4.033	 H	65	ILE69	0.000	
1047	  HA	2.220	2.275	-3.866	 H	65	ILE69	0.000	
1048	  HB	0.565	2.552	-6.371	 H	65	ILE69	0.000	
1049	HG12	1.198	0.200	-5.826	 H	65	ILE69	0.000	
1050	HG13	2.892	0.711	-5.629	 H	65	ILE69	0.000	
1051	HG21	3.518	3.024	-5.768	 H	65	ILE69	0.000	
1052	HG22	2.306	4.293	-6.065	 H	65	ILE69	0.000	
1053	HG23	2.752	3.167	-7.369	 H	65	ILE69	0.000	
1054	HD11	1.324	0.737	-8.214	 H	65	ILE69	0.000	
1055	HD12	2.538	-0.472	-7.730	 H	65	ILE69	0.000	
1056	HD13	3.026	1.217	-8.009	 H	65	ILE69	0.000	
1057	   N	1.641	4.631	-3.358	N.am	66	CYS70	0.000	
1058	  CA	1.346	5.996	-2.984	C.3	66	CYS70	0.000	
1059	   C	0.793	6.773	-4.164	C.2	66	CYS70	0.000	
1060	   O	1.438	6.845	-5.212	O.2	66	CYS70	0.000	
1061	  CB	2.602	6.656	-2.512	C.3	66	CYS70	0.000	
1062	  SG	2.295	8.092	-1.519	S.3	66	CYS70	0.000	
1063	   H	2.557	4.258	-3.153	 H	66	CYS70	0.000	
1064	  HA	0.598	5.985	-2.192	 H	66	CYS70	0.000	
1065	 HB2	3.186	6.954	-3.383	 H	66	CYS70	0.000	
1066	 HB3	3.171	5.939	-1.921	 H	66	CYS70	0.000	
1067	  HG	1.598	8.984	-2.228	 H	66	CYS70	0.000	
1068	   N	-0.394	7.349	-3.984	N.am	67	GLN71	0.000	
1069	  CA	-1.108	8.041	-5.061	C.3	67	GLN71	0.000	
1070	   C	-0.508	9.434	-5.269	C.2	67	GLN71	0.000	
1071	   O	-0.228	10.151	-4.316	O.2	67	GLN71	0.000	
1072	  CB	-2.618	8.120	-4.733	C.3	67	GLN71	0.000	
1073	  CG	-3.484	8.876	-5.750	C.3	67	GLN71	0.000	
1074	  CD	-3.553	8.208	-7.114	C.2	67	GLN71	0.000	
1075	 NE2	-3.778	6.904	-7.107	N.pl3	67	GLN71	0.000	
1076	 OE1	-3.405	8.858	-8.167	O.2	67	GLN71	0.000	
1077	   H	-0.820	7.306	-3.069	 H	67	GLN71	0.000	
1078	  HA	-0.996	7.481	-5.989	 H	67	GLN71	0.000	
1079	 HB2	-2.726	8.617	-3.769	 H	67	GLN71	0.000	
1080	 HB3	-2.999	7.102	-4.662	 H	67	GLN71	0.000	
1081	 HG2	-3.070	9.876	-5.878	 H	67	GLN71	0.000	
1082	 HG3	-4.496	8.950	-5.352	 H	67	GLN71	0.000	
1083	HE21	-3.836	6.398	-7.979	 H	67	GLN71	0.000	
1084	HE22	-3.892	6.416	-6.231	 H	67	GLN71	0.000	
1085	   N	-0.316	9.806	-6.524	N.am	68	LEU72	0.000	
1086	  CA	0.105	11.160	-6.899	C.3	68	LEU72	0.000	
1087	   C	-1.146	11.955	-7.212	C.2	68	LEU72	0.000	
1088	   O	-1.948	11.532	-8.042	O.2	68	LEU72	0.000	
1089	  CB	1.024	11.139	-8.135	C.3	68	LEU72	0.000	
1090	  CG	1.412	12.475	-8.788	C.3	68	LEU72	0.000	
1091	 CD1	2.343	13.248	-7.893	C.3	68	LEU72	0.000	
1092	 CD2	2.070	12.272	-10.140	C.3	68	LEU72	0.000	
1093	   H	-0.466	9.127	-7.257	 H	68	LEU72	0.000	
1094	  HA	0.667	11.609	-6.080	 H	68	LEU72	0.000	
1095	 HB2	0.522	10.543	-8.897	 H	68	LEU72	0.000	
1096	 HB3	1.949	10.646	-7.838	 H	68	LEU72	0.000	
1097	  HG	0.491	13.039	-8.936	 H	68	LEU72	0.000	
1098	HD11	3.262	12.681	-7.747	 H	68	LEU72	0.000	
1099	HD12	1.863	13.416	-6.928	 H	68	LEU72	0.000	
1100	HD13	2.577	14.208	-8.354	 H	68	LEU72	0.000	
1101	HD21	2.995	11.709	-10.013	 H	68	LEU72	0.000	
1102	HD22	2.293	13.242	-10.585	 H	68	LEU72	0.000	
1103	HD23	1.395	11.719	-10.793	 H	68	LEU72	0.000	
1104	   N	-1.305	13.101	-6.548	N.am	69	TYR73	0.000	
1105	  CA	-2.486	13.943	-6.717	C.3	69	TYR73	0.000	
1106	   C	-2.297	15.141	-7.645	C.2	69	TYR73	0.000	
1107	   O	-3.236	15.537	-8.365	O.2	69	TYR73	0.000	
1108	  CB	-2.916	14.499	-5.372	C.3	69	TYR73	0.000	
1109	  CG	-3.353	13.475	-4.354	C.2	69	TYR73	0.000	
1110	 CD1	-4.293	12.528	-4.667	C.2	69	TYR73	0.000	
1111	 CD2	-2.817	13.464	-3.070	C.2	69	TYR73	0.000	
1112	 CE1	-4.698	11.588	-3.740	C.2	69	TYR73	0.000	
1113	 CE2	-3.220	12.523	-2.134	C.2	69	TYR73	0.000	
1114	  CZ	-4.165	11.585	-2.480	C.2	69	TYR73	0.000	
1115	  OH	-4.600	10.627	-1.590	O.3	69	TYR73	0.000	
1116	   H	-0.583	13.397	-5.906	 H	69	TYR73	0.000	
1117	  HA	-3.229	13.285	-7.168	 H	69	TYR73	0.000	
1118	 HB2	-3.751	15.180	-5.542	 H	69	TYR73	0.000	
1119	 HB3	-2.076	15.052	-4.953	 H	69	TYR73	0.000	
1120	 HD1	-4.724	12.516	-5.657	 H	69	TYR73	0.000	
1121	 HD2	-2.076	14.200	-2.797	 H	69	TYR73	0.000	
1122	 HE1	-5.440	10.852	-4.011	 H	69	TYR73	0.000	
1123	 HE2	-2.795	12.527	-1.141	 H	69	TYR73	0.000	
1124	  HH	-4.196	10.669	-0.720	 H	69	TYR73	0.000	
1125	   N	-1.091	15.711	-7.626	N.am	70	HIS74	0.000	
1126	  CA	-0.859	17.108	-8.088	C.3	70	HIS74	0.000	
1127	   C	0.628	17.308	-8.352	C.2	70	HIS74	0.000	
1128	   O	1.480	16.882	-7.548	O.2	70	HIS74	0.000	
1129	  CB	-1.258	18.101	-6.971	C.3	70	HIS74	0.000	
1130	  CG	-1.547	19.495	-7.422	C.2	70	HIS74	0.000	
1131	 CD2	-1.326	20.137	-8.600	C.2	70	HIS74	0.000	
1132	 ND1	-2.149	20.417	-6.592	N.2	70	HIS74	0.000	
1133	 CE1	-2.288	21.565	-7.238	C.2	70	HIS74	0.000	
1134	 NE2	-1.797	21.422	-8.457	N.pl3	70	HIS74	0.000	
1135	   H	-0.305	15.175	-7.286	 H	70	HIS74	0.000	
1136	  HA	-1.449	17.281	-8.988	 H	70	HIS74	0.000	
1137	 HB2	-0.440	18.144	-6.252	 H	70	HIS74	0.000	
1138	 HB3	-2.152	17.715	-6.481	 H	70	HIS74	0.000	
1139	 HD2	-0.867	19.717	-9.483	 H	70	HIS74	0.000	
1140	 HE1	-2.728	22.466	-6.837	 H	70	HIS74	0.000	
1141	 HE2	-1.771	22.139	-9.167	 H	70	HIS74	0.000	
1142	   N	0.947	17.952	-9.467	N.am	71	VAL75	0.000	
1143	  CA	2.289	18.456	-9.672	C.3	71	VAL75	0.000	
1144	   C	2.227	19.936	-9.956	C.2	71	VAL75	0.000	
1145	   O	1.339	20.403	-10.659	O.2	71	VAL75	0.000	
1146	  CB	2.978	17.755	-10.839	C.3	71	VAL75	0.000	
1147	 CG1	4.301	18.452	-11.180	C.3	71	VAL75	0.000	
1148	 CG2	3.196	16.288	-10.494	C.3	71	VAL75	0.000	
1149	   H	0.246	18.091	-10.181	 H	71	VAL75	0.000	
1150	  HA	2.865	18.263	-8.767	 H	71	VAL75	0.000	
1151	  HB	2.341	17.811	-11.722	 H	71	VAL75	0.000	
1152	HG11	4.965	18.414	-10.316	 H	71	VAL75	0.000	
1153	HG12	4.107	19.491	-11.443	 H	71	VAL75	0.000	
1154	HG13	4.772	17.945	-12.022	 H	71	VAL75	0.000	
1155	HG21	3.832	16.213	-9.612	 H	71	VAL75	0.000	
1156	HG22	3.677	15.786	-11.333	 H	71	VAL75	0.000	
1157	HG23	2.235	15.816	-10.291	 H	71	VAL75	0.000	
1158	   N	3.176	20.670	-9.404	N.am	72	LEU76	0.000	
1159	  CA	3.266	22.094	-9.656	C.3	72	LEU76	0.000	
1160	   C	4.723	22.467	-9.858	C.2	72	LEU76	0.000	
1161	   O	5.574	22.116	-9.031	O.2	72	LEU76	0.000	
1162	  CB	2.663	22.827	-8.478	C.3	72	LEU76	0.000	
1163	  CG	2.588	24.336	-8.466	C.3	72	LEU76	0.000	
1164	 CD1	2.396	24.952	-9.855	C.3	72	LEU76	0.000	
1165	 CD2	1.455	24.674	-7.504	C.3	72	LEU76	0.000	
1166	   H	3.851	20.231	-8.795	 H	72	LEU76	0.000	
1167	  HA	2.718	22.370	-10.557	 H	72	LEU76	0.000	
1168	 HB2	3.242	22.537	-7.601	 H	72	LEU76	0.000	
1169	 HB3	1.640	22.464	-8.375	 H	72	LEU76	0.000	
1170	  HG	3.534	24.768	-8.138	 H	72	LEU76	0.000	
1171	HD11	1.466	24.586	-10.289	 H	72	LEU76	0.000	
1172	HD12	3.231	24.670	-10.496	 H	72	LEU76	0.000	
1173	HD13	2.354	26.038	-9.769	 H	72	LEU76	0.000	
1174	HD21	0.528	24.227	-7.863	 H	72	LEU76	0.000	
1175	HD22	1.338	25.756	-7.447	 H	72	LEU76	0.000	
1176	HD23	1.688	24.281	-6.515	 H	72	LEU76	0.000	
1177	   N	5.005	23.173	-10.952	N.am	73	GLU77	0.000	
1178	  CA	6.354	23.612	-11.243	C.3	73	GLU77	0.000	
1179	   C	6.390	25.140	-11.228	C.2	73	GLU77	0.000	
1180	   O	5.720	25.785	-12.029	O.2	73	GLU77	0.000	
1181	  CB	6.786	23.045	-12.594	C.3	73	GLU77	0.000	
1182	  CG	8.280	23.112	-12.883	C.3	73	GLU77	0.000	
1183	  CD	8.637	22.416	-14.185	C.2	73	GLU77	0.000	
1184	 OE1	7.999	21.390	-14.497	O.co2	73	GLU77	0.000	
1185	 OE2	9.546	22.887	-14.899	O.co2	73	GLU77	0.000	
1186	   H	4.261	23.408	-11.594	 H	73	GLU77	0.000	
1187	  HA	7.054	23.248	-10.490	 H	73	GLU77	0.000	
1188	 HB2	6.267	23.603	-13.374	 H	73	GLU77	0.000	
1189	 HB3	6.483	21.999	-12.632	 H	73	GLU77	0.000	
1190	 HG2	8.819	22.630	-12.067	 H	73	GLU77	0.000	
1191	 HG3	8.580	24.158	-12.948	 H	73	GLU77	0.000	
1192	   N	7.171	25.710	-10.312	N.am	74	THR78	0.000	
1193	  CA	7.404	27.153	-10.270	C.3	74	THR78	0.000	
1194	   C	8.794	27.404	-10.842	C.2	74	THR78	0.000	
1195	   O	9.437	26.487	-11.347	O.2	74	THR78	0.000	
1196	  CB	7.302	27.735	-8.840	C.3	74	THR78	0.000	
1197	 CG2	6.078	27.165	-8.078	C.3	74	THR78	0.000	
1198	 OG1	8.512	27.466	-8.114	O.3	74	THR78	0.000	
1199	   H	7.619	25.125	-9.621	 H	74	THR78	0.000	
1200	  HA	6.632	27.654	-10.855	 H	74	THR78	0.000	
1201	  HB	7.164	28.813	-8.923	 H	74	THR78	0.000	
1202	 HG1	8.609	26.513	-8.055	 H	74	THR78	0.000	
1203	HG21	6.183	26.085	-7.977	 H	74	THR78	0.000	
1204	HG22	5.167	27.391	-8.634	 H	74	THR78	0.000	
1205	HG23	6.021	27.619	-7.089	 H	74	THR78	0.000	
1206	   N	9.266	28.639	-10.767	N.am	75	ALA79	0.000	
1207	  CA	10.511	29.015	-11.437	C.3	75	ALA79	0.000	
1208	   C	11.684	28.111	-11.068	C.2	75	ALA79	0.000	
1209	   O	12.520	27.800	-11.911	O.2	75	ALA79	0.000	
1210	  CB	10.856	30.473	-11.144	C.3	75	ALA79	0.000	
1211	   H	8.757	29.334	-10.238	 H	75	ALA79	0.000	
1212	  HA	10.339	28.887	-12.505	 H	75	ALA79	0.000	
1213	 HB1	11.028	30.598	-10.074	 H	75	ALA79	0.000	
1214	 HB2	10.030	31.112	-11.456	 H	75	ALA79	0.000	
1215	 HB3	11.757	30.750	-11.691	 H	75	ALA79	0.000	
1216	   N	11.746	27.692	-9.814	N.am	76	ASN80	0.000	
1217	  CA	12.855	26.858	-9.352	C.3	76	ASN80	0.000	
1218	   C	12.481	25.953	-8.189	C.2	76	ASN80	0.000	
1219	   O	13.282	25.743	-7.286	O.2	76	ASN80	0.000	
1220	  CB	14.077	27.728	-9.014	C.3	76	ASN80	0.000	
1221	  CG	13.704	29.147	-8.614	C.2	76	ASN80	0.000	
1222	 ND2	12.694	29.300	-7.764	N.pl3	76	ASN80	0.000	
1223	 OD1	14.323	30.092	-9.069	O.2	76	ASN80	0.000	
1224	   H	11.016	27.952	-9.166	 H	76	ASN80	0.000	
1225	  HA	13.113	26.192	-10.176	 H	76	ASN80	0.000	
1226	 HB2	14.724	27.774	-9.890	 H	76	ASN80	0.000	
1227	 HB3	14.615	27.265	-8.188	 H	76	ASN80	0.000	
1228	HD21	12.414	30.225	-7.473	 H	76	ASN80	0.000	
1229	HD22	12.206	28.490	-7.409	 H	76	ASN80	0.000	
1230	   N	11.256	25.425	-8.229	N.am	77	LYS81	0.000	
1231	  CA	10.788	24.387	-7.306	C.3	77	LYS81	0.000	
1232	   C	9.905	23.435	-8.083	C.2	77	LYS81	0.000	
1233	   O	9.188	23.862	-8.986	O.2	77	LYS81	0.000	
1234	  CB	9.946	24.975	-6.165	C.3	77	LYS81	0.000	
1235	  CG	10.666	25.946	-5.242	C.3	77	LYS81	0.000	
1236	  CD	11.587	25.216	-4.281	C.3	77	LYS81	0.000	
1237	  CE	12.573	26.162	-3.612	C.3	77	LYS81	0.000	
1238	  NZ	13.943	25.576	-3.555	N.4	77	LYS81	0.000	
1239	   H	10.615	25.760	-8.934	 H	77	LYS81	0.000	
1240	  HA	11.659	23.892	-6.878	 H	77	LYS81	0.000	
1241	 HB2	9.580	24.147	-5.559	 H	77	LYS81	0.000	
1242	 HB3	9.101	25.501	-6.610	 H	77	LYS81	0.000	
1243	 HG2	9.926	26.505	-4.668	 H	77	LYS81	0.000	
1244	 HG3	11.256	26.637	-5.844	 H	77	LYS81	0.000	
1245	 HD2	12.144	24.460	-4.834	 H	77	LYS81	0.000	
1246	 HD3	10.984	24.734	-3.512	 H	77	LYS81	0.000	
1247	 HE2	12.234	26.366	-2.596	 H	77	LYS81	0.000	
1248	 HE3	12.610	27.093	-4.177	 H	77	LYS81	0.000	
1249	 HZ1	13.918	24.712	-3.033	 H	77	LYS81	0.000	
1250	 HZ2	14.569	26.227	-3.102	 H	77	LYS81	0.000	
1251	 HZ3	14.270	25.394	-4.493	 H	77	LYS81	0.000	
1252	   N	9.955	22.152	-7.733	N.am	78	ILE82	0.000	
1253	  CA	8.945	21.169	-8.179	C.3	78	ILE82	0.000	
1254	   C	8.236	20.586	-6.952	C.2	78	ILE82	0.000	
1255	   O	8.897	20.094	-6.028	O.2	78	ILE82	0.000	
1256	  CB	9.557	20.018	-9.002	C.3	78	ILE82	0.000	
1257	 CG1	10.157	20.553	-10.300	C.3	78	ILE82	0.000	
1258	 CG2	8.496	18.972	-9.318	C.3	78	ILE82	0.000	
1259	 CD1	11.026	19.556	-11.035	C.3	78	ILE82	0.000	
1260	   H	10.711	21.839	-7.141	 H	78	ILE82	0.000	
1261	  HA	8.243	21.694	-8.826	 H	78	ILE82	0.000	
1262	  HB	10.348	19.556	-8.412	 H	78	ILE82	0.000	
1263	HG12	10.764	21.426	-10.062	 H	78	ILE82	0.000	
1264	HG13	9.341	20.847	-10.959	 H	78	ILE82	0.000	
1265	HG21	7.702	19.427	-9.909	 H	78	ILE82	0.000	
1266	HG22	8.081	18.583	-8.388	 H	78	ILE82	0.000	
1267	HG23	8.948	18.156	-9.883	 H	78	ILE82	0.000	
1268	HD11	11.851	19.249	-10.392	 H	78	ILE82	0.000	
1269	HD12	11.424	20.017	-11.939	 H	78	ILE82	0.000	
1270	HD13	10.431	18.683	-11.304	 H	78	ILE82	0.000	
1271	   N	6.900	20.648	-6.958	N.am	79	PHE83	0.000	
1272	  CA	6.072	20.191	-5.837	C.3	79	PHE83	0.000	
1273	   C	5.265	18.953	-6.258	C.2	79	PHE83	0.000	
1274	   O	4.483	19.014	-7.222	O.2	79	PHE83	0.000	
1275	  CB	5.117	21.310	-5.371	C.3	79	PHE83	0.000	
1276	  CG	5.808	22.490	-4.723	C.2	79	PHE83	0.000	
1277	 CD1	6.199	22.439	-3.387	C.2	79	PHE83	0.000	
1278	 CD2	6.063	23.655	-5.450	C.2	79	PHE83	0.000	
1279	 CE1	6.828	23.513	-2.794	C.2	79	PHE83	0.000	
1280	 CE2	6.693	24.737	-4.860	C.2	79	PHE83	0.000	
1281	  CZ	7.076	24.666	-3.529	C.2	79	PHE83	0.000	
1282	   H	6.439	21.028	-7.773	 H	79	PHE83	0.000	
1283	  HA	6.727	19.929	-5.006	 H	79	PHE83	0.000	
1284	 HB2	4.420	20.884	-4.650	 H	79	PHE83	0.000	
1285	 HB3	4.566	21.671	-6.239	 H	79	PHE83	0.000	
1286	 HD1	6.008	21.547	-2.809	 H	79	PHE83	0.000	
1287	 HD2	5.764	23.712	-6.486	 H	79	PHE83	0.000	
1288	 HE1	7.127	23.459	-1.758	 H	79	PHE83	0.000	
1289	 HE2	6.886	25.631	-5.433	 H	79	PHE83	0.000	
1290	  HZ	7.568	25.508	-3.063	 H	79	PHE83	0.000	
1291	   N	5.450	17.839	-5.545	N.am	80	MET84	0.000	
1292	  CA	4.631	16.650	-5.760	C.3	80	MET84	0.000	
1293	   C	3.738	16.529	-4.550	C.2	80	MET84	0.000	
1294	   O	4.225	16.435	-3.418	O.2	80	MET84	0.000	
1295	  CB	5.446	15.354	-5.930	C.3	80	MET84	0.000	
1296	  CG	6.825	15.513	-6.541	C.3	80	MET84	0.000	
1297	  SD	7.300	14.272	-7.760	S.3	80	MET84	0.000	
1298	  CE	6.734	12.744	-7.007	C.3	80	MET84	0.000	
1299	   H	6.173	17.820	-4.840	 H	80	MET84	0.000	
1300	  HA	4.079	16.768	-6.692	 H	80	MET84	0.000	
1301	 HB2	4.873	14.681	-6.568	 H	80	MET84	0.000	
1302	 HB3	5.567	14.905	-4.944	 H	80	MET84	0.000	
1303	 HG2	7.554	15.480	-5.732	 H	80	MET84	0.000	
1304	 HG3	6.864	16.488	-7.026	 H	80	MET84	0.000	
1305	 HE1	6.969	11.907	-7.663	 H	80	MET84	0.000	
1306	 HE2	5.656	12.793	-6.853	 H	80	MET84	0.000	
1307	 HE3	7.232	12.606	-6.048	 H	80	MET84	0.000	
1308	   N	2.434	16.533	-4.788	N.am	81	VAL85	0.000	
1309	  CA	1.483	16.288	-3.725	C.3	81	VAL85	0.000	
1310	   C	1.089	14.799	-3.752	C.2	81	VAL85	0.000	
1311	   O	0.687	14.236	-4.793	O.2	81	VAL85	0.000	
1312	  CB	0.248	17.199	-3.831	C.3	81	VAL85	0.000	
1313	 CG1	-0.580	17.088	-2.565	C.3	81	VAL85	0.000	
1314	 CG2	0.656	18.649	-4.037	C.3	81	VAL85	0.000	
1315	   H	2.100	16.711	-5.725	 H	81	VAL85	0.000	
1316	  HA	1.950	16.526	-2.770	 H	81	VAL85	0.000	
1317	  HB	-0.340	16.876	-4.691	 H	81	VAL85	0.000	
1318	HG11	0.016	17.413	-1.712	 H	81	VAL85	0.000	
1319	HG12	-0.887	16.053	-2.420	 H	81	VAL85	0.000	
1320	HG13	-1.464	17.720	-2.652	 H	81	VAL85	0.000	
1321	HG21	1.245	18.985	-3.183	 H	81	VAL85	0.000	
1322	HG22	-0.237	19.268	-4.128	 H	81	VAL85	0.000	
1323	HG23	1.252	18.734	-4.945	 H	81	VAL85	0.000	
1324	   N	1.212	14.176	-2.591	N.am	82	LEU86	0.000	
1325	  CA	1.154	12.740	-2.491	C.3	82	LEU86	0.000	
1326	   C	0.200	12.252	-1.374	C.2	82	LEU86	0.000	
1327	   O	-0.138	12.979	-0.411	O.2	82	LEU86	0.000	
1328	  CB	2.575	12.251	-2.255	C.3	82	LEU86	0.000	
1329	  CG	3.535	12.338	-3.437	C.3	82	LEU86	0.000	
1330	 CD1	4.974	12.307	-2.959	C.3	82	LEU86	0.000	
1331	 CD2	3.280	11.191	-4.415	C.3	82	LEU86	0.000	
1332	   H	1.350	14.722	-1.752	 H	82	LEU86	0.000	
1333	  HA	0.744	12.329	-3.413	 H	82	LEU86	0.000	
1334	 HB2	2.518	11.205	-1.953	 H	82	LEU86	0.000	
1335	 HB3	2.997	12.841	-1.442	 H	82	LEU86	0.000	
1336	  HG	3.360	13.284	-3.951	 H	82	LEU86	0.000	
1337	HD11	5.165	11.366	-2.443	 H	82	LEU86	0.000	
1338	HD12	5.149	13.138	-2.277	 H	82	LEU86	0.000	
1339	HD13	5.643	12.393	-3.816	 H	82	LEU86	0.000	
1340	HD21	3.452	10.240	-3.911	 H	82	LEU86	0.000	
1341	HD22	3.957	11.280	-5.264	 H	82	LEU86	0.000	
1342	HD23	2.249	11.235	-4.766	 H	82	LEU86	0.000	
1343	   N	-0.226	11.007	-1.515	N.am	83	GLU87	0.000	
1344	  CA	-1.049	10.349	-0.515	C.3	83	GLU87	0.000	
1345	   C	-0.343	10.445	0.853	C.2	83	GLU87	0.000	
1346	   O	0.845	10.089	1.012	O.2	83	GLU87	0.000	
1347	  CB	-1.279	8.896	-0.945	C.3	83	GLU87	0.000	
1348	  CG	-2.302	8.087	-0.143	C.3	83	GLU87	0.000	
1349	  CD	-2.473	6.658	-0.648	C.2	83	GLU87	0.000	
1350	 OE1	-2.011	6.322	-1.771	O.co2	83	GLU87	0.000	
1351	 OE2	-3.073	5.846	0.076	O.co2	83	GLU87	0.000	
1352	   H	0.030	10.496	-2.348	 H	83	GLU87	0.000	
1353	  HA	-2.022	10.832	-0.424	 H	83	GLU87	0.000	
1354	 HB2	-0.322	8.377	-0.875	 H	83	GLU87	0.000	
1355	 HB3	-1.610	8.908	-1.983	 H	83	GLU87	0.000	
1356	 HG2	-3.266	8.593	-0.204	 H	83	GLU87	0.000	
1357	 HG3	-1.976	8.050	0.896	 H	83	GLU87	0.000	
1358	   N	-1.104	10.934	1.828	N.am	84	TYR88	0.000	
1359	  CA	-0.706	11.004	3.233	C.3	84	TYR88	0.000	
1360	   C	-0.644	9.581	3.807	C.2	84	TYR88	0.000	
1361	   O	-1.634	8.877	3.762	O.2	84	TYR88	0.000	
1362	  CB	-1.793	11.829	3.927	C.3	84	TYR88	0.000	
1363	  CG	-1.686	12.126	5.414	C.2	84	TYR88	0.000	
1364	 CD1	-0.714	12.975	5.920	C.2	84	TYR88	0.000	
1365	 CD2	-2.570	11.551	6.309	C.2	84	TYR88	0.000	
1366	 CE1	-0.624	13.244	7.279	C.2	84	TYR88	0.000	
1367	 CE2	-2.492	11.808	7.666	C.2	84	TYR88	0.000	
1368	  CZ	-1.518	12.654	8.143	C.2	84	TYR88	0.000	
1369	  OH	-1.459	12.895	9.494	O.3	84	TYR88	0.000	
1370	   H	-2.020	11.281	1.581	 H	84	TYR88	0.000	
1371	  HA	0.275	11.459	3.372	 H	84	TYR88	0.000	
1372	 HB2	-2.734	11.298	3.779	 H	84	TYR88	0.000	
1373	 HB3	-1.834	12.791	3.416	 H	84	TYR88	0.000	
1374	 HD1	-0.011	13.437	5.243	 H	84	TYR88	0.000	
1375	 HD2	-3.338	10.887	5.941	 H	84	TYR88	0.000	
1376	 HE1	0.139	13.909	7.654	 H	84	TYR88	0.000	
1377	 HE2	-3.192	11.347	8.347	 H	84	TYR88	0.000	
1378	  HH	-2.124	12.440	10.016	 H	84	TYR88	0.000	
1379	   N	0.509	9.167	4.339	N.am	85	CYS89	0.000	
1380	  CA	0.693	7.840	4.977	C.3	85	CYS89	0.000	
1381	   C	1.202	7.992	6.394	C.2	85	CYS89	0.000	
1382	   O	2.402	7.984	6.631	O.2	85	CYS89	0.000	
1383	  CB	1.696	6.977	4.182	C.3	85	CYS89	0.000	
1384	  SG	1.383	7.055	2.412	S.3	85	CYS89	0.000	
1385	   H	1.301	9.792	4.305	 H	85	CYS89	0.000	
1386	  HA	-0.280	7.348	4.986	 H	85	CYS89	0.000	
1387	 HB2	1.610	5.942	4.512	 H	85	CYS89	0.000	
1388	 HB3	2.706	7.339	4.379	 H	85	CYS89	0.000	
1389	  HG	0.148	6.614	2.159	 H	85	CYS89	0.000	
1390	   N	0.283	8.134	7.360	N.am	86	PRO90	0.000	
1391	  CA	0.578	8.385	8.786	C.3	86	PRO90	0.000	
1392	   C	0.821	7.158	9.666	C.2	86	PRO90	0.000	
1393	   O	0.858	7.281	10.902	O.2	86	PRO90	0.000	
1394	  CB	-0.708	9.056	9.245	C.3	86	PRO90	0.000	
1395	  CG	-1.774	8.317	8.473	C.3	86	PRO90	0.000	
1396	  CD	-1.173	8.079	7.116	C.3	86	PRO90	0.000	
1397	  HA	1.509	8.943	8.879	 H	86	PRO90	0.000	
1398	 HB2	-0.707	10.117	8.994	 H	86	PRO90	0.000	
1399	 HB3	-0.850	8.937	10.319	 H	86	PRO90	0.000	
1400	 HG2	-2.677	8.922	8.392	 H	86	PRO90	0.000	
1401	 HG3	-2.012	7.371	8.958	 H	86	PRO90	0.000	
1402	 HD2	-1.465	7.103	6.728	 H	86	PRO90	0.000	
1403	 HD3	-1.479	8.855	6.414	 H	86	PRO90	0.000	
1404	   N	0.980	5.994	9.037	N.am	87	GLY91	0.000	
1405	  CA	1.236	4.738	9.741	C.3	87	GLY91	0.000	
1406	   C	2.691	4.574	10.156	C.2	87	GLY91	0.000	
1407	   O	2.999	3.774	11.041	O.2	87	GLY91	0.000	
1408	   H	0.922	5.978	8.029	 H	87	GLY91	0.000	
1409	 HA2	0.967	3.911	9.084	 H	87	GLY91	0.000	
1410	 HA3	0.614	4.709	10.636	 H	87	GLY91	0.000	
1411	   N	3.586	5.326	9.521	N.am	88	GLY92	0.000	
1412	  CA	5.000	5.178	9.764	C.3	88	GLY92	0.000	
1413	   C	5.712	4.379	8.689	C.2	88	GLY92	0.000	
1414	   O	5.151	4.030	7.664	O.2	88	GLY92	0.000	
1415	   H	3.268	6.015	8.854	 H	88	GLY92	0.000	
1416	 HA2	5.135	4.671	10.719	 H	88	GLY92	0.000	
1417	 HA3	5.449	6.170	9.812	 H	88	GLY92	0.000	
1418	   N	6.974	4.103	8.961	N.am	89	GLU93	0.000	
1419	  CA	7.925	3.584	7.990	C.3	89	GLU93	0.000	
1420	   C	7.987	2.076	8.126	C.2	89	GLU93	0.000	
1421	   O	7.760	1.558	9.215	O.2	89	GLU93	0.000	
1422	  CB	9.303	4.184	8.306	C.3	89	GLU93	0.000	
1423	  CG	9.702	5.383	7.462	C.3	89	GLU93	0.000	
1424	  CD	10.265	4.954	6.114	C.2	89	GLU93	0.000	
1425	 OE1	10.030	3.753	5.727	O.co2	89	GLU93	0.000	
1426	 OE2	10.934	5.817	5.461	O.co2	89	GLU93	0.000	
1427	   H	7.301	4.262	9.903	 H	89	GLU93	0.000	
1428	  HA	7.625	3.845	6.975	 H	89	GLU93	0.000	
1429	 HB2	10.051	3.405	8.158	 H	89	GLU93	0.000	
1430	 HB3	9.303	4.494	9.351	 H	89	GLU93	0.000	
1431	 HG2	10.459	5.957	7.996	 H	89	GLU93	0.000	
1432	 HG3	8.824	6.008	7.296	 H	89	GLU93	0.000	
1433	   N	8.290	1.366	7.038	N.am	90	LEU94	0.000	
1434	  CA	8.481	-0.095	7.125	C.3	90	LEU94	0.000	
1435	   C	9.774	-0.400	7.832	C.2	90	LEU94	0.000	
1436	   O	9.789	-1.252	8.706	O.2	90	LEU94	0.000	
1437	  CB	8.515	-0.771	5.766	C.3	90	LEU94	0.000	
1438	  CG	8.769	-2.285	5.856	C.3	90	LEU94	0.000	
1439	 CD1	7.809	-2.953	6.840	C.3	90	LEU94	0.000	
1440	 CD2	8.691	-2.941	4.481	C.3	90	LEU94	0.000	
1441	   H	8.391	1.831	6.147	 H	90	LEU94	0.000	
1442	  HA	7.625	-0.484	7.677	 H	90	LEU94	0.000	
1443	 HB2	9.310	-0.320	5.173	 H	90	LEU94	0.000	
1444	 HB3	7.556	-0.608	5.273	 H	90	LEU94	0.000	
1445	  HG	9.781	-2.426	6.236	 H	90	LEU94	0.000	
1446	HD11	6.784	-2.830	6.489	 H	90	LEU94	0.000	
1447	HD12	7.914	-2.491	7.822	 H	90	LEU94	0.000	
1448	HD13	8.043	-4.015	6.912	 H	90	LEU94	0.000	
1449	HD21	7.688	-2.816	4.074	 H	90	LEU94	0.000	
1450	HD22	8.917	-4.003	4.571	 H	90	LEU94	0.000	
1451	HD23	9.414	-2.472	3.813	 H	90	LEU94	0.000	
1452	   N	10.838	0.310	7.431	N.am	91	PHE95	0.000	
1453	  CA	12.190	0.157	7.990	C.3	91	PHE95	0.000	
1454	   C	12.186	0.316	9.489	C.2	91	PHE95	0.000	
1455	   O	12.616	-0.584	10.219	O.2	91	PHE95	0.000	
1456	  CB	13.155	1.197	7.394	C.3	91	PHE95	0.000	
1457	  CG	14.582	1.091	7.909	C.2	91	PHE95	0.000	
1458	 CD1	15.283	-0.135	7.847	C.2	91	PHE95	0.000	
1459	 CD2	15.232	2.214	8.459	C.2	91	PHE95	0.000	
1460	 CE1	16.588	-0.238	8.317	C.2	91	PHE95	0.000	
1461	 CE2	16.537	2.108	8.927	C.2	91	PHE95	0.000	
1462	  CZ	17.216	0.882	8.857	C.2	91	PHE95	0.000	
1463	   H	10.704	0.992	6.698	 H	91	PHE95	0.000	
1464	  HA	12.524	-0.848	7.733	 H	91	PHE95	0.000	
1465	 HB2	12.778	2.191	7.634	 H	91	PHE95	0.000	
1466	 HB3	13.172	1.066	6.312	 H	91	PHE95	0.000	
1467	 HD1	14.797	-1.004	7.429	 H	91	PHE95	0.000	
1468	 HD2	14.715	3.160	8.516	 H	91	PHE95	0.000	
1469	 HE1	17.112	-1.181	8.263	 H	91	PHE95	0.000	
1470	 HE2	17.030	2.973	9.347	 H	91	PHE95	0.000	
1471	  HZ	18.229	0.806	9.223	 H	91	PHE95	0.000	
1472	   N	11.697	1.468	9.939	N.am	92	ASP96	0.000	
1473	  CA	11.687	1.772	11.367	C.3	92	ASP96	0.000	
1474	   C	10.830	0.782	12.133	C.2	92	ASP96	0.000	
1475	   O	11.127	0.472	13.289	O.2	92	ASP96	0.000	
1476	  CB	11.231	3.207	11.634	C.3	92	ASP96	0.000	
1477	  CG	12.258	4.224	11.187	C.2	92	ASP96	0.000	
1478	 OD1	13.466	4.057	11.536	O.co2	92	ASP96	0.000	
1479	 OD2	11.845	5.183	10.488	O.co2	92	ASP96	0.000	
1480	   H	11.326	2.141	9.284	 H	92	ASP96	0.000	
1481	  HA	12.712	1.679	11.724	 H	92	ASP96	0.000	
1482	 HB2	11.060	3.328	12.704	 H	92	ASP96	0.000	
1483	 HB3	10.301	3.386	11.095	 H	92	ASP96	0.000	
1484	   N	9.771	0.289	11.487	N.am	93	TYR97	0.000	
1485	  CA	8.933	-0.750	12.084	C.3	93	TYR97	0.000	
1486	   C	9.794	-1.955	12.337	C.2	93	TYR97	0.000	
1487	   O	9.797	-2.504	13.449	O.2	93	TYR97	0.000	
1488	  CB	7.745	-1.131	11.199	C.3	93	TYR97	0.000	
1489	  CG	6.765	-2.039	11.895	C.2	93	TYR97	0.000	
1490	 CD1	6.183	-1.679	13.121	C.2	93	TYR97	0.000	
1491	 CD2	6.415	-3.256	11.340	C.2	93	TYR97	0.000	
1492	 CE1	5.279	-2.518	13.765	C.2	93	TYR97	0.000	
1493	 CE2	5.514	-4.098	11.975	C.2	93	TYR97	0.000	
1494	  CZ	4.948	-3.730	13.183	C.2	93	TYR97	0.000	
1495	  OH	4.058	-4.590	13.787	O.3	93	TYR97	0.000	
1496	   H	9.544	0.641	10.568	 H	93	TYR97	0.000	
1497	  HA	8.514	-0.363	13.013	 H	93	TYR97	0.000	
1498	 HB2	8.121	-1.639	10.311	 H	93	TYR97	0.000	
1499	 HB3	7.225	-0.219	10.903	 H	93	TYR97	0.000	
1500	 HD1	6.442	-0.733	13.573	 H	93	TYR97	0.000	
1501	 HD2	6.849	-3.556	10.398	 H	93	TYR97	0.000	
1502	 HE1	4.839	-2.227	14.707	 H	93	TYR97	0.000	
1503	 HE2	5.253	-5.044	11.525	 H	93	TYR97	0.000	
1504	  HH	3.893	-5.406	13.307	 H	93	TYR97	0.000	
1505	   N	10.524	-2.362	11.301	N.am	94	ILE98	0.000	
1506	  CA	11.371	-3.536	11.401	C.3	94	ILE98	0.000	
1507	   C	12.352	-3.422	12.561	C.2	94	ILE98	0.000	
1508	   O	12.359	-4.314	13.396	O.2	94	ILE98	0.000	
1509	  CB	12.077	-3.838	10.089	C.3	94	ILE98	0.000	
1510	 CG1	11.019	-4.232	9.052	C.3	94	ILE98	0.000	
1511	 CG2	13.070	-4.985	10.272	C.3	94	ILE98	0.000	
1512	 CD1	11.470	-4.081	7.624	C.3	94	ILE98	0.000	
1513	   H	10.489	-1.846	10.433	 H	94	ILE98	0.000	
1514	  HA	10.721	-4.384	11.613	 H	94	ILE98	0.000	
1515	  HB	12.625	-2.957	9.755	 H	94	ILE98	0.000	
1516	HG12	10.142	-3.604	9.203	 H	94	ILE98	0.000	
1517	HG13	10.751	-5.276	9.217	 H	94	ILE98	0.000	
1518	HG21	12.539	-5.876	10.607	 H	94	ILE98	0.000	
1519	HG22	13.815	-4.705	11.017	 H	94	ILE98	0.000	
1520	HG23	13.566	-5.192	9.324	 H	94	ILE98	0.000	
1521	HD11	11.743	-3.042	7.437	 H	94	ILE98	0.000	
1522	HD12	10.659	-4.369	6.954	 H	94	ILE98	0.000	
1523	HD13	12.333	-4.721	7.445	 H	94	ILE98	0.000	
1524	   N	13.157	-2.352	12.613	N.am	95	ILE99	0.000	
1525	  CA	14.078	-2.111	13.749	C.3	95	ILE99	0.000	
1526	   C	13.355	-2.001	15.126	C.2	95	ILE99	0.000	
1527	   O	13.882	-2.474	16.126	O.2	95	ILE99	0.000	
1528	  CB	15.064	-0.898	13.527	C.3	95	ILE99	0.000	
1529	 CG1	14.312	0.416	13.302	C.3	95	ILE99	0.000	
1530	 CG2	15.985	-1.152	12.340	C.3	95	ILE99	0.000	
1531	 CD1	15.129	1.679	13.513	C.3	95	ILE99	0.000	
1532	   H	13.136	-1.688	11.852	 H	95	ILE99	0.000	
1533	  HA	14.691	-3.011	13.781	 H	95	ILE99	0.000	
1534	  HB	15.657	-0.811	14.438	 H	95	ILE99	0.000	
1535	HG12	13.468	0.443	13.991	 H	95	ILE99	0.000	
1536	HG13	13.944	0.421	12.276	 H	95	ILE99	0.000	
1537	HG21	15.389	-1.239	11.431	 H	95	ILE99	0.000	
1538	HG22	16.540	-2.076	12.501	 H	95	ILE99	0.000	
1539	HG23	16.683	-0.321	12.238	 H	95	ILE99	0.000	
1540	HD11	15.511	1.699	14.534	 H	95	ILE99	0.000	
1541	HD12	14.499	2.552	13.344	 H	95	ILE99	0.000	
1542	HD13	15.965	1.693	12.813	 H	95	ILE99	0.000	
1543	   N	12.168	-1.393	15.187	N.am	96	SER100	0.000	
1544	  CA	11.412	-1.303	16.458	C.3	96	SER100	0.000	
1545	   C	10.980	-2.689	16.994	C.2	96	SER100	0.000	
1546	   O	10.963	-2.908	18.202	O.2	96	SER100	0.000	
1547	  CB	10.201	-0.352	16.333	C.3	96	SER100	0.000	
1548	  OG	9.218	-0.791	15.399	O.3	96	SER100	0.000	
1549	   H	11.778	-0.985	14.349	 H	96	SER100	0.000	
1550	  HA	12.097	-0.880	17.193	 H	96	SER100	0.000	
1551	 HB2	10.564	0.626	16.016	 H	96	SER100	0.000	
1552	 HB3	9.731	-0.265	17.313	 H	96	SER100	0.000	
1553	  HG	9.644	-0.864	14.542	 H	96	SER100	0.000	
1554	   N	10.638	-3.605	16.085	N.am	97	GLN101	0.000	
1555	  CA	10.292	-4.998	16.423	C.3	97	GLN101	0.000	
1556	   C	11.508	-5.950	16.398	C.2	97	GLN101	0.000	
1557	   O	11.331	-7.146	16.569	O.2	97	GLN101	0.000	
1558	  CB	9.237	-5.562	15.431	C.3	97	GLN101	0.000	
1559	  CG	8.105	-4.622	15.041	C.3	97	GLN101	0.000	
1560	  CD	7.359	-4.020	16.232	C.2	97	GLN101	0.000	
1561	 NE2	6.688	-4.883	16.990	N.pl3	97	GLN101	0.000	
1562	 OE1	7.382	-2.794	16.471	O.2	97	GLN101	0.000	
1563	   H	10.616	-3.329	15.114	 H	97	GLN101	0.000	
1564	  HA	9.897	-4.957	17.438	 H	97	GLN101	0.000	
1565	 HB2	8.792	-6.446	15.888	 H	97	GLN101	0.000	
1566	 HB3	9.760	-5.849	14.519	 H	97	GLN101	0.000	
1567	 HG2	7.390	-5.179	14.434	 H	97	GLN101	0.000	
1568	 HG3	8.524	-3.807	14.451	 H	97	GLN101	0.000	
1569	HE21	6.173	-4.554	17.794	 H	97	GLN101	0.000	
1570	HE22	6.695	-5.867	16.762	 H	97	GLN101	0.000	
1571	   N	12.725	-5.441	16.188	N.am	98	ASP102	0.000	
1572	  CA	13.900	-6.264	15.789	C.3	98	ASP102	0.000	
1573	   C	13.672	-7.120	14.521	C.2	98	ASP102	0.000	
1574	   O	14.387	-6.989	13.522	O.2	98	ASP102	0.000	
1575	  CB	14.419	-7.125	16.955	C.3	98	ASP102	0.000	
1576	  CG	15.528	-6.441	17.732	C.2	98	ASP102	0.000	
1577	 OD1	16.450	-5.896	17.088	O.co2	98	ASP102	0.000	
1578	 OD2	15.485	-6.446	18.981	O.co2	98	ASP102	0.000	
1579	   H	12.855	-4.446	16.306	 H	98	ASP102	0.000	
1580	  HA	14.673	-5.542	15.524	 H	98	ASP102	0.000	
1581	 HB2	14.800	-8.064	16.554	 H	98	ASP102	0.000	
1582	 HB3	13.591	-7.329	17.635	 H	98	ASP102	0.000	
1583	   N	12.680	-7.996	14.556	N.am	99	ARG103	0.000	
1584	  CA	12.234	-8.651	13.344	C.3	99	ARG103	0.000	
1585	   C	10.777	-9.063	13.463	C.2	99	ARG103	0.000	
1586	   O	10.283	-9.302	14.565	O.2	99	ARG103	0.000	
1587	  CB	13.090	-9.861	13.087	C.3	99	ARG103	0.000	
1588	  CG	13.155	-10.813	14.269	C.3	99	ARG103	0.000	
1589	  CD	13.252	-12.247	13.774	C.3	99	ARG103	0.000	
1590	  NE	13.208	-13.234	14.843	N.pl3	99	ARG103	0.000	
1591	  CZ	14.199	-13.475	15.690	C.cat	99	ARG103	0.000	
1592	 NH1	15.346	-12.800	15.613	N.pl3	99	ARG103	0.000	
1593	 NH2	14.039	-14.404	16.624	N.pl3	99	ARG103	0.000	
1594	   H	12.232	-8.211	15.436	 H	99	ARG103	0.000	
1595	  HA	12.326	-7.953	12.511	 H	99	ARG103	0.000	
1596	 HB2	14.102	-9.527	12.856	 H	99	ARG103	0.000	
1597	 HB3	12.681	-10.399	12.232	 H	99	ARG103	0.000	
1598	 HG2	12.255	-10.699	14.874	 H	99	ARG103	0.000	
1599	 HG3	14.031	-10.579	14.874	 H	99	ARG103	0.000	
1600	 HD2	14.193	-12.363	13.236	 H	99	ARG103	0.000	
1601	 HD3	12.420	-12.435	13.096	 H	99	ARG103	0.000	
1602	  HE	12.361	-13.774	14.946	 H	99	ARG103	0.000	
1603	HH11	16.092	-12.996	16.266	 H	99	ARG103	0.000	
1604	HH12	15.469	-12.093	14.903	 H	99	ARG103	0.000	
1605	HH21	14.786	-14.599	17.276	 H	99	ARG103	0.000	
1606	HH22	13.171	-14.916	16.683	 H	99	ARG103	0.000	
1607	   N	10.092	-9.145	12.330	N.am	100	LEU104	0.000	
1608	  CA	8.662	-9.432	12.323	C.3	100	LEU104	0.000	
1609	   C	8.425	-10.934	12.335	C.2	100	LEU104	0.000	
1610	   O	9.219	-11.693	11.778	O.2	100	LEU104	0.000	
1611	  CB	7.992	-8.829	11.093	C.3	100	LEU104	0.000	
1612	  CG	8.330	-7.398	10.693	C.3	100	LEU104	0.000	
1613	 CD1	7.345	-6.946	9.608	C.3	100	LEU104	0.000	
1614	 CD2	8.293	-6.497	11.906	C.3	100	LEU104	0.000	
1615	   H	10.573	-9.007	11.452	 H	100	LEU104	0.000	
1616	  HA	8.228	-8.985	13.217	 H	100	LEU104	0.000	
1617	 HB2	6.916	-8.866	11.266	 H	100	LEU104	0.000	
1618	 HB3	8.246	-9.466	10.246	 H	100	LEU104	0.000	
1619	  HG	9.339	-7.345	10.286	 H	100	LEU104	0.000	
1620	HD11	6.328	-6.993	9.998	 H	100	LEU104	0.000	
1621	HD12	7.433	-7.601	8.742	 H	100	LEU104	0.000	
1622	HD13	7.574	-5.921	9.314	 H	100	LEU104	0.000	
1623	HD21	7.296	-6.521	12.346	 H	100	LEU104	0.000	
1624	HD22	8.534	-5.477	11.607	 H	100	LEU104	0.000	
1625	HD23	9.022	-6.843	12.638	 H	100	LEU104	0.000	
1626	   N	7.333	-11.361	12.970	N.am	101	SER105	0.000	
1627	  CA	6.981	-12.776	12.999	C.3	101	SER105	0.000	
1628	   C	6.957	-13.262	11.544	C.2	101	SER105	0.000	
1629	   O	6.786	-12.450	10.641	O.2	101	SER105	0.000	
1630	  CB	5.629	-12.975	13.721	C.3	101	SER105	0.000	
1631	  OG	4.578	-12.193	13.146	O.3	101	SER105	0.000	
1632	   H	6.739	-10.692	13.439	 H	101	SER105	0.000	
1633	  HA	7.706	-13.364	13.561	 H	101	SER105	0.000	
1634	 HB2	5.746	-12.688	14.766	 H	101	SER105	0.000	
1635	 HB3	5.354	-14.028	13.661	 H	101	SER105	0.000	
1636	  HG	4.836	-11.270	13.206	 H	101	SER105	0.000	
1637	   N	7.124	-14.557	11.289	N.am	102	GLU106	0.000	
1638	  CA	6.948	-15.083	9.900	C.3	102	GLU106	0.000	
1639	   C	5.544	-14.766	9.344	C.2	102	GLU106	0.000	
1640	   O	5.356	-14.477	8.160	O.2	102	GLU106	0.000	
1641	  CB	7.186	-16.594	9.856	C.3	102	GLU106	0.000	
1642	  CG	7.142	-17.242	8.474	C.3	102	GLU106	0.000	
1643	  CD	7.534	-18.722	8.501	C.2	102	GLU106	0.000	
1644	 OE1	8.747	-19.020	8.645	O.co2	102	GLU106	0.000	
1645	 OE2	6.628	-19.583	8.378	O.co2	102	GLU106	0.000	
1646	   H	7.370	-15.188	12.038	 H	102	GLU106	0.000	
1647	  HA	7.688	-14.584	9.274	 H	102	GLU106	0.000	
1648	 HB2	6.422	-17.069	10.471	 H	102	GLU106	0.000	
1649	 HB3	8.170	-16.789	10.283	 H	102	GLU106	0.000	
1650	 HG2	7.832	-16.711	7.818	 H	102	GLU106	0.000	
1651	 HG3	6.129	-17.157	8.081	 H	102	GLU106	0.000	
1652	   N	4.544	-14.821	10.210	N.am	103	GLU107	0.000	
1653	  CA	3.189	-14.641	9.734	C.3	103	GLU107	0.000	
1654	   C	2.899	-13.172	9.481	C.2	103	GLU107	0.000	
1655	   O	2.145	-12.885	8.544	O.2	103	GLU107	0.000	
1656	  CB	2.152	-15.356	10.609	C.3	103	GLU107	0.000	
1657	  CG	2.486	-15.417	12.068	C.3	103	GLU107	0.000	
1658	  CD	3.466	-16.513	12.408	C.2	103	GLU107	0.000	
1659	 OE1	3.105	-17.681	12.244	O.co2	103	GLU107	0.000	
1660	 OE2	4.596	-16.197	12.839	O.co2	103	GLU107	0.000	
1661	   H	4.724	-14.985	11.190	 H	103	GLU107	0.000	
1662	  HA	3.098	-15.138	8.769	 H	103	GLU107	0.000	
1663	 HB2	2.049	-16.378	10.243	 H	103	GLU107	0.000	
1664	 HB3	1.202	-14.834	10.501	 H	103	GLU107	0.000	
1665	 HG2	1.566	-15.588	12.627	 H	103	GLU107	0.000	
1666	 HG3	2.918	-14.461	12.364	 H	103	GLU107	0.000	
1667	   N	3.476	-12.250	10.283	N.am	104	GLU108	0.000	
1668	  CA	3.453	-10.786	9.911	C.3	104	GLU108	0.000	
1669	   C	4.278	-10.444	8.667	C.2	104	GLU108	0.000	
1670	   O	3.836	-9.614	7.871	O.2	104	GLU108	0.000	
1671	  CB	3.807	-9.786	11.045	C.3	104	GLU108	0.000	
1672	  CG	2.856	-8.577	11.020	C.3	104	GLU108	0.000	
1673	  CD	3.398	-7.206	11.504	C.2	104	GLU108	0.000	
1674	 OE1	4.055	-7.084	12.566	O.co2	104	GLU108	0.000	
1675	 OE2	3.152	-6.202	10.792	O.co2	104	GLU108	0.000	
1676	   H	3.927	-12.542	11.138	 H	104	GLU108	0.000	
1677	  HA	2.395	-10.647	9.689	 H	104	GLU108	0.000	
1678	 HB2	4.831	-9.439	10.910	 H	104	GLU108	0.000	
1679	 HB3	3.719	-10.291	12.007	 H	104	GLU108	0.000	
1680	 HG2	2.001	-8.826	11.648	 H	104	GLU108	0.000	
1681	 HG3	2.525	-8.449	9.990	 H	104	GLU108	0.000	
1682	   N	5.456	-11.048	8.463	N.am	105	THR109	0.000	
1683	  CA	6.215	-10.719	7.231	C.3	105	THR109	0.000	
1684	   C	5.396	-11.164	5.996	C.2	105	THR109	0.000	
1685	   O	5.326	-10.460	4.986	O.2	105	THR109	0.000	
1686	  CB	7.702	-11.205	7.191	C.3	105	THR109	0.000	
1687	 CG2	8.249	-11.509	8.539	C.3	105	THR109	0.000	
1688	 OG1	7.880	-12.335	6.335	O.3	105	THR109	0.000	
1689	   H	5.820	-11.711	9.132	 H	105	THR109	0.000	
1690	  HA	6.333	-9.635	7.223	 H	105	THR109	0.000	
1691	  HB	8.264	-10.366	6.781	 H	105	THR109	0.000	
1692	 HG1	7.379	-13.064	6.709	 H	105	THR109	0.000	
1693	HG21	7.703	-12.347	8.972	 H	105	THR109	0.000	
1694	HG22	8.140	-10.634	9.180	 H	105	THR109	0.000	
1695	HG23	9.304	-11.768	8.453	 H	105	THR109	0.000	
1696	   N	4.780	-12.334	6.087	N.am	106	ARG110	0.000	
1697	  CA	3.958	-12.883	4.995	C.3	106	ARG110	0.000	
1698	   C	2.848	-11.914	4.596	C.2	106	ARG110	0.000	
1699	   O	2.713	-11.593	3.442	O.2	106	ARG110	0.000	
1700	  CB	3.351	-14.208	5.458	C.3	106	ARG110	0.000	
1701	  CG	2.894	-15.102	4.357	C.3	106	ARG110	0.000	
1702	  CD	2.368	-16.419	4.896	C.3	106	ARG110	0.000	
1703	  NE	3.390	-17.457	5.024	N.pl3	106	ARG110	0.000	
1704	  CZ	3.976	-17.839	6.158	C.cat	106	ARG110	0.000	
1705	 NH1	3.657	-17.272	7.307	N.pl3	106	ARG110	0.000	
1706	 NH2	4.896	-18.802	6.146	N.pl3	106	ARG110	0.000	
1707	   H	4.877	-12.869	6.938	 H	106	ARG110	0.000	
1708	  HA	4.590	-13.040	4.121	 H	106	ARG110	0.000	
1709	 HB2	2.494	-13.985	6.093	 H	106	ARG110	0.000	
1710	 HB3	4.104	-14.742	6.038	 H	106	ARG110	0.000	
1711	 HG2	3.733	-15.301	3.690	 H	106	ARG110	0.000	
1712	 HG3	2.099	-14.603	3.802	 H	106	ARG110	0.000	
1713	 HD2	1.593	-16.781	4.221	 H	106	ARG110	0.000	
1714	 HD3	1.937	-16.239	5.881	 H	106	ARG110	0.000	
1715	  HE	3.677	-17.927	4.178	 H	106	ARG110	0.000	
1716	HH11	4.109	-17.570	8.160	 H	106	ARG110	0.000	
1717	HH12	2.962	-16.540	7.333	 H	106	ARG110	0.000	
1718	HH21	5.338	-19.089	7.008	 H	106	ARG110	0.000	
1719	HH22	5.151	-19.246	5.275	 H	106	ARG110	0.000	
1720	   N	2.058	-11.451	5.566	N.am	107	VAL111	0.000	
1721	  CA	0.944	-10.497	5.320	C.3	107	VAL111	0.000	
1722	   C	1.422	-9.260	4.578	C.2	107	VAL111	0.000	
1723	   O	0.765	-8.751	3.696	O.2	107	VAL111	0.000	
1724	  CB	0.266	-10.021	6.646	C.3	107	VAL111	0.000	
1725	 CG1	-0.640	-8.804	6.416	C.3	107	VAL111	0.000	
1726	 CG2	-0.545	-11.145	7.260	C.3	107	VAL111	0.000	
1727	   H	2.223	-11.764	6.512	 H	107	VAL111	0.000	
1728	  HA	0.221	-11.046	4.716	 H	107	VAL111	0.000	
1729	  HB	1.065	-9.729	7.328	 H	107	VAL111	0.000	
1730	HG11	-1.447	-9.074	5.735	 H	107	VAL111	0.000	
1731	HG12	-0.056	-7.992	5.983	 H	107	VAL111	0.000	
1732	HG13	-1.062	-8.480	7.368	 H	107	VAL111	0.000	
1733	HG21	-1.343	-11.434	6.575	 H	107	VAL111	0.000	
1734	HG22	-0.980	-10.807	8.201	 H	107	VAL111	0.000	
1735	HG23	0.102	-12.001	7.446	 H	107	VAL111	0.000	
1736	   N	2.588	-8.790	4.962	N.am	108	VAL112	0.000	
1737	  CA	3.175	-7.597	4.387	C.3	108	VAL112	0.000	
1738	   C	3.816	-7.845	3.035	C.2	108	VAL112	0.000	
1739	   O	3.644	-7.067	2.095	O.2	108	VAL112	0.000	
1740	  CB	4.257	-7.116	5.340	C.3	108	VAL112	0.000	
1741	 CG1	5.322	-6.372	4.582	C.3	108	VAL112	0.000	
1742	 CG2	3.600	-6.314	6.483	C.3	108	VAL112	0.000	
1743	   H	3.094	-9.280	5.686	 H	108	VAL112	0.000	
1744	  HA	2.379	-6.867	4.244	 H	108	VAL112	0.000	
1745	  HB	4.773	-7.954	5.808	 H	108	VAL112	0.000	
1746	HG11	4.878	-5.511	4.081	 H	108	VAL112	0.000	
1747	HG12	5.769	-7.033	3.839	 H	108	VAL112	0.000	
1748	HG13	6.091	-6.032	5.275	 H	108	VAL112	0.000	
1749	HG21	3.067	-5.459	6.067	 H	108	VAL112	0.000	
1750	HG22	4.370	-5.963	7.170	 H	108	VAL112	0.000	
1751	HG23	2.899	-6.953	7.020	 H	108	VAL112	0.000	
1752	   N	4.561	-8.933	2.933	N.am	109	PHE113	0.000	
1753	  CA	5.214	-9.246	1.676	C.3	109	PHE113	0.000	
1754	   C	4.171	-9.340	0.595	C.2	109	PHE113	0.000	
1755	   O	4.374	-8.900	-0.526	O.2	109	PHE113	0.000	
1756	  CB	5.966	-10.557	1.764	C.3	109	PHE113	0.000	
1757	  CG	7.102	-10.643	0.808	C.2	109	PHE113	0.000	
1758	 CD1	8.095	-9.683	0.828	C.2	109	PHE113	0.000	
1759	 CD2	7.184	-11.673	-0.109	C.2	109	PHE113	0.000	
1760	 CE1	9.150	-9.748	-0.048	C.2	109	PHE113	0.000	
1761	 CE2	8.243	-11.740	-0.989	C.2	109	PHE113	0.000	
1762	  CZ	9.223	-10.779	-0.957	C.2	109	PHE113	0.000	
1763	   H	4.675	-9.545	3.729	 H	109	PHE113	0.000	
1764	  HA	5.930	-8.456	1.449	 H	109	PHE113	0.000	
1765	 HB2	5.272	-11.370	1.551	 H	109	PHE113	0.000	
1766	 HB3	6.356	-10.667	2.776	 H	109	PHE113	0.000	
1767	 HD1	8.041	-8.874	1.541	 H	109	PHE113	0.000	
1768	 HD2	6.415	-12.430	-0.136	 H	109	PHE113	0.000	
1769	 HE1	9.921	-8.992	-0.024	 H	109	PHE113	0.000	
1770	 HE2	8.302	-12.549	-1.702	 H	109	PHE113	0.000	
1771	  HZ	10.052	-10.832	-1.647	 H	109	PHE113	0.000	
1772	   N	3.035	-9.924	0.944	N.am	110	ARG114	0.000	
1773	  CA	1.975	-10.076	-0.029	C.3	110	ARG114	0.000	
1774	   C	1.509	-8.717	-0.544	C.2	110	ARG114	0.000	
1775	   O	1.045	-8.590	-1.661	O.2	110	ARG114	0.000	
1776	  CB	0.815	-10.845	0.583	C.3	110	ARG114	0.000	
1777	  CG	1.098	-12.314	0.855	C.3	110	ARG114	0.000	
1778	  CD	-0.107	-12.943	1.537	C.3	110	ARG114	0.000	
1779	  NE	-1.252	-12.958	0.628	N.pl3	110	ARG114	0.000	
1780	  CZ	-1.663	-14.021	-0.070	C.cat	110	ARG114	0.000	
1781	 NH1	-1.027	-15.189	0.020	N.pl3	110	ARG114	0.000	
1782	 NH2	-2.724	-13.909	-0.868	N.pl3	110	ARG114	0.000	
1783	   H	2.909	-10.262	1.887	 H	110	ARG114	0.000	
1784	  HA	2.360	-10.641	-0.878	 H	110	ARG114	0.000	
1785	 HB2	-0.031	-10.783	-0.101	 H	110	ARG114	0.000	
1786	 HB3	0.554	-10.369	1.528	 H	110	ARG114	0.000	
1787	 HG2	1.970	-12.403	1.503	 H	110	ARG114	0.000	
1788	 HG3	1.292	-12.828	-0.087	 H	110	ARG114	0.000	
1789	 HD2	-0.360	-12.364	2.425	 H	110	ARG114	0.000	
1790	 HD3	0.137	-13.965	1.826	 H	110	ARG114	0.000	
1791	  HE	-1.772	-12.099	0.520	 H	110	ARG114	0.000	
1792	HH11	-1.350	-15.982	-0.515	 H	110	ARG114	0.000	
1793	HH12	-0.222	-15.280	0.623	 H	110	ARG114	0.000	
1794	HH21	-3.042	-14.707	-1.400	 H	110	ARG114	0.000	
1795	HH22	-3.211	-13.028	-0.942	 H	110	ARG114	0.000	
1796	   N	1.640	-7.696	0.285	N.am	111	GLN115	0.000	
1797	  CA	1.315	-6.379	-0.154	C.3	111	GLN115	0.000	
1798	   C	2.387	-5.879	-1.111	C.2	111	GLN115	0.000	
1799	   O	2.089	-5.194	-2.076	O.2	111	GLN115	0.000	
1800	  CB	1.119	-5.463	1.031	C.3	111	GLN115	0.000	
1801	  CG	-0.167	-5.779	1.805	C.3	111	GLN115	0.000	
1802	  CD	-0.301	-4.941	3.043	C.2	111	GLN115	0.000	
1803	 NE2	-0.386	-5.593	4.178	N.pl3	111	GLN115	0.000	
1804	 OE1	-0.327	-3.712	2.982	O.2	111	GLN115	0.000	
1805	   H	1.969	-7.848	1.227	 H	111	GLN115	0.000	
1806	  HA	0.371	-6.393	-0.699	 H	111	GLN115	0.000	
1807	 HB2	1.069	-4.434	0.674	 H	111	GLN115	0.000	
1808	 HB3	1.970	-5.573	1.704	 H	111	GLN115	0.000	
1809	 HG2	-0.155	-6.831	2.091	 H	111	GLN115	0.000	
1810	 HG3	-1.023	-5.589	1.157	 H	111	GLN115	0.000	
1811	HE21	-0.477	-5.085	5.046	 H	111	GLN115	0.000	
1812	HE22	-0.360	-6.602	4.183	 H	111	GLN115	0.000	
1813	   N	3.634	-6.214	-0.852	N.am	112	ILE116	0.000	
1814	  CA	4.730	-5.674	-1.671	C.3	112	ILE116	0.000	
1815	   C	4.593	-6.326	-3.020	C.2	112	ILE116	0.000	
1816	   O	4.501	-5.667	-4.048	O.2	112	ILE116	0.000	
1817	  CB	6.099	-6.007	-1.056	C.3	112	ILE116	0.000	
1818	 CG1	6.272	-5.156	0.187	C.3	112	ILE116	0.000	
1819	 CG2	7.211	-5.824	-2.077	C.3	112	ILE116	0.000	
1820	 CD1	7.420	-5.567	1.069	C.3	112	ILE116	0.000	
1821	   H	3.838	-6.843	-0.088	 H	112	ILE116	0.000	
1822	  HA	4.673	-4.587	-1.736	 H	112	ILE116	0.000	
1823	  HB	6.151	-7.055	-0.762	 H	112	ILE116	0.000	
1824	HG12	5.354	-5.216	0.772	 H	112	ILE116	0.000	
1825	HG13	6.436	-4.125	-0.126	 H	112	ILE116	0.000	
1826	HG21	7.221	-4.790	-2.421	 H	112	ILE116	0.000	
1827	HG22	7.038	-6.487	-2.924	 H	112	ILE116	0.000	
1828	HG23	8.169	-6.064	-1.617	 H	112	ILE116	0.000	
1829	HD11	7.277	-6.597	1.395	 H	112	ILE116	0.000	
1830	HD12	7.461	-4.913	1.940	 H	112	ILE116	0.000	
1831	HD13	8.353	-5.488	0.511	 H	112	ILE116	0.000	
1832	   N	4.578	-7.644	-2.994	N.am	113	VAL117	0.000	
1833	  CA	4.309	-8.416	-4.186	C.3	113	VAL117	0.000	
1834	   C	3.092	-7.940	-5.013	C.2	113	VAL117	0.000	
1835	   O	3.130	-7.962	-6.247	O.2	113	VAL117	0.000	
1836	  CB	4.130	-9.887	-3.827	C.3	113	VAL117	0.000	
1837	 CG1	3.764	-10.656	-5.085	C.3	113	VAL117	0.000	
1838	 CG2	5.420	-10.431	-3.205	C.3	113	VAL117	0.000	
1839	   H	4.758	-8.124	-2.124	 H	113	VAL117	0.000	
1840	  HA	5.180	-8.268	-4.824	 H	113	VAL117	0.000	
1841	  HB	3.331	-10.003	-3.095	 H	113	VAL117	0.000	
1842	HG11	4.559	-10.544	-5.823	 H	113	VAL117	0.000	
1843	HG12	2.833	-10.263	-5.493	 H	113	VAL117	0.000	
1844	HG13	3.638	-11.711	-4.843	 H	113	VAL117	0.000	
1845	HG21	6.239	-10.327	-3.917	 H	113	VAL117	0.000	
1846	HG22	5.287	-11.483	-2.954	 H	113	VAL117	0.000	
1847	HG23	5.652	-9.869	-2.300	 H	113	VAL117	0.000	
1848	   N	2.025	-7.517	-4.344	N.am	114	SER118	0.000	
1849	  CA	0.856	-6.991	-5.041	C.3	114	SER118	0.000	
1850	   C	1.224	-5.748	-5.845	C.2	114	SER118	0.000	
1851	   O	0.893	-5.670	-7.004	O.2	114	SER118	0.000	
1852	  CB	-0.246	-6.623	-4.049	C.3	114	SER118	0.000	
1853	  OG	-1.361	-6.066	-4.738	O.3	114	SER118	0.000	
1854	   H	2.023	-7.560	-3.334	 H	114	SER118	0.000	
1855	  HA	0.496	-7.770	-5.713	 H	114	SER118	0.000	
1856	 HB2	0.140	-5.893	-3.337	 H	114	SER118	0.000	
1857	 HB3	-0.563	-7.519	-3.514	 H	114	SER118	0.000	
1858	  HG	-1.056	-5.282	-5.198	 H	114	SER118	0.000	
1859	   N	1.911	-4.793	-5.203	N.am	115	ALA119	0.000	
1860	  CA	2.296	-3.503	-5.798	C.3	115	ALA119	0.000	
1861	   C	3.186	-3.673	-7.010	C.2	115	ALA119	0.000	
1862	   O	2.983	-3.066	-8.075	O.2	115	ALA119	0.000	
1863	  CB	3.044	-2.664	-4.778	C.3	115	ALA119	0.000	
1864	   H	2.182	-4.971	-4.246	 H	115	ALA119	0.000	
1865	  HA	1.374	-3.012	-6.107	 H	115	ALA119	0.000	
1866	 HB1	3.960	-3.178	-4.487	 H	115	ALA119	0.000	
1867	 HB2	2.416	-2.515	-3.900	 H	115	ALA119	0.000	
1868	 HB3	3.293	-1.697	-5.216	 H	115	ALA119	0.000	
1869	   N	4.181	-4.515	-6.824	N.am	116	VAL120	0.000	
1870	  CA	5.244	-4.663	-7.786	C.3	116	VAL120	0.000	
1871	   C	4.701	-5.424	-8.994	C.2	116	VAL120	0.000	
1872	   O	5.034	-5.098	-10.155	O.2	116	VAL120	0.000	
1873	  CB	6.409	-5.433	-7.156	C.3	116	VAL120	0.000	
1874	 CG1	7.411	-5.843	-8.220	C.3	116	VAL120	0.000	
1875	 CG2	7.051	-4.608	-6.052	C.3	116	VAL120	0.000	
1876	   H	4.200	-5.073	-5.983	 H	116	VAL120	0.000	
1877	  HA	5.607	-3.684	-8.099	 H	116	VAL120	0.000	
1878	  HB	6.030	-6.347	-6.701	 H	116	VAL120	0.000	
1879	HG11	7.815	-4.953	-8.702	 H	116	VAL120	0.000	
1880	HG12	6.915	-6.465	-8.965	 H	116	VAL120	0.000	
1881	HG13	8.222	-6.406	-7.758	 H	116	VAL120	0.000	
1882	HG21	7.443	-3.682	-6.472	 H	116	VAL120	0.000	
1883	HG22	7.864	-5.176	-5.601	 H	116	VAL120	0.000	
1884	HG23	6.305	-4.376	-5.292	 H	116	VAL120	0.000	
1885	   N	3.866	-6.438	-8.736	N.am	117	ALA121	0.000	
1886	  CA	3.276	-7.205	-9.851	C.3	117	ALA121	0.000	
1887	   C	2.443	-6.279	-10.739	C.2	117	ALA121	0.000	
1888	   O	2.599	-6.284	-11.954	O.2	117	ALA121	0.000	
1889	  CB	2.416	-8.349	-9.332	C.3	117	ALA121	0.000	
1890	   H	3.642	-6.679	-7.781	 H	117	ALA121	0.000	
1891	  HA	4.087	-7.631	-10.441	 H	117	ALA121	0.000	
1892	 HB1	1.596	-7.947	-8.738	 H	117	ALA121	0.000	
1893	 HB2	3.025	-9.008	-8.713	 H	117	ALA121	0.000	
1894	 HB3	2.013	-8.911	-10.174	 H	117	ALA121	0.000	
1895	   N	1.561	-5.487	-10.124	N.am	118	TYR122	0.000	
1896	  CA	0.886	-4.421	-10.848	C.3	118	TYR122	0.000	
1897	   C	1.851	-3.457	-11.592	C.2	118	TYR122	0.000	
1898	   O	1.590	-3.084	-12.738	O.2	118	TYR122	0.000	
1899	  CB	0.014	-3.629	-9.898	C.3	118	TYR122	0.000	
1900	  CG	-0.505	-2.367	-10.524	C.2	118	TYR122	0.000	
1901	 CD1	-1.617	-2.401	-11.369	C.2	118	TYR122	0.000	
1902	 CD2	0.109	-1.131	-10.278	C.2	118	TYR122	0.000	
1903	 CE1	-2.110	-1.240	-11.956	C.2	118	TYR122	0.000	
1904	 CE2	-0.384	0.037	-10.866	C.2	118	TYR122	0.000	
1905	  CZ	-1.491	-0.028	-11.701	C.2	118	TYR122	0.000	
1906	  OH	-1.984	1.110	-12.284	O.3	118	TYR122	0.000	
1907	   H	1.359	-5.631	-9.145	 H	118	TYR122	0.000	
1908	  HA	0.284	-4.908	-11.614	 H	118	TYR122	0.000	
1909	 HB2	0.601	-3.368	-9.017	 H	118	TYR122	0.000	
1910	 HB3	-0.833	-4.247	-9.600	 H	118	TYR122	0.000	
1911	 HD1	-2.102	-3.345	-11.569	 H	118	TYR122	0.000	
1912	 HD2	0.970	-1.081	-9.628	 H	118	TYR122	0.000	
1913	 HE1	-2.971	-1.284	-12.607	 H	118	TYR122	0.000	
1914	 HE2	0.094	0.986	-10.672	 H	118	TYR122	0.000	
1915	  HH	-1.509	1.915	-12.067	 H	118	TYR122	0.000	
1916	   N	2.955	-3.048	-10.964	N.am	119	VAL123	0.000	
1917	  CA	3.898	-2.149	-11.645	C.3	119	VAL123	0.000	
1918	   C	4.338	-2.787	-12.978	C.2	119	VAL123	0.000	
1919	   O	4.369	-2.147	-14.025	O.2	119	VAL123	0.000	
1920	  CB	5.106	-1.810	-10.735	C.3	119	VAL123	0.000	
1921	 CG1	6.225	-1.229	-11.545	C.3	119	VAL123	0.000	
1922	 CG2	4.709	-0.814	-9.649	C.3	119	VAL123	0.000	
1923	   H	3.142	-3.357	-10.020	 H	119	VAL123	0.000	
1924	  HA	3.401	-1.204	-11.863	 H	119	VAL123	0.000	
1925	  HB	5.436	-2.737	-10.266	 H	119	VAL123	0.000	
1926	HG11	5.892	-0.303	-12.013	 H	119	VAL123	0.000	
1927	HG12	6.522	-1.940	-12.317	 H	119	VAL123	0.000	
1928	HG13	7.075	-1.023	-10.895	 H	119	VAL123	0.000	
1929	HG21	4.378	0.116	-10.111	 H	119	VAL123	0.000	
1930	HG22	5.568	-0.615	-9.007	 H	119	VAL123	0.000	
1931	HG23	3.899	-1.231	-9.051	 H	119	VAL123	0.000	
1932	   N	4.679	-4.065	-12.923	N.am	120	HIS124	0.000	
1933	  CA	5.242	-4.750	-14.068	C.3	120	HIS124	0.000	
1934	   C	4.230	-4.900	-15.195	C.2	120	HIS124	0.000	
1935	   O	4.584	-4.866	-16.389	O.2	120	HIS124	0.000	
1936	  CB	5.800	-6.116	-13.635	C.3	120	HIS124	0.000	
1937	  CG	6.959	-6.019	-12.686	C.2	120	HIS124	0.000	
1938	 CD2	7.762	-4.978	-12.369	C.2	120	HIS124	0.000	
1939	 ND1	7.403	-7.086	-11.937	N.2	120	HIS124	0.000	
1940	 CE1	8.431	-6.703	-11.200	C.2	120	HIS124	0.000	
1941	 NE2	8.669	-5.428	-11.443	N.pl3	120	HIS124	0.000	
1942	   H	4.542	-4.575	-12.062	 H	120	HIS124	0.000	
1943	  HA	6.059	-4.143	-14.459	 H	120	HIS124	0.000	
1944	 HB2	6.129	-6.652	-14.526	 H	120	HIS124	0.000	
1945	 HB3	5.002	-6.676	-13.148	 H	120	HIS124	0.000	
1946	 HD2	7.701	-3.978	-12.771	 H	120	HIS124	0.000	
1947	 HE1	8.983	-7.328	-10.514	 H	120	HIS124	0.000	
1948	 HE2	9.398	-4.874	-11.017	 H	120	HIS124	0.000	
1949	   N	2.973	-5.063	-14.812	N.am	121	SER125	0.000	
1950	  CA	1.901	-5.301	-15.775	C.3	121	SER125	0.000	
1951	   C	1.688	-4.069	-16.615	C.2	121	SER125	0.000	
1952	   O	1.369	-4.184	-17.790	O.2	121	SER125	0.000	
1953	  CB	0.591	-5.731	-15.078	C.3	121	SER125	0.000	
1954	  OG	-0.025	-4.674	-14.355	O.3	121	SER125	0.000	
1955	   H	2.749	-5.021	-13.828	 H	121	SER125	0.000	
1956	  HA	2.200	-6.125	-16.422	 H	121	SER125	0.000	
1957	 HB2	0.815	-6.542	-14.385	 H	121	SER125	0.000	
1958	 HB3	-0.107	-6.084	-15.838	 H	121	SER125	0.000	
1959	  HG	0.601	-4.374	-13.691	 H	121	SER125	0.000	
1960	   N	1.876	-2.907	-15.982	N.am	122	GLN126	0.000	
1961	  CA	1.809	-1.584	-16.623	C.3	122	GLN126	0.000	
1962	   C	3.062	-1.230	-17.429	C.2	122	GLN126	0.000	
1963	   O	3.112	-0.169	-18.048	O.2	122	GLN126	0.000	
1964	  CB	1.572	-0.495	-15.558	C.3	122	GLN126	0.000	
1965	  CG	0.359	-0.757	-14.669	C.3	122	GLN126	0.000	
1966	  CD	-0.795	-1.321	-15.480	C.2	122	GLN126	0.000	
1967	 NE2	-1.422	-0.471	-16.282	N.pl3	122	GLN126	0.000	
1968	 OE1	-1.119	-2.509	-15.389	O.2	122	GLN126	0.000	
1969	   H	2.079	-2.939	-14.993	 H	122	GLN126	0.000	
1970	  HA	0.977	-1.629	-17.326	 H	122	GLN126	0.000	
1971	 HB2	1.427	0.458	-16.067	 H	122	GLN126	0.000	
1972	 HB3	2.457	-0.437	-14.923	 H	122	GLN126	0.000	
1973	 HG2	0.046	0.180	-14.208	 H	122	GLN126	0.000	
1974	 HG3	0.632	-1.471	-13.892	 H	122	GLN126	0.000	
1975	HE21	-2.196	-0.788	-16.848	 H	122	GLN126	0.000	
1976	HE22	-1.124	0.493	-16.328	 H	122	GLN126	0.000	
1977	   N	4.063	-2.106	-17.425	N.am	123	GLY127	0.000	
1978	  CA	5.253	-1.922	-18.260	C.3	123	GLY127	0.000	
1979	   C	6.448	-1.259	-17.589	C.2	123	GLY127	0.000	
1980	   O	7.320	-0.749	-18.272	O.2	123	GLY127	0.000	
1981	   H	4.002	-2.920	-16.830	 H	123	GLY127	0.000	
1982	 HA2	4.968	-1.308	-19.114	 H	123	GLY127	0.000	
1983	 HA3	5.570	-2.905	-18.608	 H	123	GLY127	0.000	
1984	   N	6.500	-1.259	-16.260	N.am	124	TYR128	0.000	
1985	  CA	7.629	-0.662	-15.538	C.3	124	TYR128	0.000	
1986	   C	8.256	-1.673	-14.590	C.2	124	TYR128	0.000	
1987	   O	7.734	-2.761	-14.401	O.2	124	TYR128	0.000	
1988	  CB	7.177	0.540	-14.704	C.3	124	TYR128	0.000	
1989	  CG	6.376	1.591	-15.434	C.2	124	TYR128	0.000	
1990	 CD1	7.007	2.588	-16.170	C.2	124	TYR128	0.000	
1991	 CD2	4.965	1.587	-15.383	C.2	124	TYR128	0.000	
1992	 CE1	6.273	3.560	-16.844	C.2	124	TYR128	0.000	
1993	 CE2	4.222	2.550	-16.051	C.2	124	TYR128	0.000	
1994	  CZ	4.884	3.534	-16.779	C.2	124	TYR128	0.000	
1995	  OH	4.165	4.481	-17.436	O.3	124	TYR128	0.000	
1996	   H	5.745	-1.679	-15.736	 H	124	TYR128	0.000	
1997	  HA	8.353	-0.343	-16.287	 H	124	TYR128	0.000	
1998	 HB2	8.068	1.021	-14.301	 H	124	TYR128	0.000	
1999	 HB3	6.565	0.165	-13.884	 H	124	TYR128	0.000	
2000	 HD1	8.086	2.608	-16.219	 H	124	TYR128	0.000	
2001	 HD2	4.456	0.822	-14.816	 H	124	TYR128	0.000	
2002	 HE1	6.777	4.328	-17.412	 H	124	TYR128	0.000	
2003	 HE2	3.143	2.536	-16.006	 H	124	TYR128	0.000	
2004	  HH	3.213	4.402	-17.348	 H	124	TYR128	0.000	
2005	   N	9.380	-1.280	-14.007	N.am	125	ALA129	0.000	
2006	  CA	10.032	-1.985	-12.914	C.3	125	ALA129	0.000	
2007	   C	10.354	-0.900	-11.885	C.2	125	ALA129	0.000	
2008	   O	10.662	0.239	-12.277	O.2	125	ALA129	0.000	
2009	  CB	11.307	-2.675	-13.404	C.3	125	ALA129	0.000	
2010	   H	9.814	-0.433	-14.344	 H	125	ALA129	0.000	
2011	  HA	9.403	-2.770	-12.494	 H	125	ALA129	0.000	
2012	 HB1	11.978	-1.934	-13.837	 H	125	ALA129	0.000	
2013	 HB2	11.051	-3.419	-14.159	 H	125	ALA129	0.000	
2014	 HB3	11.801	-3.165	-12.565	 H	125	ALA129	0.000	
2015	   N	10.292	-1.222	-10.588	N.am	126	HIS130	0.000	
2016	  CA	10.630	-0.207	-9.582	C.3	126	HIS130	0.000	
2017	   C	12.137	0.057	-9.537	C.2	126	HIS130	0.000	
2018	   O	12.561	1.213	-9.483	O.2	126	HIS130	0.000	
2019	  CB	10.130	-0.576	-8.181	C.3	126	HIS130	0.000	
2020	  CG	10.144	0.581	-7.223	C.2	126	HIS130	0.000	
2021	 CD2	9.219	1.536	-6.964	C.2	126	HIS130	0.000	
2022	 ND1	11.213	0.853	-6.396	N.2	126	HIS130	0.000	
2023	 CE1	10.947	1.923	-5.668	C.2	126	HIS130	0.000	
2024	 NE2	9.742	2.358	-5.995	N.pl3	126	HIS130	0.000	
2025	   H	10.015	-2.151	-10.305	 H	126	HIS130	0.000	
2026	  HA	10.117	0.704	-9.891	 H	126	HIS130	0.000	
2027	 HB2	10.768	-1.364	-7.782	 H	126	HIS130	0.000	
2028	 HB3	9.107	-0.943	-8.265	 H	126	HIS130	0.000	
2029	 HD2	8.250	1.634	-7.433	 H	126	HIS130	0.000	
2030	 HE1	11.602	2.366	-4.933	 H	126	HIS130	0.000	
2031	 HE2	9.281	3.163	-5.596	 H	126	HIS130	0.000	
2032	   N	12.911	-1.035	-9.562	N.am	127	ARG131	0.000	
2033	  CA	14.384	-1.023	-9.611	C.3	127	ARG131	0.000	
2034	   C	15.067	-0.388	-8.394	C.2	127	ARG131	0.000	
2035	   O	16.242	-0.058	-8.419	O.2	127	ARG131	0.000	
2036	  CB	14.883	-0.400	-10.928	C.3	127	ARG131	0.000	
2037	  CG	14.996	-1.394	-12.084	C.3	127	ARG131	0.000	
2038	  CD	14.529	-0.765	-13.390	C.3	127	ARG131	0.000	
2039	  NE	15.194	0.512	-13.654	N.pl3	127	ARG131	0.000	
2040	  CZ	14.724	1.485	-14.441	C.cat	127	ARG131	0.000	
2041	 NH1	13.559	1.367	-15.078	N.pl3	127	ARG131	0.000	
2042	 NH2	15.433	2.599	-14.594	N.pl3	127	ARG131	0.000	
2043	   H	12.451	-1.934	-9.546	 H	127	ARG131	0.000	
2044	  HA	14.680	-2.072	-9.575	 H	127	ARG131	0.000	
2045	 HB2	15.868	0.032	-10.751	 H	127	ARG131	0.000	
2046	 HB3	14.188	0.387	-11.220	 H	127	ARG131	0.000	
2047	 HG2	14.377	-2.265	-11.867	 H	127	ARG131	0.000	
2048	 HG3	16.035	-1.703	-12.189	 H	127	ARG131	0.000	
2049	 HD2	13.454	-0.596	-13.334	 H	127	ARG131	0.000	
2050	 HD3	14.747	-1.450	-14.209	 H	127	ARG131	0.000	
2051	  HE	16.084	0.672	-13.203	 H	127	ARG131	0.000	
2052	HH11	13.227	2.117	-15.667	 H	127	ARG131	0.000	
2053	HH12	13.008	0.527	-14.973	 H	127	ARG131	0.000	
2054	HH21	15.088	3.340	-15.186	 H	127	ARG131	0.000	
2055	HH22	16.317	2.704	-14.117	 H	127	ARG131	0.000	
2056	   N	14.327	-0.217	-7.322	N.am	128	ASP132	0.000	
2057	  CA	14.934	0.109	-6.057	C.3	128	ASP132	0.000	
2058	   C	13.985	-0.163	-4.895	C.2	128	ASP132	0.000	
2059	   O	13.547	0.734	-4.204	O.2	128	ASP132	0.000	
2060	  CB	15.356	1.544	-6.034	C.3	128	ASP132	0.000	
2061	  CG	15.986	1.888	-4.746	C.2	128	ASP132	0.000	
2062	 OD1	17.043	1.278	-4.410	O.co2	128	ASP132	0.000	
2063	 OD2	15.408	2.766	-4.085	O.co2	128	ASP132	0.000	
2064	   H	13.324	-0.315	-7.386	 H	128	ASP132	0.000	
2065	  HA	15.810	-0.529	-5.940	 H	128	ASP132	0.000	
2066	 HB2	14.480	2.176	-6.183	 H	128	ASP132	0.000	
2067	 HB3	16.070	1.719	-6.839	 H	128	ASP132	0.000	
2068	   N	13.673	-1.430	-4.694	N.am	129	LEU133	0.000	
2069	  CA	12.817	-1.838	-3.613	C.3	129	LEU133	0.000	
2070	   C	13.623	-1.881	-2.323	C.2	129	LEU133	0.000	
2071	   O	14.756	-2.368	-2.284	O.2	129	LEU133	0.000	
2072	  CB	12.195	-3.201	-3.927	C.3	129	LEU133	0.000	
2073	  CG	11.337	-3.192	-5.186	C.3	129	LEU133	0.000	
2074	 CD1	10.895	-4.599	-5.535	C.3	129	LEU133	0.000	
2075	 CD2	10.139	-2.280	-4.986	C.3	129	LEU133	0.000	
2076	   H	14.045	-2.133	-5.318	 H	129	LEU133	0.000	
2077	  HA	12.005	-1.121	-3.489	 H	129	LEU133	0.000	
2078	 HB2	11.571	-3.500	-3.085	 H	129	LEU133	0.000	
2079	 HB3	12.998	-3.926	-4.061	 H	129	LEU133	0.000	
2080	  HG	11.929	-2.810	-6.018	 H	129	LEU133	0.000	
2081	HD11	10.299	-5.006	-4.717	 H	129	LEU133	0.000	
2082	HD12	11.771	-5.227	-5.693	 H	129	LEU133	0.000	
2083	HD13	10.295	-4.576	-6.445	 H	129	LEU133	0.000	
2084	HD21	9.536	-2.649	-4.156	 H	129	LEU133	0.000	
2085	HD22	9.537	-2.266	-5.894	 H	129	LEU133	0.000	
2086	HD23	10.484	-1.270	-4.763	 H	129	LEU133	0.000	
2087	   N	13.035	-1.367	-1.259	N.am	130	LYS134	0.000	
2088	  CA	13.695	-1.424	0.013	C.3	130	LYS134	0.000	
2089	   C	12.788	-0.940	1.102	C.2	130	LYS134	0.000	
2090	   O	11.795	-0.273	0.816	O.2	130	LYS134	0.000	
2091	  CB	14.998	-0.634	-0.005	C.3	130	LYS134	0.000	
2092	  CG	15.062	0.529	-0.970	C.3	130	LYS134	0.000	
2093	  CD	16.513	0.784	-1.310	C.3	130	LYS134	0.000	
2094	  CE	17.242	1.431	-0.151	C.3	130	LYS134	0.000	
2095	  NZ	17.108	2.906	-0.279	N.4	130	LYS134	0.000	
2096	   H	12.126	-0.935	-1.340	 H	130	LYS134	0.000	
2097	  HA	13.943	-2.466	0.216	 H	130	LYS134	0.000	
2098	 HB2	15.801	-1.324	-0.261	 H	130	LYS134	0.000	
2099	 HB3	15.162	-0.242	0.999	 H	130	LYS134	0.000	
2100	 HG2	14.630	1.416	-0.508	 H	130	LYS134	0.000	
2101	 HG3	14.508	0.286	-1.877	 H	130	LYS134	0.000	
2102	 HD2	16.565	1.444	-2.175	 H	130	LYS134	0.000	
2103	 HD3	16.994	-0.165	-1.547	 H	130	LYS134	0.000	
2104	 HE2	18.295	1.153	-0.177	 H	130	LYS134	0.000	
2105	 HE3	16.802	1.101	0.791	 H	130	LYS134	0.000	
2106	 HZ1	17.516	3.206	-1.152	 H	130	LYS134	0.000	
2107	 HZ2	17.586	3.355	0.489	 H	130	LYS134	0.000	
2108	 HZ3	16.130	3.158	-0.260	 H	130	LYS134	0.000	
2109	   N	13.128	-1.276	2.363	N.am	131	PRO135	0.000	
2110	  CA	12.309	-0.882	3.500	C.3	131	PRO135	0.000	
2111	   C	12.065	0.609	3.553	C.2	131	PRO135	0.000	
2112	   O	10.960	1.027	3.893	O.2	131	PRO135	0.000	
2113	  CB	13.144	-1.325	4.698	C.3	131	PRO135	0.000	
2114	  CG	13.922	-2.481	4.187	C.3	131	PRO135	0.000	
2115	  CD	14.297	-2.061	2.800	C.3	131	PRO135	0.000	
2116	  HA	11.315	-1.328	3.459	 H	131	PRO135	0.000	
2117	 HB2	12.503	-1.626	5.527	 H	131	PRO135	0.000	
2118	 HB3	13.808	-0.525	5.023	 H	131	PRO135	0.000	
2119	 HG2	13.312	-3.384	4.170	 H	131	PRO135	0.000	
2120	 HG3	14.809	-2.653	4.796	 H	131	PRO135	0.000	
2121	 HD2	15.199	-1.451	2.806	 H	131	PRO135	0.000	
2122	 HD3	14.449	-2.928	2.156	 H	131	PRO135	0.000	
2123	   N	13.088	1.399	3.220	N.am	132	GLU136	0.000	
2124	  CA	12.993	2.859	3.301	C.3	132	GLU136	0.000	
2125	   C	11.954	3.394	2.275	C.2	132	GLU136	0.000	
2126	   O	11.523	4.544	2.367	O.2	132	GLU136	0.000	
2127	  CB	14.374	3.530	3.098	C.3	132	GLU136	0.000	
2128	  CG	15.503	3.074	4.035	C.3	132	GLU136	0.000	
2129	  CD	16.315	1.888	3.497	C.2	132	GLU136	0.000	
2130	 OE1	15.717	0.848	3.155	O.co2	132	GLU136	0.000	
2131	 OE2	17.559	1.979	3.407	O.co2	132	GLU136	0.000	
2132	   H	13.950	0.979	2.903	 H	132	GLU136	0.000	
2133	  HA	12.651	3.118	4.303	 H	132	GLU136	0.000	
2134	 HB2	14.243	4.604	3.235	 H	132	GLU136	0.000	
2135	 HB3	14.692	3.331	2.075	 H	132	GLU136	0.000	
2136	 HG2	15.061	2.783	4.989	 H	132	GLU136	0.000	
2137	 HG3	16.181	3.913	4.190	 H	132	GLU136	0.000	
2138	   N	11.564	2.557	1.309	N.am	133	ASN137	0.000	
2139	  CA	10.569	2.912	0.278	C.3	133	ASN137	0.000	
2140	   C	9.154	2.395	0.545	C.2	133	ASN137	0.000	
2141	   O	8.273	2.505	-0.301	O.2	133	ASN137	0.000	
2142	  CB	11.027	2.378	-1.087	C.3	133	ASN137	0.000	
2143	  CG	12.237	3.098	-1.600	C.2	133	ASN137	0.000	
2144	 ND2	12.374	4.330	-1.195	N.pl3	133	ASN137	0.000	
2145	 OD1	13.039	2.554	-2.356	O.2	133	ASN137	0.000	
2146	   H	11.972	1.633	1.283	 H	133	ASN137	0.000	
2147	  HA	10.513	4.001	0.297	 H	133	ASN137	0.000	
2148	 HB2	10.215	2.502	-1.803	 H	133	ASN137	0.000	
2149	 HB3	11.265	1.319	-0.988	 H	133	ASN137	0.000	
2150	HD21	13.166	4.877	-1.501	 H	133	ASN137	0.000	
2151	HD22	11.689	4.736	-0.573	 H	133	ASN137	0.000	
2152	   N	8.923	1.831	1.714	N.am	134	LEU138	0.000	
2153	  CA	7.598	1.337	2.007	C.3	134	LEU138	0.000	
2154	   C	7.073	2.064	3.214	C.2	134	LEU138	0.000	
2155	   O	7.707	2.090	4.249	O.2	134	LEU138	0.000	
2156	  CB	7.622	-0.174	2.182	C.3	134	LEU138	0.000	
2157	  CG	7.847	-0.821	0.796	C.3	134	LEU138	0.000	
2158	 CD1	8.527	-2.179	0.907	C.3	134	LEU138	0.000	
2159	 CD2	6.520	-0.919	0.038	C.3	134	LEU138	0.000	
2160	   H	9.664	1.744	2.395	 H	134	LEU138	0.000	
2161	  HA	6.919	1.533	1.177	 H	134	LEU138	0.000	
2162	 HB2	6.672	-0.512	2.597	 H	134	LEU138	0.000	
2163	 HB3	8.432	-0.454	2.855	 H	134	LEU138	0.000	
2164	  HG	8.521	-0.179	0.229	 H	134	LEU138	0.000	
2165	HD11	7.888	-2.860	1.468	 H	134	LEU138	0.000	
2166	HD12	9.481	-2.066	1.423	 H	134	LEU138	0.000	
2167	HD13	8.699	-2.581	-0.091	 H	134	LEU138	0.000	
2168	HD21	5.832	-1.558	0.591	 H	134	LEU138	0.000	
2169	HD22	6.696	-1.344	-0.950	 H	134	LEU138	0.000	
2170	HD23	6.087	0.076	-0.067	 H	134	LEU138	0.000	
2171	   N	5.897	2.658	3.064	N.am	135	LEU139	0.000	
2172	  CA	5.257	3.362	4.148	C.3	135	LEU139	0.000	
2173	   C	3.989	2.612	4.531	C.2	135	LEU139	0.000	
2174	   O	3.518	1.774	3.791	O.2	135	LEU139	0.000	
2175	  CB	4.933	4.787	3.718	C.3	135	LEU139	0.000	
2176	  CG	5.962	5.888	4.028	C.3	135	LEU139	0.000	
2177	 CD1	7.394	5.421	3.851	C.3	135	LEU139	0.000	
2178	 CD2	5.688	7.105	3.157	C.3	135	LEU139	0.000	
2179	   H	5.438	2.616	2.165	 H	135	LEU139	0.000	
2180	  HA	5.921	3.411	5.010	 H	135	LEU139	0.000	
2181	 HB2	4.000	5.069	4.207	 H	135	LEU139	0.000	
2182	 HB3	4.788	4.775	2.638	 H	135	LEU139	0.000	
2183	  HG	5.850	6.152	5.080	 H	135	LEU139	0.000	
2184	HD11	7.560	5.144	2.810	 H	135	LEU139	0.000	
2185	HD12	7.577	4.558	4.491	 H	135	LEU139	0.000	
2186	HD13	8.076	6.227	4.125	 H	135	LEU139	0.000	
2187	HD21	5.802	6.833	2.107	 H	135	LEU139	0.000	
2188	HD22	6.394	7.897	3.406	 H	135	LEU139	0.000	
2189	HD23	4.671	7.456	3.333	 H	135	LEU139	0.000	
2190	   N	3.459	2.940	5.702	N.am	136	PHE140	0.000	
2191	  CA	2.253	2.368	6.204	C.3	136	PHE140	0.000	
2192	   C	1.217	3.453	6.248	C.2	136	PHE140	0.000	
2193	   O	1.521	4.565	6.678	O.2	136	PHE140	0.000	
2194	  CB	2.468	1.927	7.660	C.3	136	PHE140	0.000	
2195	  CG	3.092	0.562	7.831	C.2	136	PHE140	0.000	
2196	 CD1	2.499	-0.572	7.261	C.2	136	PHE140	0.000	
2197	 CD2	4.280	0.408	8.570	C.2	136	PHE140	0.000	
2198	 CE1	3.072	-1.828	7.419	C.2	136	PHE140	0.000	
2199	 CE2	4.855	-0.848	8.730	C.2	136	PHE140	0.000	
2200	  CZ	4.246	-1.970	8.151	C.2	136	PHE140	0.000	
2201	   H	3.934	3.630	6.266	 H	136	PHE140	0.000	
2202	  HA	1.957	1.527	5.577	 H	136	PHE140	0.000	
2203	 HB2	1.498	1.919	8.157	 H	136	PHE140	0.000	
2204	 HB3	3.118	2.658	8.141	 H	136	PHE140	0.000	
2205	 HD1	1.587	-0.469	6.692	 H	136	PHE140	0.000	
2206	 HD2	4.749	1.272	9.017	 H	136	PHE140	0.000	
2207	 HE1	2.605	-2.694	6.974	 H	136	PHE140	0.000	
2208	 HE2	5.767	-0.959	9.298	 H	136	PHE140	0.000	
2209	  HZ	4.690	-2.947	8.274	 H	136	PHE140	0.000	
2210	   N	-0.006	3.169	5.818	N.am	137	ASP141	0.000	
2211	  CA	-1.123	4.079	6.166	C.3	137	ASP141	0.000	
2212	   C	-1.663	3.808	7.576	C.2	137	ASP141	0.000	
2213	   O	-1.106	2.997	8.311	O.2	137	ASP141	0.000	
2214	  CB	-2.228	4.037	5.113	C.3	137	ASP141	0.000	
2215	  CG	-3.013	2.779	5.136	C.2	137	ASP141	0.000	
2216	 OD1	-2.648	1.852	5.899	O.co2	137	ASP141	0.000	
2217	 OD2	-4.003	2.746	4.372	O.co2	137	ASP141	0.000	
2218	   H	-0.174	2.343	5.261	 H	137	ASP141	0.000	
2219	  HA	-0.723	5.093	6.172	 H	137	ASP141	0.000	
2220	 HB2	-1.773	4.143	4.129	 H	137	ASP141	0.000	
2221	 HB3	-2.907	4.871	5.291	 H	137	ASP141	0.000	
2222	   N	-2.741	4.492	7.946	N.am	138	GLU142	0.000	
2223	  CA	-3.301	4.358	9.283	C.3	138	GLU142	0.000	
2224	   C	-3.934	2.964	9.576	C.2	138	GLU142	0.000	
2225	   O	-4.129	2.622	10.723	O.2	138	GLU142	0.000	
2226	  CB	-4.327	5.471	9.542	C.3	138	GLU142	0.000	
2227	  CG	-5.584	5.456	8.680	C.3	138	GLU142	0.000	
2228	  CD	-5.449	6.223	7.387	C.2	138	GLU142	0.000	
2229	 OE1	-4.298	6.379	6.930	O.co2	138	GLU142	0.000	
2230	 OE2	-6.491	6.662	6.836	O.co2	138	GLU142	0.000	
2231	   H	-3.181	5.117	7.286	 H	138	GLU142	0.000	
2232	  HA	-2.460	4.454	9.969	 H	138	GLU142	0.000	
2233	 HB2	-3.827	6.426	9.380	 H	138	GLU142	0.000	
2234	 HB3	-4.640	5.397	10.583	 H	138	GLU142	0.000	
2235	 HG2	-6.400	5.894	9.255	 H	138	GLU142	0.000	
2236	 HG3	-5.824	4.420	8.441	 H	138	GLU142	0.000	
2237	   N	-4.242	2.188	8.541	N.am	139	TYR143	0.000	
2238	  CA	-4.688	0.794	8.690	C.3	139	TYR143	0.000	
2239	   C	-3.524	-0.178	8.556	C.2	139	TYR143	0.000	
2240	   O	-3.742	-1.373	8.352	O.2	139	TYR143	0.000	
2241	  CB	-5.745	0.440	7.630	C.3	139	TYR143	0.000	
2242	  CG	-6.971	1.292	7.749	C.2	139	TYR143	0.000	
2243	 CD1	-7.969	0.955	8.650	C.2	139	TYR143	0.000	
2244	 CD2	-7.138	2.438	6.965	C.2	139	TYR143	0.000	
2245	 CE1	-9.111	1.730	8.776	C.2	139	TYR143	0.000	
2246	 CE2	-8.277	3.226	7.082	C.2	139	TYR143	0.000	
2247	  CZ	-9.263	2.853	8.001	C.2	139	TYR143	0.000	
2248	  OH	-10.416	3.572	8.178	O.3	139	TYR143	0.000	
2249	   H	-4.167	2.573	7.610	 H	139	TYR143	0.000	
2250	  HA	-5.119	0.706	9.687	 H	139	TYR143	0.000	
2251	 HB2	-6.029	-0.605	7.753	 H	139	TYR143	0.000	
2252	 HB3	-5.311	0.584	6.640	 H	139	TYR143	0.000	
2253	 HD1	-7.856	0.073	9.264	 H	139	TYR143	0.000	
2254	 HD2	-6.370	2.715	6.258	 H	139	TYR143	0.000	
2255	 HE1	-9.878	1.453	9.483	 H	139	TYR143	0.000	
2256	 HE2	-8.398	4.110	6.474	 H	139	TYR143	0.000	
2257	  HH	-10.497	4.352	7.625	 H	139	TYR143	0.000	
2258	   N	-2.295	0.328	8.666	N.am	140	HIS144	0.000	
2259	  CA	-1.084	-0.510	8.597	C.3	140	HIS144	0.000	
2260	   C	-1.001	-1.337	7.294	C.2	140	HIS144	0.000	
2261	   O	-0.485	-2.466	7.283	O.2	140	HIS144	0.000	
2262	  CB	-0.998	-1.397	9.836	C.3	140	HIS144	0.000	
2263	  CG	0.399	-1.774	10.251	C.2	140	HIS144	0.000	
2264	 CD2	1.089	-2.932	10.107	C.2	140	HIS144	0.000	
2265	 ND1	1.249	-0.902	10.907	N.2	140	HIS144	0.000	
2266	 CE1	2.402	-1.508	11.146	C.2	140	HIS144	0.000	
2267	 NE2	2.331	-2.740	10.669	N.pl3	140	HIS144	0.000	
2268	   H	-2.190	1.323	8.802	 H	140	HIS144	0.000	
2269	  HA	-0.220	0.155	8.579	 H	140	HIS144	0.000	
2270	 HB2	-1.550	-2.315	9.634	 H	140	HIS144	0.000	
2271	 HB3	-1.466	-0.866	10.665	 H	140	HIS144	0.000	
2272	 HD2	0.732	-3.836	9.637	 H	140	HIS144	0.000	
2273	 HE1	3.255	-1.070	11.644	 H	140	HIS144	0.000	
2274	 HE2	3.069	-3.428	10.711	 H	140	HIS144	0.000	
2275	   N	-1.517	-0.752	6.211	N.am	141	LYS145	0.000	
2276	  CA	-1.389	-1.279	4.848	C.3	141	LYS145	0.000	
2277	   C	-0.219	-0.559	4.161	C.2	141	LYS145	0.000	
2278	   O	0.008	0.619	4.417	O.2	141	LYS145	0.000	
2279	  CB	-2.695	-1.051	4.081	C.3	141	LYS145	0.000	
2280	  CG	-3.929	-1.681	4.731	C.3	141	LYS145	0.000	
2281	  CD	-3.887	-3.200	4.609	C.3	141	LYS145	0.000	
2282	  CE	-5.220	-3.848	4.969	C.3	141	LYS145	0.000	
2283	  NZ	-6.161	-3.981	3.815	N.4	141	LYS145	0.000	
2284	   H	-2.028	0.110	6.339	 H	141	LYS145	0.000	
2285	  HA	-1.194	-2.351	4.869	 H	141	LYS145	0.000	
2286	 HB2	-2.582	-1.474	3.082	 H	141	LYS145	0.000	
2287	 HB3	-2.861	0.024	4.003	 H	141	LYS145	0.000	
2288	 HG2	-4.825	-1.307	4.235	 H	141	LYS145	0.000	
2289	 HG3	-3.957	-1.407	5.786	 H	141	LYS145	0.000	
2290	 HD2	-3.119	-3.585	5.280	 H	141	LYS145	0.000	
2291	 HD3	-3.636	-3.463	3.581	 H	141	LYS145	0.000	
2292	 HE2	-5.701	-3.240	5.735	 H	141	LYS145	0.000	
2293	 HE3	-5.022	-4.843	5.366	 H	141	LYS145	0.000	
2294	 HZ1	-6.357	-3.067	3.433	 H	141	LYS145	0.000	
2295	 HZ2	-7.022	-4.405	4.130	 H	141	LYS145	0.000	
2296	 HZ3	-5.741	-4.560	3.103	 H	141	LYS145	0.000	
2297	   N	0.520	-1.248	3.295	N.am	142	LEU146	0.000	
2298	  CA	1.778	-0.686	2.762	C.3	142	LEU146	0.000	
2299	   C	1.510	0.178	1.569	C.2	142	LEU146	0.000	
2300	   O	0.713	-0.191	0.710	O.2	142	LEU146	0.000	
2301	  CB	2.808	-1.758	2.362	C.3	142	LEU146	0.000	
2302	  CG	3.707	-2.478	3.399	C.3	142	LEU146	0.000	
2303	 CD1	4.753	-3.281	2.640	C.3	142	LEU146	0.000	
2304	 CD2	4.406	-1.553	4.382	C.3	142	LEU146	0.000	
2305	   H	0.219	-2.166	2.999	 H	142	LEU146	0.000	
2306	  HA	2.201	-0.099	3.578	 H	142	LEU146	0.000	
2307	 HB2	3.486	-1.277	1.656	 H	142	LEU146	0.000	
2308	 HB3	2.247	-2.541	1.851	 H	142	LEU146	0.000	
2309	  HG	3.052	-3.109	4.000	 H	142	LEU146	0.000	
2310	HD11	5.379	-2.604	2.058	 H	142	LEU146	0.000	
2311	HD12	4.257	-3.984	1.971	 H	142	LEU146	0.000	
2312	HD13	5.374	-3.830	3.348	 H	142	LEU146	0.000	
2313	HD21	5.082	-0.891	3.841	 H	142	LEU146	0.000	
2314	HD22	4.975	-2.146	5.098	 H	142	LEU146	0.000	
2315	HD23	3.663	-0.958	4.913	 H	142	LEU146	0.000	
2316	   N	2.181	1.328	1.522	N.am	143	LYS147	0.000	
2317	  CA	2.207	2.155	0.345	C.3	143	LYS147	0.000	
2318	   C	3.628	2.264	-0.210	C.2	143	LYS147	0.000	
2319	   O	4.502	2.860	0.424	O.2	143	LYS147	0.000	
2320	  CB	1.713	3.541	0.688	C.3	143	LYS147	0.000	
2321	  CG	0.312	3.606	1.252	C.3	143	LYS147	0.000	
2322	  CD	-0.756	3.222	0.250	C.3	143	LYS147	0.000	
2323	  CE	-2.088	3.193	0.964	C.3	143	LYS147	0.000	
2324	  NZ	-3.226	2.895	0.089	N.4	143	LYS147	0.000	
2325	   H	2.688	1.630	2.342	 H	143	LYS147	0.000	
2326	  HA	1.563	1.699	-0.407	 H	143	LYS147	0.000	
2327	 HB2	1.739	4.142	-0.221	 H	143	LYS147	0.000	
2328	 HB3	2.393	3.967	1.426	 H	143	LYS147	0.000	
2329	 HG2	0.121	4.626	1.586	 H	143	LYS147	0.000	
2330	 HG3	0.249	2.927	2.102	 H	143	LYS147	0.000	
2331	 HD2	-0.537	2.237	-0.162	 H	143	LYS147	0.000	
2332	 HD3	-0.785	3.955	-0.557	 H	143	LYS147	0.000	
2333	 HE2	-2.254	4.168	1.422	 H	143	LYS147	0.000	
2334	 HE3	-2.044	2.430	1.742	 H	143	LYS147	0.000	
2335	 HZ1	-3.283	3.593	-0.638	 H	143	LYS147	0.000	
2336	 HZ2	-4.078	2.903	0.631	 H	143	LYS147	0.000	
2337	 HZ3	-3.100	1.983	-0.327	 H	143	LYS147	0.000	
2338	   N	3.848	1.687	-1.391	N.am	144	LEU148	0.000	
2339	  CA	5.133	1.828	-2.117	C.3	144	LEU148	0.000	
2340	   C	5.295	3.251	-2.633	C.2	144	LEU148	0.000	
2341	   O	4.437	3.765	-3.331	O.2	144	LEU148	0.000	
2342	  CB	5.195	0.832	-3.293	C.3	144	LEU148	0.000	
2343	  CG	6.428	0.786	-4.195	C.3	144	LEU148	0.000	
2344	 CD1	7.678	0.428	-3.425	C.3	144	LEU148	0.000	
2345	 CD2	6.218	-0.241	-5.285	C.3	144	LEU148	0.000	
2346	   H	3.112	1.134	-1.807	 H	144	LEU148	0.000	
2347	  HA	5.947	1.609	-1.426	 H	144	LEU148	0.000	
2348	 HB2	4.343	1.052	-3.936	 H	144	LEU148	0.000	
2349	 HB3	5.080	-0.165	-2.866	 H	144	LEU148	0.000	
2350	  HG	6.561	1.780	-4.622	 H	144	LEU148	0.000	
2351	HD11	7.565	-0.565	-2.990	 H	144	LEU148	0.000	
2352	HD12	7.836	1.157	-2.630	 H	144	LEU148	0.000	
2353	HD13	8.535	0.434	-4.099	 H	144	LEU148	0.000	
2354	HD21	6.088	-1.226	-4.836	 H	144	LEU148	0.000	
2355	HD22	7.086	-0.254	-5.944	 H	144	LEU148	0.000	
2356	HD23	5.329	0.016	-5.861	 H	144	LEU148	0.000	
2357	   N	6.403	3.877	-2.281	N.am	145	ILE149	0.000	
2358	  CA	6.705	5.224	-2.699	C.3	145	ILE149	0.000	
2359	   C	7.982	5.286	-3.555	C.2	145	ILE149	0.000	
2360	   O	8.652	4.275	-3.800	O.2	145	ILE149	0.000	
2361	  CB	6.923	6.149	-1.474	C.3	145	ILE149	0.000	
2362	 CG1	8.032	5.641	-0.554	C.3	145	ILE149	0.000	
2363	 CG2	5.637	6.345	-0.703	C.3	145	ILE149	0.000	
2364	 CD1	8.654	6.734	0.304	C.3	145	ILE149	0.000	
2365	   H	7.067	3.392	-1.694	 H	145	ILE149	0.000	
2366	  HA	5.849	5.557	-3.286	 H	145	ILE149	0.000	
2367	  HB	7.244	7.116	-1.862	 H	145	ILE149	0.000	
2368	HG12	8.815	5.197	-1.169	 H	145	ILE149	0.000	
2369	HG13	7.613	4.881	0.106	 H	145	ILE149	0.000	
2370	HG21	5.302	5.387	-0.307	 H	145	ILE149	0.000	
2371	HG22	4.874	6.751	-1.367	 H	145	ILE149	0.000	
2372	HG23	5.809	7.039	0.120	 H	145	ILE149	0.000	
2373	HD11	9.078	7.504	-0.340	 H	145	ILE149	0.000	
2374	HD12	9.440	6.306	0.925	 H	145	ILE149	0.000	
2375	HD13	7.888	7.176	0.941	 H	145	ILE149	0.000	
2376	   N	8.286	6.501	-3.999	N.am	146	ASP150	0.000	
2377	  CA	9.623	6.936	-4.412	C.3	146	ASP150	0.000	
2378	   C	10.172	6.152	-5.614	C.2	146	ASP150	0.000	
2379	   O	11.017	5.257	-5.480	O.2	146	ASP150	0.000	
2380	  CB	10.575	6.905	-3.200	C.3	146	ASP150	0.000	
2381	  CG	11.737	7.888	-3.337	C.2	146	ASP150	0.000	
2382	 OD1	12.430	7.861	-4.381	O.co2	146	ASP150	0.000	
2383	 OD2	11.958	8.688	-2.396	O.co2	146	ASP150	0.000	
2384	   H	7.538	7.178	-4.056	 H	146	ASP150	0.000	
2385	  HA	9.545	7.964	-4.767	 H	146	ASP150	0.000	
2386	 HB2	10.979	5.898	-3.100	 H	146	ASP150	0.000	
2387	 HB3	10.007	7.158	-2.304	 H	146	ASP150	0.000	
2388	   N	9.690	6.488	-6.804	N.am	147	PHE151	0.000	
2389	  CA	10.017	5.660	-7.965	C.3	147	PHE151	0.000	
2390	   C	11.430	5.876	-8.493	C.2	147	PHE151	0.000	
2391	   O	12.269	4.930	-8.430	O.2	147	PHE151	0.000	
2392	  CB	8.882	5.662	-8.997	C.3	147	PHE151	0.000	
2393	  CG	7.879	4.569	-8.699	C.2	147	PHE151	0.000	
2394	 CD1	7.197	4.561	-7.466	C.2	147	PHE151	0.000	
2395	 CD2	7.613	3.557	-9.616	C.2	147	PHE151	0.000	
2396	 CE1	6.272	3.570	-7.160	C.2	147	PHE151	0.000	
2397	 CE2	6.690	2.565	-9.316	C.2	147	PHE151	0.000	
2398	  CZ	6.019	2.571	-8.087	C.2	147	PHE151	0.000	
2399	   H	9.106	7.305	-6.908	 H	147	PHE151	0.000	
2400	  HA	10.069	4.622	-7.635	 H	147	PHE151	0.000	
2401	 HB2	9.302	5.500	-9.989	 H	147	PHE151	0.000	
2402	 HB3	8.376	6.627	-8.969	 H	147	PHE151	0.000	
2403	 HD1	7.397	5.340	-6.744	 H	147	PHE151	0.000	
2404	 HD2	8.127	3.544	-10.566	 H	147	PHE151	0.000	
2405	 HE1	5.756	3.579	-6.211	 H	147	PHE151	0.000	
2406	 HE2	6.489	1.783	-10.034	 H	147	PHE151	0.000	
2407	  HZ	5.302	1.796	-7.861	 H	147	PHE151	0.000	
2408	   N	11.688	7.087	-8.998	N.am	148	GLY152	0.000	
2409	  CA	13.057	7.594	-9.208	C.3	148	GLY152	0.000	
2410	   C	13.818	6.866	-10.302	C.2	148	GLY152	0.000	
2411	   O	14.430	7.505	-11.168	O.2	148	GLY152	0.000	
2412	   H	10.911	7.681	-9.247	 H	148	GLY152	0.000	
2413	 HA2	13.610	7.487	-8.275	 H	148	GLY152	0.000	
2414	 HA3	12.995	8.649	-9.475	 H	148	GLY152	0.000	
2415	   N	13.764	5.531	-10.239	N.am	149	LEU153	0.000	
2416	  CA	14.330	4.621	-11.229	C.3	149	LEU153	0.000	
2417	   C	13.219	3.792	-11.905	C.2	149	LEU153	0.000	
2418	   O	12.014	4.061	-11.731	O.2	149	LEU153	0.000	
2419	  CB	15.344	3.717	-10.525	C.3	149	LEU153	0.000	
2420	  CG	16.446	4.499	-9.771	C.3	149	LEU153	0.000	
2421	 CD1	16.821	3.863	-8.439	C.3	149	LEU153	0.000	
2422	 CD2	17.694	4.699	-10.635	C.3	149	LEU153	0.000	
2423	   H	13.295	5.121	-9.444	 H	149	LEU153	0.000	
2424	  HA	14.829	5.188	-12.014	 H	149	LEU153	0.000	
2425	 HB2	15.821	3.085	-11.274	 H	149	LEU153	0.000	
2426	 HB3	14.811	3.093	-9.808	 H	149	LEU153	0.000	
2427	  HG	16.016	5.476	-9.551	 H	149	LEU153	0.000	
2428	HD11	17.256	2.880	-8.616	 H	149	LEU153	0.000	
2429	HD12	15.928	3.759	-7.822	 H	149	LEU153	0.000	
2430	HD13	17.546	4.495	-7.926	 H	149	LEU153	0.000	
2431	HD21	18.137	3.729	-10.864	 H	149	LEU153	0.000	
2432	HD22	18.416	5.310	-10.095	 H	149	LEU153	0.000	
2433	HD23	17.416	5.199	-11.563	 H	149	LEU153	0.000	
2434	  HC	13.490	2.963	-12.541	 H	149	LEU153	0.000	
2435	   N	21.909	6.156	-6.515	N.3	150	CYS169	0.000	
2436	  CA	23.234	6.217	-5.904	C.3	150	CYS169	0.000	
2437	   C	23.713	4.818	-5.527	C.2	150	CYS169	0.000	
2438	   O	24.419	4.181	-6.311	O.2	150	CYS169	0.000	
2439	  CB	23.236	7.166	-4.688	C.3	150	CYS169	0.000	
2440	  SG	24.136	8.712	-4.941	S.3	150	CYS169	0.000	
2441	  HA	23.934	6.625	-6.633	 H	150	CYS169	0.000	
2442	 HB2	23.692	6.641	-3.849	 H	150	CYS169	0.000	
2443	 HB3	22.202	7.410	-4.446	 H	150	CYS169	0.000	
2444	  HG	25.410	8.442	-5.241	 H	150	CYS169	0.000	
2445	  H1	21.933	5.529	-7.307	 H	150	CYS169	0.000	
2446	  H2	21.637	7.078	-6.823	 H	150	CYS169	0.000	
2447	  H3	21.241	5.816	-5.838	 H	150	CYS169	0.000	
2448	   N	23.329	4.346	-4.340	N.am	151	GLY170	0.000	
2449	  CA	23.881	3.115	-3.784	C.3	151	GLY170	0.000	
2450	   C	22.990	2.379	-2.800	C.2	151	GLY170	0.000	
2451	   O	23.198	2.460	-1.586	O.2	151	GLY170	0.000	
2452	   H	22.636	4.855	-3.810	 H	151	GLY170	0.000	
2453	 HA2	24.810	3.366	-3.272	 H	151	GLY170	0.000	
2454	 HA3	24.093	2.440	-4.613	 H	151	GLY170	0.000	
2455	   N	21.998	1.663	-3.327	N.am	152	SER171	0.000	
2456	  CA	21.368	0.583	-2.589	C.3	152	SER171	0.000	
2457	   C	21.976	-0.710	-3.105	C.2	152	SER171	0.000	
2458	   O	21.248	-1.661	-3.391	O.2	152	SER171	0.000	
2459	  CB	19.860	0.559	-2.816	C.3	152	SER171	0.000	
2460	  OG	19.284	1.809	-2.520	O.3	152	SER171	0.000	
2461	   H	21.677	1.876	-4.261	 H	152	SER171	0.000	
2462	  HA	21.534	0.715	-1.519	 H	152	SER171	0.000	
2463	 HB2	19.415	-0.200	-2.173	 H	152	SER171	0.000	
2464	 HB3	19.661	0.313	-3.860	 H	152	SER171	0.000	
2465	  HG	19.471	2.004	-1.599	 H	152	SER171	0.000	
2466	   N	23.306	-0.753	-3.228	N.am	153	LEU172	0.000	
2467	  CA	24.018	-1.976	-3.655	C.3	153	LEU172	0.000	
2468	   C	23.561	-3.217	-2.883	C.2	153	LEU172	0.000	
2469	   O	23.421	-4.309	-3.463	O.2	153	LEU172	0.000	
2470	  CB	25.543	-1.816	-3.519	C.3	153	LEU172	0.000	
2471	  CG	26.281	-1.411	-4.797	C.3	153	LEU172	0.000	
2472	 CD1	25.531	-0.368	-5.627	C.3	153	LEU172	0.000	
2473	 CD2	27.673	-0.909	-4.437	C.3	153	LEU172	0.000	
2474	   H	23.842	0.078	-3.021	 H	153	LEU172	0.000	
2475	  HA	23.768	-2.121	-4.706	 H	153	LEU172	0.000	
2476	 HB2	25.951	-2.770	-3.184	 H	153	LEU172	0.000	
2477	 HB3	25.734	-1.053	-2.765	 H	153	LEU172	0.000	
2478	  HG	26.351	-2.299	-5.425	 H	153	LEU172	0.000	
2479	HD11	25.428	0.551	-5.050	 H	153	LEU172	0.000	
2480	HD12	24.543	-0.750	-5.883	 H	153	LEU172	0.000	
2481	HD13	26.089	-0.162	-6.541	 H	153	LEU172	0.000	
2482	HD21	27.588	-0.022	-3.810	 H	153	LEU172	0.000	
2483	HD22	28.215	-0.659	-5.349	 H	153	LEU172	0.000	
2484	HD23	28.211	-1.687	-3.896	 H	153	LEU172	0.000	
2485	   N	23.331	-3.034	-1.582	N.am	154	ALA173	0.000	
2486	  CA	22.782	-4.077	-0.715	C.3	154	ALA173	0.000	
2487	   C	21.614	-4.835	-1.369	C.2	154	ALA173	0.000	
2488	   O	21.532	-6.076	-1.287	O.2	154	ALA173	0.000	
2489	  CB	22.336	-3.456	0.600	C.3	154	ALA173	0.000	
2490	   H	23.547	-2.134	-1.176	 H	154	ALA173	0.000	
2491	  HA	23.570	-4.809	-0.538	 H	154	ALA173	0.000	
2492	 HB1	21.548	-2.727	0.409	 H	154	ALA173	0.000	
2493	 HB2	23.183	-2.960	1.073	 H	154	ALA173	0.000	
2494	 HB3	21.956	-4.236	1.260	 H	154	ALA173	0.000	
2495	   N	20.727	-4.065	-2.010	N.am	155	TYR174	0.000	
2496	  CA	19.504	-4.573	-2.610	C.3	155	TYR174	0.000	
2497	   C	19.609	-4.816	-4.113	C.2	155	TYR174	0.000	
2498	   O	18.633	-5.176	-4.748	O.2	155	TYR174	0.000	
2499	  CB	18.367	-3.598	-2.293	C.3	155	TYR174	0.000	
2500	  CG	17.998	-3.586	-0.807	C.2	155	TYR174	0.000	
2501	 CD1	18.692	-2.812	0.107	C.2	155	TYR174	0.000	
2502	 CD2	16.953	-4.359	-0.333	C.2	155	TYR174	0.000	
2503	 CE1	18.349	-2.808	1.456	C.2	155	TYR174	0.000	
2504	 CE2	16.606	-4.362	1.003	C.2	155	TYR174	0.000	
2505	  CZ	17.300	-3.590	1.894	C.2	155	TYR174	0.000	
2506	  OH	16.912	-3.630	3.222	O.3	155	TYR174	0.000	
2507	   H	20.917	-3.075	-2.080	 H	155	TYR174	0.000	
2508	  HA	19.306	-5.553	-2.178	 H	155	TYR174	0.000	
2509	 HB2	17.488	-3.888	-2.869	 H	155	TYR174	0.000	
2510	 HB3	18.677	-2.594	-2.584	 H	155	TYR174	0.000	
2511	 HD1	19.515	-2.201	-0.232	 H	155	TYR174	0.000	
2512	 HD2	16.396	-4.974	-1.024	 H	155	TYR174	0.000	
2513	 HE1	18.900	-2.197	2.155	 H	155	TYR174	0.000	
2514	 HE2	15.784	-4.974	1.345	 H	155	TYR174	0.000	
2515	  HH	16.170	-4.209	3.411	 H	155	TYR174	0.000	
2516	   N	20.791	-4.623	-4.686	N.am	156	ALA175	0.000	
2517	  CA	20.933	-4.686	-6.139	C.3	156	ALA175	0.000	
2518	   C	21.270	-6.096	-6.600	C.2	156	ALA175	0.000	
2519	   O	22.016	-6.825	-5.949	O.2	156	ALA175	0.000	
2520	  CB	21.977	-3.692	-6.625	C.3	156	ALA175	0.000	
2521	   H	21.599	-4.432	-4.112	 H	156	ALA175	0.000	
2522	  HA	19.974	-4.413	-6.579	 H	156	ALA175	0.000	
2523	 HB1	22.947	-3.944	-6.197	 H	156	ALA175	0.000	
2524	 HB2	21.693	-2.686	-6.314	 H	156	ALA175	0.000	
2525	 HB3	22.038	-3.732	-7.713	 H	156	ALA175	0.000	
2526	   N	20.704	-6.469	-7.735	N.am	157	ALA176	0.000	
2527	  CA	20.843	-7.809	-8.253	C.3	157	ALA176	0.000	
2528	   C	22.218	-7.872	-8.843	C.2	157	ALA176	0.000	
2529	   O	22.759	-6.837	-9.194	O.2	157	ALA176	0.000	
2530	  CB	19.814	-8.085	-9.342	C.3	157	ALA176	0.000	
2531	   H	20.158	-5.796	-8.254	 H	157	ALA176	0.000	
2532	  HA	20.689	-8.548	-7.468	 H	157	ALA176	0.000	
2533	 HB1	19.937	-7.362	-10.149	 H	157	ALA176	0.000	
2534	 HB2	18.811	-7.997	-8.925	 H	157	ALA176	0.000	
2535	 HB3	19.959	-9.092	-9.732	 H	157	ALA176	0.000	
2536	   N	22.781	-9.087	-8.955	N.am	158	PRO177	0.000	
2537	  CA	24.144	-9.251	-9.362	C.3	158	PRO177	0.000	
2538	   C	24.392	-8.827	-10.790	C.2	158	PRO177	0.000	
2539	   O	25.481	-8.324	-11.092	O.2	158	PRO177	0.000	
2540	  CB	24.377	-10.765	-9.207	C.3	158	PRO177	0.000	
2541	  CG	23.294	-11.249	-8.310	C.3	158	PRO177	0.000	
2542	  CD	22.142	-10.393	-8.699	C.3	158	PRO177	0.000	
2543	  HA	24.816	-8.629	-8.769	 H	158	PRO177	0.000	
2544	 HB2	25.353	-10.956	-8.761	 H	158	PRO177	0.000	
2545	 HB3	24.317	-11.260	-10.176	 H	158	PRO177	0.000	
2546	 HG2	23.557	-11.103	-7.262	 H	158	PRO177	0.000	
2547	 HG3	23.079	-12.303	-8.487	 H	158	PRO177	0.000	
2548	 HD2	21.654	-10.774	-9.596	 H	158	PRO177	0.000	
2549	 HD3	21.414	-10.322	-7.891	 H	158	PRO177	0.000	
2550	   N	23.398	-9.030	-11.654	N.am	159	GLU178	0.000	
2551	  CA	23.559	-8.772	-13.095	C.3	159	GLU178	0.000	
2552	   C	23.301	-7.305	-13.400	C.2	159	GLU178	0.000	
2553	   O	23.772	-6.761	-14.399	O.2	159	GLU178	0.000	
2554	  CB	22.666	-9.706	-13.946	C.3	159	GLU178	0.000	
2555	  CG	21.207	-9.299	-14.145	C.3	159	GLU178	0.000	
2556	  CD	20.267	-9.739	-13.027	C.2	159	GLU178	0.000	
2557	 OE1	20.723	-10.277	-11.985	O.co2	159	GLU178	0.000	
2558	 OE2	19.040	-9.542	-13.193	O.co2	159	GLU178	0.000	
2559	   H	22.511	-9.370	-11.311	 H	159	GLU178	0.000	
2560	  HA	24.590	-8.996	-13.369	 H	159	GLU178	0.000	
2561	 HB2	22.669	-10.686	-13.468	 H	159	GLU178	0.000	
2562	 HB3	23.121	-9.783	-14.933	 H	159	GLU178	0.000	
2563	 HG2	20.855	-9.739	-15.078	 H	159	GLU178	0.000	
2564	 HG3	21.164	-8.212	-14.217	 H	159	GLU178	0.000	
2565	   N	22.541	-6.684	-12.515	N.am	160	LEU179	0.000	
2566	  CA	22.392	-5.250	-12.476	C.3	160	LEU179	0.000	
2567	   C	23.762	-4.726	-12.061	C.2	160	LEU179	0.000	
2568	   O	24.387	-3.922	-12.781	O.2	160	LEU179	0.000	
2569	  CB	21.305	-4.918	-11.439	C.3	160	LEU179	0.000	
2570	  CG	20.708	-3.533	-11.343	C.3	160	LEU179	0.000	
2571	 CD1	21.785	-2.531	-10.953	C.3	160	LEU179	0.000	
2572	 CD2	20.041	-3.180	-12.665	C.3	160	LEU179	0.000	
2573	   H	22.043	-7.239	-11.834	 H	160	LEU179	0.000	
2574	  HA	22.087	-4.802	-13.422	 H	160	LEU179	0.000	
2575	 HB2	21.735	-5.137	-10.461	 H	160	LEU179	0.000	
2576	 HB3	20.476	-5.599	-11.632	 H	160	LEU179	0.000	
2577	  HG	19.943	-3.504	-10.566	 H	160	LEU179	0.000	
2578	HD11	22.571	-2.531	-11.709	 H	160	LEU179	0.000	
2579	HD12	22.209	-2.809	-9.988	 H	160	LEU179	0.000	
2580	HD13	21.347	-1.535	-10.884	 H	160	LEU179	0.000	
2581	HD21	20.782	-3.201	-13.463	 H	160	LEU179	0.000	
2582	HD22	19.607	-2.182	-12.597	 H	160	LEU179	0.000	
2583	HD23	19.254	-3.903	-12.880	 H	160	LEU179	0.000	
2584	   N	24.218	-5.193	-10.894	N.am	161	ILE180	0.000	
2585	  CA	25.500	-4.795	-10.312	C.3	161	ILE180	0.000	
2586	   C	26.523	-4.665	-11.417	C.2	161	ILE180	0.000	
2587	   O	27.065	-3.583	-11.622	O.2	161	ILE180	0.000	
2588	  CB	25.984	-5.804	-9.231	C.3	161	ILE180	0.000	
2589	 CG1	25.296	-5.530	-7.882	C.3	161	ILE180	0.000	
2590	 CG2	27.504	-5.789	-9.073	C.3	161	ILE180	0.000	
2591	 CD1	25.986	-4.514	-6.990	C.3	161	ILE180	0.000	
2592	   H	23.647	-5.855	-10.387	 H	161	ILE180	0.000	
2593	  HA	25.371	-3.834	-9.813	 H	161	ILE180	0.000	
2594	  HB	25.703	-6.801	-9.570	 H	161	ILE180	0.000	
2595	HG12	25.239	-6.472	-7.337	 H	161	ILE180	0.000	
2596	HG13	24.289	-5.167	-8.087	 H	161	ILE180	0.000	
2597	HG21	27.824	-4.804	-8.734	 H	161	ILE180	0.000	
2598	HG22	27.971	-6.012	-10.033	 H	161	ILE180	0.000	
2599	HG23	27.801	-6.540	-8.341	 H	161	ILE180	0.000	
2600	HD11	26.998	-4.853	-6.769	 H	161	ILE180	0.000	
2601	HD12	25.427	-4.408	-6.060	 H	161	ILE180	0.000	
2602	HD13	26.028	-3.552	-7.500	 H	161	ILE180	0.000	
2603	   N	26.780	-5.767	-12.122	N.am	162	GLN181	0.000	
2604	  CA	27.896	-5.836	-13.074	C.3	162	GLN181	0.000	
2605	   C	27.586	-5.402	-14.525	C.2	162	GLN181	0.000	
2606	   O	28.032	-6.047	-15.460	O.2	162	GLN181	0.000	
2607	  CB	28.496	-7.245	-13.074	C.3	162	GLN181	0.000	
2608	  CG	27.522	-8.361	-13.418	C.3	162	GLN181	0.000	
2609	  CD	28.218	-9.631	-13.877	C.2	162	GLN181	0.000	
2610	 NE2	27.435	-10.599	-14.352	N.pl3	162	GLN181	0.000	
2611	 OE1	29.446	-9.742	-13.807	O.2	162	GLN181	0.000	
2612	   H	26.190	-6.577	-11.998	 H	162	GLN181	0.000	
2613	  HA	28.608	-5.095	-12.711	 H	162	GLN181	0.000	
2614	 HB2	28.897	-7.441	-12.080	 H	162	GLN181	0.000	
2615	 HB3	29.306	-7.266	-13.803	 H	162	GLN181	0.000	
2616	 HG2	26.865	-8.017	-14.217	 H	162	GLN181	0.000	
2617	 HG3	26.929	-8.590	-12.533	 H	162	GLN181	0.000	
2618	HE21	27.842	-11.466	-14.672	 H	162	GLN181	0.000	
2619	HE22	26.435	-10.465	-14.391	 H	162	GLN181	0.000	
2620	   N	26.829	-4.320	-14.714	N.am	163	GLY182	0.000	
2621	  CA	26.606	-3.735	-16.053	C.3	163	GLY182	0.000	
2622	   C	26.092	-4.669	-17.147	C.2	163	GLY182	0.000	
2623	   O	26.097	-4.317	-18.327	O.2	163	GLY182	0.000	
2624	   H	26.393	-3.885	-13.913	 H	163	GLY182	0.000	
2625	 HA2	27.556	-3.323	-16.393	 H	163	GLY182	0.000	
2626	 HA3	25.879	-2.930	-15.941	 H	163	GLY182	0.000	
2627	   N	25.649	-5.858	-16.754	N.am	164	LYS183	0.000	
2628	  CA	25.096	-6.842	-17.673	C.3	164	LYS183	0.000	
2629	   C	23.702	-6.343	-18.113	C.2	164	LYS183	0.000	
2630	   O	23.086	-5.532	-17.410	O.2	164	LYS183	0.000	
2631	  CB	25.022	-8.203	-16.949	C.3	164	LYS183	0.000	
2632	  CG	24.938	-9.436	-17.836	C.3	164	LYS183	0.000	
2633	  CD	26.302	-10.011	-18.205	C.3	164	LYS183	0.000	
2634	  CE	27.056	-9.108	-19.178	C.3	164	LYS183	0.000	
2635	  NZ	28.169	-9.817	-19.869	N.4	164	LYS183	0.000	
2636	   H	25.697	-6.089	-15.772	 H	164	LYS183	0.000	
2637	  HA	25.718	-6.971	-18.559	 H	164	LYS183	0.000	
2638	 HB2	24.138	-8.191	-16.312	 H	164	LYS183	0.000	
2639	 HB3	25.914	-8.299	-16.331	 H	164	LYS183	0.000	
2640	 HG2	24.416	-9.167	-18.754	 H	164	LYS183	0.000	
2641	 HG3	24.372	-10.204	-17.308	 H	164	LYS183	0.000	
2642	 HD2	26.159	-10.987	-18.669	 H	164	LYS183	0.000	
2643	 HD3	26.895	-10.123	-17.297	 H	164	LYS183	0.000	
2644	 HE2	27.468	-8.265	-18.624	 H	164	LYS183	0.000	
2645	 HE3	26.356	-8.742	-19.929	 H	164	LYS183	0.000	
2646	 HZ1	28.826	-10.162	-19.183	 H	164	LYS183	0.000	
2647	 HZ2	28.640	-9.178	-20.493	 H	164	LYS183	0.000	
2648	 HZ3	27.798	-10.593	-20.398	 H	164	LYS183	0.000	
2649	   N	23.204	-6.811	-19.260	N.am	165	SER184	0.000	
2650	  CA	21.807	-6.545	-19.653	C.3	165	SER184	0.000	
2651	   C	20.896	-7.404	-18.767	C.2	165	SER184	0.000	
2652	   O	21.314	-8.459	-18.259	O.2	165	SER184	0.000	
2653	  CB	21.550	-6.761	-21.168	C.3	165	SER184	0.000	
2654	  OG	21.574	-8.124	-21.579	O.3	165	SER184	0.000	
2655	   H	23.794	-7.358	-19.870	 H	165	SER184	0.000	
2656	  HA	21.583	-5.490	-19.495	 H	165	SER184	0.000	
2657	 HB2	22.318	-6.223	-21.725	 H	165	SER184	0.000	
2658	 HB3	20.570	-6.349	-21.410	 H	165	SER184	0.000	
2659	  HG	22.439	-8.478	-21.362	 H	165	SER184	0.000	
2660	   N	19.657	-6.957	-18.577	N.am	166	TYR185	0.000	
2661	  CA	18.842	-7.471	-17.486	C.3	166	TYR185	0.000	
2662	   C	17.371	-7.144	-17.711	C.2	166	TYR185	0.000	
2663	   O	17.044	-6.217	-18.477	O.2	166	TYR185	0.000	
2664	  CB	19.309	-6.848	-16.152	C.3	166	TYR185	0.000	
2665	  CG	19.041	-5.357	-16.041	C.2	166	TYR185	0.000	
2666	 CD1	19.944	-4.434	-16.538	C.2	166	TYR185	0.000	
2667	 CD2	17.881	-4.876	-15.439	C.2	166	TYR185	0.000	
2668	 CE1	19.708	-3.073	-16.442	C.2	166	TYR185	0.000	
2669	 CE2	17.635	-3.522	-15.338	C.2	166	TYR185	0.000	
2670	  CZ	18.556	-2.628	-15.842	C.2	166	TYR185	0.000	
2671	  OH	18.332	-1.277	-15.753	O.3	166	TYR185	0.000	
2672	   H	19.278	-6.254	-19.196	 H	166	TYR185	0.000	
2673	  HA	18.957	-8.554	-17.448	 H	166	TYR185	0.000	
2674	 HB2	20.382	-7.012	-16.054	 H	166	TYR185	0.000	
2675	 HB3	18.789	-7.352	-15.337	 H	166	TYR185	0.000	
2676	 HD1	20.851	-4.782	-17.010	 H	166	TYR185	0.000	
2677	 HD2	17.159	-5.575	-15.044	 H	166	TYR185	0.000	
2678	 HE1	20.425	-2.368	-16.836	 H	166	TYR185	0.000	
2679	 HE2	16.731	-3.166	-14.868	 H	166	TYR185	0.000	
2680	  HH	17.510	-1.029	-15.325	 H	166	TYR185	0.000	
2681	   N	16.496	-7.901	-17.047	N.am	167	LEU186	0.000	
2682	  CA	15.081	-7.549	-16.994	C.3	167	LEU186	0.000	
2683	   C	14.784	-6.870	-15.656	C.2	167	LEU186	0.000	
2684	   O	15.081	-7.416	-14.582	O.2	167	LEU186	0.000	
2685	  CB	14.198	-8.796	-17.154	C.3	167	LEU186	0.000	
2686	  CG	14.063	-9.446	-18.529	C.3	167	LEU186	0.000	
2687	 CD1	13.068	-10.590	-18.470	C.3	167	LEU186	0.000	
2688	 CD2	13.611	-8.427	-19.557	C.3	167	LEU186	0.000	
2689	   H	16.819	-8.731	-16.572	 H	167	LEU186	0.000	
2690	  HA	14.856	-6.868	-17.815	 H	167	LEU186	0.000	
2691	 HB2	13.194	-8.517	-16.834	 H	167	LEU186	0.000	
2692	 HB3	14.597	-9.556	-16.482	 H	167	LEU186	0.000	
2693	  HG	15.038	-9.834	-18.824	 H	167	LEU186	0.000	
2694	HD11	12.091	-10.208	-18.175	 H	167	LEU186	0.000	
2695	HD12	13.405	-11.327	-17.740	 H	167	LEU186	0.000	
2696	HD13	12.994	-11.058	-19.451	 H	167	LEU186	0.000	
2697	HD21	12.636	-8.032	-19.272	 H	167	LEU186	0.000	
2698	HD22	13.539	-8.904	-20.534	 H	167	LEU186	0.000	
2699	HD23	14.334	-7.613	-19.603	 H	167	LEU186	0.000	
2700	   N	14.200	-5.681	-15.718	N.am	168	GLY187	0.000	
2701	  CA	13.796	-4.974	-14.506	C.3	168	GLY187	0.000	
2702	   C	13.057	-5.882	-13.544	C.2	168	GLY187	0.000	
2703	   O	13.330	-5.888	-12.343	O.2	168	GLY187	0.000	
2704	   H	14.033	-5.257	-16.619	 H	168	GLY187	0.000	
2705	 HA2	13.143	-4.146	-14.783	 H	168	GLY187	0.000	
2706	 HA3	14.686	-4.585	-14.011	 H	168	GLY187	0.000	
2707	   N	12.118	-6.656	-14.069	N.am	169	SER188	0.000	
2708	  CA	11.297	-7.518	-13.214	C.3	169	SER188	0.000	
2709	   C	12.159	-8.539	-12.494	C.2	169	SER188	0.000	
2710	   O	11.992	-8.792	-11.295	O.2	169	SER188	0.000	
2711	  CB	10.210	-8.242	-14.017	C.3	169	SER188	0.000	
2712	  OG	10.756	-9.242	-14.871	O.3	169	SER188	0.000	
2713	   H	11.967	-6.652	-15.068	 H	169	SER188	0.000	
2714	  HA	10.811	-6.874	-12.481	 H	169	SER188	0.000	
2715	 HB2	9.678	-7.511	-14.627	 H	169	SER188	0.000	
2716	 HB3	9.513	-8.712	-13.323	 H	169	SER188	0.000	
2717	  HG	11.365	-8.809	-15.473	 H	169	SER188	0.000	
2718	   N	13.091	-9.137	-13.221	N.am	170	GLU189	0.000	
2719	  CA	13.961	-10.119	-12.584	C.3	170	GLU189	0.000	
2720	   C	14.821	-9.407	-11.566	C.2	170	GLU189	0.000	
2721	   O	15.177	-10.011	-10.568	O.2	170	GLU189	0.000	
2722	  CB	14.828	-10.841	-13.595	C.3	170	GLU189	0.000	
2723	  CG	14.035	-11.667	-14.584	C.3	170	GLU189	0.000	
2724	  CD	14.910	-12.314	-15.637	C.2	170	GLU189	0.000	
2725	 OE1	15.875	-11.670	-16.133	O.co2	170	GLU189	0.000	
2726	 OE2	14.623	-13.484	-15.972	O.co2	170	GLU189	0.000	
2727	   H	13.198	-8.916	-14.201	 H	170	GLU189	0.000	
2728	  HA	13.344	-10.875	-12.098	 H	170	GLU189	0.000	
2729	 HB2	15.507	-11.502	-13.057	 H	170	GLU189	0.000	
2730	 HB3	15.404	-10.099	-14.148	 H	170	GLU189	0.000	
2731	 HG2	13.312	-11.019	-15.080	 H	170	GLU189	0.000	
2732	 HG3	13.507	-12.451	-14.040	 H	170	GLU189	0.000	
2733	   N	15.150	-8.130	-11.823	N.am	171	ALA190	0.000	
2734	  CA	15.918	-7.331	-10.872	C.3	171	ALA190	0.000	
2735	   C	15.112	-7.163	-9.595	C.2	171	ALA190	0.000	
2736	   O	15.611	-7.445	-8.486	O.2	171	ALA190	0.000	
2737	  CB	16.248	-5.970	-11.452	C.3	171	ALA190	0.000	
2738	   H	14.860	-7.713	-12.696	 H	171	ALA190	0.000	
2739	  HA	16.854	-7.846	-10.655	 H	171	ALA190	0.000	
2740	 HB1	15.324	-5.436	-11.677	 H	171	ALA190	0.000	
2741	 HB2	16.827	-6.095	-12.368	 H	171	ALA190	0.000	
2742	 HB3	16.831	-5.398	-10.730	 H	171	ALA190	0.000	
2743	   N	13.867	-6.705	-9.772	N.am	172	ASP191	0.000	
2744	  CA	12.977	-6.427	-8.657	C.3	172	ASP191	0.000	
2745	   C	12.829	-7.671	-7.760	C.2	172	ASP191	0.000	
2746	   O	12.985	-7.565	-6.545	O.2	172	ASP191	0.000	
2747	  CB	11.582	-5.905	-9.141	C.3	172	ASP191	0.000	
2748	  CG	11.558	-4.379	-9.460	C.2	172	ASP191	0.000	
2749	 OD1	12.521	-3.661	-9.096	O.co2	172	ASP191	0.000	
2750	 OD2	10.558	-3.890	-10.085	O.co2	172	ASP191	0.000	
2751	   H	13.535	-6.547	-10.712	 H	172	ASP191	0.000	
2752	  HA	13.425	-5.629	-8.065	 H	172	ASP191	0.000	
2753	 HB2	10.850	-6.104	-8.358	 H	172	ASP191	0.000	
2754	 HB3	11.306	-6.449	-10.044	 H	172	ASP191	0.000	
2755	   N	12.536	-8.835	-8.339	N.am	173	VAL192	0.000	
2756	  CA	12.390	-10.073	-7.533	C.3	173	VAL192	0.000	
2757	   C	13.645	-10.332	-6.688	C.2	173	VAL192	0.000	
2758	   O	13.536	-10.736	-5.518	O.2	173	VAL192	0.000	
2759	  CB	12.188	-11.363	-8.375	C.3	173	VAL192	0.000	
2760	 CG1	12.109	-12.570	-7.474	C.3	173	VAL192	0.000	
2761	 CG2	10.933	-11.321	-9.199	C.3	173	VAL192	0.000	
2762	   H	12.411	-8.876	-9.341	 H	173	VAL192	0.000	
2763	  HA	11.503	-9.886	-6.928	 H	173	VAL192	0.000	
2764	  HB	13.046	-11.427	-9.044	 H	173	VAL192	0.000	
2765	HG11	11.244	-12.478	-6.818	 H	173	VAL192	0.000	
2766	HG12	13.016	-12.634	-6.873	 H	173	VAL192	0.000	
2767	HG13	12.011	-13.470	-8.081	 H	173	VAL192	0.000	
2768	HG21	10.068	-11.257	-8.540	 H	173	VAL192	0.000	
2769	HG22	10.865	-12.227	-9.802	 H	173	VAL192	0.000	
2770	HG23	10.958	-10.450	-9.854	 H	173	VAL192	0.000	
2771	   N	14.836	-10.109	-7.255	N.am	174	TRP193	0.000	
2772	  CA	16.035	-10.169	-6.420	C.3	174	TRP193	0.000	
2773	   C	15.805	-9.289	-5.164	C.2	174	TRP193	0.000	
2774	   O	15.783	-9.784	-4.041	O.2	174	TRP193	0.000	
2775	  CB	17.317	-9.747	-7.163	C.3	174	TRP193	0.000	
2776	  CG	18.483	-9.652	-6.207	C.2	174	TRP193	0.000	
2777	 CD1	18.854	-8.568	-5.459	C.2	174	TRP193	0.000	
2778	 CD2	19.422	-10.686	-5.901	C.2	174	TRP193	0.000	
2779	 CE2	20.334	-10.162	-4.964	C.2	174	TRP193	0.000	
2780	 CE3	19.582	-12.007	-6.330	C.2	174	TRP193	0.000	
2781	 NE1	19.967	-8.868	-4.709	N.pl3	174	TRP193	0.000	
2782	 CZ2	21.384	-10.912	-4.452	C.2	174	TRP193	0.000	
2783	 CZ3	20.626	-12.752	-5.820	C.2	174	TRP193	0.000	
2784	 CH2	21.515	-12.206	-4.892	C.2	174	TRP193	0.000	
2785	   H	14.906	-9.903	-8.241	 H	174	TRP193	0.000	
2786	  HA	16.195	-11.209	-6.133	 H	174	TRP193	0.000	
2787	 HB2	17.156	-8.775	-7.629	 H	174	TRP193	0.000	
2788	 HB3	17.544	-10.486	-7.932	 H	174	TRP193	0.000	
2789	 HD1	18.346	-7.614	-5.459	 H	174	TRP193	0.000	
2790	 HE1	20.437	-8.238	-4.075	 H	174	TRP193	0.000	
2791	 HE3	18.900	-12.438	-7.047	 H	174	TRP193	0.000	
2792	 HZ2	22.072	-10.493	-3.733	 H	174	TRP193	0.000	
2793	 HZ3	20.758	-13.773	-6.145	 H	174	TRP193	0.000	
2794	 HH2	22.322	-12.815	-4.512	 H	174	TRP193	0.000	
2795	   N	15.635	-7.993	-5.372	N.am	175	SER194	0.000	
2796	  CA	15.443	-7.042	-4.288	C.3	175	SER194	0.000	
2797	   C	14.318	-7.416	-3.330	C.2	175	SER194	0.000	
2798	   O	14.403	-7.140	-2.125	O.2	175	SER194	0.000	
2799	  CB	15.158	-5.656	-4.861	C.3	175	SER194	0.000	
2800	  OG	16.210	-5.282	-5.711	O.3	175	SER194	0.000	
2801	   H	15.639	-7.650	-6.322	 H	175	SER194	0.000	
2802	  HA	16.369	-7.051	-3.713	 H	175	SER194	0.000	
2803	 HB2	15.074	-4.935	-4.048	 H	175	SER194	0.000	
2804	 HB3	14.225	-5.679	-5.425	 H	175	SER194	0.000	
2805	  HG	17.015	-5.270	-5.189	 H	175	SER194	0.000	
2806	   N	13.262	-8.038	-3.839	N.am	176	MET195	0.000	
2807	  CA	12.216	-8.523	-2.939	C.3	176	MET195	0.000	
2808	   C	12.741	-9.646	-2.064	C.2	176	MET195	0.000	
2809	   O	12.374	-9.743	-0.894	O.2	176	MET195	0.000	
2810	  CB	10.973	-8.934	-3.694	C.3	176	MET195	0.000	
2811	  CG	10.252	-7.731	-4.277	C.3	176	MET195	0.000	
2812	  SD	8.616	-8.240	-4.846	S.3	176	MET195	0.000	
2813	  CE	9.012	-8.752	-6.493	C.3	176	MET195	0.000	
2814	   H	13.182	-8.176	-4.837	 H	176	MET195	0.000	
2815	  HA	11.928	-7.697	-2.288	 H	176	MET195	0.000	
2816	 HB2	10.300	-9.453	-3.011	 H	176	MET195	0.000	
2817	 HB3	11.256	-9.605	-4.505	 H	176	MET195	0.000	
2818	 HG2	10.823	-7.335	-5.117	 H	176	MET195	0.000	
2819	 HG3	10.149	-6.961	-3.512	 H	176	MET195	0.000	
2820	 HE1	8.108	-9.100	-6.993	 H	176	MET195	0.000	
2821	 HE2	9.741	-9.562	-6.457	 H	176	MET195	0.000	
2822	 HE3	9.432	-7.911	-7.044	 H	176	MET195	0.000	
2823	   N	13.598	-10.492	-2.629	N.am	177	GLY196	0.000	
2824	  CA	14.286	-11.524	-1.844	C.3	177	GLY196	0.000	
2825	   C	15.065	-10.946	-0.671	C.2	177	GLY196	0.000	
2826	   O	15.060	-11.518	0.422	O.2	177	GLY196	0.000	
2827	   H	13.780	-10.423	-3.620	 H	177	GLY196	0.000	
2828	 HA2	14.979	-12.054	-2.496	 H	177	GLY196	0.000	
2829	 HA3	13.543	-12.222	-1.459	 H	177	GLY196	0.000	
2830	   N	15.737	-9.812	-0.895	N.am	178	ILE197	0.000	
2831	  CA	16.574	-9.190	0.142	C.3	178	ILE197	0.000	
2832	   C	15.684	-8.610	1.243	C.2	178	ILE197	0.000	
2833	   O	15.911	-8.834	2.429	O.2	178	ILE197	0.000	
2834	  CB	17.453	-8.065	-0.415	C.3	178	ILE197	0.000	
2835	 CG1	18.382	-8.576	-1.541	C.3	178	ILE197	0.000	
2836	 CG2	18.227	-7.407	0.720	C.3	178	ILE197	0.000	
2837	 CD1	19.707	-9.180	-1.112	C.3	178	ILE197	0.000	
2838	   H	15.667	-9.370	-1.800	 H	178	ILE197	0.000	
2839	  HA	17.226	-9.970	0.536	 H	178	ILE197	0.000	
2840	  HB	16.813	-7.308	-0.871	 H	178	ILE197	0.000	
2841	HG12	18.601	-7.733	-2.197	 H	178	ILE197	0.000	
2842	HG13	17.837	-9.338	-2.099	 H	178	ILE197	0.000	
2843	HG21	18.876	-8.144	1.193	 H	178	ILE197	0.000	
2844	HG22	17.527	-7.013	1.457	 H	178	ILE197	0.000	
2845	HG23	18.833	-6.592	0.323	 H	178	ILE197	0.000	
2846	HD11	20.278	-8.441	-0.550	 H	178	ILE197	0.000	
2847	HD12	20.271	-9.482	-1.993	 H	178	ILE197	0.000	
2848	HD13	19.522	-10.051	-0.483	 H	178	ILE197	0.000	
2849	   N	14.675	-7.864	0.813	N.am	179	LEU198	0.000	
2850	  CA	13.624	-7.351	1.675	C.3	179	LEU198	0.000	
2851	   C	13.024	-8.406	2.589	C.2	179	LEU198	0.000	
2852	   O	12.977	-8.211	3.812	O.2	179	LEU198	0.000	
2853	  CB	12.485	-6.764	0.824	C.3	179	LEU198	0.000	
2854	  CG	12.296	-5.281	1.013	C.3	179	LEU198	0.000	
2855	 CD1	11.085	-4.834	0.214	C.3	179	LEU198	0.000	
2856	 CD2	12.109	-5.006	2.484	C.3	179	LEU198	0.000	
2857	   H	14.635	-7.640	-0.171	 H	179	LEU198	0.000	
2858	  HA	14.094	-6.589	2.297	 H	179	LEU198	0.000	
2859	 HB2	11.557	-7.267	1.096	 H	179	LEU198	0.000	
2860	 HB3	12.706	-6.953	-0.226	 H	179	LEU198	0.000	
2861	  HG	13.166	-4.728	0.660	 H	179	LEU198	0.000	
2862	HD11	10.204	-5.378	0.554	 H	179	LEU198	0.000	
2863	HD12	11.252	-5.038	-0.844	 H	179	LEU198	0.000	
2864	HD13	10.930	-3.765	0.357	 H	179	LEU198	0.000	
2865	HD21	11.241	-5.555	2.849	 H	179	LEU198	0.000	
2866	HD22	11.954	-3.938	2.637	 H	179	LEU198	0.000	
2867	HD23	12.997	-5.326	3.030	 H	179	LEU198	0.000	
2868	   N	12.571	-9.511	1.978	N.am	180	LEU199	0.000	
2869	  CA	12.022	-10.663	2.702	C.3	180	LEU199	0.000	
2870	   C	13.016	-11.067	3.773	C.2	180	LEU199	0.000	
2871	   O	12.694	-11.073	4.960	O.2	180	LEU199	0.000	
2872	  CB	11.802	-11.827	1.734	C.3	180	LEU199	0.000	
2873	  CG	11.287	-13.178	2.242	C.3	180	LEU199	0.000	
2874	 CD1	10.022	-13.016	3.053	C.3	180	LEU199	0.000	
2875	 CD2	11.019	-14.143	1.072	C.3	180	LEU199	0.000	
2876	   H	12.609	-9.551	0.969	 H	180	LEU199	0.000	
2877	  HA	11.066	-10.402	3.155	 H	180	LEU199	0.000	
2878	 HB2	12.762	-12.020	1.255	 H	180	LEU199	0.000	
2879	 HB3	11.086	-11.481	0.988	 H	180	LEU199	0.000	
2880	  HG	12.065	-13.595	2.882	 H	180	LEU199	0.000	
2881	HD11	9.237	-12.600	2.423	 H	180	LEU199	0.000	
2882	HD12	10.211	-12.345	3.891	 H	180	LEU199	0.000	
2883	HD13	9.706	-13.989	3.431	 H	180	LEU199	0.000	
2884	HD21	10.241	-13.729	0.430	 H	180	LEU199	0.000	
2885	HD22	10.692	-15.107	1.463	 H	180	LEU199	0.000	
2886	HD23	11.933	-14.277	0.494	 H	180	LEU199	0.000	
2887	   N	14.232	-11.404	3.352	N.am	181	TYR200	0.000	
2888	  CA	15.281	-11.680	4.307	C.3	181	TYR200	0.000	
2889	   C	15.292	-10.692	5.504	C.2	181	TYR200	0.000	
2890	   O	15.398	-11.123	6.658	O.2	181	TYR200	0.000	
2891	  CB	16.658	-11.721	3.626	C.3	181	TYR200	0.000	
2892	  CG	17.725	-12.298	4.540	C.2	181	TYR200	0.000	
2893	 CD1	18.394	-11.491	5.445	C.2	181	TYR200	0.000	
2894	 CD2	18.061	-13.656	4.498	C.2	181	TYR200	0.000	
2895	 CE1	19.365	-12.005	6.282	C.2	181	TYR200	0.000	
2896	 CE2	19.037	-14.185	5.335	C.2	181	TYR200	0.000	
2897	  CZ	19.683	-13.348	6.225	C.2	181	TYR200	0.000	
2898	  OH	20.654	-13.834	7.068	O.3	181	TYR200	0.000	
2899	   H	14.423	-11.467	2.362	 H	181	TYR200	0.000	
2900	  HA	15.063	-12.666	4.717	 H	181	TYR200	0.000	
2901	 HB2	16.944	-10.707	3.348	 H	181	TYR200	0.000	
2902	 HB3	16.590	-12.339	2.731	 H	181	TYR200	0.000	
2903	 HD1	18.151	-10.440	5.498	 H	181	TYR200	0.000	
2904	 HD2	17.551	-14.306	3.802	 H	181	TYR200	0.000	
2905	 HE1	19.876	-11.358	6.980	 H	181	TYR200	0.000	
2906	 HE2	19.286	-15.235	5.290	 H	181	TYR200	0.000	
2907	  HH	20.832	-14.774	6.982	 H	181	TYR200	0.000	
2908	   N	15.189	-9.388	5.256	N.am	182	VAL201	0.000	
2909	  CA	15.437	-8.458	6.351	C.3	182	VAL201	0.000	
2910	   C	14.161	-8.300	7.207	C.2	182	VAL201	0.000	
2911	   O	14.220	-7.781	8.326	O.2	182	VAL201	0.000	
2912	  CB	16.123	-7.103	5.923	C.3	182	VAL201	0.000	
2913	 CG1	16.882	-7.230	4.613	C.3	182	VAL201	0.000	
2914	 CG2	15.162	-5.927	5.869	C.3	182	VAL201	0.000	
2915	   H	14.945	-9.053	4.335	 H	182	VAL201	0.000	
2916	  HA	16.203	-8.899	6.988	 H	182	VAL201	0.000	
2917	  HB	16.840	-6.890	6.716	 H	182	VAL201	0.000	
2918	HG11	16.181	-7.444	3.806	 H	182	VAL201	0.000	
2919	HG12	17.606	-8.042	4.690	 H	182	VAL201	0.000	
2920	HG13	17.404	-6.296	4.403	 H	182	VAL201	0.000	
2921	HG21	14.423	-6.098	5.086	 H	182	VAL201	0.000	
2922	HG22	15.717	-5.014	5.652	 H	182	VAL201	0.000	
2923	HG23	14.656	-5.826	6.829	 H	182	VAL201	0.000	
2924	   N	13.017	-8.742	6.691	N.am	183	LEU202	0.000	
2925	  CA	11.757	-8.657	7.459	C.3	183	LEU202	0.000	
2926	   C	11.767	-9.738	8.504	C.2	183	LEU202	0.000	
2927	   O	11.312	-9.550	9.644	O.2	183	LEU202	0.000	
2928	  CB	10.527	-8.837	6.567	C.3	183	LEU202	0.000	
2929	  CG	10.100	-7.703	5.621	C.3	183	LEU202	0.000	
2930	 CD1	9.090	-8.211	4.603	C.3	183	LEU202	0.000	
2931	 CD2	9.492	-6.564	6.408	C.3	183	LEU202	0.000	
2932	   H	13.010	-9.141	5.764	 H	183	LEU202	0.000	
2933	  HA	11.694	-7.667	7.909	 H	183	LEU202	0.000	
2934	 HB2	9.682	-9.032	7.228	 H	183	LEU202	0.000	
2935	 HB3	10.712	-9.714	5.946	 H	183	LEU202	0.000	
2936	  HG	10.987	-7.346	5.097	 H	183	LEU202	0.000	
2937	HD11	8.201	-8.570	5.121	 H	183	LEU202	0.000	
2938	HD12	9.531	-9.026	4.030	 H	183	LEU202	0.000	
2939	HD13	8.815	-7.399	3.929	 H	183	LEU202	0.000	
2940	HD21	8.605	-6.919	6.933	 H	183	LEU202	0.000	
2941	HD22	9.213	-5.760	5.727	 H	183	LEU202	0.000	
2942	HD23	10.218	-6.193	7.131	 H	183	LEU202	0.000	
2943	   N	12.298	-10.878	8.094	N.am	184	MET203	0.000	
2944	  CA	12.300	-12.064	8.927	C.3	184	MET203	0.000	
2945	   C	13.499	-12.175	9.848	C.2	184	MET203	0.000	
2946	   O	13.391	-12.875	10.861	O.2	184	MET203	0.000	
2947	  CB	12.218	-13.303	8.054	C.3	184	MET203	0.000	
2948	  CG	10.848	-13.450	7.427	C.3	184	MET203	0.000	
2949	  SD	10.660	-15.040	6.660	S.3	184	MET203	0.000	
2950	  CE	12.039	-14.878	5.524	C.3	184	MET203	0.000	
2951	   H	12.715	-10.923	7.175	 H	184	MET203	0.000	
2952	  HA	11.425	-11.979	9.571	 H	184	MET203	0.000	
2953	 HB2	12.424	-14.181	8.665	 H	184	MET203	0.000	
2954	 HB3	12.963	-13.229	7.262	 H	184	MET203	0.000	
2955	 HG2	10.717	-12.674	6.673	 H	184	MET203	0.000	
2956	 HG3	10.089	-13.337	8.201	 H	184	MET203	0.000	
2957	 HE1	12.121	-15.782	4.920	 H	184	MET203	0.000	
2958	 HE2	12.960	-14.735	6.089	 H	184	MET203	0.000	
2959	 HE3	11.875	-14.020	4.873	 H	184	MET203	0.000	
2960	   N	14.614	-11.503	9.506	N.am	185	CYS204	0.000	
2961	  CA	15.876	-11.561	10.293	C.3	185	CYS204	0.000	
2962	   C	16.258	-10.264	11.022	C.2	185	CYS204	0.000	
2963	   O	16.840	-10.322	12.107	O.2	185	CYS204	0.000	
2964	  CB	17.034	-11.982	9.393	C.3	185	CYS204	0.000	
2965	  SG	16.675	-13.490	8.463	S.3	185	CYS204	0.000	
2966	   H	14.593	-10.931	8.675	 H	185	CYS204	0.000	
2967	  HA	15.683	-12.297	11.074	 H	185	CYS204	0.000	
2968	 HB2	17.914	-12.155	10.012	 H	185	CYS204	0.000	
2969	 HB3	17.239	-11.177	8.687	 H	185	CYS204	0.000	
2970	  HG	16.421	-14.488	9.314	 H	185	CYS204	0.000	
2971	   N	15.931	-9.116	10.423	N.am	186	GLY205	0.000	
2972	  CA	16.300	-7.804	10.945	C.3	186	GLY205	0.000	
2973	   C	17.687	-7.292	10.546	C.2	186	GLY205	0.000	
2974	   O	18.154	-6.292	11.088	O.2	186	GLY205	0.000	
2975	   H	15.401	-9.157	9.564	 H	186	GLY205	0.000	
2976	 HA2	16.263	-7.855	12.034	 H	186	GLY205	0.000	
2977	 HA3	15.563	-7.083	10.591	 H	186	GLY205	0.000	
2978	   N	18.350	-7.963	9.607	N.am	187	PHE206	0.000	
2979	  CA	19.619	-7.478	9.049	C.3	187	PHE206	0.000	
2980	   C	19.816	-7.996	7.635	C.2	187	PHE206	0.000	
2981	   O	19.151	-8.927	7.201	O.2	187	PHE206	0.000	
2982	  CB	20.808	-7.898	9.910	C.3	187	PHE206	0.000	
2983	  CG	20.702	-9.295	10.460	C.2	187	PHE206	0.000	
2984	 CD1	20.693	-10.395	9.620	C.2	187	PHE206	0.000	
2985	 CD2	20.611	-9.504	11.835	C.2	187	PHE206	0.000	
2986	 CE1	20.596	-11.677	10.131	C.2	187	PHE206	0.000	
2987	 CE2	20.514	-10.778	12.351	C.2	187	PHE206	0.000	
2988	  CZ	20.506	-11.867	11.498	C.2	187	PHE206	0.000	
2989	   H	17.968	-8.835	9.268	 H	187	PHE206	0.000	
2990	  HA	19.569	-6.389	9.034	 H	187	PHE206	0.000	
2991	 HB2	20.887	-7.204	10.747	 H	187	PHE206	0.000	
2992	 HB3	21.711	-7.836	9.302	 H	187	PHE206	0.000	
2993	 HD1	20.764	-10.251	8.552	 H	187	PHE206	0.000	
2994	 HD2	20.617	-8.657	12.505	 H	187	PHE206	0.000	
2995	 HE1	20.590	-12.527	9.465	 H	187	PHE206	0.000	
2996	 HE2	20.445	-10.926	13.419	 H	187	PHE206	0.000	
2997	  HZ	20.429	-12.866	11.900	 H	187	PHE206	0.000	
2998	   N	20.740	-7.383	6.917	N.am	188	LEU207	0.000	
2999	  CA	20.899	-7.641	5.493	C.3	188	LEU207	0.000	
3000	   C	21.565	-8.995	5.265	C.2	188	LEU207	0.000	
3001	   O	22.468	-9.359	6.000	O.2	188	LEU207	0.000	
3002	  CB	21.759	-6.537	4.865	C.3	188	LEU207	0.000	
3003	  CG	21.235	-5.102	4.979	C.3	188	LEU207	0.000	
3004	 CD1	22.358	-4.080	5.186	C.3	188	LEU207	0.000	
3005	 CD2	20.359	-4.755	3.777	C.3	188	LEU207	0.000	
3006	   H	21.352	-6.717	7.367	 H	188	LEU207	0.000	
3007	  HA	19.914	-7.651	5.027	 H	188	LEU207	0.000	
3008	 HB2	21.866	-6.765	3.804	 H	188	LEU207	0.000	
3009	 HB3	22.738	-6.569	5.344	 H	188	LEU207	0.000	
3010	  HG	20.617	-5.049	5.874	 H	188	LEU207	0.000	
3011	HD11	23.017	-4.083	4.318	 H	188	LEU207	0.000	
3012	HD12	22.929	-4.343	6.077	 H	188	LEU207	0.000	
3013	HD13	21.927	-3.087	5.311	 H	188	LEU207	0.000	
3014	HD21	20.956	-4.801	2.866	 H	188	LEU207	0.000	
3015	HD22	19.958	-3.749	3.898	 H	188	LEU207	0.000	
3016	HD23	19.537	-5.468	3.709	 H	188	LEU207	0.000	
3017	   N	21.123	-9.748	4.243	N.am	189	PRO208	0.000	
3018	  CA	21.799	-11.011	3.929	C.3	189	PRO208	0.000	
3019	   C	23.274	-10.851	3.487	C.2	189	PRO208	0.000	
3020	   O	24.090	-11.743	3.753	O.2	189	PRO208	0.000	
3021	  CB	20.965	-11.582	2.786	C.3	189	PRO208	0.000	
3022	  CG	20.315	-10.394	2.161	C.3	189	PRO208	0.000	
3023	  CD	20.012	-9.480	3.311	C.3	189	PRO208	0.000	
3024	  HA	21.859	-11.647	4.812	 H	189	PRO208	0.000	
3025	 HB2	20.214	-12.274	3.168	 H	189	PRO208	0.000	
3026	 HB3	21.600	-12.096	2.066	 H	189	PRO208	0.000	
3027	 HG2	19.398	-10.683	1.647	 H	189	PRO208	0.000	
3028	 HG3	20.991	-9.913	1.454	 H	189	PRO208	0.000	
3029	 HD2	20.009	-8.437	2.993	 H	189	PRO208	0.000	
3030	 HD3	19.051	-9.724	3.764	 H	189	PRO208	0.000	
3031	   N	23.611	-9.740	2.827	N.am	190	PHE209	0.000	
3032	  CA	24.995	-9.466	2.418	C.3	190	PHE209	0.000	
3033	   C	25.409	-8.131	3.007	C.2	190	PHE209	0.000	
3034	   O	24.647	-7.170	2.940	O.2	190	PHE209	0.000	
3035	  CB	25.131	-9.439	0.897	C.3	190	PHE209	0.000	
3036	  CG	24.424	-10.572	0.200	C.2	190	PHE209	0.000	
3037	 CD1	24.995	-11.834	0.139	C.2	190	PHE209	0.000	
3038	 CD2	23.180	-10.377	-0.401	C.2	190	PHE209	0.000	
3039	 CE1	24.341	-12.880	-0.506	C.2	190	PHE209	0.000	
3040	 CE2	22.518	-11.418	-1.048	C.2	190	PHE209	0.000	
3041	  CZ	23.099	-12.672	-1.101	C.2	190	PHE209	0.000	
3042	   H	22.892	-9.067	2.603	 H	190	PHE209	0.000	
3043	  HA	25.644	-10.261	2.785	 H	190	PHE209	0.000	
3044	 HB2	26.191	-9.489	0.646	 H	190	PHE209	0.000	
3045	 HB3	24.715	-8.499	0.532	 H	190	PHE209	0.000	
3046	 HD1	25.958	-12.007	0.596	 H	190	PHE209	0.000	
3047	 HD2	22.721	-9.400	-0.363	 H	190	PHE209	0.000	
3048	 HE1	24.799	-13.858	-0.545	 H	190	PHE209	0.000	
3049	 HE2	21.555	-11.247	-1.506	 H	190	PHE209	0.000	
3050	  HZ	22.593	-13.485	-1.601	 H	190	PHE209	0.000	
3051	   N	26.609	-8.071	3.582	N.am	191	ASP210	0.000	
3052	  CA	27.035	-6.885	4.305	C.3	191	ASP210	0.000	
3053	   C	28.551	-6.806	4.435	C.2	191	ASP210	0.000	
3054	   O	29.202	-7.839	4.555	O.2	191	ASP210	0.000	
3055	  CB	26.408	-6.921	5.703	C.3	191	ASP210	0.000	
3056	  CG	25.847	-5.582	6.131	C.2	191	ASP210	0.000	
3057	 OD1	26.203	-4.555	5.520	O.co2	191	ASP210	0.000	
3058	 OD2	25.044	-5.559	7.089	O.co2	191	ASP210	0.000	
3059	   H	27.233	-8.862	3.513	 H	191	ASP210	0.000	
3060	  HA	26.708	-6.008	3.748	 H	191	ASP210	0.000	
3061	 HB2	27.173	-7.223	6.419	 H	191	ASP210	0.000	
3062	 HB3	25.601	-7.653	5.704	 H	191	ASP210	0.000	
3063	   N	29.096	-5.582	4.411	N.am	192	ASP211	0.000	
3064	  CA	30.517	-5.303	4.754	C.3	192	ASP211	0.000	
3065	   C	30.783	-3.778	4.887	C.2	192	ASP211	0.000	
3066	   O	29.880	-2.974	4.694	O.2	192	ASP211	0.000	
3067	  CB	31.494	-5.970	3.754	C.3	192	ASP211	0.000	
3068	  CG	32.290	-7.138	4.379	C.2	192	ASP211	0.000	
3069	 OD1	33.209	-6.886	5.188	O.co2	192	ASP211	0.000	
3070	 OD2	32.002	-8.312	4.064	O.co2	192	ASP211	0.000	
3071	   H	28.508	-4.804	4.144	 H	192	ASP211	0.000	
3072	  HA	30.705	-5.751	5.729	 H	192	ASP211	0.000	
3073	 HB2	32.200	-5.217	3.402	 H	192	ASP211	0.000	
3074	 HB3	30.921	-6.353	2.910	 H	192	ASP211	0.000	
3075	   N	32.017	-3.394	5.213	N.am	193	ASP212	0.000	
3076	  CA	32.356	-1.988	5.518	C.3	193	ASP212	0.000	
3077	   C	32.447	-1.152	4.243	C.2	193	ASP212	0.000	
3078	   O	31.760	-0.148	4.096	O.2	193	ASP212	0.000	
3079	  CB	33.698	-1.877	6.276	C.3	193	ASP212	0.000	
3080	  CG	33.960	-3.047	7.230	C.2	193	ASP212	0.000	
3081	 OD1	33.001	-3.667	7.731	O.co2	193	ASP212	0.000	
3082	 OD2	35.143	-3.347	7.479	O.co2	193	ASP212	0.000	
3083	   H	32.748	-4.090	5.253	 H	193	ASP212	0.000	
3084	  HA	31.554	-1.607	6.150	 H	193	ASP212	0.000	
3085	 HB2	33.692	-0.953	6.855	 H	193	ASP212	0.000	
3086	 HB3	34.506	-1.841	5.544	 H	193	ASP212	0.000	
3087	   N	33.303	-1.583	3.325	N.am	194	THR213	0.000	
3088	  CA	33.467	-0.917	2.048	C.3	194	THR213	0.000	
3089	   C	32.471	-1.498	1.076	C.2	194	THR213	0.000	
3090	   O	31.836	-2.519	1.360	O.2	194	THR213	0.000	
3091	  CB	34.856	-1.164	1.445	C.3	194	THR213	0.000	
3092	 CG2	35.948	-0.884	2.460	C.3	194	THR213	0.000	
3093	 OG1	34.946	-2.524	1.003	O.3	194	THR213	0.000	
3094	   H	33.859	-2.402	3.523	 H	194	THR213	0.000	
3095	  HA	33.327	0.152	2.213	 H	194	THR213	0.000	
3096	  HB	34.993	-0.488	0.602	 H	194	THR213	0.000	
3097	 HG1	34.820	-3.088	1.770	 H	194	THR213	0.000	
3098	HG21	35.830	-1.551	3.314	 H	194	THR213	0.000	
3099	HG22	35.877	0.151	2.794	 H	194	THR213	0.000	
3100	HG23	36.922	-1.052	2.000	 H	194	THR213	0.000	
3101	   N	32.346	-0.837	-0.071	N.am	195	ALA214	0.000	
3102	  CA	31.465	-1.280	-1.155	C.3	195	ALA214	0.000	
3103	   C	31.993	-2.542	-1.857	C.2	195	ALA214	0.000	
3104	   O	31.212	-3.364	-2.333	O.2	195	ALA214	0.000	
3105	  CB	31.284	-0.154	-2.170	C.3	195	ALA214	0.000	
3106	   H	32.883	0.008	-0.202	 H	195	ALA214	0.000	
3107	  HA	30.503	-1.536	-0.711	 H	195	ALA214	0.000	
3108	 HB1	32.249	0.097	-2.610	 H	195	ALA214	0.000	
3109	 HB2	30.874	0.723	-1.669	 H	195	ALA214	0.000	
3110	 HB3	30.600	-0.478	-2.954	 H	195	ALA214	0.000	
3111	   N	33.316	-2.688	-1.918	N.am	196	ALA215	0.000	
3112	  CA	33.949	-3.765	-2.688	C.3	196	ALA215	0.000	
3113	   C	33.741	-5.149	-2.081	C.2	196	ALA215	0.000	
3114	   O	33.420	-6.100	-2.795	O.2	196	ALA215	0.000	
3115	  CB	35.432	-3.488	-2.842	C.3	196	ALA215	0.000	
3116	   H	33.902	-2.036	-1.417	 H	196	ALA215	0.000	
3117	  HA	33.463	-3.776	-3.664	 H	196	ALA215	0.000	
3118	 HB1	35.903	-3.480	-1.859	 H	196	ALA215	0.000	
3119	 HB2	35.572	-2.519	-3.320	 H	196	ALA215	0.000	
3120	 HB3	35.885	-4.266	-3.457	 H	196	ALA215	0.000	
3121	   N	33.925	-5.262	-0.766	N.am	197	ALA216	0.000	
3122	  CA	33.676	-6.526	-0.070	C.3	197	ALA216	0.000	
3123	   C	32.179	-6.867	-0.057	C.2	197	ALA216	0.000	
3124	   O	31.808	-8.044	0.055	O.2	197	ALA216	0.000	
3125	  CB	34.232	-6.481	1.345	C.3	197	ALA216	0.000	
3126	   H	34.241	-4.460	-0.240	 H	197	ALA216	0.000	
3127	  HA	34.193	-7.315	-0.616	 H	197	ALA216	0.000	
3128	 HB1	33.728	-5.696	1.909	 H	197	ALA216	0.000	
3129	 HB2	35.301	-6.272	1.309	 H	197	ALA216	0.000	
3130	 HB3	34.066	-7.442	1.831	 H	197	ALA216	0.000	
3131	   N	31.327	-5.842	-0.171	N.am	198	LEU217	0.000	
3132	  CA	29.872	-6.042	-0.277	C.3	198	LEU217	0.000	
3133	   C	29.494	-6.686	-1.617	C.2	198	LEU217	0.000	
3134	   O	28.731	-7.655	-1.659	O.2	198	LEU217	0.000	
3135	  CB	29.124	-4.709	-0.147	C.3	198	LEU217	0.000	
3136	  CG	27.645	-4.696	0.271	C.3	198	LEU217	0.000	
3137	 CD1	26.917	-3.589	-0.479	C.3	198	LEU217	0.000	
3138	 CD2	26.900	-6.010	0.071	C.3	198	LEU217	0.000	
3139	   H	31.694	-4.902	-0.185	 H	198	LEU217	0.000	
3140	  HA	29.582	-6.706	0.537	 H	198	LEU217	0.000	
3141	 HB2	29.181	-4.219	-1.119	 H	198	LEU217	0.000	
3142	 HB3	29.664	-4.116	0.591	 H	198	LEU217	0.000	
3143	  HG	27.651	-4.522	1.347	 H	198	LEU217	0.000	
3144	HD11	26.935	-3.801	-1.548	 H	198	LEU217	0.000	
3145	HD12	27.411	-2.636	-0.289	 H	198	LEU217	0.000	
3146	HD13	25.883	-3.537	-0.136	 H	198	LEU217	0.000	
3147	HD21	26.857	-6.246	-0.992	 H	198	LEU217	0.000	
3148	HD22	25.888	-5.917	0.464	 H	198	LEU217	0.000	
3149	HD23	27.423	-6.808	0.599	 H	198	LEU217	0.000	
3150	   N	30.038	-6.132	-2.700	N.am	199	VAL218	0.000	
3151	  CA	29.752	-6.594	-4.060	C.3	199	VAL218	0.000	
3152	   C	30.229	-8.031	-4.261	C.2	199	VAL218	0.000	
3153	   O	29.540	-8.844	-4.882	O.2	199	VAL218	0.000	
3154	  CB	30.405	-5.653	-5.104	C.3	199	VAL218	0.000	
3155	 CG1	30.485	-6.308	-6.480	C.3	199	VAL218	0.000	
3156	 CG2	29.645	-4.333	-5.176	C.3	199	VAL218	0.000	
3157	   H	30.677	-5.359	-2.577	 H	199	VAL218	0.000	
3158	  HA	28.671	-6.571	-4.203	 H	199	VAL218	0.000	
3159	  HB	31.427	-5.453	-4.781	 H	199	VAL218	0.000	
3160	HG11	29.479	-6.525	-6.838	 H	199	VAL218	0.000	
3161	HG12	31.053	-7.236	-6.408	 H	199	VAL218	0.000	
3162	HG13	30.981	-5.632	-7.176	 H	199	VAL218	0.000	
3163	HG21	28.621	-4.521	-5.499	 H	199	VAL218	0.000	
3164	HG22	30.135	-3.670	-5.889	 H	199	VAL218	0.000	
3165	HG23	29.635	-3.865	-4.192	 H	199	VAL218	0.000	
3166	   N	31.410	-8.320	-3.725	N.am	200	ALA219	0.000	
3167	  CA	31.998	-9.653	-3.744	C.3	200	ALA219	0.000	
3168	   C	31.050	-10.665	-3.134	C.2	200	ALA219	0.000	
3169	   O	30.871	-11.741	-3.696	O.2	200	ALA219	0.000	
3170	  CB	33.310	-9.647	-2.972	C.3	200	ALA219	0.000	
3171	   H	31.928	-7.576	-3.280	 H	200	ALA219	0.000	
3172	  HA	32.186	-9.934	-4.781	 H	200	ALA219	0.000	
3173	 HB1	33.121	-9.365	-1.936	 H	200	ALA219	0.000	
3174	 HB2	33.995	-8.929	-3.424	 H	200	ALA219	0.000	
3175	 HB3	33.754	-10.641	-3.003	 H	200	ALA219	0.000	
3176	   N	30.449	-10.314	-1.988	N.am	201	LYS220	0.000	
3177	  CA	29.523	-11.216	-1.267	C.3	201	LYS220	0.000	
3178	   C	28.279	-11.501	-2.082	C.2	201	LYS220	0.000	
3179	   O	27.810	-12.636	-2.117	O.2	201	LYS220	0.000	
3180	  CB	29.110	-10.656	0.112	C.3	201	LYS220	0.000	
3181	  CG	30.131	-10.890	1.218	C.3	201	LYS220	0.000	
3182	  CD	29.580	-10.621	2.619	C.3	201	LYS220	0.000	
3183	  CE	30.536	-11.132	3.697	C.3	201	LYS220	0.000	
3184	  NZ	30.096	-10.825	5.085	N.4	201	LYS220	0.000	
3185	   H	30.635	-9.400	-1.602	 H	201	LYS220	0.000	
3186	  HA	30.071	-12.145	-1.109	 H	201	LYS220	0.000	
3187	 HB2	28.174	-11.130	0.406	 H	201	LYS220	0.000	
3188	 HB3	28.956	-9.581	0.011	 H	201	LYS220	0.000	
3189	 HG2	30.982	-10.230	1.049	 H	201	LYS220	0.000	
3190	 HG3	30.462	-11.927	1.170	 H	201	LYS220	0.000	
3191	 HD2	28.620	-11.126	2.726	 H	201	LYS220	0.000	
3192	 HD3	29.442	-9.547	2.746	 H	201	LYS220	0.000	
3193	 HE2	31.512	-10.673	3.537	 H	201	LYS220	0.000	
3194	 HE3	30.622	-12.213	3.595	 H	201	LYS220	0.000	
3195	 HZ1	30.010	-9.825	5.198	 H	201	LYS220	0.000	
3196	 HZ2	30.777	-11.181	5.740	 H	201	LYS220	0.000	
3197	 HZ3	29.201	-11.261	5.258	 H	201	LYS220	0.000	
3198	   N	27.750	-10.468	-2.735	N.am	202	ILE221	0.000	
3199	  CA	26.561	-10.613	-3.589	C.3	202	ILE221	0.000	
3200	   C	26.858	-11.586	-4.735	C.2	202	ILE221	0.000	
3201	   O	26.115	-12.543	-4.947	O.2	202	ILE221	0.000	
3202	  CB	26.059	-9.263	-4.192	C.3	202	ILE221	0.000	
3203	 CG1	25.636	-8.266	-3.091	C.3	202	ILE221	0.000	
3204	 CG2	24.900	-9.502	-5.173	C.3	202	ILE221	0.000	
3205	 CD1	25.401	-6.841	-3.584	C.3	202	ILE221	0.000	
3206	   H	28.178	-9.558	-2.641	 H	202	ILE221	0.000	
3207	  HA	25.768	-10.995	-2.946	 H	202	ILE221	0.000	
3208	  HB	26.893	-8.820	-4.735	 H	202	ILE221	0.000	
3209	HG12	26.421	-8.240	-2.336	 H	202	ILE221	0.000	
3210	HG13	24.711	-8.627	-2.641	 H	202	ILE221	0.000	
3211	HG21	24.058	-9.945	-4.640	 H	202	ILE221	0.000	
3212	HG22	25.226	-10.178	-5.963	 H	202	ILE221	0.000	
3213	HG23	24.593	-8.552	-5.611	 H	202	ILE221	0.000	
3214	HD11	26.315	-6.459	-4.038	 H	202	ILE221	0.000	
3215	HD12	25.121	-6.207	-2.742	 H	202	ILE221	0.000	
3216	HD13	24.600	-6.840	-4.322	 H	202	ILE221	0.000	
3217	   N	27.943	-11.336	-5.466	N.am	203	MET222	0.000	
3218	  CA	28.285	-12.165	-6.613	C.3	203	MET222	0.000	
3219	   C	28.404	-13.655	-6.244	C.2	203	MET222	0.000	
3220	   O	28.059	-14.497	-7.071	O.2	203	MET222	0.000	
3221	  CB	29.584	-11.686	-7.281	C.3	203	MET222	0.000	
3222	  CG	29.583	-10.263	-7.826	C.3	203	MET222	0.000	
3223	  SD	28.084	-9.784	-8.696	S.3	203	MET222	0.000	
3224	  CE	28.807	-8.796	-9.999	C.3	203	MET222	0.000	
3225	   H	28.538	-10.558	-5.220	 H	203	MET222	0.000	
3226	  HA	27.464	-12.061	-7.321	 H	203	MET222	0.000	
3227	 HB2	29.797	-12.359	-8.112	 H	203	MET222	0.000	
3228	 HB3	30.382	-11.758	-6.542	 H	203	MET222	0.000	
3229	 HG2	30.421	-10.165	-8.517	 H	203	MET222	0.000	
3230	 HG3	29.721	-9.580	-6.988	 H	203	MET222	0.000	
3231	 HE1	28.018	-8.411	-10.644	 H	203	MET222	0.000	
3232	 HE2	29.489	-9.411	-10.586	 H	203	MET222	0.000	
3233	 HE3	29.357	-7.962	-9.560	 H	203	MET222	0.000	
3234	   N	28.883	-13.982	-5.032	N.am	204	ARG223	0.000	
3235	  CA	28.938	-15.393	-4.571	C.3	204	ARG223	0.000	
3236	   C	27.558	-15.926	-4.188	C.2	204	ARG223	0.000	
3237	   O	27.279	-17.107	-4.367	O.2	204	ARG223	0.000	
3238	  CB	29.895	-15.585	-3.389	C.3	204	ARG223	0.000	
3239	  CG	30.350	-17.035	-3.191	C.3	204	ARG223	0.000	
3240	  CD	30.909	-17.278	-1.794	C.3	204	ARG223	0.000	
3241	  NE	31.863	-16.234	-1.414	N.pl3	204	ARG223	0.000	
3242	  CZ	31.905	-15.611	-0.234	C.cat	204	ARG223	0.000	
3243	 NH1	31.043	-15.904	0.733	N.pl3	204	ARG223	0.000	
3244	 NH2	32.825	-14.676	-0.014	N.pl3	204	ARG223	0.000	
3245	   H	29.214	-13.251	-4.419	 H	204	ARG223	0.000	
3246	  HA	29.314	-15.961	-5.421	 H	204	ARG223	0.000	
3247	 HB2	29.390	-15.257	-2.481	 H	204	ARG223	0.000	
3248	 HB3	30.777	-14.968	-3.558	 H	204	ARG223	0.000	
3249	 HG2	31.124	-17.263	-3.924	 H	204	ARG223	0.000	
3250	 HG3	29.497	-17.695	-3.348	 H	204	ARG223	0.000	
3251	 HD2	31.414	-18.244	-1.778	 H	204	ARG223	0.000	
3252	 HD3	30.087	-17.286	-1.079	 H	204	ARG223	0.000	
3253	  HE	32.549	-15.962	-2.104	 H	204	ARG223	0.000	
3254	HH11	31.093	-15.419	1.618	 H	204	ARG223	0.000	
3255	HH12	30.338	-16.611	0.583	 H	204	ARG223	0.000	
3256	HH21	32.859	-14.202	0.877	 H	204	ARG223	0.000	
3257	HH22	33.488	-14.440	-0.738	 H	204	ARG223	0.000	
3258	   N	26.704	-15.052	-3.660	N.am	205	GLY224	0.000	
3259	  CA	25.276	-15.345	-3.526	C.3	205	GLY224	0.000	
3260	   C	24.849	-16.231	-2.367	C.2	205	GLY224	0.000	
3261	   O	23.723	-16.743	-2.370	O.2	205	GLY224	0.000	
3262	   H	27.052	-14.158	-3.343	 H	205	GLY224	0.000	
3263	 HA2	24.954	-15.834	-4.445	 H	205	GLY224	0.000	
3264	 HA3	24.755	-14.394	-3.418	 H	205	GLY224	0.000	
3265	   N	25.726	-16.417	-1.378	N.am	206	LYS225	0.000	
3266	  CA	25.381	-17.224	-0.203	C.3	206	LYS225	0.000	
3267	   C	25.528	-16.454	1.129	C.2	206	LYS225	0.000	
3268	   O	26.398	-15.600	1.300	O.2	206	LYS225	0.000	
3269	  CB	26.134	-18.559	-0.240	C.3	206	LYS225	0.000	
3270	  CG	25.502	-19.548	-1.228	C.3	206	LYS225	0.000	
3271	  CD	26.511	-20.413	-1.987	C.3	206	LYS225	0.000	
3272	  CE	26.348	-21.895	-1.686	C.3	206	LYS225	0.000	
3273	  NZ	27.140	-22.728	-2.638	N.4	206	LYS225	0.000	
3274	   H	26.642	-15.996	-1.440	 H	206	LYS225	0.000	
3275	  HA	24.317	-17.455	-0.251	 H	206	LYS225	0.000	
3276	 HB2	26.118	-18.999	0.757	 H	206	LYS225	0.000	
3277	 HB3	27.165	-18.373	-0.539	 H	206	LYS225	0.000	
3278	 HG2	24.924	-18.980	-1.957	 H	206	LYS225	0.000	
3279	 HG3	24.838	-20.209	-0.672	 H	206	LYS225	0.000	
3280	 HD2	27.518	-20.107	-1.703	 H	206	LYS225	0.000	
3281	 HD3	26.372	-20.256	-3.057	 H	206	LYS225	0.000	
3282	 HE2	25.294	-22.161	-1.772	 H	206	LYS225	0.000	
3283	 HE3	26.691	-22.091	-0.670	 H	206	LYS225	0.000	
3284	 HZ1	26.827	-22.550	-3.581	 H	206	LYS225	0.000	
3285	 HZ2	27.010	-23.705	-2.418	 H	206	LYS225	0.000	
3286	 HZ3	28.119	-22.492	-2.558	 H	206	LYS225	0.000	
3287	   N	24.646	-16.787	2.064	N.am	207	TYR226	0.000	
3288	  CA	24.295	-15.909	3.171	C.3	207	TYR226	0.000	
3289	   C	23.990	-16.730	4.413	C.2	207	TYR226	0.000	
3290	   O	23.668	-17.928	4.312	O.2	207	TYR226	0.000	
3291	  CB	23.048	-15.071	2.806	C.3	207	TYR226	0.000	
3292	  CG	21.953	-15.856	2.094	C.2	207	TYR226	0.000	
3293	 CD1	20.952	-16.512	2.819	C.2	207	TYR226	0.000	
3294	 CD2	21.919	-15.945	0.688	C.2	207	TYR226	0.000	
3295	 CE1	19.956	-17.226	2.177	C.2	207	TYR226	0.000	
3296	 CE2	20.921	-16.661	0.033	C.2	207	TYR226	0.000	
3297	  CZ	19.943	-17.299	0.781	C.2	207	TYR226	0.000	
3298	  OH	18.943	-18.016	0.151	O.3	207	TYR226	0.000	
3299	   H	24.199	-17.691	2.005	 H	207	TYR226	0.000	
3300	  HA	25.138	-15.248	3.369	 H	207	TYR226	0.000	
3301	 HB2	23.363	-14.256	2.153	 H	207	TYR226	0.000	
3302	 HB3	22.631	-14.659	3.725	 H	207	TYR226	0.000	
3303	 HD1	20.957	-16.459	3.898	 H	207	TYR226	0.000	
3304	 HD2	22.682	-15.448	0.108	 H	207	TYR226	0.000	
3305	 HE1	19.191	-17.726	2.753	 H	207	TYR226	0.000	
3306	 HE2	20.909	-16.719	-1.046	 H	207	TYR226	0.000	
3307	  HH	18.994	-18.025	-0.807	 H	207	TYR226	0.000	
3308	   N	24.093	-16.082	5.575	N.am	208	ASP227	0.000	
3309	  CA	23.826	-16.760	6.840	C.3	208	ASP227	0.000	
3310	   C	22.329	-16.976	6.942	C.2	208	ASP227	0.000	
3311	   O	21.548	-16.146	6.477	O.2	208	ASP227	0.000	
3312	  CB	24.393	-15.981	8.031	C.3	208	ASP227	0.000	
3313	  CG	25.921	-16.056	8.099	C.2	208	ASP227	0.000	
3314	 OD1	26.532	-16.687	7.200	O.co2	208	ASP227	0.000	
3315	 OD2	26.520	-15.491	9.045	O.co2	208	ASP227	0.000	
3316	   H	24.360	-15.108	5.579	 H	208	ASP227	0.000	
3317	  HA	24.331	-17.725	6.866	 H	208	ASP227	0.000	
3318	 HB2	23.980	-16.396	8.950	 H	208	ASP227	0.000	
3319	 HB3	24.097	-14.935	7.939	 H	208	ASP227	0.000	
3320	   N	21.936	-18.094	7.546	N.am	209	VAL228	0.000	
3321	  CA	20.545	-18.548	7.516	C.3	209	VAL228	0.000	
3322	   C	20.037	-18.847	8.943	C.2	209	VAL228	0.000	
3323	   O	19.897	-20.013	9.317	O.2	209	VAL228	0.000	
3324	  CB	20.377	-19.787	6.602	C.3	209	VAL228	0.000	
3325	 CG1	19.002	-19.761	5.953	C.3	209	VAL228	0.000	
3326	 CG2	21.447	-19.836	5.514	C.3	209	VAL228	0.000	
3327	   H	22.620	-18.648	8.042	 H	209	VAL228	0.000	
3328	  HA	19.940	-17.743	7.098	 H	209	VAL228	0.000	
3329	  HB	20.485	-20.676	7.223	 H	209	VAL228	0.000	
3330	HG11	18.909	-18.868	5.336	 H	209	VAL228	0.000	
3331	HG12	18.236	-19.749	6.728	 H	209	VAL228	0.000	
3332	HG13	18.877	-20.647	5.331	 H	209	VAL228	0.000	
3333	HG21	21.359	-18.955	4.878	 H	209	VAL228	0.000	
3334	HG22	21.312	-20.734	4.911	 H	209	VAL228	0.000	
3335	HG23	22.434	-19.854	5.976	 H	209	VAL228	0.000	
3336	   N	19.760	-17.785	9.742	N.am	210	PRO229	0.000	
3337	  CA	19.432	-17.878	11.172	C.3	210	PRO229	0.000	
3338	   C	18.596	-19.092	11.582	C.2	210	PRO229	0.000	
3339	   O	17.753	-19.572	10.811	O.2	210	PRO229	0.000	
3340	  CB	18.610	-16.602	11.427	C.3	210	PRO229	0.000	
3341	  CG	18.881	-15.678	10.277	C.3	210	PRO229	0.000	
3342	  CD	19.753	-16.381	9.282	C.3	210	PRO229	0.000	
3343	  HA	20.350	-17.984	11.750	 H	210	PRO229	0.000	
3344	 HB2	18.919	-16.137	12.363	 H	210	PRO229	0.000	
3345	 HB3	17.548	-16.842	11.474	 H	210	PRO229	0.000	
3346	 HG2	19.387	-14.783	10.639	 H	210	PRO229	0.000	
3347	 HG3	17.940	-15.397	9.804	 H	210	PRO229	0.000	
3348	 HD2	19.335	-16.304	8.279	 H	210	PRO229	0.000	
3349	 HD3	20.761	-15.966	9.289	 H	210	PRO229	0.000	
3350	   N	18.829	-19.586	12.793	N.am	211	LYS230	0.000	
3351	  CA	18.100	-20.760	13.269	C.3	211	LYS230	0.000	
3352	   C	16.577	-20.623	13.108	C.2	211	LYS230	0.000	
3353	   O	15.896	-21.605	12.822	O.2	211	LYS230	0.000	
3354	  CB	18.435	-21.079	14.734	C.3	211	LYS230	0.000	
3355	  CG	18.876	-22.521	14.936	C.3	211	LYS230	0.000	
3356	  CD	18.291	-23.183	16.174	C.3	211	LYS230	0.000	
3357	  CE	18.870	-24.587	16.330	C.3	211	LYS230	0.000	
3358	  NZ	17.809	-25.617	16.462	N.4	211	LYS230	0.000	
3359	   H	19.515	-19.147	13.389	 H	211	LYS230	0.000	
3360	  HA	18.431	-21.585	12.638	 H	211	LYS230	0.000	
3361	 HB2	17.549	-20.897	15.341	 H	211	LYS230	0.000	
3362	 HB3	19.240	-20.419	15.059	 H	211	LYS230	0.000	
3363	 HG2	19.963	-22.537	15.021	 H	211	LYS230	0.000	
3364	 HG3	18.571	-23.097	14.063	 H	211	LYS230	0.000	
3365	 HD2	17.207	-23.248	16.072	 H	211	LYS230	0.000	
3366	 HD3	18.538	-22.590	17.054	 H	211	LYS230	0.000	
3367	 HE2	19.497	-24.611	17.221	 H	211	LYS230	0.000	
3368	 HE3	19.476	-24.816	15.453	 H	211	LYS230	0.000	
3369	 HZ1	17.242	-25.414	17.273	 H	211	LYS230	0.000	
3370	 HZ2	18.235	-26.527	16.569	 H	211	LYS230	0.000	
3371	 HZ3	17.229	-25.612	15.635	 H	211	LYS230	0.000	
3372	   N	16.047	-19.417	13.289	N.am	212	TRP231	0.000	
3373	  CA	14.598	-19.247	13.368	C.3	212	TRP231	0.000	
3374	   C	13.867	-19.351	12.018	C.2	212	TRP231	0.000	
3375	   O	12.641	-19.463	11.985	O.2	212	TRP231	0.000	
3376	  CB	14.224	-17.944	14.119	C.3	212	TRP231	0.000	
3377	  CG	14.733	-16.660	13.505	C.2	212	TRP231	0.000	
3378	 CD1	14.203	-16.016	12.438	C.2	212	TRP231	0.000	
3379	 CD2	15.868	-15.867	13.920	C.2	212	TRP231	0.000	
3380	 CE2	15.949	-14.758	13.044	C.2	212	TRP231	0.000	
3381	 CE3	16.815	-15.983	14.939	C.2	212	TRP231	0.000	
3382	 NE1	14.924	-14.874	12.153	N.pl3	212	TRP231	0.000	
3383	 CZ2	16.936	-13.777	13.156	C.2	212	TRP231	0.000	
3384	 CZ3	17.800	-15.003	15.048	C.2	212	TRP231	0.000	
3385	 CH2	17.849	-13.916	14.161	C.2	212	TRP231	0.000	
3386	   H	16.651	-18.611	13.372	 H	212	TRP231	0.000	
3387	  HA	14.242	-20.099	13.948	 H	212	TRP231	0.000	
3388	 HB2	14.626	-18.014	15.130	 H	212	TRP231	0.000	
3389	 HB3	13.137	-17.885	14.164	 H	212	TRP231	0.000	
3390	 HD1	13.337	-16.350	11.886	 H	212	TRP231	0.000	
3391	 HE1	14.723	-14.227	11.404	 H	212	TRP231	0.000	
3392	 HE3	16.785	-16.815	15.627	 H	212	TRP231	0.000	
3393	 HZ2	16.976	-12.941	12.473	 H	212	TRP231	0.000	
3394	 HZ3	18.540	-15.081	15.830	 H	212	TRP231	0.000	
3395	 HH2	18.626	-13.175	14.276	 H	212	TRP231	0.000	
3396	   N	14.586	-19.318	10.904	N.am	213	LEU232	0.000	
3397	  CA	13.909	-19.407	9.602	C.3	213	LEU232	0.000	
3398	   C	13.331	-20.806	9.345	C.2	213	LEU232	0.000	
3399	   O	14.020	-21.795	9.522	O.2	213	LEU232	0.000	
3400	  CB	14.847	-19.011	8.472	C.3	213	LEU232	0.000	
3401	  CG	14.813	-17.535	8.108	C.3	213	LEU232	0.000	
3402	 CD1	15.061	-16.699	9.337	C.3	213	LEU232	0.000	
3403	 CD2	15.820	-17.214	7.013	C.3	213	LEU232	0.000	
3404	   H	15.591	-19.232	10.950	 H	213	LEU232	0.000	
3405	  HA	13.075	-18.706	9.632	 H	213	LEU232	0.000	
3406	 HB2	14.574	-19.585	7.587	 H	213	LEU232	0.000	
3407	 HB3	15.864	-19.264	8.771	 H	213	LEU232	0.000	
3408	  HG	13.824	-17.297	7.718	 H	213	LEU232	0.000	
3409	HD11	16.048	-16.927	9.739	 H	213	LEU232	0.000	
3410	HD12	14.302	-16.922	10.087	 H	213	LEU232	0.000	
3411	HD13	15.011	-15.642	9.073	 H	213	LEU232	0.000	
3412	HD21	16.826	-17.439	7.366	 H	213	LEU232	0.000	
3413	HD22	15.753	-16.156	6.757	 H	213	LEU232	0.000	
3414	HD23	15.602	-17.815	6.130	 H	213	LEU232	0.000	
3415	   N	12.066	-20.866	8.928	N.am	214	SER233	0.000	
3416	  CA	11.378	-22.128	8.646	C.3	214	SER233	0.000	
3417	   C	11.829	-22.741	7.315	C.2	214	SER233	0.000	
3418	   O	12.267	-22.022	6.413	O.2	214	SER233	0.000	
3419	  CB	9.871	-21.884	8.559	C.3	214	SER233	0.000	
3420	  OG	9.575	-21.028	7.457	O.3	214	SER233	0.000	
3421	   H	11.559	-20.002	8.800	 H	214	SER233	0.000	
3422	  HA	11.624	-22.815	9.455	 H	214	SER233	0.000	
3423	 HB2	9.528	-21.415	9.481	 H	214	SER233	0.000	
3424	 HB3	9.358	-22.836	8.424	 H	214	SER233	0.000	
3425	  HG	10.037	-20.199	7.601	 H	214	SER233	0.000	
3426	   N	11.721	-24.075	7.189	N.am	215	PRO234	0.000	
3427	  CA	11.995	-24.790	5.934	C.3	215	PRO234	0.000	
3428	   C	11.396	-24.134	4.693	C.2	215	PRO234	0.000	
3429	   O	12.064	-24.067	3.654	O.2	215	PRO234	0.000	
3430	  CB	11.334	-26.146	6.158	C.3	215	PRO234	0.000	
3431	  CG	11.427	-26.358	7.631	C.3	215	PRO234	0.000	
3432	  CD	11.323	-25.001	8.266	C.3	215	PRO234	0.000	
3433	  HA	13.067	-24.818	5.735	 H	215	PRO234	0.000	
3434	 HB2	11.867	-26.930	5.620	 H	215	PRO234	0.000	
3435	 HB3	10.293	-26.127	5.835	 H	215	PRO234	0.000	
3436	 HG2	12.381	-26.820	7.885	 H	215	PRO234	0.000	
3437	 HG3	10.612	-26.997	7.971	 H	215	PRO234	0.000	
3438	 HD2	10.301	-24.803	8.590	 H	215	PRO234	0.000	
3439	 HD3	11.997	-24.919	9.118	 H	215	PRO234	0.000	
3440	   N	10.157	-23.656	4.800	N.am	216	SER235	0.000	
3441	  CA	9.530	-22.976	3.688	C.3	216	SER235	0.000	
3442	   C	10.203	-21.620	3.479	C.2	216	SER235	0.000	
3443	   O	10.512	-21.274	2.359	O.2	216	SER235	0.000	
3444	  CB	8.023	-22.829	3.901	C.3	216	SER235	0.000	
3445	  OG	7.728	-22.045	5.043	O.3	216	SER235	0.000	
3446	   H	9.650	-23.769	5.666	 H	216	SER235	0.000	
3447	  HA	9.661	-23.575	2.786	 H	216	SER235	0.000	
3448	 HB2	7.587	-23.820	4.031	 H	216	SER235	0.000	
3449	 HB3	7.587	-22.353	3.023	 H	216	SER235	0.000	
3450	  HG	8.120	-22.480	5.804	 H	216	SER235	0.000	
3451	   N	10.436	-20.848	4.541	N.am	217	SER236	0.000	
3452	  CA	11.118	-19.545	4.394	C.3	217	SER236	0.000	
3453	   C	12.487	-19.691	3.717	C.2	217	SER236	0.000	
3454	   O	12.810	-18.996	2.740	O.2	217	SER236	0.000	
3455	  CB	11.263	-18.862	5.750	C.3	217	SER236	0.000	
3456	  OG	9.985	-18.491	6.262	O.3	217	SER236	0.000	
3457	   H	10.144	-21.158	5.457	 H	217	SER236	0.000	
3458	  HA	10.499	-18.923	3.748	 H	217	SER236	0.000	
3459	 HB2	11.878	-17.969	5.638	 H	217	SER236	0.000	
3460	 HB3	11.743	-19.548	6.448	 H	217	SER236	0.000	
3461	  HG	9.584	-17.888	5.631	 H	217	SER236	0.000	
3462	   N	13.287	-20.608	4.250	N.am	218	ILE237	0.000	
3463	  CA	14.612	-20.939	3.700	C.3	218	ILE237	0.000	
3464	   C	14.533	-21.312	2.211	C.2	218	ILE237	0.000	
3465	   O	15.351	-20.850	1.406	O.2	218	ILE237	0.000	
3466	  CB	15.269	-22.073	4.531	C.3	218	ILE237	0.000	
3467	 CG1	15.616	-21.539	5.936	C.3	218	ILE237	0.000	
3468	 CG2	16.485	-22.667	3.813	C.3	218	ILE237	0.000	
3469	 CD1	16.502	-22.438	6.773	C.3	218	ILE237	0.000	
3470	   H	12.971	-21.102	5.072	 H	218	ILE237	0.000	
3471	  HA	15.238	-20.050	3.772	 H	218	ILE237	0.000	
3472	  HB	14.560	-22.893	4.642	 H	218	ILE237	0.000	
3473	HG12	14.682	-21.388	6.478	 H	218	ILE237	0.000	
3474	HG13	16.125	-20.583	5.816	 H	218	ILE237	0.000	
3475	HG21	17.237	-21.892	3.670	 H	218	ILE237	0.000	
3476	HG22	16.179	-23.059	2.843	 H	218	ILE237	0.000	
3477	HG23	16.904	-23.473	4.415	 H	218	ILE237	0.000	
3478	HD11	16.014	-23.403	6.909	 H	218	ILE237	0.000	
3479	HD12	16.672	-21.977	7.746	 H	218	ILE237	0.000	
3480	HD13	17.456	-22.580	6.267	 H	218	ILE237	0.000	
3481	   N	13.557	-22.143	1.852	N.am	219	LEU238	0.000	
3482	  CA	13.238	-22.413	0.448	C.3	219	LEU238	0.000	
3483	   C	13.059	-21.131	-0.405	C.2	219	LEU238	0.000	
3484	   O	13.867	-20.850	-1.283	O.2	219	LEU238	0.000	
3485	  CB	11.957	-23.252	0.345	C.3	219	LEU238	0.000	
3486	  CG	11.641	-23.848	-1.034	C.3	219	LEU238	0.000	
3487	 CD1	12.059	-25.314	-1.004	C.3	219	LEU238	0.000	
3488	 CD2	10.172	-23.692	-1.456	C.3	219	LEU238	0.000	
3489	   H	13.017	-22.601	2.572	 H	219	LEU238	0.000	
3490	  HA	14.095	-22.956	0.050	 H	219	LEU238	0.000	
3491	 HB2	11.120	-22.615	0.632	 H	219	LEU238	0.000	
3492	 HB3	12.044	-24.078	1.052	 H	219	LEU238	0.000	
3493	  HG	12.199	-23.294	-1.789	 H	219	LEU238	0.000	
3494	HD11	11.484	-25.840	-0.242	 H	219	LEU238	0.000	
3495	HD12	13.121	-25.384	-0.772	 H	219	LEU238	0.000	
3496	HD13	11.869	-25.765	-1.978	 H	219	LEU238	0.000	
3497	HD21	9.533	-24.220	-0.748	 H	219	LEU238	0.000	
3498	HD22	10.034	-24.109	-2.453	 H	219	LEU238	0.000	
3499	HD23	9.907	-22.634	-1.465	 H	219	LEU238	0.000	
3500	   N	12.005	-20.359	-0.147	N.am	220	LEU239	0.000	
3501	  CA	11.655	-19.194	-0.987	C.3	220	LEU239	0.000	
3502	   C	12.792	-18.188	-1.128	C.2	220	LEU239	0.000	
3503	   O	12.957	-17.595	-2.185	O.2	220	LEU239	0.000	
3504	  CB	10.411	-18.480	-0.435	C.3	220	LEU239	0.000	
3505	  CG	9.977	-17.175	-1.115	C.3	220	LEU239	0.000	
3506	 CD1	9.475	-17.479	-2.522	C.3	220	LEU239	0.000	
3507	 CD2	8.915	-16.432	-0.295	C.3	220	LEU239	0.000	
3508	   H	11.425	-20.578	0.650	 H	220	LEU239	0.000	
3509	  HA	11.450	-19.593	-1.980	 H	220	LEU239	0.000	
3510	 HB2	10.604	-18.252	0.614	 H	220	LEU239	0.000	
3511	 HB3	9.576	-19.178	-0.507	 H	220	LEU239	0.000	
3512	  HG	10.841	-16.514	-1.179	 H	220	LEU239	0.000	
3513	HD11	8.611	-18.141	-2.464	 H	220	LEU239	0.000	
3514	HD12	10.266	-17.965	-3.093	 H	220	LEU239	0.000	
3515	HD13	9.189	-16.550	-3.014	 H	220	LEU239	0.000	
3516	HD21	8.026	-17.056	-0.202	 H	220	LEU239	0.000	
3517	HD22	8.654	-15.501	-0.797	 H	220	LEU239	0.000	
3518	HD23	9.310	-16.212	0.697	 H	220	LEU239	0.000	
3519	   N	13.571	-17.996	-0.065	N.am	221	LEU240	0.000	
3520	  CA	14.760	-17.152	-0.154	C.3	221	LEU240	0.000	
3521	   C	15.678	-17.634	-1.261	C.2	221	LEU240	0.000	
3522	   O	16.152	-16.833	-2.071	O.2	221	LEU240	0.000	
3523	  CB	15.515	-17.144	1.163	C.3	221	LEU240	0.000	
3524	  CG	14.868	-16.236	2.209	C.3	221	LEU240	0.000	
3525	 CD1	15.333	-16.620	3.608	C.3	221	LEU240	0.000	
3526	 CD2	15.171	-14.768	1.911	C.3	221	LEU240	0.000	
3527	   H	13.337	-18.438	0.812	 H	221	LEU240	0.000	
3528	  HA	14.432	-16.138	-0.380	 H	221	LEU240	0.000	
3529	 HB2	16.532	-16.795	0.980	 H	221	LEU240	0.000	
3530	 HB3	15.545	-18.161	1.555	 H	221	LEU240	0.000	
3531	  HG	13.787	-16.370	2.163	 H	221	LEU240	0.000	
3532	HD11	16.414	-16.494	3.678	 H	221	LEU240	0.000	
3533	HD12	15.075	-17.661	3.804	 H	221	LEU240	0.000	
3534	HD13	14.844	-15.980	4.342	 H	221	LEU240	0.000	
3535	HD21	16.248	-14.605	1.951	 H	221	LEU240	0.000	
3536	HD22	14.681	-14.138	2.653	 H	221	LEU240	0.000	
3537	HD23	14.802	-14.515	0.918	 H	221	LEU240	0.000	
3538	   N	15.919	-18.946	-1.284	N.am	222	GLN241	0.000	
3539	  CA	16.781	-19.572	-2.288	C.3	222	GLN241	0.000	
3540	   C	16.309	-19.317	-3.714	C.2	222	GLN241	0.000	
3541	   O	17.131	-19.117	-4.605	O.2	222	GLN241	0.000	
3542	  CB	16.904	-21.092	-2.058	C.3	222	GLN241	0.000	
3543	  CG	16.169	-21.977	-3.070	C.3	222	GLN241	0.000	
3544	  CD	16.327	-23.465	-2.805	C.2	222	GLN241	0.000	
3545	 NE2	15.426	-24.264	-3.375	N.pl3	222	GLN241	0.000	
3546	 OE1	17.243	-23.895	-2.099	O.2	222	GLN241	0.000	
3547	   H	15.491	-19.530	-0.580	 H	222	GLN241	0.000	
3548	  HA	17.759	-19.106	-2.168	 H	222	GLN241	0.000	
3549	 HB2	16.506	-21.314	-1.068	 H	222	GLN241	0.000	
3550	 HB3	17.962	-21.351	-2.091	 H	222	GLN241	0.000	
3551	 HG2	16.561	-21.762	-4.064	 H	222	GLN241	0.000	
3552	 HG3	15.108	-21.732	-3.036	 H	222	GLN241	0.000	
3553	HE21	15.477	-25.263	-3.238	 H	222	GLN241	0.000	
3554	HE22	14.692	-23.870	-3.946	 H	222	GLN241	0.000	
3555	   N	14.992	-19.326	-3.926	N.am	223	GLN242	0.000	
3556	  CA	14.430	-19.245	-5.276	C.3	223	GLN242	0.000	
3557	   C	14.436	-17.813	-5.758	C.2	223	GLN242	0.000	
3558	   O	14.575	-17.560	-6.964	O.2	223	GLN242	0.000	
3559	  CB	13.002	-19.764	-5.311	C.3	223	GLN242	0.000	
3560	  CG	12.836	-21.232	-4.948	C.3	223	GLN242	0.000	
3561	  CD	11.394	-21.552	-4.601	C.2	223	GLN242	0.000	
3562	 NE2	10.568	-21.738	-5.616	N.pl3	223	GLN242	0.000	
3563	 OE1	11.030	-21.628	-3.432	O.2	223	GLN242	0.000	
3564	   H	14.367	-19.390	-3.136	 H	223	GLN242	0.000	
3565	  HA	15.049	-19.862	-5.926	 H	223	GLN242	0.000	
3566	 HB2	12.617	-19.621	-6.320	 H	223	GLN242	0.000	
3567	 HB3	12.412	-19.174	-4.609	 H	223	GLN242	0.000	
3568	 HG2	13.467	-21.460	-4.088	 H	223	GLN242	0.000	
3569	 HG3	13.142	-21.845	-5.795	 H	223	GLN242	0.000	
3570	HE21	9.596	-21.951	-5.444	 H	223	GLN242	0.000	
3571	HE22	10.909	-21.666	-6.564	 H	223	GLN242	0.000	
3572	   N	14.284	-16.889	-4.809	N.am	224	MET243	0.000	
3573	  CA	14.300	-15.461	-5.110	C.3	224	MET243	0.000	
3574	   C	15.738	-14.994	-5.275	C.2	224	MET243	0.000	
3575	   O	16.066	-14.354	-6.259	O.2	224	MET243	0.000	
3576	  CB	13.622	-14.635	-4.004	C.3	224	MET243	0.000	
3577	  CG	12.135	-14.880	-3.857	C.3	224	MET243	0.000	
3578	  SD	11.373	-13.785	-2.658	S.3	224	MET243	0.000	
3579	  CE	11.031	-12.334	-3.652	C.3	224	MET243	0.000	
3580	   H	14.154	-17.186	-3.853	 H	224	MET243	0.000	
3581	  HA	13.742	-15.308	-6.033	 H	224	MET243	0.000	
3582	 HB2	13.772	-13.579	-4.228	 H	224	MET243	0.000	
3583	 HB3	14.102	-14.877	-3.056	 H	224	MET243	0.000	
3584	 HG2	11.981	-15.910	-3.536	 H	224	MET243	0.000	
3585	 HG3	11.658	-14.725	-4.824	 H	224	MET243	0.000	
3586	 HE1	10.556	-11.573	-3.033	 H	224	MET243	0.000	
3587	 HE2	10.364	-12.604	-4.471	 H	224	MET243	0.000	
3588	 HE3	11.964	-11.943	-4.057	 H	224	MET243	0.000	
3589	   N	16.580	-15.325	-4.305	N.am	225	LEU244	0.000	
3590	  CA	17.974	-14.908	-4.299	C.3	225	LEU244	0.000	
3591	   C	18.953	-15.731	-5.178	C.2	225	LEU244	0.000	
3592	   O	20.154	-15.784	-4.871	O.2	225	LEU244	0.000	
3593	  CB	18.494	-14.953	-2.857	C.3	225	LEU244	0.000	
3594	  CG	17.871	-13.995	-1.858	C.3	225	LEU244	0.000	
3595	 CD1	18.717	-14.048	-0.595	C.3	225	LEU244	0.000	
3596	 CD2	17.795	-12.576	-2.401	C.3	225	LEU244	0.000	
3597	   H	16.240	-15.888	-3.538	 H	225	LEU244	0.000	
3598	  HA	17.960	-13.910	-4.737	 H	225	LEU244	0.000	
3599	 HB2	19.563	-14.742	-2.889	 H	225	LEU244	0.000	
3600	 HB3	18.333	-15.964	-2.483	 H	225	LEU244	0.000	
3601	  HG	16.844	-14.293	-1.649	 H	225	LEU244	0.000	
3602	HD11	19.738	-13.745	-0.829	 H	225	LEU244	0.000	
3603	HD12	18.721	-15.064	-0.202	 H	225	LEU244	0.000	
3604	HD13	18.300	-13.371	0.151	 H	225	LEU244	0.000	
3605	HD21	18.800	-12.221	-2.629	 H	225	LEU244	0.000	
3606	HD22	17.340	-11.925	-1.655	 H	225	LEU244	0.000	
3607	HD23	17.192	-12.567	-3.309	 H	225	LEU244	0.000	
3608	   N	18.483	-16.366	-6.249	N.am	226	GLN245	0.000	
3609	  CA	19.407	-16.961	-7.254	C.3	226	GLN245	0.000	
3610	   C	20.258	-15.891	-7.956	C.2	226	GLN245	0.000	
3611	   O	19.742	-14.878	-8.437	O.2	226	GLN245	0.000	
3612	  CB	18.656	-17.695	-8.358	C.3	226	GLN245	0.000	
3613	  CG	17.875	-18.906	-7.911	C.3	226	GLN245	0.000	
3614	  CD	18.759	-20.035	-7.453	C.2	226	GLN245	0.000	
3615	 NE2	19.862	-20.284	-8.176	N.pl3	226	GLN245	0.000	
3616	 OE1	18.453	-20.682	-6.458	O.2	226	GLN245	0.000	
3617	   H	17.485	-16.446	-6.381	 H	226	GLN245	0.000	
3618	  HA	20.035	-17.649	-6.687	 H	226	GLN245	0.000	
3619	 HB2	19.383	-18.019	-9.103	 H	226	GLN245	0.000	
3620	 HB3	17.958	-16.993	-8.814	 H	226	GLN245	0.000	
3621	 HG2	17.267	-19.256	-8.745	 H	226	GLN245	0.000	
3622	 HG3	17.225	-18.616	-7.085	 H	226	GLN245	0.000	
3623	HE21	20.484	-21.033	-7.907	 H	226	GLN245	0.000	
3624	HE22	20.071	-19.722	-8.989	 H	226	GLN245	0.000	
3625	   N	21.559	-16.123	-8.011	N.am	227	VAL246	0.000	
3626	  CA	22.451	-15.292	-8.798	C.3	227	VAL246	0.000	
3627	   C	22.045	-15.343	-10.277	C.2	227	VAL246	0.000	
3628	   O	21.798	-14.305	-10.897	O.2	227	VAL246	0.000	
3629	  CB	23.909	-15.748	-8.616	C.3	227	VAL246	0.000	
3630	 CG1	24.865	-14.893	-9.450	C.3	227	VAL246	0.000	
3631	 CG2	24.279	-15.705	-7.131	C.3	227	VAL246	0.000	
3632	   H	21.942	-16.900	-7.491	 H	227	VAL246	0.000	
3633	  HA	22.373	-14.261	-8.452	 H	227	VAL246	0.000	
3634	  HB	24.004	-16.774	-8.971	 H	227	VAL246	0.000	
3635	HG11	24.800	-13.854	-9.124	 H	227	VAL246	0.000	
3636	HG12	24.589	-14.961	-10.502	 H	227	VAL246	0.000	
3637	HG13	25.885	-15.253	-9.317	 H	227	VAL246	0.000	
3638	HG21	24.188	-14.682	-6.764	 H	227	VAL246	0.000	
3639	HG22	25.306	-16.047	-7.002	 H	227	VAL246	0.000	
3640	HG23	23.606	-16.354	-6.570	 H	227	VAL246	0.000	
3641	   N	21.975	-16.546	-10.838	N.am	228	ASP247	0.000	
3642	  CA	21.622	-16.703	-12.251	C.3	228	ASP247	0.000	
3643	   C	20.173	-16.229	-12.427	C.2	228	ASP247	0.000	
3644	   O	19.251	-16.846	-11.901	O.2	228	ASP247	0.000	
3645	  CB	21.804	-18.174	-12.673	C.3	228	ASP247	0.000	
3646	  CG	21.685	-18.406	-14.185	C.2	228	ASP247	0.000	
3647	 OD1	21.236	-17.502	-14.919	O.co2	228	ASP247	0.000	
3648	 OD2	22.051	-19.523	-14.633	O.co2	228	ASP247	0.000	
3649	   H	22.168	-17.366	-10.281	 H	228	ASP247	0.000	
3650	  HA	22.272	-16.106	-12.891	 H	228	ASP247	0.000	
3651	 HB2	21.043	-18.771	-12.173	 H	228	ASP247	0.000	
3652	 HB3	22.793	-18.503	-12.353	 H	228	ASP247	0.000	
3653	   N	19.960	-15.127	-13.170	N.am	229	PRO248	0.000	
3654	  CA	18.570	-14.675	-13.306	C.3	229	PRO248	0.000	
3655	   C	17.624	-15.637	-14.088	C.2	229	PRO248	0.000	
3656	   O	16.400	-15.508	-13.938	O.2	229	PRO248	0.000	
3657	  CB	18.703	-13.306	-13.989	C.3	229	PRO248	0.000	
3658	  CG	20.064	-13.282	-14.603	C.3	229	PRO248	0.000	
3659	  CD	20.922	-14.273	-13.893	C.3	229	PRO248	0.000	
3660	  HA	18.083	-14.636	-12.332	 H	229	PRO248	0.000	
3661	 HB2	18.605	-12.506	-13.255	 H	229	PRO248	0.000	
3662	 HB3	17.938	-13.190	-14.757	 H	229	PRO248	0.000	
3663	 HG2	20.494	-12.285	-14.505	 H	229	PRO248	0.000	
3664	 HG3	19.995	-13.545	-15.659	 H	229	PRO248	0.000	
3665	 HD2	21.504	-14.861	-14.604	 H	229	PRO248	0.000	
3666	 HD3	21.596	-13.773	-13.197	 H	229	PRO248	0.000	
3667	   N	18.174	-16.569	-14.894	N.am	230	LYS249	0.000	
3668	  CA	17.398	-17.697	-15.495	C.3	230	LYS249	0.000	
3669	   C	16.690	-18.490	-14.396	C.2	230	LYS249	0.000	
3670	   O	15.486	-18.751	-14.482	O.2	230	LYS249	0.000	
3671	  CB	18.294	-18.696	-16.272	C.3	230	LYS249	0.000	
3672	  CG	18.612	-18.363	-17.720	C.3	230	LYS249	0.000	
3673	  CD	17.439	-18.608	-18.674	C.3	230	LYS249	0.000	
3674	  CE	17.809	-18.125	-20.084	C.3	230	LYS249	0.000	
3675	  NZ	16.756	-17.728	-21.079	N.4	230	LYS249	0.000	
3676	   H	19.160	-16.500	-15.103	 H	230	LYS249	0.000	
3677	  HA	16.690	-17.241	-16.187	 H	230	LYS249	0.000	
3678	 HB2	17.792	-19.664	-16.261	 H	230	LYS249	0.000	
3679	 HB3	19.241	-18.772	-15.737	 H	230	LYS249	0.000	
3680	 HG2	19.452	-18.980	-18.040	 H	230	LYS249	0.000	
3681	 HG3	18.891	-17.311	-17.779	 H	230	LYS249	0.000	
3682	 HD2	16.565	-18.061	-18.321	 H	230	LYS249	0.000	
3683	 HD3	17.214	-19.674	-18.704	 H	230	LYS249	0.000	
3684	 HE2	18.379	-18.931	-20.545	 H	230	LYS249	0.000	
3685	 HE3	18.451	-17.254	-19.952	 H	230	LYS249	0.000	
3686	 HZ1	16.131	-18.505	-21.237	 H	230	LYS249	0.000	
3687	 HZ2	17.197	-17.468	-21.950	 H	230	LYS249	0.000	
3688	 HZ3	16.232	-16.942	-20.720	 H	230	LYS249	0.000	
3689	   N	17.467	-18.859	-13.373	N.am	231	LYS250	0.000	
3690	  CA	16.997	-19.631	-12.217	C.3	231	LYS250	0.000	
3691	   C	16.112	-18.856	-11.163	C.2	231	LYS250	0.000	
3692	   O	15.414	-19.487	-10.363	O.2	231	LYS250	0.000	
3693	  CB	18.204	-20.306	-11.537	C.3	231	LYS250	0.000	
3694	  CG	18.736	-21.558	-12.245	C.3	231	LYS250	0.000	
3695	  CD	20.230	-21.728	-12.021	C.3	231	LYS250	0.000	
3696	  CE	20.848	-22.803	-12.906	C.3	231	LYS250	0.000	
3697	  NZ	20.815	-24.116	-12.208	N.4	231	LYS250	0.000	
3698	   H	18.440	-18.589	-13.397	 H	231	LYS250	0.000	
3699	  HA	16.305	-20.368	-12.625	 H	231	LYS250	0.000	
3700	 HB2	17.908	-20.589	-10.527	 H	231	LYS250	0.000	
3701	 HB3	19.014	-19.577	-11.488	 H	231	LYS250	0.000	
3702	 HG2	18.545	-21.470	-13.314	 H	231	LYS250	0.000	
3703	 HG3	18.216	-22.433	-11.854	 H	231	LYS250	0.000	
3704	 HD2	20.396	-22.000	-10.978	 H	231	LYS250	0.000	
3705	 HD3	20.723	-20.779	-12.231	 H	231	LYS250	0.000	
3706	 HE2	21.882	-22.537	-13.129	 H	231	LYS250	0.000	
3707	 HE3	20.283	-22.874	-13.836	 H	231	LYS250	0.000	
3708	 HZ1	21.339	-24.052	-11.347	 H	231	LYS250	0.000	
3709	 HZ2	21.227	-24.822	-12.800	 H	231	LYS250	0.000	
3710	 HZ3	19.858	-24.364	-12.003	 H	231	LYS250	0.000	
3711	   N	16.122	-17.520	-11.141	N.am	232	ARG251	0.000	
3712	  CA	15.212	-16.785	-10.225	C.3	232	ARG251	0.000	
3713	   C	13.745	-17.007	-10.551	C.2	232	ARG251	0.000	
3714	   O	13.351	-17.207	-11.710	O.2	232	ARG251	0.000	
3715	  CB	15.443	-15.258	-10.203	C.3	232	ARG251	0.000	
3716	  CG	16.621	-14.816	-9.361	C.3	232	ARG251	0.000	
3717	  CD	16.485	-13.398	-8.874	C.3	232	ARG251	0.000	
3718	  NE	16.872	-12.388	-9.854	N.pl3	232	ARG251	0.000	
3719	  CZ	18.117	-12.082	-10.204	C.cat	232	ARG251	0.000	
3720	 NH1	19.168	-12.701	-9.671	N.pl3	232	ARG251	0.000	
3721	 NH2	18.312	-11.136	-11.111	N.pl3	232	ARG251	0.000	
3722	   H	16.748	-17.010	-11.747	 H	232	ARG251	0.000	
3723	  HA	15.456	-17.201	-9.247	 H	232	ARG251	0.000	
3724	 HB2	14.545	-14.783	-9.808	 H	232	ARG251	0.000	
3725	 HB3	15.611	-14.924	-11.227	 H	232	ARG251	0.000	
3726	 HG2	17.528	-14.894	-9.962	 H	232	ARG251	0.000	
3727	 HG3	16.700	-15.476	-8.497	 H	232	ARG251	0.000	
3728	 HD2	17.115	-13.277	-7.993	 H	232	ARG251	0.000	
3729	 HD3	15.443	-13.228	-8.603	 H	232	ARG251	0.000	
3730	  HE	16.128	-11.876	-10.306	 H	232	ARG251	0.000	
3731	HH11	20.102	-12.448	-9.958	 H	232	ARG251	0.000	
3732	HH12	19.030	-13.423	-8.978	 H	232	ARG251	0.000	
3733	HH21	19.251	-10.891	-11.391	 H	232	ARG251	0.000	
3734	HH22	17.522	-10.660	-11.522	 H	232	ARG251	0.000	
3735	   N	12.950	-16.963	-9.498	N.am	233	ILE252	0.000	
3736	  CA	11.526	-17.177	-9.592	C.3	233	ILE252	0.000	
3737	   C	10.895	-15.994	-10.311	C.2	233	ILE252	0.000	
3738	   O	11.203	-14.844	-9.997	O.2	233	ILE252	0.000	
3739	  CB	10.892	-17.415	-8.177	C.3	233	ILE252	0.000	
3740	 CG1	9.422	-17.837	-8.285	C.3	233	ILE252	0.000	
3741	 CG2	10.990	-16.184	-7.300	C.3	233	ILE252	0.000	
3742	 CD1	8.782	-18.307	-7.000	C.3	233	ILE252	0.000	
3743	   H	13.354	-16.773	-8.592	 H	233	ILE252	0.000	
3744	  HA	11.331	-18.081	-10.170	 H	233	ILE252	0.000	
3745	  HB	11.464	-18.220	-7.718	 H	233	ILE252	0.000	
3746	HG12	9.358	-18.651	-9.008	 H	233	ILE252	0.000	
3747	HG13	8.853	-16.982	-8.650	 H	233	ILE252	0.000	
3748	HG21	10.421	-15.371	-7.750	 H	233	ILE252	0.000	
3749	HG22	12.035	-15.888	-7.206	 H	233	ILE252	0.000	
3750	HG23	10.585	-16.408	-6.313	 H	233	ILE252	0.000	
3751	HD11	9.333	-19.164	-6.612	 H	233	ILE252	0.000	
3752	HD12	7.749	-18.596	-7.193	 H	233	ILE252	0.000	
3753	HD13	8.803	-17.500	-6.268	 H	233	ILE252	0.000	
3754	   N	10.013	-16.291	-11.270	N.am	234	SER253	0.000	
3755	  CA	9.212	-15.278	-11.966	C.3	234	SER253	0.000	
3756	   C	8.205	-14.655	-11.022	C.2	234	SER253	0.000	
3757	   O	7.865	-15.250	-9.992	O.2	234	SER253	0.000	
3758	  CB	8.488	-15.888	-13.175	C.3	234	SER253	0.000	
3759	  OG	7.748	-17.040	-12.844	O.3	234	SER253	0.000	
3760	   H	9.892	-17.260	-11.528	 H	234	SER253	0.000	
3761	  HA	9.890	-14.502	-12.322	 H	234	SER253	0.000	
3762	 HB2	9.230	-16.156	-13.927	 H	234	SER253	0.000	
3763	 HB3	7.807	-15.143	-13.586	 H	234	SER253	0.000	
3764	  HG	8.360	-17.686	-12.485	 H	234	SER253	0.000	
3765	   N	7.720	-13.456	-11.361	N.am	235	MET254	0.000	
3766	  CA	6.580	-12.887	-10.623	C.3	235	MET254	0.000	
3767	   C	5.430	-13.883	-10.709	C.2	235	MET254	0.000	
3768	   O	4.730	-14.153	-9.734	O.2	235	MET254	0.000	
3769	  CB	6.104	-11.580	-11.235	C.3	235	MET254	0.000	
3770	  CG	5.240	-10.739	-10.308	C.3	235	MET254	0.000	
3771	  SD	6.104	-10.217	-8.811	S.3	235	MET254	0.000	
3772	  CE	7.736	-9.971	-9.514	C.3	235	MET254	0.000	
3773	   H	8.136	-12.940	-12.123	 H	235	MET254	0.000	
3774	  HA	6.893	-12.695	-9.597	 H	235	MET254	0.000	
3775	 HB2	5.523	-11.811	-12.128	 H	235	MET254	0.000	
3776	 HB3	6.979	-10.993	-11.513	 H	235	MET254	0.000	
3777	 HG2	4.368	-11.326	-10.018	 H	235	MET254	0.000	
3778	 HG3	4.915	-9.850	-10.848	 H	235	MET254	0.000	
3779	 HE1	8.422	-9.642	-8.733	 H	235	MET254	0.000	
3780	 HE2	7.685	-9.212	-10.295	 H	235	MET254	0.000	
3781	 HE3	8.093	-10.908	-9.940	 H	235	MET254	0.000	
3782	   N	5.261	-14.419	-11.909	N.am	236	LYS255	0.000	
3783	  CA	4.188	-15.336	-12.210	C.3	236	LYS255	0.000	
3784	   C	4.135	-16.341	-11.084	C.2	236	LYS255	0.000	
3785	   O	3.090	-16.525	-10.477	O.2	236	LYS255	0.000	
3786	  CB	4.471	-16.006	-13.560	C.3	236	LYS255	0.000	
3787	  CG	3.308	-16.729	-14.224	C.3	236	LYS255	0.000	
3788	  CD	3.393	-16.552	-15.745	C.3	236	LYS255	0.000	
3789	  CE	3.285	-17.862	-16.508	C.3	236	LYS255	0.000	
3790	  NZ	1.981	-18.532	-16.273	N.4	236	LYS255	0.000	
3791	   H	5.910	-14.176	-12.643	 H	236	LYS255	0.000	
3792	  HA	3.224	-14.832	-12.290	 H	236	LYS255	0.000	
3793	 HB2	5.267	-16.733	-13.407	 H	236	LYS255	0.000	
3794	 HB3	4.813	-15.232	-14.247	 H	236	LYS255	0.000	
3795	 HG2	2.368	-16.312	-13.863	 H	236	LYS255	0.000	
3796	 HG3	3.354	-17.790	-13.979	 H	236	LYS255	0.000	
3797	 HD2	4.350	-16.089	-15.986	 H	236	LYS255	0.000	
3798	 HD3	2.582	-15.898	-16.063	 H	236	LYS255	0.000	
3799	 HE2	4.086	-18.526	-16.185	 H	236	LYS255	0.000	
3800	 HE3	3.390	-17.659	-17.574	 H	236	LYS255	0.000	
3801	 HZ1	1.874	-18.725	-15.287	 H	236	LYS255	0.000	
3802	 HZ2	1.949	-19.399	-16.791	 H	236	LYS255	0.000	
3803	 HZ3	1.232	-17.929	-16.581	 H	236	LYS255	0.000	
3804	   N	5.276	-16.982	-10.814	N.am	237	ASN256	0.000	
3805	  CA	5.357	-17.992	-9.772	C.3	237	ASN256	0.000	
3806	   C	5.325	-17.431	-8.343	C.2	237	ASN256	0.000	
3807	   O	4.861	-18.108	-7.442	O.2	237	ASN256	0.000	
3808	  CB	6.632	-18.784	-9.930	C.3	237	ASN256	0.000	
3809	  CG	6.693	-19.543	-11.242	C.2	237	ASN256	0.000	
3810	 ND2	5.553	-20.034	-11.677	N.pl3	237	ASN256	0.000	
3811	 OD1	7.760	-19.683	-11.853	O.2	237	ASN256	0.000	
3812	   H	6.104	-16.760	-11.349	 H	237	ASN256	0.000	
3813	  HA	4.468	-18.611	-9.897	 H	237	ASN256	0.000	
3814	 HB2	6.703	-19.498	-9.110	 H	237	ASN256	0.000	
3815	 HB3	7.477	-18.096	-9.887	 H	237	ASN256	0.000	
3816	HD21	5.524	-20.551	-12.544	 H	237	ASN256	0.000	
3817	HD22	4.707	-19.895	-11.144	 H	237	ASN256	0.000	
3818	   N	5.809	-16.212	-8.121	N.am	238	LEU257	0.000	
3819	  CA	5.763	-15.668	-6.778	C.3	238	LEU257	0.000	
3820	   C	4.315	-15.543	-6.295	C.2	238	LEU257	0.000	
3821	   O	4.002	-15.960	-5.186	O.2	238	LEU257	0.000	
3822	  CB	6.485	-14.316	-6.699	C.3	238	LEU257	0.000	
3823	  CG	6.842	-13.877	-5.276	C.3	238	LEU257	0.000	
3824	 CD1	7.709	-14.903	-4.575	C.3	238	LEU257	0.000	
3825	 CD2	7.553	-12.537	-5.307	C.3	238	LEU257	0.000	
3826	   H	6.204	-15.672	-8.878	 H	238	LEU257	0.000	
3827	  HA	6.285	-16.361	-6.118	 H	238	LEU257	0.000	
3828	 HB2	5.839	-13.557	-7.139	 H	238	LEU257	0.000	
3829	 HB3	7.408	-14.388	-7.275	 H	238	LEU257	0.000	
3830	  HG	5.911	-13.784	-4.716	 H	238	LEU257	0.000	
3831	HD11	8.648	-15.015	-5.117	 H	238	LEU257	0.000	
3832	HD12	7.189	-15.860	-4.547	 H	238	LEU257	0.000	
3833	HD13	7.914	-14.571	-3.557	 H	238	LEU257	0.000	
3834	HD21	8.482	-12.631	-5.868	 H	238	LEU257	0.000	
3835	HD22	7.773	-12.219	-4.288	 H	238	LEU257	0.000	
3836	HD23	6.912	-11.797	-5.787	 H	238	LEU257	0.000	
3837	   N	3.455	-14.972	-7.139	N.am	239	LEU258	0.000	
3838	  CA	2.038	-14.696	-6.832	C.3	239	LEU258	0.000	
3839	   C	1.258	-15.790	-6.127	C.2	239	LEU258	0.000	
3840	   O	0.286	-15.513	-5.427	O.2	239	LEU258	0.000	
3841	  CB	1.281	-14.453	-8.131	C.3	239	LEU258	0.000	
3842	  CG	1.621	-13.184	-8.891	C.3	239	LEU258	0.000	
3843	 CD1	0.777	-13.132	-10.152	C.3	239	LEU258	0.000	
3844	 CD2	1.370	-11.987	-7.993	C.3	239	LEU258	0.000	
3845	   H	3.798	-14.709	-8.052	 H	239	LEU258	0.000	
3846	  HA	2.095	-13.845	-6.154	 H	239	LEU258	0.000	
3847	 HB2	0.218	-14.420	-7.892	 H	239	LEU258	0.000	
3848	 HB3	1.480	-15.296	-8.791	 H	239	LEU258	0.000	
3849	  HG	2.672	-13.170	-9.182	 H	239	LEU258	0.000	
3850	HD11	-0.279	-13.145	-9.883	 H	239	LEU258	0.000	
3851	HD12	1.003	-13.996	-10.777	 H	239	LEU258	0.000	
3852	HD13	1.000	-12.217	-10.701	 H	239	LEU258	0.000	
3853	HD21	0.324	-11.976	-7.686	 H	239	LEU258	0.000	
3854	HD22	1.598	-11.070	-8.537	 H	239	LEU258	0.000	
3855	HD23	2.007	-12.054	-7.111	 H	239	LEU258	0.000	
3856	   N	1.686	-17.028	-6.316	N.am	240	ASN259	0.000	
3857	  CA	1.026	-18.160	-5.723	C.3	240	ASN259	0.000	
3858	   C	2.019	-19.226	-5.220	C.2	240	ASN259	0.000	
3859	   O	1.773	-20.425	-5.260	O.2	240	ASN259	0.000	
3860	  CB	-0.028	-18.718	-6.701	C.3	240	ASN259	0.000	
3861	  CG	0.557	-19.473	-7.891	C.2	240	ASN259	0.000	
3862	 ND2	1.867	-19.395	-8.146	N.pl3	240	ASN259	0.000	
3863	 OD1	-0.198	-20.134	-8.581	O.2	240	ASN259	0.000	
3864	   H	2.500	-17.183	-6.894	 H	240	ASN259	0.000	
3865	  HA	0.504	-17.828	-4.826	 H	240	ASN259	0.000	
3866	 HB2	-0.615	-17.883	-7.083	 H	240	ASN259	0.000	
3867	 HB3	-0.678	-19.398	-6.151	 H	240	ASN259	0.000	
3868	HD21	2.259	-19.893	-8.932	 H	240	ASN259	0.000	
3869	HD22	2.465	-18.838	-7.553	 H	240	ASN259	0.000	
3870	   N	3.152	-18.757	-4.742	N.am	241	HIS260	0.000	
3871	  CA	4.109	-19.616	-4.094	C.3	241	HIS260	0.000	
3872	   C	3.527	-20.171	-2.764	C.2	241	HIS260	0.000	
3873	   O	2.938	-19.427	-1.990	O.2	241	HIS260	0.000	
3874	  CB	5.350	-18.797	-3.812	C.3	241	HIS260	0.000	
3875	  CG	6.526	-19.629	-3.474	C.2	241	HIS260	0.000	
3876	 CD2	7.521	-20.119	-4.240	C.2	241	HIS260	0.000	
3877	 ND1	6.776	-20.054	-2.189	N.2	241	HIS260	0.000	
3878	 CE1	7.879	-20.772	-2.177	C.2	241	HIS260	0.000	
3879	 NE2	8.350	-20.827	-3.409	N.pl3	241	HIS260	0.000	
3880	   H	3.355	-17.772	-4.831	 H	241	HIS260	0.000	
3881	  HA	4.347	-20.463	-4.737	 H	241	HIS260	0.000	
3882	 HB2	5.144	-18.130	-2.975	 H	241	HIS260	0.000	
3883	 HB3	5.585	-18.207	-4.698	 H	241	HIS260	0.000	
3884	 HD2	7.642	-19.981	-5.304	 H	241	HIS260	0.000	
3885	 HE1	8.322	-21.236	-1.308	 H	241	HIS260	0.000	
3886	 HE2	9.189	-21.314	-3.694	 H	241	HIS260	0.000	
3887	   N	3.691	-21.475	-2.497	N.am	242	PRO261	0.000	
3888	  CA	3.137	-22.090	-1.270	C.3	242	PRO261	0.000	
3889	   C	3.447	-21.306	0.019	C.2	242	PRO261	0.000	
3890	   O	2.558	-21.059	0.841	O.2	242	PRO261	0.000	
3891	  CB	3.824	-23.453	-1.216	C.3	242	PRO261	0.000	
3892	  CG	4.258	-23.761	-2.622	C.3	242	PRO261	0.000	
3893	  CD	4.424	-22.447	-3.340	C.3	242	PRO261	0.000	
3894	  HA	2.048	-22.124	-1.315	 H	242	PRO261	0.000	
3895	 HB2	3.128	-24.213	-0.860	 H	242	PRO261	0.000	
3896	 HB3	4.689	-23.413	-0.554	 H	242	PRO261	0.000	
3897	 HG2	3.501	-24.365	-3.122	 H	242	PRO261	0.000	
3898	 HG3	5.204	-24.301	-2.610	 H	242	PRO261	0.000	
3899	 HD2	5.478	-22.178	-3.413	 H	242	PRO261	0.000	
3900	 HD3	3.991	-22.496	-4.339	 H	242	PRO261	0.000	
3901	   N	4.698	-20.911	0.204	N.am	243	TRP262	0.000	
3902	  CA	5.000	-19.992	1.302	C.3	243	TRP262	0.000	
3903	   C	4.098	-18.777	1.271	C.2	243	TRP262	0.000	
3904	   O	3.526	-18.403	2.287	O.2	243	TRP262	0.000	
3905	  CB	6.433	-19.507	1.240	C.3	243	TRP262	0.000	
3906	  CG	6.820	-18.709	2.434	C.2	243	TRP262	0.000	
3907	 CD1	7.294	-19.190	3.610	C.2	243	TRP262	0.000	
3908	 CD2	6.766	-17.289	2.572	C.2	243	TRP262	0.000	
3909	 CE2	7.226	-16.978	3.866	C.2	243	TRP262	0.000	
3910	 CE3	6.374	-16.246	1.728	C.2	243	TRP262	0.000	
3911	 NE1	7.542	-18.161	4.480	N.pl3	243	TRP262	0.000	
3912	 CZ2	7.307	-15.656	4.342	C.2	243	TRP262	0.000	
3913	 CZ3	6.452	-14.929	2.198	C.2	243	TRP262	0.000	
3914	 CH2	6.914	-14.651	3.490	C.2	243	TRP262	0.000	
3915	   H	5.434	-21.240	-0.404	 H	243	TRP262	0.000	
3916	  HA	4.836	-20.554	2.221	 H	243	TRP262	0.000	
3917	 HB2	6.553	-18.887	0.352	 H	243	TRP262	0.000	
3918	 HB3	7.091	-20.373	1.171	 H	243	TRP262	0.000	
3919	 HD1	7.453	-20.236	3.829	 H	243	TRP262	0.000	
3920	 HE1	7.900	-18.258	5.419	 H	243	TRP262	0.000	
3921	 HE3	6.016	-16.452	0.730	 H	243	TRP262	0.000	
3922	 HZ2	7.663	-15.440	5.338	 H	243	TRP262	0.000	
3923	 HZ3	6.151	-14.116	1.554	 H	243	TRP262	0.000	
3924	 HH2	6.963	-13.625	3.825	 H	243	TRP262	0.000	
3925	   N	3.969	-18.153	0.104	N.am	244	ILE263	0.000	
3926	  CA	3.101	-16.953	-0.033	C.3	244	ILE263	0.000	
3927	   C	1.689	-17.251	0.478	C.2	244	ILE263	0.000	
3928	   O	1.082	-16.456	1.156	O.2	244	ILE263	0.000	
3929	  CB	3.052	-16.447	-1.506	C.3	244	ILE263	0.000	
3930	 CG1	4.285	-15.584	-1.841	C.3	244	ILE263	0.000	
3931	 CG2	1.775	-15.668	-1.804	C.3	244	ILE263	0.000	
3932	 CD1	4.514	-14.405	-0.923	C.3	244	ILE263	0.000	
3933	   H	4.468	-18.500	-0.703	 H	244	ILE263	0.000	
3934	  HA	3.535	-16.159	0.576	 H	244	ILE263	0.000	
3935	  HB	3.059	-17.334	-2.139	 H	244	ILE263	0.000	
3936	HG12	4.164	-15.202	-2.855	 H	244	ILE263	0.000	
3937	HG13	5.167	-16.223	-1.796	 H	244	ILE263	0.000	
3938	HG21	1.742	-14.773	-1.183	 H	244	ILE263	0.000	
3939	HG22	0.909	-16.293	-1.587	 H	244	ILE263	0.000	
3940	HG23	1.762	-15.381	-2.856	 H	244	ILE263	0.000	
3941	HD11	3.644	-13.749	-0.950	 H	244	ILE263	0.000	
3942	HD12	5.395	-13.854	-1.252	 H	244	ILE263	0.000	
3943	HD13	4.668	-14.763	0.095	 H	244	ILE263	0.000	
3944	   N	1.188	-18.423	0.131	N.am	245	MET264	0.000	
3945	  CA	-0.156	-18.831	0.456	C.3	245	MET264	0.000	
3946	   C	-0.279	-19.721	1.696	C.2	245	MET264	0.000	
3947	   O	-1.378	-20.134	2.044	O.2	245	MET264	0.000	
3948	  CB	-0.734	-19.573	-0.738	C.3	245	MET264	0.000	
3949	  CG	-1.255	-18.641	-1.800	C.3	245	MET264	0.000	
3950	  SD	-1.521	-19.631	-3.260	S.3	245	MET264	0.000	
3951	  CE	-2.673	-20.869	-2.728	C.3	245	MET264	0.000	
3952	   H	1.774	-19.063	-0.386	 H	245	MET264	0.000	
3953	  HA	-0.704	-17.918	0.690	 H	245	MET264	0.000	
3954	 HB2	-1.553	-20.205	-0.395	 H	245	MET264	0.000	
3955	 HB3	0.048	-20.196	-1.173	 H	245	MET264	0.000	
3956	 HG2	-0.525	-17.858	-2.004	 H	245	MET264	0.000	
3957	 HG3	-2.192	-18.189	-1.476	 H	245	MET264	0.000	
3958	 HE1	-2.903	-21.533	-3.560	 H	245	MET264	0.000	
3959	 HE2	-3.588	-20.389	-2.382	 H	245	MET264	0.000	
3960	 HE3	-2.235	-21.446	-1.913	 H	245	MET264	0.000	
3961	   N	0.834	-20.013	2.355	N.am	246	GLN265	0.000	
3962	  CA	0.832	-20.839	3.563	C.3	246	GLN265	0.000	
3963	   C	-0.238	-20.473	4.629	C.2	246	GLN265	0.000	
3964	   O	-0.774	-21.377	5.272	O.2	246	GLN265	0.000	
3965	  CB	2.228	-20.818	4.174	C.3	246	GLN265	0.000	
3966	  CG	2.427	-21.798	5.298	C.3	246	GLN265	0.000	
3967	  CD	3.893	-22.053	5.550	C.2	246	GLN265	0.000	
3968	 NE2	4.642	-22.398	4.482	N.pl3	246	GLN265	0.000	
3969	 OE1	4.360	-21.942	6.691	O.2	246	GLN265	0.000	
3970	   H	1.713	-19.654	2.011	 H	246	GLN265	0.000	
3971	  HA	0.551	-21.842	3.241	 H	246	GLN265	0.000	
3972	 HB2	2.417	-19.815	4.558	 H	246	GLN265	0.000	
3973	 HB3	2.948	-21.048	3.389	 H	246	GLN265	0.000	
3974	 HG2	1.943	-22.739	5.039	 H	246	GLN265	0.000	
3975	 HG3	1.976	-21.395	6.205	 H	246	GLN265	0.000	
3976	HE21	5.629	-22.578	4.595	 H	246	GLN265	0.000	
3977	HE22	4.215	-22.475	3.570	 H	246	GLN265	0.000	
3978	   N	-0.546	-19.181	4.816	N.am	247	ASP266	0.000	
3979	  CA	-1.528	-18.727	5.861	C.3	247	ASP266	0.000	
3980	   C	-2.900	-18.299	5.334	C.2	247	ASP266	0.000	
3981	   O	-3.910	-18.757	5.846	O.2	247	ASP266	0.000	
3982	  CB	-0.962	-17.556	6.684	C.3	247	ASP266	0.000	
3983	  CG	0.133	-17.985	7.640	C.2	247	ASP266	0.000	
3984	 OD1	0.095	-19.142	8.104	O.co2	247	ASP266	0.000	
3985	 OD2	1.030	-17.168	7.926	O.co2	247	ASP266	0.000	
3986	   H	-0.101	-18.487	4.233	 H	247	ASP266	0.000	
3987	  HA	-1.677	-19.618	6.470	 H	247	ASP266	0.000	
3988	 HB2	-1.774	-17.112	7.261	 H	247	ASP266	0.000	
3989	 HB3	-0.555	-16.813	5.999	 H	247	ASP266	0.000	
3990	   N	-2.929	-17.426	4.318	N.am	248	TYR267	0.000	
3991	  CA	-4.157	-17.105	3.577	C.3	248	TYR267	0.000	
3992	   C	-4.019	-17.838	2.236	C.2	248	TYR267	0.000	
3993	   O	-3.141	-17.528	1.439	O.2	248	TYR267	0.000	
3994	  CB	-4.292	-15.594	3.402	C.3	248	TYR267	0.000	
3995	  CG	-5.652	-15.045	2.916	C.2	248	TYR267	0.000	
3996	 CD1	-6.834	-15.337	3.591	C.2	248	TYR267	0.000	
3997	 CD2	-5.745	-14.234	1.780	C.2	248	TYR267	0.000	
3998	 CE1	-8.054	-14.843	3.153	C.2	248	TYR267	0.000	
3999	 CE2	-6.963	-13.742	1.343	C.2	248	TYR267	0.000	
4000	  CZ	-8.111	-14.045	2.026	C.2	248	TYR267	0.000	
4001	  OH	-9.333	-13.559	1.599	O.3	248	TYR267	0.000	
4002	   H	-2.070	-16.968	4.050	 H	248	TYR267	0.000	
4003	  HA	-5.060	-17.422	4.099	 H	248	TYR267	0.000	
4004	 HB2	-3.538	-15.281	2.679	 H	248	TYR267	0.000	
4005	 HB3	-4.082	-15.134	4.368	 H	248	TYR267	0.000	
4006	 HD1	-6.801	-15.960	4.473	 H	248	TYR267	0.000	
4007	 HD2	-4.847	-13.987	1.232	 H	248	TYR267	0.000	
4008	 HE1	-8.959	-15.082	3.692	 H	248	TYR267	0.000	
4009	 HE2	-7.008	-13.118	0.462	 H	248	TYR267	0.000	
4010	  HH	-9.299	-13.012	0.811	 H	248	TYR267	0.000	
4011	   N	-4.888	-18.814	1.990	N.am	249	ASN268	0.000	
4012	  CA	-4.661	-19.787	0.924	C.3	249	ASN268	0.000	
4013	   C	-5.279	-19.350	-0.378	C.2	249	ASN268	0.000	
4014	   O	-6.040	-20.099	-0.979	O.2	249	ASN268	0.000	
4015	  CB	-5.209	-21.142	1.351	C.3	249	ASN268	0.000	
4016	  CG	-4.963	-22.249	0.333	C.2	249	ASN268	0.000	
4017	 ND2	-3.711	-22.443	-0.067	N.pl3	249	ASN268	0.000	
4018	 OD1	-5.900	-22.922	-0.082	O.2	249	ASN268	0.000	
4019	   H	-5.724	-18.885	2.553	 H	249	ASN268	0.000	
4020	  HA	-3.587	-19.864	0.755	 H	249	ASN268	0.000	
4021	 HB2	-6.284	-21.046	1.502	 H	249	ASN268	0.000	
4022	 HB3	-4.734	-21.426	2.290	 H	249	ASN268	0.000	
4023	HD21	-3.502	-23.168	-0.739	 H	249	ASN268	0.000	
4024	HD22	-2.968	-21.866	0.300	 H	249	ASN268	0.000	
4025	   N	-4.932	-18.129	-0.790	N.am	250	TYR269	0.000	
4026	  CA	-5.371	-17.504	-2.046	C.3	250	TYR269	0.000	
4027	   C	-4.205	-16.773	-2.700	C.2	250	TYR269	0.000	
4028	   O	-3.392	-16.149	-2.002	O.2	250	TYR269	0.000	
4029	  CB	-6.444	-16.473	-1.761	C.3	250	TYR269	0.000	
4030	  CG	-7.696	-17.073	-1.167	C.2	250	TYR269	0.000	
4031	 CD1	-7.836	-17.217	0.217	C.2	250	TYR269	0.000	
4032	 CD2	-8.740	-17.496	-1.977	C.2	250	TYR269	0.000	
4033	 CE1	-8.980	-17.763	0.763	C.2	250	TYR269	0.000	
4034	 CE2	-9.894	-18.047	-1.434	C.2	250	TYR269	0.000	
4035	  CZ	-10.005	-18.177	-0.070	C.2	250	TYR269	0.000	
4036	  OH	-11.137	-18.720	0.470	O.3	250	TYR269	0.000	
4037	   H	-4.319	-17.593	-0.193	 H	250	TYR269	0.000	
4038	  HA	-5.751	-18.289	-2.701	 H	250	TYR269	0.000	
4039	 HB2	-6.706	-15.977	-2.695	 H	250	TYR269	0.000	
4040	 HB3	-6.044	-15.740	-1.060	 H	250	TYR269	0.000	
4041	 HD1	-7.037	-16.896	0.869	 H	250	TYR269	0.000	
4042	 HD2	-8.653	-17.394	-3.049	 H	250	TYR269	0.000	
4043	 HE1	-9.075	-17.867	1.834	 H	250	TYR269	0.000	
4044	 HE2	-10.698	-18.372	-2.079	 H	250	TYR269	0.000	
4045	  HH	-11.805	-18.984	-0.167	 H	250	TYR269	0.000	
4046	   N	-4.107	-16.839	-4.039	N.am	251	PRO270	0.000	
4047	  CA	-3.035	-16.078	-4.681	C.3	251	PRO270	0.000	
4048	   C	-3.108	-14.593	-4.342	C.2	251	PRO270	0.000	
4049	   O	-4.193	-14.064	-4.036	O.2	251	PRO270	0.000	
4050	  CB	-3.299	-16.270	-6.182	C.3	251	PRO270	0.000	
4051	  CG	-4.133	-17.502	-6.286	C.3	251	PRO270	0.000	
4052	  CD	-4.936	-17.571	-5.014	C.3	251	PRO270	0.000	
4053	  HA	-2.052	-16.418	-4.355	 H	251	PRO270	0.000	
4054	 HB2	-2.359	-16.400	-6.720	 H	251	PRO270	0.000	
4055	 HB3	-3.834	-15.412	-6.588	 H	251	PRO270	0.000	
4056	 HG2	-3.497	-18.382	-6.381	 H	251	PRO270	0.000	
4057	 HG3	-4.796	-17.438	-7.149	 H	251	PRO270	0.000	
4058	 HD2	-5.905	-17.089	-5.139	 H	251	PRO270	0.000	
4059	 HD3	-5.081	-18.605	-4.701	 H	251	PRO270	0.000	
4060	   N	-1.955	-13.939	-4.400	N.am	252	VAL271	0.000	
4061	  CA	-1.891	-12.507	-4.288	C.3	252	VAL271	0.000	
4062	   C	-2.739	-11.854	-5.378	C.2	252	VAL271	0.000	
4063	   O	-2.675	-12.229	-6.561	O.2	252	VAL271	0.000	
4064	  CB	-0.462	-12.013	-4.440	C.3	252	VAL271	0.000	
4065	 CG1	-0.422	-10.488	-4.394	C.3	252	VAL271	0.000	
4066	 CG2	0.414	-12.644	-3.365	C.3	252	VAL271	0.000	
4067	   H	-1.100	-14.461	-4.526	 H	252	VAL271	0.000	
4068	  HA	-2.268	-12.237	-3.302	 H	252	VAL271	0.000	
4069	  HB	-0.067	-12.314	-5.410	 H	252	VAL271	0.000	
4070	HG11	-0.811	-10.143	-3.435	 H	252	VAL271	0.000	
4071	HG12	-1.035	-10.084	-5.200	 H	252	VAL271	0.000	
4072	HG13	0.606	-10.147	-4.513	 H	252	VAL271	0.000	
4073	HG21	0.043	-12.360	-2.381	 H	252	VAL271	0.000	
4074	HG22	1.440	-12.296	-3.481	 H	252	VAL271	0.000	
4075	HG23	0.386	-13.729	-3.465	 H	252	VAL271	0.000	
4076	   N	-3.533	-10.875	-4.962	N.am	253	GLU272	0.000	
4077	  CA	-4.460	-10.194	-5.842	C.3	253	GLU272	0.000	
4078	   C	-3.778	-8.880	-6.177	C.2	253	GLU272	0.000	
4079	   O	-3.909	-7.894	-5.452	O.2	253	GLU272	0.000	
4080	  CB	-5.818	-10.018	-5.135	C.3	253	GLU272	0.000	
4081	  CG	-6.554	-11.354	-4.895	C.3	253	GLU272	0.000	
4082	  CD	-7.208	-11.504	-3.509	C.2	253	GLU272	0.000	
4083	 OE1	-7.330	-10.490	-2.778	O.co2	253	GLU272	0.000	
4084	 OE2	-7.606	-12.648	-3.142	O.co2	253	GLU272	0.000	
4085	   H	-3.490	-10.595	-3.992	 H	253	GLU272	0.000	
4086	  HA	-4.684	-10.744	-6.756	 H	253	GLU272	0.000	
4087	 HB2	-6.450	-9.380	-5.753	 H	253	GLU272	0.000	
4088	 HB3	-5.647	-9.538	-4.172	 H	253	GLU272	0.000	
4089	 HG2	-5.834	-12.163	-5.017	 H	253	GLU272	0.000	
4090	 HG3	-7.337	-11.448	-5.648	 H	253	GLU272	0.000	
4091	   N	-3.046	-8.888	-7.290	N.am	254	TRP273	0.000	
4092	  CA	-2.218	-7.747	-7.710	C.3	254	TRP273	0.000	
4093	   C	-2.947	-6.672	-8.495	C.2	254	TRP273	0.000	
4094	   O	-2.501	-5.540	-8.507	O.2	254	TRP273	0.000	
4095	  CB	-1.069	-8.236	-8.596	C.3	254	TRP273	0.000	
4096	  CG	-1.500	-8.862	-9.905	C.2	254	TRP273	0.000	
4097	 CD1	-1.700	-10.188	-10.140	C.2	254	TRP273	0.000	
4098	 CD2	-1.780	-8.186	-11.151	C.2	254	TRP273	0.000	
4099	 CE2	-2.144	-9.176	-12.090	C.2	254	TRP273	0.000	
4100	 CE3	-1.758	-6.844	-11.561	C.2	254	TRP273	0.000	
4101	 NE1	-2.087	-10.385	-11.447	N.pl3	254	TRP273	0.000	
4102	 CZ2	-2.486	-8.870	-13.420	C.2	254	TRP273	0.000	
4103	 CZ3	-2.100	-6.536	-12.891	C.2	254	TRP273	0.000	
4104	 CH2	-2.457	-7.549	-13.797	C.2	254	TRP273	0.000	
4105	   H	-3.061	-9.714	-7.871	 H	254	TRP273	0.000	
4106	  HA	-1.879	-7.301	-6.775	 H	254	TRP273	0.000	
4107	 HB2	-0.501	-8.979	-8.035	 H	254	TRP273	0.000	
4108	 HB3	-0.428	-7.384	-8.822	 H	254	TRP273	0.000	
4109	 HD1	-1.574	-10.972	-9.408	 H	254	TRP273	0.000	
4110	 HE1	-2.296	-11.280	-11.866	 H	254	TRP273	0.000	
4111	 HE3	-1.485	-6.062	-10.868	 H	254	TRP273	0.000	
4112	 HZ2	-2.762	-9.645	-14.119	 H	254	TRP273	0.000	
4113	 HZ3	-2.087	-5.508	-13.220	 H	254	TRP273	0.000	
4114	 HH2	-2.715	-7.283	-14.812	 H	254	TRP273	0.000	
4115	   N	-4.060	-7.022	-9.146	N.am	255	GLN274	0.000	
4116	  CA	-4.748	-6.091	-10.053	C.3	255	GLN274	0.000	
4117	   C	-5.236	-4.916	-9.242	C.2	255	GLN274	0.000	
4118	   O	-5.595	-5.074	-8.066	O.2	255	GLN274	0.000	
4119	  CB	-5.894	-6.751	-10.855	C.3	255	GLN274	0.000	
4120	  CG	-6.556	-7.973	-10.219	C.3	255	GLN274	0.000	
4121	  CD	-5.672	-9.217	-10.235	C.2	255	GLN274	0.000	
4122	 NE2	-5.441	-9.782	-9.063	N.pl3	255	GLN274	0.000	
4123	 OE1	-5.205	-9.659	-11.290	O.2	255	GLN274	0.000	
4124	   H	-4.438	-7.949	-9.012	 H	255	GLN274	0.000	
4125	  HA	-4.039	-5.755	-10.810	 H	255	GLN274	0.000	
4126	 HB2	-5.488	-7.058	-11.819	 H	255	GLN274	0.000	
4127	 HB3	-6.667	-5.998	-11.009	 H	255	GLN274	0.000	
4128	 HG2	-7.473	-8.194	-10.767	 H	255	GLN274	0.000	
4129	 HG3	-6.799	-7.735	-9.184	 H	255	GLN274	0.000	
4130	HE21	-4.863	-10.608	-9.005	 H	255	GLN274	0.000	
4131	HE22	-5.843	-9.388	-8.224	 H	255	GLN274	0.000	
4132	   N	-5.253	-3.747	-9.847	N.am	256	SER275	0.000	
4133	  CA	-5.632	-2.583	-9.086	C.3	256	SER275	0.000	
4134	   C	-7.047	-2.792	-8.571	C.2	256	SER275	0.000	
4135	   O	-7.957	-3.031	-9.365	O.2	256	SER275	0.000	
4136	  CB	-5.563	-1.324	-9.930	C.3	256	SER275	0.000	
4137	  OG	-6.132	-0.238	-9.212	O.3	256	SER275	0.000	
4138	   H	-5.005	-3.667	-10.823	 H	256	SER275	0.000	
4139	  HA	-4.939	-2.455	-8.255	 H	256	SER275	0.000	
4140	 HB2	-6.118	-1.477	-10.856	 H	256	SER275	0.000	
4141	 HB3	-4.522	-1.100	-10.163	 H	256	SER275	0.000	
4142	  HG	-7.045	-0.463	-9.021	 H	256	SER275	0.000	
4143	   N	-7.222	-2.704	-7.246	N.am	257	LYS276	0.000	
4144	  CA	-8.544	-2.858	-6.613	C.3	257	LYS276	0.000	
4145	   C	-9.343	-1.574	-6.684	C.2	257	LYS276	0.000	
4146	   O	-10.553	-1.590	-6.443	O.2	257	LYS276	0.000	
4147	  CB	-8.463	-3.403	-5.170	C.3	257	LYS276	0.000	
4148	  CG	-8.340	-4.930	-5.127	C.3	257	LYS276	0.000	
4149	  CD	-8.736	-5.529	-3.789	C.3	257	LYS276	0.000	
4150	  CE	-7.545	-5.635	-2.854	C.3	257	LYS276	0.000	
4151	  NZ	-6.772	-6.890	-3.080	N.4	257	LYS276	0.000	
4152	   H	-6.420	-2.525	-6.659	 H	257	LYS276	0.000	
4153	  HA	-9.076	-3.614	-7.191	 H	257	LYS276	0.000	
4154	 HB2	-9.365	-3.109	-4.634	 H	257	LYS276	0.000	
4155	 HB3	-7.591	-2.968	-4.681	 H	257	LYS276	0.000	
4156	 HG2	-7.305	-5.200	-5.334	 H	257	LYS276	0.000	
4157	 HG3	-8.986	-5.350	-5.898	 H	257	LYS276	0.000	
4158	 HD2	-9.147	-6.525	-3.954	 H	257	LYS276	0.000	
4159	 HD3	-9.494	-4.896	-3.327	 H	257	LYS276	0.000	
4160	 HE2	-7.903	-5.620	-1.825	 H	257	LYS276	0.000	
4161	 HE3	-6.888	-4.781	-3.023	 H	257	LYS276	0.000	
4162	 HZ1	-7.373	-7.688	-2.926	 H	257	LYS276	0.000	
4163	 HZ2	-5.994	-6.926	-2.437	 H	257	LYS276	0.000	
4164	 HZ3	-6.426	-6.907	-4.028	 H	257	LYS276	0.000	
4165	   N	-8.678	-0.466	-7.014	N.am	258	ASN277	0.000	
4166	  CA	-9.350	0.860	-7.160	C.3	258	ASN277	0.000	
4167	   C	-9.321	1.476	-8.573	C.2	258	ASN277	0.000	
4168	   O	-9.045	2.670	-8.686	O.2	258	ASN277	0.000	
4169	  CB	-8.790	1.894	-6.118	C.3	258	ASN277	0.000	
4170	  CG	-7.249	2.171	-6.235	C.2	258	ASN277	0.000	
4171	 ND2	-6.574	1.550	-7.191	N.pl3	258	ASN277	0.000	
4172	 OD1	-6.696	2.949	-5.451	O.2	258	ASN277	0.000	
4173	   H	-7.683	-0.526	-7.172	 H	258	ASN277	0.000	
4174	  HA	-10.399	0.644	-6.961	 H	258	ASN277	0.000	
4175	 HB2	-8.992	1.511	-5.118	 H	258	ASN277	0.000	
4176	 HB3	-9.317	2.837	-6.259	 H	258	ASN277	0.000	
4177	HD21	-5.581	1.707	-7.291	 H	258	ASN277	0.000	
4178	HD22	-7.051	0.919	-7.818	 H	258	ASN277	0.000	
4179	   N	-9.607	0.685	-9.647	N.am	259	PRO278	0.000	
4180	  CA	-9.223	1.157	-10.996	C.3	259	PRO278	0.000	
4181	   C	-9.954	2.438	-11.389	C.2	259	PRO278	0.000	
4182	   O	-11.037	2.729	-10.856	O.2	259	PRO278	0.000	
4183	  CB	-9.591	-0.017	-11.920	C.3	259	PRO278	0.000	
4184	  CG	-10.551	-0.870	-11.152	C.3	259	PRO278	0.000	
4185	  CD	-10.293	-0.625	-9.689	C.3	259	PRO278	0.000	
4186	  HA	-8.167	1.419	-11.054	 H	259	PRO278	0.000	
4187	 HB2	-8.700	-0.589	-12.177	 H	259	PRO278	0.000	
4188	 HB3	-10.061	0.353	-12.831	 H	259	PRO278	0.000	
4189	 HG2	-10.388	-1.921	-11.390	 H	259	PRO278	0.000	
4190	 HG3	-11.576	-0.596	-11.402	 H	259	PRO278	0.000	
4191	 HD2	-11.230	-0.588	-9.134	 H	259	PRO278	0.000	
4192	 HD3	-9.656	-1.406	-9.274	 H	259	PRO278	0.000	
4193	   N	-9.368	3.196	-12.310	N.am	260	PHE279	0.000	
4194	  CA	-9.899	4.529	-12.635	C.3	260	PHE279	0.000	
4195	   C	-11.109	4.575	-13.568	C.2	260	PHE279	0.000	
4196	   O	-11.595	5.674	-13.843	O.2	260	PHE279	0.000	
4197	  CB	-8.812	5.432	-13.235	C.3	260	PHE279	0.000	
4198	  CG	-8.121	6.314	-12.245	C.2	260	PHE279	0.000	
4199	 CD1	-8.769	6.768	-11.094	C.2	260	PHE279	0.000	
4200	 CD2	-6.798	6.699	-12.470	C.2	260	PHE279	0.000	
4201	 CE1	-8.109	7.582	-10.196	C.2	260	PHE279	0.000	
4202	 CE2	-6.135	7.515	-11.573	C.2	260	PHE279	0.000	
4203	  CZ	-6.790	7.956	-10.438	C.2	260	PHE279	0.000	
4204	   H	-8.550	2.853	-12.793	 H	260	PHE279	0.000	
4205	  HA	-10.244	4.887	-11.665	 H	260	PHE279	0.000	
4206	 HB2	-9.275	6.066	-13.991	 H	260	PHE279	0.000	
4207	 HB3	-8.062	4.795	-13.705	 H	260	PHE279	0.000	
4208	 HD1	-9.793	6.481	-10.905	 H	260	PHE279	0.000	
4209	 HD2	-6.287	6.356	-13.357	 H	260	PHE279	0.000	
4210	 HE1	-8.616	7.930	-9.308	 H	260	PHE279	0.000	
4211	 HE2	-5.112	7.806	-11.757	 H	260	PHE279	0.000	
4212	  HZ	-6.275	8.593	-9.734	 H	260	PHE279	0.000	
4213	   N	-11.591	3.421	-14.048	N.am	261	ILE280	0.000	
4214	  CA	-12.674	3.354	-15.065	C.3	261	ILE280	0.000	
4215	   C	-13.436	4.686	-15.348	C.2	261	ILE280	0.000	
4216	   O	-12.840	5.657	-15.834	O.2	261	ILE280	0.000	
4217	  CB	-13.696	2.280	-14.646	C.3	261	ILE280	0.000	
4218	 CG1	-13.041	0.897	-14.634	C.3	261	ILE280	0.000	
4219	 CG2	-14.899	2.297	-15.576	C.3	261	ILE280	0.000	
4220	 CD1	-13.890	-0.173	-13.986	C.3	261	ILE280	0.000	
4221	   H	-11.200	2.556	-13.703	 H	261	ILE280	0.000	
4222	  HA	-12.164	3.112	-15.998	 H	261	ILE280	0.000	
4223	  HB	-14.042	2.505	-13.637	 H	261	ILE280	0.000	
4224	HG12	-12.100	0.967	-14.088	 H	261	ILE280	0.000	
4225	HG13	-12.842	0.601	-15.664	 H	261	ILE280	0.000	
4226	HG21	-14.575	2.073	-16.593	 H	261	ILE280	0.000	
4227	HG22	-15.364	3.282	-15.551	 H	261	ILE280	0.000	
4228	HG23	-15.620	1.546	-15.252	 H	261	ILE280	0.000	
4229	HD11	-14.099	0.105	-12.953	 H	261	ILE280	0.000	
4230	HD12	-13.355	-1.123	-14.005	 H	261	ILE280	0.000	
4231	HD13	-14.827	-0.274	-14.533	 H	261	ILE280	0.000	
4232	   N	-14.732	4.753	-15.060	N.am	262	HIS281	0.000	
4233	  CA	-15.465	5.981	-15.307	C.3	262	HIS281	0.000	
4234	   C	-15.113	7.041	-14.281	C.2	262	HIS281	0.000	
4235	   O	-14.458	6.767	-13.270	O.2	262	HIS281	0.000	
4236	  CB	-16.972	5.724	-15.345	C.3	262	HIS281	0.000	
4237	  CG	-17.484	5.417	-16.722	C.2	262	HIS281	0.000	
4238	 CD2	-18.551	5.897	-17.404	C.2	262	HIS281	0.000	
4239	 ND1	-16.870	4.508	-17.562	N.2	262	HIS281	0.000	
4240	 CE1	-17.537	4.444	-18.701	C.2	262	HIS281	0.000	
4241	 NE2	-18.560	5.276	-18.631	N.pl3	262	HIS281	0.000	
4242	   H	-15.206	3.951	-14.669	 H	262	HIS281	0.000	
4243	  HA	-15.170	6.357	-16.286	 H	262	HIS281	0.000	
4244	 HB2	-17.485	6.612	-14.976	 H	262	HIS281	0.000	
4245	 HB3	-17.196	4.878	-14.695	 H	262	HIS281	0.000	
4246	 HD2	-19.261	6.630	-17.051	 H	262	HIS281	0.000	
4247	 HE1	-17.288	3.818	-19.545	 H	262	HIS281	0.000	
4248	 HE2	-19.241	5.431	-19.361	 H	262	HIS281	0.000	
4249	   N	-15.557	8.257	-14.561	N.am	263	LEU282	0.000	
4250	  CA	-15.480	9.357	-13.607	C.3	263	LEU282	0.000	
4251	   C	-16.620	9.163	-12.586	C.2	263	LEU282	0.000	
4252	   O	-17.696	8.681	-12.923	O.2	263	LEU282	0.000	
4253	  CB	-15.578	10.713	-14.327	C.3	263	LEU282	0.000	
4254	  CG	-14.334	11.524	-14.776	C.3	263	LEU282	0.000	
4255	 CD1	-13.204	10.708	-15.378	C.3	263	LEU282	0.000	
4256	 CD2	-14.773	12.583	-15.772	C.3	263	LEU282	0.000	
4257	   H	-15.964	8.428	-15.469	 H	263	LEU282	0.000	
4258	  HA	-14.520	9.356	-13.091	 H	263	LEU282	0.000	
4259	 HB2	-16.138	11.368	-13.659	 H	263	LEU282	0.000	
4260	 HB3	-16.161	10.532	-15.231	 H	263	LEU282	0.000	
4261	  HG	-13.920	11.958	-13.866	 H	263	LEU282	0.000	
4262	HD11	-13.546	10.239	-16.300	 H	263	LEU282	0.000	
4263	HD12	-12.897	9.937	-14.671	 H	263	LEU282	0.000	
4264	HD13	-12.359	11.361	-15.594	 H	263	LEU282	0.000	
4265	HD21	-15.179	12.100	-16.661	 H	263	LEU282	0.000	
4266	HD22	-13.917	13.198	-16.050	 H	263	LEU282	0.000	
4267	HD23	-15.540	13.212	-15.319	 H	263	LEU282	0.000	
4268	   N	-16.387	9.535	-11.336	N.am	264	ASP283	0.000	
4269	  CA	-17.393	9.341	-10.317	C.3	264	ASP283	0.000	
4270	   C	-18.378	10.527	-10.349	C.2	264	ASP283	0.000	
4271	   O	-17.997	11.679	-10.101	O.2	264	ASP283	0.000	
4272	  CB	-16.722	9.188	-8.956	C.3	264	ASP283	0.000	
4273	  CG	-17.720	9.068	-7.824	C.2	264	ASP283	0.000	
4274	 OD1	-18.150	10.112	-7.300	O.co2	264	ASP283	0.000	
4275	 OD2	-18.071	7.933	-7.460	O.co2	264	ASP283	0.000	
4276	   H	-15.502	9.956	-11.093	 H	264	ASP283	0.000	
4277	  HA	-17.959	8.429	-10.507	 H	264	ASP283	0.000	
4278	 HB2	-16.094	10.061	-8.776	 H	264	ASP283	0.000	
4279	 HB3	-16.102	8.292	-8.971	 H	264	ASP283	0.000	
4280	   N	-19.639	10.232	-10.653	N.am	265	ASP284	0.000	
4281	  CA	-20.696	11.265	-10.794	C.3	265	ASP284	0.000	
4282	   C	-20.763	12.301	-9.653	C.2	265	ASP284	0.000	
4283	   O	-20.876	13.489	-9.888	O.2	265	ASP284	0.000	
4284	  CB	-22.053	10.581	-10.958	C.3	265	ASP284	0.000	
4285	  CG	-22.141	9.716	-12.257	C.2	265	ASP284	0.000	
4286	 OD1	-21.227	9.794	-13.128	O.co2	265	ASP284	0.000	
4287	 OD2	-23.129	8.953	-12.408	O.co2	265	ASP284	0.000	
4288	   H	-19.888	9.264	-10.795	 H	265	ASP284	0.000	
4289	  HA	-20.429	11.839	-11.681	 H	265	ASP284	0.000	
4290	 HB2	-22.827	11.348	-10.996	 H	265	ASP284	0.000	
4291	 HB3	-22.224	9.935	-10.097	 H	265	ASP284	0.000	
4292	   N	-20.690	11.843	-8.417	N.am	266	ASP285	0.000	
4293	  CA	-20.834	12.721	-7.285	C.3	266	ASP285	0.000	
4294	   C	-19.743	13.743	-7.267	C.2	266	ASP285	0.000	
4295	   O	-19.990	14.942	-7.172	O.2	266	ASP285	0.000	
4296	  CB	-20.810	11.907	-5.997	C.3	266	ASP285	0.000	
4297	  CG	-22.029	11.067	-5.857	C.2	266	ASP285	0.000	
4298	 OD1	-23.046	11.491	-6.409	O.co2	266	ASP285	0.000	
4299	 OD2	-21.993	10.003	-5.216	O.co2	266	ASP285	0.000	
4300	   H	-20.530	10.858	-8.262	 H	266	ASP285	0.000	
4301	  HA	-21.789	13.241	-7.366	 H	266	ASP285	0.000	
4302	 HB2	-20.750	12.589	-5.149	 H	266	ASP285	0.000	
4303	 HB3	-19.933	11.260	-6.004	 H	266	ASP285	0.000	
4304	   N	-18.521	13.256	-7.358	N.am	267	CYS286	0.000	
4305	  CA	-17.366	14.126	-7.435	C.3	267	CYS286	0.000	
4306	   C	-17.501	15.090	-8.611	C.2	267	CYS286	0.000	
4307	   O	-17.125	16.265	-8.527	O.2	267	CYS286	0.000	
4308	  CB	-16.119	13.262	-7.572	C.3	267	CYS286	0.000	
4309	  SG	-15.882	12.174	-6.134	S.3	267	CYS286	0.000	
4310	   H	-18.388	12.255	-7.375	 H	267	CYS286	0.000	
4311	  HA	-17.290	14.728	-6.529	 H	267	CYS286	0.000	
4312	 HB2	-15.249	13.912	-7.668	 H	267	CYS286	0.000	
4313	 HB3	-16.214	12.647	-8.466	 H	267	CYS286	0.000	
4314	  HG	-15.764	12.916	-5.029	 H	267	CYS286	0.000	
4315	   N	-18.041	14.588	-9.713	N.am	268	VAL287	0.000	
4316	  CA	-18.171	15.405	-10.908	C.3	268	VAL287	0.000	
4317	   C	-19.283	16.424	-10.666	C.2	268	VAL287	0.000	
4318	   O	-19.204	17.554	-11.123	O.2	268	VAL287	0.000	
4319	  CB	-18.405	14.541	-12.171	C.3	268	VAL287	0.000	
4320	 CG1	-18.685	15.404	-13.347	C.3	268	VAL287	0.000	
4321	 CG2	-17.161	13.728	-12.490	C.3	268	VAL287	0.000	
4322	   H	-18.365	13.631	-9.722	 H	268	VAL287	0.000	
4323	  HA	-17.241	15.939	-11.102	 H	268	VAL287	0.000	
4324	  HB	-19.252	13.885	-11.969	 H	268	VAL287	0.000	
4325	HG11	-17.829	16.053	-13.533	 H	268	VAL287	0.000	
4326	HG12	-19.566	16.014	-13.148	 H	268	VAL287	0.000	
4327	HG13	-18.865	14.780	-14.221	 H	268	VAL287	0.000	
4328	HG21	-16.328	14.402	-12.688	 H	268	VAL287	0.000	
4329	HG22	-17.346	13.111	-13.370	 H	268	VAL287	0.000	
4330	HG23	-16.918	13.089	-11.642	 H	268	VAL287	0.000	
4331	   N	-20.309	16.007	-9.941	N.am	269	THR288	0.000	
4332	  CA	-21.364	16.907	-9.524	C.3	269	THR288	0.000	
4333	   C	-20.894	17.988	-8.552	C.2	269	THR288	0.000	
4334	   O	-21.158	19.156	-8.774	O.2	269	THR288	0.000	
4335	  CB	-22.507	16.151	-8.855	C.3	269	THR288	0.000	
4336	 CG2	-23.519	17.151	-8.305	C.3	269	THR288	0.000	
4337	 OG1	-23.120	15.280	-9.816	O.3	269	THR288	0.000	
4338	   H	-20.358	15.035	-9.671	 H	269	THR288	0.000	
4339	  HA	-21.698	17.386	-10.444	 H	269	THR288	0.000	
4340	  HB	-22.130	15.549	-8.028	 H	269	THR288	0.000	
4341	 HG1	-23.445	15.825	-10.536	 H	269	THR288	0.000	
4342	HG21	-23.906	17.762	-9.121	 H	269	THR288	0.000	
4343	HG22	-23.033	17.793	-7.570	 H	269	THR288	0.000	
4344	HG23	-24.340	16.614	-7.832	 H	269	THR288	0.000	
4345	   N	-20.203	17.626	-7.476	N.am	270	GLU289	0.000	
4346	  CA	-19.708	18.672	-6.598	C.3	270	GLU289	0.000	
4347	   C	-18.776	19.631	-7.356	C.2	270	GLU289	0.000	
4348	   O	-18.819	20.839	-7.133	O.2	270	GLU289	0.000	
4349	  CB	-18.988	18.090	-5.382	C.3	270	GLU289	0.000	
4350	  CG	-18.571	19.147	-4.358	C.3	270	GLU289	0.000	
4351	  CD	-19.755	19.785	-3.652	C.2	270	GLU289	0.000	
4352	 OE1	-20.902	19.584	-4.109	O.co2	270	GLU289	0.000	
4353	 OE2	-19.541	20.490	-2.637	O.co2	270	GLU289	0.000	
4354	   H	-20.028	16.652	-7.275	 H	270	GLU289	0.000	
4355	  HA	-20.574	19.231	-6.243	 H	270	GLU289	0.000	
4356	 HB2	-18.093	17.571	-5.726	 H	270	GLU289	0.000	
4357	 HB3	-19.655	17.380	-4.893	 H	270	GLU289	0.000	
4358	 HG2	-18.011	19.927	-4.873	 H	270	GLU289	0.000	
4359	 HG3	-17.934	18.674	-3.611	 H	270	GLU289	0.000	
4360	   N	-17.942	19.085	-8.244	N.am	271	LEU290	0.000	
4361	  CA	-16.978	19.891	-8.971	C.3	271	LEU290	0.000	
4362	   C	-17.683	20.767	-9.950	C.2	271	LEU290	0.000	
4363	   O	-17.187	21.842	-10.290	O.2	271	LEU290	0.000	
4364	  CB	-15.966	19.043	-9.714	C.3	271	LEU290	0.000	
4365	  CG	-14.825	18.556	-8.828	C.3	271	LEU290	0.000	
4366	 CD1	-14.204	17.317	-9.459	C.3	271	LEU290	0.000	
4367	 CD2	-13.789	19.665	-8.634	C.3	271	LEU290	0.000	
4368	   H	-17.983	18.090	-8.414	 H	271	LEU290	0.000	
4369	  HA	-16.443	20.491	-8.235	 H	271	LEU290	0.000	
4370	 HB2	-15.545	19.638	-10.525	 H	271	LEU290	0.000	
4371	 HB3	-16.478	18.175	-10.128	 H	271	LEU290	0.000	
4372	  HG	-15.207	18.294	-7.841	 H	271	LEU290	0.000	
4373	HD11	-13.818	17.567	-10.447	 H	271	LEU290	0.000	
4374	HD12	-14.961	16.538	-9.551	 H	271	LEU290	0.000	
4375	HD13	-13.389	16.959	-8.830	 H	271	LEU290	0.000	
4376	HD21	-13.381	19.955	-9.603	 H	271	LEU290	0.000	
4377	HD22	-12.983	19.302	-7.996	 H	271	LEU290	0.000	
4378	HD23	-14.263	20.528	-8.166	 H	271	LEU290	0.000	
4379	   N	-18.841	20.307	-10.402	N.am	272	SER291	0.000	
4380	  CA	-19.672	21.096	-11.301	C.3	272	SER291	0.000	
4381	   C	-20.342	22.297	-10.588	C.2	272	SER291	0.000	
4382	   O	-20.257	23.430	-11.105	O.2	272	SER291	0.000	
4383	  CB	-20.670	20.198	-12.038	C.3	272	SER291	0.000	
4384	  OG	-19.981	19.368	-12.982	O.3	272	SER291	0.000	
4385	   H	-19.154	19.389	-10.118	 H	272	SER291	0.000	
4386	  HA	-19.023	21.543	-12.054	 H	272	SER291	0.000	
4387	 HB2	-21.393	20.820	-12.566	 H	272	SER291	0.000	
4388	 HB3	-21.190	19.569	-11.317	 H	272	SER291	0.000	
4389	  HG	-19.533	19.946	-13.604	 H	272	SER291	0.000	
4390	   N	-20.995	22.088	-9.428	N.am	273	VAL292	0.000	
4391	  CA	-21.622	23.231	-8.715	C.3	273	VAL292	0.000	
4392	   C	-20.521	24.218	-8.303	C.2	273	VAL292	0.000	
4393	   O	-20.629	25.418	-8.545	O.2	273	VAL292	0.000	
4394	  CB	-22.595	22.885	-7.538	C.3	273	VAL292	0.000	
4395	 CG1	-23.109	21.451	-7.603	C.3	273	VAL292	0.000	
4396	 CG2	-21.981	23.173	-6.166	C.3	273	VAL292	0.000	
4397	   H	-21.058	21.155	-9.044	 H	273	VAL292	0.000	
4398	  HA	-22.307	23.689	-9.428	 H	273	VAL292	0.000	
4399	  HB	-23.451	23.547	-7.665	 H	273	VAL292	0.000	
4400	HG11	-22.275	20.760	-7.479	 H	273	VAL292	0.000	
4401	HG12	-23.583	21.279	-8.570	 H	273	VAL292	0.000	
4402	HG13	-23.836	21.289	-6.808	 H	273	VAL292	0.000	
4403	HG21	-21.120	22.523	-6.009	 H	273	VAL292	0.000	
4404	HG22	-22.723	22.987	-5.389	 H	273	VAL292	0.000	
4405	HG23	-21.663	24.215	-6.122	 H	273	VAL292	0.000	
4406	   N	-19.462	23.712	-7.685	N.am	274	HIS293	0.000	
4407	  CA	-18.355	24.563	-7.280	C.3	274	HIS293	0.000	
4408	   C	-17.779	25.417	-8.415	C.2	274	HIS293	0.000	
4409	   O	-17.513	26.588	-8.218	O.2	274	HIS293	0.000	
4410	  CB	-17.218	23.745	-6.686	C.3	274	HIS293	0.000	
4411	  CG	-16.119	24.595	-6.134	C.2	274	HIS293	0.000	
4412	 CD2	-16.016	25.267	-4.959	C.2	274	HIS293	0.000	
4413	 ND1	-14.947	24.832	-6.821	N.2	274	HIS293	0.000	
4414	 CE1	-14.168	25.612	-6.094	C.2	274	HIS293	0.000	
4415	 NE2	-14.794	25.890	-4.960	N.pl3	274	HIS293	0.000	
4416	   H	-19.424	22.721	-7.494	 H	274	HIS293	0.000	
4417	  HA	-18.784	25.234	-6.536	 H	274	HIS293	0.000	
4418	 HB2	-16.804	23.105	-7.465	 H	274	HIS293	0.000	
4419	 HB3	-17.617	23.126	-5.882	 H	274	HIS293	0.000	
4420	 HD2	-16.756	25.304	-4.173	 H	274	HIS293	0.000	
4421	 HE1	-13.187	25.964	-6.376	 H	274	HIS293	0.000	
4422	 HE2	-14.429	26.468	-4.216	 H	274	HIS293	0.000	
4423	   N	-17.586	24.836	-9.593	N.am	275	HIS294	0.000	
4424	  CA	-16.963	25.560	-10.686	C.3	275	HIS294	0.000	
4425	   C	-18.068	26.094	-11.582	C.2	275	HIS294	0.000	
4426	   O	-17.877	26.188	-12.788	O.2	275	HIS294	0.000	
4427	  CB	-15.997	24.670	-11.496	C.3	275	HIS294	0.000	
4428	  CG	-14.742	24.276	-10.763	C.2	275	HIS294	0.000	
4429	 CD2	-13.489	24.795	-10.789	C.2	275	HIS294	0.000	
4430	 ND1	-14.697	23.222	-9.875	N.2	275	HIS294	0.000	
4431	 CE1	-13.474	23.109	-9.385	C.2	275	HIS294	0.000	
4432	 NE2	-12.721	24.051	-9.923	N.pl3	275	HIS294	0.000	
4433	   H	-17.876	23.878	-9.730	 H	275	HIS294	0.000	
4434	  HA	-16.366	26.377	-10.279	 H	275	HIS294	0.000	
4435	 HB2	-15.709	25.212	-12.397	 H	275	HIS294	0.000	
4436	 HB3	-16.528	23.759	-11.775	 H	275	HIS294	0.000	
4437	 HD2	-13.156	25.636	-11.380	 H	275	HIS294	0.000	
4438	 HE1	-13.147	22.372	-8.667	 H	275	HIS294	0.000	
4439	 HE2	-11.741	24.201	-9.729	 H	275	HIS294	0.000	
4440	   N	-19.220	26.441	-10.992	N.am	276	ARG295	0.000	
4441	  CA	-20.381	26.963	-11.725	C.3	276	ARG295	0.000	
4442	   C	-20.229	26.702	-13.242	C.2	276	ARG295	0.000	
4443	   O	-20.208	27.653	-14.039	O.2	276	ARG295	0.000	
4444	  CB	-20.601	28.473	-11.422	C.3	276	ARG295	0.000	
4445	  CG	-21.396	28.839	-10.147	C.3	276	ARG295	0.000	
4446	  CD	-21.590	30.372	-10.001	C.3	276	ARG295	0.000	
4447	  NE	-22.687	30.817	-9.106	N.pl3	276	ARG295	0.000	
4448	  CZ	-23.072	32.094	-8.907	C.cat	276	ARG295	0.000	
4449	 NH1	-22.465	33.101	-9.529	N.pl3	276	ARG295	0.000	
4450	 NH2	-24.076	32.378	-8.076	N.pl3	276	ARG295	0.000	
4451	   H	-19.294	26.338	-9.989	 H	276	ARG295	0.000	
4452	  HA	-21.270	26.432	-11.384	 H	276	ARG295	0.000	
4453	 HB2	-21.132	28.902	-12.272	 H	276	ARG295	0.000	
4454	 HB3	-19.617	28.935	-11.338	 H	276	ARG295	0.000	
4455	 HG2	-20.854	28.468	-9.276	 H	276	ARG295	0.000	
4456	 HG3	-22.376	28.363	-10.194	 H	276	ARG295	0.000	
4457	 HD2	-21.786	30.778	-10.993	 H	276	ARG295	0.000	
4458	 HD3	-20.659	30.789	-9.616	 H	276	ARG295	0.000	
4459	  HE	-23.190	30.101	-8.602	 H	276	ARG295	0.000	
4460	HH11	-22.768	34.050	-9.367	 H	276	ARG295	0.000	
4461	HH12	-21.702	32.916	-10.164	 H	276	ARG295	0.000	
4462	HH21	-24.357	33.337	-7.933	 H	276	ARG295	0.000	
4463	HH22	-24.555	31.633	-7.590	 H	276	ARG295	0.000	
4464	   N	-20.120	25.416	-13.625	N.am	277	ASN296	0.000	
4465	  CA	-20.312	24.995	-15.026	C.3	277	ASN296	0.000	
4466	   C	-20.899	23.563	-15.166	C.2	277	ASN296	0.000	
4467	   O	-20.964	22.838	-14.186	O.2	277	ASN296	0.000	
4468	  CB	-19.070	25.296	-15.919	C.3	277	ASN296	0.000	
4469	  CG	-17.871	24.394	-15.644	C.2	277	ASN296	0.000	
4470	 ND2	-17.993	23.129	-16.008	N.pl3	277	ASN296	0.000	
4471	 OD1	-16.847	24.836	-15.113	O.2	277	ASN296	0.000	
4472	   H	-19.898	24.717	-12.930	 H	277	ASN296	0.000	
4473	  HA	-21.099	25.629	-15.436	 H	277	ASN296	0.000	
4474	 HB2	-18.767	26.329	-15.747	 H	277	ASN296	0.000	
4475	 HB3	-19.360	25.171	-16.962	 H	277	ASN296	0.000	
4476	HD21	-17.231	22.484	-15.853	 H	277	ASN296	0.000	
4477	HD22	-18.847	22.807	-16.439	 H	277	ASN296	0.000	
4478	   N	-21.320	23.170	-16.375	N.am	278	ASN297	0.000	
4479	  CA	-22.155	21.963	-16.591	C.3	278	ASN297	0.000	
4480	   C	-21.394	20.631	-16.595	C.2	278	ASN297	0.000	
4481	   O	-20.167	20.620	-16.639	O.2	278	ASN297	0.000	
4482	  CB	-23.020	22.094	-17.871	C.3	278	ASN297	0.000	
4483	  CG	-22.207	21.993	-19.181	C.2	278	ASN297	0.000	
4484	 ND2	-22.091	20.774	-19.722	N.pl3	278	ASN297	0.000	
4485	 OD1	-21.693	23.000	-19.694	O.2	278	ASN297	0.000	
4486	   H	-21.056	23.722	-17.178	 H	278	ASN297	0.000	
4487	  HA	-22.800	21.924	-15.714	 H	278	ASN297	0.000	
4488	 HB2	-23.521	23.062	-17.851	 H	278	ASN297	0.000	
4489	 HB3	-23.765	21.299	-17.866	 H	278	ASN297	0.000	
4490	HD21	-21.571	20.649	-20.579	 H	278	ASN297	0.000	
4491	HD22	-22.523	19.979	-19.273	 H	278	ASN297	0.000	
4492	   N	-22.127	19.514	-16.550	N.am	279	ARG298	0.000	
4493	  CA	-21.518	18.188	-16.405	C.3	279	ARG298	0.000	
4494	   C	-20.537	17.778	-17.531	C.2	279	ARG298	0.000	
4495	   O	-19.377	17.428	-17.277	O.2	279	ARG298	0.000	
4496	  CB	-22.613	17.128	-16.246	C.3	279	ARG298	0.000	
4497	  CG	-22.091	15.764	-15.810	C.3	279	ARG298	0.000	
4498	  CD	-23.225	14.784	-15.557	C.3	279	ARG298	0.000	
4499	  NE	-24.042	15.187	-14.416	N.pl3	279	ARG298	0.000	
4500	  CZ	-23.685	15.050	-13.142	C.cat	279	ARG298	0.000	
4501	 NH1	-22.511	14.513	-12.807	N.pl3	279	ARG298	0.000	
4502	 NH2	-24.512	15.453	-12.193	N.pl3	279	ARG298	0.000	
4503	   H	-23.132	19.585	-16.617	 H	279	ARG298	0.000	
4504	  HA	-20.901	18.253	-15.508	 H	279	ARG298	0.000	
4505	 HB2	-23.120	17.012	-17.204	 H	279	ARG298	0.000	
4506	 HB3	-23.325	17.479	-15.499	 H	279	ARG298	0.000	
4507	 HG2	-21.515	15.883	-14.892	 H	279	ARG298	0.000	
4508	 HG3	-21.447	15.365	-16.593	 H	279	ARG298	0.000	
4509	 HD2	-22.802	13.799	-15.358	 H	279	ARG298	0.000	
4510	 HD3	-23.855	14.737	-16.444	 H	279	ARG298	0.000	
4511	  HE	-24.943	15.600	-14.608	 H	279	ARG298	0.000	
4512	HH11	-22.259	14.417	-11.833	 H	279	ARG298	0.000	
4513	HH12	-21.873	14.202	-13.526	 H	279	ARG298	0.000	
4514	HH21	-24.252	15.353	-11.222	 H	279	ARG298	0.000	
4515	HH22	-25.403	15.861	-12.438	 H	279	ARG298	0.000	
4516	   N	-21.004	17.821	-18.764	N.am	280	GLN299	0.000	
4517	  CA	-20.149	17.516	-19.872	C.3	280	GLN299	0.000	
4518	   C	-18.835	18.283	-19.753	C.2	280	GLN299	0.000	
4519	   O	-17.761	17.669	-19.776	O.2	280	GLN299	0.000	
4520	  CB	-20.832	17.828	-21.203	C.3	280	GLN299	0.000	
4521	  CG	-20.137	17.187	-22.394	C.3	280	GLN299	0.000	
4522	  CD	-19.776	15.735	-22.129	C.2	280	GLN299	0.000	
4523	 NE2	-20.788	14.883	-22.022	N.pl3	280	GLN299	0.000	
4524	 OE1	-18.600	15.386	-22.018	O.2	280	GLN299	0.000	
4525	   H	-21.969	18.070	-18.928	 H	280	GLN299	0.000	
4526	  HA	-19.935	16.448	-19.848	 H	280	GLN299	0.000	
4527	 HB2	-20.839	18.908	-21.345	 H	280	GLN299	0.000	
4528	 HB3	-21.858	17.460	-21.160	 H	280	GLN299	0.000	
4529	 HG2	-19.224	17.742	-22.610	 H	280	GLN299	0.000	
4530	 HG3	-20.802	17.232	-23.256	 H	280	GLN299	0.000	
4531	HE21	-20.609	13.906	-21.843	 H	280	GLN299	0.000	
4532	HE22	-21.738	15.213	-22.119	 H	280	GLN299	0.000	
4533	   N	-18.900	19.610	-19.624	N.am	281	THR300	0.000	
4534	  CA	-17.650	20.405	-19.672	C.3	281	THR300	0.000	
4535	   C	-16.749	20.117	-18.464	C.2	281	THR300	0.000	
4536	   O	-15.528	20.205	-18.574	O.2	281	THR300	0.000	
4537	  CB	-17.832	21.942	-19.904	C.3	281	THR300	0.000	
4538	 CG2	-19.024	22.262	-20.844	C.3	281	THR300	0.000	
4539	 OG1	-17.970	22.648	-18.664	O.3	281	THR300	0.000	
4540	   H	-19.791	20.067	-19.495	 H	281	THR300	0.000	
4541	  HA	-17.149	20.057	-20.575	 H	281	THR300	0.000	
4542	  HB	-16.924	22.286	-20.399	 H	281	THR300	0.000	
4543	 HG1	-18.773	22.335	-18.240	 H	281	THR300	0.000	
4544	HG21	-19.952	21.930	-20.379	 H	281	THR300	0.000	
4545	HG22	-18.887	21.744	-21.793	 H	281	THR300	0.000	
4546	HG23	-19.069	23.337	-21.020	 H	281	THR300	0.000	
4547	   N	-17.340	19.777	-17.321	N.am	282	MET301	0.000	
4548	  CA	-16.548	19.368	-16.136	C.3	282	MET301	0.000	
4549	   C	-15.889	18.014	-16.355	C.2	282	MET301	0.000	
4550	   O	-14.785	17.808	-15.899	O.2	282	MET301	0.000	
4551	  CB	-17.414	19.310	-14.873	C.3	282	MET301	0.000	
4552	  CG	-16.660	19.412	-13.559	C.3	282	MET301	0.000	
4553	  SD	-15.964	21.041	-13.183	S.3	282	MET301	0.000	
4554	  CE	-14.216	20.719	-13.396	C.3	282	MET301	0.000	
4555	   H	-18.348	19.797	-17.260	 H	282	MET301	0.000	
4556	  HA	-15.776	20.125	-15.997	 H	282	MET301	0.000	
4557	 HB2	-17.953	18.362	-14.879	 H	282	MET301	0.000	
4558	 HB3	-18.127	20.133	-14.916	 H	282	MET301	0.000	
4559	 HG2	-15.840	18.694	-13.586	 H	282	MET301	0.000	
4560	 HG3	-17.348	19.147	-12.756	 H	282	MET301	0.000	
4561	 HE1	-13.652	21.631	-13.198	 H	282	MET301	0.000	
4562	 HE2	-14.029	20.391	-14.418	 H	282	MET301	0.000	
4563	 HE3	-13.903	19.940	-12.701	 H	282	MET301	0.000	
4564	   N	-16.559	17.098	-17.049	N.am	283	GLU302	0.000	
4565	  CA	-15.940	15.816	-17.399	C.3	283	GLU302	0.000	
4566	   C	-14.796	16.040	-18.360	C.2	283	GLU302	0.000	
4567	   O	-13.692	15.568	-18.124	O.2	283	GLU302	0.000	
4568	  CB	-16.952	14.861	-18.000	C.3	283	GLU302	0.000	
4569	  CG	-17.946	14.375	-16.960	C.3	283	GLU302	0.000	
4570	  CD	-19.175	13.778	-17.593	C.2	283	GLU302	0.000	
4571	 OE1	-19.822	14.459	-18.417	O.co2	283	GLU302	0.000	
4572	 OE2	-19.503	12.625	-17.270	O.co2	283	GLU302	0.000	
4573	   H	-17.507	17.288	-17.340	 H	283	GLU302	0.000	
4574	  HA	-15.556	15.364	-16.484	 H	283	GLU302	0.000	
4575	 HB2	-16.426	14.002	-18.415	 H	283	GLU302	0.000	
4576	 HB3	-17.494	15.374	-18.795	 H	283	GLU302	0.000	
4577	 HG2	-18.244	15.218	-16.336	 H	283	GLU302	0.000	
4578	 HG3	-17.465	13.617	-16.340	 H	283	GLU302	0.000	
4579	   N	-15.081	16.763	-19.436	N.am	284	ASP303	0.000	
4580	  CA	-14.066	17.186	-20.404	C.3	284	ASP303	0.000	
4581	   C	-12.798	17.771	-19.763	C.2	284	ASP303	0.000	
4582	   O	-11.671	17.442	-20.165	O.2	284	ASP303	0.000	
4583	  CB	-14.656	18.249	-21.341	C.3	284	ASP303	0.000	
4584	  CG	-15.766	17.703	-22.233	C.2	284	ASP303	0.000	
4585	 OD1	-16.096	16.510	-22.079	O.co2	284	ASP303	0.000	
4586	 OD2	-16.301	18.465	-23.082	O.co2	284	ASP303	0.000	
4587	   H	-16.041	17.033	-19.595	 H	284	ASP303	0.000	
4588	  HA	-13.776	16.283	-20.942	 H	284	ASP303	0.000	
4589	 HB2	-13.859	18.635	-21.976	 H	284	ASP303	0.000	
4590	 HB3	-15.064	19.059	-20.736	 H	284	ASP303	0.000	
4591	   N	-12.989	18.636	-18.769	N.am	285	LEU304	0.000	
4592	  CA	-11.869	19.294	-18.088	C.3	285	LEU304	0.000	
4593	   C	-11.025	18.367	-17.184	C.2	285	LEU304	0.000	
4594	   O	-9.783	18.520	-17.098	O.2	285	LEU304	0.000	
4595	  CB	-12.384	20.488	-17.275	C.3	285	LEU304	0.000	
4596	  CG	-12.217	21.912	-17.815	C.3	285	LEU304	0.000	
4597	 CD1	-11.667	22.007	-19.231	C.3	285	LEU304	0.000	
4598	 CD2	-13.538	22.664	-17.697	C.3	285	LEU304	0.000	
4599	   H	-13.933	18.844	-18.475	 H	285	LEU304	0.000	
4600	  HA	-11.197	19.623	-18.880	 H	285	LEU304	0.000	
4601	 HB2	-11.876	20.455	-16.311	 H	285	LEU304	0.000	
4602	 HB3	-13.453	20.330	-17.127	 H	285	LEU304	0.000	
4603	  HG	-11.453	22.378	-17.193	 H	285	LEU304	0.000	
4604	HD11	-12.377	21.560	-19.927	 H	285	LEU304	0.000	
4605	HD12	-10.718	21.475	-19.289	 H	285	LEU304	0.000	
4606	HD13	-11.514	23.054	-19.492	 H	285	LEU304	0.000	
4607	HD21	-14.288	22.183	-18.326	 H	285	LEU304	0.000	
4608	HD22	-13.400	23.696	-18.021	 H	285	LEU304	0.000	
4609	HD23	-13.872	22.651	-16.659	 H	285	LEU304	0.000	
4610	   N	-11.704	17.428	-16.524	N.am	286	ILE305	0.000	
4611	  CA	-11.064	16.451	-15.631	C.3	286	ILE305	0.000	
4612	   C	-10.381	15.362	-16.456	C.2	286	ILE305	0.000	
4613	   O	-9.296	14.891	-16.094	O.2	286	ILE305	0.000	
4614	  CB	-12.083	15.724	-14.724	C.3	286	ILE305	0.000	
4615	 CG1	-12.849	16.686	-13.850	C.3	286	ILE305	0.000	
4616	 CG2	-11.378	14.770	-13.786	C.3	286	ILE305	0.000	
4617	 CD1	-14.070	16.050	-13.241	C.3	286	ILE305	0.000	
4618	   H	-12.706	17.385	-16.645	 H	286	ILE305	0.000	
4619	  HA	-10.360	17.016	-15.020	 H	286	ILE305	0.000	
4620	  HB	-12.761	15.199	-15.397	 H	286	ILE305	0.000	
4621	HG12	-13.160	17.538	-14.454	 H	286	ILE305	0.000	
4622	HG13	-12.195	17.029	-13.048	 H	286	ILE305	0.000	
4623	HG21	-10.711	15.330	-13.131	 H	286	ILE305	0.000	
4624	HG22	-10.798	14.051	-14.366	 H	286	ILE305	0.000	
4625	HG23	-12.116	14.239	-13.185	 H	286	ILE305	0.000	
4626	HD11	-14.732	15.703	-14.035	 H	286	ILE305	0.000	
4627	HD12	-14.593	16.782	-12.626	 H	286	ILE305	0.000	
4628	HD13	-13.770	15.204	-12.623	 H	286	ILE305	0.000	
4629	   N	-11.037	14.982	-17.556	N.am	287	SER306	0.000	
4630	  CA	-10.581	13.916	-18.440	C.3	287	SER306	0.000	
4631	   C	-9.238	14.252	-19.086	C.2	287	SER306	0.000	
4632	   O	-8.497	13.365	-19.522	O.2	287	SER306	0.000	
4633	  CB	-11.614	13.694	-19.543	C.3	287	SER306	0.000	
4634	  OG	-12.840	13.257	-18.990	O.3	287	SER306	0.000	
4635	   H	-11.896	15.459	-17.789	 H	287	SER306	0.000	
4636	  HA	-10.457	13.015	-17.839	 H	287	SER306	0.000	
4637	 HB2	-11.243	12.940	-20.236	 H	287	SER306	0.000	
4638	 HB3	-11.775	14.631	-20.077	 H	287	SER306	0.000	
4639	  HG	-12.671	12.434	-18.526	 H	287	SER306	0.000	
4640	   N	-8.929	15.541	-19.146	N.am	288	LEU307	0.000	
4641	  CA	-7.626	15.990	-19.627	C.3	288	LEU307	0.000	
4642	   C	-6.459	15.462	-18.764	C.2	288	LEU307	0.000	
4643	   O	-5.321	15.480	-19.214	O.2	288	LEU307	0.000	
4644	  CB	-7.605	17.532	-19.762	C.3	288	LEU307	0.000	
4645	  CG	-7.655	18.241	-21.141	C.3	288	LEU307	0.000	
4646	 CD1	-8.022	17.333	-22.310	C.3	288	LEU307	0.000	
4647	 CD2	-8.545	19.483	-21.119	C.3	288	LEU307	0.000	
4648	   H	-9.610	16.227	-18.853	 H	288	LEU307	0.000	
4649	  HA	-7.473	15.561	-20.618	 H	288	LEU307	0.000	
4650	 HB2	-6.686	17.867	-19.281	 H	288	LEU307	0.000	
4651	 HB3	-8.464	17.898	-19.200	 H	288	LEU307	0.000	
4652	  HG	-6.626	18.553	-21.319	 H	288	LEU307	0.000	
4653	HD11	-9.048	16.985	-22.191	 H	288	LEU307	0.000	
4654	HD12	-7.347	16.477	-22.331	 H	288	LEU307	0.000	
4655	HD13	-7.933	17.889	-23.244	 H	288	LEU307	0.000	
4656	HD21	-9.579	19.186	-20.942	 H	288	LEU307	0.000	
4657	HD22	-8.474	19.998	-22.077	 H	288	LEU307	0.000	
4658	HD23	-8.217	20.151	-20.322	 H	288	LEU307	0.000	
4659	   N	-6.767	15.008	-17.548	N.am	289	TRP308	0.000	
4660	  CA	-5.811	14.422	-16.578	C.3	289	TRP308	0.000	
4661	   C	-4.448	15.063	-16.565	C.2	289	TRP308	0.000	
4662	   O	-3.411	14.420	-16.818	O.2	289	TRP308	0.000	
4663	  CB	-5.739	12.893	-16.700	C.3	289	TRP308	0.000	
4664	  CG	-6.958	12.297	-16.157	C.2	289	TRP308	0.000	
4665	 CD1	-8.055	11.880	-16.858	C.2	289	TRP308	0.000	
4666	 CD2	-7.237	12.041	-14.783	C.2	289	TRP308	0.000	
4667	 CE2	-8.523	11.466	-14.717	C.2	289	TRP308	0.000	
4668	 CE3	-6.530	12.240	-13.604	C.2	289	TRP308	0.000	
4669	 NE1	-9.004	11.377	-15.999	N.pl3	289	TRP308	0.000	
4670	 CZ2	-9.106	11.090	-13.516	C.2	289	TRP308	0.000	
4671	 CZ3	-7.112	11.867	-12.421	C.2	289	TRP308	0.000	
4672	 CH2	-8.385	11.299	-12.381	C.2	289	TRP308	0.000	
4673	   H	-7.734	15.067	-17.265	 H	289	TRP308	0.000	
4674	  HA	-6.227	14.659	-15.599	 H	289	TRP308	0.000	
4675	 HB2	-4.877	12.526	-16.143	 H	289	TRP308	0.000	
4676	 HB3	-5.637	12.618	-17.750	 H	289	TRP308	0.000	
4677	 HD1	-8.161	11.937	-17.932	 H	289	TRP308	0.000	
4678	 HE1	-9.904	11.004	-16.266	 H	289	TRP308	0.000	
4679	 HE3	-5.543	12.679	-13.620	 H	289	TRP308	0.000	
4680	 HZ2	-10.092	10.651	-13.482	 H	289	TRP308	0.000	
4681	 HZ3	-6.572	12.017	-11.497	 H	289	TRP308	0.000	
4682	 HH2	-8.807	11.018	-11.428	 H	289	TRP308	0.000	
4683	   N	-4.473	16.358	-16.263	N.am	290	GLN309	0.000	
4684	  CA	-3.248	17.144	-16.163	C.3	290	GLN309	0.000	
4685	   C	-2.551	17.064	-14.811	C.2	290	GLN309	0.000	
4686	   O	-1.478	17.611	-14.658	O.2	290	GLN309	0.000	
4687	  CB	-3.543	18.602	-16.484	C.3	290	GLN309	0.000	
4688	  CG	-3.896	18.806	-17.943	C.3	290	GLN309	0.000	
4689	  CD	-3.886	20.262	-18.321	C.2	290	GLN309	0.000	
4690	 NE2	-4.713	21.032	-17.641	N.pl3	290	GLN309	0.000	
4691	 OE1	-3.145	20.696	-19.212	O.2	290	GLN309	0.000	
4692	   H	-5.363	16.809	-16.100	 H	290	GLN309	0.000	
4693	  HA	-2.561	16.707	-16.888	 H	290	GLN309	0.000	
4694	 HB2	-2.662	19.199	-16.249	 H	290	GLN309	0.000	
4695	 HB3	-4.381	18.934	-15.870	 H	290	GLN309	0.000	
4696	 HG2	-4.892	18.401	-18.125	 H	290	GLN309	0.000	
4697	 HG3	-3.170	18.277	-18.559	 H	290	GLN309	0.000	
4698	HE21	-4.760	22.021	-17.839	 H	290	GLN309	0.000	
4699	HE22	-5.299	20.632	-16.922	 H	290	GLN309	0.000	
4700	   N	-3.127	16.399	-13.816	N.am	291	TYR310	0.000	
4701	  CA	-2.506	16.445	-12.487	C.3	291	TYR310	0.000	
4702	   C	-2.232	17.905	-12.091	C.2	291	TYR310	0.000	
4703	   O	-1.200	18.227	-11.529	O.2	291	TYR310	0.000	
4704	  CB	-1.242	15.558	-12.434	C.3	291	TYR310	0.000	
4705	  CG	-1.646	14.107	-12.496	C.2	291	TYR310	0.000	
4706	 CD1	-1.818	13.460	-13.719	C.2	291	TYR310	0.000	
4707	 CD2	-1.862	13.377	-11.329	C.2	291	TYR310	0.000	
4708	 CE1	-2.190	12.130	-13.772	C.2	291	TYR310	0.000	
4709	 CE2	-2.235	12.047	-11.373	C.2	291	TYR310	0.000	
4710	  CZ	-2.398	11.425	-12.595	C.2	291	TYR310	0.000	
4711	  OH	-2.771	10.099	-12.637	O.3	291	TYR310	0.000	
4712	   H	-3.974	15.871	-13.972	 H	291	TYR310	0.000	
4713	  HA	-3.195	16.032	-11.750	 H	291	TYR310	0.000	
4714	 HB2	-0.704	15.747	-11.505	 H	291	TYR310	0.000	
4715	 HB3	-0.598	15.793	-13.282	 H	291	TYR310	0.000	
4716	 HD1	-1.658	14.006	-14.637	 H	291	TYR310	0.000	
4717	 HD2	-1.735	13.859	-10.371	 H	291	TYR310	0.000	
4718	 HE1	-2.319	11.640	-14.726	 H	291	TYR310	0.000	
4719	 HE2	-2.397	11.497	-10.458	 H	291	TYR310	0.000	
4720	  HH	-2.895	9.685	-11.780	 H	291	TYR310	0.000	
4721	   N	-3.179	18.783	-12.395	N.am	292	ASP311	0.000	
4722	  CA	-3.145	20.160	-11.916	C.3	292	ASP311	0.000	
4723	   C	-3.942	20.169	-10.593	C.2	292	ASP311	0.000	
4724	   O	-4.056	19.123	-9.967	O.2	292	ASP311	0.000	
4725	  CB	-3.687	21.144	-13.001	C.3	292	ASP311	0.000	
4726	  CG	-5.146	20.857	-13.414	C.2	292	ASP311	0.000	
4727	 OD1	-5.783	19.973	-12.791	O.co2	292	ASP311	0.000	
4728	 OD2	-5.652	21.515	-14.363	O.co2	292	ASP311	0.000	
4729	   H	-3.949	18.488	-12.979	 H	292	ASP311	0.000	
4730	  HA	-2.132	20.512	-11.724	 H	292	ASP311	0.000	
4731	 HB2	-3.055	21.065	-13.886	 H	292	ASP311	0.000	
4732	 HB3	-3.632	22.159	-12.606	 H	292	ASP311	0.000	
4733	   N	-4.481	21.320	-10.178	N.am	293	HIS312	0.000	
4734	  CA	-5.287	21.424	-8.961	C.3	293	HIS312	0.000	
4735	   C	-6.643	20.773	-9.093	C.2	293	HIS312	0.000	
4736	   O	-7.174	20.239	-8.123	O.2	293	HIS312	0.000	
4737	  CB	-5.497	22.876	-8.572	C.3	293	HIS312	0.000	
4738	  CG	-6.367	23.065	-7.367	C.2	293	HIS312	0.000	
4739	 CD2	-7.598	23.612	-7.231	C.2	293	HIS312	0.000	
4740	 ND1	-5.986	22.666	-6.104	N.2	293	HIS312	0.000	
4741	 CE1	-6.945	22.958	-5.242	C.2	293	HIS312	0.000	
4742	 NE2	-7.934	23.532	-5.901	N.pl3	293	HIS312	0.000	
4743	   H	-4.325	22.153	-10.727	 H	293	HIS312	0.000	
4744	  HA	-4.723	20.897	-8.192	 H	293	HIS312	0.000	
4745	 HB2	-5.960	23.393	-9.413	 H	293	HIS312	0.000	
4746	 HB3	-4.523	23.320	-8.365	 H	293	HIS312	0.000	
4747	 HD2	-8.203	24.032	-8.021	 H	293	HIS312	0.000	
4748	 HE1	-6.922	22.761	-4.180	 H	293	HIS312	0.000	
4749	 HE2	-8.798	23.859	-5.493	 H	293	HIS312	0.000	
4750	   N	-7.214	20.807	-10.278	N.am	294	LEU313	0.000	
4751	  CA	-8.505	20.155	-10.463	C.3	294	LEU313	0.000	
4752	   C	-8.340	18.650	-10.308	C.2	294	LEU313	0.000	
4753	   O	-9.206	17.996	-9.748	O.2	294	LEU313	0.000	
4754	  CB	-9.125	20.493	-11.824	C.3	294	LEU313	0.000	
4755	  CG	-10.244	19.584	-12.342	C.3	294	LEU313	0.000	
4756	 CD1	-11.503	19.632	-11.501	C.3	294	LEU313	0.000	
4757	 CD2	-10.574	19.964	-13.760	C.3	294	LEU313	0.000	
4758	   H	-6.764	21.279	-11.049	 H	294	LEU313	0.000	
4759	  HA	-9.188	20.528	-9.699	 H	294	LEU313	0.000	
4760	 HB2	-8.323	20.474	-12.561	 H	294	LEU313	0.000	
4761	 HB3	-9.532	21.502	-11.755	 H	294	LEU313	0.000	
4762	  HG	-9.871	18.562	-12.286	 H	294	LEU313	0.000	
4763	HD11	-11.917	20.640	-11.524	 H	294	LEU313	0.000	
4764	HD12	-11.263	19.362	-10.472	 H	294	LEU313	0.000	
4765	HD13	-12.234	18.929	-11.900	 H	294	LEU313	0.000	
4766	HD21	-10.943	20.989	-13.785	 H	294	LEU313	0.000	
4767	HD22	-11.340	19.292	-14.147	 H	294	LEU313	0.000	
4768	HD23	-9.677	19.885	-14.375	 H	294	LEU313	0.000	
4769	   N	-7.231	18.101	-10.802	N.am	295	THR314	0.000	
4770	  CA	-6.993	16.650	-10.710	C.3	295	THR314	0.000	
4771	   C	-6.778	16.209	-9.233	C.2	295	THR314	0.000	
4772	   O	-7.322	15.206	-8.787	O.2	295	THR314	0.000	
4773	  CB	-5.798	16.217	-11.568	C.3	295	THR314	0.000	
4774	 CG2	-5.590	14.739	-11.461	C.3	295	THR314	0.000	
4775	 OG1	-6.018	16.565	-12.944	O.3	295	THR314	0.000	
4776	   H	-6.542	18.689	-11.248	 H	295	THR314	0.000	
4777	  HA	-7.885	16.156	-11.095	 H	295	THR314	0.000	
4778	  HB	-4.911	16.735	-11.203	 H	295	THR314	0.000	
4779	 HG1	-6.802	16.096	-13.240	 H	295	THR314	0.000	
4780	HG21	-6.476	14.220	-11.827	 H	295	THR314	0.000	
4781	HG22	-5.416	14.470	-10.419	 H	295	THR314	0.000	
4782	HG23	-4.727	14.449	-12.060	 H	295	THR314	0.000	
4783	   N	-5.986	16.967	-8.495	N.am	296	ALA315	0.000	
4784	  CA	-5.920	16.882	-7.027	C.3	296	ALA315	0.000	
4785	   C	-7.309	16.905	-6.404	C.2	296	ALA315	0.000	
4786	   O	-7.702	15.948	-5.723	O.2	296	ALA315	0.000	
4787	  CB	-5.097	18.025	-6.477	C.3	296	ALA315	0.000	
4788	   H	-5.396	17.640	-8.963	 H	296	ALA315	0.000	
4789	  HA	-5.446	15.934	-6.771	 H	296	ALA315	0.000	
4790	 HB1	-5.572	18.971	-6.734	 H	296	ALA315	0.000	
4791	 HB2	-4.096	17.992	-6.906	 H	296	ALA315	0.000	
4792	 HB3	-5.030	17.935	-5.392	 H	296	ALA315	0.000	
4793	   N	-8.050	17.986	-6.637	N.am	297	THR316	0.000	
4794	  CA	-9.421	18.138	-6.079	C.3	297	THR316	0.000	
4795	   C	-10.346	16.973	-6.408	C.2	297	THR316	0.000	
4796	   O	-11.167	16.568	-5.601	O.2	297	THR316	0.000	
4797	  CB	-10.095	19.429	-6.562	C.3	297	THR316	0.000	
4798	 CG2	-11.435	19.614	-5.866	C.3	297	THR316	0.000	
4799	 OG1	-9.246	20.562	-6.261	O.3	297	THR316	0.000	
4800	   H	-7.670	18.727	-7.209	 H	297	THR316	0.000	
4801	  HA	-9.271	18.168	-5.000	 H	297	THR316	0.000	
4802	  HB	-10.255	19.361	-7.638	 H	297	THR316	0.000	
4803	 HG1	-9.127	20.591	-5.308	 H	297	THR316	0.000	
4804	HG21	-11.278	19.682	-4.790	 H	297	THR316	0.000	
4805	HG22	-12.079	18.762	-6.086	 H	297	THR316	0.000	
4806	HG23	-11.907	20.528	-6.224	 H	297	THR316	0.000	
4807	   N	-10.216	16.430	-7.600	N.am	298	TYR317	0.000	
4808	  CA	-11.048	15.338	-7.977	C.3	298	TYR317	0.000	
4809	   C	-10.629	14.132	-7.172	C.2	298	TYR317	0.000	
4810	   O	-11.478	13.460	-6.564	O.2	298	TYR317	0.000	
4811	  CB	-10.890	15.059	-9.452	C.3	298	TYR317	0.000	
4812	  CG	-11.624	13.809	-9.885	C.2	298	TYR317	0.000	
4813	 CD1	-13.008	13.808	-10.044	C.2	298	TYR317	0.000	
4814	 CD2	-10.935	12.633	-10.134	C.2	298	TYR317	0.000	
4815	 CE1	-13.675	12.673	-10.437	C.2	298	TYR317	0.000	
4816	 CE2	-11.595	11.495	-10.529	C.2	298	TYR317	0.000	
4817	  CZ	-12.954	11.517	-10.678	C.2	298	TYR317	0.000	
4818	  OH	-13.586	10.370	-11.070	O.3	298	TYR317	0.000	
4819	   H	-9.527	16.787	-8.246	 H	298	TYR317	0.000	
4820	  HA	-12.094	15.573	-7.783	 H	298	TYR317	0.000	
4821	 HB2	-9.829	14.936	-9.673	 H	298	TYR317	0.000	
4822	 HB3	-11.282	15.907	-10.012	 H	298	TYR317	0.000	
4823	 HD1	-13.565	14.713	-9.854	 H	298	TYR317	0.000	
4824	 HD2	-9.862	12.611	-10.017	 H	298	TYR317	0.000	
4825	 HE1	-14.749	12.684	-10.557	 H	298	TYR317	0.000	
4826	 HE2	-11.043	10.586	-10.720	 H	298	TYR317	0.000	
4827	  HH	-13.007	9.617	-11.214	 H	298	TYR317	0.000	
4828	   N	-9.324	13.854	-7.162	N.am	299	LEU318	0.000	
4829	  CA	-8.835	12.572	-6.588	C.3	299	LEU318	0.000	
4830	   C	-9.157	12.546	-5.119	C.2	299	LEU318	0.000	
4831	   O	-9.591	11.519	-4.615	O.2	299	LEU318	0.000	
4832	  CB	-7.330	12.314	-6.849	C.3	299	LEU318	0.000	
4833	  CG	-6.944	12.036	-8.342	C.3	299	LEU318	0.000	
4834	 CD1	-5.458	11.836	-8.582	C.3	299	LEU318	0.000	
4835	 CD2	-7.670	10.841	-8.885	C.3	299	LEU318	0.000	
4836	   H	-8.666	14.517	-7.546	 H	299	LEU318	0.000	
4837	  HA	-9.349	11.757	-7.097	 H	299	LEU318	0.000	
4838	 HB2	-7.031	11.449	-6.258	 H	299	LEU318	0.000	
4839	 HB3	-6.776	13.191	-6.516	 H	299	LEU318	0.000	
4840	  HG	-7.243	12.944	-8.866	 H	299	LEU318	0.000	
4841	HD11	-5.125	10.933	-8.070	 H	299	LEU318	0.000	
4842	HD12	-4.909	12.696	-8.196	 H	299	LEU318	0.000	
4843	HD13	-5.272	11.737	-9.651	 H	299	LEU318	0.000	
4844	HD21	-7.354	9.948	-8.346	 H	299	LEU318	0.000	
4845	HD22	-7.441	10.727	-9.944	 H	299	LEU318	0.000	
4846	HD23	-8.744	10.981	-8.759	 H	299	LEU318	0.000	
4847	   N	-8.944	13.683	-4.453	N.am	300	LEU319	0.000	
4848	  CA	-9.317	13.893	-3.034	C.3	300	LEU319	0.000	
4849	   C	-10.823	13.843	-2.676	C.2	300	LEU319	0.000	
4850	   O	-11.167	13.357	-1.617	O.2	300	LEU319	0.000	
4851	  CB	-8.746	15.226	-2.537	C.3	300	LEU319	0.000	
4852	  CG	-7.220	15.227	-2.450	C.3	300	LEU319	0.000	
4853	 CD1	-6.677	16.623	-2.231	C.3	300	LEU319	0.000	
4854	 CD2	-6.757	14.293	-1.342	C.3	300	LEU319	0.000	
4855	   H	-8.502	14.445	-4.946	 H	300	LEU319	0.000	
4856	  HA	-8.884	13.027	-2.533	 H	300	LEU319	0.000	
4857	 HB2	-9.150	15.430	-1.545	 H	300	LEU319	0.000	
4858	 HB3	-9.055	16.014	-3.224	 H	300	LEU319	0.000	
4859	  HG	-6.830	14.868	-3.403	 H	300	LEU319	0.000	
4860	HD11	-7.049	17.014	-1.284	 H	300	LEU319	0.000	
4861	HD12	-7.002	17.272	-3.044	 H	300	LEU319	0.000	
4862	HD13	-5.587	16.590	-2.207	 H	300	LEU319	0.000	
4863	HD21	-7.144	14.645	-0.385	 H	300	LEU319	0.000	
4864	HD22	-5.668	14.278	-1.310	 H	300	LEU319	0.000	
4865	HD23	-7.129	13.287	-1.535	 H	300	LEU319	0.000	
4866	   N	-11.718	14.330	-3.532	N.am	301	LEU320	0.000	
4867	  CA	-13.146	14.112	-3.303	C.3	301	LEU320	0.000	
4868	   C	-13.462	12.624	-3.431	C.2	301	LEU320	0.000	
4869	   O	-14.289	12.072	-2.689	O.2	301	LEU320	0.000	
4870	  CB	-13.983	14.870	-4.328	C.3	301	LEU320	0.000	
4871	  CG	-14.230	16.367	-4.127	C.3	301	LEU320	0.000	
4872	 CD1	-14.924	16.905	-5.371	C.3	301	LEU320	0.000	
4873	 CD2	-15.059	16.648	-2.875	C.3	301	LEU320	0.000	
4874	   H	-11.410	14.850	-4.341	 H	301	LEU320	0.000	
4875	  HA	-13.388	14.473	-2.303	 H	301	LEU320	0.000	
4876	 HB2	-14.960	14.387	-4.362	 H	301	LEU320	0.000	
4877	 HB3	-13.488	14.755	-5.292	 H	301	LEU320	0.000	
4878	  HG	-13.274	16.869	-3.980	 H	301	LEU320	0.000	
4879	HD11	-15.877	16.394	-5.505	 H	301	LEU320	0.000	
4880	HD12	-14.293	16.732	-6.242	 H	301	LEU320	0.000	
4881	HD13	-15.098	17.975	-5.255	 H	301	LEU320	0.000	
4882	HD21	-16.032	16.166	-2.968	 H	301	LEU320	0.000	
4883	HD22	-15.196	17.724	-2.764	 H	301	LEU320	0.000	
4884	HD23	-14.541	16.255	-2.000	 H	301	LEU320	0.000	
4885	   N	-12.806	11.966	-4.374	N.am	302	LEU321	0.000	
4886	  CA	-12.976	10.506	-4.533	C.3	302	LEU321	0.000	
4887	   C	-12.604	9.753	-3.251	C.2	302	LEU321	0.000	
4888	   O	-13.306	8.825	-2.826	O.2	302	LEU321	0.000	
4889	  CB	-12.114	9.977	-5.699	C.3	302	LEU321	0.000	
4890	  CG	-12.637	8.771	-6.467	C.3	302	LEU321	0.000	
4891	 CD1	-14.102	8.951	-6.813	C.3	302	LEU321	0.000	
4892	 CD2	-11.829	8.507	-7.738	C.3	302	LEU321	0.000	
4893	   H	-12.182	12.467	-4.991	 H	302	LEU321	0.000	
4894	  HA	-14.029	10.330	-4.750	 H	302	LEU321	0.000	
4895	 HB2	-11.141	9.707	-5.289	 H	302	LEU321	0.000	
4896	 HB3	-11.994	10.792	-6.413	 H	302	LEU321	0.000	
4897	  HG	-12.526	7.904	-5.815	 H	302	LEU321	0.000	
4898	HD11	-14.217	9.817	-7.464	 H	302	LEU321	0.000	
4899	HD12	-14.675	9.105	-5.898	 H	302	LEU321	0.000	
4900	HD13	-14.466	8.060	-7.324	 H	302	LEU321	0.000	
4901	HD21	-11.921	9.359	-8.411	 H	302	LEU321	0.000	
4902	HD22	-12.209	7.612	-8.231	 H	302	LEU321	0.000	
4903	HD23	-10.780	8.361	-7.478	 H	302	LEU321	0.000	
4904	   N	-11.494	10.171	-2.649	N.am	303	ALA322	0.000	
4905	  CA	-11.006	9.597	-1.391	C.3	303	ALA322	0.000	
4906	   C	-11.896	9.972	-0.200	C.2	303	ALA322	0.000	
4907	   O	-12.062	9.207	0.756	O.2	303	ALA322	0.000	
4908	  CB	-9.571	10.059	-1.134	C.3	303	ALA322	0.000	
4909	   H	-10.964	10.916	-3.077	 H	303	ALA322	0.000	
4910	  HA	-11.035	8.512	-1.491	 H	303	ALA322	0.000	
4911	 HB1	-9.550	11.144	-1.035	 H	303	ALA322	0.000	
4912	 HB2	-8.938	9.758	-1.968	 H	303	ALA322	0.000	
4913	 HB3	-9.201	9.603	-0.215	 H	303	ALA322	0.000	
4914	   N	-12.467	11.163	-0.269	N.am	304	LYS323	0.000	
4915	  CA	-13.407	11.611	0.742	C.3	304	LYS323	0.000	
4916	   C	-14.644	10.707	0.643	C.2	304	LYS323	0.000	
4917	   O	-15.189	10.272	1.659	O.2	304	LYS323	0.000	
4918	  CB	-13.698	13.108	0.539	C.3	304	LYS323	0.000	
4919	  CG	-14.282	13.830	1.731	C.3	304	LYS323	0.000	
4920	  CD	-13.651	15.200	1.943	C.3	304	LYS323	0.000	
4921	  CE	-14.625	16.130	2.624	C.3	304	LYS323	0.000	
4922	  NZ	-15.474	16.740	1.566	N.4	304	LYS323	0.000	
4923	   H	-12.244	11.773	-1.041	 H	304	LYS323	0.000	
4924	  HA	-13.013	11.526	1.754	 H	304	LYS323	0.000	
4925	 HB2	-14.401	13.204	-0.288	 H	304	LYS323	0.000	
4926	 HB3	-12.761	13.599	0.278	 H	304	LYS323	0.000	
4927	 HG2	-14.117	13.226	2.622	 H	304	LYS323	0.000	
4928	 HG3	-15.353	13.958	1.572	 H	304	LYS323	0.000	
4929	 HD2	-13.370	15.619	0.977	 H	304	LYS323	0.000	
4930	 HD3	-12.762	15.093	2.565	 H	304	LYS323	0.000	
4931	 HE2	-14.084	16.908	3.161	 H	304	LYS323	0.000	
4932	 HE3	-15.247	15.571	3.323	 H	304	LYS323	0.000	
4933	 HZ1	-14.891	17.256	0.923	 H	304	LYS323	0.000	
4934	 HZ2	-16.143	17.366	1.991	 H	304	LYS323	0.000	
4935	 HZ3	-15.964	16.012	1.067	 H	304	LYS323	0.000	
4936	   N	-15.086	10.420	-0.577	N.am	305	LYS324	0.000	
4937	  CA	-16.294	9.618	-0.770	C.3	305	LYS324	0.000	
4938	   C	-16.105	8.168	-0.375	C.2	305	LYS324	0.000	
4939	   O	-17.056	7.521	0.052	O.2	305	LYS324	0.000	
4940	  CB	-16.781	9.726	-2.204	C.3	305	LYS324	0.000	
4941	  CG	-18.199	9.234	-2.402	C.3	305	LYS324	0.000	
4942	  CD	-18.236	7.923	-3.150	C.3	305	LYS324	0.000	
4943	  CE	-18.533	8.104	-4.623	C.3	305	LYS324	0.000	
4944	  NZ	-19.997	7.980	-4.884	N.4	305	LYS324	0.000	
4945	   H	-14.581	10.760	-1.383	 H	305	LYS324	0.000	
4946	  HA	-17.055	10.026	-0.104	 H	305	LYS324	0.000	
4947	 HB2	-16.119	9.135	-2.838	 H	305	LYS324	0.000	
4948	 HB3	-16.734	10.773	-2.506	 H	305	LYS324	0.000	
4949	 HG2	-18.756	9.980	-2.969	 H	305	LYS324	0.000	
4950	 HG3	-18.664	9.098	-1.426	 H	305	LYS324	0.000	
4951	 HD2	-19.009	7.292	-2.712	 H	305	LYS324	0.000	
4952	 HD3	-17.267	7.434	-3.047	 H	305	LYS324	0.000	
4953	 HE2	-18.003	7.340	-5.192	 H	305	LYS324	0.000	
4954	 HE3	-18.196	9.091	-4.937	 H	305	LYS324	0.000	
4955	 HZ1	-20.315	7.066	-4.594	 H	305	LYS324	0.000	
4956	 HZ2	-20.174	8.101	-5.871	 H	305	LYS324	0.000	
4957	 HZ3	-20.493	8.689	-4.364	 H	305	LYS324	0.000	
4958	   N	-14.889	7.650	-0.514	N.am	306	ALA325	0.000	
4959	  CA	-14.584	6.275	-0.047	C.3	306	ALA325	0.000	
4960	   C	-14.616	6.140	1.488	C.2	306	ALA325	0.000	
4961	   O	-14.941	5.079	2.015	O.2	306	ALA325	0.000	
4962	  CB	-13.229	5.809	-0.579	C.3	306	ALA325	0.000	
4963	   H	-14.160	8.201	-0.944	 H	306	ALA325	0.000	
4964	  HA	-15.373	5.637	-0.445	 H	306	ALA325	0.000	
4965	 HB1	-12.442	6.448	-0.179	 H	306	ALA325	0.000	
4966	 HB2	-13.227	5.867	-1.667	 H	306	ALA325	0.000	
4967	 HB3	-13.052	4.779	-0.269	 H	306	ALA325	0.000	
4968	   N	-14.279	7.217	2.194	N.am	307	ARG326	0.000	
4969	  CA	-14.404	7.290	3.649	C.3	307	ARG326	0.000	
4970	   C	-15.874	7.441	4.111	C.2	307	ARG326	0.000	
4971	   O	-16.166	7.427	5.316	O.2	307	ARG326	0.000	
4972	  CB	-13.621	8.498	4.156	C.3	307	ARG326	0.000	
4973	  CG	-12.125	8.436	3.912	C.3	307	ARG326	0.000	
4974	  CD	-11.508	9.822	4.060	C.3	307	ARG326	0.000	
4975	  NE	-10.369	9.775	4.971	N.pl3	307	ARG326	0.000	
4976	  CZ	-9.934	10.796	5.710	C.cat	307	ARG326	0.000	
4977	 NH1	-10.531	11.985	5.669	N.pl3	307	ARG326	0.000	
4978	 NH2	-8.881	10.625	6.505	N.pl3	307	ARG326	0.000	
4979	   H	-13.920	8.022	1.701	 H	307	ARG326	0.000	
4980	  HA	-14.014	6.356	4.055	 H	307	ARG326	0.000	
4981	 HB2	-13.786	8.582	5.230	 H	307	ARG326	0.000	
4982	 HB3	-14.009	9.386	3.657	 H	307	ARG326	0.000	
4983	 HG2	-11.939	8.066	2.904	 H	307	ARG326	0.000	
4984	 HG3	-11.670	7.761	4.637	 H	307	ARG326	0.000	
4985	 HD2	-12.257	10.509	4.455	 H	307	ARG326	0.000	
4986	 HD3	-11.174	10.172	3.083	 H	307	ARG326	0.000	
4987	  HE	-9.871	8.899	5.048	 H	307	ARG326	0.000	
4988	HH11	-10.184	12.745	6.237	 H	307	ARG326	0.000	
4989	HH12	-11.332	12.128	5.070	 H	307	ARG326	0.000	
4990	HH21	-8.543	11.392	7.068	 H	307	ARG326	0.000	
4991	HH22	-8.419	9.727	6.545	 H	307	ARG326	0.000	
4992	   N	-16.796	7.585	3.158	N.am	308	GLY327	0.000	
4993	  CA	-18.206	7.720	3.468	C.3	308	GLY327	0.000	
4994	   C	-18.522	9.094	4.012	C.2	308	GLY327	0.000	
4995	   O	-19.579	9.297	4.613	O.2	308	GLY327	0.000	
4996	   H	-16.504	7.600	2.192	 H	308	GLY327	0.000	
4997	 HA2	-18.479	6.973	4.213	 H	308	GLY327	0.000	
4998	 HA3	-18.786	7.557	2.560	 H	308	GLY327	0.000	
4999	   N	-17.611	10.043	3.805	N.am	309	LYS328	0.000	
5000	  CA	-17.875	11.434	4.142	C.3	309	LYS328	0.000	
5001	   C	-18.660	12.069	3.008	C.2	309	LYS328	0.000	
5002	   O	-18.561	11.623	1.861	O.2	309	LYS328	0.000	
5003	  CB	-16.579	12.218	4.317	C.3	309	LYS328	0.000	
5004	  CG	-15.903	12.025	5.644	C.3	309	LYS328	0.000	
5005	  CD	-14.754	13.004	5.799	C.3	309	LYS328	0.000	
5006	  CE	-13.623	12.348	6.561	C.3	309	LYS328	0.000	
5007	  NZ	-12.683	13.325	7.167	N.4	309	LYS328	0.000	
5008	   H	-16.718	9.792	3.406	 H	309	LYS328	0.000	
5009	  HA	-18.432	11.459	5.078	 H	309	LYS328	0.000	
5010	 HB2	-16.805	13.278	4.201	 H	309	LYS328	0.000	
5011	 HB3	-15.885	11.907	3.535	 H	309	LYS328	0.000	
5012	 HG2	-15.520	11.007	5.708	 H	309	LYS328	0.000	
5013	 HG3	-16.626	12.192	6.443	 H	309	LYS328	0.000	
5014	 HD2	-15.097	13.882	6.345	 H	309	LYS328	0.000	
5015	 HD3	-14.400	13.305	4.813	 H	309	LYS328	0.000	
5016	 HE2	-13.066	11.711	5.874	 H	309	LYS328	0.000	
5017	 HE3	-14.050	11.738	7.357	 H	309	LYS328	0.000	
5018	 HZ1	-12.279	13.898	6.440	 H	309	LYS328	0.000	
5019	 HZ2	-11.949	12.829	7.652	 H	309	LYS328	0.000	
5020	 HZ3	-13.182	13.911	7.820	 H	309	LYS328	0.000	
5021	   N	-19.448	13.118	3.319	N.am	310	PRO329	0.000	
5022	  CA	-20.150	13.774	2.234	C.3	310	PRO329	0.000	
5023	   C	-19.163	14.295	1.200	C.2	310	PRO329	0.000	
5024	   O	-18.017	14.614	1.522	O.2	310	PRO329	0.000	
5025	  CB	-20.917	14.906	2.931	C.3	310	PRO329	0.000	
5026	  CG	-20.249	15.099	4.239	C.3	310	PRO329	0.000	
5027	  CD	-19.742	13.748	4.614	C.3	310	PRO329	0.000	
5028	  HA	-20.817	13.112	1.682	 H	310	PRO329	0.000	
5029	 HB2	-21.960	14.626	3.074	 H	310	PRO329	0.000	
5030	 HB3	-20.864	15.820	2.339	 H	310	PRO329	0.000	
5031	 HG2	-20.959	15.462	4.982	 H	310	PRO329	0.000	
5032	 HG3	-19.425	15.807	4.148	 H	310	PRO329	0.000	
5033	 HD2	-18.841	13.825	5.223	 H	310	PRO329	0.000	
5034	 HD3	-20.501	13.184	5.157	 H	310	PRO329	0.000	
5035	   N	-19.617	14.375	-0.035	N.am	311	VAL330	0.000	
5036	  CA	-18.756	14.709	-1.153	C.3	311	VAL330	0.000	
5037	   C	-18.902	16.199	-1.397	C.2	311	VAL330	0.000	
5038	   O	-19.636	16.651	-2.274	O.2	311	VAL330	0.000	
5039	  CB	-19.150	13.887	-2.408	C.3	311	VAL330	0.000	
5040	 CG1	-18.187	14.156	-3.565	C.3	311	VAL330	0.000	
5041	 CG2	-19.166	12.403	-2.063	C.3	311	VAL330	0.000	
5042	   H	-20.596	14.197	-0.208	 H	311	VAL330	0.000	
5043	  HA	-17.717	14.464	-0.935	 H	311	VAL330	0.000	
5044	  HB	-20.146	14.193	-2.727	 H	311	VAL330	0.000	
5045	HG11	-17.179	13.859	-3.275	 H	311	VAL330	0.000	
5046	HG12	-18.198	15.219	-3.807	 H	311	VAL330	0.000	
5047	HG13	-18.499	13.582	-4.438	 H	311	VAL330	0.000	
5048	HG21	-18.171	12.093	-1.743	 H	311	VAL330	0.000	
5049	HG22	-19.461	11.829	-2.941	 H	311	VAL330	0.000	
5050	HG23	-19.878	12.225	-1.257	 H	311	VAL330	0.000	
5051	   N	-18.195	16.978	-0.609	N.am	312	ARG331	0.000	
5052	  CA	-18.372	18.398	-0.682	C.3	312	ARG331	0.000	
5053	   C	-17.050	19.124	-0.566	C.2	312	ARG331	0.000	
5054	   O	-16.157	18.692	0.162	O.2	312	ARG331	0.000	
5055	  CB	-19.353	18.857	0.401	C.3	312	ARG331	0.000	
5056	  CG	-20.676	18.098	0.400	C.3	312	ARG331	0.000	
5057	  CD	-21.773	18.841	1.160	C.3	312	ARG331	0.000	
5058	  NE	-22.646	19.569	0.245	N.pl3	312	ARG331	0.000	
5059	  CZ	-23.566	20.456	0.612	C.cat	312	ARG331	0.000	
5060	 NH1	-23.756	20.745	1.894	N.pl3	312	ARG331	0.000	
5061	 NH2	-24.305	21.059	-0.322	N.pl3	312	ARG331	0.000	
5062	   H	-17.533	16.580	0.041	 H	312	ARG331	0.000	
5063	  HA	-18.789	18.646	-1.658	 H	312	ARG331	0.000	
5064	 HB2	-19.566	19.915	0.246	 H	312	ARG331	0.000	
5065	 HB3	-18.880	18.721	1.373	 H	312	ARG331	0.000	
5066	 HG2	-20.522	17.126	0.869	 H	312	ARG331	0.000	
5067	 HG3	-20.998	17.956	-0.631	 H	312	ARG331	0.000	
5068	 HD2	-21.312	19.547	1.850	 H	312	ARG331	0.000	
5069	 HD3	-22.368	18.120	1.721	 H	312	ARG331	0.000	
5070	  HE	-22.543	19.386	-0.743	 H	312	ARG331	0.000	
5071	HH11	-24.458	21.420	2.161	 H	312	ARG331	0.000	
5072	HH12	-23.198	20.290	2.603	 H	312	ARG331	0.000	
5073	HH21	-25.006	21.733	-0.053	 H	312	ARG331	0.000	
5074	HH22	-24.162	20.841	-1.298	 H	312	ARG331	0.000	
5075	   N	-16.954	20.229	-1.302	N.am	313	LEU332	0.000	
5076	  CA	-15.916	21.227	-1.114	C.3	313	LEU332	0.000	
5077	   C	-16.441	22.239	-0.117	C.2	313	LEU332	0.000	
5078	   O	-17.656	22.366	0.064	O.2	313	LEU332	0.000	
5079	  CB	-15.621	21.934	-2.429	C.3	313	LEU332	0.000	
5080	  CG	-14.729	21.252	-3.472	C.3	313	LEU332	0.000	
5081	 CD1	-14.750	19.740	-3.403	C.3	313	LEU332	0.000	
5082	 CD2	-15.105	21.731	-4.862	C.3	313	LEU332	0.000	
5083	   H	-17.639	20.381	-2.028	 H	313	LEU332	0.000	
5084	  HA	-14.999	20.756	-0.760	 H	313	LEU332	0.000	
5085	 HB2	-15.148	22.883	-2.179	 H	313	LEU332	0.000	
5086	 HB3	-16.582	22.122	-2.910	 H	313	LEU332	0.000	
5087	  HG	-13.703	21.541	-3.241	 H	313	LEU332	0.000	
5088	HD11	-15.755	19.380	-3.625	 H	313	LEU332	0.000	
5089	HD12	-14.462	19.418	-2.402	 H	313	LEU332	0.000	
5090	HD13	-14.049	19.333	-4.131	 H	313	LEU332	0.000	
5091	HD21	-16.131	21.437	-5.082	 H	313	LEU332	0.000	
5092	HD22	-14.434	21.284	-5.595	 H	313	LEU332	0.000	
5093	HD23	-15.021	22.817	-4.907	 H	313	LEU332	0.000	
5094	   N	-15.528	22.958	0.528	N.am	314	ARG333	0.000	
5095	  CA	-15.894	23.974	1.518	C.3	314	ARG333	0.000	
5096	   C	-16.512	25.179	0.811	C.2	314	ARG333	0.000	
5097	   O	-16.103	25.579	-0.283	O.2	314	ARG333	0.000	
5098	  CB	-14.675	24.349	2.395	C.3	314	ARG333	0.000	
5099	  CG	-14.349	25.837	2.531	C.3	314	ARG333	0.000	
5100	  CD	-15.356	26.627	3.366	C.3	314	ARG333	0.000	
5101	  NE	-15.248	28.085	3.198	N.pl3	314	ARG333	0.000	
5102	  CZ	-15.605	28.778	2.109	C.cat	314	ARG333	0.000	
5103	 NH1	-16.109	28.176	1.037	N.pl3	314	ARG333	0.000	
5104	 NH2	-15.455	30.101	2.087	N.pl3	314	ARG333	0.000	
5105	   H	-14.550	22.799	0.329	 H	314	ARG333	0.000	
5106	  HA	-16.646	23.573	2.197	 H	314	ARG333	0.000	
5107	 HB2	-13.800	23.859	1.968	 H	314	ARG333	0.000	
5108	 HB3	-14.858	23.960	3.396	 H	314	ARG333	0.000	
5109	 HG2	-14.318	26.272	1.532	 H	314	ARG333	0.000	
5110	 HG3	-13.369	25.930	2.999	 H	314	ARG333	0.000	
5111	 HD2	-15.194	26.389	4.418	 H	314	ARG333	0.000	
5112	 HD3	-16.361	26.321	3.075	 H	314	ARG333	0.000	
5113	  HE	-14.871	28.611	3.974	 H	314	ARG333	0.000	
5114	HH11	-16.370	28.720	0.227	 H	314	ARG333	0.000	
5115	HH12	-16.232	27.173	1.032	 H	314	ARG333	0.000	
5116	HH21	-15.722	30.626	1.266	 H	314	ARG333	0.000	
5117	HH22	-15.074	30.580	2.890	 H	314	ARG333	0.000	
5118	  HC	-17.334	25.697	1.283	 H	314	ARG333	0.000	
@<TRIPOS>BOND
1 1 2 1
2 1 12 1
3 1 13 1
4 1 14 1
5 2 3 1
6 2 5 1
7 2 9 1
8 3 4 2
9 3 15 1
10 5 6 1
11 5 10 1
12 5 11 1
13 6 7 2
14 6 8 1
15 15 16 1
16 15 24 1
17 16 17 1
18 16 19 1
19 16 25 1
20 17 18 2
21 17 30 1
22 19 20 1
23 19 26 1
24 19 27 1
25 20 21 1
26 20 28 1
27 20 29 1
28 21 22 2
29 21 23 1
30 30 31 1
31 30 38 1
32 31 32 1
33 31 34 1
34 31 39 1
35 32 33 2
36 32 49 1
37 34 35 1
38 34 40 1
39 34 41 1
40 35 36 1
41 35 37 1
42 35 42 1
43 36 43 1
44 36 44 1
45 36 45 1
46 37 46 1
47 37 47 1
48 37 48 1
49 49 50 1
50 49 57 1
51 50 51 1
52 50 53 1
53 50 58 1
54 51 52 2
55 51 68 1
56 53 54 1
57 53 59 1
58 53 60 1
59 54 55 1
60 54 56 1
61 54 61 1
62 55 62 1
63 55 63 1
64 55 64 1
65 56 65 1
66 56 66 1
67 56 67 1
68 68 69 1
69 68 77 1
70 69 70 1
71 69 72 1
72 69 78 1
73 70 71 2
74 70 90 1
75 72 73 1
76 72 79 1
77 72 80 1
78 73 74 1
79 73 81 1
80 73 82 1
81 74 75 1
82 74 83 1
83 74 84 1
84 75 76 1
85 75 85 1
86 75 86 1
87 76 87 1
88 76 88 1
89 76 89 1
90 90 91 1
91 90 102 1
92 91 92 1
93 91 94 1
94 91 103 1
95 92 93 2
96 92 111 1
97 94 95 1
98 94 104 1
99 94 105 1
100 95 96 2
101 95 97 1
102 96 98 1
103 96 106 1
104 97 99 2
105 97 107 1
106 98 100 2
107 98 108 1
108 99 100 1
109 99 109 1
110 100 101 1
111 101 110 1
112 111 112 1
113 111 123 1
114 112 113 1
115 112 115 1
116 112 124 1
117 113 114 2
118 113 132 1
119 115 116 1
120 115 125 1
121 115 126 1
122 116 117 2
123 116 118 1
124 117 119 1
125 117 127 1
126 118 120 2
127 118 128 1
128 119 121 2
129 119 129 1
130 120 121 1
131 120 130 1
132 121 122 1
133 122 131 1
134 132 133 1
135 132 141 1
136 133 134 1
137 133 136 1
138 133 142 1
139 134 135 2
140 134 147 1
141 136 137 1
142 136 143 1
143 136 144 1
144 137 138 1
145 137 145 1
146 137 146 1
147 138 139 2
148 138 140 1
149 147 148 1
150 147 155 1
151 148 149 1
152 148 151 1
153 148 156 1
154 149 150 2
155 149 166 1
156 151 152 1
157 151 157 1
158 151 158 1
159 152 153 1
160 152 154 1
161 152 159 1
162 153 160 1
163 153 161 1
164 153 162 1
165 154 163 1
166 154 164 1
167 154 165 1
168 166 167 1
169 166 176 1
170 167 168 1
171 167 170 1
172 167 177 1
173 168 169 2
174 168 183 1
175 170 171 1
176 170 178 1
177 170 179 1
178 171 172 2
179 171 173 1
180 172 175 1
181 172 180 1
182 173 174 2
183 174 175 1
184 174 181 1
185 175 182 1
186 183 184 1
187 183 192 1
188 184 185 1
189 184 187 1
190 184 193 1
191 185 186 2
192 185 198 1
193 187 188 1
194 187 194 1
195 187 195 1
196 188 189 1
197 188 196 1
198 188 197 1
199 189 190 2
200 189 191 1
201 198 199 1
202 198 205 1
203 199 200 1
204 199 202 1
205 199 206 1
206 200 201 2
207 200 212 1
208 202 203 1
209 202 204 1
210 202 207 1
211 203 209 1
212 203 210 1
213 203 211 1
214 204 208 1
215 212 213 1
216 212 220 1
217 213 214 1
218 213 216 1
219 213 221 1
220 214 215 2
221 214 231 1
222 216 217 1
223 216 218 1
224 216 222 1
225 217 219 1
226 217 223 1
227 217 224 1
228 218 225 1
229 218 226 1
230 218 227 1
231 219 228 1
232 219 229 1
233 219 230 1
234 231 232 1
235 231 235 1
236 232 233 1
237 232 236 1
238 232 237 1
239 233 234 2
240 233 238 1
241 238 239 1
242 238 245 1
243 239 240 1
244 239 242 1
245 239 246 1
246 240 241 2
247 240 252 1
248 242 243 1
249 242 244 1
250 242 247 1
251 243 249 1
252 243 250 1
253 243 251 1
254 244 248 1
255 252 253 1
256 252 256 1
257 253 254 1
258 253 257 1
259 253 258 1
260 254 255 2
261 254 259 1
262 259 260 1
263 259 263 1
264 260 261 1
265 260 264 1
266 260 265 1
267 261 262 2
268 261 266 1
269 266 267 1
270 266 277 1
271 267 268 1
272 267 270 1
273 267 278 1
274 268 269 2
275 268 286 1
276 270 271 1
277 270 279 1
278 270 280 1
279 271 272 2
280 271 273 1
281 272 274 1
282 272 281 1
283 273 275 2
284 273 282 1
285 274 276 2
286 274 283 1
287 275 276 1
288 275 284 1
289 276 285 1
290 286 287 1
291 286 291 1
292 287 288 1
293 287 290 1
294 287 292 1
295 288 289 2
296 288 296 1
297 290 293 1
298 290 294 1
299 290 295 1
300 296 297 1
301 296 305 1
302 297 298 1
303 297 300 1
304 297 306 1
305 298 299 2
306 298 318 1
307 300 301 1
308 300 307 1
309 300 308 1
310 301 302 1
311 301 309 1
312 301 310 1
313 302 303 1
314 302 311 1
315 302 312 1
316 303 304 1
317 303 313 1
318 303 314 1
319 304 315 1
320 304 316 1
321 304 317 1
322 318 319 1
323 318 325 1
324 319 320 1
325 319 322 1
326 319 326 1
327 320 321 2
328 320 334 1
329 322 323 1
330 322 324 1
331 322 327 1
332 323 328 1
333 323 329 1
334 323 330 1
335 324 331 1
336 324 332 1
337 324 333 1
338 334 335 1
339 334 343 1
340 335 336 1
341 335 338 1
342 335 344 1
343 336 337 2
344 336 356 1
345 338 339 1
346 338 345 1
347 338 346 1
348 339 340 1
349 339 347 1
350 339 348 1
351 340 341 1
352 340 349 1
353 340 350 1
354 341 342 1
355 341 351 1
356 341 352 1
357 342 353 1
358 342 354 1
359 342 355 1
360 356 357 1
361 356 364 1
362 357 358 1
363 357 360 1
364 357 365 1
365 358 359 2
366 358 375 1
367 360 361 1
368 360 366 1
369 360 367 1
370 361 362 1
371 361 363 1
372 361 368 1
373 362 369 1
374 362 370 1
375 362 371 1
376 363 372 1
377 363 373 1
378 363 374 1
379 375 376 1
380 375 380 1
381 376 377 1
382 376 379 1
383 376 381 1
384 377 378 2
385 377 385 1
386 379 382 1
387 379 383 1
388 379 384 1
389 385 386 1
390 385 391 1
391 386 387 1
392 386 389 1
393 386 392 1
394 387 388 2
395 387 396 1
396 389 390 1
397 389 393 1
398 389 394 1
399 390 395 1
400 396 397 1
401 396 406 1
402 397 398 1
403 397 400 1
404 397 407 1
405 398 399 2
406 398 413 1
407 400 401 1
408 400 408 1
409 400 409 1
410 401 402 2
411 401 403 1
412 402 405 1
413 402 410 1
414 403 404 2
415 404 405 1
416 404 411 1
417 405 412 1
418 413 414 1
419 413 421 1
420 414 415 1
421 414 417 1
422 414 422 1
423 415 416 2
424 415 432 1
425 417 418 1
426 417 419 1
427 417 423 1
428 418 420 1
429 418 424 1
430 418 425 1
431 419 426 1
432 419 427 1
433 419 428 1
434 420 429 1
435 420 430 1
436 420 431 1
437 432 433 1
438 432 440 1
439 433 434 1
440 433 436 1
441 433 441 1
442 434 435 2
443 434 451 1
444 436 437 1
445 436 442 1
446 436 443 1
447 437 438 1
448 437 439 1
449 437 444 1
450 438 445 1
451 438 446 1
452 438 447 1
453 439 448 1
454 439 449 1
455 439 450 1
456 451 452 1
457 451 458 1
458 452 453 1
459 452 455 1
460 452 459 1
461 453 454 2
462 453 465 1
463 455 456 1
464 455 457 1
465 455 460 1
466 456 462 1
467 456 463 1
468 456 464 1
469 457 461 1
470 465 466 1
471 465 469 1
472 466 467 1
473 466 470 1
474 466 471 1
475 467 468 2
476 467 472 1
477 472 473 1
478 472 481 1
479 473 474 1
480 473 476 1
481 473 482 1
482 474 475 2
483 474 487 1
484 476 477 1
485 476 483 1
486 476 484 1
487 477 478 1
488 477 485 1
489 477 486 1
490 478 479 2
491 478 480 1
492 487 488 1
493 487 495 1
494 488 489 1
495 488 491 1
496 488 496 1
497 489 490 2
498 489 504 1
499 491 492 1
500 491 497 1
501 491 498 1
502 492 493 1
503 492 499 1
504 492 500 1
505 493 494 1
506 494 501 1
507 494 502 1
508 494 503 1
509 504 505 1
510 504 511 1
511 505 506 1
512 505 508 1
513 505 512 1
514 506 507 2
515 506 520 1
516 508 509 1
517 508 510 1
518 508 513 1
519 509 514 1
520 509 515 1
521 509 516 1
522 510 517 1
523 510 518 1
524 510 519 1
525 520 521 1
526 520 525 1
527 521 522 1
528 521 524 1
529 521 526 1
530 522 523 2
531 522 530 1
532 524 527 1
533 524 528 1
534 524 529 1
535 530 531 1
536 530 538 1
537 531 532 1
538 531 534 1
539 531 539 1
540 532 533 2
541 532 549 1
542 534 535 1
543 534 536 1
544 534 540 1
545 535 537 1
546 535 541 1
547 535 542 1
548 536 543 1
549 536 544 1
550 536 545 1
551 537 546 1
552 537 547 1
553 537 548 1
554 549 550 1
555 549 558 1
556 550 551 1
557 550 553 1
558 550 559 1
559 551 552 2
560 551 571 1
561 553 554 1
562 553 560 1
563 553 561 1
564 554 555 1
565 554 562 1
566 554 563 1
567 555 556 1
568 555 564 1
569 555 565 1
570 556 557 1
571 556 566 1
572 556 567 1
573 557 568 1
574 557 569 1
575 557 570 1
576 571 572 1
577 571 579 1
578 572 573 1
579 572 575 1
580 572 580 1
581 573 574 2
582 573 590 1
583 575 576 1
584 575 577 1
585 575 581 1
586 576 578 1
587 576 582 1
588 576 583 1
589 577 584 1
590 577 585 1
591 577 586 1
592 578 587 1
593 578 588 1
594 578 589 1
595 590 591 1
596 590 598 1
597 591 592 1
598 591 594 1
599 591 599 1
600 592 593 2
601 592 607 1
602 594 595 1
603 594 600 1
604 594 601 1
605 595 596 1
606 595 602 1
607 595 603 1
608 596 597 1
609 597 604 1
610 597 605 1
611 597 606 1
612 607 608 1
613 607 615 1
614 608 609 1
615 608 611 1
616 608 616 1
617 609 610 2
618 609 619 1
619 611 612 1
620 611 617 1
621 611 618 1
622 612 613 2
623 612 614 1
624 619 620 1
625 619 628 1
626 620 621 1
627 620 623 1
628 620 629 1
629 621 622 2
630 621 641 1
631 623 624 1
632 623 630 1
633 623 631 1
634 624 625 1
635 624 632 1
636 624 633 1
637 625 626 1
638 625 634 1
639 625 635 1
640 626 627 1
641 626 636 1
642 626 637 1
643 627 638 1
644 627 639 1
645 627 640 1
646 641 642 1
647 641 649 1
648 642 643 1
649 642 645 1
650 642 650 1
651 643 644 2
652 643 655 1
653 645 646 1
654 645 651 1
655 645 652 1
656 646 647 1
657 646 648 2
658 647 653 1
659 647 654 1
660 655 656 1
661 655 662 1
662 656 657 1
663 656 659 1
664 656 663 1
665 657 658 2
666 657 669 1
667 659 660 1
668 659 661 1
669 659 664 1
670 660 666 1
671 660 667 1
672 660 668 1
673 661 665 1
674 669 670 1
675 669 677 1
676 670 671 1
677 670 673 1
678 670 678 1
679 671 672 2
680 671 688 1
681 673 674 1
682 673 679 1
683 673 680 1
684 674 675 1
685 674 676 1
686 674 681 1
687 675 682 1
688 675 683 1
689 675 684 1
690 676 685 1
691 676 686 1
692 676 687 1
693 688 689 1
694 688 692 1
695 689 690 1
696 689 693 1
697 689 694 1
698 690 691 2
699 690 695 1
700 695 696 1
701 695 701 1
702 696 697 1
703 696 699 1
704 696 702 1
705 697 698 2
706 697 706 1
707 699 700 1
708 699 703 1
709 699 704 1
710 700 705 1
711 706 707 1
712 706 714 1
713 707 708 1
714 707 710 1
715 707 715 1
716 708 709 2
717 708 718 1
718 710 711 1
719 710 716 1
720 710 717 1
721 711 712 2
722 711 713 1
723 718 719 1
724 718 726 1
725 719 720 1
726 719 722 1
727 719 727 1
728 720 721 2
729 720 737 1
730 722 723 1
731 722 728 1
732 722 729 1
733 723 724 1
734 723 725 1
735 723 730 1
736 724 731 1
737 724 732 1
738 724 733 1
739 725 734 1
740 725 735 1
741 725 736 1
742 737 738 1
743 737 743 1
744 738 739 1
745 738 741 1
746 738 744 1
747 739 740 2
748 739 751 1
749 741 742 1
750 741 745 1
751 741 746 1
752 742 743 1
753 742 747 1
754 742 748 1
755 743 749 1
756 743 750 1
757 751 752 1
758 751 762 1
759 752 753 1
760 752 755 1
761 752 763 1
762 753 754 2
763 753 775 1
764 755 756 1
765 755 764 1
766 755 765 1
767 756 757 1
768 756 766 1
769 756 767 1
770 757 758 1
771 757 768 1
772 757 769 1
773 758 759 1
774 758 770 1
775 759 760 2
776 759 761 1
777 760 771 1
778 760 772 1
779 761 773 1
780 761 774 1
781 775 776 1
782 775 783 1
783 776 777 1
784 776 779 1
785 776 784 1
786 777 778 2
787 777 794 1
788 779 780 1
789 779 781 1
790 779 785 1
791 780 782 1
792 780 786 1
793 780 787 1
794 781 788 1
795 781 789 1
796 781 790 1
797 782 791 1
798 782 792 1
799 782 793 1
800 794 795 1
801 794 803 1
802 795 796 1
803 795 798 1
804 795 804 1
805 796 797 2
806 796 816 1
807 798 799 1
808 798 805 1
809 798 806 1
810 799 800 1
811 799 807 1
812 799 808 1
813 800 801 1
814 800 809 1
815 800 810 1
816 801 802 1
817 801 811 1
818 801 812 1
819 802 813 1
820 802 814 1
821 802 815 1
822 816 817 1
823 816 823 1
824 817 818 1
825 817 820 1
826 817 824 1
827 818 819 2
828 818 830 1
829 820 821 1
830 820 822 1
831 820 825 1
832 821 827 1
833 821 828 1
834 821 829 1
835 822 826 1
836 830 831 1
837 830 839 1
838 831 832 1
839 831 834 1
840 831 840 1
841 832 833 2
842 832 845 1
843 834 835 1
844 834 841 1
845 834 842 1
846 835 836 1
847 835 843 1
848 835 844 1
849 836 837 2
850 836 838 1
851 845 846 1
852 845 853 1
853 846 847 1
854 846 849 1
855 846 854 1
856 847 848 2
857 847 864 1
858 849 850 1
859 849 851 1
860 849 855 1
861 850 852 1
862 850 856 1
863 850 857 1
864 851 858 1
865 851 859 1
866 851 860 1
867 852 861 1
868 852 862 1
869 852 863 1
870 864 865 1
871 864 873 1
872 865 866 1
873 865 868 1
874 865 874 1
875 866 867 2
876 866 879 1
877 868 869 1
878 868 875 1
879 868 876 1
880 869 870 1
881 869 877 1
882 869 878 1
883 870 871 2
884 870 872 1
885 879 880 1
886 879 884 1
887 880 881 1
888 880 883 1
889 880 885 1
890 881 882 2
891 881 889 1
892 883 886 1
893 883 887 1
894 883 888 1
895 889 890 1
896 889 897 1
897 890 891 1
898 890 893 1
899 890 898 1
900 891 892 2
901 891 908 1
902 893 894 1
903 893 899 1
904 893 900 1
905 894 895 1
906 894 896 1
907 894 901 1
908 895 902 1
909 895 903 1
910 895 904 1
911 896 905 1
912 896 906 1
913 896 907 1
914 908 909 1
915 908 917 1
916 909 910 1
917 909 912 1
918 909 918 1
919 910 911 2
920 910 930 1
921 912 913 1
922 912 919 1
923 912 920 1
924 913 914 1
925 913 921 1
926 913 922 1
927 914 915 1
928 914 923 1
929 914 924 1
930 915 916 1
931 915 925 1
932 915 926 1
933 916 927 1
934 916 928 1
935 916 929 1
936 930 931 1
937 930 938 1
938 931 932 1
939 931 934 1
940 931 939 1
941 932 933 2
942 932 944 1
943 934 935 1
944 934 940 1
945 934 941 1
946 935 936 1
947 935 937 2
948 936 942 1
949 936 943 1
950 944 945 1
951 944 952 1
952 945 946 1
953 945 948 1
954 945 953 1
955 946 947 2
956 946 963 1
957 948 949 1
958 948 954 1
959 948 955 1
960 949 950 1
961 949 951 1
962 949 956 1
963 950 957 1
964 950 958 1
965 950 959 1
966 951 960 1
967 951 961 1
968 951 962 1
969 963 964 1
970 963 974 1
971 964 965 1
972 964 967 1
973 964 975 1
974 965 966 2
975 965 987 1
976 967 968 1
977 967 976 1
978 967 977 1
979 968 969 1
980 968 978 1
981 968 979 1
982 969 970 1
983 969 980 1
984 969 981 1
985 970 971 1
986 970 982 1
987 971 972 2
988 971 973 1
989 972 983 1
990 972 984 1
991 973 985 1
992 973 986 1
993 987 988 1
994 987 997 1
995 988 989 1
996 988 991 1
997 988 998 1
998 989 990 2
999 989 1004 1
1000 991 992 1
1001 991 999 1
1002 991 1000 1
1003 992 993 2
1004 992 994 1
1005 993 996 1
1006 993 1001 1
1007 994 995 2
1008 995 996 1
1009 995 1002 1
1010 996 1003 1
1011 1004 1005 1
1012 1004 1013 1
1013 1005 1006 1
1014 1005 1008 1
1015 1005 1014 1
1016 1006 1007 2
1017 1006 1021 1
1018 1007 2337 1
1019 1008 1009 1
1020 1008 1015 1
1021 1008 1016 1
1022 1009 1010 1
1023 1009 1017 1
1024 1009 1018 1
1025 1010 1011 1
1026 1010 1012 2
1027 1011 1019 1
1028 1011 1020 1
1029 1021 1022 1
1030 1021 1031 1
1031 1022 1023 1
1032 1022 1025 1
1033 1022 1032 1
1034 1023 1024 2
1035 1023 1038 1
1036 1025 1026 1
1037 1025 1033 1
1038 1025 1034 1
1039 1026 1027 2
1040 1026 1028 1
1041 1027 1030 1
1042 1027 1035 1
1043 1028 1029 2
1044 1029 1030 1
1045 1029 1036 1
1046 1030 1037 1
1047 1038 1039 1
1048 1038 1046 1
1049 1039 1040 1
1050 1039 1042 1
1051 1039 1047 1
1052 1040 1041 2
1053 1040 1057 1
1054 1042 1043 1
1055 1042 1044 1
1056 1042 1048 1
1057 1043 1045 1
1058 1043 1049 1
1059 1043 1050 1
1060 1044 1051 1
1061 1044 1052 1
1062 1044 1053 1
1063 1045 1054 1
1064 1045 1055 1
1065 1045 1056 1
1066 1057 1058 1
1067 1057 1063 1
1068 1058 1059 1
1069 1058 1061 1
1070 1058 1064 1
1071 1059 1060 2
1072 1059 1068 1
1073 1061 1062 1
1074 1061 1065 1
1075 1061 1066 1
1076 1062 1067 1
1077 1068 1069 1
1078 1068 1077 1
1079 1069 1070 1
1080 1069 1072 1
1081 1069 1078 1
1082 1070 1071 2
1083 1070 1085 1
1084 1072 1073 1
1085 1072 1079 1
1086 1072 1080 1
1087 1073 1074 1
1088 1073 1081 1
1089 1073 1082 1
1090 1074 1075 1
1091 1074 1076 2
1092 1075 1083 1
1093 1075 1084 1
1094 1085 1086 1
1095 1085 1093 1
1096 1086 1087 1
1097 1086 1089 1
1098 1086 1094 1
1099 1087 1088 2
1100 1087 1104 1
1101 1089 1090 1
1102 1089 1095 1
1103 1089 1096 1
1104 1090 1091 1
1105 1090 1092 1
1106 1090 1097 1
1107 1091 1098 1
1108 1091 1099 1
1109 1091 1100 1
1110 1092 1101 1
1111 1092 1102 1
1112 1092 1103 1
1113 1104 1105 1
1114 1104 1116 1
1115 1105 1106 1
1116 1105 1108 1
1117 1105 1117 1
1118 1106 1107 2
1119 1106 1125 1
1120 1108 1109 1
1121 1108 1118 1
1122 1108 1119 1
1123 1109 1110 2
1124 1109 1111 1
1125 1110 1112 1
1126 1110 1120 1
1127 1111 1113 2
1128 1111 1121 1
1129 1112 1114 2
1130 1112 1122 1
1131 1113 1114 1
1132 1113 1123 1
1133 1114 1115 1
1134 1115 1124 1
1135 1125 1126 1
1136 1125 1135 1
1137 1126 1127 1
1138 1126 1129 1
1139 1126 1136 1
1140 1127 1128 2
1141 1127 1142 1
1142 1129 1130 1
1143 1129 1137 1
1144 1129 1138 1
1145 1130 1131 2
1146 1130 1132 1
1147 1131 1134 1
1148 1131 1139 1
1149 1132 1133 2
1150 1133 1134 1
1151 1133 1140 1
1152 1134 1141 1
1153 1142 1143 1
1154 1142 1149 1
1155 1143 1144 1
1156 1143 1146 1
1157 1143 1150 1
1158 1144 1145 2
1159 1144 1158 1
1160 1146 1147 1
1161 1146 1148 1
1162 1146 1151 1
1163 1147 1152 1
1164 1147 1153 1
1165 1147 1154 1
1166 1148 1155 1
1167 1148 1156 1
1168 1148 1157 1
1169 1158 1159 1
1170 1158 1166 1
1171 1159 1160 1
1172 1159 1162 1
1173 1159 1167 1
1174 1160 1161 2
1175 1160 1177 1
1176 1162 1163 1
1177 1162 1168 1
1178 1162 1169 1
1179 1163 1164 1
1180 1163 1165 1
1181 1163 1170 1
1182 1164 1171 1
1183 1164 1172 1
1184 1164 1173 1
1185 1165 1174 1
1186 1165 1175 1
1187 1165 1176 1
1188 1177 1178 1
1189 1177 1186 1
1190 1178 1179 1
1191 1178 1181 1
1192 1178 1187 1
1193 1179 1180 2
1194 1179 1192 1
1195 1181 1182 1
1196 1181 1188 1
1197 1181 1189 1
1198 1182 1183 1
1199 1182 1190 1
1200 1182 1191 1
1201 1183 1184 2
1202 1183 1185 1
1203 1192 1193 1
1204 1192 1199 1
1205 1193 1194 1
1206 1193 1196 1
1207 1193 1200 1
1208 1194 1195 2
1209 1194 1206 1
1210 1196 1197 1
1211 1196 1198 1
1212 1196 1201 1
1213 1197 1203 1
1214 1197 1204 1
1215 1197 1205 1
1216 1198 1202 1
1217 1206 1207 1
1218 1206 1211 1
1219 1207 1208 1
1220 1207 1210 1
1221 1207 1212 1
1222 1208 1209 2
1223 1208 1216 1
1224 1210 1213 1
1225 1210 1214 1
1226 1210 1215 1
1227 1216 1217 1
1228 1216 1224 1
1229 1217 1218 1
1230 1217 1220 1
1231 1217 1225 1
1232 1218 1219 2
1233 1218 1230 1
1234 1220 1221 1
1235 1220 1226 1
1236 1220 1227 1
1237 1221 1222 1
1238 1221 1223 2
1239 1222 1228 1
1240 1222 1229 1
1241 1230 1231 1
1242 1230 1239 1
1243 1231 1232 1
1244 1231 1234 1
1245 1231 1240 1
1246 1232 1233 2
1247 1232 1252 1
1248 1234 1235 1
1249 1234 1241 1
1250 1234 1242 1
1251 1235 1236 1
1252 1235 1243 1
1253 1235 1244 1
1254 1236 1237 1
1255 1236 1245 1
1256 1236 1246 1
1257 1237 1238 1
1258 1237 1247 1
1259 1237 1248 1
1260 1238 1249 1
1261 1238 1250 1
1262 1238 1251 1
1263 1252 1253 1
1264 1252 1260 1
1265 1253 1254 1
1266 1253 1256 1
1267 1253 1261 1
1268 1254 1255 2
1269 1254 1271 1
1270 1256 1257 1
1271 1256 1258 1
1272 1256 1262 1
1273 1257 1259 1
1274 1257 1263 1
1275 1257 1264 1
1276 1258 1265 1
1277 1258 1266 1
1278 1258 1267 1
1279 1259 1268 1
1280 1259 1269 1
1281 1259 1270 1
1282 1271 1272 1
1283 1271 1282 1
1284 1272 1273 1
1285 1272 1275 1
1286 1272 1283 1
1287 1273 1274 2
1288 1273 1291 1
1289 1275 1276 1
1290 1275 1284 1
1291 1275 1285 1
1292 1276 1277 2
1293 1276 1278 1
1294 1277 1279 1
1295 1277 1286 1
1296 1278 1280 2
1297 1278 1287 1
1298 1279 1281 2
1299 1279 1288 1
1300 1280 1281 1
1301 1280 1289 1
1302 1281 1290 1
1303 1291 1292 1
1304 1291 1299 1
1305 1292 1293 1
1306 1292 1295 1
1307 1292 1300 1
1308 1293 1294 2
1309 1293 1308 1
1310 1295 1296 1
1311 1295 1301 1
1312 1295 1302 1
1313 1296 1297 1
1314 1296 1303 1
1315 1296 1304 1
1316 1297 1298 1
1317 1298 1305 1
1318 1298 1306 1
1319 1298 1307 1
1320 1308 1309 1
1321 1308 1315 1
1322 1309 1310 1
1323 1309 1312 1
1324 1309 1316 1
1325 1310 1311 2
1326 1310 1324 1
1327 1312 1313 1
1328 1312 1314 1
1329 1312 1317 1
1330 1313 1318 1
1331 1313 1319 1
1332 1313 1320 1
1333 1314 1321 1
1334 1314 1322 1
1335 1314 1323 1
1336 1324 1325 1
1337 1324 1332 1
1338 1325 1326 1
1339 1325 1328 1
1340 1325 1333 1
1341 1326 1327 2
1342 1326 1343 1
1343 1328 1329 1
1344 1328 1334 1
1345 1328 1335 1
1346 1329 1330 1
1347 1329 1331 1
1348 1329 1336 1
1349 1330 1337 1
1350 1330 1338 1
1351 1330 1339 1
1352 1331 1340 1
1353 1331 1341 1
1354 1331 1342 1
1355 1343 1344 1
1356 1343 1352 1
1357 1344 1345 1
1358 1344 1347 1
1359 1344 1353 1
1360 1345 1346 2
1361 1345 1358 1
1362 1347 1348 1
1363 1347 1354 1
1364 1347 1355 1
1365 1348 1349 1
1366 1348 1356 1
1367 1348 1357 1
1368 1349 1350 2
1369 1349 1351 1
1370 1358 1359 1
1371 1358 1370 1
1372 1359 1360 1
1373 1359 1362 1
1374 1359 1371 1
1375 1360 1361 2
1376 1360 1379 1
1377 1362 1363 1
1378 1362 1372 1
1379 1362 1373 1
1380 1363 1364 2
1381 1363 1365 1
1382 1364 1366 1
1383 1364 1374 1
1384 1365 1367 2
1385 1365 1375 1
1386 1366 1368 2
1387 1366 1376 1
1388 1367 1368 1
1389 1367 1377 1
1390 1368 1369 1
1391 1369 1378 1
1392 1379 1380 1
1393 1379 1385 1
1394 1380 1381 1
1395 1380 1383 1
1396 1380 1386 1
1397 1381 1382 2
1398 1381 1390 1
1399 1383 1384 1
1400 1383 1387 1
1401 1383 1388 1
1402 1384 1389 1
1403 1390 1391 1
1404 1390 1396 1
1405 1391 1392 1
1406 1391 1394 1
1407 1391 1397 1
1408 1392 1393 2
1409 1392 1404 1
1410 1394 1395 1
1411 1394 1398 1
1412 1394 1399 1
1413 1395 1396 1
1414 1395 1400 1
1415 1395 1401 1
1416 1396 1402 1
1417 1396 1403 1
1418 1404 1405 1
1419 1404 1408 1
1420 1405 1406 1
1421 1405 1409 1
1422 1405 1410 1
1423 1406 1407 2
1424 1406 1411 1
1425 1411 1412 1
1426 1411 1415 1
1427 1412 1413 1
1428 1412 1416 1
1429 1412 1417 1
1430 1413 1414 2
1431 1413 1418 1
1432 1418 1419 1
1433 1418 1427 1
1434 1419 1420 1
1435 1419 1422 1
1436 1419 1428 1
1437 1420 1421 2
1438 1420 1433 1
1439 1422 1423 1
1440 1422 1429 1
1441 1422 1430 1
1442 1423 1424 1
1443 1423 1431 1
1444 1423 1432 1
1445 1424 1425 2
1446 1424 1426 1
1447 1433 1434 1
1448 1433 1441 1
1449 1434 1435 1
1450 1434 1437 1
1451 1434 1442 1
1452 1435 1436 2
1453 1435 1452 1
1454 1437 1438 1
1455 1437 1443 1
1456 1437 1444 1
1457 1438 1439 1
1458 1438 1440 1
1459 1438 1445 1
1460 1439 1446 1
1461 1439 1447 1
1462 1439 1448 1
1463 1440 1449 1
1464 1440 1450 1
1465 1440 1451 1
1466 1452 1453 1
1467 1452 1463 1
1468 1453 1454 1
1469 1453 1456 1
1470 1453 1464 1
1471 1454 1455 2
1472 1454 1472 1
1473 1456 1457 1
1474 1456 1465 1
1475 1456 1466 1
1476 1457 1458 2
1477 1457 1459 1
1478 1458 1460 1
1479 1458 1467 1
1480 1459 1461 2
1481 1459 1468 1
1482 1460 1462 2
1483 1460 1469 1
1484 1461 1462 1
1485 1461 1470 1
1486 1462 1471 1
1487 1472 1473 1
1488 1472 1480 1
1489 1473 1474 1
1490 1473 1476 1
1491 1473 1481 1
1492 1474 1475 2
1493 1474 1484 1
1494 1476 1477 1
1495 1476 1482 1
1496 1476 1483 1
1497 1477 1478 2
1498 1477 1479 1
1499 1484 1485 1
1500 1484 1496 1
1501 1485 1486 1
1502 1485 1488 1
1503 1485 1497 1
1504 1486 1487 2
1505 1486 1505 1
1506 1488 1489 1
1507 1488 1498 1
1508 1488 1499 1
1509 1489 1490 2
1510 1489 1491 1
1511 1490 1492 1
1512 1490 1500 1
1513 1491 1493 2
1514 1491 1501 1
1515 1492 1494 2
1516 1492 1502 1
1517 1493 1494 1
1518 1493 1503 1
1519 1494 1495 1
1520 1495 1504 1
1521 1505 1506 1
1522 1505 1513 1
1523 1506 1507 1
1524 1506 1509 1
1525 1506 1514 1
1526 1507 1508 2
1527 1507 1524 1
1528 1509 1510 1
1529 1509 1511 1
1530 1509 1515 1
1531 1510 1512 1
1532 1510 1516 1
1533 1510 1517 1
1534 1511 1518 1
1535 1511 1519 1
1536 1511 1520 1
1537 1512 1521 1
1538 1512 1522 1
1539 1512 1523 1
1540 1524 1525 1
1541 1524 1532 1
1542 1525 1526 1
1543 1525 1528 1
1544 1525 1533 1
1545 1526 1527 2
1546 1526 1543 1
1547 1528 1529 1
1548 1528 1530 1
1549 1528 1534 1
1550 1529 1531 1
1551 1529 1535 1
1552 1529 1536 1
1553 1530 1537 1
1554 1530 1538 1
1555 1530 1539 1
1556 1531 1540 1
1557 1531 1541 1
1558 1531 1542 1
1559 1543 1544 1
1560 1543 1549 1
1561 1544 1545 1
1562 1544 1547 1
1563 1544 1550 1
1564 1545 1546 2
1565 1545 1554 1
1566 1547 1548 1
1567 1547 1551 1
1568 1547 1552 1
1569 1548 1553 1
1570 1554 1555 1
1571 1554 1563 1
1572 1555 1556 1
1573 1555 1558 1
1574 1555 1564 1
1575 1556 1557 2
1576 1556 1571 1
1577 1558 1559 1
1578 1558 1565 1
1579 1558 1566 1
1580 1559 1560 1
1581 1559 1567 1
1582 1559 1568 1
1583 1560 1561 1
1584 1560 1562 2
1585 1561 1569 1
1586 1561 1570 1
1587 1571 1572 1
1588 1571 1579 1
1589 1572 1573 1
1590 1572 1575 1
1591 1572 1580 1
1592 1573 1574 2
1593 1573 1583 1
1594 1575 1576 1
1595 1575 1581 1
1596 1575 1582 1
1597 1576 1577 2
1598 1576 1578 1
1599 1583 1584 1
1600 1583 1594 1
1601 1584 1585 1
1602 1584 1587 1
1603 1584 1595 1
1604 1585 1586 2
1605 1585 1607 1
1606 1587 1588 1
1607 1587 1596 1
1608 1587 1597 1
1609 1588 1589 1
1610 1588 1598 1
1611 1588 1599 1
1612 1589 1590 1
1613 1589 1600 1
1614 1589 1601 1
1615 1590 1591 1
1616 1590 1602 1
1617 1591 1592 2
1618 1591 1593 1
1619 1592 1603 1
1620 1592 1604 1
1621 1593 1605 1
1622 1593 1606 1
1623 1607 1608 1
1624 1607 1615 1
1625 1608 1609 1
1626 1608 1611 1
1627 1608 1616 1
1628 1609 1610 2
1629 1609 1626 1
1630 1611 1612 1
1631 1611 1617 1
1632 1611 1618 1
1633 1612 1613 1
1634 1612 1614 1
1635 1612 1619 1
1636 1613 1620 1
1637 1613 1621 1
1638 1613 1622 1
1639 1614 1623 1
1640 1614 1624 1
1641 1614 1625 1
1642 1626 1627 1
1643 1626 1632 1
1644 1627 1628 1
1645 1627 1630 1
1646 1627 1633 1
1647 1628 1629 2
1648 1628 1637 1
1649 1630 1631 1
1650 1630 1634 1
1651 1630 1635 1
1652 1631 1636 1
1653 1637 1638 1
1654 1637 1646 1
1655 1638 1639 1
1656 1638 1641 1
1657 1638 1647 1
1658 1639 1640 2
1659 1639 1652 1
1660 1641 1642 1
1661 1641 1648 1
1662 1641 1649 1
1663 1642 1643 1
1664 1642 1650 1
1665 1642 1651 1
1666 1643 1644 2
1667 1643 1645 1
1668 1652 1653 1
1669 1652 1661 1
1670 1653 1654 1
1671 1653 1656 1
1672 1653 1662 1
1673 1654 1655 2
1674 1654 1667 1
1675 1656 1657 1
1676 1656 1663 1
1677 1656 1664 1
1678 1657 1658 1
1679 1657 1665 1
1680 1657 1666 1
1681 1658 1659 2
1682 1658 1660 1
1683 1667 1668 1
1684 1667 1676 1
1685 1668 1669 1
1686 1668 1671 1
1687 1668 1677 1
1688 1669 1670 2
1689 1669 1682 1
1690 1671 1672 1
1691 1671 1678 1
1692 1671 1679 1
1693 1672 1673 1
1694 1672 1680 1
1695 1672 1681 1
1696 1673 1674 2
1697 1673 1675 1
1698 1682 1683 1
1699 1682 1689 1
1700 1683 1684 1
1701 1683 1686 1
1702 1683 1690 1
1703 1684 1685 2
1704 1684 1696 1
1705 1686 1687 1
1706 1686 1688 1
1707 1686 1691 1
1708 1687 1693 1
1709 1687 1694 1
1710 1687 1695 1
1711 1688 1692 1
1712 1696 1697 1
1713 1696 1707 1
1714 1697 1698 1
1715 1697 1700 1
1716 1697 1708 1
1717 1698 1699 2
1718 1698 1720 1
1719 1700 1701 1
1720 1700 1709 1
1721 1700 1710 1
1722 1701 1702 1
1723 1701 1711 1
1724 1701 1712 1
1725 1702 1703 1
1726 1702 1713 1
1727 1702 1714 1
1728 1703 1704 1
1729 1703 1715 1
1730 1704 1705 2
1731 1704 1706 1
1732 1705 1716 1
1733 1705 1717 1
1734 1706 1718 1
1735 1706 1719 1
1736 1720 1721 1
1737 1720 1727 1
1738 1721 1722 1
1739 1721 1724 1
1740 1721 1728 1
1741 1722 1723 2
1742 1722 1736 1
1743 1724 1725 1
1744 1724 1726 1
1745 1724 1729 1
1746 1725 1730 1
1747 1725 1731 1
1748 1725 1732 1
1749 1726 1733 1
1750 1726 1734 1
1751 1726 1735 1
1752 1736 1737 1
1753 1736 1743 1
1754 1737 1738 1
1755 1737 1740 1
1756 1737 1744 1
1757 1738 1739 2
1758 1738 1752 1
1759 1740 1741 1
1760 1740 1742 1
1761 1740 1745 1
1762 1741 1746 1
1763 1741 1747 1
1764 1741 1748 1
1765 1742 1749 1
1766 1742 1750 1
1767 1742 1751 1
1768 1752 1753 1
1769 1752 1763 1
1770 1753 1754 1
1771 1753 1756 1
1772 1753 1764 1
1773 1754 1755 2
1774 1754 1772 1
1775 1756 1757 1
1776 1756 1765 1
1777 1756 1766 1
1778 1757 1758 2
1779 1757 1759 1
1780 1758 1760 1
1781 1758 1767 1
1782 1759 1761 2
1783 1759 1768 1
1784 1760 1762 2
1785 1760 1769 1
1786 1761 1762 1
1787 1761 1770 1
1788 1762 1771 1
1789 1772 1773 1
1790 1772 1783 1
1791 1773 1774 1
1792 1773 1776 1
1793 1773 1784 1
1794 1774 1775 2
1795 1774 1796 1
1796 1776 1777 1
1797 1776 1785 1
1798 1776 1786 1
1799 1777 1778 1
1800 1777 1787 1
1801 1777 1788 1
1802 1778 1779 1
1803 1778 1789 1
1804 1778 1790 1
1805 1779 1780 1
1806 1779 1791 1
1807 1780 1781 2
1808 1780 1782 1
1809 1781 1792 1
1810 1781 1793 1
1811 1782 1794 1
1812 1782 1795 1
1813 1796 1797 1
1814 1796 1805 1
1815 1797 1798 1
1816 1797 1800 1
1817 1797 1806 1
1818 1798 1799 2
1819 1798 1813 1
1820 1800 1801 1
1821 1800 1807 1
1822 1800 1808 1
1823 1801 1802 1
1824 1801 1809 1
1825 1801 1810 1
1826 1802 1803 1
1827 1802 1804 2
1828 1803 1811 1
1829 1803 1812 1
1830 1813 1814 1
1831 1813 1821 1
1832 1814 1815 1
1833 1814 1817 1
1834 1814 1822 1
1835 1815 1816 2
1836 1815 1832 1
1837 1817 1818 1
1838 1817 1819 1
1839 1817 1823 1
1840 1818 1820 1
1841 1818 1824 1
1842 1818 1825 1
1843 1819 1826 1
1844 1819 1827 1
1845 1819 1828 1
1846 1820 1829 1
1847 1820 1830 1
1848 1820 1831 1
1849 1832 1833 1
1850 1832 1839 1
1851 1833 1834 1
1852 1833 1836 1
1853 1833 1840 1
1854 1834 1835 2
1855 1834 1848 1
1856 1836 1837 1
1857 1836 1838 1
1858 1836 1841 1
1859 1837 1842 1
1860 1837 1843 1
1861 1837 1844 1
1862 1838 1845 1
1863 1838 1846 1
1864 1838 1847 1
1865 1848 1849 1
1866 1848 1854 1
1867 1849 1850 1
1868 1849 1852 1
1869 1849 1855 1
1870 1850 1851 2
1871 1850 1859 1
1872 1852 1853 1
1873 1852 1856 1
1874 1852 1857 1
1875 1853 1858 1
1876 1859 1860 1
1877 1859 1864 1
1878 1860 1861 1
1879 1860 1863 1
1880 1860 1865 1
1881 1861 1862 2
1882 1861 1869 1
1883 1863 1866 1
1884 1863 1867 1
1885 1863 1868 1
1886 1869 1870 1
1887 1869 1876 1
1888 1870 1871 1
1889 1870 1873 1
1890 1870 1877 1
1891 1871 1872 2
1892 1871 1885 1
1893 1873 1874 1
1894 1873 1875 1
1895 1873 1878 1
1896 1874 1879 1
1897 1874 1880 1
1898 1874 1881 1
1899 1875 1882 1
1900 1875 1883 1
1901 1875 1884 1
1902 1885 1886 1
1903 1885 1890 1
1904 1886 1887 1
1905 1886 1889 1
1906 1886 1891 1
1907 1887 1888 2
1908 1887 1895 1
1909 1889 1892 1
1910 1889 1893 1
1911 1889 1894 1
1912 1895 1896 1
1913 1895 1907 1
1914 1896 1897 1
1915 1896 1899 1
1916 1896 1908 1
1917 1897 1898 2
1918 1897 1916 1
1919 1899 1900 1
1920 1899 1909 1
1921 1899 1910 1
1922 1900 1901 2
1923 1900 1902 1
1924 1901 1903 1
1925 1901 1911 1
1926 1902 1904 2
1927 1902 1912 1
1928 1903 1905 2
1929 1903 1913 1
1930 1904 1905 1
1931 1904 1914 1
1932 1905 1906 1
1933 1906 1915 1
1934 1916 1917 1
1935 1916 1923 1
1936 1917 1918 1
1937 1917 1920 1
1938 1917 1924 1
1939 1918 1919 2
1940 1918 1932 1
1941 1920 1921 1
1942 1920 1922 1
1943 1920 1925 1
1944 1921 1926 1
1945 1921 1927 1
1946 1921 1928 1
1947 1922 1929 1
1948 1922 1930 1
1949 1922 1931 1
1950 1932 1933 1
1951 1932 1942 1
1952 1933 1934 1
1953 1933 1936 1
1954 1933 1943 1
1955 1934 1935 2
1956 1934 1949 1
1957 1936 1937 1
1958 1936 1944 1
1959 1936 1945 1
1960 1937 1938 2
1961 1937 1939 1
1962 1938 1941 1
1963 1938 1946 1
1964 1939 1940 2
1965 1940 1941 1
1966 1940 1947 1
1967 1941 1948 1
1968 1949 1950 1
1969 1949 1955 1
1970 1950 1951 1
1971 1950 1953 1
1972 1950 1956 1
1973 1951 1952 2
1974 1951 1960 1
1975 1953 1954 1
1976 1953 1957 1
1977 1953 1958 1
1978 1954 1959 1
1979 1960 1961 1
1980 1960 1969 1
1981 1961 1962 1
1982 1961 1964 1
1983 1961 1970 1
1984 1962 1963 2
1985 1962 1977 1
1986 1964 1965 1
1987 1964 1971 1
1988 1964 1972 1
1989 1965 1966 1
1990 1965 1973 1
1991 1965 1974 1
1992 1966 1967 1
1993 1966 1968 2
1994 1967 1975 1
1995 1967 1976 1
1996 1977 1978 1
1997 1977 1981 1
1998 1978 1979 1
1999 1978 1982 1
2000 1978 1983 1
2001 1979 1980 2
2002 1979 1984 1
2003 1984 1985 1
2004 1984 1996 1
2005 1985 1986 1
2006 1985 1988 1
2007 1985 1997 1
2008 1986 1987 2
2009 1986 2005 1
2010 1988 1989 1
2011 1988 1998 1
2012 1988 1999 1
2013 1989 1990 2
2014 1989 1991 1
2015 1990 1992 1
2016 1990 2000 1
2017 1991 1993 2
2018 1991 2001 1
2019 1992 1994 2
2020 1992 2002 1
2021 1993 1994 1
2022 1993 2003 1
2023 1994 1995 1
2024 1995 2004 1
2025 2005 2006 1
2026 2005 2010 1
2027 2006 2007 1
2028 2006 2009 1
2029 2006 2011 1
2030 2007 2008 2
2031 2007 2015 1
2032 2009 2012 1
2033 2009 2013 1
2034 2009 2014 1
2035 2015 2016 1
2036 2015 2025 1
2037 2016 2017 1
2038 2016 2019 1
2039 2016 2026 1
2040 2017 2018 2
2041 2017 2032 1
2042 2019 2020 1
2043 2019 2027 1
2044 2019 2028 1
2045 2020 2021 2
2046 2020 2022 1
2047 2021 2024 1
2048 2021 2029 1
2049 2022 2023 2
2050 2023 2024 1
2051 2023 2030 1
2052 2024 2031 1
2053 2032 2033 1
2054 2032 2043 1
2055 2033 2034 1
2056 2033 2036 1
2057 2033 2044 1
2058 2034 2035 2
2059 2034 2056 1
2060 2036 2037 1
2061 2036 2045 1
2062 2036 2046 1
2063 2037 2038 1
2064 2037 2047 1
2065 2037 2048 1
2066 2038 2039 1
2067 2038 2049 1
2068 2038 2050 1
2069 2039 2040 1
2070 2039 2051 1
2071 2040 2041 2
2072 2040 2042 1
2073 2041 2052 1
2074 2041 2053 1
2075 2042 2054 1
2076 2042 2055 1
2077 2056 2057 1
2078 2056 2064 1
2079 2057 2058 1
2080 2057 2060 1
2081 2057 2065 1
2082 2058 2059 2
2083 2058 2068 1
2084 2060 2061 1
2085 2060 2066 1
2086 2060 2067 1
2087 2061 2062 2
2088 2061 2063 1
2089 2068 2069 1
2090 2068 2076 1
2091 2069 2070 1
2092 2069 2072 1
2093 2069 2077 1
2094 2070 2071 2
2095 2070 2087 1
2096 2072 2073 1
2097 2072 2078 1
2098 2072 2079 1
2099 2073 2074 1
2100 2073 2075 1
2101 2073 2080 1
2102 2074 2081 1
2103 2074 2082 1
2104 2074 2083 1
2105 2075 2084 1
2106 2075 2085 1
2107 2075 2086 1
2108 2087 2088 1
2109 2087 2096 1
2110 2088 2089 1
2111 2088 2091 1
2112 2088 2097 1
2113 2089 2090 2
2114 2089 2109 1
2115 2091 2092 1
2116 2091 2098 1
2117 2091 2099 1
2118 2092 2093 1
2119 2092 2100 1
2120 2092 2101 1
2121 2093 2094 1
2122 2093 2102 1
2123 2093 2103 1
2124 2094 2095 1
2125 2094 2104 1
2126 2094 2105 1
2127 2095 2106 1
2128 2095 2107 1
2129 2095 2108 1
2130 2109 2110 1
2131 2109 2115 1
2132 2110 2111 1
2133 2110 2113 1
2134 2110 2116 1
2135 2111 2112 2
2136 2111 2123 1
2137 2113 2114 1
2138 2113 2117 1
2139 2113 2118 1
2140 2114 2115 1
2141 2114 2119 1
2142 2114 2120 1
2143 2115 2121 1
2144 2115 2122 1
2145 2123 2124 1
2146 2123 2132 1
2147 2124 2125 1
2148 2124 2127 1
2149 2124 2133 1
2150 2125 2126 2
2151 2125 2138 1
2152 2127 2128 1
2153 2127 2134 1
2154 2127 2135 1
2155 2128 2129 1
2156 2128 2136 1
2157 2128 2137 1
2158 2129 2130 2
2159 2129 2131 1
2160 2138 2139 1
2161 2138 2146 1
2162 2139 2140 1
2163 2139 2142 1
2164 2139 2147 1
2165 2140 2141 2
2166 2140 2152 1
2167 2142 2143 1
2168 2142 2148 1
2169 2142 2149 1
2170 2143 2144 1
2171 2143 2145 2
2172 2144 2150 1
2173 2144 2151 1
2174 2152 2153 1
2175 2152 2160 1
2176 2153 2154 1
2177 2153 2156 1
2178 2153 2161 1
2179 2154 2155 2
2180 2154 2171 1
2181 2156 2157 1
2182 2156 2162 1
2183 2156 2163 1
2184 2157 2158 1
2185 2157 2159 1
2186 2157 2164 1
2187 2158 2165 1
2188 2158 2166 1
2189 2158 2167 1
2190 2159 2168 1
2191 2159 2169 1
2192 2159 2170 1
2193 2171 2172 1
2194 2171 2179 1
2195 2172 2173 1
2196 2172 2175 1
2197 2172 2180 1
2198 2173 2174 2
2199 2173 2190 1
2200 2175 2176 1
2201 2175 2181 1
2202 2175 2182 1
2203 2176 2177 1
2204 2176 2178 1
2205 2176 2183 1
2206 2177 2184 1
2207 2177 2185 1
2208 2177 2186 1
2209 2178 2187 1
2210 2178 2188 1
2211 2178 2189 1
2212 2190 2191 1
2213 2190 2201 1
2214 2191 2192 1
2215 2191 2194 1
2216 2191 2202 1
2217 2192 2193 2
2218 2192 2210 1
2219 2194 2195 1
2220 2194 2203 1
2221 2194 2204 1
2222 2195 2196 2
2223 2195 2197 1
2224 2196 2198 1
2225 2196 2205 1
2226 2197 2199 2
2227 2197 2206 1
2228 2198 2200 2
2229 2198 2207 1
2230 2199 2200 1
2231 2199 2208 1
2232 2200 2209 1
2233 2210 2211 1
2234 2210 2218 1
2235 2211 2212 1
2236 2211 2214 1
2237 2211 2219 1
2238 2212 2213 2
2239 2212 2222 1
2240 2214 2215 1
2241 2214 2220 1
2242 2214 2221 1
2243 2215 2216 2
2244 2215 2217 1
2245 2222 2223 1
2246 2222 2231 1
2247 2223 2224 1
2248 2223 2226 1
2249 2223 2232 1
2250 2224 2225 2
2251 2224 2237 1
2252 2226 2227 1
2253 2226 2233 1
2254 2226 2234 1
2255 2227 2228 1
2256 2227 2235 1
2257 2227 2236 1
2258 2228 2229 2
2259 2228 2230 1
2260 2237 2238 1
2261 2237 2249 1
2262 2238 2239 1
2263 2238 2241 1
2264 2238 2250 1
2265 2239 2240 2
2266 2239 2258 1
2267 2241 2242 1
2268 2241 2251 1
2269 2241 2252 1
2270 2242 2243 2
2271 2242 2244 1
2272 2243 2245 1
2273 2243 2253 1
2274 2244 2246 2
2275 2244 2254 1
2276 2245 2247 2
2277 2245 2255 1
2278 2246 2247 1
2279 2246 2256 1
2280 2247 2248 1
2281 2248 2257 1
2282 2258 2259 1
2283 2258 2268 1
2284 2259 2260 1
2285 2259 2262 1
2286 2259 2269 1
2287 2260 2261 2
2288 2260 2275 1
2289 2262 2263 1
2290 2262 2270 1
2291 2262 2271 1
2292 2263 2264 2
2293 2263 2265 1
2294 2264 2267 1
2295 2264 2272 1
2296 2265 2266 2
2297 2266 2267 1
2298 2266 2273 1
2299 2267 2274 1
2300 2275 2276 1
2301 2275 2284 1
2302 2276 2277 1
2303 2276 2279 1
2304 2276 2285 1
2305 2277 2278 2
2306 2277 2297 1
2307 2279 2280 1
2308 2279 2286 1
2309 2279 2287 1
2310 2280 2281 1
2311 2280 2288 1
2312 2280 2289 1
2313 2281 2282 1
2314 2281 2290 1
2315 2281 2291 1
2316 2282 2283 1
2317 2282 2292 1
2318 2282 2293 1
2319 2283 2294 1
2320 2283 2295 1
2321 2283 2296 1
2322 2297 2298 1
2323 2297 2305 1
2324 2298 2299 1
2325 2298 2301 1
2326 2298 2306 1
2327 2299 2300 2
2328 2299 2316 1
2329 2301 2302 1
2330 2301 2307 1
2331 2301 2308 1
2332 2302 2303 1
2333 2302 2304 1
2334 2302 2309 1
2335 2303 2310 1
2336 2303 2311 1
2337 2303 2312 1
2338 2304 2313 1
2339 2304 2314 1
2340 2304 2315 1
2341 2316 2317 1
2342 2316 2325 1
2343 2317 2318 1
2344 2317 2320 1
2345 2317 2326 1
2346 2318 2319 2
2347 2318 2338 1
2348 2320 2321 1
2349 2320 2327 1
2350 2320 2328 1
2351 2321 2322 1
2352 2321 2329 1
2353 2321 2330 1
2354 2322 2323 1
2355 2322 2331 1
2356 2322 2332 1
2357 2323 2324 1
2358 2323 2333 1
2359 2323 2334 1
2360 2324 2335 1
2361 2324 2336 1
2362 2324 2337 1
2363 2338 2339 1
2364 2338 2346 1
2365 2339 2340 1
2366 2339 2342 1
2367 2339 2347 1
2368 2340 2341 2
2369 2340 2357 1
2370 2342 2343 1
2371 2342 2348 1
2372 2342 2349 1
2373 2343 2344 1
2374 2343 2345 1
2375 2343 2350 1
2376 2344 2351 1
2377 2344 2352 1
2378 2344 2353 1
2379 2345 2354 1
2380 2345 2355 1
2381 2345 2356 1
2382 2357 2358 1
2383 2357 2365 1
2384 2358 2359 1
2385 2358 2361 1
2386 2358 2366 1
2387 2359 2360 2
2388 2359 2376 1
2389 2361 2362 1
2390 2361 2363 1
2391 2361 2367 1
2392 2362 2364 1
2393 2362 2368 1
2394 2362 2369 1
2395 2363 2370 1
2396 2363 2371 1
2397 2363 2372 1
2398 2364 2373 1
2399 2364 2374 1
2400 2364 2375 1
2401 2376 2377 1
2402 2376 2384 1
2403 2377 2378 1
2404 2377 2380 1
2405 2377 2385 1
2406 2378 2379 2
2407 2378 2388 1
2408 2380 2381 1
2409 2380 2386 1
2410 2380 2387 1
2411 2381 2382 2
2412 2381 2383 1
2413 2388 2389 1
2414 2388 2399 1
2415 2389 2390 1
2416 2389 2392 1
2417 2389 2400 1
2418 2390 2391 2
2419 2390 2408 1
2420 2391 2423 1
2421 2392 2393 1
2422 2392 2401 1
2423 2392 2402 1
2424 2393 2394 2
2425 2393 2395 1
2426 2394 2396 1
2427 2394 2403 1
2428 2395 2397 2
2429 2395 2404 1
2430 2396 2398 2
2431 2396 2405 1
2432 2397 2398 1
2433 2397 2406 1
2434 2398 2407 1
2435 2408 2409 1
2436 2408 2412 1
2437 2409 2410 1
2438 2409 2413 1
2439 2409 2414 1
2440 2410 2411 2
2441 2410 2415 1
2442 2415 2416 1
2443 2415 2423 1
2444 2416 2417 1
2445 2416 2419 1
2446 2416 2424 1
2447 2417 2418 2
2448 2417 2434 1
2449 2419 2420 1
2450 2419 2425 1
2451 2419 2426 1
2452 2420 2421 1
2453 2420 2422 1
2454 2420 2427 1
2455 2421 2428 1
2456 2421 2429 1
2457 2421 2430 1
2458 2422 2431 1
2459 2422 2432 1
2460 2422 2433 1
2461 2435 2436 1
2462 2435 2445 1
2463 2435 2446 1
2464 2435 2447 1
2465 2436 2437 1
2466 2436 2439 1
2467 2436 2441 1
2468 2437 2438 2
2469 2437 2448 1
2470 2439 2440 1
2471 2439 2442 1
2472 2439 2443 1
2473 2440 2444 1
2474 2448 2449 1
2475 2448 2452 1
2476 2449 2450 1
2477 2449 2453 1
2478 2449 2454 1
2479 2450 2451 2
2480 2450 2455 1
2481 2455 2456 1
2482 2455 2461 1
2483 2456 2457 1
2484 2456 2459 1
2485 2456 2462 1
2486 2457 2458 2
2487 2457 2466 1
2488 2459 2460 1
2489 2459 2463 1
2490 2459 2464 1
2491 2460 2465 1
2492 2466 2467 1
2493 2466 2474 1
2494 2467 2468 1
2495 2467 2470 1
2496 2467 2475 1
2497 2468 2469 2
2498 2468 2485 1
2499 2470 2471 1
2500 2470 2476 1
2501 2470 2477 1
2502 2471 2472 1
2503 2471 2473 1
2504 2471 2478 1
2505 2472 2479 1
2506 2472 2480 1
2507 2472 2481 1
2508 2473 2482 1
2509 2473 2483 1
2510 2473 2484 1
2511 2485 2486 1
2512 2485 2490 1
2513 2486 2487 1
2514 2486 2489 1
2515 2486 2491 1
2516 2487 2488 2
2517 2487 2495 1
2518 2489 2492 1
2519 2489 2493 1
2520 2489 2494 1
2521 2495 2496 1
2522 2495 2507 1
2523 2496 2497 1
2524 2496 2499 1
2525 2496 2508 1
2526 2497 2498 2
2527 2497 2516 1
2528 2499 2500 1
2529 2499 2509 1
2530 2499 2510 1
2531 2500 2501 2
2532 2500 2502 1
2533 2501 2503 1
2534 2501 2511 1
2535 2502 2504 2
2536 2502 2512 1
2537 2503 2505 2
2538 2503 2513 1
2539 2504 2505 1
2540 2504 2514 1
2541 2505 2506 1
2542 2506 2515 1
2543 2516 2517 1
2544 2516 2521 1
2545 2517 2518 1
2546 2517 2520 1
2547 2517 2522 1
2548 2518 2519 2
2549 2518 2526 1
2550 2520 2523 1
2551 2520 2524 1
2552 2520 2525 1
2553 2526 2527 1
2554 2526 2531 1
2555 2527 2528 1
2556 2527 2530 1
2557 2527 2532 1
2558 2528 2529 2
2559 2528 2536 1
2560 2530 2533 1
2561 2530 2534 1
2562 2530 2535 1
2563 2536 2537 1
2564 2536 2542 1
2565 2537 2538 1
2566 2537 2540 1
2567 2537 2543 1
2568 2538 2539 2
2569 2538 2550 1
2570 2540 2541 1
2571 2540 2544 1
2572 2540 2545 1
2573 2541 2542 1
2574 2541 2546 1
2575 2541 2547 1
2576 2542 2548 1
2577 2542 2549 1
2578 2550 2551 1
2579 2550 2559 1
2580 2551 2552 1
2581 2551 2554 1
2582 2551 2560 1
2583 2552 2553 2
2584 2552 2565 1
2585 2554 2555 1
2586 2554 2561 1
2587 2554 2562 1
2588 2555 2556 1
2589 2555 2563 1
2590 2555 2564 1
2591 2556 2557 2
2592 2556 2558 1
2593 2565 2566 1
2594 2565 2573 1
2595 2566 2567 1
2596 2566 2569 1
2597 2566 2574 1
2598 2567 2568 2
2599 2567 2584 1
2600 2569 2570 1
2601 2569 2575 1
2602 2569 2576 1
2603 2570 2571 1
2604 2570 2572 1
2605 2570 2577 1
2606 2571 2578 1
2607 2571 2579 1
2608 2571 2580 1
2609 2572 2581 1
2610 2572 2582 1
2611 2572 2583 1
2612 2584 2585 1
2613 2584 2592 1
2614 2585 2586 1
2615 2585 2588 1
2616 2585 2593 1
2617 2586 2587 2
2618 2586 2603 1
2619 2588 2589 1
2620 2588 2590 1
2621 2588 2594 1
2622 2589 2591 1
2623 2589 2595 1
2624 2589 2596 1
2625 2590 2597 1
2626 2590 2598 1
2627 2590 2599 1
2628 2591 2600 1
2629 2591 2601 1
2630 2591 2602 1
2631 2603 2604 1
2632 2603 2612 1
2633 2604 2605 1
2634 2604 2607 1
2635 2604 2613 1
2636 2605 2606 2
2637 2605 2620 1
2638 2607 2608 1
2639 2607 2614 1
2640 2607 2615 1
2641 2608 2609 1
2642 2608 2616 1
2643 2608 2617 1
2644 2609 2610 1
2645 2609 2611 2
2646 2610 2618 1
2647 2610 2619 1
2648 2620 2621 1
2649 2620 2624 1
2650 2621 2622 1
2651 2621 2625 1
2652 2621 2626 1
2653 2622 2623 2
2654 2622 2627 1
2655 2627 2628 1
2656 2627 2636 1
2657 2628 2629 1
2658 2628 2631 1
2659 2628 2637 1
2660 2629 2630 2
2661 2629 2649 1
2662 2631 2632 1
2663 2631 2638 1
2664 2631 2639 1
2665 2632 2633 1
2666 2632 2640 1
2667 2632 2641 1
2668 2633 2634 1
2669 2633 2642 1
2670 2633 2643 1
2671 2634 2635 1
2672 2634 2644 1
2673 2634 2645 1
2674 2635 2646 1
2675 2635 2647 1
2676 2635 2648 1
2677 2649 2650 1
2678 2649 2655 1
2679 2650 2651 1
2680 2650 2653 1
2681 2650 2656 1
2682 2651 2652 2
2683 2651 2660 1
2684 2653 2654 1
2685 2653 2657 1
2686 2653 2658 1
2687 2654 2659 1
2688 2660 2661 1
2689 2660 2672 1
2690 2661 2662 1
2691 2661 2664 1
2692 2661 2673 1
2693 2662 2663 2
2694 2662 2681 1
2695 2664 2665 1
2696 2664 2674 1
2697 2664 2675 1
2698 2665 2666 2
2699 2665 2667 1
2700 2666 2668 1
2701 2666 2676 1
2702 2667 2669 2
2703 2667 2677 1
2704 2668 2670 2
2705 2668 2678 1
2706 2669 2670 1
2707 2669 2679 1
2708 2670 2671 1
2709 2671 2680 1
2710 2681 2682 1
2711 2681 2689 1
2712 2682 2683 1
2713 2682 2685 1
2714 2682 2690 1
2715 2683 2684 2
2716 2683 2700 1
2717 2685 2686 1
2718 2685 2691 1
2719 2685 2692 1
2720 2686 2687 1
2721 2686 2688 1
2722 2686 2693 1
2723 2687 2694 1
2724 2687 2695 1
2725 2687 2696 1
2726 2688 2697 1
2727 2688 2698 1
2728 2688 2699 1
2729 2700 2701 1
2730 2700 2704 1
2731 2701 2702 1
2732 2701 2705 1
2733 2701 2706 1
2734 2702 2703 2
2735 2702 2707 1
2736 2707 2708 1
2737 2707 2713 1
2738 2708 2709 1
2739 2708 2711 1
2740 2708 2714 1
2741 2709 2710 2
2742 2709 2718 1
2743 2711 2712 1
2744 2711 2715 1
2745 2711 2716 1
2746 2712 2717 1
2747 2718 2719 1
2748 2718 2727 1
2749 2719 2720 1
2750 2719 2722 1
2751 2719 2728 1
2752 2720 2721 2
2753 2720 2733 1
2754 2722 2723 1
2755 2722 2729 1
2756 2722 2730 1
2757 2723 2724 1
2758 2723 2731 1
2759 2723 2732 1
2760 2724 2725 2
2761 2724 2726 1
2762 2733 2734 1
2763 2733 2738 1
2764 2734 2735 1
2765 2734 2737 1
2766 2734 2739 1
2767 2735 2736 2
2768 2735 2743 1
2769 2737 2740 1
2770 2737 2741 1
2771 2737 2742 1
2772 2743 2744 1
2773 2743 2751 1
2774 2744 2745 1
2775 2744 2747 1
2776 2744 2752 1
2777 2745 2746 2
2778 2745 2755 1
2779 2747 2748 1
2780 2747 2753 1
2781 2747 2754 1
2782 2748 2749 2
2783 2748 2750 1
2784 2755 2756 1
2785 2755 2762 1
2786 2756 2757 1
2787 2756 2759 1
2788 2756 2763 1
2789 2757 2758 2
2790 2757 2771 1
2791 2759 2760 1
2792 2759 2761 1
2793 2759 2764 1
2794 2760 2765 1
2795 2760 2766 1
2796 2760 2767 1
2797 2761 2768 1
2798 2761 2769 1
2799 2761 2770 1
2800 2771 2772 1
2801 2771 2785 1
2802 2772 2773 1
2803 2772 2775 1
2804 2772 2786 1
2805 2773 2774 2
2806 2773 2795 1
2807 2775 2776 1
2808 2775 2787 1
2809 2775 2788 1
2810 2776 2777 2
2811 2776 2778 1
2812 2777 2781 1
2813 2777 2789 1
2814 2778 2779 2
2815 2778 2780 1
2816 2779 2782 1
2817 2780 2783 2
2818 2780 2791 1
2819 2779 2781 1
2820 2781 2790 1
2821 2782 2784 2
2822 2782 2792 1
2823 2783 2784 1
2824 2783 2793 1
2825 2784 2794 1
2826 2795 2796 1
2827 2795 2801 1
2828 2796 2797 1
2829 2796 2799 1
2830 2796 2802 1
2831 2797 2798 2
2832 2797 2806 1
2833 2799 2800 1
2834 2799 2803 1
2835 2799 2804 1
2836 2800 2805 1
2837 2806 2807 1
2838 2806 2814 1
2839 2807 2808 1
2840 2807 2810 1
2841 2807 2815 1
2842 2808 2809 2
2843 2808 2823 1
2844 2810 2811 1
2845 2810 2816 1
2846 2810 2817 1
2847 2811 2812 1
2848 2811 2818 1
2849 2811 2819 1
2850 2812 2813 1
2851 2813 2820 1
2852 2813 2821 1
2853 2813 2822 1
2854 2823 2824 1
2855 2823 2827 1
2856 2824 2825 1
2857 2824 2828 1
2858 2824 2829 1
2859 2825 2826 2
2860 2825 2830 1
2861 2830 2831 1
2862 2830 2838 1
2863 2831 2832 1
2864 2831 2834 1
2865 2831 2839 1
2866 2832 2833 2
2867 2832 2849 1
2868 2834 2835 1
2869 2834 2836 1
2870 2834 2840 1
2871 2835 2837 1
2872 2835 2841 1
2873 2835 2842 1
2874 2836 2843 1
2875 2836 2844 1
2876 2836 2845 1
2877 2837 2846 1
2878 2837 2847 1
2879 2837 2848 1
2880 2849 2850 1
2881 2849 2857 1
2882 2850 2851 1
2883 2850 2853 1
2884 2850 2858 1
2885 2851 2852 2
2886 2851 2868 1
2887 2853 2854 1
2888 2853 2859 1
2889 2853 2860 1
2890 2854 2855 1
2891 2854 2856 1
2892 2854 2861 1
2893 2855 2862 1
2894 2855 2863 1
2895 2855 2864 1
2896 2856 2865 1
2897 2856 2866 1
2898 2856 2867 1
2899 2868 2869 1
2900 2868 2876 1
2901 2869 2870 1
2902 2869 2872 1
2903 2869 2877 1
2904 2870 2871 2
2905 2870 2887 1
2906 2872 2873 1
2907 2872 2878 1
2908 2872 2879 1
2909 2873 2874 1
2910 2873 2875 1
2911 2873 2880 1
2912 2874 2881 1
2913 2874 2882 1
2914 2874 2883 1
2915 2875 2884 1
2916 2875 2885 1
2917 2875 2886 1
2918 2887 2888 1
2919 2887 2899 1
2920 2888 2889 1
2921 2888 2891 1
2922 2888 2900 1
2923 2889 2890 2
2924 2889 2908 1
2925 2891 2892 1
2926 2891 2901 1
2927 2891 2902 1
2928 2892 2893 2
2929 2892 2894 1
2930 2893 2895 1
2931 2893 2903 1
2932 2894 2896 2
2933 2894 2904 1
2934 2895 2897 2
2935 2895 2905 1
2936 2896 2897 1
2937 2896 2906 1
2938 2897 2898 1
2939 2898 2907 1
2940 2908 2909 1
2941 2908 2915 1
2942 2909 2910 1
2943 2909 2912 1
2944 2909 2916 1
2945 2910 2911 2
2946 2910 2924 1
2947 2912 2913 1
2948 2912 2914 1
2949 2912 2917 1
2950 2913 2918 1
2951 2913 2919 1
2952 2913 2920 1
2953 2914 2921 1
2954 2914 2922 1
2955 2914 2923 1
2956 2924 2925 1
2957 2924 2932 1
2958 2925 2926 1
2959 2925 2928 1
2960 2925 2933 1
2961 2926 2927 2
2962 2926 2943 1
2963 2928 2929 1
2964 2928 2934 1
2965 2928 2935 1
2966 2929 2930 1
2967 2929 2931 1
2968 2929 2936 1
2969 2930 2937 1
2970 2930 2938 1
2971 2930 2939 1
2972 2931 2940 1
2973 2931 2941 1
2974 2931 2942 1
2975 2943 2944 1
2976 2943 2951 1
2977 2944 2945 1
2978 2944 2947 1
2979 2944 2952 1
2980 2945 2946 2
2981 2945 2960 1
2982 2947 2948 1
2983 2947 2953 1
2984 2947 2954 1
2985 2948 2949 1
2986 2948 2955 1
2987 2948 2956 1
2988 2949 2950 1
2989 2950 2957 1
2990 2950 2958 1
2991 2950 2959 1
2992 2960 2961 1
2993 2960 2966 1
2994 2961 2962 1
2995 2961 2964 1
2996 2961 2967 1
2997 2962 2963 2
2998 2962 2971 1
2999 2964 2965 1
3000 2964 2968 1
3001 2964 2969 1
3002 2965 2970 1
3003 2971 2972 1
3004 2971 2975 1
3005 2972 2973 1
3006 2972 2976 1
3007 2972 2977 1
3008 2973 2974 2
3009 2973 2978 1
3010 2978 2979 1
3011 2978 2989 1
3012 2979 2980 1
3013 2979 2982 1
3014 2979 2990 1
3015 2980 2981 2
3016 2980 2998 1
3017 2982 2983 1
3018 2982 2991 1
3019 2982 2992 1
3020 2983 2984 2
3021 2983 2985 1
3022 2984 2986 1
3023 2984 2993 1
3024 2985 2987 2
3025 2985 2994 1
3026 2986 2988 2
3027 2986 2995 1
3028 2987 2988 1
3029 2987 2996 1
3030 2988 2997 1
3031 2998 2999 1
3032 2998 3006 1
3033 2999 3000 1
3034 2999 3002 1
3035 2999 3007 1
3036 3000 3001 2
3037 3000 3017 1
3038 3002 3003 1
3039 3002 3008 1
3040 3002 3009 1
3041 3003 3004 1
3042 3003 3005 1
3043 3003 3010 1
3044 3004 3011 1
3045 3004 3012 1
3046 3004 3013 1
3047 3005 3014 1
3048 3005 3015 1
3049 3005 3016 1
3050 3017 3018 1
3051 3017 3023 1
3052 3018 3019 1
3053 3018 3021 1
3054 3018 3024 1
3055 3019 3020 2
3056 3019 3031 1
3057 3021 3022 1
3058 3021 3025 1
3059 3021 3026 1
3060 3022 3023 1
3061 3022 3027 1
3062 3022 3028 1
3063 3023 3029 1
3064 3023 3030 1
3065 3031 3032 1
3066 3031 3042 1
3067 3032 3033 1
3068 3032 3035 1
3069 3032 3043 1
3070 3033 3034 2
3071 3033 3051 1
3072 3035 3036 1
3073 3035 3044 1
3074 3035 3045 1
3075 3036 3037 2
3076 3036 3038 1
3077 3037 3039 1
3078 3037 3046 1
3079 3038 3040 2
3080 3038 3047 1
3081 3039 3041 2
3082 3039 3048 1
3083 3040 3041 1
3084 3040 3049 1
3085 3041 3050 1
3086 3051 3052 1
3087 3051 3059 1
3088 3052 3053 1
3089 3052 3055 1
3090 3052 3060 1
3091 3053 3054 2
3092 3053 3063 1
3093 3055 3056 1
3094 3055 3061 1
3095 3055 3062 1
3096 3056 3057 2
3097 3056 3058 1
3098 3063 3064 1
3099 3063 3071 1
3100 3064 3065 1
3101 3064 3067 1
3102 3064 3072 1
3103 3065 3066 2
3104 3065 3075 1
3105 3067 3068 1
3106 3067 3073 1
3107 3067 3074 1
3108 3068 3069 2
3109 3068 3070 1
3110 3075 3076 1
3111 3075 3083 1
3112 3076 3077 1
3113 3076 3079 1
3114 3076 3084 1
3115 3077 3078 2
3116 3077 3087 1
3117 3079 3080 1
3118 3079 3085 1
3119 3079 3086 1
3120 3080 3081 2
3121 3080 3082 1
3122 3087 3088 1
3123 3087 3094 1
3124 3088 3089 1
3125 3088 3091 1
3126 3088 3095 1
3127 3089 3090 2
3128 3089 3101 1
3129 3091 3092 1
3130 3091 3093 1
3131 3091 3096 1
3132 3092 3098 1
3133 3092 3099 1
3134 3092 3100 1
3135 3093 3097 1
3136 3101 3102 1
3137 3101 3106 1
3138 3102 3103 1
3139 3102 3105 1
3140 3102 3107 1
3141 3103 3104 2
3142 3103 3111 1
3143 3105 3108 1
3144 3105 3109 1
3145 3105 3110 1
3146 3111 3112 1
3147 3111 3116 1
3148 3112 3113 1
3149 3112 3115 1
3150 3112 3117 1
3151 3113 3114 2
3152 3113 3121 1
3153 3115 3118 1
3154 3115 3119 1
3155 3115 3120 1
3156 3121 3122 1
3157 3121 3126 1
3158 3122 3123 1
3159 3122 3125 1
3160 3122 3127 1
3161 3123 3124 2
3162 3123 3131 1
3163 3125 3128 1
3164 3125 3129 1
3165 3125 3130 1
3166 3131 3132 1
3167 3131 3139 1
3168 3132 3133 1
3169 3132 3135 1
3170 3132 3140 1
3171 3133 3134 2
3172 3133 3150 1
3173 3135 3136 1
3174 3135 3141 1
3175 3135 3142 1
3176 3136 3137 1
3177 3136 3138 1
3178 3136 3143 1
3179 3137 3144 1
3180 3137 3145 1
3181 3137 3146 1
3182 3138 3147 1
3183 3138 3148 1
3184 3138 3149 1
3185 3150 3151 1
3186 3150 3157 1
3187 3151 3152 1
3188 3151 3154 1
3189 3151 3158 1
3190 3152 3153 2
3191 3152 3166 1
3192 3154 3155 1
3193 3154 3156 1
3194 3154 3159 1
3195 3155 3160 1
3196 3155 3161 1
3197 3155 3162 1
3198 3156 3163 1
3199 3156 3164 1
3200 3156 3165 1
3201 3166 3167 1
3202 3166 3171 1
3203 3167 3168 1
3204 3167 3170 1
3205 3167 3172 1
3206 3168 3169 2
3207 3168 3176 1
3208 3170 3173 1
3209 3170 3174 1
3210 3170 3175 1
3211 3176 3177 1
3212 3176 3185 1
3213 3177 3178 1
3214 3177 3180 1
3215 3177 3186 1
3216 3178 3179 2
3217 3178 3198 1
3218 3180 3181 1
3219 3180 3187 1
3220 3180 3188 1
3221 3181 3182 1
3222 3181 3189 1
3223 3181 3190 1
3224 3182 3183 1
3225 3182 3191 1
3226 3182 3192 1
3227 3183 3184 1
3228 3183 3193 1
3229 3183 3194 1
3230 3184 3195 1
3231 3184 3196 1
3232 3184 3197 1
3233 3198 3199 1
3234 3198 3206 1
3235 3199 3200 1
3236 3199 3202 1
3237 3199 3207 1
3238 3200 3201 2
3239 3200 3217 1
3240 3202 3203 1
3241 3202 3204 1
3242 3202 3208 1
3243 3203 3205 1
3244 3203 3209 1
3245 3203 3210 1
3246 3204 3211 1
3247 3204 3212 1
3248 3204 3213 1
3249 3205 3214 1
3250 3205 3215 1
3251 3205 3216 1
3252 3217 3218 1
3253 3217 3225 1
3254 3218 3219 1
3255 3218 3221 1
3256 3218 3226 1
3257 3219 3220 2
3258 3219 3234 1
3259 3221 3222 1
3260 3221 3227 1
3261 3221 3228 1
3262 3222 3223 1
3263 3222 3229 1
3264 3222 3230 1
3265 3223 3224 1
3266 3224 3231 1
3267 3224 3232 1
3268 3224 3233 1
3269 3234 3235 1
3270 3234 3245 1
3271 3235 3236 1
3272 3235 3238 1
3273 3235 3246 1
3274 3236 3237 2
3275 3236 3258 1
3276 3238 3239 1
3277 3238 3247 1
3278 3238 3248 1
3279 3239 3240 1
3280 3239 3249 1
3281 3239 3250 1
3282 3240 3241 1
3283 3240 3251 1
3284 3240 3252 1
3285 3241 3242 1
3286 3241 3253 1
3287 3242 3243 2
3288 3242 3244 1
3289 3243 3254 1
3290 3243 3255 1
3291 3244 3256 1
3292 3244 3257 1
3293 3258 3259 1
3294 3258 3262 1
3295 3259 3260 1
3296 3259 3263 1
3297 3259 3264 1
3298 3260 3261 2
3299 3260 3265 1
3300 3265 3266 1
3301 3265 3274 1
3302 3266 3267 1
3303 3266 3269 1
3304 3266 3275 1
3305 3267 3268 2
3306 3267 3287 1
3307 3269 3270 1
3308 3269 3276 1
3309 3269 3277 1
3310 3270 3271 1
3311 3270 3278 1
3312 3270 3279 1
3313 3271 3272 1
3314 3271 3280 1
3315 3271 3281 1
3316 3272 3273 1
3317 3272 3282 1
3318 3272 3283 1
3319 3273 3284 1
3320 3273 3285 1
3321 3273 3286 1
3322 3287 3288 1
3323 3287 3299 1
3324 3288 3289 1
3325 3288 3291 1
3326 3288 3300 1
3327 3289 3290 2
3328 3289 3308 1
3329 3291 3292 1
3330 3291 3301 1
3331 3291 3302 1
3332 3292 3293 2
3333 3292 3294 1
3334 3293 3295 1
3335 3293 3303 1
3336 3294 3296 2
3337 3294 3304 1
3338 3295 3297 2
3339 3295 3305 1
3340 3296 3297 1
3341 3296 3306 1
3342 3297 3298 1
3343 3298 3307 1
3344 3308 3309 1
3345 3308 3316 1
3346 3309 3310 1
3347 3309 3312 1
3348 3309 3317 1
3349 3310 3311 2
3350 3310 3320 1
3351 3312 3313 1
3352 3312 3318 1
3353 3312 3319 1
3354 3313 3314 2
3355 3313 3315 1
3356 3320 3321 1
3357 3320 3327 1
3358 3321 3322 1
3359 3321 3324 1
3360 3321 3328 1
3361 3322 3323 2
3362 3322 3336 1
3363 3324 3325 1
3364 3324 3326 1
3365 3324 3329 1
3366 3325 3330 1
3367 3325 3331 1
3368 3325 3332 1
3369 3326 3333 1
3370 3326 3334 1
3371 3326 3335 1
3372 3336 3337 1
3373 3336 3342 1
3374 3337 3338 1
3375 3337 3340 1
3376 3337 3343 1
3377 3338 3339 2
3378 3338 3350 1
3379 3340 3341 1
3380 3340 3344 1
3381 3340 3345 1
3382 3341 3342 1
3383 3341 3346 1
3384 3341 3347 1
3385 3342 3348 1
3386 3342 3349 1
3387 3350 3351 1
3388 3350 3359 1
3389 3351 3352 1
3390 3351 3354 1
3391 3351 3360 1
3392 3352 3353 2
3393 3352 3372 1
3394 3354 3355 1
3395 3354 3361 1
3396 3354 3362 1
3397 3355 3356 1
3398 3355 3363 1
3399 3355 3364 1
3400 3356 3357 1
3401 3356 3365 1
3402 3356 3366 1
3403 3357 3358 1
3404 3357 3367 1
3405 3357 3368 1
3406 3358 3369 1
3407 3358 3370 1
3408 3358 3371 1
3409 3372 3373 1
3410 3372 3386 1
3411 3373 3374 1
3412 3373 3376 1
3413 3373 3387 1
3414 3374 3375 2
3415 3374 3396 1
3416 3376 3377 1
3417 3376 3388 1
3418 3376 3389 1
3419 3377 3378 2
3420 3377 3379 1
3421 3378 3382 1
3422 3378 3390 1
3423 3379 3380 2
3424 3379 3381 1
3425 3380 3383 1
3426 3381 3384 2
3427 3381 3392 1
3428 3380 3382 1
3429 3382 3391 1
3430 3383 3385 2
3431 3383 3393 1
3432 3384 3385 1
3433 3384 3394 1
3434 3385 3395 1
3435 3396 3397 1
3436 3396 3404 1
3437 3397 3398 1
3438 3397 3400 1
3439 3397 3405 1
3440 3398 3399 2
3441 3398 3415 1
3442 3400 3401 1
3443 3400 3406 1
3444 3400 3407 1
3445 3401 3402 1
3446 3401 3403 1
3447 3401 3408 1
3448 3402 3409 1
3449 3402 3410 1
3450 3402 3411 1
3451 3403 3412 1
3452 3403 3413 1
3453 3403 3414 1
3454 3415 3416 1
3455 3415 3421 1
3456 3416 3417 1
3457 3416 3419 1
3458 3416 3422 1
3459 3417 3418 2
3460 3417 3426 1
3461 3419 3420 1
3462 3419 3423 1
3463 3419 3424 1
3464 3420 3425 1
3465 3426 3427 1
3466 3426 3432 1
3467 3427 3428 1
3468 3427 3430 1
3469 3427 3433 1
3470 3428 3429 2
3471 3428 3440 1
3472 3430 3431 1
3473 3430 3434 1
3474 3430 3435 1
3475 3431 3432 1
3476 3431 3436 1
3477 3431 3437 1
3478 3432 3438 1
3479 3432 3439 1
3480 3440 3441 1
3481 3440 3446 1
3482 3441 3442 1
3483 3441 3444 1
3484 3441 3447 1
3485 3442 3443 2
3486 3442 3451 1
3487 3444 3445 1
3488 3444 3448 1
3489 3444 3449 1
3490 3445 3450 1
3491 3451 3452 1
3492 3451 3457 1
3493 3452 3453 1
3494 3452 3455 1
3495 3452 3458 1
3496 3453 3454 2
3497 3453 3462 1
3498 3455 3456 1
3499 3455 3459 1
3500 3455 3460 1
3501 3456 3461 1
3502 3462 3463 1
3503 3462 3470 1
3504 3463 3464 1
3505 3463 3466 1
3506 3463 3471 1
3507 3464 3465 2
3508 3464 3481 1
3509 3466 3467 1
3510 3466 3468 1
3511 3466 3472 1
3512 3467 3469 1
3513 3467 3473 1
3514 3467 3474 1
3515 3468 3475 1
3516 3468 3476 1
3517 3468 3477 1
3518 3469 3478 1
3519 3469 3479 1
3520 3469 3480 1
3521 3481 3482 1
3522 3481 3489 1
3523 3482 3483 1
3524 3482 3485 1
3525 3482 3490 1
3526 3483 3484 2
3527 3483 3500 1
3528 3485 3486 1
3529 3485 3491 1
3530 3485 3492 1
3531 3486 3487 1
3532 3486 3488 1
3533 3486 3493 1
3534 3487 3494 1
3535 3487 3495 1
3536 3487 3496 1
3537 3488 3497 1
3538 3488 3498 1
3539 3488 3499 1
3540 3500 3501 1
3541 3500 3508 1
3542 3501 3502 1
3543 3501 3504 1
3544 3501 3509 1
3545 3502 3503 2
3546 3502 3519 1
3547 3504 3505 1
3548 3504 3510 1
3549 3504 3511 1
3550 3505 3506 1
3551 3505 3507 1
3552 3505 3512 1
3553 3506 3513 1
3554 3506 3514 1
3555 3506 3515 1
3556 3507 3516 1
3557 3507 3517 1
3558 3507 3518 1
3559 3519 3520 1
3560 3519 3527 1
3561 3520 3521 1
3562 3520 3523 1
3563 3520 3528 1
3564 3521 3522 2
3565 3521 3538 1
3566 3523 3524 1
3567 3523 3529 1
3568 3523 3530 1
3569 3524 3525 1
3570 3524 3526 1
3571 3524 3531 1
3572 3525 3532 1
3573 3525 3533 1
3574 3525 3534 1
3575 3526 3535 1
3576 3526 3536 1
3577 3526 3537 1
3578 3538 3539 1
3579 3538 3547 1
3580 3539 3540 1
3581 3539 3542 1
3582 3539 3548 1
3583 3540 3541 2
3584 3540 3555 1
3585 3542 3543 1
3586 3542 3549 1
3587 3542 3550 1
3588 3543 3544 1
3589 3543 3551 1
3590 3543 3552 1
3591 3544 3545 1
3592 3544 3546 2
3593 3545 3553 1
3594 3545 3554 1
3595 3555 3556 1
3596 3555 3564 1
3597 3556 3557 1
3598 3556 3559 1
3599 3556 3565 1
3600 3557 3558 2
3601 3557 3572 1
3602 3559 3560 1
3603 3559 3566 1
3604 3559 3567 1
3605 3560 3561 1
3606 3560 3568 1
3607 3560 3569 1
3608 3561 3562 1
3609 3561 3563 2
3610 3562 3570 1
3611 3562 3571 1
3612 3572 3573 1
3613 3572 3580 1
3614 3573 3574 1
3615 3573 3576 1
3616 3573 3581 1
3617 3574 3575 2
3618 3574 3589 1
3619 3576 3577 1
3620 3576 3582 1
3621 3576 3583 1
3622 3577 3578 1
3623 3577 3584 1
3624 3577 3585 1
3625 3578 3579 1
3626 3579 3586 1
3627 3579 3587 1
3628 3579 3588 1
3629 3589 3590 1
3630 3589 3597 1
3631 3590 3591 1
3632 3590 3593 1
3633 3590 3598 1
3634 3591 3592 2
3635 3591 3608 1
3636 3593 3594 1
3637 3593 3599 1
3638 3593 3600 1
3639 3594 3595 1
3640 3594 3596 1
3641 3594 3601 1
3642 3595 3602 1
3643 3595 3603 1
3644 3595 3604 1
3645 3596 3605 1
3646 3596 3606 1
3647 3596 3607 1
3648 3608 3609 1
3649 3608 3617 1
3650 3609 3610 1
3651 3609 3612 1
3652 3609 3618 1
3653 3610 3611 2
3654 3610 3625 1
3655 3612 3613 1
3656 3612 3619 1
3657 3612 3620 1
3658 3613 3614 1
3659 3613 3621 1
3660 3613 3622 1
3661 3614 3615 1
3662 3614 3616 2
3663 3615 3623 1
3664 3615 3624 1
3665 3625 3626 1
3666 3625 3632 1
3667 3626 3627 1
3668 3626 3629 1
3669 3626 3633 1
3670 3627 3628 2
3671 3627 3641 1
3672 3629 3630 1
3673 3629 3631 1
3674 3629 3634 1
3675 3630 3635 1
3676 3630 3636 1
3677 3630 3637 1
3678 3631 3638 1
3679 3631 3639 1
3680 3631 3640 1
3681 3641 3642 1
3682 3641 3649 1
3683 3642 3643 1
3684 3642 3645 1
3685 3642 3650 1
3686 3643 3644 2
3687 3643 3653 1
3688 3645 3646 1
3689 3645 3651 1
3690 3645 3652 1
3691 3646 3647 2
3692 3646 3648 1
3693 3653 3654 1
3694 3653 3659 1
3695 3654 3655 1
3696 3654 3657 1
3697 3654 3660 1
3698 3655 3656 2
3699 3655 3667 1
3700 3657 3658 1
3701 3657 3661 1
3702 3657 3662 1
3703 3658 3659 1
3704 3658 3663 1
3705 3658 3664 1
3706 3659 3665 1
3707 3659 3666 1
3708 3667 3668 1
3709 3667 3676 1
3710 3668 3669 1
3711 3668 3671 1
3712 3668 3677 1
3713 3669 3670 2
3714 3669 3689 1
3715 3671 3672 1
3716 3671 3678 1
3717 3671 3679 1
3718 3672 3673 1
3719 3672 3680 1
3720 3672 3681 1
3721 3673 3674 1
3722 3673 3682 1
3723 3673 3683 1
3724 3674 3675 1
3725 3674 3684 1
3726 3674 3685 1
3727 3675 3686 1
3728 3675 3687 1
3729 3675 3688 1
3730 3689 3690 1
3731 3689 3698 1
3732 3690 3691 1
3733 3690 3693 1
3734 3690 3699 1
3735 3691 3692 2
3736 3691 3711 1
3737 3693 3694 1
3738 3693 3700 1
3739 3693 3701 1
3740 3694 3695 1
3741 3694 3702 1
3742 3694 3703 1
3743 3695 3696 1
3744 3695 3704 1
3745 3695 3705 1
3746 3696 3697 1
3747 3696 3706 1
3748 3696 3707 1
3749 3697 3708 1
3750 3697 3709 1
3751 3697 3710 1
3752 3711 3712 1
3753 3711 3722 1
3754 3712 3713 1
3755 3712 3715 1
3756 3712 3723 1
3757 3713 3714 2
3758 3713 3735 1
3759 3715 3716 1
3760 3715 3724 1
3761 3715 3725 1
3762 3716 3717 1
3763 3716 3726 1
3764 3716 3727 1
3765 3717 3718 1
3766 3717 3728 1
3767 3717 3729 1
3768 3718 3719 1
3769 3718 3730 1
3770 3719 3720 2
3771 3719 3721 1
3772 3720 3731 1
3773 3720 3732 1
3774 3721 3733 1
3775 3721 3734 1
3776 3735 3736 1
3777 3735 3743 1
3778 3736 3737 1
3779 3736 3739 1
3780 3736 3744 1
3781 3737 3738 2
3782 3737 3754 1
3783 3739 3740 1
3784 3739 3741 1
3785 3739 3745 1
3786 3740 3742 1
3787 3740 3746 1
3788 3740 3747 1
3789 3741 3748 1
3790 3741 3749 1
3791 3741 3750 1
3792 3742 3751 1
3793 3742 3752 1
3794 3742 3753 1
3795 3754 3755 1
3796 3754 3760 1
3797 3755 3756 1
3798 3755 3758 1
3799 3755 3761 1
3800 3756 3757 2
3801 3756 3765 1
3802 3758 3759 1
3803 3758 3762 1
3804 3758 3763 1
3805 3759 3764 1
3806 3765 3766 1
3807 3765 3773 1
3808 3766 3767 1
3809 3766 3769 1
3810 3766 3774 1
3811 3767 3768 2
3812 3767 3782 1
3813 3769 3770 1
3814 3769 3775 1
3815 3769 3776 1
3816 3770 3771 1
3817 3770 3777 1
3818 3770 3778 1
3819 3771 3772 1
3820 3772 3779 1
3821 3772 3780 1
3822 3772 3781 1
3823 3782 3783 1
3824 3782 3791 1
3825 3783 3784 1
3826 3783 3786 1
3827 3783 3792 1
3828 3784 3785 2
3829 3784 3804 1
3830 3786 3787 1
3831 3786 3793 1
3832 3786 3794 1
3833 3787 3788 1
3834 3787 3795 1
3835 3787 3796 1
3836 3788 3789 1
3837 3788 3797 1
3838 3788 3798 1
3839 3789 3790 1
3840 3789 3799 1
3841 3789 3800 1
3842 3790 3801 1
3843 3790 3802 1
3844 3790 3803 1
3845 3804 3805 1
3846 3804 3812 1
3847 3805 3806 1
3848 3805 3808 1
3849 3805 3813 1
3850 3806 3807 2
3851 3806 3818 1
3852 3808 3809 1
3853 3808 3814 1
3854 3808 3815 1
3855 3809 3810 1
3856 3809 3811 2
3857 3810 3816 1
3858 3810 3817 1
3859 3818 3819 1
3860 3818 3826 1
3861 3819 3820 1
3862 3819 3822 1
3863 3819 3827 1
3864 3820 3821 2
3865 3820 3837 1
3866 3822 3823 1
3867 3822 3828 1
3868 3822 3829 1
3869 3823 3824 1
3870 3823 3825 1
3871 3823 3830 1
3872 3824 3831 1
3873 3824 3832 1
3874 3824 3833 1
3875 3825 3834 1
3876 3825 3835 1
3877 3825 3836 1
3878 3837 3838 1
3879 3837 3845 1
3880 3838 3839 1
3881 3838 3841 1
3882 3838 3846 1
3883 3839 3840 2
3884 3839 3856 1
3885 3841 3842 1
3886 3841 3847 1
3887 3841 3848 1
3888 3842 3843 1
3889 3842 3844 1
3890 3842 3849 1
3891 3843 3850 1
3892 3843 3851 1
3893 3843 3852 1
3894 3844 3853 1
3895 3844 3854 1
3896 3844 3855 1
3897 3856 3857 1
3898 3856 3864 1
3899 3857 3858 1
3900 3857 3860 1
3901 3857 3865 1
3902 3858 3859 2
3903 3858 3870 1
3904 3860 3861 1
3905 3860 3866 1
3906 3860 3867 1
3907 3861 3862 1
3908 3861 3863 2
3909 3862 3868 1
3910 3862 3869 1
3911 3870 3871 1
3912 3870 3880 1
3913 3871 3872 1
3914 3871 3874 1
3915 3871 3881 1
3916 3872 3873 2
3917 3872 3887 1
3918 3874 3875 1
3919 3874 3882 1
3920 3874 3883 1
3921 3875 3876 2
3922 3875 3877 1
3923 3876 3879 1
3924 3876 3884 1
3925 3877 3878 2
3926 3878 3879 1
3927 3878 3885 1
3928 3879 3886 1
3929 3887 3888 1
3930 3887 3893 1
3931 3888 3889 1
3932 3888 3891 1
3933 3888 3894 1
3934 3889 3890 2
3935 3889 3901 1
3936 3891 3892 1
3937 3891 3895 1
3938 3891 3896 1
3939 3892 3893 1
3940 3892 3897 1
3941 3892 3898 1
3942 3893 3899 1
3943 3893 3900 1
3944 3901 3902 1
3945 3901 3915 1
3946 3902 3903 1
3947 3902 3905 1
3948 3902 3916 1
3949 3903 3904 2
3950 3903 3925 1
3951 3905 3906 1
3952 3905 3917 1
3953 3905 3918 1
3954 3906 3907 2
3955 3906 3908 1
3956 3907 3911 1
3957 3907 3919 1
3958 3908 3909 2
3959 3908 3910 1
3960 3909 3912 1
3961 3910 3913 2
3962 3910 3921 1
3963 3909 3911 1
3964 3911 3920 1
3965 3912 3914 2
3966 3912 3922 1
3967 3913 3914 1
3968 3913 3923 1
3969 3914 3924 1
3970 3925 3926 1
3971 3925 3933 1
3972 3926 3927 1
3973 3926 3929 1
3974 3926 3934 1
3975 3927 3928 2
3976 3927 3944 1
3977 3929 3930 1
3978 3929 3931 1
3979 3929 3935 1
3980 3930 3932 1
3981 3930 3936 1
3982 3930 3937 1
3983 3931 3938 1
3984 3931 3939 1
3985 3931 3940 1
3986 3932 3941 1
3987 3932 3942 1
3988 3932 3943 1
3989 3944 3945 1
3990 3944 3952 1
3991 3945 3946 1
3992 3945 3948 1
3993 3945 3953 1
3994 3946 3947 2
3995 3946 3961 1
3996 3948 3949 1
3997 3948 3954 1
3998 3948 3955 1
3999 3949 3950 1
4000 3949 3956 1
4001 3949 3957 1
4002 3950 3951 1
4003 3951 3958 1
4004 3951 3959 1
4005 3951 3960 1
4006 3961 3962 1
4007 3961 3970 1
4008 3962 3963 1
4009 3962 3965 1
4010 3962 3971 1
4011 3963 3964 2
4012 3963 3978 1
4013 3965 3966 1
4014 3965 3972 1
4015 3965 3973 1
4016 3966 3967 1
4017 3966 3974 1
4018 3966 3975 1
4019 3967 3968 1
4020 3967 3969 2
4021 3968 3976 1
4022 3968 3977 1
4023 3978 3979 1
4024 3978 3986 1
4025 3979 3980 1
4026 3979 3982 1
4027 3979 3987 1
4028 3980 3981 2
4029 3980 3990 1
4030 3982 3983 1
4031 3982 3988 1
4032 3982 3989 1
4033 3983 3984 2
4034 3983 3985 1
4035 3990 3991 1
4036 3990 4002 1
4037 3991 3992 1
4038 3991 3994 1
4039 3991 4003 1
4040 3992 3993 2
4041 3992 4011 1
4042 3994 3995 1
4043 3994 4004 1
4044 3994 4005 1
4045 3995 3996 2
4046 3995 3997 1
4047 3996 3998 1
4048 3996 4006 1
4049 3997 3999 2
4050 3997 4007 1
4051 3998 4000 2
4052 3998 4008 1
4053 3999 4000 1
4054 3999 4009 1
4055 4000 4001 1
4056 4001 4010 1
4057 4011 4012 1
4058 4011 4019 1
4059 4012 4013 1
4060 4012 4015 1
4061 4012 4020 1
4062 4013 4014 2
4063 4013 4025 1
4064 4015 4016 1
4065 4015 4021 1
4066 4015 4022 1
4067 4016 4017 1
4068 4016 4018 2
4069 4017 4023 1
4070 4017 4024 1
4071 4025 4026 1
4072 4025 4037 1
4073 4026 4027 1
4074 4026 4029 1
4075 4026 4038 1
4076 4027 4028 2
4077 4027 4046 1
4078 4029 4030 1
4079 4029 4039 1
4080 4029 4040 1
4081 4030 4031 2
4082 4030 4032 1
4083 4031 4033 1
4084 4031 4041 1
4085 4032 4034 2
4086 4032 4042 1
4087 4033 4035 2
4088 4033 4043 1
4089 4034 4035 1
4090 4034 4044 1
4091 4035 4036 1
4092 4036 4045 1
4093 4046 4047 1
4094 4046 4052 1
4095 4047 4048 1
4096 4047 4050 1
4097 4047 4053 1
4098 4048 4049 2
4099 4048 4060 1
4100 4050 4051 1
4101 4050 4054 1
4102 4050 4055 1
4103 4051 4052 1
4104 4051 4056 1
4105 4051 4057 1
4106 4052 4058 1
4107 4052 4059 1
4108 4060 4061 1
4109 4060 4067 1
4110 4061 4062 1
4111 4061 4064 1
4112 4061 4068 1
4113 4062 4063 2
4114 4062 4076 1
4115 4064 4065 1
4116 4064 4066 1
4117 4064 4069 1
4118 4065 4070 1
4119 4065 4071 1
4120 4065 4072 1
4121 4066 4073 1
4122 4066 4074 1
4123 4066 4075 1
4124 4076 4077 1
4125 4076 4085 1
4126 4077 4078 1
4127 4077 4080 1
4128 4077 4086 1
4129 4078 4079 2
4130 4078 4091 1
4131 4080 4081 1
4132 4080 4087 1
4133 4080 4088 1
4134 4081 4082 1
4135 4081 4089 1
4136 4081 4090 1
4137 4082 4083 2
4138 4082 4084 1
4139 4091 4092 1
4140 4091 4105 1
4141 4092 4093 1
4142 4092 4095 1
4143 4092 4106 1
4144 4093 4094 2
4145 4093 4115 1
4146 4095 4096 1
4147 4095 4107 1
4148 4095 4108 1
4149 4096 4097 2
4150 4096 4098 1
4151 4097 4101 1
4152 4097 4109 1
4153 4098 4099 2
4154 4098 4100 1
4155 4099 4102 1
4156 4100 4103 2
4157 4100 4111 1
4158 4099 4101 1
4159 4101 4110 1
4160 4102 4104 2
4161 4102 4112 1
4162 4103 4104 1
4163 4103 4113 1
4164 4104 4114 1
4165 4115 4116 1
4166 4115 4124 1
4167 4116 4119 1
4168 4116 4125 1
4169 4116 4117 1
4170 4117 4118 2
4171 4117 4132 1
4172 4119 4120 1
4173 4119 4126 1
4174 4119 4127 1
4175 4120 4121 1
4176 4120 4128 1
4177 4120 4129 1
4178 4121 4122 1
4179 4121 4123 2
4180 4122 4130 1
4181 4122 4131 1
4182 4132 4133 1
4183 4132 4138 1
4184 4133 4134 1
4185 4133 4136 1
4186 4133 4139 1
4187 4134 4135 2
4188 4134 4143 1
4189 4136 4137 1
4190 4136 4140 1
4191 4136 4141 1
4192 4137 4142 1
4193 4143 4144 1
4194 4143 4152 1
4195 4144 4145 1
4196 4144 4147 1
4197 4144 4153 1
4198 4145 4146 2
4199 4145 4165 1
4200 4147 4148 1
4201 4147 4154 1
4202 4147 4155 1
4203 4148 4149 1
4204 4148 4156 1
4205 4148 4157 1
4206 4149 4150 1
4207 4149 4158 1
4208 4149 4159 1
4209 4150 4151 1
4210 4150 4160 1
4211 4150 4161 1
4212 4151 4162 1
4213 4151 4163 1
4214 4151 4164 1
4215 4165 4166 1
4216 4165 4173 1
4217 4166 4167 1
4218 4166 4169 1
4219 4166 4174 1
4220 4167 4168 2
4221 4167 4179 1
4222 4169 4170 1
4223 4169 4175 1
4224 4169 4176 1
4225 4170 4171 1
4226 4170 4172 2
4227 4171 4177 1
4228 4171 4178 1
4229 4179 4180 1
4230 4179 4185 1
4231 4180 4181 1
4232 4180 4183 1
4233 4180 4186 1
4234 4181 4182 2
4235 4181 4193 1
4236 4183 4184 1
4237 4183 4187 1
4238 4183 4188 1
4239 4184 4185 1
4240 4184 4189 1
4241 4184 4190 1
4242 4185 4191 1
4243 4185 4192 1
4244 4193 4194 1
4245 4193 4204 1
4246 4194 4195 1
4247 4194 4197 1
4248 4194 4205 1
4249 4195 4196 2
4250 4195 4213 1
4251 4197 4198 1
4252 4197 4206 1
4253 4197 4207 1
4254 4198 4199 2
4255 4198 4200 1
4256 4199 4201 1
4257 4199 4208 1
4258 4200 4202 2
4259 4200 4209 1
4260 4201 4203 2
4261 4201 4210 1
4262 4202 4203 1
4263 4202 4211 1
4264 4203 4212 1
4265 4213 4214 1
4266 4213 4221 1
4267 4214 4215 1
4268 4214 4217 1
4269 4214 4222 1
4270 4215 4216 2
4271 4215 4232 1
4272 4217 4218 1
4273 4217 4219 1
4274 4217 4223 1
4275 4218 4220 1
4276 4218 4224 1
4277 4218 4225 1
4278 4219 4226 1
4279 4219 4227 1
4280 4219 4228 1
4281 4220 4229 1
4282 4220 4230 1
4283 4220 4231 1
4284 4232 4233 1
4285 4232 4242 1
4286 4233 4234 1
4287 4233 4236 1
4288 4233 4243 1
4289 4234 4235 2
4290 4234 4249 1
4291 4236 4237 1
4292 4236 4244 1
4293 4236 4245 1
4294 4237 4238 2
4295 4237 4239 1
4296 4238 4241 1
4297 4238 4246 1
4298 4239 4240 2
4299 4240 4241 1
4300 4240 4247 1
4301 4241 4248 1
4302 4249 4250 1
4303 4249 4257 1
4304 4250 4251 1
4305 4250 4253 1
4306 4250 4258 1
4307 4251 4252 2
4308 4251 4268 1
4309 4253 4254 1
4310 4253 4259 1
4311 4253 4260 1
4312 4254 4255 1
4313 4254 4256 1
4314 4254 4261 1
4315 4255 4262 1
4316 4255 4263 1
4317 4255 4264 1
4318 4256 4265 1
4319 4256 4266 1
4320 4256 4267 1
4321 4268 4269 1
4322 4268 4276 1
4323 4269 4270 1
4324 4269 4272 1
4325 4269 4277 1
4326 4270 4271 2
4327 4270 4280 1
4328 4272 4273 1
4329 4272 4278 1
4330 4272 4279 1
4331 4273 4274 2
4332 4273 4275 1
4333 4280 4281 1
4334 4280 4288 1
4335 4281 4282 1
4336 4281 4284 1
4337 4281 4289 1
4338 4282 4283 2
4339 4282 4292 1
4340 4284 4285 1
4341 4284 4290 1
4342 4284 4291 1
4343 4285 4286 2
4344 4285 4287 1
4345 4292 4293 1
4346 4292 4300 1
4347 4293 4294 1
4348 4293 4296 1
4349 4293 4301 1
4350 4294 4295 2
4351 4294 4304 1
4352 4296 4297 1
4353 4296 4302 1
4354 4296 4303 1
4355 4297 4298 2
4356 4297 4299 1
4357 4304 4305 1
4358 4304 4310 1
4359 4305 4306 1
4360 4305 4308 1
4361 4305 4311 1
4362 4306 4307 2
4363 4306 4315 1
4364 4308 4309 1
4365 4308 4312 1
4366 4308 4313 1
4367 4309 4314 1
4368 4315 4316 1
4369 4315 4322 1
4370 4316 4317 1
4371 4316 4319 1
4372 4316 4323 1
4373 4317 4318 2
4374 4317 4331 1
4375 4319 4320 1
4376 4319 4321 1
4377 4319 4324 1
4378 4320 4325 1
4379 4320 4326 1
4380 4320 4327 1
4381 4321 4328 1
4382 4321 4329 1
4383 4321 4330 1
4384 4331 4332 1
4385 4331 4338 1
4386 4332 4333 1
4387 4332 4335 1
4388 4332 4339 1
4389 4333 4334 2
4390 4333 4345 1
4391 4335 4336 1
4392 4335 4337 1
4393 4335 4340 1
4394 4336 4342 1
4395 4336 4343 1
4396 4336 4344 1
4397 4337 4341 1
4398 4345 4346 1
4399 4345 4354 1
4400 4346 4347 1
4401 4346 4349 1
4402 4346 4355 1
4403 4347 4348 2
4404 4347 4360 1
4405 4349 4350 1
4406 4349 4356 1
4407 4349 4357 1
4408 4350 4351 1
4409 4350 4358 1
4410 4350 4359 1
4411 4351 4352 2
4412 4351 4353 1
4413 4360 4361 1
4414 4360 4368 1
4415 4361 4362 1
4416 4361 4364 1
4417 4361 4369 1
4418 4362 4363 2
4419 4362 4379 1
4420 4364 4365 1
4421 4364 4370 1
4422 4364 4371 1
4423 4365 4366 1
4424 4365 4367 1
4425 4365 4372 1
4426 4366 4373 1
4427 4366 4374 1
4428 4366 4375 1
4429 4367 4376 1
4430 4367 4377 1
4431 4367 4378 1
4432 4379 4380 1
4433 4379 4385 1
4434 4380 4381 1
4435 4380 4383 1
4436 4380 4386 1
4437 4381 4382 2
4438 4381 4390 1
4439 4383 4384 1
4440 4383 4387 1
4441 4383 4388 1
4442 4384 4389 1
4443 4390 4391 1
4444 4390 4397 1
4445 4391 4392 1
4446 4391 4394 1
4447 4391 4398 1
4448 4392 4393 2
4449 4392 4406 1
4450 4394 4395 1
4451 4394 4396 1
4452 4394 4399 1
4453 4395 4400 1
4454 4395 4401 1
4455 4395 4402 1
4456 4396 4403 1
4457 4396 4404 1
4458 4396 4405 1
4459 4406 4407 1
4460 4406 4416 1
4461 4407 4408 1
4462 4407 4410 1
4463 4407 4417 1
4464 4408 4409 2
4465 4408 4423 1
4466 4410 4411 1
4467 4410 4418 1
4468 4410 4419 1
4469 4411 4412 2
4470 4411 4413 1
4471 4412 4415 1
4472 4412 4420 1
4473 4413 4414 2
4474 4414 4415 1
4475 4414 4421 1
4476 4415 4422 1
4477 4423 4424 1
4478 4423 4433 1
4479 4424 4425 1
4480 4424 4427 1
4481 4424 4434 1
4482 4425 4426 2
4483 4425 4440 1
4484 4427 4428 1
4485 4427 4435 1
4486 4427 4436 1
4487 4428 4429 2
4488 4428 4430 1
4489 4429 4432 1
4490 4429 4437 1
4491 4430 4431 2
4492 4431 4432 1
4493 4431 4438 1
4494 4432 4439 1
4495 4440 4441 1
4496 4440 4451 1
4497 4441 4442 1
4498 4441 4444 1
4499 4441 4452 1
4500 4442 4443 2
4501 4442 4464 1
4502 4444 4445 1
4503 4444 4453 1
4504 4444 4454 1
4505 4445 4446 1
4506 4445 4455 1
4507 4445 4456 1
4508 4446 4447 1
4509 4446 4457 1
4510 4446 4458 1
4511 4447 4448 1
4512 4447 4459 1
4513 4448 4449 2
4514 4448 4450 1
4515 4449 4460 1
4516 4449 4461 1
4517 4450 4462 1
4518 4450 4463 1
4519 4464 4465 1
4520 4464 4472 1
4521 4465 4466 1
4522 4465 4468 1
4523 4465 4473 1
4524 4466 4467 2
4525 4466 4478 1
4526 4468 4469 1
4527 4468 4474 1
4528 4468 4475 1
4529 4469 4470 1
4530 4469 4471 2
4531 4470 4476 1
4532 4470 4477 1
4533 4478 4479 1
4534 4478 4486 1
4535 4479 4480 1
4536 4479 4482 1
4537 4479 4487 1
4538 4480 4481 2
4539 4480 4492 1
4540 4482 4483 1
4541 4482 4488 1
4542 4482 4489 1
4543 4483 4484 1
4544 4483 4485 2
4545 4484 4490 1
4546 4484 4491 1
4547 4492 4493 1
4548 4492 4503 1
4549 4493 4494 1
4550 4493 4496 1
4551 4493 4504 1
4552 4494 4495 2
4553 4494 4516 1
4554 4496 4497 1
4555 4496 4505 1
4556 4496 4506 1
4557 4497 4498 1
4558 4497 4507 1
4559 4497 4508 1
4560 4498 4499 1
4561 4498 4509 1
4562 4498 4510 1
4563 4499 4500 1
4564 4499 4511 1
4565 4500 4501 2
4566 4500 4502 1
4567 4501 4512 1
4568 4501 4513 1
4569 4502 4514 1
4570 4502 4515 1
4571 4516 4517 1
4572 4516 4525 1
4573 4517 4518 1
4574 4517 4520 1
4575 4517 4526 1
4576 4518 4519 2
4577 4518 4533 1
4578 4520 4521 1
4579 4520 4527 1
4580 4520 4528 1
4581 4521 4522 1
4582 4521 4529 1
4583 4521 4530 1
4584 4522 4523 1
4585 4522 4524 2
4586 4523 4531 1
4587 4523 4532 1
4588 4533 4534 1
4589 4533 4540 1
4590 4534 4535 1
4591 4534 4537 1
4592 4534 4541 1
4593 4535 4536 2
4594 4535 4547 1
4595 4537 4538 1
4596 4537 4539 1
4597 4537 4542 1
4598 4538 4544 1
4599 4538 4545 1
4600 4538 4546 1
4601 4539 4543 1
4602 4547 4548 1
4603 4547 4555 1
4604 4548 4549 1
4605 4548 4551 1
4606 4548 4556 1
4607 4549 4550 2
4608 4549 4564 1
4609 4551 4552 1
4610 4551 4557 1
4611 4551 4558 1
4612 4552 4553 1
4613 4552 4559 1
4614 4552 4560 1
4615 4553 4554 1
4616 4554 4561 1
4617 4554 4562 1
4618 4554 4563 1
4619 4564 4565 1
4620 4564 4573 1
4621 4565 4566 1
4622 4565 4568 1
4623 4565 4574 1
4624 4566 4567 2
4625 4566 4579 1
4626 4568 4569 1
4627 4568 4575 1
4628 4568 4576 1
4629 4569 4570 1
4630 4569 4577 1
4631 4569 4578 1
4632 4570 4571 2
4633 4570 4572 1
4634 4579 4580 1
4635 4579 4587 1
4636 4580 4581 1
4637 4580 4583 1
4638 4580 4588 1
4639 4581 4582 2
4640 4581 4591 1
4641 4583 4584 1
4642 4583 4589 1
4643 4583 4590 1
4644 4584 4585 2
4645 4584 4586 1
4646 4591 4592 1
4647 4591 4599 1
4648 4592 4593 1
4649 4592 4595 1
4650 4592 4600 1
4651 4593 4594 2
4652 4593 4610 1
4653 4595 4596 1
4654 4595 4601 1
4655 4595 4602 1
4656 4596 4597 1
4657 4596 4598 1
4658 4596 4603 1
4659 4597 4604 1
4660 4597 4605 1
4661 4597 4606 1
4662 4598 4607 1
4663 4598 4608 1
4664 4598 4609 1
4665 4610 4611 1
4666 4610 4618 1
4667 4611 4612 1
4668 4611 4614 1
4669 4611 4619 1
4670 4612 4613 2
4671 4612 4629 1
4672 4614 4615 1
4673 4614 4616 1
4674 4614 4620 1
4675 4615 4617 1
4676 4615 4621 1
4677 4615 4622 1
4678 4616 4623 1
4679 4616 4624 1
4680 4616 4625 1
4681 4617 4626 1
4682 4617 4627 1
4683 4617 4628 1
4684 4629 4630 1
4685 4629 4635 1
4686 4630 4631 1
4687 4630 4633 1
4688 4630 4636 1
4689 4631 4632 2
4690 4631 4640 1
4691 4633 4634 1
4692 4633 4637 1
4693 4633 4638 1
4694 4634 4639 1
4695 4640 4641 1
4696 4640 4648 1
4697 4641 4642 1
4698 4641 4644 1
4699 4641 4649 1
4700 4642 4643 2
4701 4642 4659 1
4702 4644 4645 1
4703 4644 4650 1
4704 4644 4651 1
4705 4645 4646 1
4706 4645 4647 1
4707 4645 4652 1
4708 4646 4653 1
4709 4646 4654 1
4710 4646 4655 1
4711 4647 4656 1
4712 4647 4657 1
4713 4647 4658 1
4714 4659 4660 1
4715 4659 4673 1
4716 4660 4661 1
4717 4660 4663 1
4718 4660 4674 1
4719 4661 4662 2
4720 4661 4683 1
4721 4663 4664 1
4722 4663 4675 1
4723 4663 4676 1
4724 4664 4665 2
4725 4664 4666 1
4726 4665 4669 1
4727 4665 4677 1
4728 4666 4667 2
4729 4666 4668 1
4730 4667 4670 1
4731 4668 4671 2
4732 4668 4679 1
4733 4667 4669 1
4734 4669 4678 1
4735 4670 4672 2
4736 4670 4680 1
4737 4671 4672 1
4738 4671 4681 1
4739 4672 4682 1
4740 4683 4684 1
4741 4683 4692 1
4742 4684 4685 1
4743 4684 4687 1
4744 4684 4693 1
4745 4685 4686 2
4746 4685 4700 1
4747 4687 4688 1
4748 4687 4694 1
4749 4687 4695 1
4750 4688 4689 1
4751 4688 4696 1
4752 4688 4697 1
4753 4689 4690 1
4754 4689 4691 2
4755 4690 4698 1
4756 4690 4699 1
4757 4700 4701 1
4758 4700 4712 1
4759 4701 4702 1
4760 4701 4704 1
4761 4701 4713 1
4762 4702 4703 2
4763 4702 4721 1
4764 4704 4705 1
4765 4704 4714 1
4766 4704 4715 1
4767 4705 4706 2
4768 4705 4707 1
4769 4706 4708 1
4770 4706 4716 1
4771 4707 4709 2
4772 4707 4717 1
4773 4708 4710 2
4774 4708 4718 1
4775 4709 4710 1
4776 4709 4719 1
4777 4710 4711 1
4778 4711 4720 1
4779 4721 4722 1
4780 4721 4729 1
4781 4722 4723 1
4782 4722 4725 1
4783 4722 4730 1
4784 4723 4724 2
4785 4723 4733 1
4786 4725 4726 1
4787 4725 4731 1
4788 4725 4732 1
4789 4726 4727 2
4790 4726 4728 1
4791 4733 4734 1
4792 4733 4743 1
4793 4734 4735 1
4794 4734 4737 1
4795 4734 4744 1
4796 4735 4736 2
4797 4735 4750 1
4798 4737 4738 1
4799 4737 4745 1
4800 4737 4746 1
4801 4738 4739 2
4802 4738 4740 1
4803 4739 4742 1
4804 4739 4747 1
4805 4740 4741 2
4806 4741 4742 1
4807 4741 4748 1
4808 4742 4749 1
4809 4750 4751 1
4810 4750 4758 1
4811 4751 4752 1
4812 4751 4754 1
4813 4751 4759 1
4814 4752 4753 2
4815 4752 4769 1
4816 4754 4755 1
4817 4754 4760 1
4818 4754 4761 1
4819 4755 4756 1
4820 4755 4757 1
4821 4755 4762 1
4822 4756 4763 1
4823 4756 4764 1
4824 4756 4765 1
4825 4757 4766 1
4826 4757 4767 1
4827 4757 4768 1
4828 4769 4770 1
4829 4769 4776 1
4830 4770 4771 1
4831 4770 4773 1
4832 4770 4777 1
4833 4771 4772 2
4834 4771 4783 1
4835 4773 4774 1
4836 4773 4775 1
4837 4773 4778 1
4838 4774 4780 1
4839 4774 4781 1
4840 4774 4782 1
4841 4775 4779 1
4842 4783 4784 1
4843 4783 4788 1
4844 4784 4785 1
4845 4784 4787 1
4846 4784 4789 1
4847 4785 4786 2
4848 4785 4793 1
4849 4787 4790 1
4850 4787 4791 1
4851 4787 4792 1
4852 4793 4794 1
4853 4793 4800 1
4854 4794 4795 1
4855 4794 4797 1
4856 4794 4801 1
4857 4795 4796 2
4858 4795 4807 1
4859 4797 4798 1
4860 4797 4799 1
4861 4797 4802 1
4862 4798 4804 1
4863 4798 4805 1
4864 4798 4806 1
4865 4799 4803 1
4866 4807 4808 1
4867 4807 4819 1
4868 4808 4809 1
4869 4808 4811 1
4870 4808 4820 1
4871 4809 4810 2
4872 4809 4828 1
4873 4811 4812 1
4874 4811 4821 1
4875 4811 4822 1
4876 4812 4813 2
4877 4812 4814 1
4878 4813 4815 1
4879 4813 4823 1
4880 4814 4816 2
4881 4814 4824 1
4882 4815 4817 2
4883 4815 4825 1
4884 4816 4817 1
4885 4816 4826 1
4886 4817 4818 1
4887 4818 4827 1
4888 4828 4829 1
4889 4828 4836 1
4890 4829 4830 1
4891 4829 4832 1
4892 4829 4837 1
4893 4830 4831 2
4894 4830 4847 1
4895 4832 4833 1
4896 4832 4838 1
4897 4832 4839 1
4898 4833 4834 1
4899 4833 4835 1
4900 4833 4840 1
4901 4834 4841 1
4902 4834 4842 1
4903 4834 4843 1
4904 4835 4844 1
4905 4835 4845 1
4906 4835 4846 1
4907 4847 4848 1
4908 4847 4855 1
4909 4848 4849 1
4910 4848 4851 1
4911 4848 4856 1
4912 4849 4850 2
4913 4849 4866 1
4914 4851 4852 1
4915 4851 4857 1
4916 4851 4858 1
4917 4852 4853 1
4918 4852 4854 1
4919 4852 4859 1
4920 4853 4860 1
4921 4853 4861 1
4922 4853 4862 1
4923 4854 4863 1
4924 4854 4864 1
4925 4854 4865 1
4926 4866 4867 1
4927 4866 4874 1
4928 4867 4868 1
4929 4867 4870 1
4930 4867 4875 1
4931 4868 4869 2
4932 4868 4885 1
4933 4870 4871 1
4934 4870 4876 1
4935 4870 4877 1
4936 4871 4872 1
4937 4871 4873 1
4938 4871 4878 1
4939 4872 4879 1
4940 4872 4880 1
4941 4872 4881 1
4942 4873 4882 1
4943 4873 4883 1
4944 4873 4884 1
4945 4885 4886 1
4946 4885 4893 1
4947 4886 4887 1
4948 4886 4889 1
4949 4886 4894 1
4950 4887 4888 2
4951 4887 4904 1
4952 4889 4890 1
4953 4889 4895 1
4954 4889 4896 1
4955 4890 4891 1
4956 4890 4892 1
4957 4890 4897 1
4958 4891 4898 1
4959 4891 4899 1
4960 4891 4900 1
4961 4892 4901 1
4962 4892 4902 1
4963 4892 4903 1
4964 4904 4905 1
4965 4904 4909 1
4966 4905 4906 1
4967 4905 4908 1
4968 4905 4910 1
4969 4906 4907 2
4970 4906 4914 1
4971 4908 4911 1
4972 4908 4912 1
4973 4908 4913 1
4974 4914 4915 1
4975 4914 4923 1
4976 4915 4916 1
4977 4915 4918 1
4978 4915 4924 1
4979 4916 4917 2
4980 4916 4936 1
4981 4918 4919 1
4982 4918 4925 1
4983 4918 4926 1
4984 4919 4920 1
4985 4919 4927 1
4986 4919 4928 1
4987 4920 4921 1
4988 4920 4929 1
4989 4920 4930 1
4990 4921 4922 1
4991 4921 4931 1
4992 4921 4932 1
4993 4922 4933 1
4994 4922 4934 1
4995 4922 4935 1
4996 4936 4937 1
4997 4936 4945 1
4998 4937 4938 1
4999 4937 4940 1
5000 4937 4946 1
5001 4938 4939 2
5002 4938 4958 1
5003 4940 4941 1
5004 4940 4947 1
5005 4940 4948 1
5006 4941 4942 1
5007 4941 4949 1
5008 4941 4950 1
5009 4942 4943 1
5010 4942 4951 1
5011 4942 4952 1
5012 4943 4944 1
5013 4943 4953 1
5014 4943 4954 1
5015 4944 4955 1
5016 4944 4956 1
5017 4944 4957 1
5018 4958 4959 1
5019 4958 4963 1
5020 4959 4960 1
5021 4959 4962 1
5022 4959 4964 1
5023 4960 4961 2
5024 4960 4968 1
5025 4962 4965 1
5026 4962 4966 1
5027 4962 4967 1
5028 4968 4969 1
5029 4968 4979 1
5030 4969 4970 1
5031 4969 4972 1
5032 4969 4980 1
5033 4970 4971 2
5034 4970 4992 1
5035 4972 4973 1
5036 4972 4981 1
5037 4972 4982 1
5038 4973 4974 1
5039 4973 4983 1
5040 4973 4984 1
5041 4974 4975 1
5042 4974 4985 1
5043 4974 4986 1
5044 4975 4976 1
5045 4975 4987 1
5046 4976 4977 2
5047 4976 4978 1
5048 4977 4988 1
5049 4977 4989 1
5050 4978 4990 1
5051 4978 4991 1
5052 4992 4993 1
5053 4992 4996 1
5054 4993 4994 1
5055 4993 4997 1
5056 4993 4998 1
5057 4994 4995 2
5058 4994 4999 1
5059 4999 5000 1
5060 4999 5008 1
5061 5000 5001 1
5062 5000 5003 1
5063 5000 5009 1
5064 5001 5002 2
5065 5001 5021 1
5066 5003 5004 1
5067 5003 5010 1
5068 5003 5011 1
5069 5004 5005 1
5070 5004 5012 1
5071 5004 5013 1
5072 5005 5006 1
5073 5005 5014 1
5074 5005 5015 1
5075 5006 5007 1
5076 5006 5016 1
5077 5006 5017 1
5078 5007 5018 1
5079 5007 5019 1
5080 5007 5020 1
5081 5021 5022 1
5082 5021 5027 1
5083 5022 5023 1
5084 5022 5025 1
5085 5022 5028 1
5086 5023 5024 2
5087 5023 5035 1
5088 5025 5026 1
5089 5025 5029 1
5090 5025 5030 1
5091 5026 5027 1
5092 5026 5031 1
5093 5026 5032 1
5094 5027 5033 1
5095 5027 5034 1
5096 5035 5036 1
5097 5035 5042 1
5098 5036 5037 1
5099 5036 5039 1
5100 5036 5043 1
5101 5037 5038 2
5102 5037 5051 1
5103 5039 5040 1
5104 5039 5041 1
5105 5039 5044 1
5106 5040 5045 1
5107 5040 5046 1
5108 5040 5047 1
5109 5041 5048 1
5110 5041 5049 1
5111 5041 5050 1
5112 5051 5052 1
5113 5051 5062 1
5114 5052 5053 1
5115 5052 5055 1
5116 5052 5063 1
5117 5053 5054 2
5118 5053 5075 1
5119 5055 5056 1
5120 5055 5064 1
5121 5055 5065 1
5122 5056 5057 1
5123 5056 5066 1
5124 5056 5067 1
5125 5057 5058 1
5126 5057 5068 1
5127 5057 5069 1
5128 5058 5059 1
5129 5058 5070 1
5130 5059 5060 2
5131 5059 5061 1
5132 5060 5071 1
5133 5060 5072 1
5134 5061 5073 1
5135 5061 5074 1
5136 5075 5076 1
5137 5075 5083 1
5138 5076 5077 1
5139 5076 5079 1
5140 5076 5084 1
5141 5077 5078 2
5142 5077 5094 1
5143 5079 5080 1
5144 5079 5085 1
5145 5079 5086 1
5146 5080 5081 1
5147 5080 5082 1
5148 5080 5087 1
5149 5081 5088 1
5150 5081 5089 1
5151 5081 5090 1
5152 5082 5091 1
5153 5082 5092 1
5154 5082 5093 1
5155 5094 5095 1
5156 5094 5105 1
5157 5095 5096 1
5158 5095 5098 1
5159 5095 5106 1
5160 5096 5097 2
5161 5096 5118 1
5162 5098 5099 1
5163 5098 5107 1
5164 5098 5108 1
5165 5099 5100 1
5166 5099 5109 1
5167 5099 5110 1
5168 5100 5101 1
5169 5100 5111 1
5170 5100 5112 1
5171 5101 5102 1
5172 5101 5113 1
5173 5102 5103 2
5174 5102 5104 1
5175 5103 5114 1
5176 5103 5115 1
5177 5104 5116 1
5178 5104 5117 1
@<TRIPOS>SUBSTRUCTURE
1	ASP5	1	RESIDUE	1 A	ASP
2	GLU6	15	RESIDUE	1 A	GLU
3	LEU7	30	RESIDUE	1 A	LEU
4	LEU8	49	RESIDUE	1 A	LEU
5	LYS9	68	RESIDUE	1 A	LYS
6	TYR10	90	RESIDUE	1 A	TYR
7	TYR11	111	RESIDUE	1 A	TYR
8	GLU12	132	RESIDUE	1 A	GLU
9	LEU13	147	RESIDUE	1 A	LEU
10	HIS14	166	RESIDUE	1 A	HIS
11	GLU15	183	RESIDUE	1 A	GLU
12	THR16	198	RESIDUE	1 A	THR
13	ILE17	212	RESIDUE	1 A	ILE
14	GLY18	231	RESIDUE	1 A	GLY
15	THR19	238	RESIDUE	1 A	THR
16	GLY20	252	RESIDUE	1 A	GLY
17	GLY21	259	RESIDUE	1 A	GLY
18	PHE22	266	RESIDUE	1 A	PHE
19	ALA23	286	RESIDUE	1 A	ALA
20	LYS24	296	RESIDUE	1 A	LYS
21	VAL25	318	RESIDUE	1 A	VAL
22	LYS26	334	RESIDUE	1 A	LYS
23	LEU27	356	RESIDUE	1 A	LEU
24	ALA28	375	RESIDUE	1 A	ALA
25	CYS29	385	RESIDUE	1 A	CYS
26	HIS30	396	RESIDUE	1 A	HIS
27	ILE31	413	RESIDUE	1 A	ILE
28	LEU32	432	RESIDUE	1 A	LEU
29	THR33	451	RESIDUE	1 A	THR
30	GLY34	465	RESIDUE	1 A	GLY
31	GLU35	472	RESIDUE	1 A	GLU
32	MET36	487	RESIDUE	1 A	MET
33	VAL37	504	RESIDUE	1 A	VAL
34	ALA38	520	RESIDUE	1 A	ALA
35	ILE39	530	RESIDUE	1 A	ILE
36	LYS40	549	RESIDUE	1 A	LYS
37	ILE41	571	RESIDUE	1 A	ILE
38	MET42	590	RESIDUE	1 A	MET
39	ASP43	607	RESIDUE	1 A	ASP
40	LYS44	619	RESIDUE	1 A	LYS
41	ASN45	641	RESIDUE	1 A	ASN
42	THR46	655	RESIDUE	1 A	THR
43	LEU47	669	RESIDUE	1 A	LEU
44	GLY48	688	RESIDUE	1 A	GLY
45	SER49	695	RESIDUE	1 A	SER
46	ASP50	706	RESIDUE	1 A	ASP
47	LEU51	718	RESIDUE	1 A	LEU
48	PRO52	737	RESIDUE	1 A	PRO
49	ARG53	751	RESIDUE	1 A	ARG
50	ILE54	775	RESIDUE	1 A	ILE
51	LYS55	794	RESIDUE	1 A	LYS
52	THR56	816	RESIDUE	1 A	THR
53	GLU57	830	RESIDUE	1 A	GLU
54	ILE58	845	RESIDUE	1 A	ILE
55	GLU59	864	RESIDUE	1 A	GLU
56	ALA60	879	RESIDUE	1 A	ALA
57	LEU61	889	RESIDUE	1 A	LEU
58	LYS62	908	RESIDUE	1 A	LYS
59	ASN63	930	RESIDUE	1 A	ASN
60	LEU64	944	RESIDUE	1 A	LEU
61	ARG65	963	RESIDUE	1 A	ARG
62	HIS66	987	RESIDUE	1 A	HIS
63	GLN67	1004	RESIDUE	1 A	GLN
64	HIS68	1021	RESIDUE	1 A	HIS
65	ILE69	1038	RESIDUE	1 A	ILE
66	CYS70	1057	RESIDUE	1 A	CYS
67	GLN71	1068	RESIDUE	1 A	GLN
68	LEU72	1085	RESIDUE	1 A	LEU
69	TYR73	1104	RESIDUE	1 A	TYR
70	HIS74	1125	RESIDUE	1 A	HIS
71	VAL75	1142	RESIDUE	1 A	VAL
72	LEU76	1158	RESIDUE	1 A	LEU
73	GLU77	1177	RESIDUE	1 A	GLU
74	THR78	1192	RESIDUE	1 A	THR
75	ALA79	1206	RESIDUE	1 A	ALA
76	ASN80	1216	RESIDUE	1 A	ASN
77	LYS81	1230	RESIDUE	1 A	LYS
78	ILE82	1252	RESIDUE	1 A	ILE
79	PHE83	1271	RESIDUE	1 A	PHE
80	MET84	1291	RESIDUE	1 A	MET
81	VAL85	1308	RESIDUE	1 A	VAL
82	LEU86	1324	RESIDUE	1 A	LEU
83	GLU87	1343	RESIDUE	1 A	GLU
84	TYR88	1358	RESIDUE	1 A	TYR
85	CYS89	1379	RESIDUE	1 A	CYS
86	PRO90	1390	RESIDUE	1 A	PRO
87	GLY91	1404	RESIDUE	1 A	GLY
88	GLY92	1411	RESIDUE	1 A	GLY
89	GLU93	1418	RESIDUE	1 A	GLU
90	LEU94	1433	RESIDUE	1 A	LEU
91	PHE95	1452	RESIDUE	1 A	PHE
92	ASP96	1472	RESIDUE	1 A	ASP
93	TYR97	1484	RESIDUE	1 A	TYR
94	ILE98	1505	RESIDUE	1 A	ILE
95	ILE99	1524	RESIDUE	1 A	ILE
96	SER100	1543	RESIDUE	1 A	SER
97	GLN101	1554	RESIDUE	1 A	GLN
98	ASP102	1571	RESIDUE	1 A	ASP
99	ARG103	1583	RESIDUE	1 A	ARG
100	LEU104	1607	RESIDUE	1 A	LEU
101	SER105	1626	RESIDUE	1 A	SER
102	GLU106	1637	RESIDUE	1 A	GLU
103	GLU107	1652	RESIDUE	1 A	GLU
104	GLU108	1667	RESIDUE	1 A	GLU
105	THR109	1682	RESIDUE	1 A	THR
106	ARG110	1696	RESIDUE	1 A	ARG
107	VAL111	1720	RESIDUE	1 A	VAL
108	VAL112	1736	RESIDUE	1 A	VAL
109	PHE113	1752	RESIDUE	1 A	PHE
110	ARG114	1772	RESIDUE	1 A	ARG
111	GLN115	1796	RESIDUE	1 A	GLN
112	ILE116	1813	RESIDUE	1 A	ILE
113	VAL117	1832	RESIDUE	1 A	VAL
114	SER118	1848	RESIDUE	1 A	SER
115	ALA119	1859	RESIDUE	1 A	ALA
116	VAL120	1869	RESIDUE	1 A	VAL
117	ALA121	1885	RESIDUE	1 A	ALA
118	TYR122	1895	RESIDUE	1 A	TYR
119	VAL123	1916	RESIDUE	1 A	VAL
120	HIS124	1932	RESIDUE	1 A	HIS
121	SER125	1949	RESIDUE	1 A	SER
122	GLN126	1960	RESIDUE	1 A	GLN
123	GLY127	1977	RESIDUE	1 A	GLY
124	TYR128	1984	RESIDUE	1 A	TYR
125	ALA129	2005	RESIDUE	1 A	ALA
126	HIS130	2015	RESIDUE	1 A	HIS
127	ARG131	2032	RESIDUE	1 A	ARG
128	ASP132	2056	RESIDUE	1 A	ASP
129	LEU133	2068	RESIDUE	1 A	LEU
130	LYS134	2087	RESIDUE	1 A	LYS
131	PRO135	2109	RESIDUE	1 A	PRO
132	GLU136	2123	RESIDUE	1 A	GLU
133	ASN137	2138	RESIDUE	1 A	ASN
134	LEU138	2152	RESIDUE	1 A	LEU
135	LEU139	2171	RESIDUE	1 A	LEU
136	PHE140	2190	RESIDUE	1 A	PHE
137	ASP141	2210	RESIDUE	1 A	ASP
138	GLU142	2222	RESIDUE	1 A	GLU
139	TYR143	2237	RESIDUE	1 A	TYR
140	HIS144	2258	RESIDUE	1 A	HIS
141	LYS145	2275	RESIDUE	1 A	LYS
142	LEU146	2297	RESIDUE	1 A	LEU
143	LYS147	2316	RESIDUE	1 A	LYS
144	LEU148	2338	RESIDUE	1 A	LEU
145	ILE149	2357	RESIDUE	1 A	ILE
146	ASP150	2376	RESIDUE	1 A	ASP
147	PHE151	2388	RESIDUE	1 A	PHE
148	GLY152	2408	RESIDUE	1 A	GLY
149	LEU153	2415	RESIDUE	1 A	LEU
150	CYS169	2435	RESIDUE	1 A	CYS
151	GLY170	2448	RESIDUE	1 A	GLY
152	SER171	2455	RESIDUE	1 A	SER
153	LEU172	2466	RESIDUE	1 A	LEU
154	ALA173	2485	RESIDUE	1 A	ALA
155	TYR174	2495	RESIDUE	1 A	TYR
156	ALA175	2516	RESIDUE	1 A	ALA
157	ALA176	2526	RESIDUE	1 A	ALA
158	PRO177	2536	RESIDUE	1 A	PRO
159	GLU178	2550	RESIDUE	1 A	GLU
160	LEU179	2565	RESIDUE	1 A	LEU
161	ILE180	2584	RESIDUE	1 A	ILE
162	GLN181	2603	RESIDUE	1 A	GLN
163	GLY182	2620	RESIDUE	1 A	GLY
164	LYS183	2627	RESIDUE	1 A	LYS
165	SER184	2649	RESIDUE	1 A	SER
166	TYR185	2660	RESIDUE	1 A	TYR
167	LEU186	2681	RESIDUE	1 A	LEU
168	GLY187	2700	RESIDUE	1 A	GLY
169	SER188	2707	RESIDUE	1 A	SER
170	GLU189	2718	RESIDUE	1 A	GLU
171	ALA190	2733	RESIDUE	1 A	ALA
172	ASP191	2743	RESIDUE	1 A	ASP
173	VAL192	2755	RESIDUE	1 A	VAL
174	TRP193	2771	RESIDUE	1 A	TRP
175	SER194	2795	RESIDUE	1 A	SER
176	MET195	2806	RESIDUE	1 A	MET
177	GLY196	2823	RESIDUE	1 A	GLY
178	ILE197	2830	RESIDUE	1 A	ILE
179	LEU198	2849	RESIDUE	1 A	LEU
180	LEU199	2868	RESIDUE	1 A	LEU
181	TYR200	2887	RESIDUE	1 A	TYR
182	VAL201	2908	RESIDUE	1 A	VAL
183	LEU202	2924	RESIDUE	1 A	LEU
184	MET203	2943	RESIDUE	1 A	MET
185	CYS204	2960	RESIDUE	1 A	CYS
186	GLY205	2971	RESIDUE	1 A	GLY
187	PHE206	2978	RESIDUE	1 A	PHE
188	LEU207	2998	RESIDUE	1 A	LEU
189	PRO208	3017	RESIDUE	1 A	PRO
190	PHE209	3031	RESIDUE	1 A	PHE
191	ASP210	3051	RESIDUE	1 A	ASP
192	ASP211	3063	RESIDUE	1 A	ASP
193	ASP212	3075	RESIDUE	1 A	ASP
194	THR213	3087	RESIDUE	1 A	THR
195	ALA214	3101	RESIDUE	1 A	ALA
196	ALA215	3111	RESIDUE	1 A	ALA
197	ALA216	3121	RESIDUE	1 A	ALA
198	LEU217	3131	RESIDUE	1 A	LEU
199	VAL218	3150	RESIDUE	1 A	VAL
200	ALA219	3166	RESIDUE	1 A	ALA
201	LYS220	3176	RESIDUE	1 A	LYS
202	ILE221	3198	RESIDUE	1 A	ILE
203	MET222	3217	RESIDUE	1 A	MET
204	ARG223	3234	RESIDUE	1 A	ARG
205	GLY224	3258	RESIDUE	1 A	GLY
206	LYS225	3265	RESIDUE	1 A	LYS
207	TYR226	3287	RESIDUE	1 A	TYR
208	ASP227	3308	RESIDUE	1 A	ASP
209	VAL228	3320	RESIDUE	1 A	VAL
210	PRO229	3336	RESIDUE	1 A	PRO
211	LYS230	3350	RESIDUE	1 A	LYS
212	TRP231	3372	RESIDUE	1 A	TRP
213	LEU232	3396	RESIDUE	1 A	LEU
214	SER233	3415	RESIDUE	1 A	SER
215	PRO234	3426	RESIDUE	1 A	PRO
216	SER235	3440	RESIDUE	1 A	SER
217	SER236	3451	RESIDUE	1 A	SER
218	ILE237	3462	RESIDUE	1 A	ILE
219	LEU238	3481	RESIDUE	1 A	LEU
220	LEU239	3500	RESIDUE	1 A	LEU
221	LEU240	3519	RESIDUE	1 A	LEU
222	GLN241	3538	RESIDUE	1 A	GLN
223	GLN242	3555	RESIDUE	1 A	GLN
224	MET243	3572	RESIDUE	1 A	MET
225	LEU244	3589	RESIDUE	1 A	LEU
226	GLN245	3608	RESIDUE	1 A	GLN
227	VAL246	3625	RESIDUE	1 A	VAL
228	ASP247	3641	RESIDUE	1 A	ASP
229	PRO248	3653	RESIDUE	1 A	PRO
230	LYS249	3667	RESIDUE	1 A	LYS
231	LYS250	3689	RESIDUE	1 A	LYS
232	ARG251	3711	RESIDUE	1 A	ARG
233	ILE252	3735	RESIDUE	1 A	ILE
234	SER253	3754	RESIDUE	1 A	SER
235	MET254	3765	RESIDUE	1 A	MET
236	LYS255	3782	RESIDUE	1 A	LYS
237	ASN256	3804	RESIDUE	1 A	ASN
238	LEU257	3818	RESIDUE	1 A	LEU
239	LEU258	3837	RESIDUE	1 A	LEU
240	ASN259	3856	RESIDUE	1 A	ASN
241	HIS260	3870	RESIDUE	1 A	HIS
242	PRO261	3887	RESIDUE	1 A	PRO
243	TRP262	3901	RESIDUE	1 A	TRP
244	ILE263	3925	RESIDUE	1 A	ILE
245	MET264	3944	RESIDUE	1 A	MET
246	GLN265	3961	RESIDUE	1 A	GLN
247	ASP266	3978	RESIDUE	1 A	ASP
248	TYR267	3990	RESIDUE	1 A	TYR
249	ASN268	4011	RESIDUE	1 A	ASN
250	TYR269	4025	RESIDUE	1 A	TYR
251	PRO270	4046	RESIDUE	1 A	PRO
252	VAL271	4060	RESIDUE	1 A	VAL
253	GLU272	4076	RESIDUE	1 A	GLU
254	TRP273	4091	RESIDUE	1 A	TRP
255	GLN274	4115	RESIDUE	1 A	GLN
256	SER275	4132	RESIDUE	1 A	SER
257	LYS276	4143	RESIDUE	1 A	LYS
258	ASN277	4165	RESIDUE	1 A	ASN
259	PRO278	4179	RESIDUE	1 A	PRO
260	PHE279	4193	RESIDUE	1 A	PHE
261	ILE280	4213	RESIDUE	1 A	ILE
262	HIS281	4232	RESIDUE	1 A	HIS
263	LEU282	4249	RESIDUE	1 A	LEU
264	ASP283	4268	RESIDUE	1 A	ASP
265	ASP284	4280	RESIDUE	1 A	ASP
266	ASP285	4292	RESIDUE	1 A	ASP
267	CYS286	4304	RESIDUE	1 A	CYS
268	VAL287	4315	RESIDUE	1 A	VAL
269	THR288	4331	RESIDUE	1 A	THR
270	GLU289	4345	RESIDUE	1 A	GLU
271	LEU290	4360	RESIDUE	1 A	LEU
272	SER291	4379	RESIDUE	1 A	SER
273	VAL292	4390	RESIDUE	1 A	VAL
274	HIS293	4406	RESIDUE	1 A	HIS
275	HIS294	4423	RESIDUE	1 A	HIS
276	ARG295	4440	RESIDUE	1 A	ARG
277	ASN296	4464	RESIDUE	1 A	ASN
278	ASN297	4478	RESIDUE	1 A	ASN
279	ARG298	4492	RESIDUE	1 A	ARG
280	GLN299	4516	RESIDUE	1 A	GLN
281	THR300	4533	RESIDUE	1 A	THR
282	MET301	4547	RESIDUE	1 A	MET
283	GLU302	4564	RESIDUE	1 A	GLU
284	ASP303	4579	RESIDUE	1 A	ASP
285	LEU304	4591	RESIDUE	1 A	LEU
286	ILE305	4610	RESIDUE	1 A	ILE
287	SER306	4629	RESIDUE	1 A	SER
288	LEU307	4640	RESIDUE	1 A	LEU
289	TRP308	4659	RESIDUE	1 A	TRP
290	GLN309	4683	RESIDUE	1 A	GLN
291	TYR310	4700	RESIDUE	1 A	TYR
292	ASP311	4721	RESIDUE	1 A	ASP
293	HIS312	4733	RESIDUE	1 A	HIS
294	LEU313	4750	RESIDUE	1 A	LEU
295	THR314	4769	RESIDUE	1 A	THR
296	ALA315	4783	RESIDUE	1 A	ALA
297	THR316	4793	RESIDUE	1 A	THR
298	TYR317	4807	RESIDUE	1 A	TYR
299	LEU318	4828	RESIDUE	1 A	LEU
300	LEU319	4847	RESIDUE	1 A	LEU
301	LEU320	4866	RESIDUE	1 A	LEU
302	LEU321	4885	RESIDUE	1 A	LEU
303	ALA322	4904	RESIDUE	1 A	ALA
304	LYS323	4914	RESIDUE	1 A	LYS
305	LYS324	4936	RESIDUE	1 A	LYS
306	ALA325	4958	RESIDUE	1 A	ALA
307	ARG326	4968	RESIDUE	1 A	ARG
308	GLY327	4992	RESIDUE	1 A	GLY
309	LYS328	4999	RESIDUE	1 A	LYS
310	PRO329	5021	RESIDUE	1 A	PRO
311	VAL330	5035	RESIDUE	1 A	VAL
312	ARG331	5051	RESIDUE	1 A	ARG
313	LEU332	5075	RESIDUE	1 A	LEU
314	ARG333	5094	RESIDUE	1 A	ARG
