# Supplementary material for: Frags2Drugs: A Novel In Silico Fragment-Based Approach to the Discovery of Kinase Inhibitors
Source: Pharmaceuticals (Basel). 2026 Feb 12;19(2):308. doi: 10.3390/ph19020308 (PMC12944305; doi:10.3390/ph19020308)
Supplement: Supplementary file 1 [file pharmaceuticals-19-00308-s001.zip › pharmaceuticals-4126567-supplementary/SupplementaryData_bonnet/4UMQ_seed.sdf]

     RDKit          3D

 14 15  0  0  0  0  0  0  0  0999 V2000
    6.9224    8.2517   -4.8396 O   0  0  0  0  0  0  0  0  0  0  0  0
    7.3490    9.6087   -4.5129 C   0  0  0  0  0  0  0  0  0  0  0  0
    7.0755    9.7993   -3.0740 C   0  0  0  0  0  0  0  0  0  0  0  0
    6.8579    9.9528   -1.9044 C   0  0  0  0  0  0  0  0  0  0  0  0
    6.5900   10.1340   -0.5048 C   0  0  0  0  0  0  0  0  0  0  0  0
    7.6192   10.4163    0.3888 C   0  0  0  0  0  0  0  0  0  0  0  0
    7.3520   10.5884    1.7333 C   0  0  0  0  0  0  0  0  0  0  0  0
    6.0408   10.4817    2.2199 C   0  0  0  0  0  0  0  0  0  0  0  0
    5.7201   10.6472    3.5714 C   0  0  0  0  0  0  0  0  0  0  0  0
    4.4108   10.5263    3.9762 C   0  0  0  0  0  0  0  0  0  0  0  0
    3.4078   10.2544    3.1350 N   0  0  0  0  0  0  0  0  0  0  0  0
    3.6974   10.0914    1.8377 C   0  0  0  0  0  0  0  0  0  0  0  0
    4.9946   10.1949    1.3245 C   0  0  0  0  0  0  0  0  0  0  0  0
    5.2865   10.0258   -0.0278 C   0  0  0  0  0  0  0  0  0  0  0  0
  1  2  1  0
  2  3  1  0
  3  4  3  0
  4  5  1  0
  5  6  2  0
  5 14  1  0
  6  7  1  0
  7  8  2  0
  8  9  1  0
  8 13  1  0
  9 10  2  0
 10 11  1  0
 11 12  2  0
 12 13  1  0
 13 14  2  0
M  END
>  <Smiles>  (1) 
OCC#Cc1ccc2ccncc2c1

>  <MW>  (1) 
183.1

>  <TPSA>  (1) 
33.1

>  <HBA>  (1) 
2

>  <HBD>  (1) 
1

>  <nrot>  (1) 
0

>  <clogp>  (1) 
1.58

$$$$

     RDKit          3D

 15 16  0  0  0  0  0  0  0  0999 V2000
    5.5093    3.9172   -7.0532 C   0  0  0  0  0  0  0  0  0  0  0  0
    6.1098    4.7442   -8.0562 O   0  0  0  0  0  0  0  0  0  0  0  0
    6.5968    5.9742   -7.6825 C   0  0  0  0  0  0  0  0  0  0  0  0
    6.5099    6.5093   -6.4066 C   0  0  0  0  0  0  0  0  0  0  0  0
    7.0357    7.7665   -6.1230 C   0  0  0  0  0  0  0  0  0  0  0  0
    7.6529    8.4926   -7.1283 C   0  0  0  0  0  0  0  0  0  0  0  0
    7.7468    7.9688   -8.4072 C   0  0  0  0  0  0  0  0  0  0  0  0
    7.2242    6.7051   -8.7063 C   0  0  0  0  0  0  0  0  0  0  0  0
    7.3343    6.1597  -10.1171 C   0  0  0  0  0  0  0  0  0  0  0  0
    8.1144    4.8781  -10.2684 N   0  0  0  0  0  0  0  0  0  0  0  0
    9.5666    5.0908   -9.9827 C   0  0  0  0  0  0  0  0  0  0  0  0
   10.3274    3.7802  -10.1379 C   0  0  0  0  0  0  0  0  0  0  0  0
   10.1726    3.2643  -11.5227 N   0  0  0  0  0  0  0  0  0  0  0  0
    8.7395    3.0442  -11.8625 C   0  0  0  0  0  0  0  0  0  0  0  0
    7.9332    4.3238  -11.6532 C   0  0  0  0  0  0  0  0  0  0  0  0
  1  2  1  0
  2  3  1  0
  3  4  2  0
  3  8  1  0
  4  5  1  0
  5  6  2  0
  6  7  1  0
  7  8  2  0
  8  9  1  0
  9 10  1  0
 10 11  1  0
 10 15  1  0
 11 12  1  0
 12 13  1  0
 13 14  1  0
 14 15  1  0
M  CHG  1  13   1
M  END
>  <Smiles>  (2) 
COc1ccccc1CN1CC[NH2+]CC1

>  <MW>  (2) 
207.1

>  <TPSA>  (2) 
29.1

>  <HBA>  (2) 
2

>  <HBD>  (2) 
1

>  <nrot>  (2) 
3

>  <clogp>  (2) 
0.07

$$$$
