# Supplementary material for: Frags2Drugs: A Novel In Silico Fragment-Based Approach to the Discovery of Kinase Inhibitors
Source: Pharmaceuticals (Basel). 2026 Feb 12;19(2):308. doi: 10.3390/ph19020308 (PMC12944305; doi:10.3390/ph19020308)
Supplement: Supplementary file 1 [file pharmaceuticals-19-00308-s001.zip › pharmaceuticals-4126567-supplementary/SupplementaryData_bonnet/4UMT_ligand.sdf]

4UMT_A
  PyMOL2.2          3D                             0

 55 58  0  0  0  0  0  0  0  0999 V2000
    5.5090    3.9170   -7.0530 C   0  0  0  0  0  0  0  0  0  0  0  0
    6.1100    4.7440   -8.0560 O   0  0  0  0  0  0  0  0  0  0  0  0
    6.5970    5.9740   -7.6830 C   0  0  0  0  0  0  0  0  0  0  0  0
    6.5100    6.5090   -6.4070 C   0  0  0  0  0  0  0  0  0  0  0  0
    7.0360    7.7660   -6.1230 C   0  0  0  0  0  0  0  0  0  0  0  0
    6.9220    8.2520   -4.8400 O   0  0  0  0  0  0  0  0  0  0  0  0
    7.3490    9.6090   -4.5130 C   0  0  0  0  0  0  0  0  0  0  0  0
    7.0760    9.7990   -3.0740 C   0  0  0  0  0  0  0  0  0  0  0  0
    6.8580    9.9530   -1.9040 C   0  0  0  0  0  0  0  0  0  0  0  0
    6.5900   10.1340   -0.5050 C   0  0  0  0  0  0  0  0  0  0  0  0
    7.6190   10.4160    0.3890 C   0  0  0  0  0  0  0  0  0  0  0  0
    7.3520   10.5880    1.7330 C   0  0  0  0  0  0  0  0  0  0  0  0
    6.0410   10.4820    2.2200 C   0  0  0  0  0  0  0  0  0  0  0  0
    5.7200   10.6470    3.5710 C   0  0  0  0  0  0  0  0  0  0  0  0
    4.4110   10.5260    3.9760 C   0  0  0  0  0  0  0  0  0  0  0  0
    3.4080   10.2540    3.1350 N   0  0  0  0  0  0  0  0  0  0  0  0
    3.6970   10.0910    1.8380 C   0  0  0  0  0  0  0  0  0  0  0  0
    4.9950   10.1950    1.3250 C   0  0  0  0  0  0  0  0  0  0  0  0
    5.2860   10.0260   -0.0280 C   0  0  0  0  0  0  0  0  0  0  0  0
    7.6530    8.4930   -7.1280 C   0  0  0  0  0  0  0  0  0  0  0  0
    7.7470    7.9690   -8.4070 C   0  0  0  0  0  0  0  0  0  0  0  0
    7.2240    6.7050   -8.7060 C   0  0  0  0  0  0  0  0  0  0  0  0
    7.3340    6.1600  -10.1170 C   0  0  0  0  0  0  0  0  0  0  0  0
    8.1140    4.8780  -10.2680 N   0  0  0  0  0  0  0  0  0  0  0  0
    9.5670    5.0910   -9.9830 C   0  0  0  0  0  0  0  0  0  0  0  0
   10.3270    3.7800  -10.1380 C   0  0  0  0  0  0  0  0  0  0  0  0
   10.1730    3.2640  -11.5230 N   0  3  0  0  0  0  0  0  0  0  0  0
    8.7390    3.0440  -11.8630 C   0  0  0  0  0  0  0  0  0  0  0  0
    7.9330    4.3240  -11.6530 C   0  0  0  0  0  0  0  0  0  0  0  0
    5.2240    3.0750   -7.4550 H   0  0  0  0  0  0  0  0  0  0  0  0
    6.0910    6.0150   -5.7250 H   0  0  0  0  0  0  0  0  0  0  0  0
    8.3040    9.7160   -4.6950 H   0  0  0  0  0  0  0  0  0  0  0  0
    8.5030   10.4910    0.0740 H   0  0  0  0  0  0  0  0  0  0  0  0
    8.0540   10.7820    2.3330 H   0  0  0  0  0  0  0  0  0  0  0  0
    6.3990   10.8410    4.1980 H   0  0  0  0  0  0  0  0  0  0  0  0
    4.2040   10.6410    4.8900 H   0  0  0  0  0  0  0  0  0  0  0  0
    2.9930    9.9000    1.2460 H   0  0  0  0  0  0  0  0  0  0  0  0
    4.5860    9.8310   -0.6310 H   0  0  0  0  0  0  0  0  0  0  0  0
    8.0100    9.3470   -6.9410 H   0  0  0  0  0  0  0  0  0  0  0  0
    8.1690    8.4720   -9.0880 H   0  0  0  0  0  0  0  0  0  0  0  0
    6.4330    6.0000  -10.4660 H   0  0  0  0  0  0  0  0  0  0  0  0
    9.9200    5.7580  -10.6010 H   0  0  0  0  0  0  0  0  0  0  0  0
    6.1590    3.7380   -6.3480 H   0  0  0  0  0  0  0  0  0  0  0  0
   11.2740    3.9220   -9.9530 H   0  0  0  0  0  0  0  0  0  0  0  0
    4.7360    4.3770   -6.6750 H   0  0  0  0  0  0  0  0  0  0  0  0
   10.5390    3.8720  -12.1170 H   0  0  0  0  0  0  0  0  0  0  0  0
   10.6320    2.4630  -11.6010 H   0  0  0  0  0  0  0  0  0  0  0  0
    8.6730    2.7600  -12.7960 H   0  0  0  0  0  0  0  0  0  0  0  0
    6.9830    4.1400  -11.7960 H   0  0  0  0  0  0  0  0  0  0  0  0
    7.7610    6.8330  -10.6860 H   0  0  0  0  0  0  0  0  0  0  0  0
    9.6660    5.4270   -9.0720 H   0  0  0  0  0  0  0  0  0  0  0  0
    9.9810    3.1180   -9.5070 H   0  0  0  0  0  0  0  0  0  0  0  0
    8.3840    2.3320  -11.2980 H   0  0  0  0  0  0  0  0  0  0  0  0
    8.2150    5.0000  -12.3020 H   0  0  0  0  0  0  0  0  0  0  0  0
    6.8420   10.2560   -5.0470 H   0  0  0  0  0  0  0  0  0  0  0  0
  1  2  1  0  0  0  0
  1 30  1  0  0  0  0
  1 43  1  0  0  0  0
  1 45  1  0  0  0  0
  2  3  1  0  0  0  0
  3  4  4  0  0  0  0
  3 22  4  0  0  0  0
  4  5  4  0  0  0  0
  4 31  1  0  0  0  0
  5  6  1  0  0  0  0
  5 20  4  0  0  0  0
  6  7  1  0  0  0  0
  7  8  1  0  0  0  0
  7 32  1  0  0  0  0
  7 55  1  0  0  0  0
  8  9  3  0  0  0  0
  9 10  1  0  0  0  0
 10 11  4  0  0  0  0
 10 19  4  0  0  0  0
 11 12  4  0  0  0  0
 11 33  1  0  0  0  0
 12 13  4  0  0  0  0
 12 34  1  0  0  0  0
 13 14  4  0  0  0  0
 13 18  4  0  0  0  0
 14 15  4  0  0  0  0
 14 35  1  0  0  0  0
 15 16  4  0  0  0  0
 15 36  1  0  0  0  0
 16 17  4  0  0  0  0
 17 18  4  0  0  0  0
 17 37  1  0  0  0  0
 18 19  4  0  0  0  0
 19 38  1  0  0  0  0
 20 21  4  0  0  0  0
 20 39  1  0  0  0  0
 21 22  4  0  0  0  0
 21 40  1  0  0  0  0
 22 23  1  0  0  0  0
 23 24  1  0  0  0  0
 23 41  1  0  0  0  0
 23 50  1  0  0  0  0
 24 25  1  0  0  0  0
 24 29  1  0  0  0  0
 25 26  1  0  0  0  0
 25 42  1  0  0  0  0
 25 51  1  0  0  0  0
 26 27  1  0  0  0  0
 26 44  1  0  0  0  0
 26 52  1  0  0  0  0
 27 28  1  0  0  0  0
 27 46  1  0  0  0  0
 27 47  1  0  0  0  0
 28 29  1  0  0  0  0
 28 48  1  0  0  0  0
 28 53  1  0  0  0  0
 29 49  1  0  0  0  0
 29 54  1  0  0  0  0
M  END
$$$$
