# Supplementary material for: Frags2Drugs: A Novel In Silico Fragment-Based Approach to the Discovery of Kinase Inhibitors
Source: Pharmaceuticals (Basel). 2026 Feb 12;19(2):308. doi: 10.3390/ph19020308 (PMC12944305; doi:10.3390/ph19020308)
Supplement: Supplementary file 1 [file pharmaceuticals-19-00308-s001.zip › pharmaceuticals-4126567-supplementary/SupplementaryData_bonnet/4UMT_new_molecules.sdf]

     RDKit          3D

 27 30  0  0  0  0  0  0  0  0999 V2000
    6.9224    8.2517   -4.8396 O   0  0  0  0  0  0  0  0  0  0  0  0
    7.3490    9.6087   -4.5129 C   0  0  0  0  0  0  0  0  0  0  0  0
    7.0755    9.7993   -3.0740 C   0  0  0  0  0  0  0  0  0  0  0  0
    6.8579    9.9528   -1.9044 C   0  0  0  0  0  0  0  0  0  0  0  0
    6.5900   10.1340   -0.5048 C   0  0  0  0  0  0  0  0  0  0  0  0
    7.6192   10.4163    0.3888 C   0  0  0  0  0  0  0  0  0  0  0  0
    7.3520   10.5884    1.7333 C   0  0  0  0  0  0  0  0  0  0  0  0
    6.0408   10.4817    2.2199 C   0  0  0  0  0  0  0  0  0  0  0  0
    5.7201   10.6472    3.5714 C   0  0  0  0  0  0  0  0  0  0  0  0
    4.4108   10.5263    3.9762 C   0  0  0  0  0  0  0  0  0  0  0  0
    3.4078   10.2544    3.1350 N   0  0  0  0  0  0  0  0  0  0  0  0
    3.6974   10.0914    1.8377 C   0  0  0  0  0  0  0  0  0  0  0  0
    4.9946   10.1949    1.3245 C   0  0  0  0  0  0  0  0  0  0  0  0
    5.2865   10.0258   -0.0278 C   0  0  0  0  0  0  0  0  0  0  0  0
    6.5968    5.9742   -7.6825 C   0  0  0  0  0  0  0  0  0  0  0  0
    6.5099    6.5093   -6.4066 C   0  0  0  0  0  0  0  0  0  0  0  0
    7.0357    7.7665   -6.1230 C   0  0  0  0  0  0  0  0  0  0  0  0
    7.6529    8.4926   -7.1283 C   0  0  0  0  0  0  0  0  0  0  0  0
    7.7468    7.9688   -8.4072 C   0  0  0  0  0  0  0  0  0  0  0  0
    7.2242    6.7051   -8.7063 C   0  0  0  0  0  0  0  0  0  0  0  0
    7.3343    6.1597  -10.1171 C   0  0  0  0  0  0  0  0  0  0  0  0
    8.1144    4.8781  -10.2684 N   0  0  0  0  0  0  0  0  0  0  0  0
    9.5666    5.0908   -9.9827 C   0  0  0  0  0  0  0  0  0  0  0  0
   10.3274    3.7802  -10.1379 C   0  0  0  0  0  0  0  0  0  0  0  0
   10.1726    3.2643  -11.5227 N   0  0  0  0  0  0  0  0  0  0  0  0
    8.7395    3.0442  -11.8625 C   0  0  0  0  0  0  0  0  0  0  0  0
    7.9332    4.3238  -11.6532 C   0  0  0  0  0  0  0  0  0  0  0  0
  1  2  1  0
  2  3  1  0
  3  4  3  0
  4  5  1  0
  5  6  2  0
  5 14  1  0
  6  7  1  0
  7  8  2  0
  8  9  1  0
  8 13  1  0
  9 10  2  0
 10 11  1  0
 11 12  2  0
 12 13  1  0
 13 14  2  0
 15 16  2  0
 15 20  1  0
 16 17  1  0
 17 18  2  0
 18 19  1  0
 19 20  2  0
 20 21  1  0
 21 22  1  0
 22 23  1  0
 22 27  1  0
 23 24  1  0
 24 25  1  0
 25 26  1  0
 26 27  1  0
 17  1  1  0
M  CHG  1  25   1
M  END
>  <Smiles>  (1) 
C(#Cc1ccc2ccncc2c1)COc1ccc(CN2CC[NH2+]CC2)cc1

>  <MW>  (1) 
358.2

>  <2D_mol>  (1) 
<img data-content="rdkit/molecule" src="data:image/png;base64,iVBORw0KGgoAAAANSUhEUgAAAMgAAADICAIAAAAiOjnJAAAABmJLR0QA/wD/AP+gvaeTAAATfklEQVR4nO3ce1RUVfsH8GdkBoYQuSgkGoK8oMBgpoh3xQyUlgRoouiiAi0qebOSSjCSfilWXgDNlrJMFAVviWleUNBJQPMVcBnKzbgoigKCSCACAzPP+8fxnWiEYeYMO7Xf81ktV8rZ+5w5fj1n732eMwJEBEJ6W58nfQDkn4mCRZigYBEmKFiECQoWYYKCRZigYBEmKFiECQoWYYKCRZigYBEmKFiECQoWYYKCRZigYBEmKFiECQoWYYKCRZigYBEmKFiECQoWYYKCRZigYBEmKFiECQoWYYKCRZigYBEmKFiECQoWYYKCRZigYBEmKFiECQoWYYKCRZigYBEmKFiECQoWYYKCRZigYBEmKFiECQoWYYKCRZigYBEmKFiECQoWYYKCRZigYBEmKFiECQoWYYKCRZigYBEmKFiECQoWYYKCRZigYBEmKFiECQoWYYKCRZigYBEmKFiECQoWYYKCRZigYBEmKFiECQoWYYKCRZigYBEmKFiECQoWYYKCRZigYBEmKFiECQoWYYKCRZigYBEmKFiECQoWYYKCRdRZvhykUoiL07qhkMHBAABUVFQUFxebm5u7urr26UPxfQa0tcmLi/WKi6GwEIqKoLAQLC3BxwcuXQKRSOve+AeroQFMTQEA5HK4cQMKC6GwEG7e/Con51hRUdGDBw8AwN3dvampSSqVmpiY8N4RYaG9vf3KlStFRUUFBQXFxcUFBQWI+qWl+Z23qa4GHx+wtwepFBQK0O76gLzk5eHq1SiV4ksvoViMAI/+c3OL4rq1tLScNm2alZUVAHh7e8vlcn47IizIZLL9+/erJEEsFjs5yWbPxogI3L0bs7OxuRljY7GjA11ccMQIzM/XYhc9BGvduj9/RcTPPsMzZzA2FhExNRUbGh7lydoaZ8zAjz7C3bvzMjMz7927x21/48YNCwsLAAgPD9f2wxN2jhw5AgCmpqb+/v5RUVH79+9PS0s7fvz4li01ISE4ZQr2748bN/65fWAgAuDw4Xj/vqa76CFYUVEYG4uvv/7ot7GxuHbto2BxcnPxjz/U9ZCVlaWvry8QCJKTkzU9KMKYr68vAGzYsAERvby8+vXrx120Jkw4oLz5fPDBn9s/fIiurgiAM2ZgR4dGu9DuihUbi4cO4b//rd3H2Lx5M3elvXjxonYtCQM1NTUikUgoFFZVVSHi5MmTAWDAgAHu7u4rVx7btAnT0/H2bdVWN26gpSUC4KefarQXTQfvWVlQWQkAUFoKmZnaDOIAQkNDr169Gh8f7+fnl5OTM3jwYO3ak16VlJTU3t7u6+s7cOBAAEhISDAzMxswYID6VjY28OOP4OEBaWkNL710euHCuT3sRsOYy2SYlIT/+Q8CoJUVajsWl8lk06ZNA4AJEya0trZq15j0qhdffBEADh8+zKNtYuJ1keg5sVicnZ2tfktNgxUdjWlp+O67WlwMVdTV1dnZ2QHAm2++yac96Q05OTkAYGlpKZPJ+PXw/vvvA4CVlVVlZaWazbRYbmhpQVNTBMArV/gdEv72229GRkYAEBcXx7MLopvQ0FAAWLZsGe8eZDLZyy+/DACurq4PHz7sbjMtgpWcjAA4bhzvQ0JETElJEQgEenp6J06c0Kkjor22tjZuLJWXl6dLP7W1tba2tgAQ23mB4K+0WExNS/t08uQdixe3aN7kcXPmzImMjJTL5fHx8br0Q3g4fPhwXV2dq6srN8ziobGxsaOjY8CAAeHh4YaGhg8fPuxuS02DVVlZmZQUm5u7xN+/jd8xKS1dulQoFBYWFra2turYFdHKjh07ACA4OJh3D6tWrbK2tj506NDZs2dbWloQsdtNNbz6rVq1CgAWLFigyyWU89133wHAq6++qntXRHOVlZV6enr6+vq1tbX8emhvb+dWKKRSqaGhYZ8+fSoqKrrbWKMrFiImJibqGHalnTt3AkBQUJDuXRFNtLW15eXlffLJJ3K53M/Pr8clq+6cOHGiurpaIpFcu3atpaXFw8NjyJAh3W2s0QJpVlZWaWnpoEGDpk+fzu+YlPLz8y9dumRubu7j46NjV6RLMpmspKSksLCwoKCA+/XatWtyuRwALC0tzc3NefesvJNy/9PDpUGTa2Btbe3kyZOtrKwaGhr4XUWVIiL+DwBCQ0N17Ico3b17d9u2bWFhYV5eXra2tgKBQOWvWCgUDh8+fOLEidx8PC0tjcde6urq9PX1hUJhRkYGAJiYmDQ3N6vZXqMrllgsbmhoqKqqeuuttw4dOsS7cK+9HRISvnjxxZcXL7bi14Mm/vjjD67AqKioqLCwcOHChU5OTqNHj2a3xyeovLw8ISEhOjpa+Scikcja2trZ2VkikTg7O/fv31+hUAwePHj06NFRUVFfffXV/PnzL1686ODgoNWOdu3aJZPJfHx8jh49CgALFix47rnn1DXQMLDXr1/n7s2RkZE88s756ScEQBcX3h10ob6+Pjc3NzExcfny5d7e3nZ2dir/ZC0sLMzNzUtKSnpzr0+NFStWAIC9vf2aNWsOHTqUlZV18uTJuLi4kJCQSZMmKcsWFi9ejIgKhWLevHkAMHz48PuaV8AgIuLIkSMB4Mcff+Rq7HqsJ9BigfT06dNCoVAgEOzdu1erY1Ly8UEAjInh1/ovFAqFp6cnV+ylwtDQcNSoUQsWLIiOjj548OCsWbMAwNHRUff7+NNGLpdbW1sDwLlz5xDRzc3t8bNhYWExbdq09evXc02ampq4RayZM2d2aFgBg3jp0iUA6N+/f0pKCgA4Ozv32ES7CtKNGzdyf3M5OTlaNUTEmhoUiVAoxKoqbZuqamxsdHBw6N+/PwAYGBg4OztzBWt79+49fvx4SkrKmjVrAgMDFy5ciIhNTU0jRowAAC8vL81P5TPh5MmTAODg4KBQKBAxICDAzMxs0qRJISEhcXFx6enpd+7cebwVj+rL+Ph4kUj00UcfzZ49GwDWKeuouqd1afI777wDAEOGDKmpqdGqYWwsAqCfn7Y77ML27dsBYMyYMRUVFdnZ2V9++eW8efNGjBihr6+vcuniknT9+nXuVK5YsaIXdv/UmD9/PgBER0dzv21vb9ewIY/qy+rq6sLCQgMDA6FQ2GVeVWgdLJlM5u7uDgATJ07UqgCmpQX37MHz57XdYRe42rSdO3ci4rp165RJEggENjY2Xl5eYWFh27ZtO3/+vLLWPjMzkzuVe/bs6YUjeAo0NDRwq5Q3b97k0fz7778HLasvv/76awB47bXXNNmYz8sU1dXV3K09KChIk+07Ov5SLK+j33//XSAQ9O3bt6mpCRGzs7PDw8MTExNzcnK4P+nOpk2buMtYj7VEzwQuGTNnzuTdw7vvvgvdF8B0OSsyMjJKSUnRpHOeb+lcvnyZm21u3rxZ5UdNTa05OZiYiOHh6OOD9vbo7NxFsTxv3Dxo0aJFPNqGhIQAwKBBg24/Xnv7rBkzZgwA7Nu3j3cPnasvy8vL09PTN23a9N5777m7u3e5Om9oaPjrr79qWMglQDXPEdVKSUnx9/fX09OLiYkxNDTklo6Ki4ubmprv3bvbeUuxGFavBjs7kEohNhaEOrwkq1AobG1tb926lZWVxd0QtdLe3u7p6ZmRkTFx4kSpVGpgYKBu65oauHQJ8vOhpQW++ELL1+rYKigocHFxMTExqaqqMjQ05N3P3bt3x4wZc/v2bYVCofKjfv36OTo6SiQSJycnZ2dnJycnW1tbLZYweecdESMiIrjF3M4d6uvrT5xYP28efvklHjiAV69iW9ufr6cNG4aZmfz3qDIP4qG7+3hFRcXvZ85gTAy+8w5OmoTm5giA/v6IiBkZvTM27D1hYWEAsGTJEt49FBUVcUtZoaGhenp6RkZGU6ZM4aaTaWlp/MZtnekULLlcnpmZOXfu3MDAQG6B7tq1a2rmJmFhj0rm1Ra1qqMyD+Ln8uXLXCGrr69vUFCQm5ubsbExALw2duyfr94CoKkp+vggImZk4K+/6rLH3qWsMtBlsDhlyhSxWPzLL7/Y29sDAL/nPGroFCxtdXTgq68iAI4ahWofNHVNx3lQZ3v27BGLxZ2XJywsLN54/XV87z387js8fRq5GbVUitHRuHIlyuWYloZJSTrut1dwr5tKJBLePZSXl3Mjce4O8MILL/T6Ct/fGixEvHcP7e0f3WS0vZvpPg+6cOFCWFhYUVHRnj17AMDa2nrr1q0ZGRl1dXU9tCwoQKEQDQx669LV2tqal5e3b9++lStXzp07V5N/Ko2NjdnZ2Tt37nR0dAQAbjG9tbVVTVFUdz7//HMACA4O5ioUdHlM152/O1iImJ+PxsY4YkRjTMw2rRrqPg9SnkdPT08A2LJlixaNly5FABw4EHldL+vr63fv3h0REeHn5+fg4KAyMD127JjK9vfv31eZ7XceOBsbG0dHR9fU1IwfP97BwaG+vl7zI5HL5VwdVVpamrGxsUAgYPEg9QkECxFPnKgRi0309PSOHz+uYZP8/HwAMDExUfNmiHoPHjzgzmNWVpaenp5YLNbq70PHG3lJSUnnJAmFwmHDhs2ePTsiIiIpKSkvL08qlSYmJi5ZsmT69OncEEqFgYHByJEj58+fHxAQwM2Zjhw5wj0f9PT01HzZ/dSpUwAwdOhQ7gHG1KlTtf0smngywcL/1TobGxvnd/MlJioLdBYWFkKh0M/PDxGrqqo+++wzbYcFCQkJ3HnkX2Z97x7+61/VFhZrPvxQ26YdHR0BAQHcN3CcO3dOKpXGx8cvXbrUw8NDGaPx48d3nlwrn4EeOHAgPz+/8+fl7mXm5ubnz58fNGgQAHz88ccaHklAQAAArF69eurUqQCQkJCg7WfRxBMLlkKh4D7hsGHD6uvr6+vrs7KylOeae7VVhUgkMjc3Lysrc3V1BYCwsDCt9jhlyhTuPOoyD+q4elUybBgAfPvtt5psL5fLy8rKUlNT165dGxwcPHbsWGUpS2empqYTJkxYtmzZ+vXrU1NTr1+/rn49RS6XcyW4Tk5Op06d4hbktm3reWihnACdO3eOG783NjZq+uG18cSChYjNzc2jRo0CALFY/Pi57tev39ixY4ODg9euXXvs2LGSkhJvb2/uVKalpXGn8ocfftBwX8p5UGpqKug2D0pNTdXT0+vTp8/Ro0dVftTe3l5WVpaenq6siOrbty8AqBS0mJmZubq6vvHGG998883BgwePHj26d+9ebVfmmpqaXFxcAMDX15erFRaJRJk9LRJu2bIFAGbMmBEZGQkaP5Tj4UkGCxErKioiIyONjIxMTU2V5/rnn38uKyt7/EQ3NjZKJBIA8PPz4+5rYrH4woULmuyod+dBq1ev5u7jP/300/79+6OioubNm+fi4qJSXsEZPHhwSEjI0qVLt27dmp6enpWVdeDAgaioKH9/f2dnZ+UoXv0b613qXH35wQcfAMDAgQNv3bqlpklMTIyZmVlycjI3fs/IyNDhNKjzhIPFUX5RW4/Ky8u5UxkVFcW9Ld7jqUQG8yCuFPPx6nIAsLKy8vDwUFZEdS4u4op6VXAF6XPmzCktLeVxJMrqy6SkpFdeeYW7OnJv/HWnpaXlxIkTADB06FDeDzB69FQESyvp6encqUxOTubeGho9erT6wn4W86Dm5uaTJ0+6urr6+vqGh4fv2rUrNzf3wYMHapoUFBSIRCI7Oztvb+/ly5cnJibm5ubynuQqxcXFAYChoeGZM2ccHByWL1+u/os579696+XlBQCrVq3ScddqPHvBQsSYmBjuVEqlUm4kHhgYqGb72traDRs2bN++nRu/79ix4+860r9QKBSMSliV1Zfl5eUqP1KZFXEV62Kx2MbGhsfKquaeyWAh4ttvvw0ANjY2Z8+e7du3r0Ag6HG4oBy/M5oHPUEymYxbO3Bzczt8+PDatWsXLVo0bty4Lr+s2sTEZNy4caxPAv+ymSdLJpN5eHhwxTMffvihTCZbuHDh45sh4s2bN4uLi/Pz85OTky9fvhwUFMTNof5hqqurx44d29zcXF9f3/nPzczM7OzslG+DSSSSoUOHdjk67F3ParAAoLq62s3NrbKyctGiRdzgCQDu3LnT+SXgK1euNDU1KZssW7YsMDCQW+P458nPzy8tLd28ebOTk5NEIuGqqbp8kelv8AwHCwBycnKmTp3a2to6bty4tra24uLix7/B5vnnn+fq1CQSyaxZs2xsbJ7Iof5/82wHCwCSk5M3btzIfQMiAJiZmXW+7Lu4uHT53I2w9swHCwAUCkVSUpKjo6Ojo2OXD0zI3++fECzyFHqKXhAg/yQULMIEBYswQcEiTFCwCBMULMIEBYswQcEiTFCwCBMULMIEBYswQcEiTFCwCBMULMIEBYswQcEiTFCwCBMULMIEBYswQcEiTFCwCBMULMIEBYswQcEiTFCwCBMULMIEBYswQcEiTFCwCBMULMIEBYswQcEiTFCwCBMULMIEBYswQcEiTFCwCBMULMIEBYswQcEiTFCwCBMULMIEBYswQcEiTFCwCBMULMIEBYswQcEiTFCwCBMULMIEBYswQcEiTFCwCBMULMIEBYswQcEiTFCwCBMULMIEBYswQcEiTFCwCBMULMIEBYswQcEiTFCwCBMULMIEBYswQcEiTFCwCBMULMIEBYswQcEiTFCwCBMULMIEBYsw8V+kt61ZryLXRQAAAABJRU5ErkJggg==" alt="Mol"/>

>  <Name>  (1) 
MELK_HUMAN_4UMT-A_alignment_L1F016::MELK_HUMAN_4UMT-A_alignment_L1F022::

>  <score_inter>  (1) 
-40.3054

>  <best_rmsd>  (1) 
0.95

>  <Lfrag>  (1) 
(51202, 47682)

>  <SA_score>  (1) 
3.137

>  <QED>  (1) 
0.73

>  <LogP>  (1) 
2.0

>  <clogp>  (1) 
2.04

>  <NAR>  (1) 
3

>  <NCA>  (1) 
0

>  <nrot>  (1) 
4

>  <TPSA>  (1) 
42.0

>  <HBA>  (1) 
3

>  <HBD>  (1) 
1

>  <NRB>  (1) 
4

>  <NHA>  (1) 
27

>  <RoF>  (1) 
0

>  <Frag>  (1) 
0

>  <Lead>  (1) 
0

>  <Drug>  (1) 
1

>  <PKI>  (1) 
1

>  <PAINSA>  (1) 
0

>  <PAINSB>  (1) 
0

>  <PAINSC>  (1) 
0

$$$$

     RDKit          3D

 29 32  0  0  0  0  0  0  0  0999 V2000
    6.5968    5.9742   -7.6825 C   0  0  0  0  0  0  0  0  0  0  0  0
    6.5099    6.5093   -6.4066 C   0  0  0  0  0  0  0  0  0  0  0  0
    7.0357    7.7665   -6.1230 C   0  0  0  0  0  0  0  0  0  0  0  0
    7.6529    8.4926   -7.1283 C   0  0  0  0  0  0  0  0  0  0  0  0
    7.7468    7.9688   -8.4072 C   0  0  0  0  0  0  0  0  0  0  0  0
    7.2242    6.7051   -8.7063 C   0  0  0  0  0  0  0  0  0  0  0  0
    7.3343    6.1597  -10.1171 C   0  0  0  0  0  0  0  0  0  0  0  0
    6.9224    8.2517   -4.8396 O   0  0  0  0  0  0  0  0  0  0  0  0
    7.3490    9.6087   -4.5129 C   0  0  0  0  0  0  0  0  0  0  0  0
    7.0755    9.7993   -3.0740 C   0  0  0  0  0  0  0  0  0  0  0  0
    6.8579    9.9528   -1.9044 C   0  0  0  0  0  0  0  0  0  0  0  0
    6.5900   10.1340   -0.5048 C   0  0  0  0  0  0  0  0  0  0  0  0
    7.6192   10.4163    0.3888 C   0  0  0  0  0  0  0  0  0  0  0  0
    7.3520   10.5884    1.7333 C   0  0  0  0  0  0  0  0  0  0  0  0
    6.0408   10.4817    2.2199 C   0  0  0  0  0  0  0  0  0  0  0  0
    5.7201   10.6472    3.5714 C   0  0  0  0  0  0  0  0  0  0  0  0
    4.4108   10.5263    3.9762 C   0  0  0  0  0  0  0  0  0  0  0  0
    3.4078   10.2544    3.1350 N   0  0  0  0  0  0  0  0  0  0  0  0
    3.6974   10.0914    1.8377 C   0  0  0  0  0  0  0  0  0  0  0  0
    4.9946   10.1949    1.3245 C   0  0  0  0  0  0  0  0  0  0  0  0
    5.2865   10.0258   -0.0278 C   0  0  0  0  0  0  0  0  0  0  0  0
    7.4340    4.6853  -10.2223 C   0  0  0  0  0  0  0  0  0  0  0  0
    8.7425    4.0835  -10.5890 N   0  0  0  0  0  0  0  0  0  0  0  0
    8.7639    3.7663  -12.0486 C   0  0  0  0  0  0  0  0  0  0  0  0
   10.0785    3.9868  -12.8205 C   0  0  0  0  0  0  0  0  0  0  0  0
   11.3079    4.1702  -11.9933 N   0  0  0  0  0  0  0  0  0  0  0  0
   12.5036    3.4852  -12.5433 C   0  0  0  0  0  0  0  0  0  0  0  0
   11.1311    3.9688  -10.5426 C   0  0  0  0  0  0  0  0  0  0  0  0
    9.9416    4.7965  -10.1086 C   0  0  0  0  0  0  0  0  0  0  0  0
  1  2  2  0
  1  6  1  0
  2  3  1  0
  3  4  2  0
  4  5  1  0
  5  6  2  0
  6  7  1  0
  8  9  1  0
  9 10  1  0
 10 11  3  0
 11 12  1  0
 12 13  2  0
 12 21  1  0
 13 14  1  0
 14 15  2  0
 15 16  1  0
 15 20  1  0
 16 17  2  0
 17 18  1  0
 18 19  2  0
 19 20  1  0
 20 21  2  0
 22 23  1  0
 23 24  1  0
 23 29  1  0
 24 25  1  0
 25 26  1  0
 26 27  1  0
 26 28  1  0
 28 29  1  0
  7 22  1  0
  3  8  1  0
M  CHG  1  26   1
M  END
>  <Smiles>  (2) 
C[NH+]1CCN(CCc2ccc(OCC#Cc3ccc4ccncc4c3)cc2)CC1

>  <MW>  (2) 
386.2

>  <2D_mol>  (2) 
<img data-content="rdkit/molecule" src="data:image/png;base64,iVBORw0KGgoAAAANSUhEUgAAAMgAAADICAIAAAAiOjnJAAAABmJLR0QA/wD/AP+gvaeTAAARmklEQVR4nO3ce1RU5frA8WeAYRggrgsYYkQuKoqYgjpeUMQbJwstEq2FJgQHFF2iCGHaAbSWKXRCvGSQnoTQMGkpyHF5UuwsxRtoiihWconLcBmUQgFRcOb9/bF1fiYwzIzzSCefz2rNKnn3BfvOnr3f2TM8xhgQomt6A70D5K+JwiIoKCyCgsIiKCgsgoLCIigoLIKCwiIoKCyCgsIiKCgsgoLCIigoLIKCwiIoKCyCgsIiKCgsgoLCIigoLIKCwiIoKCyCgsIiKCgsgoLCIigoLIKCwiIoKCyCgsIiKCgsgoLCIigoLIKCwiIoKCyCgsIiKCgsgoLCIigoLIKCwiIoKCyCgsIiKCgsgoLCIigoLIKCwiIoKCyCgsIiKCgsgoLCIigoLIKCwiIoKCyCgsIiKCgsgoLCIigoLIKCwiIoKCyCgsIiKCgsgoLCIigoLIKCwiIoKCyCgsIiKCgsgoLCIigoLIKCwiIoKCyCgsIiKCgsgoLCIigoLIKCwiIoKCyCgsIiKCgsgoLCIigoLIKCwiIoKCyCgsIiKAwGegfIn5RMBjIZSKUweDBkZcGSJXD5MixerO7iFBaBgoKC4uLipqYmqVTa1NRkY7PiP/9Z1NX16KexsTB6NJw5A8bGGqyTwnrRJSUlnThx4uTJk8o/8fWd1dUFVlZgbw8ODjBkCACAhwf88APcugU2NmqtlscYw9lh8j9AKpW6uLgoFIrw8HBjY2MejyeXy4VCz7q6Jc3NUF8P+/fD6NEAAJWVMH8+WFrCyZOgp86ZOSMvsPfffx8AgoKCGGODBw/mkhg//jUAxv2Tl/doZHMzs7dnAOyTT9RaM8oRq7u7u7m5mXvBlkqlMpmsrq5OJpNJpdKUlBR3d/eXX35Z5xslmmpra3N0dGxtbS0qKpJIJGFhYbdv3xaLxc7OnlZWfxeJQCwGFxcwNX00/vhxePVV0NeH06dh0qT+1q6r9ru6ujIzM8eMGSMSiXg8Xl+bMzY2njlzplwu19V2idZSUlIAwNfXV/1F1qxhAGz69Dt3795VPVJnR6zQ0NBz58798ssvAKCnp2dnZ/fyY/b29tyjUChctGiRTCZLSkqKi4vTyXaJduRy+bBhw6qqqvLz8/39/dVc6sEDCA0tPXRo2oIFc7/++mtVQ5+p+ceampqMjIz09fUPHTpUX1//8OHDvkYeO3aMx+Px+fwLFy7oZNNEOwcOHAAANzc3TV89ysvLX3rpJQDIyspSMUw3YSUlNXh5xS1YsECdwatWrQKAt95KbGvTycZ1qaOjY6B34TmZMGECAHz55ZdaLLt7924AMDU1vXnzZl9jdPBS2NEBjo7w229QVNQtkfDVOJw+WLKk4ODB10NCYO/eZ9y4xjo7OxsbGxsaGno+1tXVTZky5dVXX42Kinreu/V8FRYW+vj42NjY1NTUCIVCLdbw1ltv5ebm7ty5c/ny5b2P0L75xw4eZADM21uDRW7cYMbGDIDt3//s21fXzZs3zc3NVf99mZqaAkBaWtrz262B8MYbbwDAhg0bNF3w7t274eHhJSUlycnJABAVFdXXSO2PWBkZEBLy6PHiRVAoYMIEDRZPS4PISDA3hytXwNlZu13QwKVLlyQSiVAoVCgU3JWESCQyNzc3MjLi8/lyuby7u3vNmjWlpaULFiwwMjIqLi4eNWoU+m49F21tbdzUT319fWNj440bNzIzMw0NDWtra21tbTVaVUpKSkxMjK+vr1QqraioOHz48Jtvvtn7UK2r37qVHTvGduzQegUsIIBZW7P//reXH3V23q+srCwsLPz2229TU1O/+eabrq4u7bfE2Ntvvw0AMTExcrncy8ur1zmRwsJCxlhISAgAeHh43Lt371m2OFBu374dHR0dFBTk4+Pj5uZmYmLS83+6WCy2srJqbW3VaM0PHz50dnYGgHXr1gGAi4uLiqs07cPau/f/H7XT0sKkUrZ2LSsrY2vXsuBg5ufHRo5kVlZsypSbT/5FDB8+3NnZub6+XrsNVVdXGxgY8Pn82tpaxpidnR0A6Ovr29vbjxs3bu7cuUuXLt2wYUNVVRVjrL293c3NDQBWrVql/e82QK5duzZ37tynMjI2Nh42bNjUqVPfeeediIiITz/91N3dHQACAwM1Wnl2djYAuLm5TZo0CQA+//xzFYN1cI6lYfdPy8pi6eksOJgp30YAYBLJLUdHx8mTJwcEBKxcuZJ7VZo2bZp2M6vR0dEAsGTJEu4/y8rKVM+JXLp0ydDQkMfjHTlyRMvfaoBwh9spU6akpaXFxMSsWLHivffemzt37tixY+3t7fX09ADg3r17FRUVZmZmAJCRkaH+yrkLyfXr1wOAlZVVe3u7isHPGtbly+yf/2QqN9GPrCx29iyLjmZffcWOHmWlpUwme3qMTCYTiUQAkJycrOn679y5w52zX7lyRf2lkpKSAMDGxqahoUHTLQ4U5WxiRUVFbW1tz1dAHo8nEonq6uoYY3v37gUAExOTn3/+WZ2Vnzp1CgBsbW25k6p//OMfqsf3H1ZTU1NJScnx4+X/+hfbuJFFRrJ581h0NCsrY9wMWWGhOjvWC7mc+fqyzZtZZ2f/g7WeWeWuX2bNmqXhvslnzZoFAH5+fgqFQqNlBwp36sPNJnZ1dYWEhMTHx+/cuTM3N/fChQtSqbS7u/vJ8UFBQQAwduzYBw8e9LvyefPmAcDq1av19fUFAkG/zzdVYbm6uvL5j+alfHwin3ypSk5m6elM5dRr/3JzGQBzcmJ//H37xE0vubq69vtGlVJXV5ejoyMAHDt2TNPda2pq4s7GPvvssyf//J5MxkpK2L//zfbsYRs3si+/ZN9+yw4fZpmZmm5Chzo6OqytrQHg/Pnzai7S2trKnYyvXbtW9ciWlhYzMzOhUBgWFgYAoaGh/a5cVVhOTk4AYG1t7eHhERaWGBzMPvyQ7djBDh1i6ens7Fm2eTNjjHV2Mu1eLqZOZQBs2zZ1x9+/f3/MmDEAEBISouYi+/bt4y7xtDvqHDlyhMfjGRgYzJgxY+LEiWKxmM/np3l7/+F80Nubbd3KGHv0OEB27NjBnV1ptFRRURGfz9fT0ztx4oTqkb/99ltOTo6pqSmPx7t69Wq/a1YVVmNjY2d/r1IVFWzUKDZhAtN0NuDiRQbALCyYRm/slJWVGRsbA8B+9aZWvby8AOCrr77SbOcYa25ubm5uZoxJJBLumKf0wZQpzMOD/e1vjHuqZWWxgwdZfj5LT2cFBZpuSCfkcvmQIUMA4PDhw5ouu3HjRgCws7Nramrqa8ytW7euXbvGXRnMmTNHndU+68n777+zwYMZAPvwQ80WjIk5ZGnZ0t8xuBdffPEFAJibm3OzA31pa2vjzk9tbW37fXr0FB0dLRQK09LSLCwsAGDz5s1nzpz59ddf79+/3/sCLS3M2ZkZG7OyMk239ey+++67fieW+iKXy6dPnw4Avr6+x48fz8zM3Lx5c1RU1Pz58729vZ2cnAQCgfJJNXTo0H6PbRwdTDcUFjJ9faanx06eVHcRbmLJwsKyvl6b68mFCxcCwLhx43766afTp09nZ2dv3bo1JiZm0aJF06ZNGz58uOnjm9PMzc0XL17MGNuzZ09RUZGa679z5w53NR4TEwPq37HETZl4eLDnPrOqzsSSCjU1NaamptwpWq8sLCzc3d1nzZpVU1Oj5jp1c3dDQgLT1384b15yS0uLOuOfmljSVEtLi1gs7nVOWUkoFNrb23PniKmpqRqd9XNzDbNnz3ZxcQGA/Px8tXarvZ25uTEApvnMaktLy/Xr17///vuMjIxNmzatXLkyICDg6NGj6ixbXFwMakws9eqTTz6JjY2trKy0tLTU09OTSCSLFy+OiYnZunVrdnb26dOny8vLtXsHQjdhdXezd96JAoCAgIB+B2s3sfSUixcv7t6928nJydvbOzAwMCoqasuWLZmZmSdOnCgrK/v9998ZYwqF4vXXXweAqVOncmf96qTc1dU1aNAgeDwTqNkdSxcvMkPD06NHn9DkIpR7Jerp448/fmpkZ2dnVVXVmTNnDh48mJqaGhcX9+6773LPnw8++IAxJpVK1b9MUV5Icjddjh8/Xv197pfObk2ura21tLSEHrcGdHd319fXFxcX5+Xl7dq1KyEhgZvAnTlzpq42rYJyZjUuLo57fdy3b5/qRbKysrgLSe3uWDrzxRf6+vq2traNjY1qLrJw4UIzM7MRI0bMmDFj0aJFkZGRq1evjo2NjY+PX79+fVxcnJ+f38iRI62srPo6PAsEgqVLl+bk5JiZmaWkpKi53W3btnHPuhEjRgBATk6ORr+parr8lA73XpJAIFi4cKG/v7+Xl5fybYSnLFu27NSpUzrctArKmVVu/lD17WmMMU9PT3j8PquNjY2mLwRPzqz2eqjr7u6WSqVFRUV5eXl79+6Nj48PDg5+7bXXRo0a1eu9BtOmTVP+u6Gh4aBBgyZNmsS907Vp06aMjIzt27fz+Xwej7dhwwYejycQCC5fvtzvfj58+NDV1VV5YHZycupWczpRPTr++FdISMikP36AQ09PTyQSeXp6+vv7h4eHJyYmpqenV1dX63a7qnH3rLq6ugYGBnLH/L7ulSgoKAAAOzs77q1cLe5YYk/MrIaFhaWnpycmJoaHh/v7+3t6eopEoiefaT3vzDEwMHBwcJBIJPPmzQsPD9+4cWN2dvbRo0evXr2qYjpg06ZNAGBraxscHAwAQ4cObetvFicnJ4cb6ePjAwDb1J9OVI+OP/6lUCgqKioKCgrEYrFIJHJwcLCzszMwGODPWz948GDixIklJSVBQUGFhYV1dXXx8fEfffRRz5FVVVVbtmyxtrZOTk7m8/k1NTVcIprKz88PDAwUCARtbW1P/Yj7pAn3AZMhQ4ZYWFiYmJg0NjYqFIqOjo47d+4o72i1trauq6tTZ3MKhWL27Nk//PCDn59fU1NTaWlpREREenq6ikUmT558/vz5tWvXJiUlWVhY1NXVKS+ldUO3nf5p3bhxg5tZTUhIeOWVV0pLS1UMjoyMBICIiIhn2WJNTc2KFStCQ0MTEhJ27dqVl5dXVFTU8w079vgw2ZOlpaX6Z+JSqZQ7E1+3bh13t/GBAwf6Gnz27FkAsLKymj9/Pqjxlo4WXqCP2Kenpy9btszc3PzHH3/kTi/u3r3L3VTJPTY0NDQ0NNTX15eUlHR2dpaVlXFntdiqq6vXr18vEonEYrGdnR33OGjQINXzKT3l5uYGBAQIBILVq1dzx6GSkhLl55uftG3bttjY2OXLl3OzzZWVldyFsC7pPNU/s4CAAACwtbUdOnSocd9fnjJy5Egt3hv5M1i6dCkAuLu7z5kzRyAQqLjQq66u5g7MWs8mqvZifdvMnj17TE1NCwsLy8vLAcDExER5eFAeKsRisYODA3dI+5+Tmpp67ty5a9eujR8//sKFC9zs3ZM6Ojq4rzsoLy/nPnHKTVbr3Av0Uqh05coVIyMjsVjMffDyL+b69esSiaSzs3PVqlVOTk7Kj1Fw36PR3t6uHOnl5TV8+PD9+/dj7MaLGNZf3vbt2xMTE1tbW3v+SCgUOjg42NvbOzg4TJ8+PSIiAmkfKKy/IMaYTCZbs2aNjY0NN6+hxN2s8RxQWAQFfWsyQUFhERQUFkFBYREUFBZBQWERFBQWQUFhERQUFkFBYREUFBZBQWERFBQWQUFhERQUFkFBYREUFBZBQWERFBQWQUFhERQUFkFBYREUFBZBQWERFBQWQUFhERQUFkFBYREUFBZBQWERFBQWQUFhERQUFkFBYREUFBZBQWERFBQWQUFhERQUFkFBYREUFBZBQWERFBQWQUFhERQUFkFBYREUFBZBQWERFBQWQUFhERQUFkFBYREUFBZBQWERFBQWQUFhERQUFkFBYREUFBZBQWERFBQWQUFhERQUFkFBYREUFBZBQWERFBQWQUFhERQUFkFBYREUFBZBQWERFBQWQUFhERQUFkFBYREUFBZBQWERFBQWQUFhERT/B7IuGlD2ssKHAAAAAElFTkSuQmCC" alt="Mol"/>

>  <Name>  (2) 
MELK_HUMAN_4UMT-A_alignment_L1F015::MELK_HUMAN_4UMT-A_alignment_L1F016::ERROR_4CSV-A_alignment_L1F028::

>  <score_inter>  (2) 
-32.994

>  <best_rmsd>  (2) 
2.13

>  <Lfrag>  (2) 
(24176, 51202, 26410)

>  <SA_score>  (2) 
3.244

>  <QED>  (2) 
0.68

>  <LogP>  (2) 
2.0

>  <clogp>  (2) 
2.04

>  <NAR>  (2) 
3

>  <NCA>  (2) 
0

>  <nrot>  (2) 
5

>  <TPSA>  (2) 
29.8

>  <HBA>  (2) 
3

>  <HBD>  (2) 
1

>  <NRB>  (2) 
5

>  <NHA>  (2) 
29

>  <RoF>  (2) 
0

>  <Frag>  (2) 
0

>  <Lead>  (2) 
0

>  <Drug>  (2) 
1

>  <PKI>  (2) 
1

>  <PAINSA>  (2) 
0

>  <PAINSB>  (2) 
0

>  <PAINSC>  (2) 
0

$$$$

     RDKit          3D

 30 33  0  0  0  0  0  0  0  0999 V2000
    7.5149    4.6240  -10.3462 C   0  0  0  0  0  0  0  0  0  0  0  0
    8.8520    4.7299  -11.0116 N   0  0  0  0  0  0  0  0  0  0  0  0
    9.9523    4.3059  -10.0797 C   0  0  0  0  0  0  0  0  0  0  0  0
   11.3463    4.4198  -10.7546 C   0  0  0  0  0  0  0  0  0  0  0  0
   11.3899    3.6011  -12.0303 N   0  0  0  0  0  0  0  0  0  0  0  0
   12.6910    3.6633  -12.7129 C   0  0  0  0  0  0  0  0  0  0  0  0
   10.2935    4.0301  -13.0016 C   0  0  0  0  0  0  0  0  0  0  0  0
    8.9055    3.9139  -12.3003 C   0  0  0  0  0  0  0  0  0  0  0  0
    6.9224    8.2517   -4.8396 O   0  0  0  0  0  0  0  0  0  0  0  0
    7.3490    9.6087   -4.5129 C   0  0  0  0  0  0  0  0  0  0  0  0
    7.0755    9.7993   -3.0740 C   0  0  0  0  0  0  0  0  0  0  0  0
    6.8579    9.9528   -1.9044 C   0  0  0  0  0  0  0  0  0  0  0  0
    6.5900   10.1340   -0.5048 C   0  0  0  0  0  0  0  0  0  0  0  0
    7.6192   10.4163    0.3888 C   0  0  0  0  0  0  0  0  0  0  0  0
    7.3520   10.5884    1.7333 C   0  0  0  0  0  0  0  0  0  0  0  0
    6.0408   10.4817    2.2199 C   0  0  0  0  0  0  0  0  0  0  0  0
    5.7201   10.6472    3.5714 C   0  0  0  0  0  0  0  0  0  0  0  0
    4.4108   10.5263    3.9762 C   0  0  0  0  0  0  0  0  0  0  0  0
    3.4078   10.2544    3.1350 N   0  0  0  0  0  0  0  0  0  0  0  0
    3.6974   10.0914    1.8377 C   0  0  0  0  0  0  0  0  0  0  0  0
    4.9946   10.1949    1.3245 C   0  0  0  0  0  0  0  0  0  0  0  0
    5.2865   10.0258   -0.0278 C   0  0  0  0  0  0  0  0  0  0  0  0
    6.1098    4.7442   -8.0562 O   0  0  0  0  0  0  0  0  0  0  0  0
    6.5968    5.9742   -7.6825 C   0  0  0  0  0  0  0  0  0  0  0  0
    6.5099    6.5093   -6.4066 C   0  0  0  0  0  0  0  0  0  0  0  0
    7.0357    7.7665   -6.1230 C   0  0  0  0  0  0  0  0  0  0  0  0
    7.6529    8.4926   -7.1283 C   0  0  0  0  0  0  0  0  0  0  0  0
    7.7468    7.9688   -8.4072 C   0  0  0  0  0  0  0  0  0  0  0  0
    7.2242    6.7051   -8.7063 C   0  0  0  0  0  0  0  0  0  0  0  0
    7.3343    6.1597  -10.1171 C   0  0  0  0  0  0  0  0  0  0  0  0
  1  2  1  0
  2  3  1  0
  2  8  1  0
  3  4  1  0
  4  5  1  0
  5  6  1  0
  5  7  1  0
  7  8  1  0
  9 10  1  0
 10 11  1  0
 11 12  3  0
 12 13  1  0
 13 14  2  0
 13 22  1  0
 14 15  1  0
 15 16  2  0
 16 17  1  0
 16 21  1  0
 17 18  2  0
 18 19  1  0
 19 20  2  0
 20 21  1  0
 21 22  2  0
 23 24  1  0
 24 25  2  0
 24 29  1  0
 25 26  1  0
 26 27  2  0
 27 28  1  0
 28 29  2  0
 29 30  1  0
  1 30  1  0
 26  9  1  0
M  CHG  1   5   1
M  END
>  <Smiles>  (3) 
C[NH+]1CCN(CCc2ccc(OCC#Cc3ccc4ccncc4c3)cc2O)CC1

>  <MW>  (3) 
402.2

>  <2D_mol>  (3) 
<img data-content="rdkit/molecule" src="data:image/png;base64,iVBORw0KGgoAAAANSUhEUgAAAMgAAADICAIAAAAiOjnJAAAABmJLR0QA/wD/AP+gvaeTAAARGUlEQVR4nO3ce3SM1/oH8GcyuZlkcmHJEBVJkBLplIwlhKUn6FFJaWjpURI5KVnHJYjUNS0iuuqnEtTltFSjhFq66naoSBZxJKgmctxiIYK4RNLGGJN75rJ/f2zmaMnMO2Me42Sez7KsYfZ+352Z7+zZ7977jYgxBoRYm4OtG0BaJwoWQUHBIigoWAQFBYugoGARFBQsgoKCRVBQsAgKChZBQcEiKChYBAUFi6CgYBEUFCyCgoJFUFCwCAoKFkFBwSIoKFgEBQWLoKBgERQULIKCgkVQULAICgoWQUHBIigoWAQFBYugoGARFBQsgoKCRVBQsAgKChZBQcEiKChYBAUFi6CgYBEUFCyCgoJFUFCwCAoKFkFBwSIoKFgEBQWLoKBgERQULIKCgkVQULAICgoWQUHBIigoWAQFBYugoGARFBQsgoKCRVBQsAgKChZBQcEiKChYBAUFi6CgYBEUFCyCgoJFUFCwCAoKFkFBwSIoKFgEBQWLoKBgERQULIKCgkVQULAICgoWQUHBIigoWAQFBYugoGARFI62bgCCrVshLg62bgWJBJydQa2G2Fhbt8nutMYeS6WC7GyorYWKCoiOBqXS1g2yR60xWF5e8M474O4OnTrBnj1w5gzcu2frNtkdEWPM1m3ANG0a/POfEB8PW7bYuin2pbUH6+ZN6NkTNBooLITQUFu3xo60xq/CpwUEwNSpoNfD3Lm2bop9ae09FgA8eADdu1c6Of32ww/yIUNs3Rp70dp7LABo1+6XFSu619VNnD1bp9PZujX2wg6CBRAaFyfr0OHixYtbt261dVvshR18FQIAwK5du8aPHy+TyUpLS6VSqa2b0/rZS7AYY/369SsqKgoKCvLz8wMAkUjk5eXFn3VycnJ3d+ePR40aFRkZKRKJbNbWVsFeggUA48aNO3LkiFqtNl6sf//+3bp12759+8tp1StCpVIplUqxWOzh4QEAAM7Ozm5ubpYf0F6CdfHixdDQUADYuHGjRqMpLS11dXVtamriz7q4uDQ2NkqlUnd39yVLljQ1NRUUFISHh9u0yS/Pnj17jh8/vm7dOsP/DBoUV1CQafjniBEgl0NsLBQXw8SJwg7K7IBerx88eDAAzJkzhzG2cOHC574UY8aMYYylpKQAwIABA/R6va0b/jJUVFR4eHiIxeLOnTt36dLF29vb29v7r3+dKZEwgMd/3nmHbd/OvvmGbd8u9LCtcXfDM77//vsTJ07IZLLFixcDgEKhSEhIqKmp0Wq1vIBKpWKM9enTBwAWLFiwZcuW06dP7927d8yYMbZs90sxd+5ctVodHR29d+/eYcOG8cFlly5dPT0fF8jIAB8f2L0bQkJg82YIDYXgYAHHRfwsvBoePXrUsWNHAMjKyhJYZcOGDQAQGBjY1NSE2jaby8/PF4lEbdq0uXHjhl6vN6Ri8OBEQ3d19erjwuvWPe69hGj9wZoxYwYADBo0SPhXm1ar7dWrFwCsXbsWtW22pdFo5HI5AKSlpTHG9Hr9sWPHcnNzc3Nz8/Ku7t7N+J+amsfllUrWti0DYEeOmD54Kw/WhQsXHB0dHR0dz58/b1bF/fv3A4C3t/eDBw+Q2mZz6enpANCtW7eGhgaBVVauZABMLmdarYmSrTlYhjF7cnKyBdWHDh0KAPPmzbN6w14F9+/f9/T0BIBDhw4Jr9XQwPz9mZMT27nzhvGSVp5uqK6uXrVqFQC4ubk5Ozvz/+QXHfyxl5dX9+7d+TAZW2ZmZnx8fIcOHa5cueJpGIsKdu7cOYVC4ejoePny5a5du2K00IYmTJiwc+fO0aNH79mzx6yKe/b8npw8obm55Nq1a0ZmuqwZrF27dqWnpxcVFRkvNnLkSIVCsWTJEotPpNPpzp49GxUV5eDgYJgxd3FxkUgk/LFEInF2dj5z5kxtbe2OHTs++ugjy04UExOTlZUVERGxYMECBwcHAHBwcFB4eXnyF00sBg8PaN8e/tfWiPLz89966y1XV9eSkpKAgACz6jLGBg4cePr06dTUVH6V/VxWC1ZNTU3Pnj3v3bv3wQcf9O3bt7a2VqPR8KfUarVhW0FFRUV2drZery8uLn7zzTctO9eGDRsSExNNtrxDhw5qtfrOnTvnz58/evTo8uXLhZ/i4MGDw4cPv3Xrllwul0gkyqc2zucoFG+fPfvfov/4Bwwf/urcsqFSqQyfbYlE4uLiwh+7u7s7OTkBgE6nGzNmzKVLl5YvX84n7cx1+vTpgQMHurm5Xbt2jV9xP4fFX9J/kpLyfwDQv39/nU5nvGRSUhIAREREWHaiqqoqb29vAMjKyqqqqip7oqSkpOiJEydO5ObmhoWFAcD06dPd3NxEItHJkycFnoJfhIeGhvJuVSaTvf3228OGDRs2bNiQIUMK33+fKRRMoWC9e7PAQPb3vzPG2OrVlv041pWdnT116lSTyfDw8OjUqVNjY6PFJ4qOjgaAmTNntlTAOsEqKWEeHiwiIufs2bMmCyuVynbt2gHA4cOHLThXXFwcAAwfPtxkyXPnzjk4ODg7OycmJgJAWFiYkBkHrVbLu9KkpCSJRCISiY4fP26swu7d7F//YunpbNo0JvjyCkNDQ0O3bt0AIDg4mH8MwsPDFU8EBQUFBgYGBga+9tprYrG4ffv2tbW15p6irKzsww8/LC8vX7lypVQq3bVrV0slrROsIUMYAJs+XWj5VatWOTs7/+1vq01etf7JyZMnRSKRi4vLVcO0nVGxsbEAMHbsWN5j796922SVNWvWAEDXrl2joqIAIDY2VlDLwsIYAPviC0GFcaSmpgJAr169mpub09LS2rdvH/hEjx49eLw++eQTvV7Pl0GXLFli7ilGjhzJXxP+em7btq2lkpYHKzPz8d9FRUwsZj4+TKkUWrexsTE8vAyAffutGWfUarW9e/c26xW5e/cu73XmzZsHAAEBAcb7/8rKSr6XZunSpfwro6KiQtCZ8vIYAJNKWWWlwLZZV3l5Of/Gz8vLY4zxn/dZ48aNY4ydOnVKJBK5ubkJ/ekYY0/m9jw8PD7++GMwNedsebBWr2aHD7N16xhj7D//YebMhjDG2A8/MAAmkzG1WmiVr776CgD8/Pzq6uqEn2jRokV88BcSEgIAGRkZRgrHxMQAQFRUVGBgIJg78x4ZyQDYjBlmVLGeUaNGAUBMTAz/Z319/dMD0MuXL/PRZ1lZGS/Al0GnTJki8Pj19fX8NVm4cCGfcz537pyR8lbosSyj17PwcAbABPY+VVVVvC85cOCAWSdSq9UymQwAPv30UwDw9vaurq5+bknDwtnMmTMBICQkRKPRmHGmS5eYWPxvhaL0yhWzWvjisrOzeV9y7949gVXKysqcnZ3FYvGFCxeElOfXMW+88Qafc05KSjJe3gpjLJXKwor5+QyA+fuz5mbThSdNmiRwzP6s9evX82FTREREly5dioqKnluMX67OmjXL1dXV9Jj9eTYuWgQA0dHRFjTSYo2NjUFBQQCwZs0asyrya5oRI0aYLHn9+nX+mvAdRzKZTGXqXTcWrISEhLFjx44dO3bcuHEpKd8mJLCEBDZ1Kps/nxk+GMXFbNUqZv7lxWPbtrFHjxhjTKNhSiVrafxTUFBg1pj9TzQaTXBwMACkpaUZXxf7+eefIyMjASAuLs6CE1VVVfEdmEePHhVYxd/f3/sJPz8/w3A7Pz9f4BF4XxISEtIs5AP6lAcPHrRt2xYAjphaVX733XcBYMKECcL3iRgLlo+Pj2HQN3BgrGEfBQCLj2clJY+3fQl+BZ5v/nxWUsJSUtjTx+/cuVkqlRpecf5uWXAVY7Bv3z4A8PT0XLp06cqVK795IjMzc/cTBw8eXLZsmXlj9mfwS7M+ffqYnM/j+Jzcs3JycoRUv3XrlqA5kRasWLECAORyuZHW6nS6tLQ0X1/fyZMnmxyzGxibeT9w4ADfvKvX6zUaWX39XwBAq4WaGvDwALEYJBLBG1VblpUF9fVw+zZs3Aj19cB3CwcENN+86WIo4+bmlpGRERMT06ZNG4tP9N5771VWVv7666/Gi/n4+Hz22Wd8s40F6urqgoKCKisrO3bs2K5dOz7ZDX9cMOVhkslk1dXVEomEL0u4uLiIxWK+KapNmzbe3t580vzZigBg2Jy+bNmy/Pz8SZMmWXZnW2NjY48ePcrLyzMzM/kEYUuKiooGDBjAHwhZMrFwSScrCwID4cQJmDkTMjIgPh58fc0+SHMzJCdD167Qrx+cOAELFvzhWcNCEGNMrVb7+/tb0M4/+emnnwoLC3U6neGWiqampvr6ev64rq6uubl506ZNfn5+hvfSAjk5OTk5OXxTihGhoaHFxcVGCohEpt8dmUymVqtv3rzp4+NTXl5u1qvEGBOJRDt27Jg4caKnpyefXIU/LgRJpVJHR0cAOHnyZEVFRVJSUkZGhpCDv+haYUICbN5s4W9z+eILWLQI+vaFwsIXacKriN/08vSC6aNHj3hvxBhTqVQA4OTk1NDQUFhYyN9gsVjMvx8cHBx0Op2rq6ujoyNj7NmKAMA/G3q9/pdffqmvr//xxx/T09Nv3bpVWlpqWJU3rqamJjw8fPLkyQqFYvDgwVKp1Pj9S507dw4PD9+0adOT23hMeNFg3bgBwcGg0UBREZi1F+bOHejZE+rq4OhRsNvfqMAYE4vFz30LCgsL+/bta/IIX3755bx58+Ryubu7+6lTpxYvXswHeSYlJydnZGSEh4drNJrCwsJp06bFx8fzp3jPzR8bvjfc3d1HjBgh9AcDayxCz5rFANiQIebVev99BsDGj3/x8/8P02q1fFFv6NChhkU9uVweGBh4+fJlIUdoamrie8VSUlL4JNzt27dN1iopKXFychKLxfPnzwcAPz8/C9YNjbNCsKqrWdu2ukGDtubk5Amskpv7b4UiWypld++++Pnt3c6dOwHA19d39OjRABAfH2+ySkREBABMmTKF7wbYt2+f1VtlnUXotWs3A4BcLtcKWFU2TOht3LjXKme3c3q9nl+vzZ4928XFxcHBwfgek6ysLADw8fHh+x8tm3M2yTrBMnTI3wpYVf78888BIDg42NwJPdISvqjs7u6ekJAAAENaHpeo1WpfX1/DV6fFc84mWW2jH++QZTJZXl6eYcOdYRG0vLxcqVQqlcqLFy/yjdLC56aJEHzn3aRJk/hc17Fjx55bbM6cOQAwYMAAftvB4sWLkdpjtWDp9fp+/foJmUdxcnIab+eDdgRXr17l4/HU1NQtW7a0NJNeXFw8aNAgvDG7gTVvpnj48OG+ffu+/vprw8SmYd5Fq9XW1NTwx999911YWFiLe6WJpRITE9evXx8ZGXno0CEjxX777bfXX39dpVLt37+fb7bBYC+/bcYe/P777927d9dqtXV1dUZuv7t///79+/ejoqIOHjyI2BqknpDYREFBgfElPy41NfX69euoLaEeq3Vq6fa7hw8fAoBcLjesjiOhYBEUdvFbk8nLR8EiKChYBAUFi6CgYBEUFCyCgoJFUFCwCAoKFkFBwSIoKFgEBQWLoKBgERQULIKCgkVQULAICgoWQUHBIigoWAQFBYugoGARFBQsgoKCRVBQsAgKChZBQcEiKChYBAUFi6CgYBEUFCyCgoJFUFCwCAoKFkFBwSIoKFgEBQWLoKBgERQULIKCgkVQULAICgoWQUHBIigoWAQFBYugoGARFBQsgoKCRVBQsAgKChZBQcEiKChYBAUFi6CgYBEUFCyCgoJFUFCwCAoKFkFBwSIoKFgEBQWLoKBgERQULIKCgkVQULAICgoWQUHBIigoWAQFBYugoGARFBQsgoKCRVBQsAgKChZBQcEiKChYBMX/A1D7rDj6EMCTAAAAAElFTkSuQmCC" alt="Mol"/>

>  <Name>  (3) 
SRC_CHICK_2OIQ-A_alignment_L1F028::MELK_HUMAN_4UMT-A_alignment_L1F016::MELK_HUMAN_4UMT-A_alignment_L1F018::

>  <score_inter>  (3) 
-36.6993

>  <best_rmsd>  (3) 
1.03

>  <Lfrag>  (3) 
(26411, 51202, 26483)

>  <SA_score>  (3) 
3.432

>  <QED>  (3) 
0.64

>  <LogP>  (3) 
1.7

>  <clogp>  (3) 
1.74

>  <NAR>  (3) 
3

>  <NCA>  (3) 
0

>  <nrot>  (3) 
5

>  <TPSA>  (3) 
50.0

>  <HBA>  (3) 
4

>  <HBD>  (3) 
2

>  <NRB>  (3) 
5

>  <NHA>  (3) 
30

>  <RoF>  (3) 
0

>  <Frag>  (3) 
0

>  <Lead>  (3) 
0

>  <Drug>  (3) 
1

>  <PKI>  (3) 
1

>  <PAINSA>  (3) 
0

>  <PAINSB>  (3) 
0

>  <PAINSC>  (3) 
0

$$$$

     RDKit          3D

 33 36  0  0  0  0  0  0  0  0999 V2000
    6.5968    5.9742   -7.6825 C   0  0  0  0  0  0  0  0  0  0  0  0
    6.5099    6.5093   -6.4066 C   0  0  0  0  0  0  0  0  0  0  0  0
    7.0357    7.7665   -6.1230 C   0  0  0  0  0  0  0  0  0  0  0  0
    7.6529    8.4926   -7.1283 C   0  0  0  0  0  0  0  0  0  0  0  0
    7.7468    7.9688   -8.4072 C   0  0  0  0  0  0  0  0  0  0  0  0
    7.2242    6.7051   -8.7063 C   0  0  0  0  0  0  0  0  0  0  0  0
    7.3343    6.1597  -10.1171 C   0  0  0  0  0  0  0  0  0  0  0  0
    6.9224    8.2517   -4.8396 O   0  0  0  0  0  0  0  0  0  0  0  0
    7.3490    9.6087   -4.5129 C   0  0  0  0  0  0  0  0  0  0  0  0
    7.0755    9.7993   -3.0740 C   0  0  0  0  0  0  0  0  0  0  0  0
    6.8579    9.9528   -1.9044 C   0  0  0  0  0  0  0  0  0  0  0  0
    6.5900   10.1340   -0.5048 C   0  0  0  0  0  0  0  0  0  0  0  0
    7.6192   10.4163    0.3888 C   0  0  0  0  0  0  0  0  0  0  0  0
    7.3520   10.5884    1.7333 C   0  0  0  0  0  0  0  0  0  0  0  0
    6.0408   10.4817    2.2199 C   0  0  0  0  0  0  0  0  0  0  0  0
    5.7201   10.6472    3.5714 C   0  0  0  0  0  0  0  0  0  0  0  0
    4.4108   10.5263    3.9762 C   0  0  0  0  0  0  0  0  0  0  0  0
    3.4078   10.2544    3.1350 N   0  0  0  0  0  0  0  0  0  0  0  0
    3.6974   10.0914    1.8377 C   0  0  0  0  0  0  0  0  0  0  0  0
    4.9946   10.1949    1.3245 C   0  0  0  0  0  0  0  0  0  0  0  0
    5.2865   10.0258   -0.0278 C   0  0  0  0  0  0  0  0  0  0  0  0
    7.5149    4.6240  -10.3462 C   0  0  0  0  0  0  0  0  0  0  0  0
    8.8520    4.7299  -11.0116 N   0  0  0  0  0  0  0  0  0  0  0  0
    9.9523    4.3059  -10.0797 C   0  0  0  0  0  0  0  0  0  0  0  0
   11.3463    4.4198  -10.7546 C   0  0  0  0  0  0  0  0  0  0  0  0
   11.3899    3.6011  -12.0303 N   0  0  0  0  0  0  0  0  0  0  0  0
   12.6910    3.6633  -12.7129 C   0  0  0  0  0  0  0  0  0  0  0  0
   10.2935    4.0301  -13.0016 C   0  0  0  0  0  0  0  0  0  0  0  0
    8.9055    3.9139  -12.3003 C   0  0  0  0  0  0  0  0  0  0  0  0
    7.2614    4.0694   -7.9362 C   0  0  0  0  0  0  0  0  0  0  0  0
    7.9822    3.5567   -9.1510 C   0  0  0  0  0  0  0  0  0  0  0  0
    7.7711    3.2517   -6.6925 C   0  0  0  0  0  0  0  0  0  0  0  0
    5.7772    3.8708   -8.0931 C   0  0  0  0  0  0  0  0  0  0  0  0
  1  2  2  0
  1  6  1  0
  2  3  1  0
  3  4  2  0
  4  5  1  0
  5  6  2  0
  6  7  1  0
  8  9  1  0
  9 10  1  0
 10 11  3  0
 11 12  1  0
 12 13  2  0
 12 21  1  0
 13 14  1  0
 14 15  2  0
 15 16  1  0
 15 20  1  0
 16 17  2  0
 17 18  1  0
 18 19  2  0
 19 20  1  0
 20 21  2  0
 22 23  1  0
 23 24  1  0
 23 29  1  0
 24 25  1  0
 25 26  1  0
 26 27  1  0
 26 28  1  0
 28 29  1  0
 30 31  1  0
 30 32  1  0
 30 33  1  0
 31 22  1  0
  3  8  1  0
  7 22  1  0
M  CHG  1  26   1
M  END
>  <Smiles>  (4) 
CC(C)CC(Cc1ccc(OCC#Cc2ccc3ccncc3c2)cc1)N1CC[NH+](C)CC1

>  <MW>  (4) 
442.3

>  <2D_mol>  (4) 
<img data-content="rdkit/molecule" src="data:image/png;base64,iVBORw0KGgoAAAANSUhEUgAAAMgAAADICAIAAAAiOjnJAAAABmJLR0QA/wD/AP+gvaeTAAAVdUlEQVR4nO3de1RU5foH8GcYZgYRBREJJA6KkoZKGhoSDEQgLC9pIAgWipF6XK5U1PxZampWaJYKinEEExDwtlhBGBrgJYLRVPQkIKipSXIR0OTuCMO8vz9ezzSiDjN75nVQns/qn2hfnpm+7P3u97LhEUIAIV0z0HcB6MWEwUJMYLAQExgsxAQGCzGBwUJMYLAQExgsxAQGCzGBwUJMYLAQExgsxAQGCzGBwUJMYLAQExgsxAQGCzGBwUJMYLAQExgsxAQGCzGBwUJMYLAQExgsxAQGCzGBwUJMYLAQExgsxAQGCzGBwUJMYLAQExgsxAQGCzGBwUJMYLAQExgsxAQGCzGBwUJMYLAQExgsxAQGCzGBwUJMYLAQExgsxAQGCzGBwUJMYLAQExgsxAQGCzGBwUJMYLAQExgsxAQGCzGBwUJMYLAQExgsxAQGCzGBwUJMYLAQExgsxAQGCzGBwUJMYLAQExgsxAQGCzHxPAVLLpfruwSkrucmWFKp1MbGJjAwsL29Xd+1oK49N8E6efLk7du3b968KRAI9F0L6pqhvgtQl0QyxNPz/yZNstd3IUgtPEKIvmtQy6BBUF4OhYXg7KzvUpAano8r1t9/w6BBQAi8/rq+S0Hq6e5trKgoAIB9++CXX+DqVeDx9F0QUk93v2I1NEBUFJSVAQCIRPquBqmtu1+xTE0hIgJGjdJ3HUhD3T1Y6Dn13DwVoufL83HFamjQdwVIQ89BsC5ehNhYqKzUdx1IE93uqVAqhcJCKCiAK1dg4UI4fx4WLIC6OrCx0XdlSBPdIlj37t07derUpUvWhw+/fu4cPHgAAODvD6dOPexi8PHRb4FIY/oM1qVLl3bu3FlQUHDp0iW5XC4Wzy0oiDcwACcnEItBIID+/eHmzX+2JwQ7SJ8begtWUVFRTExMfHw8ABgZGY0bN87Pz+mTT8DNDUxNAQBiYiAgAAICHm7f0QELFoCdHaxZo6+SkSaInqxatQoA3N3dCwoKpFJpl9tLJITPJwAkOvoZVNfTNTSQo0fJ5ctk2TJy9iyJjdX4CHrrx3JyciouLj527Ji3t7eau+zdCx98AIRAXBzMncu0up6ourrx11/7SiSQnw/FxdDRAatWgbU1dHSASAQLFmh2NP0E66+//rKzs+vbt29dXZ1QKFR/x+hoiIgAsfiPJUuKpk+fzq7CHuLGjRsFBQUSiaSgoODevcbq6lv050IhjB0LYWHQ1gZmZnDiBPB4EBcHfL7ah9b5VVQdO3bsAIAZM2Zw2Dcq6gqPZyAUCn/++WedF9ZzNDU1TZ06VTkJpqamwcG1X31FUlLIrl3k8mVCCNmxg9TWEqGQAJC5c4lcru7x9RMsX19fAEhOTua2+4oVKwCgV69eeXl5ui2s5/D09Ozfv7+FhcWUKVMiIyPj4uK+/fbbRYvyXnqJABAAsmnTPxufOkV69yYAZPFidY+vh2A1NTWJRCI+n19XV8ftCHK5fO7cuQDg4eGh29p6iLt37xoaGgoEgvr6+j179piYmNCLllj8bwBiZUUCA0lm5iO75OYSkYgAkA0b1DqFHoKVlpYGAGKxWJuDyGSyfv362dnZ/fXXX7oqrOdISUkBgAkTJhBCsrOzAWDYsGHh4eGpqT/+8cdT90pPJwIB8fBI+/bbb7s8hR6CFRYWBgBff/21NgcpKioCAEtLy46ODl0V1nMEBwcDwPbt2wkhUqm0pqZGzR337TvF4/F4PF5CQoLqLZ91sDo6Ol566SUAKC0t1eY4X331FQB8+OGHuiqs52hrazMzM6OPhBx2pw9efD7/wIEDKjZ71sGSSCQAYG9vr+Vxxo8fDwAZGRk6qapHOX78OACMHDmS8xE2bNgAAEKhMDs7+2nbPOtpM4cPHwaATg+6mqqtrT179qxIJFK/cxUp0P8F77zzDucjfPbZZwsXLjQyMmpqanraNs86WJcuXQIANzc3bQ6SlZUll8u9vb0VjzNIfVlZWcA1WFVVVbt27aqsrBwxYkRjY+O+ffueuinn6yE3ycnJPB7Pycnp77//5nwQf39/AIjlMILV45WWlgLAgAEDZDIZh91jYmIAIDAwcOLEiQCgogn/rINVV1fn6OgIAC4uLk1NTRyOIJVK+/Tpw+Pxbt26pfPyXnhff/01AMyZM4fb7n5+fgAQFxdnZGRkYGBw+/btp22ps1theXm5VCrtcjMLC4ucnJzBgwefOXNm2rRp6uzSycmTJ5uamkaPHv3yyy9zqrRHow2sKVOmcNi3ubk5Ly+Pz+eLRCKpVOri4kIf8J9IZ8EKCwuzsLCgD32q2djY5ObmDhw48MyZM8uWXZLJNDuR9m3Pnkkmkx07duz06dNCoZAOqWkqJydHKpWOHz8+Ly8PuvxfwPWa+gjlIQI1dykpKXFzkwCQ0FCiUR/noEGDAODcuXNcCu1hmpub8/PzN23aNGXKFFNTUwCws7MzMzP7888/ORxtzpw5ALBx40YrKysAKC4uVrGxboKlPESgvv/+l5iZEQCycKFa29fX19PGo7W1tVz9cfYe5vbt22lpaREREWPHjjU0fGSG8KuvvmpnZwcADg4O1dXVGh1W0bO9f/9+GlDV2+tmajK329Po0ZCVBb6+8N13YGoKkZFP2KaqqjUv70eJRJKfn19SUiKXy93c3N59910ezn5/VENDw9KlSyUSydWrVxU/FAgELi4ubm5ur732Go/H8/X17dWrl7e3d2Fhoa+v7y+//GJubq7m8c+cOVNTU2Nvb19SUgLq9ERy/9X4H8UQwbVr1zjsnpVFBALi6kru33/4k+vXSVISmT+fODoSM7O7BgYPG4Iikcjd3X3nzp3a1/yCuX//fmhoqLGxMQD07t3bzc1t5cqViYmJiYmJixcvdnZ2pt9hUlISIaSurm7EiBEA4OLi0tjYqOYpPv30UwBYsmSJk5MTAOTk5KjeXgfB0n6I4NgxsmjRw7nVISEP5wPRf8zMyKxZCyMjI/Pz8+8rooceRfs8hwwZUlhYmJ6eHhwcbPPoOkxjY2MvLy/FCFhlZaW9vT0AvP3222p+q1euXNm4cWNmZiaPxzMxMelymYIOghUREQEAn3zyiTYH2bGDREWR2FiyeTOxtiZTppBNm0hhoWbt+h5rwYIFAPD5558TQr744gsapr59+/r4+Kxbty43N/fxHJSXl//rX/+iN7W2tjY1T6ToIO1ySx0Ey8HBAQAkEok2B9mxgyQnky++IO3t2lfUs8jlctqld+HCBUJIaWlpfHx8aWlpl883V65coe3x999/X/Xso7Kyst27d4eFhZmZmfF4vMTExC6r0jZYWg4RKCxeTCoqiJ+fluX0RBcuXACAgQMHcnhS/v333/v16wcAH3zwgfLuMpmspKRk165ds2bNsrW1Vb6rJiUlqTNkou1TIX0enDRpEl+DBRydtbRAXBz85z9QW6tlOU8mk8kuXrxIl6OcPXt2xYoVkydPpv1hLwDFhBEOT8qvvfZaVlbWhAkTEhISjI2NQ0JC6Iqd/Pz8BqVX/FhZWY0dO9bd3d3Nzc3FxUWtN6JrmvFOxGIxAKSlpWlzkPR0AkBcXbWs5RH19fVZWVmrVq0Si8VGRkadPvXQoUOrqqp0eT79GTt2LAD89NNPnI9w5MgRgUBAHyoV7O3tZ82atWvXLtrLo+kxuQeruro6MTGRz+cLhUL1n1qfKDycAJDISG2OQQghFRUV+/fv/+ijj5ycnBSdFABgYGAwatSohQsXpqSklJaWjhs3DgBGjhx5584dbU+pb1VVVTwer1evXi0tLRx2r6+vp6Hx9PTk8/lDhw5dtmxZenp6bW2tloVpFqzKyspDhw7Nnz/f0dGRXnhtbW1FIlFBQQHnCjo6iJUVASAqRwi6VlpaqryE1dDQ0NnZefHixfHx8ampqStXrnRzc5s5cyYh5N69e6NHjwaAN954Q8tfCb2Li4uj90Fuu8+cOdPa2jo7O7t///4AcPXqVV0V1kWw2tvbz507t23btoCAgE5D2X369PH19aXXYXNz86KiIm4VnDtXMXx4y+DB3Pb+h1gsNjAwcHFxiYyMTElJiY2NDQsLGzJkiHLNtra2dOOampphw4YBgJeX13PdPUZHO+Lj4zns297eTlvuqampADB8+HAdFvbUYDU3N/v4+HSaomllZRUYGBgVFVVYWEgfA2UyWVBQEABYWlpepotnNbRmzRoAWL58LfcPQcidO3fodI7GxsaLFy8q12xiYkJ7onNzc1tbWxW70GX+AODr6/vgwQNtzq4vra2txsbGPB6voqKCw+4nTpwAAEdHx+XLlwPAihUrdFibqisWfc7sshH34MEDOp/Q1tb25s2bmlag5hCBaklJSQDg5+dHCOno6HB0dJwxY8b27dsvXLigoh/k6tWr9DI8ffp0tbpLbt8mJ06QTZseWSasP/R5cNy4cfRfNe3xWbp0KQCsXLnylVdeAYBff/1Vh7WpCtbZs2fVXHHW0tJCHw8dHBxUzCp8XHl5uZpDBKoFBgYCQExMjKY7Kjpy5syZ8+RnH+WRS4HgYaRSU4kmH1N9zc3NqjdQ7mEyNzcXCoXvv/8+ISQpKcnV1VWjJiPt2T5w4ABtzLTrtG9aZ1OT6+vrnZ2dAUCj+ezR0dGg3hCBCm1tbXSyEbdpRqdOnaJ3/CVLlhBCpFJpQUHBxo0bJ0+efM3H55GRS3NzQu8XKSkkNpZUVmpTtkJNTU1mZiZ9vBCJRNevX++0QUtLy8mTJzds2ODn59enTx/lG72hoaGRkdHRo0dpSt566y3l270KZWVlANC/f//NmzcDQGhoqE4+i4Iu57zX1ta++uqrADB+/HgVnbPKs8+MjIyMjIxWrlypzXlzcnJooDkf4eeff6ZvU3JwcFDu9EpwdyfW1iQoiERFPRy5pLfCkBDC45ERIwjXDovr168nJCSEh4fTZwjloGRmZhJC6urqMjIyPv74Y1dX104dkkOHDg0LC9u9e3dZWdmyZcsAwNjY+IcfflA0GdW5/NM8zZ4929PTEwAOHjzI7YM8jY4XU1RUVAwePBgAfHx8lD9edXV1WlrakiVLnJ2dlWef0fXaJiYmp0+f5nzSRYsWAcDq1au1qTwuLq5v3758Pl/R6bVv376Kp70Yor6ejBlDAMjo0eTePQ6no6sSKOWJLgkJCXSii4eHh2IDPp/v6Og4f/78pKSkTq1YuVz+4YcfAoCZmVlGRgZtMgYEBHTZ3qJNl8TERIFAIBAI7nH6FCrofpXOtWvXrK2t6a9OfHz8nDlz6FVaQSAQjB8/fvny5RkZGbW1tfS9MaampnQMlQMa5d9++43Dvn/++Wd4ePiRI0foynEvLy91v+KaGjJ8OAEgb75JumoYPS4mJiYgIGDLli2pqanR0dGPT3RxdHT08vJau3Ztdna26paTTCabMWMGAFhaWmZkZNAmY1hYmIru8o6OjpkzZ1pYWOzevRsAvL29Na2/S0yWfxUVFZmbm9M+t06/lJmZmZ3mxSt/L2VlZZqeq7i4GLR4Owht5IWEhND1BXv37tVg55s3ia1tc+/e6+fNU7/D4v79+3l5eV9++eXEiRNp01DBwsJi2rRp33zzjUQiUX8qC3n0wTw9PZ02GRd39TIrmUwWEhICAFFRUeqfS02s1hUWFhb+9NNPtNPr/Pnzqq/MDx48mDRpEnDqsIiMjASA8PBwbnX6+PgAwPfff8/xlV2XL7/r4QEAM2bMUPEZGxsbc3Nz161b5+PjY2ZmJlL6A3nW1tZBQUFbt25NTk7etm1bUFCQhYUFh3dStLS00Lung4PDgQMH6ClU9CDU1tampaX17t0bAP5Q8e4irvT21uROWltbFd+LRvP8XV1dASA9PZ3DSRsaGoRCIZ/PT0hIAAB3d3cOB7l48SKdOd7p7lNeXp6SkrJgwYKRI0cqD1zy+fypU6cuWrRoz549ycnJq1ev9vDw6DRMvm7dOm4fR/FgnpSURN9SpIyOyNE2HB2Rs7GxWbNmDYdzdam7BIs8+r3cvXtX9cZyuby0tHTLli0GBgZ0FFwul0dHRzc0NKh/xkOHDgGAp6cnXdjE+ZVdp0+fpnef0NDQ77777r333us0h6lXr14eHh6rV68+cuSIokL6wksF5Y5obmUQpYXm9MFcJpOdP38+Ojo6KCiINnyVGyfe3t7r169n9IKxbhQs8tj30um/tre3FxYWRkVFBQUFDRgwgH5BAwcONDQ0PHr06Oeffw4AYrFY/XH+WbNmAcDmzZu1f2VXTk6OSCRSVAUAffr0UcwMfuJw5JEjR2i78/Dhw9q8yaKTW7du0almNjY2nTq9LC0t/f39t27deubMGd12hz6uewWLKHVYeHt7379/v7GxMTs7e+3atV5eXp0mDNnY2AQHB9NGN+3IoV/ohAkT1OnIkclkFhYW8L+uZ+1f2XXy5MnU1NTQ0NDY2Fhuc5h05dq1a2PGjBkzZoyiDUeHd59lSd0uWESpw8LS0lJ5YiqPx3N0dJw3b97evXsVb6OTy+Xz5s0DAFNT04yMDLpI19/fv8vfyPz8fAAYMmQIXdgUERHB/pM9O3K5vKSkRNNVqTrUHYNFCCkuLvby8ho8eLBiWtWhQ4eeNvtMJpPRl2oOGDDgxx9/pE3p2bNnq249rF69GgCWLl06cuRIADh+/Dibj9JDddNgUZcvX1azwdTW1jZ58mQAePnllxUdOR999JHqXY4fP06njpiamj6nM2e6rW4dLI20trbSYa+hQ4cePHiQduSsX79e9V50yCw4OPjZFNlzvDjBIoQ0NDTQGa2jRo1KTU01MTF5Yv9WdXW1YjYBn8+3srLSrMMdqeGFChZ59I2B5eXl9Ie00ysuLm727Nl0abmCUChMT0/XclEkepze/qwcO1VVVWKx+MaNGy4uLv7+/qdPn5ZIJHfu3FFsYGpq+uabb7q7u7u7u7/xxhuPLw5D2nsBgwUAN27coH9Spbq6mv6Ey5JLpIUXM1gAcOXKlZqamtTUVHplop2u6Jl5YYOF9OtZ/wEB1ENgsBATGCzEBAYLMYHBQkxgsBATGCzEBAYLMYHBQkxgsBATGCzEBAYLMYHBQkxgsBATGCzEBAYLMYHBQkxgsBATGCzEBAYLMYHBQkxgsBATGCzEBAYLMYHBQkxgsBATGCzEBAYLMYHBQkxgsBATGCzEBAYLMYHBQkxgsBATGCzEBAYLMYHBQkxgsBATGCzEBAYLMYHBQkxgsBATGCzEBAYLMYHBQkxgsBATGCzEBAYLMYHBQkxgsBATGCzEBAYLMYHBQkxgsBATGCzEBAYLMYHBQkxgsBATGCzEBAYLMYHBQkxgsBATGCzEBAYLMYHBQkz8P6lqMc4XESK4AAAAAElFTkSuQmCC" alt="Mol"/>

>  <Name>  (4) 
MELK_HUMAN_4UMT-A_alignment_L1F015::MELK_HUMAN_4UMT-A_alignment_L1F016::SRC_CHICK_2OIQ-A_alignment_L1F028::FLT3_HUMAN_4XUF-B_alignment_L1F034::

>  <score_inter>  (4) 
-34.5976

>  <best_rmsd>  (4) 
1.87

>  <Lfrag>  (4) 
(24176, 51202, 26411, 6892)

>  <SA_score>  (4) 
3.831

>  <QED>  (4) 
0.57

>  <LogP>  (4) 
3.5

>  <clogp>  (4) 
3.45

>  <NAR>  (4) 
3

>  <NCA>  (4) 
0

>  <nrot>  (4) 
7

>  <TPSA>  (4) 
29.8

>  <HBA>  (4) 
3

>  <HBD>  (4) 
1

>  <NRB>  (4) 
7

>  <NHA>  (4) 
33

>  <RoF>  (4) 
0

>  <Frag>  (4) 
0

>  <Lead>  (4) 
0

>  <Drug>  (4) 
1

>  <PKI>  (4) 
1

>  <PAINSA>  (4) 
0

>  <PAINSB>  (4) 
0

>  <PAINSC>  (4) 
0

$$$$

     RDKit          3D

 28 31  0  0  0  0  0  0  0  0999 V2000
    8.1892    9.9377   -7.2597 C   0  0  0  0  0  0  0  0  0  0  0  0
    8.3645   10.9414   -6.2225 C   0  0  0  0  0  0  0  0  0  0  0  0
    8.5579   10.2613   -8.6171 C   0  0  0  0  0  0  0  0  0  0  0  0
    9.0936   11.5459   -8.9451 C   0  0  0  0  0  0  0  0  0  0  0  0
    8.9010   12.2374   -6.5393 C   0  0  0  0  0  0  0  0  0  0  0  0
    9.2625   12.5209   -7.9088 C   0  0  0  0  0  0  0  0  0  0  0  0
    6.5968    5.9742   -7.6825 C   0  0  0  0  0  0  0  0  0  0  0  0
    6.5099    6.5093   -6.4066 C   0  0  0  0  0  0  0  0  0  0  0  0
    7.0357    7.7665   -6.1230 C   0  0  0  0  0  0  0  0  0  0  0  0
    7.6529    8.4926   -7.1283 C   0  0  0  0  0  0  0  0  0  0  0  0
    7.7468    7.9688   -8.4072 C   0  0  0  0  0  0  0  0  0  0  0  0
    7.2242    6.7051   -8.7063 C   0  0  0  0  0  0  0  0  0  0  0  0
    6.9224    8.2517   -4.8396 O   0  0  0  0  0  0  0  0  0  0  0  0
    7.3490    9.6087   -4.5129 C   0  0  0  0  0  0  0  0  0  0  0  0
    7.0755    9.7993   -3.0740 C   0  0  0  0  0  0  0  0  0  0  0  0
    6.8579    9.9528   -1.9044 C   0  0  0  0  0  0  0  0  0  0  0  0
    6.5900   10.1340   -0.5048 C   0  0  0  0  0  0  0  0  0  0  0  0
    7.6192   10.4163    0.3888 C   0  0  0  0  0  0  0  0  0  0  0  0
    7.3520   10.5884    1.7333 C   0  0  0  0  0  0  0  0  0  0  0  0
    6.0408   10.4817    2.2199 C   0  0  0  0  0  0  0  0  0  0  0  0
    5.7201   10.6472    3.5714 C   0  0  0  0  0  0  0  0  0  0  0  0
    4.4108   10.5263    3.9762 C   0  0  0  0  0  0  0  0  0  0  0  0
    3.4078   10.2544    3.1350 N   0  0  0  0  0  0  0  0  0  0  0  0
    3.6974   10.0914    1.8377 C   0  0  0  0  0  0  0  0  0  0  0  0
    4.9946   10.1949    1.3245 C   0  0  0  0  0  0  0  0  0  0  0  0
    5.2865   10.0258   -0.0278 C   0  0  0  0  0  0  0  0  0  0  0  0
    7.6107    6.2873   -9.8726 C   0  0  0  0  0  0  0  0  0  0  0  0
    8.6452    5.2208   -9.9044 N   0  0  0  0  0  0  0  0  0  0  0  0
  1  2  2  0
  1  3  1  0
  2  5  1  0
  3  4  2  0
  4  6  1  0
  5  6  2  0
  7  8  2  0
  7 12  1  0
  8  9  1  0
  9 10  2  0
 10 11  1  0
 11 12  2  0
 13 14  1  0
 14 15  1  0
 15 16  3  0
 16 17  1  0
 17 18  2  0
 17 26  1  0
 18 19  1  0
 19 20  2  0
 20 21  1  0
 20 25  1  0
 21 22  2  0
 22 23  1  0
 23 24  2  0
 24 25  1  0
 25 26  2  0
 27 28  1  0
  9 13  1  0
 27 12  1  0
 10  1  1  0
M  CHG  1  28   1
M  END
>  <Smiles>  (5) 
[NH3+]Cc1ccc(OCC#Cc2ccc3ccncc3c2)c(-c2ccccc2)c1

>  <MW>  (5) 
365.2

>  <2D_mol>  (5) 
<img data-content="rdkit/molecule" src="data:image/png;base64,iVBORw0KGgoAAAANSUhEUgAAAMgAAADICAIAAAAiOjnJAAAABmJLR0QA/wD/AP+gvaeTAAAWK0lEQVR4nO3deVhTV/oH8DckEHYIFKpYXCgFwSLUBRyLy1OxjlZti9PR0g74ix0Ut85YtUzdpbY+KuqoqMi01lKXoVWnZWZQcUGxxQXBIrsEUEFi0LAEw5bk/P440wxlWJKbHJb4fp7+0eI99x7TLzf3nvuec3mEEEDI2Mx6uwPINGGwEBMYLMQEBgsxgcFCTGCwEBMYLMQEBgsxgcFCTGCwEBMYLMQEBgsxgcFCTGCwEBMYLMQEBgsxgcFCTGCwEBMYLMQEBgsxgcFCTGCwEBMYLMQEBgsxgcFCTGCwEBMYLMQEBgsxgcFCTGCwEBMYLMQEBgsxgcFCTGCwEBMYLMQEBgsxgcFCTGCwEBMYLMQEBgsxgcFCTGCwEBMYLMQEBgsxgcFCTGCwEBMYLMQEBgsxgcFCTGCwEBMYLMQEBgsxgcFCTGCwEBMYLMQEBgsxgcFCTGCwEBMYLMQEBgsxgcFCTGCwEBMYLMQEBgsxgcFCTBgULLncWN1ApkbQ9R9v3AgbN8LVq9DUBCEhsGEDDBsGnp4AACIRJCXBrFkwZoyR+/T48WM+nw8A9vb29F9Qv9NNsAiB3buhrAxmzQIAMDeHBw9g2DDg82HECHjlFeOnKj4+/tChQ1lZWf/tokBgZ2cHALa2tubm5mZmZg4ODgBgZWVlaWm5f//+YcOGCQTd/EVQTyNd2rCBEELS00lqKiGExMSQwkKyeDFJT++6HUdHjx4FADs7O5FIJBKJzMy6/6Z2c3M7ePAgk94gA+j9i+7tDQrFf/+zqAi8vfXdR8fq6+tXrVoFAHv27Jk/f75SqeTxeFZWVq2trQ0NDQCgUChUKpVara6vrwcApVKZmpoaExOzfv36sLAwelZDfYXuGbxxg2zf/qufLFxIeDxy/rxxMr5kyRIACA4O1mg0hJCIiAhtJx0cHEQikaurq4eHh4eHx8iRI+fMmUNbjR8/HgA2b95snE48G+7fv//NN9/Qz5Z+OQwYMMDDw2PGjPMBAWT0aBIYSEJCSEgI+egjsn49OXyYpKfr9zWlR7CePCHr1//qJ1u3EgDi70/Uaj0O2aHMzEw+ny8QCG7fvk1/smDBAktLy85+H/z9/elmV65cAQBbW1upVGpoJ54ZoaGhHV5mjB59BoC0/WfiRBITQzZvJmlpzIKVkUF27SItLf/9SWMjGTyYAJCjR/U45P9Sq9VBQUEAsHr16g43qKmpkcvlUqlUIpFIJJLbt2/n5+dr/3TWrFkAsHTpUoM68cxISUkBADs7u4qKCkKIXC6Xy+UPHz6USCSlpcqsLJKZSa5dI6mpJDWV/PQTxwtrPYLVoS+/JABk6FDS1MR9J3FxcQDg7u6uUCg4NC8oKBAIBObm5sXFxdw78WxQKpUeHh4AsGvXLkLI999/b21tTb8NPTw8QkIyfX3J6NFk9GiyfPl/msTEEEJIWBhZtIhUVOh6IEODpVKRl18mAOTgwRpue5BKpSKRCABOnz7NuRsLFiwAgHfeeYfzHp4Ra9asAQA/P7+WlhZCSFJSUtuvQh+fTO2X4JQpv2oYGUkAyAcf6HogQ4NFCDlzRjlmzNrnnnuutraWQ/P33nsPAH77298a0ofKykobGxsej/fTTz8Zsh/TVlxcLBQKzczM2n5KDQ0Ncrn8yZMnEomktLQ5N5dkZpLMTJKd/au2EgmxsCB8PsnN1elYRggWIWTKlCkA8Je//EXfhpcvX6ZjChKJxMA+fPLJJwAwceJEA/djwuj/psjISG7NlywhAGTWLJ02Nk6wbty4QfNx//593Vs1Nzf7+PgAwJYtWwzvQ319vaurKwAkJycbvjfTQ8cXnJ2dq6urue1BJiP29gSAXLzY/cbGCRYh5Pe//z0ALFiwQPcmW7ZsAQAvL68mQ67829i9ezcADB8+vLW11Sg7NBl1dXVubm4AcPjwYUP2s2kTASBvvllPxxq7wCOE6D2o2pGSkhJfX1+1Wv3qq68OGDAAACwtLa2srOCXZ8naR342NjYWFhZyuTwmJkapVF64cOG1114zSh9aWlp8fX0lEskXX3whFouNsk/TsHTp0ri4uODg4CtXrvB4PM77aWiAefNOnT373okT38yZM6eLLY0WLADYu3fv5cuXT548qeP2bm5ugwcPzsjIAACZTObs7Gx4LcPx48fDwsJEIpFYLBYIBPRBNQD4Pf/8jJYWsLAAGxsAAFtbMDcHPh+uXgWVCsLCjPZkqu+5detWUFAQj8fLzMz09/c3cG8HDx6Miory8vLKzc01NzfvbDNjBgsACgsL79+/X1dXBwCNjY1NTU0AUFdXp9FotI/8GhoaWltbHzx4kJKS4uTkJJFITpw4sWrVqt27d9NRAw4SExMHDBgwdepUhULh7u5ua2tbWVnZdoMoP7/9d+60b/b++5CYCGo1bN4MmzZxO3Qfp9Foxo8ff/369VWrVm3bts3wHarV6pEjR+bn58fFxS1evLizzYwcLL2EhIRcuHAhOjo6ICBg3rx5bm5uxcXFNvSMoo/KykofHx+FQnHr1q1jx47FxsZ6enqKxWIzMzOlUtnc3AwA3jze/8nl0NwMSiUAgEIBKhUMGwaHDvW7YDU2Ni5fvpw+k7G2thYKhQBAxwItLCzoB2hnZycQCPh8flpa2t69e93d3fPz821tbY3SgdOnT4eGhrq4uJSUlNjb23e8kSGXcgai95KWlpb37t0bN24ccL09fOeddwAgNDSUnpzNzMyuX7+uYw/Ihg3kk09IQQF59IjDoXteRkaGq6srDZOOhELhkSNHjNuNV199FQA20LKqjvTmGQsA5s6dm5SUJBaLw8PDJ0+ebGdnV1JSQkcNdHTu3Llp06ZZW1vn5uaKxeK0tLRly5bt2bNHj05UVMDcuVBXBz//DH27YFWtVo8dOzY7Ozs0NHTatGkA8PTp05aWFgCoqakBgObmZqVSCQD19fVqtVqlUmVkZEil0j/96U+7du0y8OiEkL/+9a9isdje3j4uLm7dunWHDh363e9+1+HGvRyssrIyHx8flUp1+/bt1atXp6SkfPjhh3TUQBfNzc3+/v5FRUU7duwQiUQLFiwYMGBAQUGBo6OjHp1obQVfXygpgb/9Dbhe5PWMXbt2rVixYsiQIXl5eTY2Ntu3by8vL297r83j8ejf3dLS0sPDIzg4+M6dOwEBAQKBID8//8UXXzTk6IcPHxaLxaNGjcrIyAgICCgoKPj888+jo6M73tq4Z0gOli1bBgAzZ87Mycnh8/kWFhYlJSU6tl2/fj0AjBgxQiqVuri4AMDx48e5dOL4cQJA3NzI06dcmveIqqoqWpOtHQEODAzsIgdvvfUW3Sw8PBwAwsLCDDn6kydP6Cd87NixmJgY6G4AsveDVV1dTS8AL1y4MH/+fAB49913dWl49+5dS0tLHo936dKlDz74AAAmTZrU7cBdxzQaMm4cASCffcaleY/QXkpqf3Ly5Ml9+/Zt3bp169ata9eu/fjjj1etWhUZGRkZGfmHP/xh586ddLOKigorKys63MD56NpPuKysjD6WvXDhQhfb936wCCH0NyAwMPDBgwfW1tY6fgQzZswAALFYfP36dTMzMwsLi4KCAu6dSEsjAMTOrm9exZ87dw4ArK2ty8rKODSnNd+TJ0/mdvQbN27QTzg/P3/mzJkAEB4e3nWTPhEspVL5wgsvAMC33367evVqAJg6dWrXTU6cOAEATk5ODx8+DAgIAIB169YZ2I2m2bN3Tpq0MTrawP0YXVNTk7e3NwBsb1cbrrOamhpnZ2cAOHv2rL5tVSrVK6+8AgBr166lo98ODg4PHz7sulWfCBYhJD4+HgA8PDykUum8efNyuyvOSE5OHjRoUEJCQmxsLAAMGTLkqcGXRzk//0x/L0tLSw3clXFt2LCBXkq2tK3f1dP27dsBYOTIkWo9C8l37txJP2GZTDZ06FAAOHDgQLetevmuUEvH8dy2Ghoa6urqRowYUVdX989//vONN94wvBvz588/cuTIu+++e+zYMX3bZmVlxcfHOzo68ni8/x2otLe3nz59OochypKSEj8/v+bm5osXL06ePFnf5lpNTU3Dhw+/d+9eYmLi+++/r2OrqqoqHx+furq65OTktLS02NjYMWPGXLt2rfuHbxzzz8Dp06cBwNnZ+fLly0VFRRKJpLy8nFZkd3b3QQdRtDN2DFdRUaH7RV473WaxvLycQ5e0l5Ic2rZz5MgRABgyZIju5ST0jmHOnDn6Dj73lTMWFRwcfO/evYqKis42oA8uhEKhtbV1a2trZWWllZVVYWEhvUQzitWrV2/fvn3ChAkXL17Ua4L13bt3L1261NlApUKhOHjwoJOTk16dSUpKmjt3rpOTU2FhIb3bN4RGoxkzZkx2dnZsbOyKFSu63b61tTUiIiI5OTkvLy8iIkKvwee+FazHjx+fOnXq0KFDdG4q/f8BbcaX23F2dnZ0dLx7964hpSDt1NTUeHp6qlQqOi2WfovBL0/l2o5A0qIgBweHF154obq6mn7NtVsHoN2zPKFQaG9vr1Kp2pUStduMUigUPj4+lZWVCQkJ9G7fcGfOnJk+fbpIJCopKdEx5ZWVlWfPntV78JnzebXnaTSatnOV8vLyaPFaUlKScQ+UlZW1cOFC3Wt46INOHY0dO7bbbYRCoUgkoldpY8eO1fdyu2shISEAEBUV9fjxY7lc3u3MKO3QqF6Dz33rjKWvhISEyMhIDw+PgoICCwsLFodod9YkhNTW1kKboqDa2lpzc/OGhoanT59CR+sANDc3a1s1NTU5OTlVVlbSUqLOdq4lFApnz56dlJQkkUi2bNkSGxvb9pSml6qqqoEDBwLAjRs3xo0bZ2trq2i7VkIna64AwJMnT8rLy0NCQlJTU3U/XP8Ollqt9vf3z8vL27t379KlS3u3M//+97+///77Du8HAcDGxobOR9JFU1NTY2OjRCIZP368RqPJyclZuXJlSkrKypUr6aiBvpRKpa+vr7e39/Hjx//+978vXrzYwcGBz+cTQlpaWuivRBc++uijyMhILy8vPQ7J9YTaV/zjH/8AABcXl7q6ut7tCX1w2RmhUMhhn4sWLQKAt99++/bt22ZmZpaWltxuLemj4lGjRj18+JCe806ePNlum/r6erlcXl1dTaeb37lzJzMzMzMzMzU1lcP4Wf8+Y1ETJky4evXqunXrNm/e3IvduHnzZnZ2dof3gwCg0WgSEhL03adMJvP09FQoFFevXj1w4MDRo0fDw8PpqIHuiouLR44c2dra+uOPP+7fvz8xMXHatGlnzpzRtzP64RD/vubatWt08tmDBw96uy/GR0+E48aNKy0tpdNNs7KydG+u0WjoXJWoqCg6k8Ioszi7ZQrBIoSEhoYCwMKFC3u7I8anUCjorKfTp0//+c9/Bj1njdPTm6urq1Qq9fX1BYBPP/2UXW+1TCRYRUVF5ubmfD4/Ly+vt/tifPv27QMAb29vmUxGB59S6QqL3amtraV3gl9//fVnn30GAC+99JKxZnF2zUSCRX65ztVWt5mSlpaWl156CQDi4+M///xzAPD399dlcIt+JhMmTCgvL6f3queNtUxed0wnWI8ePaKj2OmMFkjtVXRZmIEDBz5+/Njd3R0Ajh071nWTmzdv0orcvLy82bNng8FFpHoxnWCRX65zg4KCONaR9mEajeY3v/kNAMTExHzxxReWlpaxsbFdN6GLHkRHR9MRGXt7+8rKyp7pLTGN4QYthULh6ekpk8kmTJgwZMgQa2tr6GSCv3Z82dPTk1ax9X1XrlyZNGmSra1tUVGRRqPp9rl7c3Pzvn37IiIiAgMDy8rKenoMucci3DOCgoLoPZSO3nrrLc5lmT2P1pwtW7ZM9yYff/wxAIwePVqlUrHr2P8yqTNWamrq66+/bmVltWPHDjs7u8bGRuhkgj99ltfY2JiSksLj8XJycuiCSn1cbm5uQEAAj8cbP368g4MDfZbXRWnho0ePPv30U5VK9eOPP+r1pNwIejLFTHErDI+KigKAN998k13HjGv37t10MV8d+fn5RUVF9Xw/TeeMtXHjxk2bNo0YMeL8+fMJCQkrV66k9VJdKCwsdHR09PLyUigU6enpwcHBPdNVA+Xm5kqlUm15RRelhQCwaNEiX19fvabkG0fPZ5mFtnMM//jHPwJARERE103WrFnD5/OPHDlCpyqY5L1kLzKRYHGYY5iYmAgAgwYNkslk9Hr/1KlTPdPbZ4EpBEs7x7CqqorOMVy7dm23rdRq9ahRowBg27Zt+/fvBwAvLy9D5lehtvp9sOrr6wcNGgQACQkJ2hlwDQ0NurQ9e/YsADg6OkqlUnpXiC8SM5Z+H6wPP/wQAAIDAysqKtqtmaGLqVOnAsDKlSu/++47AHB1da2vr2fX22dH/w5WTk6OQCAQCATZ2dnc5hi2rcykLxLbtGkTo94+U/pxsNRqNX18tmLFCvqlZm1tzaFyl5aih4eHa18kVlVVxaLDz5R+HCy63MPAgQMfPXpEh0Z37NjBYT9lZWXaykw69rhkyRKj9/ZZ04+DRd9El5SUJJPJZs6c6efnx/m9AbQy8+2338YXiRlLf31Ht0ajsbW15fF4Xl5eLi4uycnJNTU1nF85Tt+JFR0d7erqOn369PT09NLSUlpbh7jp/m3efZOZmRl9ySp9eg+/npyuL2dn5507d7q6ura0tBQXF9fW1tLppoi73j5lcieXy2kB+Llz54y1zx4uDDdh/ThYhJCtW7eCzgXg3bp3714PF4absP4drMbGxsGDBwPAUQPfSk0IIaTnC8NNWP8OFiHkyy+/BIChQ4ca+OXVK4XhJqzfB0utVtMHz/Tt2dw8ffp02LBhALBv3z4j9u1Z1u+DRQj517/+BQAikUgul3PbQ28VhpswUwgWMeCl1ISQvLw8ui5URkaG0Tv2zDKR0uSbN28GBQUJhcLi4mI6n3PNmjV3796FXxYshV9mGdB5YO7u7mFhYQBACJkyZcqlS5cWL14cFxfXu38Lk9LbyTYaOj9Tu7owPYd1ZsqUKXSzr776CgCef/55zl+jqEMmcsaCX79I7OWXX75161ZpaSl0MsvAy8tLLBbX1NQMHz5cJpPptfQ50oXpBAsAli9fvnfvXhcXF/rmY7qoZrtlj6HNAsY//PDDpUuXJk6cmJaWZsR1lxGYWLCqq6vj4+PXrVun4/aOjo729vZnzpzpF7NV+xeTChYAqFSqmzdvtl3AuLOViZuamqysrGJiYjjXRKAumFqwUB/RX8tmUB+HwUJMYLAQExgsxAQGCzGBwUJMYLAQExgsxAQGCzGBwUJMYLAQExgsxAQGCzGBwUJMYLAQExgsxAQGCzGBwUJMYLAQExgsxAQGCzGBwUJMYLAQExgsxAQGCzGBwUJMYLAQExgsxAQGCzGBwUJMYLAQExgsxAQGCzGBwUJMYLAQExgsxAQGCzGBwUJMYLAQExgsxAQGCzGBwUJMYLAQExgsxAQGCzGBwUJMYLAQExgsxAQGCzGBwUJMYLAQExgsxAQGCzGBwUJMYLAQExgsxAQGCzGBwUJMYLAQExgsxAQGCzGBwUJMYLAQE/8PpY31vkwWcUUAAAAASUVORK5CYII=" alt="Mol"/>

>  <Name>  (5) 
MK14_MOUSE_2PUU-A_pocket_L1F013::MELK_HUMAN_4UMT-A_alignment_L1F008::MELK_HUMAN_4UMT-A_alignment_L1F016::MELK_HUMAN_4UMU-A_alignment_L1F018::

>  <score_inter>  (5) 
-29.1363

>  <best_rmsd>  (5) 
2.41

>  <Lfrag>  (5) 
(18761, 16169, 51202, 814)

>  <SA_score>  (5) 
2.748

>  <QED>  (5) 
0.55

>  <LogP>  (5) 
4.1

>  <clogp>  (5) 
4.07

>  <NAR>  (5) 
4

>  <NCA>  (5) 
0

>  <nrot>  (5) 
4

>  <TPSA>  (5) 
49.8

>  <HBA>  (5) 
2

>  <HBD>  (5) 
1

>  <NRB>  (5) 
4

>  <NHA>  (5) 
28

>  <RoF>  (5) 
0

>  <Frag>  (5) 
0

>  <Lead>  (5) 
0

>  <Drug>  (5) 
1

>  <PKI>  (5) 
1

>  <PAINSA>  (5) 
0

>  <PAINSB>  (5) 
0

>  <PAINSC>  (5) 
0

$$$$

     RDKit          3D

 28 31  0  0  0  0  0  0  0  0999 V2000
    8.1892    9.9377   -7.2597 C   0  0  0  0  0  0  0  0  0  0  0  0
    8.3645   10.9414   -6.2225 C   0  0  0  0  0  0  0  0  0  0  0  0
    8.5579   10.2613   -8.6171 C   0  0  0  0  0  0  0  0  0  0  0  0
    9.0936   11.5459   -8.9451 C   0  0  0  0  0  0  0  0  0  0  0  0
    8.9010   12.2374   -6.5393 C   0  0  0  0  0  0  0  0  0  0  0  0
    9.2625   12.5209   -7.9088 C   0  0  0  0  0  0  0  0  0  0  0  0
    6.9224    8.2517   -4.8396 O   0  0  0  0  0  0  0  0  0  0  0  0
    7.3490    9.6087   -4.5129 C   0  0  0  0  0  0  0  0  0  0  0  0
    7.0755    9.7993   -3.0740 C   0  0  0  0  0  0  0  0  0  0  0  0
    6.8579    9.9528   -1.9044 C   0  0  0  0  0  0  0  0  0  0  0  0
    6.5900   10.1340   -0.5048 C   0  0  0  0  0  0  0  0  0  0  0  0
    7.6192   10.4163    0.3888 C   0  0  0  0  0  0  0  0  0  0  0  0
    7.3520   10.5884    1.7333 C   0  0  0  0  0  0  0  0  0  0  0  0
    6.0408   10.4817    2.2199 C   0  0  0  0  0  0  0  0  0  0  0  0
    5.7201   10.6472    3.5714 C   0  0  0  0  0  0  0  0  0  0  0  0
    4.4108   10.5263    3.9762 C   0  0  0  0  0  0  0  0  0  0  0  0
    3.4078   10.2544    3.1350 N   0  0  0  0  0  0  0  0  0  0  0  0
    3.6974   10.0914    1.8377 C   0  0  0  0  0  0  0  0  0  0  0  0
    4.9946   10.1949    1.3245 C   0  0  0  0  0  0  0  0  0  0  0  0
    5.2865   10.0258   -0.0278 C   0  0  0  0  0  0  0  0  0  0  0  0
    6.1098    4.7442   -8.0562 O   0  0  0  0  0  0  0  0  0  0  0  0
    6.5968    5.9742   -7.6825 C   0  0  0  0  0  0  0  0  0  0  0  0
    6.5099    6.5093   -6.4066 C   0  0  0  0  0  0  0  0  0  0  0  0
    7.0357    7.7665   -6.1230 C   0  0  0  0  0  0  0  0  0  0  0  0
    7.6529    8.4926   -7.1283 C   0  0  0  0  0  0  0  0  0  0  0  0
    7.7468    7.9688   -8.4072 C   0  0  0  0  0  0  0  0  0  0  0  0
    7.2242    6.7051   -8.7063 C   0  0  0  0  0  0  0  0  0  0  0  0
    7.3343    6.1597  -10.1171 C   0  0  0  0  0  0  0  0  0  0  0  0
  1  2  2  0
  1  3  1  0
  2  5  1  0
  3  4  2  0
  4  6  1  0
  5  6  2  0
  7  8  1  0
  8  9  1  0
  9 10  3  0
 10 11  1  0
 11 12  2  0
 11 20  1  0
 12 13  1  0
 13 14  2  0
 14 15  1  0
 14 19  1  0
 15 16  2  0
 16 17  1  0
 17 18  2  0
 18 19  1  0
 19 20  2  0
 21 22  1  0
 22 23  2  0
 22 27  1  0
 23 24  1  0
 24 25  2  0
 25 26  1  0
 26 27  2  0
 27 28  1  0
  1 25  1  0
 24  7  1  0
M  END
>  <Smiles>  (6) 
Cc1cc(-c2ccccc2)c(OCC#Cc2ccc3ccncc3c2)cc1O

>  <MW>  (6) 
365.1

>  <2D_mol>  (6) 
<img data-content="rdkit/molecule" src="data:image/png;base64,iVBORw0KGgoAAAANSUhEUgAAAMgAAADICAIAAAAiOjnJAAAABmJLR0QA/wD/AP+gvaeTAAAXUklEQVR4nO3deVSTV/oH8CcLe0hYCojioBwGo45SBESL06MdtdZWpujMqNV20I5OFU5lrP6kreBALe5Vj6Uq1SKldatyenRGrQ5lrAtqcWMNSBRBwZWQhC0kee/vj/szP+oCWd6LoTyf03+Gk/fJhfn6rs+9r4AQAgjxTfi8B4B+nTBYiAkMFmICg4WYwGAhJjBYiAkMFmICg4WYwGAhJjBYiAkMFmICg4WYwGAhJjBYiAkMFmICg4WYwGAhJjBYiAkMFmICg4WYwGAhJjBYiAkMFmICg4WYwGAhJjBYiAkMFmICg4WYwGAhJjBYiAkMFmICg4WYwGAhJjBYiAkMFmICg4WYwGAhJjBYiAkMFmICg4WYwGAhJjBYiAkMFmICg4WYwGAhJjBYiAkMFmICg4WYwGAhJjBYiAkMFmICg4WYwGAhJjBYiAkMFmLCtmCtXw8PHgAALFkCCgUsXw4bNsA33/AyMtSjCQgh1m+9fj3odODmBkoliMWwdi04OEBCAnz+OX8jRD2SzYfCv/8dEhPByYmPwaBfDzFvlebNg+Rk8PKCUaOgsRE8PHirjHog2w6FT7p/H+bOhcpKKCkBBwc+K6Mehe+rQk9PUCqhshK+/JLnyqhH4XuPBQC5uTBtGvj4QFUVSKU8F0c9BIP7WFOnQnQ03L8P69fzXxz1EAz2WABw/jyMHg3OzlBZCQEB/NdHdo/NnfeoKIiNhdbWllWrmNRHdo/ZI51Vq9a+8kr/PXtKS0tZfQWyY8yCFRJSM3hwg0r14YcfsvoKZMfYnGMBAMD9+/eDg4M1Gk1eXt4rr7zC6FuQfWLY3eDj47NkyRIASEpKYhdfZJ8Y7rEAoLW1NSQk5NatW3v37p0+fTq7L0L2hm2wAODLL7+cP3++l5fXtGnTBAKBo6Ojm5sbADg7O7u4uACAi4uLs7MzALi5uTk6OgKARCLx8fGJiIhgOjDEFPNg3bp1a9CgQe7u7nfv3jV/q6ioqIkTJ6alpbEbGGKKv+6GZ1i6dGlLS0toaChNiU6na2lpAYDW1ta2tjYAaGlp0el0ANDU1KTX6wFArVafPXv2/PnzkZGRU6ZMYT1CxALbPdbJkyfHjRvn7OxcWlo6cODA+vr60tJSBwcHiUQCAJ0cFjdv3pyYmDho0KCSkhKxmHn6ew+9Xn/48OEffvhBKpWKRCIAkMlkQqHQzW2Ag8N0gQAEgv/reBKJQCqFK1dArYZPPoHly2HlSku+iTCj0+kGDx4MAOnp6fQnX331VZfjuXjxIiGkvb09ODgYALZv385uhL2N0WiMjo5+8cUXn/yzR0ZOBiCP/efoSNatIx9/TGpryccfW/ZdDHcG69atKy8vDwkJWbx4Mf2Jn5/f+PHj9Xp9U1MTPOOw6ODgAAAODg4rV66cMWNGcnLyzJkz3d3d2Y2z99ixY8eZM2e8vb03bdrU3t7OcRwAqNVqjuNksiEjRgAhQAg0NgIAGI3Q3g4AsGABbNtm+Zex+bdBbt68SQ9zeXl51lXgOG706NEAkJqayu/YeqcHDx688MILALB//35CSE1NTUFBQWFhYWFhYWVl5fXrd5VK8vAhaWggDQ3/v9W6dUSlIpmZJD6ePHxowdexChY96X7rrbdsKXLy5EkAkEgk9fX1fA2s15o7dy4ATJgwgf7P9b9saoqOnt3xIDhx4i+2PX6c+PuTv/3Ngq9jEqwjR44AgFQqvX37to2laEAXLlzIy8B6rdOnT9ObiAqFgv5k7969UVFR4eHh4eHhwcHBf/zj/wQFES8v4ulJPDzI66//YvOKCuLgQEQiUlJi7jfyH6yWlpaBAwcCwObNm22vVl5eLhaLxWJxWVmZ7dV6J4PBQE/YU1JSrC4SH08AyJQp5n6e/2B99NFHADBs2DC9Xs9LwXnz5gHA1KlTeanWC3322WcAEBgY2NzcbHWRe/eIVEoAiJnnzDwHq7Ky0snJSSgUnj17lq+adXV19Drg1KlTfNXsPerr62UyGQAcPnzYxlJpaQSAREYSjuv6wzwH6w9/+AMAzJs3j9+yycnJABAVFcWZ8zuhDuiz/9jYWNtLNTWRvn0JADlwoLHLD/MZrN27dwOAl5fX/fv3eSxLCNFqtX369AGAgwcP8lv51+3EiRMA4OrqeuPGDV4KZmerw8M/CgoK0ul0nX+ys0c6L7300t27dwUCgYeHBwAIhUK6UxWLxfSOpenhjJOTk0gkys7OVqlUO3bsePfddy2/odaFjIyMhISEkJCQkpISB5wKa4b29vbQ0FCFQrF69eply5bxUtNoNIaGhpaWlm7cuDExMbGTT3YWLB8fnwd0MRnzDBgwoKWlpb6+XigUchx35cqVESNGWDDqTun1+sGDByuVymHDhvn5+Zl6bNzd3V2dnLYYjSCTgVAIAODpCQAgFMJLL8HRo+DpCX5+MHs2XyPpKVauXJmcnBwSElJUVOTE3+Iahw8fjomJ8fT0rKqq8vLyetbHOgtWdXU1x3Ecx6nVagAwGo0ajQYATM9k2tvbm5ubAaCtrU2tVm/cuFGlUh08ePC1114bM2ZMWVmZQqEIDAy05ddYs2aNl5fXu+++KxQKx40bV1RU1NDQ8NhnPGQylVr9lI1nzoTs7N65AE5NTc2QIUOam5tZ9IWPHz8+Ly8vKSlp1bNnYXX2rHDAgAEWfZ+3t3d8fPyHH344ZcoUuVx+6dKl5OTkr7/+2qIiHSkUipSUFIPBEBERodFoTp486ezsnJOT06dPH1OPjVarFRMCRiOo1cBxAAAqFQAAx8ETEeyhysvLt27deuLEiceaQVxdXemuSCKR0NMDU8/C0aNHm5ubZ8+ezWK2wapVq6KiojZt2rRgwYLf/OY3T/8QL+d0FD1aAUBGRsaNGzfofYfCwkKrC9JrzPnz5+t0OrlcTn8lC7YvLSXLlpE1a0hmJrFhGM9XTU2NRCKhj/nM5+3tLZFITPfZefeXv/wFABISEp71AZ77sXJzc6dNm+bj41NVVZWamvrZZ5+NGzfuxx9/tKLU7t27Z82a5e3trVAotm/fvnz5citPFyorYcwYcHKCykpwcbFiJM/XtGnTcnNzY2JiVq9e/VgzSHNzc3t7OwBotVqDwQCPWhUAYOfOndeuXev8aGWpvLy8n376KSkpycXFJT09PT09PTMz86233nrqh/lv9BszZsyZM2dSUlISExODg4MbGhqOHTv26quvWlREq9XK5fK6urqdO3eOHz/eptMFQiAyEi5ehPR06GmTHI8fP/7qq6+6u7uXl5f369evpqZmz5490GmP5PDhw319fX/++eeoqCgnJ6eKiopnHq0sodPphg8fXllZuWXLlpkzZ8rl8gcPHuzbt4/uup6C953kuXPnBAKBi4tLbW3t2rVr6a9qNBotKrJo0SIAGDlypNFopM+hZ82aZf2Y8vMJAHF3J3fvWl+k27W1tYWEhADAhg0b6E9++OGHLhNw6NAh+mF6azQuLo6XwXzyyScAEBIS0tbW9lijxFMxaU2me+/58+dv3rxZLpffvHlz165df/3rX83cvLi4eMSIEYSQwsLC+vr6yZMnS6XS8vLyvn37Wj+m116DY8dg0SLYtMn6It3rn//8Z2pq6tChQy9fvkzPzRUKxa5du6BDj2RbW1trayt0mDqQnp4eGRkJADdu3Bg8eLBery8sLAwLC7NlJB2vMSUSyejRo8VicVFR0aBBg565DS9xfkxFRYWDg4NIJCopKaFXhf369TPzCajRaKT9ff/4xz/4bJQoKiIiEXFwINeu2VqqW1y7ds3Z2VkgEOTn51tdhO74J02aZONg6EFj9uzZpkaJ5OTkzjdh1ei3cOFCAIiJiTEajeHh4QCwevVqczbMzMwEgD59+jQ2NvLcKBEXRwAK33+fh1LsTZ48GQDmzJljS5GGhgZPT08AOH78uNVFvv/+e3jUXWdqlGhqaup8K1bBunfvnlQqBYC8vLzjx48DgJ+fX5cPmB4+fEivq/fu3ct7owRXW/taVJRAIDh//jwvBdn57rvvAMDT0/OuzSeF6enpABAaGmrpaS5lOmhs2bLFokYJhrN0UlNTAWDkyJEcx61Zs6a6urrLTXQ63erVq9944w1CyKRJk4DvRgm69M3LL7/MY03eNTc308cVW7dutb1aa2srvSrMycmxYnP6Fxs+fLher58xYwYAvPnmm+ZsyHBeoWnhhs4uSp+GELJv376ZM2d6eXlVVFRYem+wE1qtNjg4+N69e4cOHbJ6KuzixYuLi4vd3d3phEfTzW4PDw+BQCAQCEJCQubMmWP1IJcuXbp+/fqIiIhz587RyjbKysqaO3duYGCgQqGgtyTMdO3aNXoecvr06ebm5gkTJri6upaUlNB9WBesSLH5tm/fDgADBw5sa2szfyuNRtOvXz8A2LFjB+9D2rRpEwDI5XKrz9tGjRrV+Z80IiLC6uHR3g2hUMjj8dpoNNKrwnXr1lm0oS1PPtjOhDYYDMOHD6+urm5tbTVnAjTtWSguLlYoFKNHjz59+rRQyPNCS3q9fsiQIVVVVZmZmbTp2VIXLlzQaDRP3uxWqVQAQAiRSqX02sVS9P/L/Pz8+Pj4z3l9an706NHJkyd7eHhUVVV5e3ubOZgdO3Zs2LDhzJkz27Zts/TJB/NFQYqKinJzc+n5lvmkUmlaWhq9Wubdvn37ZsyYIZVKX3jhBXrRZGo1E4lE9JqjY6uZq6srAPj4+NAkmR79dmzdedZh8bFWts5lZ2fHxcX5+fmVl5fTgfFowoQJ//nPf5YsWbJu3Trzt+I47tatW1Y8+WAeLBNTj02X64IcOXJk165dcrm8uLiYxcINhJCdO3d++umn1dXV5m81atSoc+fOWfRFQ4YMKSsr6/iTp/ZI0uA6OTkVFxdrtdqvv/767bfftuiLzHH16tURI0aIxeLy8vKgoCDzN4yJiTl8+PCsWbO+seS9bt0XLPPZfrQyR01NjV6vb2xshA6tZgaDQavVwtP+GTg6OtKVmJ5cHkej0RiNRnjisBgQEFBcXNyxfuf8/Pw0Gk1tba23t7dGo/n2228XLFhg46/JcZzpdGLq1Knff/+9k5MTPQPpcv8qFotVKtWxY8dkMplCoaDd4eay6Gyu2+zduxcAfH19NRrN8x7L46qrq2/fvt3Q0NDQ0GDRRQkhRK/X0w3v3LmjVCqVSmVpaSmd537q1Cl6WfDBBx9wHDd06FAAyM3NtXG0H3zwQWxsbE1NDSFk8uTJVlxm/vnPf7bixoc97rEAgBASHR1dUFCQmpqakpLyvIfzC76+vvfv33/shx3Pt958883NmzdbUdl0tCorKzt27JjtPf6lpaVhYWFGo7GgoKCxsZE2Sly4cMHPzw+edtnx1P33pEmTrOmPsPEfBDt2u3BDaGiov7+/p6enp6fnUy+R3n77bauLz549GwBmzZpl6pr84osvrCvFcdzYsWMBICEhwdQosX79eqvHZhH7DRbpUQs3aLVaeoyrrq6+d++e1XVqa2tdXFwEAkFhYeGBAwcAwNfXV61WW1EqKysLAPz8/FQq1YoVKwBg6NCh7e3tVo/NInYdrN65cANdw3zs2LGEkOjoaABYsWKFpUUaGhp8fX0BICcnp6qqyvZGCUvZdbBIr1y4QaVS0XuYR44cKSgoEAgEbm5udXV1FhV57733AOD3v/89x3Gvv/468NfxZyZ7D1bvXLiB3sMcNmyYwWCIjY0FgPnz55u/eWFhoUgkEovFV69e5bFRwiL2HizSKxdu0Ol09B7mV1991bFr0pxtjUZjVFQUACxbtozfRgmL9IBg9c6FG3JycuBR5y29TRoTE2POhvQhY//+/bVa7dKlSwEgPDzcYDCwHvBjekCwyKM/VkhISLdd1Dx3HMfRztv09PQ7d+5IJJJ+/fp1udpKU1MTnfZ+8OBBU6PEuXPnumfMHfWMYJlu6qSlpdXV1Vl317vHyc/PBwD6Uo+ffvrJzEkDBQUFixcv5jhu3Lhxz/FmTc8IFiFk9+7dQqHwqU8kJBIJvV0ZGBgYFBQUFBQUFhZGV9f84osvVCrV8x679Wgb7aJFiyzdMDs7m94Da+i4BnI3stNHOk9atmzZ2rVr3d3d3dzc6DNg0zzgTgwYMEAqlV6+fJn3vq7uUVxcHBYWJhQK9+/f379/f1MrxJNvtupIo9HI5fL6+vrs7Ox33nnnOYzbPrsbnlRWVvbiiy8ajcazZ8/SS56OTD13pi6DxsZGQkh7e/v06dNra2uzsrLi4uK6f9i8mDNnzokTJ27fvt35x0w9YTKZTKvVPnz48OWXX/7vf/8rEAi6ZZhPeC77SUtZfbpg6axGO6RWq//973/TI/vvfvc7eqw3Pax8cndFrV271szbE4z0gGDRcHh7ez948ODzzz8/cOCAOVtxHPfjjz+aZjVatkxND6RWq+k1zfXr15VKZZcz7Viz92Cp1Wp/f38A2LVrl1KppA9oL1++3PlWpmui/Px8utaNTCbjfWVU1Al7D1Z8fDwAjBkzhuO4N954AwDeeecdczakr0eMjIzkOI5eWyUmJrIeLTKx62BdvHiRPvO6cuVKbm4uAEilUjMfx7a0tAQEBADAnj17ioqKRCKRo6PjtR6ycMOvgP0Gy2g00lbdJUuWNDc303UrMzIyzK9Al4GgsxrpVeGMGTPYDRh1ZL/B2rp1KwAEBARotVq6mrSlz7wMBgPtHN+4ceOtW7dcXV0FAgGPr8xAnbDTYJlervfdd99VVFTQ1UEKCgosrXPo0CEA8PT0fPjwYVJSEtj9wg2/GnYaLHrkmjhxIiGETpJcsGCBdaXoPPGkpKTGxkYaVtvfKoO6ZI/Boi/Xc3JyUigUtHuE3sSyrtqFCxcEAoGzs/PNmzc3btwIti3cgMxkd8HS6/WhoaEAsGLFCrVaTZeHzMrKsqUmXX8nLi5Op9PRd5hnZmbyNF70dHYXrEuXLkml0oCAgNbWVo1G8/77748dO9bG3lGlUuno6Oji4nL37l266rC/v3+Xa9IhW9hdsAoKCtzc3IKCgkwXgLwctnJycpRKJSGE47jAwMCwsDA6ORgxYnfBYn20Ki0tdXR0FIlE169fZ1EfUXYXLEII06MVvcZ87733eK+MOrLHYHEcR1fkTktL47ey6RoTH0izZo/BImwWbuDrGhOZw06DRQihvQzx8fF8FUxISDA1SvBVEz2L/bYmKxSKYcOGAUBRURGdomOLS5cujRw5ki62Qe+TIabsd4qBXC6Pi4szGAx0JrQtOI6Lj483Go2LFi3CVHWT573L7Ixp4YbTp0/bUmfbtm0A4O/vTydZoG5g18EijxZuGDVqlNUnRqZGif379/M7NtQJ+z3Hopqamn7729/euXMnNzeXrrui1WqnTp0KADKZjM4WpCtXm9ZmFYlE9G3ntMLcuXOzsrImTJhAX+mDusnzTnbXHlu44c6dO13+UqYbYB0bJZ7rL9Hr2PseCx693qK8vDwjI2PhwoU6ne7UqVPwaFYqPFqbleM4tVpNPx8dHT127FiDwRAREXH16tWUlBRL32CAbNQDggUABw8e/NOf/iSTyRYvXkyXKX9sgrlEIqFLC5vWLpfJZNnZ2StXrgwMDCwrK6Mz01G36RnBIoTExsbW1dX9/PPP5m/l5ubW0tLyr3/9i75UEnWnnhEsav/+/ZcuXYIO74YwrQvy5CuTGhsb+/btm5GRQe+yom7Wk4KFehD7vfOOejQMFmICg4WYwGAhJjBYiAkMFmICg4WYwGAhJjBYiAkMFmICg4WYwGAhJjBYiAkMFmICg4WYwGAhJjBYiAkMFmICg4WYwGAhJjBYiAkMFmICg4WYwGAhJjBYiAkMFmICg4WYwGAhJjBYiAkMFmICg4WYwGAhJjBYiAkMFmICg4WYwGAhJjBYiAkMFmICg4WYwGAhJjBYiAkMFmICg4WYwGAhJjBYiAkMFmICg4WYwGAhJjBYiAkMFmICg4WYwGAhJjBYiIn/BWJRg2LWSe3FAAAAAElFTkSuQmCC" alt="Mol"/>

>  <Name>  (6) 
MK14_MOUSE_2PUU-A_pocket_L1F013::MELK_HUMAN_4UMT-A_alignment_L1F016::MELK_HUMAN_4UMT-A_alignment_L1F018::

>  <score_inter>  (6) 
-32.8596

>  <best_rmsd>  (6) 
2.4

>  <Lfrag>  (6) 
(18761, 51202, 26483)

>  <SA_score>  (6) 
2.436

>  <QED>  (6) 
0.5

>  <LogP>  (6) 
5.3

>  <clogp>  (6) 
5.35

>  <NAR>  (6) 
4

>  <NCA>  (6) 
0

>  <nrot>  (6) 
3

>  <TPSA>  (6) 
42.4

>  <HBA>  (6) 
3

>  <HBD>  (6) 
1

>  <NRB>  (6) 
3

>  <NHA>  (6) 
28

>  <RoF>  (6) 
1

>  <Frag>  (6) 
0

>  <Lead>  (6) 
0

>  <Drug>  (6) 
0

>  <PKI>  (6) 
1

>  <PAINSA>  (6) 
0

>  <PAINSB>  (6) 
0

>  <PAINSC>  (6) 
0

$$$$

     RDKit          3D

 33 37  0  0  0  0  0  0  0  0999 V2000
    8.1892    9.9377   -7.2597 C   0  0  0  0  0  0  0  0  0  0  0  0
    8.3645   10.9414   -6.2225 C   0  0  0  0  0  0  0  0  0  0  0  0
    8.5579   10.2613   -8.6171 C   0  0  0  0  0  0  0  0  0  0  0  0
    9.0936   11.5459   -8.9451 C   0  0  0  0  0  0  0  0  0  0  0  0
    8.9010   12.2374   -6.5393 C   0  0  0  0  0  0  0  0  0  0  0  0
    9.2625   12.5209   -7.9088 C   0  0  0  0  0  0  0  0  0  0  0  0
    6.5968    5.9742   -7.6825 C   0  0  0  0  0  0  0  0  0  0  0  0
    6.5099    6.5093   -6.4066 C   0  0  0  0  0  0  0  0  0  0  0  0
    7.0357    7.7665   -6.1230 C   0  0  0  0  0  0  0  0  0  0  0  0
    7.6529    8.4926   -7.1283 C   0  0  0  0  0  0  0  0  0  0  0  0
    7.7468    7.9688   -8.4072 C   0  0  0  0  0  0  0  0  0  0  0  0
    7.2242    6.7051   -8.7063 C   0  0  0  0  0  0  0  0  0  0  0  0
    6.9224    8.2517   -4.8396 O   0  0  0  0  0  0  0  0  0  0  0  0
    7.3490    9.6087   -4.5129 C   0  0  0  0  0  0  0  0  0  0  0  0
    7.0755    9.7993   -3.0740 C   0  0  0  0  0  0  0  0  0  0  0  0
    6.8579    9.9528   -1.9044 C   0  0  0  0  0  0  0  0  0  0  0  0
    6.5900   10.1340   -0.5048 C   0  0  0  0  0  0  0  0  0  0  0  0
    7.6192   10.4163    0.3888 C   0  0  0  0  0  0  0  0  0  0  0  0
    7.3520   10.5884    1.7333 C   0  0  0  0  0  0  0  0  0  0  0  0
    6.0408   10.4817    2.2199 C   0  0  0  0  0  0  0  0  0  0  0  0
    5.7201   10.6472    3.5714 C   0  0  0  0  0  0  0  0  0  0  0  0
    4.4108   10.5263    3.9762 C   0  0  0  0  0  0  0  0  0  0  0  0
    3.4078   10.2544    3.1350 N   0  0  0  0  0  0  0  0  0  0  0  0
    3.6974   10.0914    1.8377 C   0  0  0  0  0  0  0  0  0  0  0  0
    4.9946   10.1949    1.3245 C   0  0  0  0  0  0  0  0  0  0  0  0
    5.2865   10.0258   -0.0278 C   0  0  0  0  0  0  0  0  0  0  0  0
    7.3343    6.1597  -10.1171 C   0  0  0  0  0  0  0  0  0  0  0  0
    8.1144    4.8781  -10.2684 N   0  0  0  0  0  0  0  0  0  0  0  0
    9.5666    5.0908   -9.9827 C   0  0  0  0  0  0  0  0  0  0  0  0
   10.3274    3.7802  -10.1379 C   0  0  0  0  0  0  0  0  0  0  0  0
   10.1726    3.2643  -11.5227 N   0  0  0  0  0  0  0  0  0  0  0  0
    8.7395    3.0442  -11.8625 C   0  0  0  0  0  0  0  0  0  0  0  0
    7.9332    4.3238  -11.6532 C   0  0  0  0  0  0  0  0  0  0  0  0
  1  2  2  0
  1  3  1  0
  2  5  1  0
  3  4  2  0
  4  6  1  0
  5  6  2  0
  7  8  2  0
  7 12  1  0
  8  9  1  0
  9 10  2  0
 10 11  1  0
 11 12  2  0
 13 14  1  0
 14 15  1  0
 15 16  3  0
 16 17  1  0
 17 18  2  0
 17 26  1  0
 18 19  1  0
 19 20  2  0
 20 21  1  0
 20 25  1  0
 21 22  2  0
 22 23  1  0
 23 24  2  0
 24 25  1  0
 25 26  2  0
 27 28  1  0
 28 29  1  0
 28 33  1  0
 29 30  1  0
 30 31  1  0
 31 32  1  0
 32 33  1  0
  9 13  1  0
 12 27  1  0
 10  1  1  0
M  CHG  1  31   1
M  END
>  <Smiles>  (7) 
C(#Cc1ccc2ccncc2c1)COc1ccc(CN2CC[NH2+]CC2)cc1-c1ccccc1

>  <MW>  (7) 
434.2

>  <2D_mol>  (7) 
<img data-content="rdkit/molecule" src="data:image/png;base64,iVBORw0KGgoAAAANSUhEUgAAAMgAAADICAIAAAAiOjnJAAAABmJLR0QA/wD/AP+gvaeTAAAXu0lEQVR4nO3deVQUV/YH8Ns0q4Ao4oILIIogGveIiMYN0SjIDAYVNQZNQkaMCVEMMSZidESiRsiomcGFnyuHxS0qEmhBiEt0xC3BhE1BBcGx44JK20Bzf3880xKWpqvggYT7OR7PUetVvcZv13Lr1SsJIgIhjU2nuTtA/pooWIQLChbhgoJFuKBgES4oWIQLChbhgoJFuKBgES4oWIQLChbhgoJFuKBgES4oWIQLChbhgoJFuKBgES4oWIQLChbhgoJFuKBgES4oWIQLChbhgoJFuKBgES4oWIQLChbhgoJFuKBgES4oWIQLChbhgoJFuKBgES4oWIQLChbhgoJFuKBgES4oWIQLChbhgoJFuKBgES4oWIQLChbhgoJFuKBgES4oWIQLChbhgoJFuKBgES4oWIQLChbhgoJFuKBgES4oWIQLChbhgoJFuKBgES4oWIQLChbhgoJFuKBgES50G32NBQUF2dnZOTk52dnZDg4OkyZNsrKyavStkFecBBHFtXz0CAwN4epVyMqCnBzIzoacHJBI3rtyZad6GWtra7lc/tNPP7322muN1GHSdB4/hpAQmDQJfv4ZAgKEta1nj7VxIwQGvvgdAIKCXmxm/Hg4dgycnWHChD8t7+IytFOnY/b29n369LGzs0tNTf3hhx+mTZuWnp7eoUMHYV0jTejp06e5ubeys/tlZwP7lZMDKhWsWgWXLoGenuAV1hOsp08hPBzOn3/xR0vLF5sZMADu3oXRo2H4cOjVC/r0efHLzu59M7OF6uYff/zxG2+8cfHiRR8fn4SEBKlUKriDhA+VShUeHq4+aSksLNTV1dXReVZWpq9exswMSkuhb19ISYHKStARdEKOGm3Y8PJ3RAwLw0OH8MMPNTf6k1u3bnXs2BEAvvjiCwHNCE9KpXLx4sVmZmbqGBgYGPTv39/XtzAoCHfswMREzMpCRAwLw4oKHDAABw7EH34QsAnBwVIqcfhwYR8jOTlZV1dXIpHExcUJa0n4iIuLAwBLS8stW7bEx8cnJycfOXJkw4YNy5dfGzsWu3ZFAPzkk5fLr16NAGhhgfn52m6inmCp/fgjRkVhcTF26vSnTWppw4YNAGBiYpKRkSG4MWlsbm5uALB582ZEHDp0qHq/NWbMRgAEQEND9Pd/ubxKhVOnIgAOGoTPnmm1CW2DVVaG+/ZhaCgC4N//LviTIOKsWbMAoE+fPo8ePRLTnjSSmzdv6ujoGBkZPXjwABHnzJnTq1evyZMnf/TRR7t2pSYlYV4eqlTVWz14gL17IwDOnavVVrQN1tq1mJiIdnYIgCdOCPgYaqWlpUOGDAGAadOmVVZWilkFaQwrVqwAgHnz5glt+PPPaGyMDg6l27ZF17uwtsFCxJQUBMDu3bGiQmiXXsjLy2NFh3/+858iV0Eapry8vFu3bgBw+vRpEc0PH77Xpk0HPT29M2fOaF5SQLAWLboBgMHBIvrzUlJSklQq1dHRiY+Pb9CKiCjff/89ANjb24s+aAQGBgJA586dCwoKNCymbbDkcrmhoaG9/aDbt5+L65DamjVrACAoKKiB6yEiuLu7A8A333wjeg0VFRWTJ08GgBEjRjx/XmcYtA3Wpk2bAGDKlCmiO6T2008/AYCjo2PDV0UEuXPnjlQq1dfX/9///teQ9dy/f9/a2lpzQLUtpu7cuRMA3n//fSHF19rt2LEDANhXhzSlyMhIlUrl5eXFStYiPH78uKKiwsLCIigoyNjYWNOi2iT0zJkzANClS5eysrKGJB0Rnzx5YmpqKpFIslhllzQVlUrFdjPJycmiV7J48WJLS8ujR4/OmDEDANasWVPXkloFKzY21szMzNvbW3SH1P7zn/8AwNixYxu+KiJIQkICANja2qpqFqm0U1pa2r59ewBITU01MDCQSqW3b9+ua2GtxmN17dr1yZMniYmJWVlZ9vb24vaijEx2TSKRNMohldRLPTYuJycnJiYGAObPn68j7GbySwcOHHj48KGTk9PFixeVSqWHh0ePHj3qXFqbqFZWVs6cORMA7O3tG1I3v3wZAXDw4EyFQiF6JVp68ODBhQsX9u7dW1RUJPo72oI8ePAgPT09NjY2NDT07bffHjp0qKmpabX/a0NDQx8fH9GbGD16NADs2LGjb9++AHD06FENC2t7Vfj06dP+/fsDgKenp+gSyMKFCIABAeJa10mpVN64cUMmk4WHh/v5+bm6utra2qp/mhMnTvzoo48aeZOvDIVCceTIkbrGunXq1GnUqFELFiwIDQ3dtGlTmzZtAODf//63iA1lZmZKJBITExN2SO3WrVuFxkK5gAKpum4eEhIiomelpdiuHQJgo9yGLioq8vf3d3V1tba2lkgkNX+mJiYmQ4YMcXNz09PTA4A9e/Y0wlZfPSEhIV26dAEAAwMDR0dHb2/voKCgiIiIQ4cOxcfH7969e8WKFd7e3gcPHkTEqKgoANDT0/vxxx+Fbmjp0qUA4OfnN3fuXAD48ssvNS8vIFiImJiYyOrmJ4TfL4yMRAAcOVJou1pkZmb+7W9/U2dIT0/P1tbW1dXVz88vPDz8+PHj8fHxsbGxJ0+eRMSIiAh2FLh48WIjbPtVUllZ2bt3bwCIiopCxJCQkHfeeWfEiBE1d2BLly5lTQICAgCgS5cumuvm1SiVSlahSElJadOmjY6OTl5enuYmwoKFiF999RUAtG/fPjc3V1DDmTMRAP/v/4RusBbs2+Pi4nLixInU1NRjx46FhYUtXLjQ1dXVyspKvQNzd3dny7NrBSsrqwYWBl81MpkMAHr06MGOSlVPpdu2bTt06FAfH5/g4OD9+/erizvl5eVjx44FAGdnZ6VSqeWGoqOjAWDAgAHffvstAEyePLneJoKDVVlZOX36dLaZp0+fCmmIKSnajubRQKlUdurUCQDYHsjV1bXat1NfX9/BwcHT03PDHwMUy8rKRo0aBQATJkwoLy9vaA9eGayYtHr1avbHiIiI7du3p6amFhUVaWgll8t79uwJAP5Vh1xpFBwcLJVKt27dOnDgQABgB1bNBAcLEUtKShwdHQGg3kuMigrMzcX8fPz0U0xOxrAwEVurTv3tYX8MDg6eOHGiv79/eHh4QkJCbm5urSeVd+/e7dq1KwB8+umnjdCJV4BcLq+3mFSXy5cvGxkZsUs8LZsUFBSkpKQAQOfOnbWpk4sJFiJmZmayEdObNm1S/+Xdu3dTU1P37bu4bBl6eqKDA+rrIwAuXIhhYbh+feMEa8KECQCwdetWoQ3Pnj2rr68vkUhiYmIaoR/NbePGjQDg4eEhrvmePXvYqed///tfLZvMmTMHtB49IDJYiHjw4EGJRCKVSl1dXYcMGaKumjg7z2DDWwFQIkErKwwMfPkUxsOHojeIWGX040NRK2KnCCYmJr/88kuD+vEKYAcNzcUkzf7xj3+wU7R79+5V+6eHDx/WrIqZmJgYGBhkZ2drs3LxwULE5cuXjxs3Tn1yY2Fh4ezsHBCwau1ajIvDq1extPTFkmFhWF6OPXqgpSUKuRypZYsA4OvrK3oN8+fPBwAbGxu5XF77EgoF/vwzHjiA69bhyZP49de4alUtY3WbVVpaGgBYWlo25JSxrKyM1TydnZ1jYmJCQkLmz58/cuRICwuLmuUbdhDU/uqnQcFSqVRyuXzPnj3nz59nA6g1qKhANzcEQGdn1Ppy5E/Ky8vZedLZs2fFtEdERIVCMWzYMABwc3N7/vx5bm7uiRMnwsPD/f397yxYgNbWqKOD6l1uYCAiYloaNmCLPGhZTKpXYWFhhw4dapYnqlXFZDJZcXGxoDU3KFhCyeXYsycC4KJFYpofOnQIAPr27dvAIfN5eXnm5uYSiURX90+3Si+MGYMAqK+P9vY4bRoGBiI7n0hLw3Pn8JUZp//w4UMti0kabN68+cqVK/jHIdXJySkwMDAiIuLUqVOFhYUN72STBgsRr1zBNm0QALW+HHnpzTffBIDw8HDRW8/NzWW3Kd955x0jIyOJRGJtbe3q6urv7x8WFvabTIY5OVj14JKSgmvX4sqVeOsWOjvjqzGc+l//+hcATJo0SfQa8vPzdXR0DA0NT506BQAdOnTQMBZUnKYOFiJGRqK+Po4fv19QKfz27dtSqdTAwOD+/fuiNz1s2DBzc/OLFy/a2NgAgID7B+vXIwC2b48Cy8IasIvobdu2hQm5WlYoFOym7YEDB0Rv+ssvvwSAuXPn+vn5AcCSJUtEr6ouzRAsRFy+fJvQUvjKlSsBYPbs2aI3eu3aNfbtZA8U9OzZU8Coh8pKfOstBMDXXkMhZWG13Nzc/fv3r1y5ctasWdWGHrRt27auVoWFhTKZLCIiIigoyN3d3dbWViqVduzY0djY+NmzZ0qlctGiRSkpKYJ6UlFRwWr0iYmJbdu2BYDr16+L+ESaNU+wysrK3njjDQAYN25cXdc16i/0smXLPD09WdmMjX7MyMjQvvqitnDhQgAICAjw8vICEbfSS0rQ0REBcNYsoZvGPx4hqYpdRPv6+oaEhJSVlRUWFqalpW3bti0wMNDT09PBwUFfXx9q0NPTYz+KxYsXf/fddwDQsWNHQTXSo0ePAoC9vf327dsBYPTo0SI+Tr2aJ1iIWFxczB5wW7JkiUKhyMjIYFUTPz8/FxcX9k2qis1U89lnn6Wnp5uYmHTr1k3zjYtqSktL27VrBwBpaWl6enq6urpiTlEzMyvbtQsdMyasSllYSzKZbMaMGStWrNi9e7dMJktJSan5eV9//fVqn7p9+/YuLi5+fn6hoaGxsbHp6ekKheL8+fMGBgYAsHPnzilTpgDAoEGDStWlnfp4eHgAwMaNG52cnIDbuI9mCxb+UQqv9XvJjlnqL3RcXNyuXbtY3TwqKmrMmDEAMHLkSO1vo0ZGRrImoaGhAPB3cdMEIKYdPcouJ7U8ACkUil9++eXAgQPr1q1bsGCBi4tLXQ8yWFhY+Pr6qj/vtWvXNGRl9+7dAGBoaJicnNyrVy8AePvtt7XpT0FBAXtQJzU1FQDMzMyeNfz2bW2aM1iIGBUVFRwcrK+vb2tr6+7urq6a3L17t+bCYWFhAGBiYpKWlta9e3d2ONByQ87OzgAQGRlpZ2cHgk7ba/j8889Z7m/evFntn2o9JercuXO1DBkYGFT9vIcPH758+bLQbqiHbKSmprIHZr777rt6W61evRoAZs6c+eGHHwr6AQrVzMFCREFP/vj6+gKAnZ2dTCZjh4PIyMh6W/3666/s28lGP3bv3l3z6EfNVCoVOwA5ODhs3bqVnQL27du3rlMie3t7Ly+vpUuXRkREJCUlnTt3ruZgV09PT6HdqDpkY+/evaDFCD6VSsUuh+Pj49ljEayUxUPzB0uQ0tJSNu2Oh4fHrl27QLsRfB9//DEA+Pv7+/j4AMCqVasa2I3ff//d1ta25qMEtZ4SqVvNmDGjrsGu06dPF9EN9ZCNZcuWffLJJ1DfCD6lUrl582YPDw92JHVychLz4bXTwoKFiPn5+exm1ldffaXlCD5/f38DA4NTp04ZGhrq6Ojkaz99WN3y8vISEhJ8fX3Xrl0bFxd39erVek+fP/jgg2qDXWUy2Y0bNxryrId6yMb+/fvZCL5AdhtKI/VjEaK3W6+WFyxElMlkUqlUIpFER0ezS5s333xTc5MHDx404iwB4jx+/JjHMENWiDc2Nk5LS1uzZk1dR/mKiorc3NyEhIQVK1awxyJKSkoavTNqLTJYiBgSEgIApqamaWlpAwcOrPcaraioiJ22Hz58uGl62JRqDtlgT4Pt3r07KCjI29t76NCh7BEdZsKECevXr+faJfHzvDcvRJw1a1ZsbKyDg8P58+erztP6/PnzGzdu/Prrrzdv3rx58+b169czMjIeP37cuXPnZ8+eFRYW1iyStXQKhcLFxeXKlSs2Njbm5uY5OTlPnjyptoxEIunRo4ednV2fPn0mTZrk6enJtUstNVgA8PTp0xEjRly/ft3FxcXd3T03Nzc7Ozs7O/vevXs1F+7QoQP7Hs+ZM2ffvn1N31ve8vPzZ82aJZfLb9y4AQDt27e3/YOjo2O/fv3s7e1NTEyarD8tOFgAkJWV5eTkZG5unpeXp/5LfX397t27s5+mbRVZWVnDhw8vKSkJDw9n14l/PampqUZGRnZ2dubm5s3bk5YdLAC4fft2amrqtWvX2E7ezs5Ow4QCR44c8fLykkqlMpmMXUMRTlp8sIT67LPPvv76606dOl26dImV7wkPrS5YlZWV7u7uCQkJgwcPPnv2LHsKijS6Vve+Qh0dnX379tna2l65cuWDDz5o7u78ZbW6YAGAubn5oUOH2rRps3fvXjazA2l0re5QqBYVFTVnzhw9Pb3k5GR2i6NWJSUlbO4ydgU6fPhwej+eNlpvsAAgICDg22+/7dKly6VLl7p27VpeXn7nzh1WU1XXV9mTMGz5wYMHy+Xy9PR0NnkE0aBVB6u8vHzixIlpaWmWlpZGRka3bt1SqVTVljEyMmJVjN69ex8/fjwjI2PcuHFJSUnVHh0j1bTqYAHArVu3+vfvb2hoKJfLdXV1raysqhWsbWxs1JN2FhcXDxs2rLCwcMmSJd98803z9vxVx/VO5KuPzY3Rr1+/zMxMzUMOz549y/ZVbEDfrl27mqyTLVFrDxY7bd+2bZvmJzZVKhV7dZmXl9eWLVsAwMjI6NKlS03WzxanNZYb1LKyss6cOWNiYmJlZdWtWzc2FKdWOjo60dHR7dq1O3ToUElJybvvvqtQKKZPny6Xy5uywy1Iqw7W9u3bEXH27Nn79+///fffFQqFhoXt7OxiYmKkUukXX3zh4eHx+uuv5+fnz549u+b5PgFoxedY6ikn2YStEolEm1lV1VOwnj59mj3I9fnnnzdBb1uc1hss9qaGAQMGCJpjo+oUrCdOnGAvUY+NjeXd2xan9QaLzYq7devWQYMGgZA5NqpOwcqKDvQS9ZpaabDUU06yGa0tLCwEzeNz/fp1U1NTY2Pj3377jb0MRj1DM2Fa6cn79u3b2QuC2BzMCxYsYI+/asnR0TE6OvrcuXMODg5vvfUWAJw+fZpXX1uo5k52M1BPOXny5MmGvzyRzbFBe6xqWuMe6/jx43fv3nVwcFCpVGVlZWPGjOnTp4+4VRUVFSUkJOjr68+bN69xO9nStcY7qTk5OXp6eh4eHm5ubgUFBffv3xe9qp07d1ZUVMyYMYPGO1TTGvdYvXr1qqioOHjw4KNHjywsLNjb90RARDZ/BL3XsxbNfSxuBuoZuSdOnNiQaWcSExNB6JSTrUZr3GMZGhoePHiwY8eOMpmMVdLFYVMtvvfee6JfhvtX1tzJbjbJycmsbi5u+uH79+8bGBiInHKyFWi9X7Xx48ez+W3nz5/PZmYTJDIyUqlUTp06lVUuSDWtegQpIvr4+MTExNjb21+4cKHqzCJqcrmcPUnBHqlwdXVlD4317ds3MzPz+PHjU6dObfKOtwTNvMdsbrW+RD0sLGzevHlsVohqPy72ikb2QocGTjn519Ya61hVGRsbHzt2bNiwYd9///26devYxLXR0dEXLlxgC5iZmbFZIRgrK6tz586xNzu8++67bJJwUlOrPhSqJSUlsZn+jh07NmXKlNjY2CdPntjY2Jiamt67d0/9KFhGRkZxcTEASKXSUaNG7dmzx8rKqrn7/oqiYL2wevXq4ODgtm3bTp06tbi4ODs7u7CwsOZiZmZm7GmwLVu2sImHSa0oWC8gore3d0FBgfogyObZUj8Hxp4J69mzZ60zH5NqKFgvKZXK27dvJyUlsZMqKysrqnyKRsEiXNA3knBBwSJcULAIFxQswgUFi3BBwSJcULAIFxQswgUFi3BBwSJcULAIFxQswgUFi3BBwSJcULAIFxQswgUFi3BBwSJcULAIFxQswgUFi3BBwSJcULAIFxQswgUFi3BBwSJcULAIFxQswgUFi3BBwSJcULAIFxQswgUFi3BBwSJcULAIFxQswgUFi3BBwSJcULAIFxQswgUFi3BBwSJcULAIFxQswgUFi3BBwSJcULAIFxQswgUFi3BBwSJcULAIFxQswgUFi3BBwSJcULAIFxQswgUFi3BBwSJcULAIFxQswsX/A6TJtdhkyC5RAAAAAElFTkSuQmCC" alt="Mol"/>

>  <Name>  (7) 
MK14_MOUSE_2PUU-A_pocket_L1F013::MELK_HUMAN_4UMT-A_alignment_L1F008::MELK_HUMAN_4UMT-A_alignment_L1F016::MELK_HUMAN_4UMT-A_alignment_L1F028::

>  <score_inter>  (7) 
-34.9852

>  <best_rmsd>  (7) 
2.28

>  <Lfrag>  (7) 
(18761, 16169, 51202, 22085)

>  <SA_score>  (7) 
3.117

>  <QED>  (7) 
0.49

>  <LogP>  (7) 
3.7

>  <clogp>  (7) 
3.71

>  <NAR>  (7) 
4

>  <NCA>  (7) 
0

>  <nrot>  (7) 
5

>  <TPSA>  (7) 
42.0

>  <HBA>  (7) 
3

>  <HBD>  (7) 
1

>  <NRB>  (7) 
5

>  <NHA>  (7) 
33

>  <RoF>  (7) 
0

>  <Frag>  (7) 
0

>  <Lead>  (7) 
0

>  <Drug>  (7) 
1

>  <PKI>  (7) 
1

>  <PAINSA>  (7) 
0

>  <PAINSB>  (7) 
0

>  <PAINSC>  (7) 
0

$$$$

     RDKit          3D

 27 30  0  0  0  0  0  0  0  0999 V2000
    6.5968    5.9742   -7.6825 C   0  0  0  0  0  0  0  0  0  0  0  0
    6.5099    6.5093   -6.4066 C   0  0  0  0  0  0  0  0  0  0  0  0
    7.0357    7.7665   -6.1230 C   0  0  0  0  0  0  0  0  0  0  0  0
    7.6529    8.4926   -7.1283 C   0  0  0  0  0  0  0  0  0  0  0  0
    7.7468    7.9688   -8.4072 C   0  0  0  0  0  0  0  0  0  0  0  0
    7.2242    6.7051   -8.7063 C   0  0  0  0  0  0  0  0  0  0  0  0
    7.3343    6.1597  -10.1171 C   0  0  0  0  0  0  0  0  0  0  0  0
    8.1892    9.9377   -7.2597 C   0  0  0  0  0  0  0  0  0  0  0  0
    8.3645   10.9414   -6.2225 C   0  0  0  0  0  0  0  0  0  0  0  0
    8.5579   10.2613   -8.6171 C   0  0  0  0  0  0  0  0  0  0  0  0
    9.0936   11.5459   -8.9451 C   0  0  0  0  0  0  0  0  0  0  0  0
    8.9010   12.2374   -6.5393 C   0  0  0  0  0  0  0  0  0  0  0  0
    9.2625   12.5209   -7.9088 C   0  0  0  0  0  0  0  0  0  0  0  0
    6.9224    8.2517   -4.8396 O   0  0  0  0  0  0  0  0  0  0  0  0
    7.3490    9.6087   -4.5129 C   0  0  0  0  0  0  0  0  0  0  0  0
    7.0755    9.7993   -3.0740 C   0  0  0  0  0  0  0  0  0  0  0  0
    6.8579    9.9528   -1.9044 C   0  0  0  0  0  0  0  0  0  0  0  0
    6.5900   10.1340   -0.5048 C   0  0  0  0  0  0  0  0  0  0  0  0
    7.6192   10.4163    0.3888 C   0  0  0  0  0  0  0  0  0  0  0  0
    7.3520   10.5884    1.7333 C   0  0  0  0  0  0  0  0  0  0  0  0
    6.0408   10.4817    2.2199 C   0  0  0  0  0  0  0  0  0  0  0  0
    5.7201   10.6472    3.5714 C   0  0  0  0  0  0  0  0  0  0  0  0
    4.4108   10.5263    3.9762 C   0  0  0  0  0  0  0  0  0  0  0  0
    3.4078   10.2544    3.1350 N   0  0  0  0  0  0  0  0  0  0  0  0
    3.6974   10.0914    1.8377 C   0  0  0  0  0  0  0  0  0  0  0  0
    4.9946   10.1949    1.3245 C   0  0  0  0  0  0  0  0  0  0  0  0
    5.2865   10.0258   -0.0278 C   0  0  0  0  0  0  0  0  0  0  0  0
  1  2  2  0
  1  6  1  0
  2  3  1  0
  3  4  2  0
  4  5  1  0
  5  6  2  0
  6  7  1  0
  8  9  2  0
  8 10  1  0
  9 12  1  0
 10 11  2  0
 11 13  1  0
 12 13  2  0
 14 15  1  0
 15 16  1  0
 16 17  3  0
 17 18  1  0
 18 19  2  0
 18 27  1  0
 19 20  1  0
 20 21  2  0
 21 22  1  0
 21 26  1  0
 22 23  2  0
 23 24  1  0
 24 25  2  0
 25 26  1  0
 26 27  2  0
  8  4  1  0
  3 14  1  0
M  END
>  <Smiles>  (8) 
Cc1ccc(OCC#Cc2ccc3ccncc3c2)c(-c2ccccc2)c1

>  <MW>  (8) 
349.1

>  <2D_mol>  (8) 
<img data-content="rdkit/molecule" src="data:image/png;base64,iVBORw0KGgoAAAANSUhEUgAAAMgAAADICAIAAAAiOjnJAAAABmJLR0QA/wD/AP+gvaeTAAAWxElEQVR4nO3deVhTV/oH8JcEEUHDIhpcKouibApWRSl1pYw/KePQ1irMyFgch3HoAKIzLkVBqsi4PIpWZ6i0YMVxeWpHES1udYOiM5RFFhekghaohiVhawiQnN8fp2ZSgZCEeyDq+3n4A+K95x7wm3vPvfe9JwaEEECIa7z+7gB6OWGwEBMYLMQEBgsxgcFCTGCwEBMYLMQEBgsxgcFCTGCwEBMYLMQEBgsxgcFCTGCwEBMYLMQEBgsxgcFCTGCwEBMYLMQEBgsxgcFCTGCwEBMYLMQEBgsxgcFCTGCwEBMYLMQEBgsxgcFCTGCwEBMYLMQEBgsxgcFCTGCwEBMYLMQEBgsxgcFCTGCwEBMYLMQEBgsxgcFCTGCwEBMYLMQEBgsxgcFCTGCwEBMYLMQEBgsxgcFCTGCwEBMYLMQEBgsxgcFCTGCwEBMYLMQEBgsxgcFCTGCwEBMYLMQEBgsx0UfB6ujoePjwoVgs7pvNoX5n2AfbKCkpOXXq1KZNmwDAwMDAQoWlpaXFLylfEQqFxsbGfdA9xIIBIYTpBjo6Ojw9Pb/77jtLS0uFQiGRSDRcccuWLQsXLpw0aRLT7iFGmAdr69atmzZtsrGxKSoqGjJkCCFE/Ex9fb1YheqP1dXVdXV1np6emZmZTLuHGGEbrDt37kyZMkUmk50/f/5Xv/oVAERERLS0tHQ+AiqPgwYGBgDQ0tJiZ2dXU1Nz5cqVuXPnsushYoUw097ePnXqVAAIDQ1VvigUCtX3Z9GiRXTJLVu2AMDcuXPZ9RCxw3CPFRsbu3nzZltb28LCwiFDhtAX09LSampqxJ0oj4OBgYH/+te/AKCxsdHW1lYsFl+/fn3WrFmMOolYYRTYgoICIyMjAwODixcvarXiTz/9pPw+JiYGAHx8fLjuHWKOSbDa29unTJkCAGFhYb1pRyKRmJubA0BWVhZXfUN9g0mwoqOjAcDOzq6pqamXTUVFRQGAr68vJx1D1M2bN/Pz8ysqKhoaGhhtgvsxVkFBgYeHh1wuv3LlyuzZs3vZWl1dHQ3of//732nTpnHSw1dZXV3d+vXrz5w5IxKJ6Ct8Pp+ekk+fvqu2dqGFBah+OTtDVhY0NMCWLbBxI2zdqvGWuM2pTCabOHEiAKxatYqrNteuXQsACxcu5KrBV1lAQAAACIVCd3d3GxsbgUCgTML06ScByHNfy5eTnTtJVBT54QcSFaXFhjjeY23cuDEuLs7e3v727duDBw/mpM3a2lo7O7uWlpacnBw6dEO6SUtL8/f3NzU1LSgoGDduHH1RLpfTs/KGBmFdnZlYDMqv+nqYNQtqayEwEBITgRAt9ljq7hV+8sknhJDO1zAHDhzY5fL5+fk7duzg8XgpKSlcpQoArKysQkJCdu/eHR8ff/LkSa6afdXU1tb+6U9/AoAdO3bQVHl7eytv3VpaWlpbrzExAQsLGD/+54PgoEEAALt2gakpjBkD+fnabE/N3mz48OFdrmJiYjJq1ChXV9eZM2cuXLjwgw8+iIyMjI6OtrGxAYA1a9b0bm/dhR9//HHQoEEGBgaFhYWcN/6KeP/99wFg3rx5CoWCEKJQKAwNf7FbGTnykepBMDv7f+u2t5OgIGJmRkQiTTen7lAYFxcnEok6X8OUyWRdLm9ra9vc3Pz48eNBgwYBgEKh4PE4K8sJDw//5JNPAgICjh07xlWbr44TJ04EBASYmprevn177NixAEAIyc/PV/2fbWoKq6kxUR4Hjx0DB4f/teDnB+fOwYYNsG2bRlvUZYz1008/db5tXFVVdeDAAZlMlpOT4+joGB0dffny5dzc3OfeFjr78ccf7e3t29ra0tPTp0+fbmFhwWFqX241NTWurq4ikSgxMZEeDXWQmwvTpoGpKZSXg5VVz8tzOXhfvXr1nj173nvvvRMnTri4uNy/f//w4cNBQUG9afPmzZtjx46lB2VfX9/s7OyGhgb6T+bm5nR8MHzo0Awzs/+dIlta/vyNuTmcPg0WFiAUwtKlHPyGL6ZFixZ99dVX3t7ely5dovf4dfN//wcXLkB0NMTGarA0h0dx1ZFQSkoKADg4OHR0dOjcYG1trbW19bBhw0pLS0Ui0bBhwwBg5MiRyiIIapyFxfNnyfRryRLS1kYIIR9+yNkv+aKhN14FAsGjR4962VR2NgEgZmZELO55YY6vY4WFhQFAQEBAR0eHg4MDABw7dkzn1pYsWQIAXl5ecrn8ubEnIUQsFj98+DA3Nzf7yhXy5Zfk4EHy97+TdetISAh5/33y1lskOPgVD5by3fjZZ59x0uC8eQSAfPxxz0tyHKzq6mpjY2Mej1dUVHTw4EEAcHZ2lsvlOjR1+vRpADA1NX3w4MHx48fp92VlZVo0UVJC1q0j27eT1NSfE/aKeffddwHgrbfeUr4be+naNYWXV5m7+5LGxkb1S3J/r3DlypUAsHTp0ra2NltbWwD48ssvtW2kpqaGVm4dOHBAJBLRMdann36qS4eKisi8eWTlSl3WfZEdPnwYAMzMzB4/fsxhs7SEadu2beoX4z5Yjx49MjIy4vP59+/f/8c//gEALi4u2u60VA987733HgB4e3vr+La7e5fweMTIiPR6kNFfmpubk5OTV61aFRsbu2/fvtTU1LNnz2ZnZ9+9e/fJkycymazzKtXV1ZaWlgCQkpLCbWcuXboEAEOHDlVfYcCkumHFihUAEBwcLJPJ6FXTU6dOab666oGPm7HnkiUEgISH695C/6mtrR09evT48ePVnIGZmpqOHj160qRJs2fP9vf3Dw4OnjBhAjCrCnnzzTcBYOfOnWqWYRKs77//3tDQcMCAAQ8fPty3bx8ATJ48WcP9jfLAl5iYqBx7JiUl9apDJSWExyPGxqSqqlft9IfAwEA6VN29e3d0dHRYWNjSpUt9fX09PT0dHR2FQqGRkVHnqFlaWg4ePPjevXssuvT1118DgFAobGlp6W4ZVhWky5YtA4CQkBCpVDpy5EgAOHv2rCYrqh74uBx7vvsuASCrV/e2nb6VlpYGACYmJg8ePCCENDU1VVZWdv7vbGpqevz48e3bt69du3bq1Knk5GRHR0cAiI+PZ9QxDw8PANizZ093C7AK1oMHD+hOq7y8fPfu3a+99tq///3vHtdSPfBxPPbMzycGBsTEhDx9ykFrfUJ5BrN//376yqeffkp3SAMHDrS2tnZycvLy8vLz8wsKCgoPD4+JiUlISBCJRISQixcvajIS0kphYeGFCxfo9wkJCUOGDFEzgGP4lM7vfvc7AAgNDW1tbe1ygNnZN998M2bMmKSkJOXYMzk5mav+NCxeHDdnTnxMDFcNsrZ48WIAmDt3rnKHffDgwVGjRpmYmKgZb929e5cu7OXlBQC7du3ipDNtbW2TJ082MDA4evSoTCZzc3MDgOjo6O6WZxisO3fu8Hi8gQMHVlZWar5WU1OTQqHw9/cHAB8fH64uwBBCcnNzDQwMTE1NRZrfo+8/yst4XV66a21tra6uLikpycrKSk9PP3z48N69ezdv3hwRESF+dl383LlzPY6ENEcfbLG1tW1sbKSzJagvPWcYLPLsPefh4bFnz55Dhw6lpaXduHGjqKiosrJS9Wmc59DbQWZmZj/88AO3/VmwYAEAbNy4kdtmOac8CP7zn//sTTu0mDshIaGX/aHPXPF4vKtXr+bn5w8YMIDH4127dk3NKmyDVVhYSPc9XTI2Nh4xYoSzszMdKPz+97+PiIhYs2YNfQjxiy++4Lw/N2/epGO4+vp63VpoamrKy8srLy+XSCTc9k3VokWL4Jf3r3RDx/4jRoxQ8zbuUXt7++uvvw4A4eHhmpeesw0WIUQikcTGxq5atWrZsmULFy6cOXOmi4vLyJEjac1Wl2xtbZ2cnBj1x8fHBwBidB1pXb9+XdlPPp9vZWXl4ODg4eExf/78gICAP//5z1FRUcXFxb3p4dGjR+lB8Pvvv+9NO4QQhUJBi7kPHDigcyOqB76PPvoIAOzt7Xs8J2AeLDWkUikdKGRmZp45c+aLL75ISEgICQmhI6GamhoWG/3222/pTisnJ0ckErW3t2u1elZW1uTJk597DOE5p0+f1rl7yst4Bw8e1LkRVbSY+7XXXtPw/Ok5eXl5ygOf8vsbN270uCLz2WZ0sGDBgvPnz2/atOnjjz9m0f7cuXPLysoqKyvpjwKBoLs5ujq/olquQx9D6FxhGxAQQKs0dcBV7ZQSIcTNzY3WBPzxj3/Uat22trapU6cWFRVFRkbGx8dPnTq1uLh4zZo1u3bt6nFdfQzWrVu3PD09BQJBRUWFhYUF5+1LJJLU1NT9+/fTKMjlck3WEggEjY2NxsbGXc6T09nw4cO1rZ49cuRIUFCQQCAoKioaM2aMTr9cF44fPx4YGGhjY1NaWtrlZfruREVFbdu2zd7evrCwcMuWLdu3b58wYUJ+fr6aYYySPgYLAHx8fC5fvrx582Z6lstUY2Njd1N2KV+RSCQSiaSurk7zP9fMmTNzcnI0TKFQKBSJRK6urvX19Z9//vny5cs5/AUVCoWbm1txcXFycnJwcLCGa+Xl5c2YMUMul1+7ds3IyMjLy4sQcv36dXqjsEd6Gqzs7GwvLy8zM7OKigo6fYOekEgkXeavcy7d3NxUR/rq8fl8Y2PjlpaW+fPnZ2RkcHIQVEX3hWPHjr13756G+1GxWBwRESEUCrdu3TplypSSkpK1a9du375dwy3qabAAYM6cOdevX4+Li6NnInoiKSnp/v373Y3G+Hy+6sJSqbTL/HX29OlT+jxWXFwcffL74sWLLi4uo0aN4qTbcrnc2dm5tLQ0NTV1qTbl/3K5fP369bt27XJ0dMzLy9PkIPgzHc4U+sbly5cBYOjQoT0WK/YlX19fNX9MgUAwbdo0HZptb2+n9wFtbGza2to2btwIAB9yWlFNLztbWVlFRERs3rx57969hw8fTk9Pz8rKKikpqa6ulkqlnde6efMmn883NDT8z3/+o9Xm9HePBQCzZs3KzMzcvn07fRPrg/T09NLS0u6OhnK53MnJ6c6dOzq0LJfLXV1d7927l5KS4uHhMXHiRCMjo7Kyst7stO7cuRMaGpqYmOjo6Jifn+/p6WliYiLuflJ0ExMT1R2wmZnZxYsXnz59un79+vj4eO22zc3bgY3z588DgJWVFYe36JmSSCTV1dU6r04LOsaOHdve3k4vvkdGRurcmnKWsg8//FD5/fz58xMSEmJiYsLDw4OCgvz8/Ly8vJydna2trbucOcHDw2POnDmtra3abl2vg0UIeeONNwBg9+7d/d2RvtDR0UErRVNTU4uLi3k8nrGxsc5JjY2NhWe3jenJtZ2dnfpxRUtLS2VlZVFR0Y0bN9LS0g4dOqTthIxK+h6s9PR0ALC2tu7N3a4XSHJyMgA4OjrK5fLf/OY3APC3v/1Nh3aUU3VeuHBBw9vG3NL3YJFnt+j37dvX3x3pC21tbXZ2dgBw/PjxvLw83ep8lAe+v/zlLzKZjH4IQ0REBKM+d+kFCNapU6cAYMSIEV2etrx86OkhfR7z7bffBoCPPvpIqxZUp+qkJ5icTNupFb0+K6QIIe7u7oWFhQsWLPD29n7u0pGlpaWpqWl/95FL7e3t48ePr6ioOHny5OjRo2fMmDF48ODy8nIrTebi+OVUnQKBYPr06XK5/OrVq309pXlfplhnAQEBav6sRkZGQqHQ0dHR09PT19d36dKlYWFh0dHRyiLdF86BAwcAwM3NTaFQ0E/0UFMErEr1wNfa2kprp1b3xyMkL0CwlOWLy5cvX716dXBwsL+//+zZsydNmjR69Gg1uyt/f/+jR4/2d/d10draSi9fpaWlZWVlAYC5ubkmFcZ0kmlaL7VhwwYAGD9+fL+c9+h7sFTLF7tbRiaTPXny5O7du99+++3Zs2dTU1P37dv3zjvvAMC4ceO0rbjSEwkJCQDw+uuvKxSKmJiYvLy8HlcRiUSmpqY8Hi8zMzM3N1fz2ikW9D1YquWLWt3bUV4TOnLkCLvusaN8HvPcuXOar1VYWLh3797W1lYXFxfQ9VIFJ/Q6WKrli7QERcO6SoVC0djY+PnnnwOAk5OTbtPd9DtaTzd9+nRtV6R3wCZMmNCPF//096xQ5/LF/Pz8P/zhD05OTocOHZowYUJ5efmJEyfo80IvlpaWFnt7++bmZrlc3t0H8XWuLvzuu+/efPNNok3tFBP9legeKev2m5ub161bBxq/BR8/fkynu7l3715iYiLoNN2NnsjNzf3tb3+r+f+mgYEBrWxZu3Zt//ZcT/dYvSxfDAkJSUpKWrZsWVJSkoODw6NHj7766is6E8SLSPO6LpFIJBQKN2zYsGLFin7+RO3+zXWXWltbXV1dAWDNmjXKcahWb8GKigq60yotLd2/fz8AuLu7c/hQtd6Sy+VMH3jUnD4GS/XA99e//hUAHB0dtR2H0uLuFStWKK8JnTlzhlGHUWd6F6xbt27x+Xx6MYaWL/L5fG3LFwkhZWVlyjm69uzZA8+uCbHoM+pMv4KleuCTSqXOzs4AsGHDBt1ao1PMr1y5UnlN6Ouvv+a2w6g7+hUs1QNfZGQkADg5Oelc1FBaWsrn8wcMGFBRUbFz504AmDFjBrcdRt3Ro2BVVVUZGxvTA59UKnV1dTU0NMzJyelNm/Tj+cLCwpqbm+mj65cuXeKqw0gNPQpWWVmZi4uLjY0N/VEqlZ4/f76XbZaUlNAC38rKym3btgHAG2+80duOIg3oUbCkUumIESMAICMjg8NmFy9eHBgY+OjRo6amJlp7c/XqVQ7bR13So2ARQnbs2MH5SEj1mru7u/ukSZO4nVAfdUm/PpktNDR02LBht27d+uabb7hqU/npc0ePHi0oKKioqCB6ebPhZdPfyX5eXFwcANB7OBzibMp4pBm9C5ZyJMTts0qcf1wRUk/vgkWePWnp7e3NVYOMPq4IqaGPwZJIJHTqoszMzN63xmLKeNQj/Rq8U2ZmZvQDNel4q5dCQ0Pr6+t9fHw++OCD3reGNNXfye5aXV0dnZRbh9vPqthNGY/U09NgEULWr18PAH5+fspXWltbtfqE6aqqKgsLC2AzZTxST08rSAGgrq7O1ta2ubk5Jydn6tSpAJCQkBAZGWlmZta51ltZEu7r6zt48GDagq+vb0ZGhp+fH51ZBPWp/k62OrTY4Z133qE/xsfHK692dkd53vfZZ58BgLm5OR4E+4X+7rEA4OnTp/b29lKptKCggD45DgANDQ3dzScrFotTUlJMTEyqqqomTpwoFouPHDlCP4QM9TG9DhYArFq1au/evQKBYMyYMWrm9Vf+aGhoSAh5++23MzIyfv3rX585c6a/f4NXlL4H68mTJxkZGZrPez5kyBATExORSGRpaVlcXGxtbc20e6g7+h4sAOjo6Hjy5Mlzzzl1N9N/R0cHAERFRU2bNo3OiIf6xQsQLK00NTWJxeKhQ4e+ZJNmvXBetmAhPaGPt3TQSwCDhZjAYCEmMFiICQwWYgKDhZjAYCEmMFiICQwWYgKDhZjAYCEmMFiICQwWYgKDhZjAYCEmMFiICQwWYgKDhZjAYCEmMFiICQwWYgKDhZjAYCEmMFiICQwWYgKDhZjAYCEmMFiICQwWYgKDhZjAYCEmMFiICQwWYgKDhZjAYCEmMFiICQwWYgKDhZjAYCEmMFiICQwWYgKDhZjAYCEmMFiICQwWYgKDhZjAYCEmMFiICQwWYgKDhZjAYCEmMFiICQwWYgKDhZjAYCEmMFiICQwWYgKDhZjAYCEmMFiIif8HKmWMunEWTl0AAAAASUVORK5CYII=" alt="Mol"/>

>  <Name>  (8) 
MELK_HUMAN_4UMT-A_alignment_L1F015::MK14_MOUSE_2PUU-A_pocket_L1F013::MELK_HUMAN_4UMT-A_alignment_L1F016::

>  <score_inter>  (8) 
-31.1959

>  <best_rmsd>  (8) 
2.09

>  <Lfrag>  (8) 
(24176, 18761, 51202)

>  <SA_score>  (8) 
2.241

>  <QED>  (8) 
0.45

>  <LogP>  (8) 
5.6

>  <clogp>  (8) 
5.64

>  <NAR>  (8) 
4

>  <NCA>  (8) 
0

>  <nrot>  (8) 
3

>  <TPSA>  (8) 
22.1

>  <HBA>  (8) 
2

>  <HBD>  (8) 
0

>  <NRB>  (8) 
3

>  <NHA>  (8) 
27

>  <RoF>  (8) 
1

>  <Frag>  (8) 
0

>  <Lead>  (8) 
0

>  <Drug>  (8) 
0

>  <PKI>  (8) 
1

>  <PAINSA>  (8) 
0

>  <PAINSB>  (8) 
0

>  <PAINSC>  (8) 
0

$$$$
