# Supplementary material for: Frags2Drugs: A Novel In Silico Fragment-Based Approach to the Discovery of Kinase Inhibitors
Source: Pharmaceuticals (Basel). 2026 Feb 12;19(2):308. doi: 10.3390/ph19020308 (PMC12944305; doi:10.3390/ph19020308)
Supplement: Supplementary file 1 [file pharmaceuticals-19-00308-s001.zip › pharmaceuticals-4126567-supplementary/SupplementaryData_bonnet/4UMT_protein.mol2]

# created with PyMOL 2.2.3
@<TRIPOS>MOLECULE
4UMT_A
5151 5210 316           
SMALL
USER_CHARGES
@<TRIPOS>ATOM
1	   N	9.828	28.530	-6.107	N.4	1	ASP3	0.000	
2	  CA	8.849	29.451	-5.439	C.3	1	ASP3	0.000	
3	   C	7.527	28.793	-4.960	C.2	1	ASP3	0.000	
4	   O	7.105	27.756	-5.464	O.2	1	ASP3	0.000	
5	  CB	8.532	30.622	-6.363	C.3	1	ASP3	0.000	
6	  CG	7.836	31.746	-5.647	C.2	1	ASP3	0.000	
7	 OD1	8.505	32.520	-4.913	O.co2	1	ASP3	0.000	
8	 OD2	6.608	31.848	-5.827	O.co2	1	ASP3	0.000	
9	  HA	9.349	29.781	-4.528	 H	1	ASP3	0.000	
10	 HB2	7.888	30.269	-7.168	 H	1	ASP3	0.000	
11	 HB3	9.465	30.999	-6.782	 H	1	ASP3	0.000	
12	  H1	10.035	27.756	-5.493	 H	1	ASP3	0.000	
13	  H2	10.678	29.034	-6.312	 H	1	ASP3	0.000	
14	  H3	9.428	28.180	-6.966	 H	1	ASP3	0.000	
15	   N	6.897	29.446	-3.986	N.am	2	TYR4	0.000	
16	  CA	5.792	28.908	-3.201	C.3	2	TYR4	0.000	
17	   C	4.467	29.614	-3.427	C.2	2	TYR4	0.000	
18	   O	3.456	29.259	-2.813	O.2	2	TYR4	0.000	
19	  CB	6.167	28.995	-1.719	C.3	2	TYR4	0.000	
20	  CG	7.078	27.871	-1.321	C.2	2	TYR4	0.000	
21	 CD1	8.390	27.824	-1.774	C.2	2	TYR4	0.000	
22	 CD2	6.625	26.840	-0.506	C.2	2	TYR4	0.000	
23	 CE1	9.234	26.780	-1.418	C.2	2	TYR4	0.000	
24	 CE2	7.462	25.789	-0.143	C.2	2	TYR4	0.000	
25	  CZ	8.763	25.764	-0.603	C.2	2	TYR4	0.000	
26	  OH	9.594	24.724	-0.240	O.3	2	TYR4	0.000	
27	   H	7.207	30.384	-3.775	 H	2	TYR4	0.000	
28	  HA	5.642	27.878	-3.526	 H	2	TYR4	0.000	
29	 HB2	5.258	28.945	-1.119	 H	2	TYR4	0.000	
30	 HB3	6.672	29.943	-1.535	 H	2	TYR4	0.000	
31	 HD1	8.760	28.612	-2.413	 H	2	TYR4	0.000	
32	 HD2	5.606	26.854	-0.148	 H	2	TYR4	0.000	
33	 HE1	10.253	26.760	-1.775	 H	2	TYR4	0.000	
34	 HE2	7.096	24.999	0.495	 H	2	TYR4	0.000	
35	  HH	9.193	24.065	0.331	 H	2	TYR4	0.000	
36	   N	4.472	30.610	-4.310	N.am	3	ASP5	0.000	
37	  CA	3.319	31.496	-4.483	C.3	3	ASP5	0.000	
38	   C	2.070	30.722	-4.890	C.2	3	ASP5	0.000	
39	   O	1.022	30.823	-4.238	O.2	3	ASP5	0.000	
40	  CB	3.611	32.568	-5.537	C.3	3	ASP5	0.000	
41	  CG	2.906	33.859	-5.249	C.2	3	ASP5	0.000	
42	 OD1	3.375	34.581	-4.335	O.co2	3	ASP5	0.000	
43	 OD2	1.892	34.144	-5.929	O.co2	3	ASP5	0.000	
44	   H	5.294	30.759	-4.876	 H	3	ASP5	0.000	
45	  HA	3.135	31.970	-3.519	 H	3	ASP5	0.000	
46	 HB2	3.285	32.200	-6.510	 H	3	ASP5	0.000	
47	 HB3	4.685	32.753	-5.559	 H	3	ASP5	0.000	
48	   N	2.193	29.964	-5.975	N.am	4	GLU6	0.000	
49	  CA	1.097	29.129	-6.466	C.3	4	GLU6	0.000	
50	   C	0.670	28.068	-5.430	C.2	4	GLU6	0.000	
51	   O	-0.519	27.960	-5.094	O.2	4	GLU6	0.000	
52	  CB	1.467	28.471	-7.804	C.3	4	GLU6	0.000	
53	  CG	0.268	27.803	-8.482	C.3	4	GLU6	0.000	
54	  CD	0.544	27.245	-9.882	C.2	4	GLU6	0.000	
55	 OE1	1.657	27.434	-10.420	O.co2	4	GLU6	0.000	
56	 OE2	-0.378	26.607	-10.451	O.co2	4	GLU6	0.000	
57	   H	3.070	29.965	-6.476	 H	4	GLU6	0.000	
58	  HA	0.240	29.784	-6.630	 H	4	GLU6	0.000	
59	 HB2	2.231	27.715	-7.622	 H	4	GLU6	0.000	
60	 HB3	1.865	29.235	-8.472	 H	4	GLU6	0.000	
61	 HG2	-0.529	28.542	-8.563	 H	4	GLU6	0.000	
62	 HG3	-0.063	26.979	-7.849	 H	4	GLU6	0.000	
63	   N	1.637	27.305	-4.923	N.am	5	LEU7	0.000	
64	  CA	1.361	26.204	-3.967	C.3	5	LEU7	0.000	
65	   C	0.475	26.649	-2.807	C.2	5	LEU7	0.000	
66	   O	-0.538	26.011	-2.488	O.2	5	LEU7	0.000	
67	  CB	2.680	25.635	-3.422	C.3	5	LEU7	0.000	
68	  CG	2.574	24.304	-2.668	C.3	5	LEU7	0.000	
69	 CD1	2.203	23.168	-3.622	C.3	5	LEU7	0.000	
70	 CD2	3.869	23.985	-1.925	C.3	5	LEU7	0.000	
71	   H	2.592	27.481	-5.199	 H	5	LEU7	0.000	
72	  HA	0.821	25.433	-4.516	 H	5	LEU7	0.000	
73	 HB2	3.105	26.371	-2.740	 H	5	LEU7	0.000	
74	 HB3	3.355	25.488	-4.265	 H	5	LEU7	0.000	
75	  HG	1.780	24.402	-1.928	 H	5	LEU7	0.000	
76	HD11	2.986	23.054	-4.372	 H	5	LEU7	0.000	
77	HD12	1.259	23.402	-4.115	 H	5	LEU7	0.000	
78	HD13	2.100	22.241	-3.060	 H	5	LEU7	0.000	
79	HD21	4.684	23.881	-2.642	 H	5	LEU7	0.000	
80	HD22	3.751	23.053	-1.372	 H	5	LEU7	0.000	
81	HD23	4.098	24.793	-1.230	 H	5	LEU7	0.000	
82	   N	0.859	27.763	-2.189	N.am	6	LEU8	0.000	
83	  CA	0.164	28.287	-1.011	C.3	6	LEU8	0.000	
84	   C	-1.201	28.879	-1.317	C.2	6	LEU8	0.000	
85	   O	-1.941	29.231	-0.407	O.2	6	LEU8	0.000	
86	  CB	1.042	29.311	-0.286	C.3	6	LEU8	0.000	
87	  CG	2.333	28.693	0.254	C.3	6	LEU8	0.000	
88	 CD1	3.253	29.763	0.807	C.3	6	LEU8	0.000	
89	 CD2	2.019	27.639	1.311	C.3	6	LEU8	0.000	
90	   H	1.660	28.265	-2.545	 H	6	LEU8	0.000	
91	  HA	-0.019	27.432	-0.360	 H	6	LEU8	0.000	
92	 HB2	0.479	29.728	0.549	 H	6	LEU8	0.000	
93	 HB3	1.301	30.108	-0.984	 H	6	LEU8	0.000	
94	  HG	2.851	28.203	-0.571	 H	6	LEU8	0.000	
95	HD11	2.761	30.272	1.636	 H	6	LEU8	0.000	
96	HD12	3.484	30.484	0.023	 H	6	LEU8	0.000	
97	HD13	4.175	29.302	1.160	 H	6	LEU8	0.000	
98	HD21	1.500	28.107	2.147	 H	6	LEU8	0.000	
99	HD22	2.947	27.191	1.664	 H	6	LEU8	0.000	
100	HD23	1.385	26.866	0.876	 H	6	LEU8	0.000	
101	   N	-1.544	28.981	-2.598	N.am	7	LYS9	0.000	
102	  CA	-2.897	29.362	-2.981	C.3	7	LYS9	0.000	
103	   C	-3.812	28.155	-2.829	C.2	7	LYS9	0.000	
104	   O	-5.012	28.303	-2.606	O.2	7	LYS9	0.000	
105	  CB	-2.930	29.913	-4.410	C.3	7	LYS9	0.000	
106	  CG	-2.275	31.286	-4.545	C.3	7	LYS9	0.000	
107	  CD	-2.410	31.867	-5.956	C.3	7	LYS9	0.000	
108	  CE	-2.542	33.395	-5.938	C.3	7	LYS9	0.000	
109	  NZ	-3.108	33.962	-7.207	N.4	7	LYS9	0.000	
110	   H	-0.858	28.791	-3.315	 H	7	LYS9	0.000	
111	  HA	-3.248	30.160	-2.327	 H	7	LYS9	0.000	
112	 HB2	-3.970	29.993	-4.725	 H	7	LYS9	0.000	
113	 HB3	-2.405	29.214	-5.062	 H	7	LYS9	0.000	
114	 HG2	-1.216	31.193	-4.306	 H	7	LYS9	0.000	
115	 HG3	-2.748	31.969	-3.840	 H	7	LYS9	0.000	
116	 HD2	-3.295	31.443	-6.429	 H	7	LYS9	0.000	
117	 HD3	-1.525	31.598	-6.534	 H	7	LYS9	0.000	
118	 HE2	-1.553	33.825	-5.779	 H	7	LYS9	0.000	
119	 HE3	-3.197	33.674	-5.113	 H	7	LYS9	0.000	
120	 HZ1	-2.511	33.711	-7.983	 H	7	LYS9	0.000	
121	 HZ2	-3.159	34.968	-7.132	 H	7	LYS9	0.000	
122	 HZ3	-4.033	33.588	-7.359	 H	7	LYS9	0.000	
123	   N	-3.227	26.964	-2.932	N.am	8	TYR10	0.000	
124	  CA	-3.963	25.699	-2.874	C.3	8	TYR10	0.000	
125	   C	-3.780	24.890	-1.582	C.2	8	TYR10	0.000	
126	   O	-4.660	24.122	-1.210	O.2	8	TYR10	0.000	
127	  CB	-3.502	24.809	-4.014	C.3	8	TYR10	0.000	
128	  CG	-3.643	25.392	-5.388	C.2	8	TYR10	0.000	
129	 CD1	-4.832	25.986	-5.801	C.2	8	TYR10	0.000	
130	 CD2	-2.584	25.342	-6.286	C.2	8	TYR10	0.000	
131	 CE1	-4.957	26.511	-7.071	C.2	8	TYR10	0.000	
132	 CE2	-2.698	25.865	-7.557	C.2	8	TYR10	0.000	
133	  CZ	-3.888	26.445	-7.947	C.2	8	TYR10	0.000	
134	  OH	-4.008	26.970	-9.216	O.3	8	TYR10	0.000	
135	   H	-2.225	26.932	-3.058	 H	8	TYR10	0.000	
136	  HA	-5.014	25.982	-2.931	 H	8	TYR10	0.000	
137	 HB2	-4.085	23.889	-3.978	 H	8	TYR10	0.000	
138	 HB3	-2.449	24.578	-3.854	 H	8	TYR10	0.000	
139	 HD1	-5.667	26.038	-5.118	 H	8	TYR10	0.000	
140	 HD2	-1.654	24.884	-5.983	 H	8	TYR10	0.000	
141	 HE1	-5.885	26.970	-7.380	 H	8	TYR10	0.000	
142	 HE2	-1.864	25.821	-8.241	 H	8	TYR10	0.000	
143	  HH	-3.224	26.893	-9.763	 H	8	TYR10	0.000	
144	   N	-2.640	25.059	-0.914	N.am	9	TYR11	0.000	
145	  CA	-2.269	24.223	0.231	C.3	9	TYR11	0.000	
146	   C	-1.785	25.060	1.400	C.2	9	TYR11	0.000	
147	   O	-1.054	26.027	1.211	O.2	9	TYR11	0.000	
148	  CB	-1.156	23.224	-0.147	C.3	9	TYR11	0.000	
149	  CG	-1.546	22.317	-1.273	C.2	9	TYR11	0.000	
150	 CD1	-2.289	21.170	-1.035	C.2	9	TYR11	0.000	
151	 CD2	-1.181	22.614	-2.576	C.2	9	TYR11	0.000	
152	 CE1	-2.656	20.339	-2.062	C.2	9	TYR11	0.000	
153	 CE2	-1.543	21.798	-3.615	C.2	9	TYR11	0.000	
154	  CZ	-2.287	20.653	-3.355	C.2	9	TYR11	0.000	
155	  OH	-2.660	19.832	-4.382	O.3	9	TYR11	0.000	
156	   H	-2.008	25.791	-1.207	 H	9	TYR11	0.000	
157	  HA	-3.168	23.681	0.523	 H	9	TYR11	0.000	
158	 HB2	-0.924	22.615	0.726	 H	9	TYR11	0.000	
159	 HB3	-0.270	23.786	-0.444	 H	9	TYR11	0.000	
160	 HD1	-2.582	20.927	-0.024	 H	9	TYR11	0.000	
161	 HD2	-0.601	23.503	-2.776	 H	9	TYR11	0.000	
162	 HE1	-3.230	19.446	-1.862	 H	9	TYR11	0.000	
163	 HE2	-1.255	22.043	-4.626	 H	9	TYR11	0.000	
164	  HH	-2.370	20.115	-5.253	 H	9	TYR11	0.000	
165	   N	-2.205	24.668	2.599	N.am	10	GLU12	0.000	
166	  CA	-1.678	25.202	3.855	C.3	10	GLU12	0.000	
167	   C	-0.635	24.222	4.359	C.2	10	GLU12	0.000	
168	   O	-0.947	23.040	4.550	O.2	10	GLU12	0.000	
169	  CB	-2.770	25.283	4.915	C.3	10	GLU12	0.000	
170	  CG	-3.628	26.533	4.882	C.3	10	GLU12	0.000	
171	  CD	-4.891	26.352	5.708	C.2	10	GLU12	0.000	
172	 OE1	-5.709	25.453	5.381	O.co2	10	GLU12	0.000	
173	 OE2	-5.057	27.101	6.697	O.co2	10	GLU12	0.000	
174	   H	-2.927	23.963	2.645	 H	10	GLU12	0.000	
175	  HA	-1.272	26.199	3.679	 H	10	GLU12	0.000	
176	 HB2	-2.292	25.230	5.893	 H	10	GLU12	0.000	
177	 HB3	-3.427	24.423	4.784	 H	10	GLU12	0.000	
178	 HG2	-3.905	26.748	3.850	 H	10	GLU12	0.000	
179	 HG3	-3.055	27.368	5.286	 H	10	GLU12	0.000	
180	   N	0.583	24.710	4.573	N.am	11	LEU13	0.000	
181	  CA	1.711	23.869	4.984	C.3	11	LEU13	0.000	
182	   C	1.711	23.624	6.486	C.2	11	LEU13	0.000	
183	   O	1.556	24.556	7.262	O.2	11	LEU13	0.000	
184	  CB	3.038	24.518	4.576	C.3	11	LEU13	0.000	
185	  CG	3.662	24.090	3.243	C.3	11	LEU13	0.000	
186	 CD1	2.644	23.724	2.166	C.3	11	LEU13	0.000	
187	 CD2	4.606	25.179	2.759	C.3	11	LEU13	0.000	
188	   H	0.738	25.700	4.448	 H	11	LEU13	0.000	
189	  HA	1.602	22.909	4.478	 H	11	LEU13	0.000	
190	 HB2	3.762	24.298	5.360	 H	11	LEU13	0.000	
191	 HB3	2.871	25.594	4.527	 H	11	LEU13	0.000	
192	  HG	4.214	23.169	3.431	 H	11	LEU13	0.000	
193	HD11	2.045	24.600	1.918	 H	11	LEU13	0.000	
194	HD12	1.993	22.931	2.535	 H	11	LEU13	0.000	
195	HD13	3.167	23.378	1.274	 H	11	LEU13	0.000	
196	HD21	4.042	26.094	2.575	 H	11	LEU13	0.000	
197	HD22	5.089	24.858	1.836	 H	11	LEU13	0.000	
198	HD23	5.364	25.367	3.519	 H	11	LEU13	0.000	
199	   N	1.884	22.368	6.887	N.am	12	HIS14	0.000	
200	  CA	2.056	22.012	8.296	C.3	12	HIS14	0.000	
201	   C	3.508	21.546	8.474	C.2	12	HIS14	0.000	
202	   O	4.373	21.871	7.658	O.2	12	HIS14	0.000	
203	  CB	1.064	20.913	8.717	C.3	12	HIS14	0.000	
204	  CG	-0.377	21.312	8.623	C.2	12	HIS14	0.000	
205	 CD2	-1.431	21.033	9.427	C.2	12	HIS14	0.000	
206	 ND1	-0.876	22.084	7.596	N.2	12	HIS14	0.000	
207	 CE1	-2.170	22.271	7.774	C.2	12	HIS14	0.000	
208	 NE2	-2.534	21.643	8.876	N.pl3	12	HIS14	0.000	
209	   H	1.897	21.634	6.194	 H	12	HIS14	0.000	
210	  HA	1.852	22.873	8.934	 H	12	HIS14	0.000	
211	 HB2	1.275	20.641	9.751	 H	12	HIS14	0.000	
212	 HB3	1.221	20.047	8.074	 H	12	HIS14	0.000	
213	 HD2	-1.410	20.444	10.332	 H	12	HIS14	0.000	
214	 HE1	-2.821	22.841	7.127	 H	12	HIS14	0.000	
215	 HE2	-3.471	21.614	9.254	 H	12	HIS14	0.000	
216	   N	3.759	20.789	9.539	N.am	13	GLU15	0.000	
217	  CA	5.088	20.249	9.876	C.3	13	GLU15	0.000	
218	   C	5.822	19.493	8.759	C.2	13	GLU15	0.000	
219	   O	5.204	18.928	7.855	O.2	13	GLU15	0.000	
220	  CB	4.958	19.310	11.081	C.3	13	GLU15	0.000	
221	  CG	3.872	18.252	10.909	C.3	13	GLU15	0.000	
222	  CD	3.765	17.288	12.069	C.2	13	GLU15	0.000	
223	 OE1	4.613	17.347	12.998	O.co2	13	GLU15	0.000	
224	 OE2	2.825	16.463	12.053	O.co2	13	GLU15	0.000	
225	   H	2.990	20.571	10.157	 H	13	GLU15	0.000	
226	  HA	5.697	21.131	10.079	 H	13	GLU15	0.000	
227	 HB2	4.721	19.908	11.961	 H	13	GLU15	0.000	
228	 HB3	5.912	18.805	11.231	 H	13	GLU15	0.000	
229	 HG2	4.090	17.681	10.007	 H	13	GLU15	0.000	
230	 HG3	2.914	18.760	10.795	 H	13	GLU15	0.000	
231	   N	7.149	19.497	8.846	N.am	14	THR16	0.000	
232	  CA	7.987	18.616	8.039	C.3	14	THR16	0.000	
233	   C	7.821	17.217	8.607	C.2	14	THR16	0.000	
234	   O	7.794	17.036	9.821	O.2	14	THR16	0.000	
235	  CB	9.483	19.007	8.114	C.3	14	THR16	0.000	
236	 CG2	10.352	18.104	7.217	C.3	14	THR16	0.000	
237	 OG1	9.642	20.366	7.699	O.3	14	THR16	0.000	
238	   H	7.592	20.132	9.494	 H	14	THR16	0.000	
239	  HA	7.684	18.685	6.995	 H	14	THR16	0.000	
240	  HB	9.810	18.881	9.146	 H	14	THR16	0.000	
241	 HG1	9.343	20.428	6.789	 H	14	THR16	0.000	
242	HG21	10.040	18.216	6.179	 H	14	THR16	0.000	
243	HG22	10.232	17.065	7.523	 H	14	THR16	0.000	
244	HG23	11.398	18.394	7.315	 H	14	THR16	0.000	
245	   N	7.695	16.234	7.729	N.am	15	ILE17	0.000	
246	  CA	7.703	14.836	8.145	C.3	15	ILE17	0.000	
247	   C	8.948	14.120	7.609	C.2	15	ILE17	0.000	
248	   O	9.468	13.210	8.257	O.2	15	ILE17	0.000	
249	  CB	6.361	14.124	7.806	C.3	15	ILE17	0.000	
250	 CG1	6.115	14.021	6.299	C.3	15	ILE17	0.000	
251	 CG2	5.214	14.866	8.498	C.3	15	ILE17	0.000	
252	 CD1	4.644	14.149	5.881	C.3	15	ILE17	0.000	
253	   H	7.592	16.457	6.749	 H	15	ILE17	0.000	
254	  HA	7.774	14.792	9.232	 H	15	ILE17	0.000	
255	  HB	6.417	13.100	8.175	 H	15	ILE17	0.000	
256	HG12	6.481	13.052	5.960	 H	15	ILE17	0.000	
257	HG13	6.678	14.815	5.808	 H	15	ILE17	0.000	
258	HG21	5.164	15.889	8.124	 H	15	ILE17	0.000	
259	HG22	5.388	14.881	9.574	 H	15	ILE17	0.000	
260	HG23	4.273	14.356	8.289	 H	15	ILE17	0.000	
261	HD11	4.060	13.364	6.362	 H	15	ILE17	0.000	
262	HD12	4.564	14.050	4.798	 H	15	ILE17	0.000	
263	HD13	4.262	15.124	6.186	 H	15	ILE17	0.000	
264	   N	9.431	14.561	6.445	N.am	16	GLY18	0.000	
265	  CA	10.562	13.941	5.760	C.3	16	GLY18	0.000	
266	   C	11.813	14.796	5.684	C.2	16	GLY18	0.000	
267	   O	11.818	15.862	5.056	O.2	16	GLY18	0.000	
268	   H	8.993	15.364	6.018	 H	16	GLY18	0.000	
269	 HA2	10.251	13.705	4.742	 H	16	GLY18	0.000	
270	 HA3	10.812	13.020	6.286	 H	16	GLY18	0.000	
271	   N	12.871	14.307	6.335	N.am	17	THR19	0.000	
272	  CA	14.226	14.863	6.230	C.3	17	THR19	0.000	
273	   C	15.009	14.112	5.130	C.2	17	THR19	0.000	
274	   O	15.000	12.876	5.082	O.2	17	THR19	0.000	
275	  CB	14.981	14.801	7.589	C.3	17	THR19	0.000	
276	 CG2	15.035	13.376	8.169	C.3	17	THR19	0.000	
277	 OG1	16.314	15.292	7.418	O.3	17	THR19	0.000	
278	   H	12.731	13.507	6.936	 H	17	THR19	0.000	
279	  HA	14.146	15.915	5.958	 H	17	THR19	0.000	
280	  HB	14.430	15.423	8.294	 H	17	THR19	0.000	
281	 HG1	16.758	14.715	6.792	 H	17	THR19	0.000	
282	HG21	15.582	12.726	7.486	 H	17	THR19	0.000	
283	HG22	14.021	12.997	8.297	 H	17	THR19	0.000	
284	HG23	15.541	13.395	9.134	 H	17	THR19	0.000	
285	   N	15.676	14.857	4.248	N.am	18	GLY20	0.000	
286	  CA	16.413	14.260	3.123	C.3	18	GLY20	0.000	
287	   C	17.611	15.083	2.678	C.2	18	GLY20	0.000	
288	   O	17.950	16.088	3.303	O.2	18	GLY20	0.000	
289	   H	15.675	15.862	4.355	 H	18	GLY20	0.000	
290	 HA2	15.731	14.159	2.279	 H	18	GLY20	0.000	
291	 HA3	16.765	13.274	3.426	 H	18	GLY20	0.000	
292	   N	18.247	14.643	1.590	N.am	19	GLY21	0.000	
293	  CA	19.454	15.287	1.046	C.3	19	GLY21	0.000	
294	   C	19.198	16.105	-0.212	C.2	19	GLY21	0.000	
295	   O	19.743	17.203	-0.367	O.2	19	GLY21	0.000	
296	   H	17.882	13.829	1.117	 H	19	GLY21	0.000	
297	 HA2	20.181	14.510	0.810	 H	19	GLY21	0.000	
298	 HA3	19.864	15.948	1.809	 H	19	GLY21	0.000	
299	   N	18.378	15.564	-1.112	N.am	20	PHE22	0.000	
300	  CA	17.927	16.296	-2.307	C.3	20	PHE22	0.000	
301	   C	16.443	16.697	-2.238	C.2	20	PHE22	0.000	
302	   O	15.907	17.244	-3.208	O.2	20	PHE22	0.000	
303	  CB	18.229	15.508	-3.606	C.3	20	PHE22	0.000	
304	  CG	17.469	14.200	-3.756	C.2	20	PHE22	0.000	
305	 CD1	16.156	14.177	-4.236	C.2	20	PHE22	0.000	
306	 CD2	18.075	12.988	-3.427	C.2	20	PHE22	0.000	
307	 CE1	15.463	12.977	-4.376	C.2	20	PHE22	0.000	
308	 CE2	17.383	11.784	-3.568	C.2	20	PHE22	0.000	
309	  CZ	16.078	11.779	-4.042	C.2	20	PHE22	0.000	
310	   H	18.054	14.618	-0.970	 H	20	PHE22	0.000	
311	  HA	18.501	17.222	-2.330	 H	20	PHE22	0.000	
312	 HB2	19.296	15.284	-3.625	 H	20	PHE22	0.000	
313	 HB3	17.977	16.145	-4.454	 H	20	PHE22	0.000	
314	 HD1	15.672	15.104	-4.504	 H	20	PHE22	0.000	
315	 HD2	19.090	12.980	-3.060	 H	20	PHE22	0.000	
316	 HE1	14.447	12.978	-4.743	 H	20	PHE22	0.000	
317	 HE2	17.865	10.853	-3.307	 H	20	PHE22	0.000	
318	  HZ	15.544	10.847	-4.151	 H	20	PHE22	0.000	
319	   N	15.790	16.433	-1.102	N.am	21	ALA23	0.000	
320	  CA	14.349	16.698	-0.966	C.3	21	ALA23	0.000	
321	   C	13.836	16.768	0.490	C.2	21	ALA23	0.000	
322	   O	14.411	16.166	1.405	O.2	21	ALA23	0.000	
323	  CB	13.558	15.665	-1.757	C.3	21	ALA23	0.000	
324	   H	16.296	16.044	-0.319	 H	21	ALA23	0.000	
325	  HA	14.192	17.698	-1.373	 H	21	ALA23	0.000	
326	 HB1	13.730	14.675	-1.335	 H	21	ALA23	0.000	
327	 HB2	13.883	15.677	-2.798	 H	21	ALA23	0.000	
328	 HB3	12.496	15.903	-1.706	 H	21	ALA23	0.000	
329	   N	12.747	17.521	0.665	N.am	22	LYS24	0.000	
330	  CA	12.051	17.703	1.942	C.3	22	LYS24	0.000	
331	   C	10.624	17.216	1.714	C.2	22	LYS24	0.000	
332	   O	10.175	17.164	0.577	O.2	22	LYS24	0.000	
333	  CB	12.021	19.190	2.336	C.3	22	LYS24	0.000	
334	  CG	13.317	19.983	2.080	C.3	22	LYS24	0.000	
335	  CD	13.036	21.322	1.385	C.3	22	LYS24	0.000	
336	  CE	14.297	22.123	1.107	C.3	22	LYS24	0.000	
337	  NZ	14.933	22.649	2.347	N.4	22	LYS24	0.000	
338	   H	12.376	18.000	-0.142	 H	22	LYS24	0.000	
339	  HA	12.553	17.157	2.741	 H	22	LYS24	0.000	
340	 HB2	11.799	19.247	3.402	 H	22	LYS24	0.000	
341	 HB3	11.220	19.668	1.772	 H	22	LYS24	0.000	
342	 HG2	13.976	19.388	1.448	 H	22	LYS24	0.000	
343	 HG3	13.807	20.177	3.034	 H	22	LYS24	0.000	
344	 HD2	12.382	21.914	2.024	 H	22	LYS24	0.000	
345	 HD3	12.536	21.122	0.437	 H	22	LYS24	0.000	
346	 HE2	14.040	22.964	0.463	 H	22	LYS24	0.000	
347	 HE3	15.012	21.479	0.595	 H	22	LYS24	0.000	
348	 HZ1	14.280	23.248	2.832	 H	22	LYS24	0.000	
349	 HZ2	15.758	23.178	2.103	 H	22	LYS24	0.000	
350	 HZ3	15.192	21.879	2.946	 H	22	LYS24	0.000	
351	   N	9.912	16.862	2.777	N.am	23	VAL25	0.000	
352	  CA	8.500	16.467	2.661	C.3	23	VAL25	0.000	
353	   C	7.678	17.147	3.745	C.2	23	VAL25	0.000	
354	   O	8.048	17.116	4.917	O.2	23	VAL25	0.000	
355	  CB	8.293	14.941	2.756	C.3	23	VAL25	0.000	
356	 CG1	6.807	14.593	2.613	C.3	23	VAL25	0.000	
357	 CG2	9.102	14.226	1.695	C.3	23	VAL25	0.000	
358	   H	10.350	16.863	3.688	 H	23	VAL25	0.000	
359	  HA	8.169	16.784	1.672	 H	23	VAL25	0.000	
360	  HB	8.636	14.610	3.736	 H	23	VAL25	0.000	
361	HG11	6.450	14.919	1.636	 H	23	VAL25	0.000	
362	HG12	6.239	15.097	3.394	 H	23	VAL25	0.000	
363	HG13	6.676	13.515	2.706	 H	23	VAL25	0.000	
364	HG21	8.771	14.546	0.708	 H	23	VAL25	0.000	
365	HG22	8.961	13.150	1.795	 H	23	VAL25	0.000	
366	HG23	10.158	14.467	1.820	 H	23	VAL25	0.000	
367	   N	6.568	17.769	3.354	N.am	24	LYS26	0.000	
368	  CA	5.729	18.486	4.312	C.3	24	LYS26	0.000	
369	   C	4.337	17.894	4.385	C.2	24	LYS26	0.000	
370	   O	3.760	17.512	3.372	O.2	24	LYS26	0.000	
371	  CB	5.666	19.976	3.957	C.3	24	LYS26	0.000	
372	  CG	6.926	20.716	4.380	C.3	24	LYS26	0.000	
373	  CD	7.047	22.089	3.744	C.3	24	LYS26	0.000	
374	  CE	8.409	22.722	4.043	C.3	24	LYS26	0.000	
375	  NZ	8.698	22.826	5.505	N.4	24	LYS26	0.000	
376	   H	6.302	17.746	2.380	 H	24	LYS26	0.000	
377	  HA	6.183	18.379	5.297	 H	24	LYS26	0.000	
378	 HB2	4.809	20.422	4.463	 H	24	LYS26	0.000	
379	 HB3	5.544	20.076	2.879	 H	24	LYS26	0.000	
380	 HG2	7.792	20.122	4.091	 H	24	LYS26	0.000	
381	 HG3	6.912	20.835	5.464	 H	24	LYS26	0.000	
382	 HD2	6.261	22.734	4.139	 H	24	LYS26	0.000	
383	 HD3	6.929	21.992	2.665	 H	24	LYS26	0.000	
384	 HE2	8.428	23.724	3.613	 H	24	LYS26	0.000	
385	 HE3	9.184	22.113	3.578	 H	24	LYS26	0.000	
386	 HZ1	7.987	23.389	5.949	 H	24	LYS26	0.000	
387	 HZ2	9.601	23.257	5.640	 H	24	LYS26	0.000	
388	 HZ3	8.701	21.903	5.914	 H	24	LYS26	0.000	
389	   N	3.803	17.808	5.593	N.am	25	LEU27	0.000	
390	  CA	2.385	17.564	5.759	C.3	25	LEU27	0.000	
391	   C	1.666	18.855	5.368	C.2	25	LEU27	0.000	
392	   O	2.120	19.956	5.709	O.2	25	LEU27	0.000	
393	  CB	2.073	17.192	7.202	C.3	25	LEU27	0.000	
394	  CG	0.612	16.936	7.565	C.3	25	LEU27	0.000	
395	 CD1	0.040	15.736	6.798	C.3	25	LEU27	0.000	
396	 CD2	0.503	16.726	9.067	C.3	25	LEU27	0.000	
397	   H	4.390	17.915	6.408	 H	25	LEU27	0.000	
398	  HA	2.058	16.733	5.135	 H	25	LEU27	0.000	
399	 HB2	2.428	18.006	7.834	 H	25	LEU27	0.000	
400	 HB3	2.630	16.284	7.433	 H	25	LEU27	0.000	
401	  HG	0.021	17.804	7.275	 H	25	LEU27	0.000	
402	HD11	0.603	14.839	7.056	 H	25	LEU27	0.000	
403	HD12	0.119	15.919	5.726	 H	25	LEU27	0.000	
404	HD13	-1.007	15.599	7.067	 H	25	LEU27	0.000	
405	HD21	1.094	15.857	9.356	 H	25	LEU27	0.000	
406	HD22	-0.540	16.561	9.335	 H	25	LEU27	0.000	
407	HD23	0.877	17.609	9.585	 H	25	LEU27	0.000	
408	   N	0.557	18.723	4.647	N.am	26	ALA28	0.000	
409	  CA	-0.209	19.889	4.182	C.3	26	ALA28	0.000	
410	   C	-1.697	19.586	4.115	C.2	26	ALA28	0.000	
411	   O	-2.112	18.420	4.072	O.2	26	ALA28	0.000	
412	  CB	0.305	20.373	2.822	C.3	26	ALA28	0.000	
413	   H	0.231	17.796	4.412	 H	26	ALA28	0.000	
414	  HA	-0.064	20.688	4.909	 H	26	ALA28	0.000	
415	 HB1	0.168	19.586	2.081	 H	26	ALA28	0.000	
416	 HB2	1.364	20.618	2.900	 H	26	ALA28	0.000	
417	 HB3	-0.252	21.259	2.517	 H	26	ALA28	0.000	
418	   N	-2.496	20.648	4.124	N.am	27	CYS29	0.000	
419	  CA	-3.936	20.556	3.929	C.3	27	CYS29	0.000	
420	   C	-4.278	21.120	2.558	C.2	27	CYS29	0.000	
421	   O	-3.851	22.224	2.217	O.2	27	CYS29	0.000	
422	  CB	-4.673	21.361	5.000	C.3	27	CYS29	0.000	
423	  SG	-6.468	21.147	4.951	S.3	27	CYS29	0.000	
424	   H	-2.086	21.559	4.272	 H	27	CYS29	0.000	
425	  HA	-4.242	19.513	4.001	 H	27	CYS29	0.000	
426	 HB2	-4.447	22.418	4.856	 H	27	CYS29	0.000	
427	 HB3	-4.314	21.044	5.979	 H	27	CYS29	0.000	
428	  HG	-6.929	21.531	3.757	 H	27	CYS29	0.000	
429	   N	-5.031	20.350	1.780	N.am	28	HIS30	0.000	
430	  CA	-5.626	20.828	0.521	C.3	28	HIS30	0.000	
431	   C	-6.842	21.695	0.860	C.2	28	HIS30	0.000	
432	   O	-7.863	21.178	1.314	O.2	28	HIS30	0.000	
433	  CB	-6.039	19.633	-0.326	C.3	28	HIS30	0.000	
434	  CG	-6.670	19.992	-1.631	C.2	28	HIS30	0.000	
435	 CD2	-6.132	20.423	-2.795	C.2	28	HIS30	0.000	
436	 ND1	-8.030	19.908	-1.844	N.2	28	HIS30	0.000	
437	 CE1	-8.301	20.275	-3.082	C.2	28	HIS30	0.000	
438	 NE2	-7.167	20.597	-3.679	N.pl3	28	HIS30	0.000	
439	   H	-5.201	19.396	2.063	 H	28	HIS30	0.000	
440	  HA	-4.907	21.421	-0.044	 H	28	HIS30	0.000	
441	 HB2	-6.752	19.039	0.246	 H	28	HIS30	0.000	
442	 HB3	-5.150	19.036	-0.530	 H	28	HIS30	0.000	
443	 HD2	-5.085	20.597	-2.992	 H	28	HIS30	0.000	
444	 HE1	-9.282	20.307	-3.531	 H	28	HIS30	0.000	
445	 HE2	-7.077	20.919	-4.632	 H	28	HIS30	0.000	
446	   N	-6.723	23.003	0.641	N.am	29	ILE31	0.000	
447	  CA	-7.714	23.980	1.145	C.3	29	ILE31	0.000	
448	   C	-9.147	23.685	0.720	C.2	29	ILE31	0.000	
449	   O	-10.047	23.707	1.552	O.2	29	ILE31	0.000	
450	  CB	-7.382	25.455	0.736	C.3	29	ILE31	0.000	
451	 CG1	-5.969	25.845	1.153	C.3	29	ILE31	0.000	
452	 CG2	-8.359	26.452	1.383	C.3	29	ILE31	0.000	
453	 CD1	-5.641	25.434	2.540	C.3	29	ILE31	0.000	
454	   H	-5.930	23.340	0.113	 H	29	ILE31	0.000	
455	  HA	-7.642	23.872	2.227	 H	29	ILE31	0.000	
456	  HB	-7.473	25.499	-0.349	 H	29	ILE31	0.000	
457	HG12	-5.871	26.928	1.080	 H	29	ILE31	0.000	
458	HG13	-5.262	25.370	0.473	 H	29	ILE31	0.000	
459	HG21	-8.262	26.403	2.468	 H	29	ILE31	0.000	
460	HG22	-9.380	26.198	1.097	 H	29	ILE31	0.000	
461	HG23	-8.127	27.461	1.042	 H	29	ILE31	0.000	
462	HD11	-6.340	25.902	3.233	 H	29	ILE31	0.000	
463	HD12	-4.625	25.747	2.781	 H	29	ILE31	0.000	
464	HD13	-5.716	24.350	2.625	 H	29	ILE31	0.000	
465	   N	-9.359	23.416	-0.568	N.am	30	LEU32	0.000	
466	  CA	-10.720	23.261	-1.089	C.3	30	LEU32	0.000	
467	   C	-11.479	22.074	-0.515	C.2	30	LEU32	0.000	
468	   O	-12.682	22.170	-0.305	O.2	30	LEU32	0.000	
469	  CB	-10.736	23.126	-2.613	C.3	30	LEU32	0.000	
470	  CG	-10.868	24.343	-3.501	C.3	30	LEU32	0.000	
471	 CD1	-11.128	23.828	-4.925	C.3	30	LEU32	0.000	
472	 CD2	-11.963	25.310	-3.050	C.3	30	LEU32	0.000	
473	   H	-8.571	23.318	-1.193	 H	30	LEU32	0.000	
474	  HA	-11.223	24.175	-0.773	 H	30	LEU32	0.000	
475	 HB2	-11.572	22.471	-2.858	 H	30	LEU32	0.000	
476	 HB3	-9.801	22.640	-2.891	 H	30	LEU32	0.000	
477	  HG	-9.950	24.927	-3.450	 H	30	LEU32	0.000	
478	HD11	-12.052	23.250	-4.939	 H	30	LEU32	0.000	
479	HD12	-10.298	23.195	-5.239	 H	30	LEU32	0.000	
480	HD13	-11.218	24.674	-5.606	 H	30	LEU32	0.000	
481	HD21	-12.927	24.802	-3.071	 H	30	LEU32	0.000	
482	HD22	-11.989	26.168	-3.722	 H	30	LEU32	0.000	
483	HD23	-11.753	25.649	-2.036	 H	30	LEU32	0.000	
484	   N	-10.792	20.965	-0.273	N.am	31	THR33	0.000	
485	  CA	-11.452	19.757	0.244	C.3	31	THR33	0.000	
486	   C	-11.249	19.538	1.743	C.2	31	THR33	0.000	
487	   O	-11.967	18.757	2.346	O.2	31	THR33	0.000	
488	  CB	-10.952	18.504	-0.452	C.3	31	THR33	0.000	
489	 CG2	-11.241	18.567	-1.952	C.3	31	THR33	0.000	
490	 OG1	-9.547	18.370	-0.231	O.3	31	THR33	0.000	
491	   H	-9.798	20.949	-0.448	 H	31	THR33	0.000	
492	  HA	-12.511	19.928	0.047	 H	31	THR33	0.000	
493	  HB	-11.472	17.639	-0.041	 H	31	THR33	0.000	
494	 HG1	-9.119	19.145	-0.603	 H	31	THR33	0.000	
495	HG21	-10.730	19.427	-2.385	 H	31	THR33	0.000	
496	HG22	-12.315	18.665	-2.110	 H	31	THR33	0.000	
497	HG23	-10.885	17.654	-2.429	 H	31	THR33	0.000	
498	   N	-10.265	20.216	2.326	N.am	32	GLY34	0.000	
499	  CA	-9.867	19.988	3.721	C.3	32	GLY34	0.000	
500	   C	-9.090	18.700	3.956	C.2	32	GLY34	0.000	
501	   O	-8.908	18.292	5.094	O.2	32	GLY34	0.000	
502	   H	-9.772	20.915	1.788	 H	32	GLY34	0.000	
503	 HA2	-10.769	19.956	4.331	 H	32	GLY34	0.000	
504	 HA3	-9.243	20.824	4.038	 H	32	GLY34	0.000	
505	   N	-8.634	18.053	2.885	N.am	33	GLU35	0.000	
506	  CA	-7.995	16.748	3.002	C.3	33	GLU35	0.000	
507	   C	-6.489	16.906	3.174	C.2	33	GLU35	0.000	
508	   O	-5.868	17.748	2.535	O.2	33	GLU35	0.000	
509	  CB	-8.304	15.878	1.779	C.3	33	GLU35	0.000	
510	  CG	-9.754	15.461	1.653	C.3	33	GLU35	0.000	
511	  CD	-10.208	14.533	2.759	C.2	33	GLU35	0.000	
512	 OE1	-9.441	13.633	3.156	O.co2	33	GLU35	0.000	
513	 OE2	-11.342	14.701	3.248	O.co2	33	GLU35	0.000	
514	   H	-8.733	18.475	1.973	 H	33	GLU35	0.000	
515	  HA	-8.396	16.251	3.885	 H	33	GLU35	0.000	
516	 HB2	-7.695	14.977	1.840	 H	33	GLU35	0.000	
517	 HB3	-8.033	16.440	0.885	 H	33	GLU35	0.000	
518	 HG2	-9.886	14.952	0.698	 H	33	GLU35	0.000	
519	 HG3	-10.375	16.357	1.676	 H	33	GLU35	0.000	
520	   N	-5.910	16.092	4.050	N.am	34	MET36	0.000	
521	  CA	-4.467	16.126	4.303	C.3	34	MET36	0.000	
522	   C	-3.705	15.384	3.208	C.2	34	MET36	0.000	
523	   O	-4.145	14.339	2.743	O.2	34	MET36	0.000	
524	  CB	-4.123	15.499	5.667	C.3	34	MET36	0.000	
525	  CG	-4.732	16.182	6.883	C.3	34	MET36	0.000	
526	  SD	-4.387	17.961	7.020	S.3	34	MET36	0.000	
527	  CE	-6.047	18.577	6.783	C.3	34	MET36	0.000	
528	   H	-6.482	15.431	4.556	 H	34	MET36	0.000	
529	  HA	-4.168	17.174	4.308	 H	34	MET36	0.000	
530	 HB2	-3.039	15.519	5.780	 H	34	MET36	0.000	
531	 HB3	-4.468	14.465	5.657	 H	34	MET36	0.000	
532	 HG2	-4.343	15.693	7.776	 H	34	MET36	0.000	
533	 HG3	-5.813	16.051	6.838	 H	34	MET36	0.000	
534	 HE1	-6.041	19.666	6.834	 H	34	MET36	0.000	
535	 HE2	-6.697	18.180	7.564	 H	34	MET36	0.000	
536	 HE3	-6.416	18.261	5.808	 H	34	MET36	0.000	
537	   N	-2.566	15.945	2.815	N.am	35	VAL37	0.000	
538	  CA	-1.668	15.385	1.802	C.3	35	VAL37	0.000	
539	   C	-0.203	15.487	2.301	C.2	35	VAL37	0.000	
540	   O	0.084	16.237	3.231	O.2	35	VAL37	0.000	
541	  CB	-1.802	16.151	0.462	C.3	35	VAL37	0.000	
542	 CG1	-3.213	16.031	-0.101	C.3	35	VAL37	0.000	
543	 CG2	-1.454	17.622	0.634	C.3	35	VAL37	0.000	
544	   H	-2.301	16.819	3.245	 H	35	VAL37	0.000	
545	  HA	-1.939	14.342	1.638	 H	35	VAL37	0.000	
546	  HB	-1.100	15.699	-0.238	 H	35	VAL37	0.000	
547	HG11	-3.921	16.482	0.595	 H	35	VAL37	0.000	
548	HG12	-3.460	14.979	-0.240	 H	35	VAL37	0.000	
549	HG13	-3.266	16.547	-1.059	 H	35	VAL37	0.000	
550	HG21	-2.152	18.082	1.334	 H	35	VAL37	0.000	
551	HG22	-1.520	18.127	-0.330	 H	35	VAL37	0.000	
552	HG23	-0.439	17.712	1.022	 H	35	VAL37	0.000	
553	   N	0.702	14.734	1.680	N.am	36	ALA38	0.000	
554	  CA	2.145	14.940	1.847	C.3	36	ALA38	0.000	
555	   C	2.663	15.626	0.593	C.2	36	ALA38	0.000	
556	   O	2.295	15.251	-0.516	O.2	36	ALA38	0.000	
557	  CB	2.873	13.624	2.063	C.3	36	ALA38	0.000	
558	   H	0.384	13.994	1.072	 H	36	ALA38	0.000	
559	  HA	2.326	15.554	2.729	 H	36	ALA38	0.000	
560	 HB1	2.717	12.976	1.200	 H	36	ALA38	0.000	
561	 HB2	2.485	13.137	2.958	 H	36	ALA38	0.000	
562	 HB3	3.939	13.814	2.186	 H	36	ALA38	0.000	
563	   N	3.496	16.645	0.762	N.am	37	ILE39	0.000	
564	  CA	4.068	17.337	-0.393	C.3	37	ILE39	0.000	
565	   C	5.568	17.138	-0.407	C.2	37	ILE39	0.000	
566	   O	6.261	17.594	0.495	O.2	37	ILE39	0.000	
567	  CB	3.775	18.847	-0.404	C.3	37	ILE39	0.000	
568	 CG1	2.272	19.100	-0.296	C.3	37	ILE39	0.000	
569	 CG2	4.320	19.447	-1.697	C.3	37	ILE39	0.000	
570	 CD1	1.885	20.568	-0.234	C.3	37	ILE39	0.000	
571	   H	3.737	16.946	1.695	 H	37	ILE39	0.000	
572	  HA	3.599	16.905	-1.277	 H	37	ILE39	0.000	
573	  HB	4.260	19.316	0.451	 H	37	ILE39	0.000	
574	HG12	1.909	18.613	0.609	 H	37	ILE39	0.000	
575	HG13	1.789	18.656	-1.166	 H	37	ILE39	0.000	
576	HG21	3.834	18.976	-2.551	 H	37	ILE39	0.000	
577	HG22	5.396	19.277	-1.752	 H	37	ILE39	0.000	
578	HG23	4.122	20.519	-1.712	 H	37	ILE39	0.000	
579	HD11	2.358	21.032	0.631	 H	37	ILE39	0.000	
580	HD12	0.802	20.655	-0.145	 H	37	ILE39	0.000	
581	HD13	2.216	21.070	-1.143	 H	37	ILE39	0.000	
582	   N	6.052	16.450	-1.432	N.am	38	LYS40	0.000	
583	  CA	7.479	16.266	-1.635	C.3	38	LYS40	0.000	
584	   C	8.022	17.432	-2.445	C.2	38	LYS40	0.000	
585	   O	7.540	17.704	-3.539	O.2	38	LYS40	0.000	
586	  CB	7.781	14.960	-2.369	C.3	38	LYS40	0.000	
587	  CG	9.271	14.697	-2.498	C.3	38	LYS40	0.000	
588	  CD	9.560	13.370	-3.151	C.3	38	LYS40	0.000	
589	  CE	11.051	13.132	-3.241	C.3	38	LYS40	0.000	
590	  NZ	11.719	13.157	-1.910	N.4	38	LYS40	0.000	
591	   H	5.408	16.040	-2.093	 H	38	LYS40	0.000	
592	  HA	7.958	16.223	-0.657	 H	38	LYS40	0.000	
593	 HB2	7.348	15.012	-3.367	 H	38	LYS40	0.000	
594	 HB3	7.328	14.136	-1.818	 H	38	LYS40	0.000	
595	 HG2	9.717	14.703	-1.503	 H	38	LYS40	0.000	
596	 HG3	9.717	15.489	-3.101	 H	38	LYS40	0.000	
597	 HD2	9.136	13.365	-4.155	 H	38	LYS40	0.000	
598	 HD3	9.106	12.574	-2.561	 H	38	LYS40	0.000	
599	 HE2	11.491	13.908	-3.866	 H	38	LYS40	0.000	
600	 HE3	11.221	12.157	-3.698	 H	38	LYS40	0.000	
601	 HZ1	11.569	14.056	-1.475	 H	38	LYS40	0.000	
602	 HZ2	12.710	13.001	-2.028	 H	38	LYS40	0.000	
603	 HZ3	11.331	12.431	-1.325	 H	38	LYS40	0.000	
604	   N	9.036	18.096	-1.896	N.am	39	ILE41	0.000	
605	  CA	9.635	19.286	-2.494	C.3	39	ILE41	0.000	
606	   C	11.028	18.955	-3.029	C.2	39	ILE41	0.000	
607	   O	11.931	18.632	-2.251	O.2	39	ILE41	0.000	
608	  CB	9.790	20.405	-1.437	C.3	39	ILE41	0.000	
609	 CG1	8.456	20.691	-0.742	C.3	39	ILE41	0.000	
610	 CG2	10.358	21.674	-2.066	C.3	39	ILE41	0.000	
611	 CD1	8.623	21.374	0.594	C.3	39	ILE41	0.000	
612	   H	9.410	17.760	-1.020	 H	39	ILE41	0.000	
613	  HA	8.982	19.620	-3.301	 H	39	ILE41	0.000	
614	  HB	10.496	20.056	-0.683	 H	39	ILE41	0.000	
615	HG12	7.936	19.747	-0.586	 H	39	ILE41	0.000	
616	HG13	7.859	21.334	-1.388	 H	39	ILE41	0.000	
617	HG21	9.669	22.043	-2.825	 H	39	ILE41	0.000	
618	HG22	11.321	21.452	-2.526	 H	39	ILE41	0.000	
619	HG23	10.490	22.433	-1.295	 H	39	ILE41	0.000	
620	HD11	9.220	20.743	1.253	 H	39	ILE41	0.000	
621	HD12	7.643	21.542	1.041	 H	39	ILE41	0.000	
622	HD13	9.127	22.331	0.453	 H	39	ILE41	0.000	
623	   N	11.205	19.041	-4.344	N.am	40	MET42	0.000	
624	  CA	12.493	18.746	-4.986	C.3	40	MET42	0.000	
625	   C	13.048	20.010	-5.632	C.2	40	MET42	0.000	
626	   O	12.307	20.749	-6.268	O.2	40	MET42	0.000	
627	  CB	12.316	17.658	-6.052	C.3	40	MET42	0.000	
628	  CG	11.660	16.398	-5.536	C.3	40	MET42	0.000	
629	  SD	11.401	15.127	-6.794	S.3	40	MET42	0.000	
630	  CE	12.975	14.264	-6.702	C.3	40	MET42	0.000	
631	   H	10.426	19.319	-4.923	 H	40	MET42	0.000	
632	  HA	13.191	18.390	-4.228	 H	40	MET42	0.000	
633	 HB2	13.300	17.397	-6.444	 H	40	MET42	0.000	
634	 HB3	11.700	18.061	-6.856	 H	40	MET42	0.000	
635	 HG2	10.691	16.666	-5.116	 H	40	MET42	0.000	
636	 HG3	12.293	15.980	-4.753	 H	40	MET42	0.000	
637	 HE1	12.981	13.443	-7.420	 H	40	MET42	0.000	
638	 HE2	13.114	13.868	-5.696	 H	40	MET42	0.000	
639	 HE3	13.783	14.957	-6.935	 H	40	MET42	0.000	
640	   N	14.347	20.260	-5.459	N.am	41	ASP43	0.000	
641	  CA	15.013	21.410	-6.079	C.3	41	ASP43	0.000	
642	   C	15.630	21.013	-7.415	C.2	41	ASP43	0.000	
643	   O	16.333	20.007	-7.500	O.2	41	ASP43	0.000	
644	  CB	16.112	21.967	-5.167	C.3	41	ASP43	0.000	
645	  CG	16.597	23.336	-5.613	C.2	41	ASP43	0.000	
646	 OD1	15.881	24.331	-5.367	O.co2	41	ASP43	0.000	
647	 OD2	17.689	23.419	-6.214	O.co2	41	ASP43	0.000	
648	   H	14.891	19.635	-4.881	 H	41	ASP43	0.000	
649	  HA	14.258	22.179	-6.238	 H	41	ASP43	0.000	
650	 HB2	16.956	21.277	-5.175	 H	41	ASP43	0.000	
651	 HB3	15.719	22.048	-4.154	 H	41	ASP43	0.000	
652	   N	15.374	21.812	-8.449	N.am	42	LYS44	0.000	
653	  CA	15.867	21.511	-9.795	C.3	42	LYS44	0.000	
654	   C	17.387	21.631	-9.923	C.2	42	LYS44	0.000	
655	   O	18.025	20.765	-10.519	O.2	42	LYS44	0.000	
656	  CB	15.212	22.423	-10.821	C.3	42	LYS44	0.000	
657	  CG	13.736	22.171	-11.062	C.3	42	LYS44	0.000	
658	  CD	13.268	23.243	-12.026	C.3	42	LYS44	0.000	
659	  CE	11.805	23.151	-12.368	C.3	42	LYS44	0.000	
660	  NZ	11.476	24.236	-13.343	N.4	42	LYS44	0.000	
661	   H	14.826	22.648	-8.301	 H	42	LYS44	0.000	
662	  HA	15.600	20.471	-9.984	 H	42	LYS44	0.000	
663	 HB2	15.735	22.294	-11.768	 H	42	LYS44	0.000	
664	 HB3	15.327	23.451	-10.479	 H	42	LYS44	0.000	
665	 HG2	13.184	22.240	-10.125	 H	42	LYS44	0.000	
666	 HG3	13.590	21.183	-11.498	 H	42	LYS44	0.000	
667	 HD2	13.843	23.152	-12.948	 H	42	LYS44	0.000	
668	 HD3	13.456	24.217	-11.575	 H	42	LYS44	0.000	
669	 HE2	11.208	23.275	-11.464	 H	42	LYS44	0.000	
670	 HE3	11.592	22.179	-12.813	 H	42	LYS44	0.000	
671	 HZ1	11.675	25.134	-12.926	 H	42	LYS44	0.000	
672	 HZ2	10.497	24.186	-13.584	 H	42	LYS44	0.000	
673	 HZ3	12.035	24.120	-14.176	 H	42	LYS44	0.000	
674	   N	17.965	22.698	-9.376	N.am	43	ASN45	0.000	
675	  CA	19.424	22.870	-9.408	C.3	43	ASN45	0.000	
676	   C	20.131	21.695	-8.759	C.2	43	ASN45	0.000	
677	   O	21.113	21.182	-9.290	O.2	43	ASN45	0.000	
678	  CB	19.866	24.157	-8.702	C.3	43	ASN45	0.000	
679	  CG	19.358	25.401	-9.388	C.2	43	ASN45	0.000	
680	 ND2	20.159	26.458	-9.365	N.pl3	43	ASN45	0.000	
681	 OD1	18.252	25.416	-9.929	O.2	43	ASN45	0.000	
682	   H	17.391	23.401	-8.932	 H	43	ASN45	0.000	
683	  HA	19.699	22.931	-10.461	 H	43	ASN45	0.000	
684	 HB2	20.955	24.188	-8.685	 H	43	ASN45	0.000	
685	 HB3	19.487	24.142	-7.681	 H	43	ASN45	0.000	
686	HD21	19.871	27.320	-9.804	 H	43	ASN45	0.000	
687	HD22	21.059	26.400	-8.909	 H	43	ASN45	0.000	
688	   N	19.626	21.282	-7.603	N.am	44	THR46	0.000	
689	  CA	20.140	20.107	-6.919	C.3	44	THR46	0.000	
690	   C	20.046	18.899	-7.842	C.2	44	THR46	0.000	
691	   O	21.028	18.176	-8.016	O.2	44	THR46	0.000	
692	  CB	19.355	19.822	-5.631	C.3	44	THR46	0.000	
693	 CG2	19.896	18.585	-4.913	C.3	44	THR46	0.000	
694	 OG1	19.452	20.957	-4.765	O.3	44	THR46	0.000	
695	   H	18.864	21.799	-7.187	 H	44	THR46	0.000	
696	  HA	21.180	20.298	-6.653	 H	44	THR46	0.000	
697	  HB	18.314	19.633	-5.895	 H	44	THR46	0.000	
698	 HG1	20.381	21.086	-4.560	 H	44	THR46	0.000	
699	HG21	20.938	18.750	-4.640	 H	44	THR46	0.000	
700	HG22	19.827	17.721	-5.575	 H	44	THR46	0.000	
701	HG23	19.309	18.401	-4.013	 H	44	THR46	0.000	
702	   N	18.870	18.694	-8.437	N.am	45	LEU47	0.000	
703	  CA	18.648	17.535	-9.309	C.3	45	LEU47	0.000	
704	   C	19.538	17.546	-10.556	C.2	45	LEU47	0.000	
705	   O	19.954	16.489	-11.022	O.2	45	LEU47	0.000	
706	  CB	17.164	17.395	-9.695	C.3	45	LEU47	0.000	
707	  CG	16.240	16.821	-8.607	C.3	45	LEU47	0.000	
708	 CD1	14.777	16.898	-9.039	C.3	45	LEU47	0.000	
709	 CD2	16.609	15.383	-8.248	C.3	45	LEU47	0.000	
710	   H	18.117	19.349	-8.284	 H	45	LEU47	0.000	
711	  HA	18.936	16.660	-8.727	 H	45	LEU47	0.000	
712	 HB2	17.104	16.740	-10.564	 H	45	LEU47	0.000	
713	 HB3	16.793	18.385	-9.960	 H	45	LEU47	0.000	
714	  HG	16.377	17.434	-7.715	 H	45	LEU47	0.000	
715	HD11	14.630	16.288	-9.930	 H	45	LEU47	0.000	
716	HD12	14.517	17.933	-9.259	 H	45	LEU47	0.000	
717	HD13	14.141	16.526	-8.235	 H	45	LEU47	0.000	
718	HD21	16.481	14.746	-9.123	 H	45	LEU47	0.000	
719	HD22	15.961	15.031	-7.445	 H	45	LEU47	0.000	
720	HD23	17.647	15.345	-7.919	 H	45	LEU47	0.000	
721	   N	19.825	18.732	-11.086	N.am	46	GLY48	0.000	
722	  CA	20.755	18.873	-12.210	C.3	46	GLY48	0.000	
723	   C	20.307	18.099	-13.437	C.2	46	GLY48	0.000	
724	   O	19.143	18.164	-13.823	O.2	46	GLY48	0.000	
725	   H	19.389	19.559	-10.704	 H	46	GLY48	0.000	
726	 HA2	21.733	18.503	-11.902	 H	46	GLY48	0.000	
727	 HA3	20.831	19.928	-12.471	 H	46	GLY48	0.000	
728	   N	21.236	17.359	-14.044	N.am	47	SER49	0.000	
729	  CA	20.950	16.571	-15.250	C.3	47	SER49	0.000	
730	   C	20.155	15.276	-14.988	C.2	47	SER49	0.000	
731	   O	19.904	14.514	-15.918	O.2	47	SER49	0.000	
732	  CB	22.249	16.237	-15.989	C.3	47	SER49	0.000	
733	  OG	23.041	15.323	-15.249	O.3	47	SER49	0.000	
734	   H	22.170	17.340	-13.660	 H	47	SER49	0.000	
735	  HA	20.311	17.203	-15.866	 H	47	SER49	0.000	
736	 HB2	22.816	17.154	-16.144	 H	47	SER49	0.000	
737	 HB3	22.004	15.793	-16.955	 H	47	SER49	0.000	
738	  HG	23.244	15.733	-14.405	 H	47	SER49	0.000	
739	   N	19.769	15.022	-13.740	N.am	48	ASP50	0.000	
740	  CA	18.806	13.955	-13.441	C.3	48	ASP50	0.000	
741	   C	17.363	14.439	-13.533	C.2	48	ASP50	0.000	
742	   O	16.437	13.638	-13.444	O.2	48	ASP50	0.000	
743	  CB	19.065	13.349	-12.060	C.3	48	ASP50	0.000	
744	  CG	20.079	12.239	-12.110	C.2	48	ASP50	0.000	
745	 OD1	19.758	11.165	-12.663	O.co2	48	ASP50	0.000	
746	 OD2	21.198	12.444	-11.603	O.co2	48	ASP50	0.000	
747	   H	20.147	15.574	-12.983	 H	48	ASP50	0.000	
748	  HA	18.950	13.186	-14.199	 H	48	ASP50	0.000	
749	 HB2	18.128	12.951	-11.670	 H	48	ASP50	0.000	
750	 HB3	19.432	14.131	-11.396	 H	48	ASP50	0.000	
751	   N	17.177	15.743	-13.709	N.am	49	LEU51	0.000	
752	  CA	15.839	16.321	-13.834	C.3	49	LEU51	0.000	
753	   C	14.976	15.618	-14.904	C.2	49	LEU51	0.000	
754	   O	13.828	15.293	-14.634	O.2	49	LEU51	0.000	
755	  CB	15.929	17.840	-14.081	C.3	49	LEU51	0.000	
756	  CG	14.664	18.708	-14.217	C.3	49	LEU51	0.000	
757	 CD1	14.050	18.641	-15.626	C.3	49	LEU51	0.000	
758	 CD2	13.642	18.380	-13.142	C.3	49	LEU51	0.000	
759	   H	17.981	16.352	-13.758	 H	49	LEU51	0.000	
760	  HA	15.327	16.154	-12.886	 H	49	LEU51	0.000	
761	 HB2	16.491	17.969	-15.006	 H	49	LEU51	0.000	
762	 HB3	16.499	18.254	-13.249	 H	49	LEU51	0.000	
763	  HG	14.978	19.741	-14.067	 H	49	LEU51	0.000	
764	HD11	13.717	17.623	-15.829	 H	49	LEU51	0.000	
765	HD12	14.799	18.933	-16.362	 H	49	LEU51	0.000	
766	HD13	13.200	19.320	-15.684	 H	49	LEU51	0.000	
767	HD21	13.305	17.351	-13.262	 H	49	LEU51	0.000	
768	HD22	12.791	19.054	-13.232	 H	49	LEU51	0.000	
769	HD23	14.098	18.500	-12.159	 H	49	LEU51	0.000	
770	   N	15.525	15.374	-16.112	N.am	50	PRO52	0.000	
771	  CA	14.732	14.657	-17.122	C.3	50	PRO52	0.000	
772	   C	14.336	13.230	-16.734	C.2	50	PRO52	0.000	
773	   O	13.253	12.780	-17.097	O.2	50	PRO52	0.000	
774	  CB	15.643	14.651	-18.355	C.3	50	PRO52	0.000	
775	  CG	16.595	15.792	-18.136	C.3	50	PRO52	0.000	
776	  CD	16.824	15.818	-16.655	C.3	50	PRO52	0.000	
777	  HA	13.771	15.150	-17.271	 H	50	PRO52	0.000	
778	 HB2	15.061	14.807	-19.264	 H	50	PRO52	0.000	
779	 HB3	16.185	13.708	-18.428	 H	50	PRO52	0.000	
780	 HG2	16.154	16.730	-18.473	 H	50	PRO52	0.000	
781	 HG3	17.531	15.618	-18.667	 H	50	PRO52	0.000	
782	 HD2	17.623	15.134	-16.369	 H	50	PRO52	0.000	
783	 HD3	17.068	16.824	-16.314	 H	50	PRO52	0.000	
784	   N	15.204	12.537	-16.003	N.am	51	ARG53	0.000	
785	  CA	14.897	11.197	-15.497	C.3	51	ARG53	0.000	
786	   C	13.786	11.241	-14.429	C.2	51	ARG53	0.000	
787	   O	12.891	10.385	-14.400	O.2	51	ARG53	0.000	
788	  CB	16.175	10.547	-14.945	C.3	51	ARG53	0.000	
789	  CG	15.975	9.233	-14.191	C.3	51	ARG53	0.000	
790	  CD	17.272	8.756	-13.529	C.3	51	ARG53	0.000	
791	  NE	17.015	8.280	-12.166	N.pl3	51	ARG53	0.000	
792	  CZ	17.084	9.021	-11.058	C.2	51	ARG53	0.000	
793	 NH1	17.421	10.308	-11.101	N.pl3	51	ARG53	0.000	
794	 NH2	16.817	8.463	-9.880	N.4	51	ARG53	0.000	
795	   H	16.103	12.946	-15.791	 H	51	ARG53	0.000	
796	  HA	14.522	10.590	-16.321	 H	51	ARG53	0.000	
797	 HB2	16.645	11.256	-14.263	 H	51	ARG53	0.000	
798	 HB3	16.843	10.353	-15.784	 H	51	ARG53	0.000	
799	 HG2	15.636	8.471	-14.893	 H	51	ARG53	0.000	
800	 HG3	15.219	9.379	-13.420	 H	51	ARG53	0.000	
801	 HD2	17.980	9.585	-13.490	 H	51	ARG53	0.000	
802	 HD3	17.697	7.943	-14.118	 H	51	ARG53	0.000	
803	  HE	16.763	7.308	-12.057	 H	51	ARG53	0.000	
804	HH11	17.472	10.846	-10.248	 H	51	ARG53	0.000	
805	HH12	17.627	10.746	-11.988	 H	51	ARG53	0.000	
806	HH21	16.873	9.015	-9.036	 H	51	ARG53	0.000	
807	HH22	16.560	7.488	-9.830	 H	51	ARG53	0.000	
808	   N	13.853	12.238	-13.554	N.am	52	ILE54	0.000	
809	  CA	12.830	12.426	-12.512	C.3	52	ILE54	0.000	
810	   C	11.455	12.704	-13.137	C.2	52	ILE54	0.000	
811	   O	10.424	12.198	-12.654	O.2	52	ILE54	0.000	
812	  CB	13.223	13.564	-11.531	C.3	52	ILE54	0.000	
813	 CG1	14.519	13.222	-10.769	C.3	52	ILE54	0.000	
814	 CG2	12.091	13.872	-10.566	C.3	52	ILE54	0.000	
815	 CD1	14.559	11.839	-10.149	C.3	52	ILE54	0.000	
816	   H	14.627	12.885	-13.604	 H	52	ILE54	0.000	
817	  HA	12.768	11.498	-11.943	 H	52	ILE54	0.000	
818	  HB	13.411	14.460	-12.124	 H	52	ILE54	0.000	
819	HG12	14.644	13.953	-9.971	 H	52	ILE54	0.000	
820	HG13	15.352	13.302	-11.468	 H	52	ILE54	0.000	
821	HG21	11.882	12.992	-9.959	 H	52	ILE54	0.000	
822	HG22	11.199	14.147	-11.128	 H	52	ILE54	0.000	
823	HG23	12.381	14.700	-9.918	 H	52	ILE54	0.000	
824	HD11	13.734	11.733	-9.445	 H	52	ILE54	0.000	
825	HD12	15.504	11.703	-9.625	 H	52	ILE54	0.000	
826	HD13	14.466	11.087	-10.933	 H	52	ILE54	0.000	
827	   N	11.450	13.495	-14.209	N.am	53	LYS55	0.000	
828	  CA	10.220	13.803	-14.947	C.3	53	LYS55	0.000	
829	   C	9.620	12.556	-15.614	C.2	53	LYS55	0.000	
830	   O	8.405	12.369	-15.595	O.2	53	LYS55	0.000	
831	  CB	10.455	14.920	-15.980	C.3	53	LYS55	0.000	
832	  CG	10.278	16.318	-15.404	C.3	53	LYS55	0.000	
833	  CD	10.632	17.411	-16.409	C.3	53	LYS55	0.000	
834	  CE	10.177	18.773	-15.910	C.3	53	LYS55	0.000	
835	  NZ	10.272	19.802	-16.969	N.4	53	LYS55	0.000	
836	   H	12.322	13.895	-14.525	 H	53	LYS55	0.000	
837	  HA	9.493	14.162	-14.218	 H	53	LYS55	0.000	
838	 HB2	9.746	14.791	-16.798	 H	53	LYS55	0.000	
839	 HB3	11.472	14.830	-16.363	 H	53	LYS55	0.000	
840	 HG2	10.924	16.421	-14.532	 H	53	LYS55	0.000	
841	 HG3	9.238	16.443	-15.102	 H	53	LYS55	0.000	
842	 HD2	10.141	17.196	-17.358	 H	53	LYS55	0.000	
843	 HD3	11.712	17.426	-16.554	 H	53	LYS55	0.000	
844	 HE2	10.807	19.070	-15.072	 H	53	LYS55	0.000	
845	 HE3	9.141	18.700	-15.580	 H	53	LYS55	0.000	
846	 HZ1	11.229	19.877	-17.281	 H	53	LYS55	0.000	
847	 HZ2	9.968	20.692	-16.600	 H	53	LYS55	0.000	
848	 HZ3	9.683	19.541	-17.746	 H	53	LYS55	0.000	
849	   N	10.472	11.708	-16.189	N.am	54	THR56	0.000	
850	  CA	10.047	10.412	-16.746	C.3	54	THR56	0.000	
851	   C	9.425	9.485	-15.689	C.2	54	THR56	0.000	
852	   O	8.461	8.776	-15.990	O.2	54	THR56	0.000	
853	  CB	11.221	9.706	-17.453	C.3	54	THR56	0.000	
854	 CG2	10.788	8.411	-18.116	C.3	54	THR56	0.000	
855	 OG1	11.741	10.577	-18.459	O.3	54	THR56	0.000	
856	   H	11.448	11.964	-16.245	 H	54	THR56	0.000	
857	  HA	9.269	10.631	-17.478	 H	54	THR56	0.000	
858	  HB	11.975	9.469	-16.702	 H	54	THR56	0.000	
859	 HG1	11.036	10.748	-19.088	 H	54	THR56	0.000	
860	HG21	10.033	8.625	-18.873	 H	54	THR56	0.000	
861	HG22	10.369	7.741	-17.365	 H	54	THR56	0.000	
862	HG23	11.649	7.937	-18.586	 H	54	THR56	0.000	
863	   N	9.956	9.498	-14.464	N.am	55	GLU57	0.000	
864	  CA	9.388	8.697	-13.367	C.3	55	GLU57	0.000	
865	   C	8.033	9.244	-12.870	C.2	55	GLU57	0.000	
866	   O	7.089	8.480	-12.641	O.2	55	GLU57	0.000	
867	  CB	10.376	8.577	-12.190	C.3	55	GLU57	0.000	
868	  CG	11.727	7.918	-12.491	C.3	55	GLU57	0.000	
869	  CD	11.639	6.638	-13.320	C.2	55	GLU57	0.000	
870	 OE1	11.155	5.603	-12.809	O.co2	55	GLU57	0.000	
871	 OE2	12.067	6.660	-14.497	O.co2	55	GLU57	0.000	
872	   H	10.767	10.072	-14.286	 H	55	GLU57	0.000	
873	  HA	9.209	7.704	-13.779	 H	55	GLU57	0.000	
874	 HB2	9.890	7.993	-11.409	 H	55	GLU57	0.000	
875	 HB3	10.574	9.584	-11.821	 H	55	GLU57	0.000	
876	 HG2	12.207	7.677	-11.543	 H	55	GLU57	0.000	
877	 HG3	12.341	8.634	-13.037	 H	55	GLU57	0.000	
878	   N	7.949	10.564	-12.705	N.am	56	ILE58	0.000	
879	  CA	6.694	11.250	-12.365	C.3	56	ILE58	0.000	
880	   C	5.624	10.917	-13.412	C.2	56	ILE58	0.000	
881	   O	4.472	10.652	-13.078	O.2	56	ILE58	0.000	
882	  CB	6.891	12.786	-12.275	C.3	56	ILE58	0.000	
883	 CG1	7.667	13.148	-11.009	C.3	56	ILE58	0.000	
884	 CG2	5.547	13.516	-12.270	C.3	56	ILE58	0.000	
885	 CD1	8.273	14.555	-11.028	C.3	56	ILE58	0.000	
886	   H	8.785	11.118	-12.819	 H	56	ILE58	0.000	
887	  HA	6.369	10.898	-11.386	 H	56	ILE58	0.000	
888	  HB	7.457	13.100	-13.152	 H	56	ILE58	0.000	
889	HG12	8.476	12.428	-10.886	 H	56	ILE58	0.000	
890	HG13	6.987	13.079	-10.159	 H	56	ILE58	0.000	
891	HG21	4.971	13.211	-11.397	 H	56	ILE58	0.000	
892	HG22	4.995	13.266	-13.176	 H	56	ILE58	0.000	
893	HG23	5.718	14.592	-12.235	 H	56	ILE58	0.000	
894	HD11	8.957	14.645	-11.872	 H	56	ILE58	0.000	
895	HD12	8.816	14.730	-10.099	 H	56	ILE58	0.000	
896	HD13	7.476	15.293	-11.126	 H	56	ILE58	0.000	
897	   N	6.016	10.922	-14.679	N.am	57	GLU59	0.000	
898	  CA	5.106	10.519	-15.744	C.3	57	GLU59	0.000	
899	   C	4.613	9.074	-15.541	C.2	57	GLU59	0.000	
900	   O	3.438	8.794	-15.743	O.2	57	GLU59	0.000	
901	  CB	5.767	10.686	-17.124	C.3	57	GLU59	0.000	
902	  CG	4.810	11.103	-18.222	C.3	57	GLU59	0.000	
903	  CD	4.127	12.437	-17.951	C.2	57	GLU59	0.000	
904	 OE1	4.705	13.311	-17.258	O.co2	57	GLU59	0.000	
905	 OE2	2.995	12.610	-18.448	O.co2	57	GLU59	0.000	
906	   H	6.956	11.209	-14.909	 H	57	GLU59	0.000	
907	  HA	4.236	11.175	-15.704	 H	57	GLU59	0.000	
908	 HB2	6.217	9.734	-17.405	 H	57	GLU59	0.000	
909	 HB3	6.545	11.445	-17.041	 H	57	GLU59	0.000	
910	 HG2	4.043	10.335	-18.322	 H	57	GLU59	0.000	
911	 HG3	5.368	11.183	-19.155	 H	57	GLU59	0.000	
912	   N	5.508	8.170	-15.137	N.am	58	ALA60	0.000	
913	  CA	5.126	6.771	-14.853	C.3	58	ALA60	0.000	
914	   C	4.158	6.672	-13.682	C.2	58	ALA60	0.000	
915	   O	3.173	5.929	-13.744	O.2	58	ALA60	0.000	
916	  CB	6.359	5.897	-14.587	C.3	58	ALA60	0.000	
917	   H	6.471	8.450	-15.022	 H	58	ALA60	0.000	
918	  HA	4.621	6.400	-15.745	 H	58	ALA60	0.000	
919	 HB1	6.875	6.257	-13.697	 H	58	ALA60	0.000	
920	 HB2	7.032	5.948	-15.443	 H	58	ALA60	0.000	
921	 HB3	6.046	4.864	-14.433	 H	58	ALA60	0.000	
922	   N	4.437	7.413	-12.617	N.am	59	LEU61	0.000	
923	  CA	3.553	7.419	-11.438	C.3	59	LEU61	0.000	
924	   C	2.111	7.851	-11.781	C.2	59	LEU61	0.000	
925	   O	1.129	7.351	-11.198	O.2	59	LEU61	0.000	
926	  CB	4.126	8.325	-10.357	C.3	59	LEU61	0.000	
927	  CG	3.332	8.441	-9.065	C.3	59	LEU61	0.000	
928	 CD1	3.037	7.074	-8.468	C.3	59	LEU61	0.000	
929	 CD2	4.117	9.307	-8.105	C.3	59	LEU61	0.000	
930	   H	5.270	7.983	-12.614	 H	59	LEU61	0.000	
931	  HA	3.504	6.394	-11.070	 H	59	LEU61	0.000	
932	 HB2	4.215	9.325	-10.780	 H	59	LEU61	0.000	
933	 HB3	5.116	7.948	-10.103	 H	59	LEU61	0.000	
934	  HG	2.365	8.901	-9.269	 H	59	LEU61	0.000	
935	HD11	3.974	6.566	-8.244	 H	59	LEU61	0.000	
936	HD12	2.464	6.482	-9.182	 H	59	LEU61	0.000	
937	HD13	2.460	7.195	-7.551	 H	59	LEU61	0.000	
938	HD21	5.083	8.843	-7.904	 H	59	LEU61	0.000	
939	HD22	3.563	9.410	-7.172	 H	59	LEU61	0.000	
940	HD23	4.272	10.291	-8.546	 H	59	LEU61	0.000	
941	   N	1.999	8.784	-12.726	N.am	60	LYS62	0.000	
942	  CA	0.690	9.235	-13.215	C.3	60	LYS62	0.000	
943	   C	-0.116	8.077	-13.815	C.2	60	LYS62	0.000	
944	   O	-1.333	8.119	-13.852	O.2	60	LYS62	0.000	
945	  CB	0.839	10.350	-14.259	C.3	60	LYS62	0.000	
946	  CG	1.307	11.677	-13.703	C.3	60	LYS62	0.000	
947	  CD	1.538	12.675	-14.831	C.3	60	LYS62	0.000	
948	  CE	2.133	13.979	-14.377	C.3	60	LYS62	0.000	
949	  NZ	2.256	14.930	-15.535	N.4	60	LYS62	0.000	
950	   H	2.837	9.191	-13.117	 H	60	LYS62	0.000	
951	  HA	0.150	9.627	-12.354	 H	60	LYS62	0.000	
952	 HB2	-0.131	10.504	-14.733	 H	60	LYS62	0.000	
953	 HB3	1.560	10.021	-15.007	 H	60	LYS62	0.000	
954	 HG2	2.240	11.529	-13.158	 H	60	LYS62	0.000	
955	 HG3	0.550	12.071	-13.025	 H	60	LYS62	0.000	
956	 HD2	0.580	12.882	-15.308	 H	60	LYS62	0.000	
957	 HD3	2.215	12.223	-15.556	 H	60	LYS62	0.000	
958	 HE2	3.121	13.796	-13.956	 H	60	LYS62	0.000	
959	 HE3	1.490	14.421	-13.616	 H	60	LYS62	0.000	
960	 HZ1	2.851	14.523	-16.242	 H	60	LYS62	0.000	
961	 HZ2	2.658	15.799	-15.215	 H	60	LYS62	0.000	
962	 HZ3	1.341	15.106	-15.925	 H	60	LYS62	0.000	
963	   N	0.565	7.038	-14.275	N.am	61	ASN63	0.000	
964	  CA	-0.110	5.891	-14.859	C.3	61	ASN63	0.000	
965	   C	-0.311	4.718	-13.908	C.2	61	ASN63	0.000	
966	   O	-0.697	3.632	-14.327	O.2	61	ASN63	0.000	
967	  CB	0.620	5.506	-16.131	C.3	61	ASN63	0.000	
968	  CG	0.489	6.593	-17.179	C.2	61	ASN63	0.000	
969	 ND2	1.567	7.331	-17.431	N.pl3	61	ASN63	0.000	
970	 OD1	-0.585	6.783	-17.735	O.2	61	ASN63	0.000	
971	   H	1.574	7.043	-14.218	 H	61	ASN63	0.000	
972	  HA	-1.132	6.186	-15.094	 H	61	ASN63	0.000	
973	 HB2	0.194	4.582	-16.521	 H	61	ASN63	0.000	
974	 HB3	1.675	5.353	-15.906	 H	61	ASN63	0.000	
975	HD21	1.519	8.083	-18.104	 H	61	ASN63	0.000	
976	HD22	2.434	7.140	-16.949	 H	61	ASN63	0.000	
977	   N	-0.069	4.948	-12.623	N.am	62	LEU64	0.000	
978	  CA	-0.265	3.923	-11.611	C.3	62	LEU64	0.000	
979	   C	-1.445	4.311	-10.720	C.2	62	LEU64	0.000	
980	   O	-1.572	5.463	-10.275	O.2	62	LEU64	0.000	
981	  CB	1.012	3.737	-10.792	C.3	62	LEU64	0.000	
982	  CG	2.289	3.354	-11.552	C.3	62	LEU64	0.000	
983	 CD1	3.500	3.349	-10.621	C.3	62	LEU64	0.000	
984	 CD2	2.178	2.017	-12.291	C.3	62	LEU64	0.000	
985	   H	0.259	5.860	-12.341	 H	62	LEU64	0.000	
986	  HA	-0.490	2.971	-12.092	 H	62	LEU64	0.000	
987	 HB2	0.819	2.952	-10.060	 H	62	LEU64	0.000	
988	 HB3	1.208	4.676	-10.275	 H	62	LEU64	0.000	
989	  HG	2.426	4.122	-12.313	 H	62	LEU64	0.000	
990	HD11	3.369	2.582	-9.857	 H	62	LEU64	0.000	
991	HD12	3.596	4.324	-10.144	 H	62	LEU64	0.000	
992	HD13	4.401	3.136	-11.198	 H	62	LEU64	0.000	
993	HD21	2.039	1.213	-11.569	 H	62	LEU64	0.000	
994	HD22	3.090	1.840	-12.861	 H	62	LEU64	0.000	
995	HD23	1.325	2.047	-12.970	 H	62	LEU64	0.000	
996	   N	-2.322	3.350	-10.479	N.am	63	ARG65	0.000	
997	  CA	-3.475	3.554	-9.631	C.3	63	ARG65	0.000	
998	   C	-3.761	2.232	-8.938	C.2	63	ARG65	0.000	
999	   O	-4.216	1.266	-9.570	O.2	63	ARG65	0.000	
1000	  CB	-4.677	4.041	-10.444	C.3	63	ARG65	0.000	
1001	  CG	-6.018	3.928	-9.705	C.3	63	ARG65	0.000	
1002	  CD	-6.068	4.794	-8.449	C.3	63	ARG65	0.000	
1003	  NE	-7.447	4.948	-7.998	N.pl3	63	ARG65	0.000	
1004	  CZ	-7.882	5.868	-7.134	C.2	63	ARG65	0.000	
1005	 NH1	-7.056	6.761	-6.603	N.pl3	63	ARG65	0.000	
1006	 NH2	-9.175	5.904	-6.813	N.4	63	ARG65	0.000	
1007	   H	-2.181	2.444	-10.902	 H	63	ARG65	0.000	
1008	  HA	-3.279	4.329	-8.890	 H	63	ARG65	0.000	
1009	 HB2	-4.737	3.447	-11.356	 H	63	ARG65	0.000	
1010	 HB3	-4.515	5.087	-10.702	 H	63	ARG65	0.000	
1011	 HG2	-6.173	2.888	-9.419	 H	63	ARG65	0.000	
1012	 HG3	-6.815	4.243	-10.379	 H	63	ARG65	0.000	
1013	 HD2	-5.650	5.775	-8.671	 H	63	ARG65	0.000	
1014	 HD3	-5.483	4.319	-7.661	 H	63	ARG65	0.000	
1015	  HE	-8.130	4.304	-8.371	 H	63	ARG65	0.000	
1016	HH11	-7.409	7.458	-5.963	 H	63	ARG65	0.000	
1017	HH12	-6.074	6.744	-6.839	 H	63	ARG65	0.000	
1018	HH21	-9.517	6.605	-6.172	 H	63	ARG65	0.000	
1019	HH22	-9.813	5.229	-7.211	 H	63	ARG65	0.000	
1020	   N	-3.488	2.190	-7.640	N.am	64	HIS66	0.000	
1021	  CA	-3.405	0.901	-6.933	C.3	64	HIS66	0.000	
1022	   C	-3.418	1.109	-5.442	C.2	64	HIS66	0.000	
1023	   O	-2.810	2.051	-4.917	O.2	64	HIS66	0.000	
1024	  CB	-2.126	0.141	-7.354	C.3	64	HIS66	0.000	
1025	  CG	-2.090	-1.312	-6.970	C.2	64	HIS66	0.000	
1026	 CD2	-2.407	-2.431	-7.671	C.2	64	HIS66	0.000	
1027	 ND1	-1.664	-1.750	-5.735	N.2	64	HIS66	0.000	
1028	 CE1	-1.720	-3.070	-5.688	C.2	64	HIS66	0.000	
1029	 NE2	-2.165	-3.510	-6.853	N.pl3	64	HIS66	0.000	
1030	   H	-3.335	3.050	-7.132	 H	64	HIS66	0.000	
1031	  HA	-4.276	0.304	-7.205	 H	64	HIS66	0.000	
1032	 HB2	-1.272	0.634	-6.889	 H	64	HIS66	0.000	
1033	 HB3	-2.036	0.206	-8.438	 H	64	HIS66	0.000	
1034	 HD2	-2.780	-2.467	-8.683	 H	64	HIS66	0.000	
1035	 HE1	-1.449	-3.685	-4.843	 H	64	HIS66	0.000	
1036	 HE2	-2.304	-4.479	-7.101	 H	64	HIS66	0.000	
1037	   N	-4.108	0.200	-4.773	N.am	65	GLN67	0.000	
1038	  CA	-4.255	0.200	-3.316	C.3	65	GLN67	0.000	
1039	   C	-2.934	0.147	-2.513	C.2	65	GLN67	0.000	
1040	   O	-2.877	0.613	-1.372	O.2	65	GLN67	0.000	
1041	  CB	-5.190	-0.959	-2.885	C.3	65	GLN67	0.000	
1042	  CG	-4.700	-2.376	-3.225	C.3	65	GLN67	0.000	
1043	  CD	-5.098	-2.876	-4.635	C.2	65	GLN67	0.000	
1044	 NE2	-4.970	-4.177	-4.851	N.pl3	65	GLN67	0.000	
1045	 OE1	-5.508	-2.097	-5.500	O.2	65	GLN67	0.000	
1046	   H	-4.559	-0.537	-5.297	 H	65	GLN67	0.000	
1047	  HA	-4.690	1.170	-3.072	 H	65	GLN67	0.000	
1048	 HB2	-6.152	-0.812	-3.374	 H	65	GLN67	0.000	
1049	 HB3	-5.318	-0.900	-1.804	 H	65	GLN67	0.000	
1050	 HG2	-5.117	-3.065	-2.490	 H	65	GLN67	0.000	
1051	 HG3	-3.612	-2.386	-3.156	 H	65	GLN67	0.000	
1052	HE21	-5.211	-4.566	-5.752	 H	65	GLN67	0.000	
1053	HE22	-4.631	-4.781	-4.116	 H	65	GLN67	0.000	
1054	   N	-1.887	-0.425	-3.094	N.am	66	HIS68	0.000	
1055	  CA	-0.580	-0.488	-2.416	C.3	66	HIS68	0.000	
1056	   C	0.482	0.386	-3.081	C.2	66	HIS68	0.000	
1057	   O	1.696	0.143	-2.931	O.2	66	HIS68	0.000	
1058	  CB	-0.100	-1.932	-2.294	C.3	66	HIS68	0.000	
1059	  CG	-0.941	-2.750	-1.375	C.2	66	HIS68	0.000	
1060	 CD2	-1.627	-3.899	-1.574	C.2	66	HIS68	0.000	
1061	 ND1	-1.159	-2.392	-0.065	N.2	66	HIS68	0.000	
1062	 CE1	-1.941	-3.291	0.507	C.2	66	HIS68	0.000	
1063	 NE2	-2.238	-4.213	-0.388	N.pl3	66	HIS68	0.000	
1064	   H	-1.987	-0.824	-4.016	 H	66	HIS68	0.000	
1065	  HA	-0.731	-0.081	-1.416	 H	66	HIS68	0.000	
1066	 HB2	0.923	-1.927	-1.917	 H	66	HIS68	0.000	
1067	 HB3	-0.120	-2.389	-3.283	 H	66	HIS68	0.000	
1068	 HD2	-1.682	-4.462	-2.493	 H	66	HIS68	0.000	
1069	 HE1	-2.279	-3.273	1.532	 H	66	HIS68	0.000	
1070	 HE2	-2.822	-5.021	-0.225	 H	66	HIS68	0.000	
1071	   N	0.020	1.399	-3.811	N.am	67	ILE69	0.000	
1072	  CA	0.921	2.372	-4.390	C.3	67	ILE69	0.000	
1073	   C	0.468	3.758	-3.993	C.2	67	ILE69	0.000	
1074	   O	-0.706	4.119	-4.139	O.2	67	ILE69	0.000	
1075	  CB	1.054	2.242	-5.924	C.3	67	ILE69	0.000	
1076	 CG1	1.609	0.853	-6.277	C.3	67	ILE69	0.000	
1077	 CG2	2.031	3.295	-6.467	C.3	67	ILE69	0.000	
1078	 CD1	1.660	0.559	-7.757	C.3	67	ILE69	0.000	
1079	   H	-0.974	1.489	-3.963	 H	67	ILE69	0.000	
1080	  HA	1.919	2.181	-3.996	 H	67	ILE69	0.000	
1081	  HB	0.068	2.386	-6.366	 H	67	ILE69	0.000	
1082	HG12	0.977	0.103	-5.802	 H	67	ILE69	0.000	
1083	HG13	2.621	0.780	-5.880	 H	67	ILE69	0.000	
1084	HG21	3.014	3.143	-6.020	 H	67	ILE69	0.000	
1085	HG22	1.668	4.291	-6.216	 H	67	ILE69	0.000	
1086	HG23	2.106	3.197	-7.550	 H	67	ILE69	0.000	
1087	HD11	0.656	0.627	-8.176	 H	67	ILE69	0.000	
1088	HD12	2.052	-0.445	-7.915	 H	67	ILE69	0.000	
1089	HD13	2.308	1.284	-8.249	 H	67	ILE69	0.000	
1090	   N	1.418	4.537	-3.486	N.am	68	CYS70	0.000	
1091	  CA	1.142	5.909	-3.085	C.3	68	CYS70	0.000	
1092	   C	0.544	6.693	-4.257	C.2	68	CYS70	0.000	
1093	   O	1.122	6.748	-5.344	O.2	68	CYS70	0.000	
1094	  CB	2.413	6.590	-2.578	C.3	68	CYS70	0.000	
1095	  SG	2.141	8.206	-1.806	S.3	68	CYS70	0.000	
1096	   H	2.352	4.168	-3.376	 H	68	CYS70	0.000	
1097	  HA	0.417	5.893	-2.271	 H	68	CYS70	0.000	
1098	 HB2	3.087	6.726	-3.424	 H	68	CYS70	0.000	
1099	 HB3	2.880	5.935	-1.843	 H	68	CYS70	0.000	
1100	  HG	1.567	9.030	-2.687	 H	68	CYS70	0.000	
1101	   N	-0.617	7.293	-4.016	N.am	69	GLN71	0.000	
1102	  CA	-1.337	8.051	-5.038	C.3	69	GLN71	0.000	
1103	   C	-0.761	9.436	-5.254	C.2	69	GLN71	0.000	
1104	   O	-0.558	10.178	-4.296	O.2	69	GLN71	0.000	
1105	  CB	-2.806	8.216	-4.635	C.3	69	GLN71	0.000	
1106	  CG	-3.652	8.995	-5.640	C.3	69	GLN71	0.000	
1107	  CD	-3.720	8.343	-6.999	C.2	69	GLN71	0.000	
1108	 NE2	-4.059	7.068	-7.010	N.pl3	69	GLN71	0.000	
1109	 OE1	-3.463	8.980	-8.043	O.2	69	GLN71	0.000	
1110	   H	-1.016	7.223	-3.091	 H	69	GLN71	0.000	
1111	  HA	-1.241	7.482	-5.963	 H	69	GLN71	0.000	
1112	 HB2	-2.840	8.742	-3.680	 H	69	GLN71	0.000	
1113	 HB3	-3.242	7.224	-4.519	 H	69	GLN71	0.000	
1114	 HG2	-3.222	9.990	-5.755	 H	69	GLN71	0.000	
1115	 HG3	-4.665	9.080	-5.246	 H	69	GLN71	0.000	
1116	HE21	-4.119	6.569	-7.886	 H	69	GLN71	0.000	
1117	HE22	-4.259	6.591	-6.143	 H	69	GLN71	0.000	
1118	   N	-0.521	9.785	-6.517	N.am	70	LEU72	0.000	
1119	  CA	-0.141	11.140	-6.883	C.3	70	LEU72	0.000	
1120	   C	-1.408	11.972	-7.127	C.2	70	LEU72	0.000	
1121	   O	-2.321	11.521	-7.809	O.2	70	LEU72	0.000	
1122	  CB	0.739	11.133	-8.137	C.3	70	LEU72	0.000	
1123	  CG	1.287	12.467	-8.655	C.3	70	LEU72	0.000	
1124	 CD1	2.334	13.058	-7.710	C.3	70	LEU72	0.000	
1125	 CD2	1.863	12.266	-10.055	C.3	70	LEU72	0.000	
1126	   H	-0.604	9.087	-7.242	 H	70	LEU72	0.000	
1127	  HA	0.433	11.582	-6.069	 H	70	LEU72	0.000	
1128	 HB2	0.150	10.693	-8.941	 H	70	LEU72	0.000	
1129	 HB3	1.597	10.494	-7.924	 H	70	LEU72	0.000	
1130	  HG	0.467	13.184	-8.702	 H	70	LEU72	0.000	
1131	HD11	3.179	12.374	-7.630	 H	70	LEU72	0.000	
1132	HD12	1.892	13.206	-6.724	 H	70	LEU72	0.000	
1133	HD13	2.678	14.016	-8.101	 H	70	LEU72	0.000	
1134	HD21	2.683	11.550	-10.011	 H	70	LEU72	0.000	
1135	HD22	2.232	13.218	-10.436	 H	70	LEU72	0.000	
1136	HD23	1.084	11.887	-10.718	 H	70	LEU72	0.000	
1137	   N	-1.450	13.178	-6.565	N.am	71	TYR73	0.000	
1138	  CA	-2.572	14.117	-6.764	C.3	71	TYR73	0.000	
1139	   C	-2.288	15.314	-7.678	C.2	71	TYR73	0.000	
1140	   O	-3.157	15.730	-8.452	O.2	71	TYR73	0.000	
1141	  CB	-3.030	14.672	-5.420	C.3	71	TYR73	0.000	
1142	  CG	-3.547	13.622	-4.467	C.2	71	TYR73	0.000	
1143	 CD1	-4.578	12.766	-4.845	C.2	71	TYR73	0.000	
1144	 CD2	-3.012	13.484	-3.195	C.2	71	TYR73	0.000	
1145	 CE1	-5.062	11.803	-3.983	C.2	71	TYR73	0.000	
1146	 CE2	-3.490	12.530	-2.317	C.2	71	TYR73	0.000	
1147	  CZ	-4.512	11.683	-2.717	C.2	71	TYR73	0.000	
1148	  OH	-5.020	10.717	-1.871	O.3	71	TYR73	0.000	
1149	   H	-0.681	13.463	-5.975	 H	71	TYR73	0.000	
1150	  HA	-3.334	13.516	-7.261	 H	71	TYR73	0.000	
1151	 HB2	-3.828	15.393	-5.601	 H	71	TYR73	0.000	
1152	 HB3	-2.185	15.175	-4.951	 H	71	TYR73	0.000	
1153	 HD1	-5.007	12.857	-5.832	 H	71	TYR73	0.000	
1154	 HD2	-2.207	14.135	-2.885	 H	71	TYR73	0.000	
1155	 HE1	-5.863	11.148	-4.293	 H	71	TYR73	0.000	
1156	 HE2	-3.069	12.444	-1.326	 H	71	TYR73	0.000	
1157	  HH	-4.613	10.683	-1.003	 H	71	TYR73	0.000	
1158	   N	-1.081	15.863	-7.590	N.am	72	HIS74	0.000	
1159	  CA	-0.776	17.185	-8.176	C.3	72	HIS74	0.000	
1160	   C	0.736	17.251	-8.393	C.2	72	HIS74	0.000	
1161	   O	1.512	16.869	-7.505	O.2	72	HIS74	0.000	
1162	  CB	-1.242	18.258	-7.167	C.3	72	HIS74	0.000	
1163	  CG	-1.284	19.668	-7.679	C.2	72	HIS74	0.000	
1164	 CD2	-0.802	20.246	-8.805	C.2	72	HIS74	0.000	
1165	 ND1	-1.877	20.681	-6.955	N.2	72	HIS74	0.000	
1166	 CE1	-1.771	21.819	-7.619	C.2	72	HIS74	0.000	
1167	 NE2	-1.120	21.584	-8.742	N.pl3	72	HIS74	0.000	
1168	   H	-0.350	15.361	-7.108	 H	72	HIS74	0.000	
1169	  HA	-1.281	17.348	-9.128	 H	72	HIS74	0.000	
1170	 HB2	-0.562	18.232	-6.316	 H	72	HIS74	0.000	
1171	 HB3	-2.246	17.992	-6.838	 H	72	HIS74	0.000	
1172	 HD2	-0.268	19.750	-9.603	 H	72	HIS74	0.000	
1173	 HE1	-2.151	22.777	-7.297	 H	72	HIS74	0.000	
1174	 HE2	-0.891	22.275	-9.443	 H	72	HIS74	0.000	
1175	   N	1.152	17.717	-9.567	N.am	73	VAL75	0.000	
1176	  CA	2.548	18.086	-9.805	C.3	73	VAL75	0.000	
1177	   C	2.595	19.556	-10.192	C.2	73	VAL75	0.000	
1178	   O	1.901	19.998	-11.099	O.2	73	VAL75	0.000	
1179	  CB	3.227	17.239	-10.901	C.3	73	VAL75	0.000	
1180	 CG1	4.657	17.709	-11.106	C.3	73	VAL75	0.000	
1181	 CG2	3.221	15.766	-10.515	C.3	73	VAL75	0.000	
1182	   H	0.484	17.818	-10.317	 H	73	VAL75	0.000	
1183	  HA	3.101	17.897	-8.886	 H	73	VAL75	0.000	
1184	  HB	2.671	17.362	-11.830	 H	73	VAL75	0.000	
1185	HG11	5.215	17.587	-10.178	 H	73	VAL75	0.000	
1186	HG12	4.656	18.760	-11.394	 H	73	VAL75	0.000	
1187	HG13	5.125	17.116	-11.892	 H	73	VAL75	0.000	
1188	HG21	3.775	15.631	-9.587	 H	73	VAL75	0.000	
1189	HG22	3.689	15.181	-11.307	 H	73	VAL75	0.000	
1190	HG23	2.192	15.431	-10.377	 H	73	VAL75	0.000	
1191	   N	3.419	20.316	-9.496	N.am	74	LEU76	0.000	
1192	  CA	3.488	21.740	-9.730	C.3	74	LEU76	0.000	
1193	   C	4.948	22.073	-9.911	C.2	74	LEU76	0.000	
1194	   O	5.757	21.787	-9.032	O.2	74	LEU76	0.000	
1195	  CB	2.884	22.471	-8.533	C.3	74	LEU76	0.000	
1196	  CG	2.539	23.950	-8.651	C.3	74	LEU76	0.000	
1197	 CD1	1.931	24.276	-10.014	C.3	74	LEU76	0.000	
1198	 CD2	1.586	24.309	-7.509	C.3	74	LEU76	0.000	
1199	   H	4.009	19.897	-8.791	 H	74	LEU76	0.000	
1200	  HA	2.927	22.045	-10.613	 H	74	LEU76	0.000	
1201	 HB2	3.595	22.376	-7.713	 H	74	LEU76	0.000	
1202	 HB3	1.961	21.950	-8.277	 H	74	LEU76	0.000	
1203	  HG	3.447	24.548	-8.572	 H	74	LEU76	0.000	
1204	HD11	1.014	23.703	-10.149	 H	74	LEU76	0.000	
1205	HD12	2.641	24.017	-10.799	 H	74	LEU76	0.000	
1206	HD13	1.705	25.341	-10.065	 H	74	LEU76	0.000	
1207	HD21	0.680	23.709	-7.590	 H	74	LEU76	0.000	
1208	HD22	1.329	25.366	-7.569	 H	74	LEU76	0.000	
1209	HD23	2.072	24.106	-6.554	 H	74	LEU76	0.000	
1210	   N	5.284	22.661	-11.056	N.am	75	GLU77	0.000	
1211	  CA	6.660	23.022	-11.370	C.3	75	GLU77	0.000	
1212	   C	6.789	24.526	-11.440	C.2	75	GLU77	0.000	
1213	   O	5.922	25.205	-11.995	O.2	75	GLU77	0.000	
1214	  CB	7.081	22.421	-12.708	C.3	75	GLU77	0.000	
1215	  CG	8.527	22.696	-13.088	C.3	75	GLU77	0.000	
1216	  CD	8.965	21.974	-14.355	C.2	75	GLU77	0.000	
1217	 OE1	8.193	21.164	-14.896	O.co2	75	GLU77	0.000	
1218	 OE2	10.090	22.213	-14.822	O.co2	75	GLU77	0.000	
1219	   H	4.560	22.863	-11.732	 H	75	GLU77	0.000	
1220	  HA	7.307	22.631	-10.585	 H	75	GLU77	0.000	
1221	 HB2	6.439	22.835	-13.486	 H	75	GLU77	0.000	
1222	 HB3	6.941	21.341	-12.657	 H	75	GLU77	0.000	
1223	 HG2	9.168	22.373	-12.267	 H	75	GLU77	0.000	
1224	 HG3	8.647	23.768	-13.242	 H	75	GLU77	0.000	
1225	   N	7.882	25.036	-10.884	N.am	76	THR78	0.000	
1226	  CA	8.161	26.462	-10.867	C.3	76	THR78	0.000	
1227	   C	9.584	26.698	-11.380	C.2	76	THR78	0.000	
1228	   O	10.208	25.784	-11.916	O.2	76	THR78	0.000	
1229	  CB	7.987	27.028	-9.443	C.3	76	THR78	0.000	
1230	 CG2	6.632	26.604	-8.863	C.3	76	THR78	0.000	
1231	 OG1	9.050	26.562	-8.596	O.3	76	THR78	0.000	
1232	   H	8.546	24.407	-10.456	 H	76	THR78	0.000	
1233	  HA	7.456	26.980	-11.517	 H	76	THR78	0.000	
1234	  HB	8.023	28.116	-9.493	 H	76	THR78	0.000	
1235	 HG1	9.000	25.603	-8.567	 H	76	THR78	0.000	
1236	HG21	6.584	25.517	-8.808	 H	76	THR78	0.000	
1237	HG22	5.831	26.971	-9.505	 H	76	THR78	0.000	
1238	HG23	6.517	27.024	-7.864	 H	76	THR78	0.000	
1239	   N	10.091	27.913	-11.220	N.am	77	ALA79	0.000	
1240	  CA	11.456	28.231	-11.638	C.3	77	ALA79	0.000	
1241	   C	12.476	27.243	-11.068	C.2	77	ALA79	0.000	
1242	   O	13.306	26.715	-11.806	O.2	77	ALA79	0.000	
1243	  CB	11.824	29.653	-11.247	C.3	77	ALA79	0.000	
1244	   H	9.522	28.635	-10.800	 H	77	ALA79	0.000	
1245	  HA	11.486	28.146	-12.725	 H	77	ALA79	0.000	
1246	 HB1	11.798	29.749	-10.161	 H	77	ALA79	0.000	
1247	 HB2	11.112	30.348	-11.691	 H	77	ALA79	0.000	
1248	 HB3	12.827	29.881	-11.607	 H	77	ALA79	0.000	
1249	   N	12.407	26.987	-9.766	N.am	78	ASN80	0.000	
1250	  CA	13.438	26.192	-9.089	C.3	78	ASN80	0.000	
1251	   C	12.985	24.900	-8.417	C.2	78	ASN80	0.000	
1252	   O	13.820	24.153	-7.909	O.2	78	ASN80	0.000	
1253	  CB	14.139	27.076	-8.071	C.3	78	ASN80	0.000	
1254	  CG	14.884	28.206	-8.729	C.2	78	ASN80	0.000	
1255	 ND2	16.089	27.918	-9.197	N.pl3	78	ASN80	0.000	
1256	 OD1	14.380	29.322	-8.829	O.2	78	ASN80	0.000	
1257	   H	11.629	27.348	-9.232	 H	78	ASN80	0.000	
1258	  HA	14.099	25.852	-9.886	 H	78	ASN80	0.000	
1259	 HB2	14.847	26.470	-7.506	 H	78	ASN80	0.000	
1260	 HB3	13.394	27.493	-7.394	 H	78	ASN80	0.000	
1261	HD21	16.635	28.631	-9.659	 H	78	ASN80	0.000	
1262	HD22	16.463	26.985	-9.091	 H	78	ASN80	0.000	
1263	   N	11.681	24.634	-8.416	N.am	79	LYS81	0.000	
1264	  CA	11.138	23.511	-7.665	C.3	79	LYS81	0.000	
1265	   C	10.213	22.649	-8.503	C.2	79	LYS81	0.000	
1266	   O	9.615	23.110	-9.476	O.2	79	LYS81	0.000	
1267	  CB	10.348	24.010	-6.454	C.3	79	LYS81	0.000	
1268	  CG	11.120	24.881	-5.474	C.3	79	LYS81	0.000	
1269	  CD	12.179	24.099	-4.703	C.3	79	LYS81	0.000	
1270	  CE	12.819	24.961	-3.618	C.3	79	LYS81	0.000	
1271	  NZ	14.222	24.566	-3.299	N.4	79	LYS81	0.000	
1272	   H	11.056	25.222	-8.948	 H	79	LYS81	0.000	
1273	  HA	11.992	22.912	-7.352	 H	79	LYS81	0.000	
1274	 HB2	9.982	23.139	-5.911	 H	79	LYS81	0.000	
1275	 HB3	9.501	24.590	-6.822	 H	79	LYS81	0.000	
1276	 HG2	10.418	25.314	-4.762	 H	79	LYS81	0.000	
1277	 HG3	11.612	25.680	-6.030	 H	79	LYS81	0.000	
1278	 HD2	12.952	23.768	-5.397	 H	79	LYS81	0.000	
1279	 HD3	11.712	23.231	-4.239	 H	79	LYS81	0.000	
1280	 HE2	12.221	24.874	-2.710	 H	79	LYS81	0.000	
1281	 HE3	12.819	25.998	-3.955	 H	79	LYS81	0.000	
1282	 HZ1	14.239	23.606	-2.985	 H	79	LYS81	0.000	
1283	 HZ2	14.583	25.165	-2.571	 H	79	LYS81	0.000	
1284	 HZ3	14.794	24.659	-4.127	 H	79	LYS81	0.000	
1285	   N	10.109	21.388	-8.108	N.am	80	ILE82	0.000	
1286	  CA	8.994	20.539	-8.494	C.3	80	ILE82	0.000	
1287	   C	8.357	20.053	-7.195	C.2	80	ILE82	0.000	
1288	   O	9.046	19.534	-6.312	O.2	80	ILE82	0.000	
1289	  CB	9.431	19.336	-9.347	C.3	80	ILE82	0.000	
1290	 CG1	10.115	19.816	-10.629	C.3	80	ILE82	0.000	
1291	 CG2	8.224	18.440	-9.654	C.3	80	ILE82	0.000	
1292	 CD1	10.602	18.707	-11.540	C.3	80	ILE82	0.000	
1293	   H	10.831	21.003	-7.516	 H	80	ILE82	0.000	
1294	  HA	8.298	21.107	-9.112	 H	80	ILE82	0.000	
1295	  HB	10.154	18.743	-8.786	 H	80	ILE82	0.000	
1296	HG12	10.974	20.426	-10.348	 H	80	ILE82	0.000	
1297	HG13	9.404	20.425	-11.186	 H	80	ILE82	0.000	
1298	HG21	7.484	19.009	-10.216	 H	80	ILE82	0.000	
1299	HG22	7.783	18.092	-8.720	 H	80	ILE82	0.000	
1300	HG23	8.549	17.583	-10.244	 H	80	ILE82	0.000	
1301	HD11	11.317	18.083	-11.003	 H	80	ILE82	0.000	
1302	HD12	11.085	19.141	-12.416	 H	80	ILE82	0.000	
1303	HD13	9.755	18.098	-11.857	 H	80	ILE82	0.000	
1304	   N	7.046	20.245	-7.091	N.am	81	PHE83	0.000	
1305	  CA	6.276	19.817	-5.937	C.3	81	PHE83	0.000	
1306	   C	5.463	18.612	-6.368	C.2	81	PHE83	0.000	
1307	   O	4.799	18.647	-7.413	O.2	81	PHE83	0.000	
1308	  CB	5.325	20.925	-5.461	C.3	81	PHE83	0.000	
1309	  CG	6.019	22.186	-5.015	C.2	81	PHE83	0.000	
1310	 CD1	6.589	22.268	-3.755	C.2	81	PHE83	0.000	
1311	 CD2	6.088	23.291	-5.851	C.2	81	PHE83	0.000	
1312	 CE1	7.228	23.425	-3.336	C.2	81	PHE83	0.000	
1313	 CE2	6.728	24.458	-5.443	C.2	81	PHE83	0.000	
1314	  CZ	7.300	24.525	-4.182	C.2	81	PHE83	0.000	
1315	   H	6.565	20.709	-7.847	 H	81	PHE83	0.000	
1316	  HA	6.946	19.580	-5.111	 H	81	PHE83	0.000	
1317	 HB2	4.744	20.539	-4.622	 H	81	PHE83	0.000	
1318	 HB3	4.654	21.176	-6.282	 H	81	PHE83	0.000	
1319	 HD1	6.534	21.419	-3.089	 H	81	PHE83	0.000	
1320	 HD2	5.639	23.244	-6.832	 H	81	PHE83	0.000	
1321	 HE1	7.671	23.471	-2.352	 H	81	PHE83	0.000	
1322	 HE2	6.779	25.308	-6.107	 H	81	PHE83	0.000	
1323	  HZ	7.798	25.427	-3.859	 H	81	PHE83	0.000	
1324	   N	5.521	17.547	-5.580	N.am	82	MET84	0.000	
1325	  CA	4.682	16.385	-5.817	C.3	82	MET84	0.000	
1326	   C	3.732	16.270	-4.651	C.2	82	MET84	0.000	
1327	   O	4.174	16.105	-3.508	O.2	82	MET84	0.000	
1328	  CB	5.522	15.112	-5.930	C.3	82	MET84	0.000	
1329	  CG	6.503	15.104	-7.097	C.3	82	MET84	0.000	
1330	  SD	7.463	13.569	-7.256	S.3	82	MET84	0.000	
1331	  CE	6.193	12.341	-7.557	C.3	82	MET84	0.000	
1332	   H	6.162	17.544	-4.800	 H	82	MET84	0.000	
1333	  HA	4.140	16.503	-6.755	 H	82	MET84	0.000	
1334	 HB2	4.845	14.266	-6.049	 H	82	MET84	0.000	
1335	 HB3	6.090	14.996	-5.007	 H	82	MET84	0.000	
1336	 HG2	7.201	15.930	-6.962	 H	82	MET84	0.000	
1337	 HG3	5.939	15.251	-8.018	 H	82	MET84	0.000	
1338	 HE1	6.655	11.361	-7.671	 H	82	MET84	0.000	
1339	 HE2	5.650	12.596	-8.467	 H	82	MET84	0.000	
1340	 HE3	5.501	12.321	-6.715	 H	82	MET84	0.000	
1341	   N	2.435	16.353	-4.932	N.am	83	VAL85	0.000	
1342	  CA	1.423	16.229	-3.888	C.3	83	VAL85	0.000	
1343	   C	0.884	14.811	-3.893	C.2	83	VAL85	0.000	
1344	   O	0.282	14.362	-4.872	O.2	83	VAL85	0.000	
1345	  CB	0.275	17.233	-4.044	C.3	83	VAL85	0.000	
1346	 CG1	-0.721	17.101	-2.888	C.3	83	VAL85	0.000	
1347	 CG2	0.835	18.655	-4.099	C.3	83	VAL85	0.000	
1348	   H	2.145	16.505	-5.888	 H	83	VAL85	0.000	
1349	  HA	1.899	16.456	-2.934	 H	83	VAL85	0.000	
1350	  HB	-0.251	17.018	-4.974	 H	83	VAL85	0.000	
1351	HG11	-0.214	17.312	-1.946	 H	83	VAL85	0.000	
1352	HG12	-1.121	16.087	-2.867	 H	83	VAL85	0.000	
1353	HG13	-1.536	17.810	-3.029	 H	83	VAL85	0.000	
1354	HG21	1.362	18.874	-3.171	 H	83	VAL85	0.000	
1355	HG22	0.016	19.363	-4.227	 H	83	VAL85	0.000	
1356	HG23	1.525	18.741	-4.938	 H	83	VAL85	0.000	
1357	   N	1.112	14.129	-2.771	N.am	84	LEU86	0.000	
1358	  CA	0.888	12.703	-2.651	C.3	84	LEU86	0.000	
1359	   C	0.000	12.362	-1.457	C.2	84	LEU86	0.000	
1360	   O	-0.180	13.153	-0.516	O.2	84	LEU86	0.000	
1361	  CB	2.208	11.959	-2.404	C.3	84	LEU86	0.000	
1362	  CG	3.414	11.815	-3.331	C.3	84	LEU86	0.000	
1363	 CD1	3.046	11.336	-4.704	C.3	84	LEU86	0.000	
1364	 CD2	4.211	13.082	-3.384	C.3	84	LEU86	0.000	
1365	   H	1.458	14.630	-1.965	 H	84	LEU86	0.000	
1366	  HA	0.416	12.403	-3.587	 H	84	LEU86	0.000	
1367	 HB2	1.907	10.934	-2.190	 H	84	LEU86	0.000	
1368	 HB3	2.613	12.416	-1.501	 H	84	LEU86	0.000	
1369	  HG	4.044	11.037	-2.901	 H	84	LEU86	0.000	
1370	HD11	2.411	12.077	-5.190	 H	84	LEU86	0.000	
1371	HD12	2.508	10.391	-4.627	 H	84	LEU86	0.000	
1372	HD13	3.952	11.191	-5.293	 H	84	LEU86	0.000	
1373	HD21	3.601	13.878	-3.812	 H	84	LEU86	0.000	
1374	HD22	5.096	12.930	-4.002	 H	84	LEU86	0.000	
1375	HD23	4.517	13.361	-2.375	 H	84	LEU86	0.000	
1376	   N	-0.517	11.145	-1.515	N.am	85	GLU87	0.000	
1377	  CA	-1.253	10.501	-0.441	C.3	85	GLU87	0.000	
1378	   C	-0.406	10.459	0.821	C.2	85	GLU87	0.000	
1379	   O	0.701	9.920	0.823	O.2	85	GLU87	0.000	
1380	  CB	-1.601	9.070	-0.898	C.3	85	GLU87	0.000	
1381	  CG	-2.283	8.166	0.119	C.3	85	GLU87	0.000	
1382	  CD	-2.578	6.755	-0.449	C.2	85	GLU87	0.000	
1383	 OE1	-2.121	6.428	-1.565	O.co2	85	GLU87	0.000	
1384	 OE2	-3.277	5.968	0.223	O.co2	85	GLU87	0.000	
1385	   H	-0.391	10.625	-2.371	 H	85	GLU87	0.000	
1386	  HA	-2.163	11.059	-0.218	 H	85	GLU87	0.000	
1387	 HB2	-0.672	8.585	-1.197	 H	85	GLU87	0.000	
1388	 HB3	-2.262	9.151	-1.761	 H	85	GLU87	0.000	
1389	 HG2	-3.225	8.626	0.419	 H	85	GLU87	0.000	
1390	 HG3	-1.634	8.064	0.988	 H	85	GLU87	0.000	
1391	   N	-0.937	11.011	1.904	N.am	86	TYR88	0.000	
1392	  CA	-0.245	11.016	3.182	C.3	86	TYR88	0.000	
1393	   C	-0.350	9.632	3.813	C.2	86	TYR88	0.000	
1394	   O	-1.451	9.128	4.036	O.2	86	TYR88	0.000	
1395	  CB	-0.858	12.097	4.080	C.3	86	TYR88	0.000	
1396	  CG	-0.412	12.151	5.524	C.2	86	TYR88	0.000	
1397	 CD1	0.926	12.074	5.887	C.2	86	TYR88	0.000	
1398	 CD2	-1.352	12.310	6.537	C.2	86	TYR88	0.000	
1399	 CE1	1.310	12.136	7.230	C.2	86	TYR88	0.000	
1400	 CE2	-0.985	12.371	7.856	C.2	86	TYR88	0.000	
1401	  CZ	0.338	12.293	8.210	C.2	86	TYR88	0.000	
1402	  OH	0.652	12.356	9.545	O.3	86	TYR88	0.000	
1403	   H	-1.849	11.440	1.839	 H	86	TYR88	0.000	
1404	  HA	0.812	11.247	3.047	 H	86	TYR88	0.000	
1405	 HB2	-1.937	11.948	4.078	 H	86	TYR88	0.000	
1406	 HB3	-0.624	13.063	3.632	 H	86	TYR88	0.000	
1407	 HD1	1.680	11.966	5.122	 H	86	TYR88	0.000	
1408	 HD2	-2.398	12.386	6.277	 H	86	TYR88	0.000	
1409	 HE1	2.352	12.064	7.503	 H	86	TYR88	0.000	
1410	 HE2	-1.740	12.481	8.619	 H	86	TYR88	0.000	
1411	  HH	-0.100	12.452	10.134	 H	86	TYR88	0.000	
1412	   N	0.811	9.042	4.087	N.am	87	CYS89	0.000	
1413	  CA	0.958	7.754	4.771	C.3	87	CYS89	0.000	
1414	   C	1.495	7.948	6.200	C.2	87	CYS89	0.000	
1415	   O	2.703	8.024	6.397	O.2	87	CYS89	0.000	
1416	  CB	1.917	6.874	3.970	C.3	87	CYS89	0.000	
1417	  SG	1.360	6.640	2.289	S.3	87	CYS89	0.000	
1418	   H	1.655	9.519	3.802	 H	87	CYS89	0.000	
1419	  HA	-0.020	7.276	4.840	 H	87	CYS89	0.000	
1420	 HB2	1.991	5.901	4.456	 H	87	CYS89	0.000	
1421	 HB3	2.899	7.347	3.954	 H	87	CYS89	0.000	
1422	  HG	0.156	6.060	2.295	 H	87	CYS89	0.000	
1423	   N	0.600	8.030	7.210	N.am	88	PRO90	0.000	
1424	  CA	1.032	8.358	8.570	C.3	88	PRO90	0.000	
1425	   C	1.865	7.320	9.337	C.2	88	PRO90	0.000	
1426	   O	2.532	7.693	10.291	O.2	88	PRO90	0.000	
1427	  CB	-0.280	8.618	9.322	C.3	88	PRO90	0.000	
1428	  CG	-1.370	8.555	8.330	C.3	88	PRO90	0.000	
1429	  CD	-0.865	7.899	7.102	C.3	88	PRO90	0.000	
1430	  HA	1.729	9.193	8.501	 H	88	PRO90	0.000	
1431	 HB2	-0.255	9.603	9.787	 H	88	PRO90	0.000	
1432	 HB3	-0.429	7.858	10.089	 H	88	PRO90	0.000	
1433	 HG2	-1.708	9.563	8.093	 H	88	PRO90	0.000	
1434	 HG3	-2.202	7.979	8.737	 H	88	PRO90	0.000	
1435	 HD2	-1.160	6.850	7.073	 H	88	PRO90	0.000	
1436	 HD3	-1.236	8.405	6.211	 H	88	PRO90	0.000	
1437	   N	1.835	6.047	8.946	N.am	89	GLY91	0.000	
1438	  CA	2.563	5.005	9.691	C.3	89	GLY91	0.000	
1439	   C	4.077	4.932	9.503	C.2	89	GLY91	0.000	
1440	   O	4.732	4.139	10.155	O.2	89	GLY91	0.000	
1441	   H	1.304	5.791	8.126	 H	89	GLY91	0.000	
1442	 HA2	2.150	4.041	9.392	 H	89	GLY91	0.000	
1443	 HA3	2.373	5.169	10.751	 H	89	GLY91	0.000	
1444	   N	4.639	5.738	8.606	N.am	90	GLY92	0.000	
1445	  CA	6.103	5.849	8.470	C.3	90	GLY92	0.000	
1446	   C	6.707	4.754	7.613	C.2	90	GLY92	0.000	
1447	   O	5.979	3.949	7.017	O.2	90	GLY92	0.000	
1448	   H	4.047	6.289	8.001	 H	90	GLY92	0.000	
1449	 HA2	6.548	5.797	9.463	 H	90	GLY92	0.000	
1450	 HA3	6.336	6.812	8.017	 H	90	GLY92	0.000	
1451	   N	8.041	4.726	7.546	N.am	91	GLU93	0.000	
1452	  CA	8.731	3.736	6.723	C.3	91	GLU93	0.000	
1453	   C	8.663	2.321	7.319	C.2	91	GLU93	0.000	
1454	   O	8.636	2.125	8.544	O.2	91	GLU93	0.000	
1455	  CB	10.192	4.115	6.486	C.3	91	GLU93	0.000	
1456	  CG	10.404	5.329	5.614	C.3	91	GLU93	0.000	
1457	  CD	11.859	5.804	5.607	C.2	91	GLU93	0.000	
1458	 OE1	12.776	5.000	5.919	O.co2	91	GLU93	0.000	
1459	 OE2	12.081	6.992	5.283	O.co2	91	GLU93	0.000	
1460	   H	8.580	5.398	8.072	 H	91	GLU93	0.000	
1461	  HA	8.206	3.730	5.768	 H	91	GLU93	0.000	
1462	 HB2	10.689	3.268	6.013	 H	91	GLU93	0.000	
1463	 HB3	10.652	4.310	7.455	 H	91	GLU93	0.000	
1464	 HG2	9.775	6.139	5.984	 H	91	GLU93	0.000	
1465	 HG3	10.114	5.081	4.593	 H	91	GLU93	0.000	
1466	   N	8.637	1.343	6.431	N.am	92	LEU94	0.000	
1467	  CA	8.805	-0.063	6.821	C.3	92	LEU94	0.000	
1468	   C	10.161	-0.264	7.495	C.2	92	LEU94	0.000	
1469	   O	10.303	-1.107	8.382	O.2	92	LEU94	0.000	
1470	  CB	8.700	-0.960	5.586	C.3	92	LEU94	0.000	
1471	  CG	8.978	-2.456	5.709	C.3	92	LEU94	0.000	
1472	 CD1	7.973	-3.135	6.629	C.3	92	LEU94	0.000	
1473	 CD2	8.966	-3.095	4.311	C.3	92	LEU94	0.000	
1474	   H	8.499	1.568	5.456	 H	92	LEU94	0.000	
1475	  HA	8.018	-0.331	7.527	 H	92	LEU94	0.000	
1476	 HB2	9.403	-0.568	4.851	 H	92	LEU94	0.000	
1477	 HB3	7.683	-0.857	5.207	 H	92	LEU94	0.000	
1478	  HG	9.962	-2.594	6.156	 H	92	LEU94	0.000	
1479	HD11	6.969	-3.021	6.218	 H	92	LEU94	0.000	
1480	HD12	8.015	-2.674	7.616	 H	92	LEU94	0.000	
1481	HD13	8.213	-4.194	6.711	 H	92	LEU94	0.000	
1482	HD21	7.984	-2.962	3.858	 H	92	LEU94	0.000	
1483	HD22	9.185	-4.160	4.396	 H	92	LEU94	0.000	
1484	HD23	9.722	-2.618	3.687	 H	92	LEU94	0.000	
1485	   N	11.153	0.512	7.060	N.am	93	PHE95	0.000	
1486	  CA	12.503	0.490	7.652	C.3	93	PHE95	0.000	
1487	   C	12.450	0.645	9.163	C.2	93	PHE95	0.000	
1488	   O	12.972	-0.182	9.908	O.2	93	PHE95	0.000	
1489	  CB	13.355	1.634	7.055	C.3	93	PHE95	0.000	
1490	  CG	14.748	1.742	7.631	C.2	93	PHE95	0.000	
1491	 CD1	15.786	0.994	7.101	C.2	93	PHE95	0.000	
1492	 CD2	15.025	2.604	8.689	C.2	93	PHE95	0.000	
1493	 CE1	17.072	1.093	7.620	C.2	93	PHE95	0.000	
1494	 CE2	16.315	2.708	9.211	C.2	93	PHE95	0.000	
1495	  CZ	17.337	1.951	8.676	C.2	93	PHE95	0.000	
1496	   H	10.973	1.142	6.291	 H	93	PHE95	0.000	
1497	  HA	12.954	-0.475	7.419	 H	93	PHE95	0.000	
1498	 HB2	12.837	2.575	7.237	 H	93	PHE95	0.000	
1499	 HB3	13.442	1.469	5.981	 H	93	PHE95	0.000	
1500	 HD1	15.594	0.325	6.275	 H	93	PHE95	0.000	
1501	 HD2	14.230	3.201	9.112	 H	93	PHE95	0.000	
1502	 HE1	17.869	0.498	7.199	 H	93	PHE95	0.000	
1503	 HE2	16.513	3.380	10.033	 H	93	PHE95	0.000	
1504	  HZ	18.337	2.027	9.077	 H	93	PHE95	0.000	
1505	   N	11.818	1.727	9.598	N.am	94	ASP96	0.000	
1506	  CA	11.691	2.050	11.016	C.3	94	ASP96	0.000	
1507	   C	10.853	1.008	11.756	C.2	94	ASP96	0.000	
1508	   O	11.131	0.684	12.907	O.2	94	ASP96	0.000	
1509	  CB	11.113	3.457	11.173	C.3	94	ASP96	0.000	
1510	  CG	12.050	4.533	10.614	C.2	94	ASP96	0.000	
1511	 OD1	13.137	4.703	11.184	O.co2	94	ASP96	0.000	
1512	 OD2	11.717	5.201	9.604	O.co2	94	ASP96	0.000	
1513	   H	11.407	2.353	8.920	 H	94	ASP96	0.000	
1514	  HA	12.682	2.029	11.470	 H	94	ASP96	0.000	
1515	 HB2	10.946	3.653	12.232	 H	94	ASP96	0.000	
1516	 HB3	10.163	3.508	10.640	 H	94	ASP96	0.000	
1517	   N	9.838	0.473	11.092	N.am	95	TYR97	0.000	
1518	  CA	9.023	-0.577	11.692	C.3	95	TYR97	0.000	
1519	   C	9.871	-1.829	11.977	C.2	95	TYR97	0.000	
1520	   O	9.801	-2.389	13.062	O.2	95	TYR97	0.000	
1521	  CB	7.816	-0.929	10.808	C.3	95	TYR97	0.000	
1522	  CG	6.909	-1.935	11.475	C.2	95	TYR97	0.000	
1523	 CD1	6.259	-1.623	12.671	C.2	95	TYR97	0.000	
1524	 CD2	6.718	-3.190	10.937	C.2	95	TYR97	0.000	
1525	 CE1	5.431	-2.535	13.304	C.2	95	TYR97	0.000	
1526	 CE2	5.890	-4.117	11.561	C.2	95	TYR97	0.000	
1527	  CZ	5.250	-3.783	12.746	C.2	95	TYR97	0.000	
1528	  OH	4.432	-4.691	13.374	O.3	95	TYR97	0.000	
1529	   H	9.626	0.796	10.159	 H	95	TYR97	0.000	
1530	  HA	8.640	-0.196	12.638	 H	95	TYR97	0.000	
1531	 HB2	8.177	-1.347	9.868	 H	95	TYR97	0.000	
1532	 HB3	7.249	-0.020	10.607	 H	95	TYR97	0.000	
1533	 HD1	6.405	-0.648	13.112	 H	95	TYR97	0.000	
1534	 HD2	7.219	-3.456	10.018	 H	95	TYR97	0.000	
1535	 HE1	4.933	-2.271	14.225	 H	95	TYR97	0.000	
1536	 HE2	5.746	-5.095	11.125	 H	95	TYR97	0.000	
1537	  HH	4.353	-5.540	12.931	 H	95	TYR97	0.000	
1538	   N	10.673	-2.260	11.005	N.am	96	ILE98	0.000	
1539	  CA	11.517	-3.443	11.188	C.3	96	ILE98	0.000	
1540	   C	12.491	-3.236	12.348	C.2	96	ILE98	0.000	
1541	   O	12.637	-4.108	13.200	O.2	96	ILE98	0.000	
1542	  CB	12.296	-3.810	9.903	C.3	96	ILE98	0.000	
1543	 CG1	11.331	-4.327	8.836	C.3	96	ILE98	0.000	
1544	 CG2	13.358	-4.875	10.203	C.3	96	ILE98	0.000	
1545	 CD1	11.948	-4.481	7.443	C.3	96	ILE98	0.000	
1546	   H	10.700	-1.762	10.127	 H	96	ILE98	0.000	
1547	  HA	10.852	-4.274	11.421	 H	96	ILE98	0.000	
1548	  HB	12.794	-2.914	9.533	 H	96	ILE98	0.000	
1549	HG12	10.497	-3.629	8.763	 H	96	ILE98	0.000	
1550	HG13	10.962	-5.302	9.155	 H	96	ILE98	0.000	
1551	HG21	12.873	-5.778	10.574	 H	96	ILE98	0.000	
1552	HG22	14.049	-4.498	10.957	 H	96	ILE98	0.000	
1553	HG23	13.908	-5.108	9.291	 H	96	ILE98	0.000	
1554	HD11	12.324	-3.517	7.104	 H	96	ILE98	0.000	
1555	HD12	11.190	-4.841	6.748	 H	96	ILE98	0.000	
1556	HD13	12.769	-5.197	7.487	 H	96	ILE98	0.000	
1557	   N	13.143	-2.078	12.378	N.am	97	ILE99	0.000	
1558	  CA	14.115	-1.771	13.425	C.3	97	ILE99	0.000	
1559	   C	13.441	-1.758	14.810	C.2	97	ILE99	0.000	
1560	   O	13.983	-2.293	15.770	O.2	97	ILE99	0.000	
1561	  CB	14.847	-0.440	13.121	C.3	97	ILE99	0.000	
1562	 CG1	15.803	-0.656	11.939	C.3	97	ILE99	0.000	
1563	 CG2	15.565	0.102	14.361	C.3	97	ILE99	0.000	
1564	 CD1	16.960	0.313	11.854	C.3	97	ILE99	0.000	
1565	   H	12.962	-1.393	11.658	 H	97	ILE99	0.000	
1566	  HA	14.869	-2.558	13.442	 H	97	ILE99	0.000	
1567	  HB	14.118	0.321	12.843	 H	97	ILE99	0.000	
1568	HG12	15.225	-0.571	11.019	 H	97	ILE99	0.000	
1569	HG13	16.213	-1.663	12.017	 H	97	ILE99	0.000	
1570	HG21	16.314	-0.618	14.692	 H	97	ILE99	0.000	
1571	HG22	14.841	0.265	15.159	 H	97	ILE99	0.000	
1572	HG23	16.053	1.046	14.115	 H	97	ILE99	0.000	
1573	HD11	16.576	1.330	11.774	 H	97	ILE99	0.000	
1574	HD12	17.563	0.082	10.976	 H	97	ILE99	0.000	
1575	HD13	17.573	0.225	12.750	 H	97	ILE99	0.000	
1576	   N	12.253	-1.164	14.898	N.am	98	SER100	0.000	
1577	  CA	11.506	-1.070	16.167	C.3	98	SER100	0.000	
1578	   C	11.087	-2.436	16.741	C.2	98	SER100	0.000	
1579	   O	11.024	-2.607	17.964	O.2	98	SER100	0.000	
1580	  CB	10.264	-0.180	15.991	C.3	98	SER100	0.000	
1581	  OG	9.204	-0.887	15.359	O.3	98	SER100	0.000	
1582	   H	11.847	-0.762	14.065	 H	98	SER100	0.000	
1583	  HA	12.193	-0.625	16.887	 H	98	SER100	0.000	
1584	 HB2	10.529	0.682	15.379	 H	98	SER100	0.000	
1585	 HB3	9.929	0.159	16.971	 H	98	SER100	0.000	
1586	  HG	9.520	-1.176	14.500	 H	98	SER100	0.000	
1587	   N	10.812	-3.392	15.855	N.am	99	GLN101	0.000	
1588	  CA	10.362	-4.747	16.224	C.3	99	GLN101	0.000	
1589	   C	11.487	-5.801	16.278	C.2	99	GLN101	0.000	
1590	   O	11.255	-6.921	16.731	O.2	99	GLN101	0.000	
1591	  CB	9.310	-5.239	15.216	C.3	99	GLN101	0.000	
1592	  CG	8.151	-4.274	14.941	C.3	99	GLN101	0.000	
1593	  CD	7.322	-3.957	16.178	C.2	99	GLN101	0.000	
1594	 NE2	6.903	-4.995	16.885	N.pl3	99	GLN101	0.000	
1595	 OE1	7.067	-2.789	16.495	O.2	99	GLN101	0.000	
1596	   H	10.917	-3.176	14.874	 H	99	GLN101	0.000	
1597	  HA	9.956	-4.650	17.231	 H	99	GLN101	0.000	
1598	 HB2	8.889	-6.168	15.599	 H	99	GLN101	0.000	
1599	 HB3	9.817	-5.432	14.271	 H	99	GLN101	0.000	
1600	 HG2	7.497	-4.723	14.193	 H	99	GLN101	0.000	
1601	 HG3	8.561	-3.342	14.552	 H	99	GLN101	0.000	
1602	HE21	6.352	-4.848	17.719	 H	99	GLN101	0.000	
1603	HE22	7.134	-5.933	16.591	 H	99	GLN101	0.000	
1604	   N	12.685	-5.439	15.808	N.am	100	ASP102	0.000	
1605	  CA	13.834	-6.362	15.652	C.3	100	ASP102	0.000	
1606	   C	13.682	-7.188	14.367	C.2	100	ASP102	0.000	
1607	   O	14.422	-6.992	13.401	O.2	100	ASP102	0.000	
1608	  CB	14.022	-7.255	16.892	C.3	100	ASP102	0.000	
1609	  CG	15.280	-8.102	16.832	C.2	100	ASP102	0.000	
1610	 OD1	16.110	-7.921	15.915	O.co2	100	ASP102	0.000	
1611	 OD2	15.437	-8.965	17.721	O.co2	100	ASP102	0.000	
1612	   H	12.815	-4.473	15.541	 H	100	ASP102	0.000	
1613	  HA	14.741	-5.764	15.562	 H	100	ASP102	0.000	
1614	 HB2	13.161	-7.918	16.975	 H	100	ASP102	0.000	
1615	 HB3	14.075	-6.616	17.774	 H	100	ASP102	0.000	
1616	   N	12.715	-8.101	14.368	N.am	101	ARG103	0.000	
1617	  CA	12.315	-8.843	13.167	C.3	101	ARG103	0.000	
1618	   C	10.861	-9.255	13.294	C.2	101	ARG103	0.000	
1619	   O	10.348	-9.397	14.402	O.2	101	ARG103	0.000	
1620	  CB	13.165	-10.093	12.997	C.3	101	ARG103	0.000	
1621	  CG	12.956	-11.136	14.089	C.3	101	ARG103	0.000	
1622	  CD	14.210	-11.985	14.269	C.3	101	ARG103	0.000	
1623	  NE	13.912	-13.242	14.949	N.pl3	101	ARG103	0.000	
1624	  CZ	14.654	-13.791	15.900	C.2	101	ARG103	0.000	
1625	 NH1	15.770	-13.203	16.326	N.pl3	101	ARG103	0.000	
1626	 NH2	14.275	-14.944	16.443	N.4	101	ARG103	0.000	
1627	   H	12.234	-8.292	15.235	 H	101	ARG103	0.000	
1628	  HA	12.454	-8.198	12.299	 H	101	ARG103	0.000	
1629	 HB2	14.214	-9.798	13.002	 H	101	ARG103	0.000	
1630	 HB3	12.920	-10.547	12.037	 H	101	ARG103	0.000	
1631	 HG2	12.123	-11.782	13.811	 H	101	ARG103	0.000	
1632	 HG3	12.727	-10.631	15.027	 H	101	ARG103	0.000	
1633	 HD2	14.934	-11.425	14.861	 H	101	ARG103	0.000	
1634	 HD3	14.633	-12.204	13.289	 H	101	ARG103	0.000	
1635	  HE	13.073	-13.732	14.672	 H	101	ARG103	0.000	
1636	HH11	16.320	-13.633	17.056	 H	101	ARG103	0.000	
1637	HH12	16.066	-12.328	15.919	 H	101	ARG103	0.000	
1638	HH21	14.832	-15.367	17.173	 H	101	ARG103	0.000	
1639	HH22	13.430	-15.398	16.127	 H	101	ARG103	0.000	
1640	   N	10.204	-9.457	12.161	N.am	102	LEU104	0.000	
1641	  CA	8.789	-9.815	12.159	C.3	102	LEU104	0.000	
1642	   C	8.614	-11.332	12.214	C.2	102	LEU104	0.000	
1643	   O	9.420	-12.081	11.657	O.2	102	LEU104	0.000	
1644	  CB	8.115	-9.261	10.910	C.3	102	LEU104	0.000	
1645	  CG	8.312	-7.773	10.616	C.3	102	LEU104	0.000	
1646	 CD1	7.276	-7.340	9.583	C.3	102	LEU104	0.000	
1647	 CD2	8.232	-6.917	11.864	C.3	102	LEU104	0.000	
1648	   H	10.692	-9.361	11.281	 H	102	LEU104	0.000	
1649	  HA	8.322	-9.381	13.043	 H	102	LEU104	0.000	
1650	 HB2	7.044	-9.437	11.008	 H	102	LEU104	0.000	
1651	 HB3	8.498	-9.818	10.055	 H	102	LEU104	0.000	
1652	  HG	9.317	-7.628	10.220	 H	102	LEU104	0.000	
1653	HD11	6.275	-7.489	9.988	 H	102	LEU104	0.000	
1654	HD12	7.394	-7.936	8.678	 H	102	LEU104	0.000	
1655	HD13	7.419	-6.286	9.345	 H	102	LEU104	0.000	
1656	HD21	7.243	-7.019	12.312	 H	102	LEU104	0.000	
1657	HD22	8.407	-5.874	11.601	 H	102	LEU104	0.000	
1658	HD23	8.989	-7.244	12.578	 H	102	LEU104	0.000	
1659	   N	7.563	-11.774	12.896	N.am	103	SER105	0.000	
1660	  CA	7.115	-13.154	12.822	C.3	103	SER105	0.000	
1661	   C	6.911	-13.540	11.362	C.2	103	SER105	0.000	
1662	   O	6.702	-12.681	10.481	O.2	103	SER105	0.000	
1663	  CB	5.787	-13.320	13.570	C.3	103	SER105	0.000	
1664	  OG	4.768	-12.568	12.916	O.3	103	SER105	0.000	
1665	   H	7.058	-11.129	13.487	 H	103	SER105	0.000	
1666	  HA	7.869	-13.795	13.278	 H	103	SER105	0.000	
1667	 HB2	5.901	-12.963	14.594	 H	103	SER105	0.000	
1668	 HB3	5.508	-14.374	13.583	 H	103	SER105	0.000	
1669	  HG	5.040	-11.647	12.920	 H	103	SER105	0.000	
1670	   N	6.976	-14.842	11.111	N.am	104	GLU106	0.000	
1671	  CA	6.754	-15.376	9.784	C.3	104	GLU106	0.000	
1672	   C	5.372	-14.975	9.277	C.2	104	GLU106	0.000	
1673	   O	5.220	-14.570	8.124	O.2	104	GLU106	0.000	
1674	  CB	6.886	-16.891	9.798	C.3	104	GLU106	0.000	
1675	  CG	6.983	-17.505	8.415	C.3	104	GLU106	0.000	
1676	  CD	7.330	-18.998	8.444	C.2	104	GLU106	0.000	
1677	 OE1	7.989	-19.464	9.388	O.co2	104	GLU106	0.000	
1678	 OE2	6.943	-19.712	7.500	O.co2	104	GLU106	0.000	
1679	   H	7.188	-15.478	11.867	 H	104	GLU106	0.000	
1680	  HA	7.507	-14.963	9.113	 H	104	GLU106	0.000	
1681	 HB2	6.012	-17.308	10.300	 H	104	GLU106	0.000	
1682	 HB3	7.784	-17.153	10.356	 H	104	GLU106	0.000	
1683	 HG2	7.758	-16.980	7.855	 H	104	GLU106	0.000	
1684	 HG3	6.024	-17.381	7.911	 H	104	GLU106	0.000	
1685	   N	4.366	-15.088	10.136	N.am	105	GLU107	0.000	
1686	  CA	3.012	-14.796	9.686	C.3	105	GLU107	0.000	
1687	   C	2.821	-13.283	9.375	C.2	105	GLU107	0.000	
1688	   O	2.130	-12.939	8.413	O.2	105	GLU107	0.000	
1689	  CB	1.885	-15.440	10.548	C.3	105	GLU107	0.000	
1690	  CG	2.085	-15.771	12.024	C.3	105	GLU107	0.000	
1691	  CD	3.105	-16.854	12.326	C.2	105	GLU107	0.000	
1692	 OE1	4.289	-16.484	12.347	O.co2	105	GLU107	0.000	
1693	 OE2	2.743	-18.041	12.566	O.co2	105	GLU107	0.000	
1694	   H	4.537	-15.374	11.090	 H	105	GLU107	0.000	
1695	  HA	2.892	-15.311	8.733	 H	105	GLU107	0.000	
1696	 HB2	1.624	-16.378	10.057	 H	105	GLU107	0.000	
1697	 HB3	1.037	-14.757	10.500	 H	105	GLU107	0.000	
1698	 HG2	1.125	-16.095	12.427	 H	105	GLU107	0.000	
1699	 HG3	2.403	-14.860	12.531	 H	105	GLU107	0.000	
1700	   N	3.430	-12.397	10.166	N.am	106	GLU108	0.000	
1701	  CA	3.382	-10.963	9.848	C.3	106	GLU108	0.000	
1702	   C	4.193	-10.662	8.600	C.2	106	GLU108	0.000	
1703	   O	3.791	-9.829	7.796	O.2	106	GLU108	0.000	
1704	  CB	3.852	-10.063	10.998	C.3	106	GLU108	0.000	
1705	  CG	3.588	-8.576	10.722	C.3	106	GLU108	0.000	
1706	  CD	3.907	-7.652	11.893	C.2	106	GLU108	0.000	
1707	 OE1	4.339	-8.143	12.950	O.co2	106	GLU108	0.000	
1708	 OE2	3.714	-6.430	11.744	O.co2	106	GLU108	0.000	
1709	   H	3.927	-12.713	10.987	 H	106	GLU108	0.000	
1710	  HA	2.331	-10.733	9.674	 H	106	GLU108	0.000	
1711	 HB2	4.923	-10.207	11.140	 H	106	GLU108	0.000	
1712	 HB3	3.323	-10.350	11.906	 H	106	GLU108	0.000	
1713	 HG2	2.533	-8.458	10.472	 H	106	GLU108	0.000	
1714	 HG3	4.199	-8.273	9.872	 H	106	GLU108	0.000	
1715	   N	5.330	-11.326	8.418	N.am	107	THR109	0.000	
1716	  CA	6.116	-10.999	7.218	C.3	107	THR109	0.000	
1717	   C	5.335	-11.428	5.972	C.2	107	THR109	0.000	
1718	   O	5.348	-10.719	4.973	O.2	107	THR109	0.000	
1719	  CB	7.625	-11.438	7.196	C.3	107	THR109	0.000	
1720	 CG2	8.145	-11.823	8.463	C.3	107	THR109	0.000	
1721	 OG1	7.891	-12.450	6.214	O.3	107	THR109	0.000	
1722	   H	5.642	-12.026	9.077	 H	107	THR109	0.000	
1723	  HA	6.232	-9.916	7.235	 H	107	THR109	0.000	
1724	  HB	8.159	-10.531	6.910	 H	107	THR109	0.000	
1725	 HG1	7.417	-13.242	6.477	 H	107	THR109	0.000	
1726	HG21	7.644	-12.731	8.800	 H	107	THR109	0.000	
1727	HG22	7.973	-11.024	9.184	 H	107	THR109	0.000	
1728	HG23	9.215	-12.010	8.375	 H	107	THR109	0.000	
1729	   N	4.635	-12.562	6.056	N.am	108	ARG110	0.000	
1730	  CA	3.789	-13.030	4.957	C.3	108	ARG110	0.000	
1731	   C	2.699	-12.000	4.571	C.2	108	ARG110	0.000	
1732	   O	2.526	-11.686	3.394	O.2	108	ARG110	0.000	
1733	  CB	3.161	-14.369	5.336	C.3	108	ARG110	0.000	
1734	  CG	3.078	-15.352	4.218	C.3	108	ARG110	0.000	
1735	  CD	2.633	-16.719	4.708	C.3	108	ARG110	0.000	
1736	  NE	3.726	-17.681	4.785	N.pl3	108	ARG110	0.000	
1737	  CZ	4.159	-18.271	5.893	C.2	108	ARG110	0.000	
1738	 NH1	3.608	-18.015	7.071	N.pl3	108	ARG110	0.000	
1739	 NH2	5.162	-19.128	5.821	N.4	108	ARG110	0.000	
1740	   H	4.690	-13.111	6.902	 H	108	ARG110	0.000	
1741	  HA	4.420	-13.158	4.077	 H	108	ARG110	0.000	
1742	 HB2	2.150	-14.180	5.699	 H	108	ARG110	0.000	
1743	 HB3	3.757	-14.811	6.135	 H	108	ARG110	0.000	
1744	 HG2	4.060	-15.444	3.755	 H	108	ARG110	0.000	
1745	 HG3	2.361	-14.990	3.481	 H	108	ARG110	0.000	
1746	 HD2	1.879	-17.105	4.022	 H	108	ARG110	0.000	
1747	 HD3	2.198	-16.607	5.701	 H	108	ARG110	0.000	
1748	  HE	4.193	-17.920	3.922	 H	108	ARG110	0.000	
1749	HH11	3.956	-18.472	7.902	 H	108	ARG110	0.000	
1750	HH12	2.841	-17.361	7.138	 H	108	ARG110	0.000	
1751	HH21	5.501	-19.580	6.658	 H	108	ARG110	0.000	
1752	HH22	5.589	-19.332	4.929	 H	108	ARG110	0.000	
1753	   N	1.981	-11.471	5.559	N.am	109	VAL111	0.000	
1754	  CA	0.935	-10.462	5.324	C.3	109	VAL111	0.000	
1755	   C	1.511	-9.240	4.590	C.2	109	VAL111	0.000	
1756	   O	0.967	-8.773	3.586	O.2	109	VAL111	0.000	
1757	  CB	0.271	-10.027	6.655	C.3	109	VAL111	0.000	
1758	 CG1	-0.540	-8.736	6.489	C.3	109	VAL111	0.000	
1759	 CG2	-0.602	-11.157	7.235	C.3	109	VAL111	0.000	
1760	   H	2.161	-11.774	6.506	 H	109	VAL111	0.000	
1761	  HA	0.171	-10.915	4.693	 H	109	VAL111	0.000	
1762	  HB	1.072	-9.821	7.365	 H	109	VAL111	0.000	
1763	HG11	-1.353	-8.906	5.783	 H	109	VAL111	0.000	
1764	HG12	0.109	-7.945	6.112	 H	109	VAL111	0.000	
1765	HG13	-0.952	-8.439	7.453	 H	109	VAL111	0.000	
1766	HG21	-1.413	-11.381	6.542	 H	109	VAL111	0.000	
1767	HG22	-1.019	-10.839	8.191	 H	109	VAL111	0.000	
1768	HG23	0.007	-12.048	7.383	 H	109	VAL111	0.000	
1769	   N	2.625	-8.736	5.097	N.am	110	VAL112	0.000	
1770	  CA	3.302	-7.567	4.518	C.3	110	VAL112	0.000	
1771	   C	3.905	-7.854	3.142	C.2	110	VAL112	0.000	
1772	   O	3.799	-7.033	2.236	O.2	110	VAL112	0.000	
1773	  CB	4.393	-7.055	5.507	C.3	110	VAL112	0.000	
1774	 CG1	5.436	-6.203	4.820	C.3	110	VAL112	0.000	
1775	 CG2	3.713	-6.302	6.666	C.3	110	VAL112	0.000	
1776	   H	3.026	-9.172	5.915	 H	110	VAL112	0.000	
1777	  HA	2.552	-6.791	4.366	 H	110	VAL112	0.000	
1778	  HB	4.929	-7.916	5.906	 H	110	VAL112	0.000	
1779	HG11	4.961	-5.319	4.395	 H	110	VAL112	0.000	
1780	HG12	5.909	-6.779	4.025	 H	110	VAL112	0.000	
1781	HG13	6.190	-5.898	5.545	 H	110	VAL112	0.000	
1782	HG21	3.175	-5.439	6.273	 H	110	VAL112	0.000	
1783	HG22	4.470	-5.965	7.374	 H	110	VAL112	0.000	
1784	HG23	3.013	-6.967	7.171	 H	110	VAL112	0.000	
1785	   N	4.548	-9.010	3.003	N.am	111	PHE113	0.000	
1786	  CA	5.197	-9.386	1.750	C.3	111	PHE113	0.000	
1787	   C	4.204	-9.566	0.606	C.2	111	PHE113	0.000	
1788	   O	4.476	-9.173	-0.518	O.2	111	PHE113	0.000	
1789	  CB	5.994	-10.663	1.926	C.3	111	PHE113	0.000	
1790	  CG	6.980	-10.887	0.847	C.2	111	PHE113	0.000	
1791	 CD1	8.115	-10.090	0.762	C.2	111	PHE113	0.000	
1792	 CD2	6.795	-11.891	-0.082	C.2	111	PHE113	0.000	
1793	 CE1	9.049	-10.290	-0.239	C.2	111	PHE113	0.000	
1794	 CE2	7.724	-12.093	-1.092	C.2	111	PHE113	0.000	
1795	  CZ	8.852	-11.284	-1.165	C.2	111	PHE113	0.000	
1796	   H	4.588	-9.646	3.786	 H	111	PHE113	0.000	
1797	  HA	5.863	-8.564	1.488	 H	111	PHE113	0.000	
1798	 HB2	5.302	-11.504	1.943	 H	111	PHE113	0.000	
1799	 HB3	6.527	-10.611	2.876	 H	111	PHE113	0.000	
1800	 HD1	8.270	-9.304	1.486	 H	111	PHE113	0.000	
1801	 HD2	5.922	-12.524	-0.022	 H	111	PHE113	0.000	
1802	 HE1	9.929	-9.666	-0.292	 H	111	PHE113	0.000	
1803	 HE2	7.572	-12.876	-1.820	 H	111	PHE113	0.000	
1804	  HZ	9.576	-11.439	-1.951	 H	111	PHE113	0.000	
1805	   N	3.049	-10.141	0.907	N.am	112	ARG114	0.000	
1806	  CA	1.964	-10.202	-0.071	C.3	112	ARG114	0.000	
1807	   C	1.572	-8.822	-0.627	C.2	112	ARG114	0.000	
1808	   O	1.254	-8.701	-1.814	O.2	112	ARG114	0.000	
1809	  CB	0.735	-10.932	0.513	C.3	112	ARG114	0.000	
1810	  CG	0.920	-12.464	0.571	C.3	112	ARG114	0.000	
1811	  CD	-0.236	-13.167	1.251	C.3	112	ARG114	0.000	
1812	  NE	-1.458	-13.009	0.467	N.pl3	112	ARG114	0.000	
1813	  CZ	-2.028	-13.948	-0.287	C.2	112	ARG114	0.000	
1814	 NH1	-1.517	-15.177	-0.378	N.pl3	112	ARG114	0.000	
1815	 NH2	-3.140	-13.652	-0.950	N.4	112	ARG114	0.000	
1816	   H	2.917	-10.544	1.824	 H	112	ARG114	0.000	
1817	  HA	2.344	-10.776	-0.917	 H	112	ARG114	0.000	
1818	 HB2	-0.131	-10.710	-0.111	 H	112	ARG114	0.000	
1819	 HB3	0.559	-10.564	1.523	 H	112	ARG114	0.000	
1820	 HG2	1.835	-12.683	1.122	 H	112	ARG114	0.000	
1821	 HG3	1.010	-12.843	-0.447	 H	112	ARG114	0.000	
1822	 HD2	-0.386	-12.737	2.241	 H	112	ARG114	0.000	
1823	 HD3	-0.004	-14.228	1.346	 H	112	ARG114	0.000	
1824	  HE	-1.912	-12.108	0.500	 H	112	ARG114	0.000	
1825	HH11	-1.975	-15.873	-0.948	 H	112	ARG114	0.000	
1826	HH12	-0.672	-15.411	0.122	 H	112	ARG114	0.000	
1827	HH21	-3.592	-14.355	-1.518	 H	112	ARG114	0.000	
1828	HH22	-3.534	-12.724	-0.886	 H	112	ARG114	0.000	
1829	   N	1.581	-7.783	0.210	N.am	113	GLN115	0.000	
1830	  CA	1.192	-6.439	-0.257	C.3	113	GLN115	0.000	
1831	   C	2.303	-5.850	-1.156	C.2	113	GLN115	0.000	
1832	   O	2.027	-5.147	-2.123	O.2	113	GLN115	0.000	
1833	  CB	0.942	-5.491	0.920	C.3	113	GLN115	0.000	
1834	  CG	-0.122	-5.965	1.914	C.3	113	GLN115	0.000	
1835	  CD	-0.125	-5.158	3.192	C.2	113	GLN115	0.000	
1836	 NE2	-0.238	-5.830	4.340	N.pl3	113	GLN115	0.000	
1837	 OE1	-0.027	-3.943	3.152	O.2	113	GLN115	0.000	
1838	   H	1.858	-7.917	1.172	 H	113	GLN115	0.000	
1839	  HA	0.267	-6.539	-0.825	 H	113	GLN115	0.000	
1840	 HB2	0.626	-4.528	0.518	 H	113	GLN115	0.000	
1841	 HB3	1.881	-5.369	1.461	 H	113	GLN115	0.000	
1842	 HG2	0.071	-7.009	2.161	 H	113	GLN115	0.000	
1843	 HG3	-1.102	-5.879	1.444	 H	113	GLN115	0.000	
1844	HE21	-0.244	-5.332	5.218	 H	113	GLN115	0.000	
1845	HE22	-0.318	-6.837	4.330	 H	113	GLN115	0.000	
1846	   N	3.553	-6.145	-0.829	N.am	114	ILE116	0.000	
1847	  CA	4.700	-5.744	-1.683	C.3	114	ILE116	0.000	
1848	   C	4.595	-6.402	-3.062	C.2	114	ILE116	0.000	
1849	   O	4.713	-5.734	-4.092	O.2	114	ILE116	0.000	
1850	  CB	6.059	-6.091	-1.037	C.3	114	ILE116	0.000	
1851	 CG1	6.244	-5.346	0.291	C.3	114	ILE116	0.000	
1852	 CG2	7.216	-5.751	-1.975	C.3	114	ILE116	0.000	
1853	 CD1	7.415	-5.882	1.141	C.3	114	ILE116	0.000	
1854	   H	3.730	-6.657	0.024	 H	114	ILE116	0.000	
1855	  HA	4.654	-4.660	-1.791	 H	114	ILE116	0.000	
1856	  HB	6.062	-7.164	-0.846	 H	114	ILE116	0.000	
1857	HG12	5.326	-5.441	0.870	 H	114	ILE116	0.000	
1858	HG13	6.429	-4.294	0.074	 H	114	ILE116	0.000	
1859	HG21	7.221	-4.679	-2.172	 H	114	ILE116	0.000	
1860	HG22	7.094	-6.292	-2.913	 H	114	ILE116	0.000	
1861	HG23	8.159	-6.039	-1.509	 H	114	ILE116	0.000	
1862	HD11	7.247	-6.935	1.368	 H	114	ILE116	0.000	
1863	HD12	7.480	-5.316	2.070	 H	114	ILE116	0.000	
1864	HD13	8.347	-5.775	0.585	 H	114	ILE116	0.000	
1865	   N	4.355	-7.708	-3.073	N.am	115	VAL117	0.000	
1866	  CA	4.175	-8.457	-4.313	C.3	115	VAL117	0.000	
1867	   C	2.989	-7.908	-5.127	C.2	115	VAL117	0.000	
1868	   O	3.079	-7.758	-6.351	O.2	115	VAL117	0.000	
1869	  CB	4.006	-9.968	-4.011	C.3	115	VAL117	0.000	
1870	 CG1	3.577	-10.758	-5.253	C.3	115	VAL117	0.000	
1871	 CG2	5.303	-10.533	-3.427	C.3	115	VAL117	0.000	
1872	   H	4.293	-8.200	-2.193	 H	115	VAL117	0.000	
1873	  HA	5.070	-8.332	-4.923	 H	115	VAL117	0.000	
1874	  HB	3.208	-10.076	-3.276	 H	115	VAL117	0.000	
1875	HG11	4.350	-10.678	-6.018	 H	115	VAL117	0.000	
1876	HG12	2.642	-10.351	-5.637	 H	115	VAL117	0.000	
1877	HG13	3.436	-11.805	-4.987	 H	115	VAL117	0.000	
1878	HG21	6.105	-10.429	-4.157	 H	115	VAL117	0.000	
1879	HG22	5.164	-11.587	-3.187	 H	115	VAL117	0.000	
1880	HG23	5.562	-9.985	-2.521	 H	115	VAL117	0.000	
1881	   N	1.889	-7.603	-4.443	N.am	116	SER118	0.000	
1882	  CA	0.719	-7.020	-5.092	C.3	116	SER118	0.000	
1883	   C	1.088	-5.749	-5.858	C.2	116	SER118	0.000	
1884	   O	0.800	-5.629	-7.056	O.2	116	SER118	0.000	
1885	  CB	-0.395	-6.726	-4.063	C.3	116	SER118	0.000	
1886	  OG	-1.471	-6.019	-4.654	O.3	116	SER118	0.000	
1887	   H	1.862	-7.781	-3.449	 H	116	SER118	0.000	
1888	  HA	0.341	-7.749	-5.809	 H	116	SER118	0.000	
1889	 HB2	0.021	-6.127	-3.253	 H	116	SER118	0.000	
1890	 HB3	-0.766	-7.670	-3.664	 H	116	SER118	0.000	
1891	  HG	-1.122	-5.194	-4.998	 H	116	SER118	0.000	
1892	   N	1.719	-4.802	-5.158	N.am	117	ALA119	0.000	
1893	  CA	2.129	-3.532	-5.780	C.3	117	ALA119	0.000	
1894	   C	3.072	-3.726	-6.966	C.2	117	ALA119	0.000	
1895	   O	2.881	-3.140	-8.029	O.2	117	ALA119	0.000	
1896	  CB	2.791	-2.615	-4.730	C.3	117	ALA119	0.000	
1897	   H	1.920	-4.962	-4.181	 H	117	ALA119	0.000	
1898	  HA	1.222	-3.065	-6.164	 H	117	ALA119	0.000	
1899	 HB1	3.696	-3.091	-4.352	 H	117	ALA119	0.000	
1900	 HB2	2.098	-2.446	-3.906	 H	117	ALA119	0.000	
1901	 HB3	3.048	-1.661	-5.190	 H	117	ALA119	0.000	
1902	   N	4.095	-4.560	-6.768	N.am	118	VAL120	0.000	
1903	  CA	5.172	-4.728	-7.744	C.3	118	VAL120	0.000	
1904	   C	4.649	-5.449	-8.986	C.2	118	VAL120	0.000	
1905	   O	4.978	-5.071	-10.115	O.2	118	VAL120	0.000	
1906	  CB	6.397	-5.440	-7.127	C.3	118	VAL120	0.000	
1907	 CG1	7.467	-5.736	-8.175	C.3	118	VAL120	0.000	
1908	 CG2	6.988	-4.576	-6.008	C.3	118	VAL120	0.000	
1909	   H	4.128	-5.094	-5.911	 H	118	VAL120	0.000	
1910	  HA	5.518	-3.741	-8.050	 H	118	VAL120	0.000	
1911	  HB	6.061	-6.393	-6.719	 H	118	VAL120	0.000	
1912	HG11	7.825	-4.799	-8.603	 H	118	VAL120	0.000	
1913	HG12	7.041	-6.356	-8.964	 H	118	VAL120	0.000	
1914	HG13	8.298	-6.263	-7.707	 H	118	VAL120	0.000	
1915	HG21	7.322	-3.624	-6.421	 H	118	VAL120	0.000	
1916	HG22	7.834	-5.094	-5.557	 H	118	VAL120	0.000	
1917	HG23	6.227	-4.394	-5.249	 H	118	VAL120	0.000	
1918	   N	3.823	-6.468	-8.774	N.am	119	ALA121	0.000	
1919	  CA	3.198	-7.175	-9.893	C.3	119	ALA121	0.000	
1920	   C	2.387	-6.209	-10.742	C.2	119	ALA121	0.000	
1921	   O	2.402	-6.288	-11.986	O.2	119	ALA121	0.000	
1922	  CB	2.315	-8.322	-9.385	C.3	119	ALA121	0.000	
1923	   H	3.624	-6.759	-7.828	 H	119	ALA121	0.000	
1924	  HA	3.985	-7.602	-10.514	 H	119	ALA121	0.000	
1925	 HB1	1.518	-7.918	-8.760	 H	119	ALA121	0.000	
1926	 HB2	2.920	-9.015	-8.800	 H	119	ALA121	0.000	
1927	 HB3	1.879	-8.849	-10.234	 H	119	ALA121	0.000	
1928	   N	1.667	-5.301	-10.077	N.am	120	TYR122	0.000	
1929	  CA	0.863	-4.299	-10.795	C.3	120	TYR122	0.000	
1930	   C	1.741	-3.333	-11.598	C.2	120	TYR122	0.000	
1931	   O	1.451	-3.054	-12.767	O.2	120	TYR122	0.000	
1932	  CB	-0.078	-3.526	-9.871	C.3	120	TYR122	0.000	
1933	  CG	-0.730	-2.343	-10.548	C.2	120	TYR122	0.000	
1934	 CD1	-1.859	-2.494	-11.361	C.2	120	TYR122	0.000	
1935	 CD2	-0.213	-1.061	-10.371	C.2	120	TYR122	0.000	
1936	 CE1	-2.446	-1.381	-11.982	C.2	120	TYR122	0.000	
1937	 CE2	-0.781	0.032	-10.971	C.2	120	TYR122	0.000	
1938	  CZ	-1.889	-0.121	-11.777	C.2	120	TYR122	0.000	
1939	  OH	-2.415	1.016	-12.338	O.3	120	TYR122	0.000	
1940	   H	1.675	-5.302	-9.067	 H	120	TYR122	0.000	
1941	  HA	0.243	-4.860	-11.494	 H	120	TYR122	0.000	
1942	 HB2	0.493	-3.165	-9.016	 H	120	TYR122	0.000	
1943	 HB3	-0.860	-4.203	-9.527	 H	120	TYR122	0.000	
1944	 HD1	-2.283	-3.476	-11.511	 H	120	TYR122	0.000	
1945	 HD2	0.656	-0.926	-9.744	 H	120	TYR122	0.000	
1946	 HE1	-3.317	-1.500	-12.610	 H	120	TYR122	0.000	
1947	 HE2	-0.360	1.014	-10.814	 H	120	TYR122	0.000	
1948	  HH	-1.955	1.829	-12.115	 H	120	TYR122	0.000	
1949	   N	2.809	-2.844	-10.973	N.am	121	VAL123	0.000	
1950	  CA	3.792	-2.000	-11.659	C.3	121	VAL123	0.000	
1951	   C	4.288	-2.675	-12.946	C.2	121	VAL123	0.000	
1952	   O	4.339	-2.046	-14.008	O.2	121	VAL123	0.000	
1953	  CB	4.991	-1.647	-10.739	C.3	121	VAL123	0.000	
1954	 CG1	6.106	-0.976	-11.531	C.3	121	VAL123	0.000	
1955	 CG2	4.540	-0.729	-9.620	C.3	121	VAL123	0.000	
1956	   H	2.947	-3.062	-9.996	 H	121	VAL123	0.000	
1957	  HA	3.290	-1.068	-11.922	 H	121	VAL123	0.000	
1958	  HB	5.373	-2.575	-10.315	 H	121	VAL123	0.000	
1959	HG11	5.737	-0.045	-11.962	 H	121	VAL123	0.000	
1960	HG12	6.435	-1.640	-12.330	 H	121	VAL123	0.000	
1961	HG13	6.944	-0.762	-10.868	 H	121	VAL123	0.000	
1962	HG21	4.157	0.200	-10.043	 H	121	VAL123	0.000	
1963	HG22	5.386	-0.510	-8.967	 H	121	VAL123	0.000	
1964	HG23	3.754	-1.217	-9.044	 H	121	VAL123	0.000	
1965	   N	4.644	-3.953	-12.856	N.am	122	HIS124	0.000	
1966	  CA	5.117	-4.690	-14.035	C.3	122	HIS124	0.000	
1967	   C	4.025	-4.835	-15.110	C.2	122	HIS124	0.000	
1968	   O	4.304	-4.737	-16.307	O.2	122	HIS124	0.000	
1969	  CB	5.631	-6.083	-13.647	C.3	122	HIS124	0.000	
1970	  CG	6.805	-6.069	-12.714	C.2	122	HIS124	0.000	
1971	 CD2	7.558	-5.052	-12.223	C.2	122	HIS124	0.000	
1972	 ND1	7.322	-7.222	-12.170	N.2	122	HIS124	0.000	
1973	 CE1	8.344	-6.920	-11.385	C.2	122	HIS124	0.000	
1974	 NE2	8.513	-5.612	-11.406	N.pl3	122	HIS124	0.000	
1975	   H	4.588	-4.423	-11.964	 H	122	HIS124	0.000	
1976	  HA	5.934	-4.104	-14.455	 H	122	HIS124	0.000	
1977	 HB2	5.925	-6.604	-14.558	 H	122	HIS124	0.000	
1978	 HB3	4.818	-6.625	-13.164	 H	122	HIS124	0.000	
1979	 HD2	7.431	-4.001	-12.434	 H	122	HIS124	0.000	
1980	 HE1	8.939	-7.625	-10.823	 H	122	HIS124	0.000	
1981	 HE2	9.227	-5.104	-10.903	 H	122	HIS124	0.000	
1982	   N	2.790	-5.051	-14.668	N.am	123	SER125	0.000	
1983	  CA	1.659	-5.239	-15.576	C.3	123	SER125	0.000	
1984	   C	1.434	-3.974	-16.408	C.2	123	SER125	0.000	
1985	   O	0.987	-4.058	-17.543	O.2	123	SER125	0.000	
1986	  CB	0.377	-5.598	-14.810	C.3	123	SER125	0.000	
1987	  OG	-0.156	-4.455	-14.137	O.3	123	SER125	0.000	
1988	   H	2.628	-5.087	-13.671	 H	123	SER125	0.000	
1989	  HA	1.899	-6.070	-16.240	 H	123	SER125	0.000	
1990	 HB2	0.605	-6.370	-14.075	 H	123	SER125	0.000	
1991	 HB3	-0.365	-5.974	-15.514	 H	123	SER125	0.000	
1992	  HG	0.513	-4.141	-13.524	 H	123	SER125	0.000	
1993	   N	1.752	-2.813	-15.846	N.am	124	GLN126	0.000	
1994	  CA	1.605	-1.556	-16.576	C.3	124	GLN126	0.000	
1995	   C	2.816	-1.219	-17.465	C.2	124	GLN126	0.000	
1996	   O	2.862	-0.163	-18.098	O.2	124	GLN126	0.000	
1997	  CB	1.293	-0.413	-15.612	C.3	124	GLN126	0.000	
1998	  CG	-0.024	-0.577	-14.872	C.3	124	GLN126	0.000	
1999	  CD	-1.170	-0.973	-15.801	C.2	124	GLN126	0.000	
2000	 NE2	-1.544	-0.083	-16.669	N.pl3	124	GLN126	0.000	
2001	 OE1	-1.692	-2.086	-15.733	O.2	124	GLN126	0.000	
2002	   H	2.102	-2.799	-14.898	 H	124	GLN126	0.000	
2003	  HA	0.763	-1.687	-17.256	 H	124	GLN126	0.000	
2004	 HB2	1.254	0.516	-16.182	 H	124	GLN126	0.000	
2005	 HB3	2.096	-0.355	-14.877	 H	124	GLN126	0.000	
2006	 HG2	-0.275	0.368	-14.391	 H	124	GLN126	0.000	
2007	 HG3	0.095	-1.351	-14.114	 H	124	GLN126	0.000	
2008	HE21	-2.288	-0.292	-17.319	 H	124	GLN126	0.000	
2009	HE22	-1.091	0.820	-16.693	 H	124	GLN126	0.000	
2010	   N	3.787	-2.114	-17.518	N.am	125	GLY127	0.000	
2011	  CA	4.952	-1.948	-18.409	C.3	125	GLY127	0.000	
2012	   C	6.155	-1.250	-17.772	C.2	125	GLY127	0.000	
2013	   O	6.999	-0.715	-18.473	O.2	125	GLY127	0.000	
2014	   H	3.731	-2.934	-16.933	 H	125	GLY127	0.000	
2015	 HA2	4.638	-1.360	-19.272	 H	125	GLY127	0.000	
2016	 HA3	5.270	-2.937	-18.739	 H	125	GLY127	0.000	
2017	   N	6.229	-1.244	-16.442	N.am	126	TYR128	0.000	
2018	  CA	7.314	-0.541	-15.728	C.3	126	TYR128	0.000	
2019	   C	8.003	-1.507	-14.769	C.2	126	TYR128	0.000	
2020	   O	7.538	-2.620	-14.558	O.2	126	TYR128	0.000	
2021	  CB	6.786	0.655	-14.920	C.3	126	TYR128	0.000	
2022	  CG	5.988	1.709	-15.673	C.2	126	TYR128	0.000	
2023	 CD1	6.607	2.598	-16.549	C.2	126	TYR128	0.000	
2024	 CD2	4.609	1.816	-15.496	C.2	126	TYR128	0.000	
2025	 CE1	5.871	3.550	-17.232	C.2	126	TYR128	0.000	
2026	 CE2	3.871	2.764	-16.166	C.2	126	TYR128	0.000	
2027	  CZ	4.503	3.630	-17.036	C.2	126	TYR128	0.000	
2028	  OH	3.773	4.582	-17.703	O.3	126	TYR128	0.000	
2029	   H	5.525	-1.734	-15.908	 H	126	TYR128	0.000	
2030	  HA	8.014	-0.171	-16.477	 H	126	TYR128	0.000	
2031	 HB2	7.646	1.153	-14.472	 H	126	TYR128	0.000	
2032	 HB3	6.145	0.260	-14.131	 H	126	TYR128	0.000	
2033	 HD1	7.675	2.543	-16.698	 H	126	TYR128	0.000	
2034	 HD2	4.109	1.140	-14.818	 H	126	TYR128	0.000	
2035	 HE1	6.361	4.229	-17.914	 H	126	TYR128	0.000	
2036	 HE2	2.804	2.830	-16.012	 H	126	TYR128	0.000	
2037	  HH	2.833	4.580	-17.510	 H	126	TYR128	0.000	
2038	   N	9.123	-1.073	-14.199	N.am	127	ALA129	0.000	
2039	  CA	9.754	-1.767	-13.079	C.3	127	ALA129	0.000	
2040	   C	10.166	-0.711	-12.042	C.2	127	ALA129	0.000	
2041	   O	10.344	0.451	-12.388	O.2	127	ALA129	0.000	
2042	  CB	10.947	-2.561	-13.549	C.3	127	ALA129	0.000	
2043	   H	9.554	-0.231	-14.555	 H	127	ALA129	0.000	
2044	  HA	9.055	-2.473	-12.631	 H	127	ALA129	0.000	
2045	 HB1	11.674	-1.890	-14.005	 H	127	ALA129	0.000	
2046	 HB2	10.626	-3.301	-14.282	 H	127	ALA129	0.000	
2047	 HB3	11.404	-3.067	-12.698	 H	127	ALA129	0.000	
2048	   N	10.306	-1.103	-10.781	N.am	128	HIS130	0.000	
2049	  CA	10.629	-0.111	-9.740	C.3	128	HIS130	0.000	
2050	   C	12.123	0.169	-9.776	C.2	128	HIS130	0.000	
2051	   O	12.541	1.314	-9.999	O.2	128	HIS130	0.000	
2052	  CB	10.175	-0.542	-8.339	C.3	128	HIS130	0.000	
2053	  CG	10.286	0.555	-7.322	C.2	128	HIS130	0.000	
2054	 CD2	9.350	1.353	-6.759	C.2	128	HIS130	0.000	
2055	 ND1	11.492	0.944	-6.786	N.2	128	HIS130	0.000	
2056	 CE1	11.299	1.929	-5.933	C.2	128	HIS130	0.000	
2057	 NE2	10.007	2.198	-5.897	N.pl3	128	HIS130	0.000	
2058	   H	10.192	-2.076	-10.536	 H	128	HIS130	0.000	
2059	  HA	10.074	0.802	-9.957	 H	128	HIS130	0.000	
2060	 HB2	10.793	-1.379	-8.016	 H	128	HIS130	0.000	
2061	 HB3	9.133	-0.860	-8.394	 H	128	HIS130	0.000	
2062	 HD2	8.287	1.330	-6.950	 H	128	HIS130	0.000	
2063	 HE1	12.066	2.431	-5.362	 H	128	HIS130	0.000	
2064	 HE2	9.572	2.911	-5.328	 H	128	HIS130	0.000	
2065	   N	12.905	-0.892	-9.569	N.am	129	ARG131	0.000	
2066	  CA	14.389	-0.862	-9.646	C.3	129	ARG131	0.000	
2067	   C	15.102	-0.308	-8.402	C.2	129	ARG131	0.000	
2068	   O	16.328	-0.293	-8.356	O.2	129	ARG131	0.000	
2069	  CB	14.901	-0.127	-10.891	C.3	129	ARG131	0.000	
2070	  CG	14.527	-0.791	-12.204	C.3	129	ARG131	0.000	
2071	  CD	15.029	0.015	-13.394	C.3	129	ARG131	0.000	
2072	  NE	14.654	-0.638	-14.651	N.pl3	129	ARG131	0.000	
2073	  CZ	13.536	-0.400	-15.345	C.2	129	ARG131	0.000	
2074	 NH1	12.645	0.498	-14.924	N.pl3	129	ARG131	0.000	
2075	 NH2	13.311	-1.071	-16.474	N.4	129	ARG131	0.000	
2076	   H	12.460	-1.771	-9.346	 H	129	ARG131	0.000	
2077	  HA	14.649	-1.919	-9.709	 H	129	ARG131	0.000	
2078	 HB2	15.988	-0.072	-10.833	 H	129	ARG131	0.000	
2079	 HB3	14.485	0.881	-10.887	 H	129	ARG131	0.000	
2080	 HG2	13.442	-0.874	-12.263	 H	129	ARG131	0.000	
2081	 HG3	14.970	-1.786	-12.237	 H	129	ARG131	0.000	
2082	 HD2	16.115	0.095	-13.341	 H	129	ARG131	0.000	
2083	 HD3	14.589	1.012	-13.364	 H	129	ARG131	0.000	
2084	  HE	15.293	-1.325	-15.025	 H	129	ARG131	0.000	
2085	HH11	11.805	0.666	-15.460	 H	129	ARG131	0.000	
2086	HH12	12.809	1.011	-14.069	 H	129	ARG131	0.000	
2087	HH21	12.469	-0.898	-17.005	 H	129	ARG131	0.000	
2088	HH22	13.982	-1.753	-16.799	 H	129	ARG131	0.000	
2089	   N	14.351	0.130	-7.397	N.am	130	ASP132	0.000	
2090	  CA	14.955	0.547	-6.122	C.3	130	ASP132	0.000	
2091	   C	14.088	0.138	-4.937	C.2	130	ASP132	0.000	
2092	   O	13.806	0.940	-4.046	O.2	130	ASP132	0.000	
2093	  CB	15.229	2.056	-6.124	C.3	130	ASP132	0.000	
2094	  CG	16.221	2.490	-5.032	C.2	130	ASP132	0.000	
2095	 OD1	16.911	1.637	-4.425	O.co2	130	ASP132	0.000	
2096	 OD2	16.304	3.700	-4.778	O.co2	130	ASP132	0.000	
2097	   H	13.348	0.178	-7.510	 H	130	ASP132	0.000	
2098	  HA	15.909	0.031	-6.015	 H	130	ASP132	0.000	
2099	 HB2	14.287	2.580	-5.964	 H	130	ASP132	0.000	
2100	 HB3	15.640	2.333	-7.095	 H	130	ASP132	0.000	
2101	   N	13.666	-1.123	-4.938	N.am	131	LEU133	0.000	
2102	  CA	12.879	-1.657	-3.845	C.3	131	LEU133	0.000	
2103	   C	13.788	-1.808	-2.620	C.2	131	LEU133	0.000	
2104	   O	14.925	-2.283	-2.717	O.2	131	LEU133	0.000	
2105	  CB	12.222	-3.000	-4.213	C.3	131	LEU133	0.000	
2106	  CG	11.213	-2.905	-5.356	C.3	131	LEU133	0.000	
2107	 CD1	10.729	-4.281	-5.802	C.3	131	LEU133	0.000	
2108	 CD2	10.046	-1.998	-4.934	C.3	131	LEU133	0.000	
2109	   H	13.899	-1.722	-5.717	 H	131	LEU133	0.000	
2110	  HA	12.066	-0.966	-3.622	 H	131	LEU133	0.000	
2111	 HB2	11.706	-3.382	-3.332	 H	131	LEU133	0.000	
2112	 HB3	13.007	-3.697	-4.506	 H	131	LEU133	0.000	
2113	  HG	11.706	-2.463	-6.222	 H	131	LEU133	0.000	
2114	HD11	10.225	-4.776	-4.972	 H	131	LEU133	0.000	
2115	HD12	11.583	-4.882	-6.118	 H	131	LEU133	0.000	
2116	HD13	10.035	-4.170	-6.635	 H	131	LEU133	0.000	
2117	HD21	9.545	-2.431	-4.068	 H	131	LEU133	0.000	
2118	HD22	9.338	-1.911	-5.758	 H	131	LEU133	0.000	
2119	HD23	10.429	-1.011	-4.677	 H	131	LEU133	0.000	
2120	   N	13.270	-1.373	-1.482	N.am	132	LYS134	0.000	
2121	  CA	13.988	-1.421	-0.211	C.3	132	LYS134	0.000	
2122	   C	13.013	-0.854	0.803	C.2	132	LYS134	0.000	
2123	   O	12.005	-0.237	0.402	O.2	132	LYS134	0.000	
2124	  CB	15.278	-0.613	-0.252	C.3	132	LYS134	0.000	
2125	  CG	15.093	0.862	-0.527	C.3	132	LYS134	0.000	
2126	  CD	16.421	1.559	-0.665	C.3	132	LYS134	0.000	
2127	  CE	16.256	2.962	-1.232	C.3	132	LYS134	0.000	
2128	  NZ	17.460	3.820	-1.040	N.4	132	LYS134	0.000	
2129	   H	12.336	-0.991	-1.493	 H	132	LYS134	0.000	
2130	  HA	14.299	-2.436	0.037	 H	132	LYS134	0.000	
2131	 HB2	15.913	-1.027	-1.035	 H	132	LYS134	0.000	
2132	 HB3	15.776	-0.718	0.712	 H	132	LYS134	0.000	
2133	 HG2	14.539	1.311	0.297	 H	132	LYS134	0.000	
2134	 HG3	14.529	0.983	-1.452	 H	132	LYS134	0.000	
2135	 HD2	17.058	0.980	-1.334	 H	132	LYS134	0.000	
2136	 HD3	16.890	1.626	0.316	 H	132	LYS134	0.000	
2137	 HE2	15.409	3.437	-0.736	 H	132	LYS134	0.000	
2138	 HE3	16.054	2.882	-2.300	 H	132	LYS134	0.000	
2139	 HZ1	17.661	3.903	-0.054	 H	132	LYS134	0.000	
2140	 HZ2	17.286	4.736	-1.427	 H	132	LYS134	0.000	
2141	 HZ3	18.250	3.401	-1.510	 H	132	LYS134	0.000	
2142	   N	13.286	-1.056	2.105	N.am	133	PRO135	0.000	
2143	  CA	12.322	-0.675	3.149	C.3	133	PRO135	0.000	
2144	   C	12.010	0.818	3.244	C.2	133	PRO135	0.000	
2145	   O	10.918	1.190	3.691	O.2	133	PRO135	0.000	
2146	  CB	12.988	-1.168	4.444	C.3	133	PRO135	0.000	
2147	  CG	14.011	-2.158	4.022	C.3	133	PRO135	0.000	
2148	  CD	14.471	-1.733	2.670	C.3	133	PRO135	0.000	
2149	  HA	11.348	-1.113	2.934	 H	133	PRO135	0.000	
2150	 HB2	12.250	-1.638	5.095	 H	133	PRO135	0.000	
2151	 HB3	13.458	-0.337	4.970	 H	133	PRO135	0.000	
2152	 HG2	13.574	-3.156	3.976	 H	133	PRO135	0.000	
2153	 HG3	14.846	-2.159	4.722	 H	133	PRO135	0.000	
2154	 HD2	15.315	-1.047	2.743	 H	133	PRO135	0.000	
2155	 HD3	14.755	-2.595	2.066	 H	133	PRO135	0.000	
2156	   N	12.961	1.649	2.833	N.am	134	GLU136	0.000	
2157	  CA	12.796	3.105	2.824	C.3	134	GLU136	0.000	
2158	   C	11.789	3.580	1.756	C.2	134	GLU136	0.000	
2159	   O	11.268	4.698	1.826	O.2	134	GLU136	0.000	
2160	  CB	14.147	3.802	2.595	C.3	134	GLU136	0.000	
2161	  CG	15.182	3.617	3.712	C.3	134	GLU136	0.000	
2162	  CD	16.044	2.357	3.560	C.2	134	GLU136	0.000	
2163	 OE1	15.612	1.391	2.897	O.co2	134	GLU136	0.000	
2164	 OE2	17.165	2.331	4.108	O.co2	134	GLU136	0.000	
2165	   H	13.836	1.261	2.512	 H	134	GLU136	0.000	
2166	  HA	12.399	3.376	3.802	 H	134	GLU136	0.000	
2167	 HB2	13.959	4.870	2.485	 H	134	GLU136	0.000	
2168	 HB3	14.575	3.411	1.672	 H	134	GLU136	0.000	
2169	 HG2	14.652	3.557	4.663	 H	134	GLU136	0.000	
2170	 HG3	15.841	4.485	3.716	 H	134	GLU136	0.000	
2171	   N	11.520	2.725	0.772	N.am	135	ASN137	0.000	
2172	  CA	10.564	3.030	-0.282	C.3	135	ASN137	0.000	
2173	   C	9.200	2.348	-0.105	C.2	135	ASN137	0.000	
2174	   O	8.412	2.265	-1.056	O.2	135	ASN137	0.000	
2175	  CB	11.167	2.693	-1.644	C.3	135	ASN137	0.000	
2176	  CG	12.126	3.740	-2.123	C.2	135	ASN137	0.000	
2177	 ND2	11.870	4.985	-1.761	N.pl3	135	ASN137	0.000	
2178	 OD1	13.102	3.433	-2.828	O.2	135	ASN137	0.000	
2179	   H	11.996	1.835	0.755	 H	135	ASN137	0.000	
2180	  HA	10.363	4.100	-0.218	 H	135	ASN137	0.000	
2181	 HB2	10.360	2.601	-2.370	 H	135	ASN137	0.000	
2182	 HB3	11.697	1.744	-1.566	 H	135	ASN137	0.000	
2183	HD21	12.481	5.733	-2.058	 H	135	ASN137	0.000	
2184	HD22	11.065	5.189	-1.186	 H	135	ASN137	0.000	
2185	   N	8.937	1.877	1.111	N.am	136	LEU138	0.000	
2186	  CA	7.631	1.342	1.489	C.3	136	LEU138	0.000	
2187	   C	7.139	2.013	2.772	C.2	136	LEU138	0.000	
2188	   O	7.806	1.966	3.788	O.2	136	LEU138	0.000	
2189	  CB	7.727	-0.162	1.666	C.3	136	LEU138	0.000	
2190	  CG	7.927	-0.919	0.342	C.3	136	LEU138	0.000	
2191	 CD1	8.666	-2.222	0.588	C.3	136	LEU138	0.000	
2192	 CD2	6.606	-1.148	-0.394	C.3	136	LEU138	0.000	
2193	   H	9.673	1.888	1.804	 H	136	LEU138	0.000	
2194	  HA	6.911	1.555	0.698	 H	136	LEU138	0.000	
2195	 HB2	6.806	-0.515	2.131	 H	136	LEU138	0.000	
2196	 HB3	8.571	-0.380	2.320	 H	136	LEU138	0.000	
2197	  HG	8.538	-0.297	-0.312	 H	136	LEU138	0.000	
2198	HD11	8.070	-2.860	1.240	 H	136	LEU138	0.000	
2199	HD12	9.625	-2.011	1.061	 H	136	LEU138	0.000	
2200	HD13	8.833	-2.729	-0.362	 H	136	LEU138	0.000	
2201	HD21	5.951	-1.768	0.219	 H	136	LEU138	0.000	
2202	HD22	6.800	-1.650	-1.342	 H	136	LEU138	0.000	
2203	HD23	6.124	-0.188	-0.583	 H	136	LEU138	0.000	
2204	   N	5.970	2.640	2.699	N.am	137	LEU139	0.000	
2205	  CA	5.376	3.340	3.839	C.3	137	LEU139	0.000	
2206	   C	4.122	2.611	4.295	C.2	137	LEU139	0.000	
2207	   O	3.479	1.945	3.502	O.2	137	LEU139	0.000	
2208	  CB	4.980	4.759	3.420	C.3	137	LEU139	0.000	
2209	  CG	6.016	5.889	3.357	C.3	137	LEU139	0.000	
2210	 CD1	7.452	5.431	3.156	C.3	137	LEU139	0.000	
2211	 CD2	5.593	6.931	2.322	C.3	137	LEU139	0.000	
2212	   H	5.471	2.634	1.821	 H	137	LEU139	0.000	
2213	  HA	6.104	3.375	4.649	 H	137	LEU139	0.000	
2214	 HB2	4.211	5.085	4.120	 H	137	LEU139	0.000	
2215	 HB3	4.552	4.677	2.421	 H	137	LEU139	0.000	
2216	  HG	6.026	6.346	4.346	 H	137	LEU139	0.000	
2217	HD11	7.549	4.953	2.182	 H	137	LEU139	0.000	
2218	HD12	7.719	4.720	3.938	 H	137	LEU139	0.000	
2219	HD13	8.118	6.293	3.206	 H	137	LEU139	0.000	
2220	HD21	5.582	6.476	1.331	 H	137	LEU139	0.000	
2221	HD22	6.299	7.761	2.333	 H	137	LEU139	0.000	
2222	HD23	4.596	7.299	2.563	 H	137	LEU139	0.000	
2223	   N	3.776	2.758	5.567	N.am	138	PHE140	0.000	
2224	  CA	2.496	2.278	6.088	C.3	138	PHE140	0.000	
2225	   C	1.484	3.416	6.141	C.2	138	PHE140	0.000	
2226	   O	1.822	4.537	6.566	O.2	138	PHE140	0.000	
2227	  CB	2.647	1.743	7.520	C.3	138	PHE140	0.000	
2228	  CG	3.269	0.384	7.612	C.2	138	PHE140	0.000	
2229	 CD1	2.572	-0.740	7.205	C.2	138	PHE140	0.000	
2230	 CD2	4.552	0.224	8.133	C.2	138	PHE140	0.000	
2231	 CE1	3.138	-1.991	7.295	C.2	138	PHE140	0.000	
2232	 CE2	5.125	-1.025	8.222	C.2	138	PHE140	0.000	
2233	  CZ	4.412	-2.135	7.806	C.2	138	PHE140	0.000	
2234	   H	4.417	3.217	6.197	 H	138	PHE140	0.000	
2235	  HA	2.158	1.484	5.421	 H	138	PHE140	0.000	
2236	 HB2	1.657	1.696	7.972	 H	138	PHE140	0.000	
2237	 HB3	3.270	2.441	8.080	 H	138	PHE140	0.000	
2238	 HD1	1.572	-0.634	6.811	 H	138	PHE140	0.000	
2239	 HD2	5.102	1.089	8.471	 H	138	PHE140	0.000	
2240	 HE1	2.586	-2.860	6.968	 H	138	PHE140	0.000	
2241	 HE2	6.124	-1.137	8.615	 H	138	PHE140	0.000	
2242	  HZ	4.855	-3.117	7.880	 H	138	PHE140	0.000	
2243	   N	0.242	3.136	5.733	N.am	139	ASP141	0.000	
2244	  CA	-0.857	4.079	5.977	C.3	139	ASP141	0.000	
2245	   C	-1.409	3.901	7.404	C.2	139	ASP141	0.000	
2246	   O	-0.836	3.170	8.197	O.2	139	ASP141	0.000	
2247	  CB	-1.939	3.984	4.890	C.3	139	ASP141	0.000	
2248	  CG	-2.774	2.705	4.959	C.2	139	ASP141	0.000	
2249	 OD1	-2.586	1.854	5.854	O.co2	139	ASP141	0.000	
2250	 OD2	-3.650	2.575	4.081	O.co2	139	ASP141	0.000	
2251	   H	0.057	2.266	5.253	 H	139	ASP141	0.000	
2252	  HA	-0.467	5.095	5.912	 H	139	ASP141	0.000	
2253	 HB2	-1.452	4.023	3.916	 H	139	ASP141	0.000	
2254	 HB3	-2.609	4.837	4.997	 H	139	ASP141	0.000	
2255	   N	-2.511	4.572	7.720	N.am	140	GLU142	0.000	
2256	  CA	-3.099	4.507	9.059	C.3	140	GLU142	0.000	
2257	   C	-3.718	3.133	9.417	C.2	140	GLU142	0.000	
2258	   O	-3.946	2.841	10.595	O.2	140	GLU142	0.000	
2259	  CB	-4.113	5.655	9.270	C.3	140	GLU142	0.000	
2260	  CG	-5.351	5.630	8.385	C.3	140	GLU142	0.000	
2261	  CD	-5.173	6.302	7.029	C.2	140	GLU142	0.000	
2262	 OE1	-4.053	6.340	6.468	O.co2	140	GLU142	0.000	
2263	 OE2	-6.187	6.789	6.512	O.co2	140	GLU142	0.000	
2264	   H	-2.956	5.143	7.016	 H	140	GLU142	0.000	
2265	  HA	-2.269	4.634	9.754	 H	140	GLU142	0.000	
2266	 HB2	-3.593	6.596	9.087	 H	140	GLU142	0.000	
2267	 HB3	-4.445	5.620	10.307	 H	140	GLU142	0.000	
2268	 HG2	-6.158	6.138	8.914	 H	140	GLU142	0.000	
2269	 HG3	-5.627	4.589	8.216	 H	140	GLU142	0.000	
2270	   N	-3.986	2.320	8.399	N.am	141	TYR143	0.000	
2271	  CA	-4.447	0.932	8.561	C.3	141	TYR143	0.000	
2272	   C	-3.285	-0.055	8.536	C.2	141	TYR143	0.000	
2273	   O	-3.488	-1.276	8.541	O.2	141	TYR143	0.000	
2274	  CB	-5.434	0.566	7.445	C.3	141	TYR143	0.000	
2275	  CG	-6.691	1.358	7.508	C.2	141	TYR143	0.000	
2276	 CD1	-7.714	0.971	8.352	C.2	141	TYR143	0.000	
2277	 CD2	-6.861	2.507	6.740	C.2	141	TYR143	0.000	
2278	 CE1	-8.873	1.691	8.437	C.2	141	TYR143	0.000	
2279	 CE2	-8.020	3.236	6.816	C.2	141	TYR143	0.000	
2280	  CZ	-9.021	2.815	7.669	C.2	141	TYR143	0.000	
2281	  OH	-10.193	3.486	7.788	O.3	141	TYR143	0.000	
2282	   H	-3.866	2.675	7.461	 H	141	TYR143	0.000	
2283	  HA	-4.939	0.866	9.531	 H	141	TYR143	0.000	
2284	 HB2	-5.683	-0.492	7.533	 H	141	TYR143	0.000	
2285	 HB3	-4.955	0.747	6.483	 H	141	TYR143	0.000	
2286	 HD1	-7.595	0.084	8.956	 H	141	TYR143	0.000	
2287	 HD2	-6.072	2.827	6.076	 H	141	TYR143	0.000	
2288	 HE1	-9.664	1.375	9.101	 H	141	TYR143	0.000	
2289	 HE2	-8.147	4.126	6.219	 H	141	TYR143	0.000	
2290	  HH	-10.270	4.269	7.238	 H	141	TYR143	0.000	
2291	   N	-2.057	0.465	8.516	N.am	142	HIS144	0.000	
2292	  CA	-0.864	-0.378	8.489	C.3	142	HIS144	0.000	
2293	   C	-0.820	-1.248	7.246	C.2	142	HIS144	0.000	
2294	   O	-0.310	-2.360	7.277	O.2	142	HIS144	0.000	
2295	  CB	-0.793	-1.236	9.750	C.3	142	HIS144	0.000	
2296	  CG	0.598	-1.588	10.163	C.2	142	HIS144	0.000	
2297	 CD2	1.288	-2.750	10.082	C.2	142	HIS144	0.000	
2298	 ND1	1.447	-0.678	10.751	N.2	142	HIS144	0.000	
2299	 CE1	2.602	-1.261	11.010	C.2	142	HIS144	0.000	
2300	 NE2	2.534	-2.517	10.611	N.pl3	142	HIS144	0.000	
2301	   H	-1.949	1.470	8.521	 H	142	HIS144	0.000	
2302	  HA	0.006	0.278	8.459	 H	142	HIS144	0.000	
2303	 HB2	-1.341	-2.160	9.568	 H	142	HIS144	0.000	
2304	 HB3	-1.265	-0.688	10.566	 H	142	HIS144	0.000	
2305	 HD2	0.926	-3.683	9.678	 H	142	HIS144	0.000	
2306	 HE1	3.458	-0.790	11.469	 H	142	HIS144	0.000	
2307	 HE2	3.277	-3.197	10.684	 H	142	HIS144	0.000	
2308	   N	-1.349	-0.714	6.150	N.am	143	LYS145	0.000	
2309	  CA	-1.199	-1.304	4.823	C.3	143	LYS145	0.000	
2310	   C	-0.031	-0.601	4.116	C.2	143	LYS145	0.000	
2311	   O	0.193	0.600	4.311	O.2	143	LYS145	0.000	
2312	  CB	-2.474	-1.135	3.984	C.3	143	LYS145	0.000	
2313	  CG	-3.791	-1.664	4.604	C.3	143	LYS145	0.000	
2314	  CD	-3.879	-3.177	4.564	C.3	143	LYS145	0.000	
2315	  CE	-5.213	-3.702	5.089	C.3	143	LYS145	0.000	
2316	  NZ	-6.212	-3.924	3.999	N.4	143	LYS145	0.000	
2317	   H	-1.879	0.140	6.239	 H	143	LYS145	0.000	
2318	  HA	-1.010	-2.372	4.930	 H	143	LYS145	0.000	
2319	 HB2	-2.320	-1.658	3.041	 H	143	LYS145	0.000	
2320	 HB3	-2.604	-0.070	3.792	 H	143	LYS145	0.000	
2321	 HG2	-4.632	-1.250	4.047	 H	143	LYS145	0.000	
2322	 HG3	-3.847	-1.337	5.642	 H	143	LYS145	0.000	
2323	 HD2	-3.076	-3.589	5.176	 H	143	LYS145	0.000	
2324	 HD3	-3.755	-3.507	3.533	 H	143	LYS145	0.000	
2325	 HE2	-5.621	-2.977	5.794	 H	143	LYS145	0.000	
2326	 HE3	-5.039	-4.648	5.602	 H	143	LYS145	0.000	
2327	 HZ1	-6.382	-3.054	3.516	 H	143	LYS145	0.000	
2328	 HZ2	-7.076	-4.263	4.398	 H	143	LYS145	0.000	
2329	 HZ3	-5.852	-4.607	3.347	 H	143	LYS145	0.000	
2330	   N	0.706	-1.339	3.287	N.am	144	LEU146	0.000	
2331	  CA	1.891	-0.761	2.638	C.3	144	LEU146	0.000	
2332	   C	1.535	0.059	1.409	C.2	144	LEU146	0.000	
2333	   O	0.639	-0.296	0.646	O.2	144	LEU146	0.000	
2334	  CB	2.941	-1.825	2.285	C.3	144	LEU146	0.000	
2335	  CG	3.857	-2.298	3.424	C.3	144	LEU146	0.000	
2336	 CD1	4.848	-3.323	2.880	C.3	144	LEU146	0.000	
2337	 CD2	4.615	-1.177	4.101	C.3	144	LEU146	0.000	
2338	   H	0.450	-2.299	3.104	 H	144	LEU146	0.000	
2339	  HA	2.331	-0.087	3.373	 H	144	LEU146	0.000	
2340	 HB2	3.576	-1.415	1.500	 H	144	LEU146	0.000	
2341	 HB3	2.411	-2.698	1.905	 H	144	LEU146	0.000	
2342	  HG	3.211	-2.737	4.183	 H	144	LEU146	0.000	
2343	HD11	5.479	-2.854	2.125	 H	144	LEU146	0.000	
2344	HD12	4.302	-4.154	2.433	 H	144	LEU146	0.000	
2345	HD13	5.471	-3.694	3.695	 H	144	LEU146	0.000	
2346	HD21	5.280	-0.701	3.381	 H	144	LEU146	0.000	
2347	HD22	5.202	-1.582	4.926	 H	144	LEU146	0.000	
2348	HD23	3.908	-0.441	4.485	 H	144	LEU146	0.000	
2349	   N	2.256	1.163	1.245	N.am	145	LYS147	0.000	
2350	  CA	2.165	2.022	0.079	C.3	145	LYS147	0.000	
2351	   C	3.589	2.163	-0.516	C.2	145	LYS147	0.000	
2352	   O	4.505	2.656	0.140	O.2	145	LYS147	0.000	
2353	  CB	1.591	3.389	0.471	C.3	145	LYS147	0.000	
2354	  CG	0.206	3.335	1.139	C.3	145	LYS147	0.000	
2355	  CD	-0.908	3.055	0.138	C.3	145	LYS147	0.000	
2356	  CE	-2.250	2.964	0.862	C.3	145	LYS147	0.000	
2357	  NZ	-3.405	3.112	-0.032	N.4	145	LYS147	0.000	
2358	   H	2.905	1.420	1.974	 H	145	LYS147	0.000	
2359	  HA	1.496	1.591	-0.666	 H	145	LYS147	0.000	
2360	 HB2	1.509	3.995	-0.431	 H	145	LYS147	0.000	
2361	 HB3	2.285	3.862	1.166	 H	145	LYS147	0.000	
2362	 HG2	0.012	4.294	1.620	 H	145	LYS147	0.000	
2363	 HG3	0.209	2.545	1.890	 H	145	LYS147	0.000	
2364	 HD2	-0.707	2.112	-0.371	 H	145	LYS147	0.000	
2365	 HD3	-0.947	3.862	-0.594	 H	145	LYS147	0.000	
2366	 HE2	-2.291	3.752	1.614	 H	145	LYS147	0.000	
2367	 HE3	-2.313	1.991	1.351	 H	145	LYS147	0.000	
2368	 HZ1	-3.360	4.010	-0.493	 H	145	LYS147	0.000	
2369	 HZ2	-4.257	3.052	0.506	 H	145	LYS147	0.000	
2370	 HZ3	-3.391	2.377	-0.725	 H	145	LYS147	0.000	
2371	   N	3.749	1.712	-1.753	N.am	146	LEU148	0.000	
2372	  CA	5.011	1.825	-2.487	C.3	146	LEU148	0.000	
2373	   C	5.246	3.268	-2.910	C.2	146	LEU148	0.000	
2374	   O	4.358	3.925	-3.469	O.2	146	LEU148	0.000	
2375	  CB	4.974	0.923	-3.715	C.3	146	LEU148	0.000	
2376	  CG	6.187	0.823	-4.648	C.3	146	LEU148	0.000	
2377	 CD1	7.429	0.281	-3.930	C.3	146	LEU148	0.000	
2378	 CD2	5.808	-0.062	-5.824	C.3	146	LEU148	0.000	
2379	   H	2.964	1.271	-2.210	 H	146	LEU148	0.000	
2380	  HA	5.828	1.513	-1.836	 H	146	LEU148	0.000	
2381	 HB2	4.139	1.263	-4.327	 H	146	LEU148	0.000	
2382	 HB3	4.774	-0.086	-3.355	 H	146	LEU148	0.000	
2383	  HG	6.452	1.821	-4.995	 H	146	LEU148	0.000	
2384	HD11	7.225	-0.722	-3.557	 H	146	LEU148	0.000	
2385	HD12	7.680	0.935	-3.094	 H	146	LEU148	0.000	
2386	HD13	8.266	0.247	-4.627	 H	146	LEU148	0.000	
2387	HD21	5.546	-1.056	-5.462	 H	146	LEU148	0.000	
2388	HD22	6.652	-0.136	-6.510	 H	146	LEU148	0.000	
2389	HD23	4.954	0.371	-6.345	 H	146	LEU148	0.000	
2390	   N	6.453	3.748	-2.630	N.am	147	ILE149	0.000	
2391	  CA	6.910	5.054	-3.058	C.3	147	ILE149	0.000	
2392	   C	8.230	4.888	-3.822	C.2	147	ILE149	0.000	
2393	   O	8.680	3.765	-4.076	O.2	147	ILE149	0.000	
2394	  CB	7.077	6.045	-1.860	C.3	147	ILE149	0.000	
2395	 CG1	8.125	5.569	-0.858	C.3	147	ILE149	0.000	
2396	 CG2	5.758	6.264	-1.134	C.3	147	ILE149	0.000	
2397	 CD1	8.602	6.678	0.089	C.3	147	ILE149	0.000	
2398	   H	7.085	3.173	-2.091	 H	147	ILE149	0.000	
2399	  HA	6.155	5.490	-3.712	 H	147	ILE149	0.000	
2400	  HB	7.413	6.987	-2.292	 H	147	ILE149	0.000	
2401	HG12	8.986	5.191	-1.410	 H	147	ILE149	0.000	
2402	HG13	7.694	4.765	-0.262	 H	147	ILE149	0.000	
2403	HG21	5.421	5.322	-0.701	 H	147	ILE149	0.000	
2404	HG22	5.011	6.628	-1.839	 H	147	ILE149	0.000	
2405	HG23	5.898	6.998	-0.340	 H	147	ILE149	0.000	
2406	HD11	9.035	7.491	-0.493	 H	147	ILE149	0.000	
2407	HD12	9.353	6.277	0.769	 H	147	ILE149	0.000	
2408	HD13	7.755	7.054	0.664	 H	147	ILE149	0.000	
2409	   N	8.830	6.010	-4.189	N.am	148	ASP150	0.000	
2410	  CA	10.219	6.049	-4.685	C.3	148	ASP150	0.000	
2411	   C	10.865	7.376	-4.255	C.2	148	ASP150	0.000	
2412	   O	10.194	8.262	-3.730	O.2	148	ASP150	0.000	
2413	  CB	10.270	5.896	-6.217	C.3	148	ASP150	0.000	
2414	  CG	11.649	5.439	-6.739	C.2	148	ASP150	0.000	
2415	 OD1	12.601	5.291	-5.957	O.co2	148	ASP150	0.000	
2416	 OD2	11.780	5.218	-7.950	O.co2	148	ASP150	0.000	
2417	   H	8.314	6.876	-4.128	 H	148	ASP150	0.000	
2418	  HA	10.772	5.213	-4.255	 H	148	ASP150	0.000	
2419	 HB2	10.030	6.858	-6.669	 H	148	ASP150	0.000	
2420	 HB3	9.525	5.159	-6.516	 H	148	ASP150	0.000	
2421	   N	12.172	7.496	-4.488	N.am	149	PHE151	0.000	
2422	  CA	12.983	8.688	-4.140	C.3	149	PHE151	0.000	
2423	   C	13.331	8.778	-2.651	C.2	149	PHE151	0.000	
2424	   O	13.981	9.735	-2.238	O.2	149	PHE151	0.000	
2425	  CB	12.350	10.025	-4.590	C.3	149	PHE151	0.000	
2426	  CG	11.867	10.051	-6.023	C.2	149	PHE151	0.000	
2427	 CD1	12.394	9.194	-6.997	C.2	149	PHE151	0.000	
2428	 CD2	10.875	10.957	-6.401	C.2	149	PHE151	0.000	
2429	 CE1	11.932	9.233	-8.307	C.2	149	PHE151	0.000	
2430	 CE2	10.411	11.006	-7.711	C.2	149	PHE151	0.000	
2431	  CZ	10.941	10.141	-8.668	C.2	149	PHE151	0.000	
2432	   H	12.643	6.721	-4.932	 H	149	PHE151	0.000	
2433	  HA	13.903	8.537	-4.703	 H	149	PHE151	0.000	
2434	 HB2	13.096	10.810	-4.470	 H	149	PHE151	0.000	
2435	 HB3	11.498	10.231	-3.942	 H	149	PHE151	0.000	
2436	 HD1	13.171	8.494	-6.727	 H	149	PHE151	0.000	
2437	 HD2	10.461	11.630	-5.665	 H	149	PHE151	0.000	
2438	 HE1	12.342	8.559	-9.045	 H	149	PHE151	0.000	
2439	 HE2	9.642	11.712	-7.987	 H	149	PHE151	0.000	
2440	  HZ	10.584	10.176	-9.686	 H	149	PHE151	0.000	
2441	   N	12.906	7.798	-1.852	N.am	150	GLY152	0.000	
2442	  CA	13.328	7.687	-0.448	C.3	150	GLY152	0.000	
2443	   C	14.818	7.375	-0.311	C.2	150	GLY152	0.000	
2444	   O	15.388	6.650	-1.141	O.2	150	GLY152	0.000	
2445	   H	12.271	7.107	-2.226	 H	150	GLY152	0.000	
2446	 HA2	12.759	6.887	0.026	 H	150	GLY152	0.000	
2447	 HA3	13.120	8.630	0.057	 H	150	GLY152	0.000	
2448	   N	15.446	7.922	0.733	N.am	151	LEU153	0.000	
2449	  CA	16.906	7.828	0.924	C.3	151	LEU153	0.000	
2450	   C	17.266	7.743	2.409	C.2	151	LEU153	0.000	
2451	   O	16.704	6.924	3.140	O.2	151	LEU153	0.000	
2452	  CB	17.625	9.028	0.277	C.3	151	LEU153	0.000	
2453	  CG	18.459	8.783	-0.995	C.3	151	LEU153	0.000	
2454	 CD1	17.619	8.341	-2.197	C.3	151	LEU153	0.000	
2455	 CD2	19.262	10.037	-1.330	C.3	151	LEU153	0.000	
2456	   H	14.899	8.420	1.420	 H	151	LEU153	0.000	
2457	  HA	17.241	6.913	0.435	 H	151	LEU153	0.000	
2458	 HB2	18.297	9.444	1.028	 H	151	LEU153	0.000	
2459	 HB3	16.862	9.764	0.025	 H	151	LEU153	0.000	
2460	  HG	19.134	7.955	-0.781	 H	151	LEU153	0.000	
2461	HD11	16.919	9.134	-2.462	 H	151	LEU153	0.000	
2462	HD12	17.065	7.438	-1.942	 H	151	LEU153	0.000	
2463	HD13	18.275	8.138	-3.044	 H	151	LEU153	0.000	
2464	HD21	18.580	10.860	-1.542	 H	151	LEU153	0.000	
2465	HD22	19.885	9.847	-2.204	 H	151	LEU153	0.000	
2466	HD23	19.896	10.299	-0.483	 H	151	LEU153	0.000	
2467	  HC	18.015	8.405	2.819	 H	151	LEU153	0.000	
2468	   N	26.429	3.006	1.583	N.4	152	CYS169	0.000	
2469	  CA	26.169	1.910	0.649	C.3	152	CYS169	0.000	
2470	   C	24.687	1.807	0.250	C.2	152	CYS169	0.000	
2471	   O	24.343	1.174	-0.747	O.2	152	CYS169	0.000	
2472	  CB	26.693	0.594	1.238	C.3	152	CYS169	0.000	
2473	  SG	28.517	0.499	1.277	S.3	152	CYS169	0.000	
2474	  HA	26.707	2.123	-0.275	 H	152	CYS169	0.000	
2475	 HB2	26.316	-0.231	0.633	 H	152	CYS169	0.000	
2476	 HB3	26.319	0.498	2.257	 H	152	CYS169	0.000	
2477	  HG	28.995	0.615	0.035	 H	152	CYS169	0.000	
2478	  H1	26.083	3.870	1.193	 H	152	CYS169	0.000	
2479	  H2	27.423	3.083	1.744	 H	152	CYS169	0.000	
2480	  H3	25.960	2.820	2.458	 H	152	CYS169	0.000	
2481	   N	23.814	2.429	1.035	N.am	153	GLY170	0.000	
2482	  CA	22.419	2.632	0.652	C.3	153	GLY170	0.000	
2483	   C	21.771	1.450	-0.044	C.2	153	GLY170	0.000	
2484	   O	21.840	0.316	0.439	O.2	153	GLY170	0.000	
2485	   H	24.127	2.774	1.931	 H	153	GLY170	0.000	
2486	 HA2	22.374	3.487	-0.022	 H	153	GLY170	0.000	
2487	 HA3	21.848	2.849	1.554	 H	153	GLY170	0.000	
2488	   N	21.142	1.706	-1.187	N.am	154	SER171	0.000	
2489	  CA	20.426	0.648	-1.904	C.3	154	SER171	0.000	
2490	   C	21.312	-0.352	-2.674	C.2	154	SER171	0.000	
2491	   O	20.782	-1.286	-3.281	O.2	154	SER171	0.000	
2492	  CB	19.354	1.250	-2.826	C.3	154	SER171	0.000	
2493	  OG	19.876	2.254	-3.665	O.3	154	SER171	0.000	
2494	   H	21.157	2.642	-1.565	 H	154	SER171	0.000	
2495	  HA	19.958	0.051	-1.121	 H	154	SER171	0.000	
2496	 HB2	18.564	1.681	-2.212	 H	154	SER171	0.000	
2497	 HB3	18.939	0.455	-3.447	 H	154	SER171	0.000	
2498	  HG	20.236	2.943	-3.103	 H	154	SER171	0.000	
2499	   N	22.638	-0.169	-2.646	N.am	155	LEU172	0.000	
2500	  CA	23.560	-1.175	-3.177	C.3	155	LEU172	0.000	
2501	   C	23.252	-2.560	-2.595	C.2	155	LEU172	0.000	
2502	   O	23.277	-3.558	-3.318	O.2	155	LEU172	0.000	
2503	  CB	25.012	-0.794	-2.891	C.3	155	LEU172	0.000	
2504	  CG	26.119	-1.722	-3.408	C.3	155	LEU172	0.000	
2505	 CD1	25.940	-1.975	-4.884	C.3	155	LEU172	0.000	
2506	 CD2	27.513	-1.160	-3.136	C.3	155	LEU172	0.000	
2507	   H	23.010	0.683	-2.250	 H	155	LEU172	0.000	
2508	  HA	23.421	-1.213	-4.257	 H	155	LEU172	0.000	
2509	 HB2	25.123	-0.730	-1.809	 H	155	LEU172	0.000	
2510	 HB3	25.182	0.188	-3.332	 H	155	LEU172	0.000	
2511	  HG	26.034	-2.664	-2.865	 H	155	LEU172	0.000	
2512	HD11	26.025	-1.034	-5.427	 H	155	LEU172	0.000	
2513	HD12	24.957	-2.409	-5.062	 H	155	LEU172	0.000	
2514	HD13	26.710	-2.665	-5.231	 H	155	LEU172	0.000	
2515	HD21	27.633	-0.215	-3.666	 H	155	LEU172	0.000	
2516	HD22	28.265	-1.869	-3.483	 H	155	LEU172	0.000	
2517	HD23	27.637	-0.995	-2.066	 H	155	LEU172	0.000	
2518	   N	22.949	-2.614	-1.299	N.am	156	ALA173	0.000	
2519	  CA	22.646	-3.876	-0.614	C.3	156	ALA173	0.000	
2520	   C	21.410	-4.592	-1.164	C.2	156	ALA173	0.000	
2521	   O	21.255	-5.798	-0.960	O.2	156	ALA173	0.000	
2522	  CB	22.485	-3.645	0.888	C.3	156	ALA173	0.000	
2523	   H	22.927	-1.755	-0.768	 H	156	ALA173	0.000	
2524	  HA	23.496	-4.531	-0.804	 H	156	ALA173	0.000	
2525	 HB1	21.632	-2.990	1.066	 H	156	ALA173	0.000	
2526	 HB2	23.388	-3.181	1.283	 H	156	ALA173	0.000	
2527	 HB3	22.319	-4.600	1.387	 H	156	ALA173	0.000	
2528	   N	20.540	-3.845	-1.850	N.am	157	TYR174	0.000	
2529	  CA	19.324	-4.389	-2.467	C.3	157	TYR174	0.000	
2530	   C	19.411	-4.587	-3.980	C.2	157	TYR174	0.000	
2531	   O	18.467	-5.099	-4.579	O.2	157	TYR174	0.000	
2532	  CB	18.136	-3.469	-2.146	C.3	157	TYR174	0.000	
2533	  CG	17.778	-3.508	-0.686	C.2	157	TYR174	0.000	
2534	 CD1	18.413	-2.680	0.230	C.2	157	TYR174	0.000	
2535	 CD2	16.812	-4.386	-0.220	C.2	157	TYR174	0.000	
2536	 CE1	18.083	-2.720	1.570	C.2	157	TYR174	0.000	
2537	 CE2	16.479	-4.438	1.119	C.2	157	TYR174	0.000	
2538	  CZ	17.119	-3.611	2.004	C.2	157	TYR174	0.000	
2539	  OH	16.769	-3.685	3.333	O.3	157	TYR174	0.000	
2540	   H	20.728	-2.858	-1.949	 H	157	TYR174	0.000	
2541	  HA	19.191	-5.383	-2.040	 H	157	TYR174	0.000	
2542	 HB2	17.274	-3.789	-2.730	 H	157	TYR174	0.000	
2543	 HB3	18.399	-2.446	-2.417	 H	157	TYR174	0.000	
2544	 HD1	19.176	-1.995	-0.110	 H	157	TYR174	0.000	
2545	 HD2	16.310	-5.041	-0.917	 H	157	TYR174	0.000	
2546	 HE1	18.572	-2.062	2.273	 H	157	TYR174	0.000	
2547	 HE2	15.722	-5.126	1.465	 H	157	TYR174	0.000	
2548	  HH	16.085	-4.327	3.537	 H	157	TYR174	0.000	
2549	   N	20.520	-4.182	-4.587	N.am	158	ALA175	0.000	
2550	  CA	20.688	-4.268	-6.035	C.3	158	ALA175	0.000	
2551	   C	21.061	-5.689	-6.513	C.2	158	ALA175	0.000	
2552	   O	21.920	-6.354	-5.934	O.2	158	ALA175	0.000	
2553	  CB	21.737	-3.255	-6.507	C.3	158	ALA175	0.000	
2554	   H	21.272	-3.803	-4.029	 H	158	ALA175	0.000	
2555	  HA	19.723	-4.028	-6.481	 H	158	ALA175	0.000	
2556	 HB1	22.702	-3.497	-6.060	 H	158	ALA175	0.000	
2557	 HB2	21.437	-2.253	-6.204	 H	158	ALA175	0.000	
2558	 HB3	21.820	-3.297	-7.593	 H	158	ALA175	0.000	
2559	   N	20.396	-6.131	-7.581	N.am	159	ALA176	0.000	
2560	  CA	20.672	-7.423	-8.209	C.3	159	ALA176	0.000	
2561	   C	22.064	-7.416	-8.863	C.2	159	ALA176	0.000	
2562	   O	22.510	-6.381	-9.349	O.2	159	ALA176	0.000	
2563	  CB	19.592	-7.746	-9.234	C.3	159	ALA176	0.000	
2564	   H	19.670	-5.548	-7.972	 H	159	ALA176	0.000	
2565	  HA	20.663	-8.198	-7.443	 H	159	ALA176	0.000	
2566	 HB1	19.586	-6.980	-10.009	 H	159	ALA176	0.000	
2567	 HB2	18.620	-7.772	-8.741	 H	159	ALA176	0.000	
2568	 HB3	19.797	-8.718	-9.684	 H	159	ALA176	0.000	
2569	   N	22.758	-8.571	-8.860	N.am	160	PRO177	0.000	
2570	  CA	24.129	-8.654	-9.408	C.3	160	PRO177	0.000	
2571	   C	24.269	-8.083	-10.824	C.2	160	PRO177	0.000	
2572	   O	25.201	-7.320	-11.087	O.2	160	PRO177	0.000	
2573	  CB	24.442	-10.153	-9.401	C.3	160	PRO177	0.000	
2574	  CG	23.243	-10.855	-8.865	C.3	160	PRO177	0.000	
2575	  CD	22.282	-9.859	-8.325	C.3	160	PRO177	0.000	
2576	  HA	24.817	-8.054	-8.812	 H	160	PRO177	0.000	
2577	 HB2	25.305	-10.350	-8.765	 H	160	PRO177	0.000	
2578	 HB3	24.652	-10.495	-10.414	 H	160	PRO177	0.000	
2579	 HG2	23.547	-11.534	-8.069	 H	160	PRO177	0.000	
2580	 HG3	22.767	-11.422	-9.665	 H	160	PRO177	0.000	
2581	 HD2	21.270	-10.071	-8.671	 H	160	PRO177	0.000	
2582	 HD3	22.300	-9.856	-7.235	 H	160	PRO177	0.000	
2583	   N	23.350	-8.441	-11.721	N.am	161	GLU178	0.000	
2584	  CA	23.406	-7.970	-13.118	C.3	161	GLU178	0.000	
2585	   C	23.210	-6.459	-13.206	C.2	161	GLU178	0.000	
2586	   O	23.741	-5.804	-14.093	O.2	161	GLU178	0.000	
2587	  CB	22.400	-8.721	-14.011	C.3	161	GLU178	0.000	
2588	  CG	20.914	-8.423	-13.790	C.3	161	GLU178	0.000	
2589	  CD	20.227	-9.292	-12.741	C.2	161	GLU178	0.000	
2590	 OE1	20.912	-9.941	-11.917	O.co2	161	GLU178	0.000	
2591	 OE2	18.977	-9.324	-12.743	O.co2	161	GLU178	0.000	
2592	   H	22.596	-9.051	-11.437	 H	161	GLU178	0.000	
2593	  HA	24.405	-8.192	-13.494	 H	161	GLU178	0.000	
2594	 HB2	22.549	-9.788	-13.847	 H	161	GLU178	0.000	
2595	 HB3	22.634	-8.477	-15.047	 H	161	GLU178	0.000	
2596	 HG2	20.397	-8.566	-14.739	 H	161	GLU178	0.000	
2597	 HG3	20.822	-7.382	-13.479	 H	161	GLU178	0.000	
2598	   N	22.440	-5.923	-12.270	N.am	162	LEU179	0.000	
2599	  CA	22.259	-4.488	-12.117	C.3	162	LEU179	0.000	
2600	   C	23.585	-3.880	-11.646	C.2	162	LEU179	0.000	
2601	   O	24.071	-2.904	-12.228	O.2	162	LEU179	0.000	
2602	  CB	21.122	-4.236	-11.111	C.3	162	LEU179	0.000	
2603	  CG	20.540	-2.842	-10.870	C.3	162	LEU179	0.000	
2604	 CD1	21.616	-1.811	-10.549	C.3	162	LEU179	0.000	
2605	 CD2	19.720	-2.403	-12.058	C.3	162	LEU179	0.000	
2606	   H	21.955	-6.539	-11.634	 H	162	LEU179	0.000	
2607	  HA	21.983	-4.018	-13.061	 H	162	LEU179	0.000	
2608	 HB2	21.488	-4.583	-10.145	 H	162	LEU179	0.000	
2609	 HB3	20.289	-4.862	-11.431	 H	162	LEU179	0.000	
2610	  HG	19.893	-2.910	-9.995	 H	162	LEU179	0.000	
2611	HD11	22.288	-1.711	-11.401	 H	162	LEU179	0.000	
2612	HD12	22.181	-2.136	-9.676	 H	162	LEU179	0.000	
2613	HD13	21.147	-0.849	-10.342	 H	162	LEU179	0.000	
2614	HD21	20.362	-2.333	-12.936	 H	162	LEU179	0.000	
2615	HD22	19.278	-1.428	-11.854	 H	162	LEU179	0.000	
2616	HD23	18.929	-3.129	-12.243	 H	162	LEU179	0.000	
2617	   N	24.174	-4.473	-10.605	N.am	163	ILE180	0.000	
2618	  CA	25.430	-3.988	-10.019	C.3	163	ILE180	0.000	
2619	   C	26.566	-3.868	-11.011	C.2	163	ILE180	0.000	
2620	   O	27.397	-2.971	-10.881	O.2	163	ILE180	0.000	
2621	  CB	25.919	-4.897	-8.861	C.3	163	ILE180	0.000	
2622	 CG1	25.006	-4.765	-7.657	C.3	163	ILE180	0.000	
2623	 CG2	27.324	-4.526	-8.405	C.3	163	ILE180	0.000	
2624	 CD1	24.833	-3.342	-7.235	C.3	163	ILE180	0.000	
2625	   H	23.736	-5.290	-10.204	 H	163	ILE180	0.000	
2626	  HA	25.179	-2.993	-9.652	 H	163	ILE180	0.000	
2627	  HB	25.913	-5.916	-9.247	 H	163	ILE180	0.000	
2628	HG12	25.434	-5.328	-6.828	 H	163	ILE180	0.000	
2629	HG13	24.029	-5.178	-7.910	 H	163	ILE180	0.000	
2630	HG21	27.324	-3.506	-8.020	 H	163	ILE180	0.000	
2631	HG22	28.010	-4.596	-9.249	 H	163	ILE180	0.000	
2632	HG23	27.644	-5.211	-7.619	 H	163	ILE180	0.000	
2633	HD11	25.804	-2.918	-6.979	 H	163	ILE180	0.000	
2634	HD12	24.177	-3.298	-6.365	 H	163	ILE180	0.000	
2635	HD13	24.391	-2.771	-8.052	 H	163	ILE180	0.000	
2636	   N	26.629	-4.756	-11.996	N.am	164	GLN181	0.000	
2637	  CA	27.733	-4.687	-12.952	C.3	164	GLN181	0.000	
2638	   C	27.345	-4.078	-14.304	C.2	164	GLN181	0.000	
2639	   O	27.923	-4.405	-15.334	O.2	164	GLN181	0.000	
2640	  CB	28.433	-6.033	-13.103	C.3	164	GLN181	0.000	
2641	  CG	27.550	-7.218	-13.359	C.3	164	GLN181	0.000	
2642	  CD	28.318	-8.491	-13.131	C.2	164	GLN181	0.000	
2643	 NE2	27.916	-9.254	-12.127	N.pl3	164	GLN181	0.000	
2644	 OE1	29.277	-8.782	-13.847	O.2	164	GLN181	0.000	
2645	   H	25.921	-5.471	-12.085	 H	164	GLN181	0.000	
2646	  HA	28.453	-3.989	-12.525	 H	164	GLN181	0.000	
2647	 HB2	28.986	-6.224	-12.183	 H	164	GLN181	0.000	
2648	 HB3	29.132	-5.953	-13.936	 H	164	GLN181	0.000	
2649	 HG2	27.198	-7.189	-14.390	 H	164	GLN181	0.000	
2650	 HG3	26.696	-7.185	-12.683	 H	164	GLN181	0.000	
2651	HE21	28.402	-10.116	-11.922	 H	164	GLN181	0.000	
2652	HE22	27.124	-8.975	-11.566	 H	164	GLN181	0.000	
2653	   N	26.360	-3.184	-14.282	N.am	165	GLY182	0.000	
2654	  CA	26.037	-2.341	-15.438	C.3	165	GLY182	0.000	
2655	   C	25.613	-3.065	-16.703	C.2	165	GLY182	0.000	
2656	   O	25.431	-2.439	-17.748	O.2	165	GLY182	0.000	
2657	   H	25.815	-3.081	-13.438	 H	165	GLY182	0.000	
2658	 HA2	26.921	-1.749	-15.675	 H	165	GLY182	0.000	
2659	 HA3	25.223	-1.677	-15.147	 H	165	GLY182	0.000	
2660	   N	25.446	-4.380	-16.620	N.am	166	LYS183	0.000	
2661	  CA	25.134	-5.180	-17.795	C.3	166	LYS183	0.000	
2662	   C	23.638	-5.122	-18.113	C.2	166	LYS183	0.000	
2663	   O	22.871	-4.400	-17.457	O.2	166	LYS183	0.000	
2664	  CB	25.627	-6.626	-17.611	C.3	166	LYS183	0.000	
2665	  CG	24.897	-7.464	-16.565	C.3	166	LYS183	0.000	
2666	  CD	25.094	-8.961	-16.838	C.3	166	LYS183	0.000	
2667	  CE	24.250	-9.434	-18.023	C.3	166	LYS183	0.000	
2668	  NZ	25.082	-10.058	-19.097	N.4	166	LYS183	0.000	
2669	   H	25.537	-4.834	-15.722	 H	166	LYS183	0.000	
2670	  HA	25.662	-4.761	-18.651	 H	166	LYS183	0.000	
2671	 HB2	26.679	-6.584	-17.328	 H	166	LYS183	0.000	
2672	 HB3	25.529	-7.134	-18.571	 H	166	LYS183	0.000	
2673	 HG2	23.833	-7.231	-16.598	 H	166	LYS183	0.000	
2674	 HG3	25.290	-7.226	-15.577	 H	166	LYS183	0.000	
2675	 HD2	24.805	-9.523	-15.951	 H	166	LYS183	0.000	
2676	 HD3	26.146	-9.144	-17.058	 H	166	LYS183	0.000	
2677	 HE2	23.721	-8.578	-18.441	 H	166	LYS183	0.000	
2678	 HE3	23.528	-10.170	-17.667	 H	166	LYS183	0.000	
2679	 HZ1	25.756	-9.385	-19.434	 H	166	LYS183	0.000	
2680	 HZ2	24.486	-10.349	-19.859	 H	166	LYS183	0.000	
2681	 HZ3	25.567	-10.862	-18.724	 H	166	LYS183	0.000	
2682	   N	23.227	-5.881	-19.123	N.am	167	SER184	0.000	
2683	  CA	21.833	-5.890	-19.544	C.3	167	SER184	0.000	
2684	   C	20.986	-6.709	-18.599	C.2	167	SER184	0.000	
2685	   O	21.379	-7.788	-18.145	O.2	167	SER184	0.000	
2686	  CB	21.711	-6.401	-20.972	C.3	167	SER184	0.000	
2687	  OG	22.277	-5.440	-21.844	O.3	167	SER184	0.000	
2688	   H	23.894	-6.463	-19.608	 H	167	SER184	0.000	
2689	  HA	21.461	-4.866	-19.517	 H	167	SER184	0.000	
2690	 HB2	20.660	-6.548	-21.221	 H	167	SER184	0.000	
2691	 HB3	22.244	-7.346	-21.071	 H	167	SER184	0.000	
2692	  HG	21.787	-4.622	-21.733	 H	167	SER184	0.000	
2693	   N	19.813	-6.180	-18.296	N.am	168	TYR185	0.000	
2694	  CA	18.958	-6.807	-17.307	C.3	168	TYR185	0.000	
2695	   C	17.501	-6.493	-17.572	C.2	168	TYR185	0.000	
2696	   O	17.190	-5.544	-18.288	O.2	168	TYR185	0.000	
2697	  CB	19.404	-6.379	-15.907	C.3	168	TYR185	0.000	
2698	  CG	19.027	-4.982	-15.501	C.2	168	TYR185	0.000	
2699	 CD1	19.839	-3.893	-15.796	C.2	168	TYR185	0.000	
2700	 CD2	17.849	-4.756	-14.809	C.2	168	TYR185	0.000	
2701	 CE1	19.475	-2.612	-15.409	C.2	168	TYR185	0.000	
2702	 CE2	17.475	-3.494	-14.419	C.2	168	TYR185	0.000	
2703	  CZ	18.282	-2.428	-14.720	C.2	168	TYR185	0.000	
2704	  OH	17.865	-1.187	-14.303	O.3	168	TYR185	0.000	
2705	   H	19.510	-5.334	-18.757	 H	168	TYR185	0.000	
2706	  HA	19.055	-7.890	-17.376	 H	168	TYR185	0.000	
2707	 HB2	20.490	-6.460	-15.862	 H	168	TYR185	0.000	
2708	 HB3	18.958	-7.069	-15.189	 H	168	TYR185	0.000	
2709	 HD1	20.764	-4.046	-16.332	 H	168	TYR185	0.000	
2710	 HD2	17.209	-5.592	-14.571	 H	168	TYR185	0.000	
2711	 HE1	20.110	-1.770	-15.639	 H	168	TYR185	0.000	
2712	 HE2	16.552	-3.343	-13.879	 H	168	TYR185	0.000	
2713	  HH	17.031	-1.177	-13.829	 H	168	TYR185	0.000	
2714	   N	16.608	-7.303	-17.010	N.am	169	LEU186	0.000	
2715	  CA	15.183	-6.999	-17.071	C.3	169	LEU186	0.000	
2716	   C	14.789	-6.394	-15.750	C.2	169	LEU186	0.000	
2717	   O	15.065	-6.981	-14.704	O.2	169	LEU186	0.000	
2718	  CB	14.340	-8.257	-17.295	C.3	169	LEU186	0.000	
2719	  CG	14.165	-8.837	-18.689	C.3	169	LEU186	0.000	
2720	 CD1	13.197	-10.020	-18.606	C.3	169	LEU186	0.000	
2721	 CD2	13.668	-7.789	-19.681	C.3	169	LEU186	0.000	
2722	   H	16.920	-8.138	-16.536	 H	169	LEU186	0.000	
2723	  HA	15.005	-6.321	-17.905	 H	169	LEU186	0.000	
2724	 HB2	13.340	-8.032	-16.924	 H	169	LEU186	0.000	
2725	 HB3	14.786	-9.043	-16.685	 H	169	LEU186	0.000	
2726	  HG	15.133	-9.175	-19.059	 H	169	LEU186	0.000	
2727	HD11	12.232	-9.675	-18.235	 H	169	LEU186	0.000	
2728	HD12	13.599	-10.771	-17.926	 H	169	LEU186	0.000	
2729	HD13	13.071	-10.457	-19.596	 H	169	LEU186	0.000	
2730	HD21	12.697	-7.414	-19.357	 H	169	LEU186	0.000	
2731	HD22	13.572	-8.240	-20.669	 H	169	LEU186	0.000	
2732	HD23	14.380	-6.964	-19.726	 H	169	LEU186	0.000	
2733	   N	14.138	-5.234	-15.796	N.am	170	GLY187	0.000	
2734	  CA	13.660	-4.556	-14.594	C.3	170	GLY187	0.000	
2735	   C	12.883	-5.472	-13.655	C.2	170	GLY187	0.000	
2736	   O	13.078	-5.447	-12.433	O.2	170	GLY187	0.000	
2737	   H	13.967	-4.808	-16.696	 H	170	GLY187	0.000	
2738	 HA2	13.009	-3.735	-14.895	 H	170	GLY187	0.000	
2739	 HA3	14.520	-4.158	-14.056	 H	170	GLY187	0.000	
2740	   N	11.995	-6.282	-14.225	N.am	171	SER188	0.000	
2741	  CA	11.172	-7.212	-13.438	C.3	171	SER188	0.000	
2742	   C	12.013	-8.198	-12.646	C.2	171	SER188	0.000	
2743	   O	11.720	-8.487	-11.476	O.2	171	SER188	0.000	
2744	  CB	10.208	-7.977	-14.353	C.3	171	SER188	0.000	
2745	  OG	10.921	-8.785	-15.269	O.3	171	SER188	0.000	
2746	   H	11.884	-6.259	-15.228	 H	171	SER188	0.000	
2747	  HA	10.605	-6.611	-12.727	 H	171	SER188	0.000	
2748	 HB2	9.597	-7.264	-14.906	 H	171	SER188	0.000	
2749	 HB3	9.564	-8.611	-13.744	 H	171	SER188	0.000	
2750	  HG	11.479	-8.206	-15.793	 H	171	SER188	0.000	
2751	   N	13.063	-8.706	-13.282	N.am	172	GLU189	0.000	
2752	  CA	13.997	-9.648	-12.634	C.3	172	GLU189	0.000	
2753	   C	14.807	-9.005	-11.515	C.2	172	GLU189	0.000	
2754	   O	15.035	-9.632	-10.474	O.2	172	GLU189	0.000	
2755	  CB	14.920	-10.286	-13.665	C.3	172	GLU189	0.000	
2756	  CG	14.147	-11.236	-14.549	C.3	172	GLU189	0.000	
2757	  CD	14.934	-11.819	-15.696	C.2	172	GLU189	0.000	
2758	 OE1	16.010	-11.285	-16.072	O.co2	172	GLU189	0.000	
2759	 OE2	14.456	-12.843	-16.227	O.co2	172	GLU189	0.000	
2760	   H	13.228	-8.439	-14.242	 H	172	GLU189	0.000	
2761	  HA	13.387	-10.423	-12.171	 H	172	GLU189	0.000	
2762	 HB2	15.708	-10.836	-13.151	 H	172	GLU189	0.000	
2763	 HB3	15.365	-9.505	-14.282	 H	172	GLU189	0.000	
2764	 HG2	13.295	-10.696	-14.962	 H	172	GLU189	0.000	
2765	 HG3	13.790	-12.060	-13.930	 H	172	GLU189	0.000	
2766	   N	15.218	-7.752	-11.730	N.am	173	ALA190	0.000	
2767	  CA	15.898	-6.952	-10.701	C.3	173	ALA190	0.000	
2768	   C	14.978	-6.713	-9.507	C.2	173	ALA190	0.000	
2769	   O	15.415	-6.799	-8.359	O.2	173	ALA190	0.000	
2770	  CB	16.407	-5.623	-11.281	C.3	173	ALA190	0.000	
2771	   H	15.056	-7.337	-12.637	 H	173	ALA190	0.000	
2772	  HA	16.764	-7.515	-10.353	 H	173	ALA190	0.000	
2773	 HB1	15.562	-5.035	-11.639	 H	173	ALA190	0.000	
2774	 HB2	17.086	-5.824	-12.110	 H	173	ALA190	0.000	
2775	 HB3	16.934	-5.066	-10.506	 H	173	ALA190	0.000	
2776	   N	13.702	-6.434	-9.772	N.am	174	ASP191	0.000	
2777	  CA	12.720	-6.268	-8.684	C.3	174	ASP191	0.000	
2778	   C	12.527	-7.562	-7.854	C.2	174	ASP191	0.000	
2779	   O	12.354	-7.504	-6.635	O.2	174	ASP191	0.000	
2780	  CB	11.360	-5.778	-9.215	C.3	174	ASP191	0.000	
2781	  CG	11.340	-4.291	-9.563	C.2	174	ASP191	0.000	
2782	 OD1	12.254	-3.538	-9.172	O.co2	174	ASP191	0.000	
2783	 OD2	10.385	-3.862	-10.251	O.co2	174	ASP191	0.000	
2784	   H	13.403	-6.336	-10.731	 H	174	ASP191	0.000	
2785	  HA	13.132	-5.506	-8.022	 H	174	ASP191	0.000	
2786	 HB2	10.604	-5.964	-8.452	 H	174	ASP191	0.000	
2787	 HB3	11.116	-6.346	-10.113	 H	174	ASP191	0.000	
2788	   N	12.549	-8.723	-8.502	N.am	175	VAL192	0.000	
2789	  CA	12.380	-9.998	-7.771	C.3	175	VAL192	0.000	
2790	   C	13.553	-10.234	-6.806	C.2	175	VAL192	0.000	
2791	   O	13.361	-10.674	-5.665	O.2	175	VAL192	0.000	
2792	  CB	12.217	-11.204	-8.711	C.3	175	VAL192	0.000	
2793	 CG1	12.372	-12.515	-7.943	C.3	175	VAL192	0.000	
2794	 CG2	10.860	-11.154	-9.408	C.3	175	VAL192	0.000	
2795	   H	12.681	-8.735	-9.503	 H	175	VAL192	0.000	
2796	  HA	11.457	-9.906	-7.198	 H	175	VAL192	0.000	
2797	  HB	13.000	-11.156	-9.468	 H	175	VAL192	0.000	
2798	HG11	11.597	-12.584	-7.180	 H	175	VAL192	0.000	
2799	HG12	13.353	-12.544	-7.468	 H	175	VAL192	0.000	
2800	HG13	12.278	-13.354	-8.633	 H	175	VAL192	0.000	
2801	HG21	10.066	-11.202	-8.662	 H	175	VAL192	0.000	
2802	HG22	10.770	-12.001	-10.089	 H	175	VAL192	0.000	
2803	HG23	10.774	-10.225	-9.971	 H	175	VAL192	0.000	
2804	   N	14.757	-9.929	-7.269	N.am	176	TRP193	0.000	
2805	  CA	15.955	-10.043	-6.433	C.3	176	TRP193	0.000	
2806	   C	15.809	-9.161	-5.201	C.2	176	TRP193	0.000	
2807	   O	16.041	-9.611	-4.084	O.2	176	TRP193	0.000	
2808	  CB	17.220	-9.633	-7.200	C.3	176	TRP193	0.000	
2809	  CG	18.406	-9.542	-6.298	C.2	176	TRP193	0.000	
2810	 CD1	18.766	-8.474	-5.513	C.2	176	TRP193	0.000	
2811	 CD2	19.380	-10.557	-6.063	C.2	176	TRP193	0.000	
2812	 CE2	20.310	-10.037	-5.132	C.2	176	TRP193	0.000	
2813	 CE3	19.570	-11.856	-6.555	C.2	176	TRP193	0.000	
2814	 NE1	19.909	-8.767	-4.818	N.pl3	176	TRP193	0.000	
2815	 CZ2	21.405	-10.772	-4.680	C.2	176	TRP193	0.000	
2816	 CZ3	20.657	-12.588	-6.103	C.2	176	TRP193	0.000	
2817	 CH2	21.565	-12.043	-5.176	C.2	176	TRP193	0.000	
2818	   H	14.851	-9.609	-8.222	 H	176	TRP193	0.000	
2819	  HA	16.057	-11.087	-6.137	 H	176	TRP193	0.000	
2820	 HB2	17.052	-8.662	-7.665	 H	176	TRP193	0.000	
2821	 HB3	17.420	-10.376	-7.973	 H	176	TRP193	0.000	
2822	 HD1	18.228	-7.540	-5.453	 H	176	TRP193	0.000	
2823	 HE1	20.381	-8.145	-4.177	 H	176	TRP193	0.000	
2824	 HE3	18.883	-12.279	-7.272	 H	176	TRP193	0.000	
2825	 HZ2	22.102	-10.357	-3.967	 H	176	TRP193	0.000	
2826	 HZ3	20.810	-13.593	-6.469	 H	176	TRP193	0.000	
2827	 HH2	22.406	-12.636	-4.847	 H	176	TRP193	0.000	
2828	   N	15.427	-7.906	-5.422	N.am	177	SER194	0.000	
2829	  CA	15.326	-6.932	-4.344	C.3	177	SER194	0.000	
2830	   C	14.247	-7.371	-3.359	C.2	177	SER194	0.000	
2831	   O	14.409	-7.238	-2.150	O.2	177	SER194	0.000	
2832	  CB	15.003	-5.539	-4.892	C.3	177	SER194	0.000	
2833	  OG	15.959	-5.101	-5.830	O.3	177	SER194	0.000	
2834	   H	15.202	-7.620	-6.364	 H	177	SER194	0.000	
2835	  HA	16.286	-6.879	-3.831	 H	177	SER194	0.000	
2836	 HB2	14.976	-4.833	-4.062	 H	177	SER194	0.000	
2837	 HB3	14.026	-5.570	-5.374	 H	177	SER194	0.000	
2838	  HG	16.811	-5.081	-5.388	 H	177	SER194	0.000	
2839	   N	13.138	-7.892	-3.880	N.am	178	MET195	0.000	
2840	  CA	12.099	-8.453	-3.020	C.3	178	MET195	0.000	
2841	   C	12.615	-9.611	-2.166	C.2	178	MET195	0.000	
2842	   O	12.184	-9.759	-1.031	O.2	178	MET195	0.000	
2843	  CB	10.876	-8.876	-3.840	C.3	178	MET195	0.000	
2844	  CG	10.135	-7.702	-4.394	C.3	178	MET195	0.000	
2845	  SD	8.522	-8.126	-5.066	S.3	178	MET195	0.000	
2846	  CE	8.939	-9.241	-6.378	C.3	178	MET195	0.000	
2847	   H	13.015	-7.900	-4.882	 H	178	MET195	0.000	
2848	  HA	11.794	-7.663	-2.334	 H	178	MET195	0.000	
2849	 HB2	10.203	-9.445	-3.198	 H	178	MET195	0.000	
2850	 HB3	11.208	-9.505	-4.666	 H	178	MET195	0.000	
2851	 HG2	10.735	-7.260	-5.190	 H	178	MET195	0.000	
2852	 HG3	9.996	-6.973	-3.596	 H	178	MET195	0.000	
2853	 HE1	8.028	-9.576	-6.873	 H	178	MET195	0.000	
2854	 HE2	9.468	-10.102	-5.969	 H	178	MET195	0.000	
2855	 HE3	9.578	-8.731	-7.099	 H	178	MET195	0.000	
2856	   N	13.530	-10.422	-2.711	N.am	179	GLY196	0.000	
2857	  CA	14.236	-11.454	-1.938	C.3	179	GLY196	0.000	
2858	   C	15.053	-10.908	-0.771	C.2	179	GLY196	0.000	
2859	   O	15.011	-11.458	0.331	O.2	179	GLY196	0.000	
2860	   H	13.743	-10.321	-3.693	 H	179	GLY196	0.000	
2861	 HA2	14.911	-11.982	-2.611	 H	179	GLY196	0.000	
2862	 HA3	13.498	-12.151	-1.543	 H	179	GLY196	0.000	
2863	   N	15.799	-9.829	-1.011	N.am	180	ILE197	0.000	
2864	  CA	16.554	-9.153	0.067	C.3	180	ILE197	0.000	
2865	   C	15.562	-8.638	1.135	C.2	180	ILE197	0.000	
2866	   O	15.729	-8.882	2.323	O.2	180	ILE197	0.000	
2867	  CB	17.410	-7.968	-0.461	C.3	180	ILE197	0.000	
2868	 CG1	18.365	-8.384	-1.609	C.3	180	ILE197	0.000	
2869	 CG2	18.150	-7.286	0.686	C.3	180	ILE197	0.000	
2870	 CD1	19.461	-9.373	-1.251	C.3	180	ILE197	0.000	
2871	   H	15.849	-9.465	-1.951	 H	180	ILE197	0.000	
2872	  HA	17.240	-9.881	0.498	 H	180	ILE197	0.000	
2873	  HB	16.724	-7.242	-0.897	 H	180	ILE197	0.000	
2874	HG12	18.844	-7.480	-1.985	 H	180	ILE197	0.000	
2875	HG13	17.760	-8.830	-2.398	 H	180	ILE197	0.000	
2876	HG21	18.844	-7.993	1.141	 H	180	ILE197	0.000	
2877	HG22	17.431	-6.950	1.433	 H	180	ILE197	0.000	
2878	HG23	18.703	-6.429	0.302	 H	180	ILE197	0.000	
2879	HD11	20.085	-8.954	-0.462	 H	180	ILE197	0.000	
2880	HD12	20.072	-9.571	-2.132	 H	180	ILE197	0.000	
2881	HD13	19.012	-10.304	-0.904	 H	180	ILE197	0.000	
2882	   N	14.534	-7.929	0.690	N.am	181	LEU198	0.000	
2883	  CA	13.428	-7.486	1.558	C.3	181	LEU198	0.000	
2884	   C	12.822	-8.607	2.429	C.2	181	LEU198	0.000	
2885	   O	12.612	-8.424	3.620	O.2	181	LEU198	0.000	
2886	  CB	12.329	-6.835	0.706	C.3	181	LEU198	0.000	
2887	  CG	12.439	-5.332	0.477	C.3	181	LEU198	0.000	
2888	 CD1	11.458	-4.843	-0.601	C.3	181	LEU198	0.000	
2889	 CD2	12.156	-4.617	1.788	C.3	181	LEU198	0.000	
2890	   H	14.507	-7.680	-0.288	 H	181	LEU198	0.000	
2891	  HA	13.858	-6.763	2.251	 H	181	LEU198	0.000	
2892	 HB2	11.375	-7.025	1.198	 H	181	LEU198	0.000	
2893	 HB3	12.338	-7.319	-0.270	 H	181	LEU198	0.000	
2894	  HG	13.447	-5.109	0.127	 H	181	LEU198	0.000	
2895	HD11	10.436	-5.050	-0.283	 H	181	LEU198	0.000	
2896	HD12	11.659	-5.362	-1.538	 H	181	LEU198	0.000	
2897	HD13	11.583	-3.770	-0.746	 H	181	LEU198	0.000	
2898	HD21	11.144	-4.853	2.119	 H	181	LEU198	0.000	
2899	HD22	12.249	-3.541	1.642	 H	181	LEU198	0.000	
2900	HD23	12.871	-4.945	2.542	 H	181	LEU198	0.000	
2901	   N	12.545	-9.758	1.818	N.am	182	LEU199	0.000	
2902	  CA	12.023	-10.935	2.529	C.3	182	LEU199	0.000	
2903	   C	12.964	-11.390	3.645	C.2	182	LEU199	0.000	
2904	   O	12.532	-11.663	4.767	O.2	182	LEU199	0.000	
2905	  CB	11.793	-12.094	1.554	C.3	182	LEU199	0.000	
2906	  CG	11.261	-13.428	2.108	C.3	182	LEU199	0.000	
2907	 CD1	9.910	-13.241	2.806	C.3	182	LEU199	0.000	
2908	 CD2	11.167	-14.482	0.990	C.3	182	LEU199	0.000	
2909	   H	12.700	-9.826	0.822	 H	182	LEU199	0.000	
2910	  HA	11.075	-10.641	2.980	 H	182	LEU199	0.000	
2911	 HB2	12.748	-12.304	1.073	 H	182	LEU199	0.000	
2912	 HB3	11.078	-11.748	0.807	 H	182	LEU199	0.000	
2913	  HG	11.969	-13.788	2.854	 H	182	LEU199	0.000	
2914	HD11	9.175	-12.880	2.086	 H	182	LEU199	0.000	
2915	HD12	10.015	-12.515	3.613	 H	182	LEU199	0.000	
2916	HD13	9.578	-14.194	3.217	 H	182	LEU199	0.000	
2917	HD21	10.464	-14.144	0.229	 H	182	LEU199	0.000	
2918	HD22	10.822	-15.427	1.410	 H	182	LEU199	0.000	
2919	HD23	12.150	-14.622	0.539	 H	182	LEU199	0.000	
2920	   N	14.253	-11.468	3.329	N.am	183	TYR200	0.000	
2921	  CA	15.259	-11.824	4.323	C.3	183	TYR200	0.000	
2922	   C	15.283	-10.824	5.486	C.2	183	TYR200	0.000	
2923	   O	15.345	-11.229	6.652	O.2	183	TYR200	0.000	
2924	  CB	16.626	-11.876	3.651	C.3	183	TYR200	0.000	
2925	  CG	17.765	-12.435	4.472	C.2	183	TYR200	0.000	
2926	 CD1	18.467	-11.632	5.368	C.2	183	TYR200	0.000	
2927	 CD2	18.150	-13.763	4.350	C.2	183	TYR200	0.000	
2928	 CE1	19.512	-12.137	6.104	C.2	183	TYR200	0.000	
2929	 CE2	19.199	-14.276	5.080	C.2	183	TYR200	0.000	
2930	  CZ	19.878	-13.462	5.952	C.2	183	TYR200	0.000	
2931	  OH	20.919	-13.984	6.686	O.3	183	TYR200	0.000	
2932	   H	14.541	-11.277	2.380	 H	183	TYR200	0.000	
2933	  HA	15.006	-12.800	4.735	 H	183	TYR200	0.000	
2934	 HB2	16.893	-10.858	3.366	 H	183	TYR200	0.000	
2935	 HB3	16.531	-12.491	2.756	 H	183	TYR200	0.000	
2936	 HD1	18.185	-10.596	5.487	 H	183	TYR200	0.000	
2937	 HD2	17.616	-14.407	3.667	 H	183	TYR200	0.000	
2938	 HE1	20.045	-11.502	6.796	 H	183	TYR200	0.000	
2939	 HE2	19.485	-15.311	4.966	 H	183	TYR200	0.000	
2940	  HH	21.101	-14.913	6.529	 H	183	TYR200	0.000	
2941	   N	15.238	-9.525	5.183	N.am	184	VAL201	0.000	
2942	  CA	15.382	-8.512	6.244	C.3	184	VAL201	0.000	
2943	   C	14.127	-8.499	7.114	C.2	184	VAL201	0.000	
2944	   O	14.213	-8.332	8.334	O.2	184	VAL201	0.000	
2945	  CB	15.714	-7.075	5.724	C.3	184	VAL201	0.000	
2946	 CG1	16.970	-7.068	4.852	C.3	184	VAL201	0.000	
2947	 CG2	14.562	-6.472	4.960	C.3	184	VAL201	0.000	
2948	   H	15.105	-9.236	4.225	 H	184	VAL201	0.000	
2949	  HA	16.249	-8.806	6.836	 H	184	VAL201	0.000	
2950	  HB	15.898	-6.464	6.608	 H	184	VAL201	0.000	
2951	HG11	16.800	-7.675	3.964	 H	184	VAL201	0.000	
2952	HG12	17.808	-7.477	5.418	 H	184	VAL201	0.000	
2953	HG13	17.200	-6.044	4.554	 H	184	VAL201	0.000	
2954	HG21	14.363	-7.070	4.071	 H	184	VAL201	0.000	
2955	HG22	14.815	-5.454	4.664	 H	184	VAL201	0.000	
2956	HG23	13.675	-6.455	5.593	 H	184	VAL201	0.000	
2957	   N	12.963	-8.671	6.485	N.am	185	LEU202	0.000	
2958	  CA	11.703	-8.762	7.232	C.3	185	LEU202	0.000	
2959	   C	11.785	-9.853	8.291	C.2	185	LEU202	0.000	
2960	   O	11.401	-9.635	9.445	O.2	185	LEU202	0.000	
2961	  CB	10.509	-9.031	6.303	C.3	185	LEU202	0.000	
2962	  CG	9.947	-7.853	5.516	C.3	185	LEU202	0.000	
2963	 CD1	9.052	-8.357	4.390	C.3	185	LEU202	0.000	
2964	 CD2	9.189	-6.889	6.436	C.3	185	LEU202	0.000	
2965	   H	12.949	-8.741	5.477	 H	185	LEU202	0.000	
2966	  HA	11.547	-7.798	7.717	 H	185	LEU202	0.000	
2967	 HB2	9.701	-9.428	6.918	 H	185	LEU202	0.000	
2968	 HB3	10.820	-9.787	5.582	 H	185	LEU202	0.000	
2969	  HG	10.777	-7.301	5.077	 H	185	LEU202	0.000	
2970	HD11	8.214	-8.913	4.812	 H	185	LEU202	0.000	
2971	HD12	9.627	-9.010	3.733	 H	185	LEU202	0.000	
2972	HD13	8.673	-7.509	3.819	 H	185	LEU202	0.000	
2973	HD21	8.348	-7.410	6.894	 H	185	LEU202	0.000	
2974	HD22	8.819	-6.046	5.852	 H	185	LEU202	0.000	
2975	HD23	9.860	-6.527	7.214	 H	185	LEU202	0.000	
2976	   N	12.292	-11.021	7.902	N.am	186	MET203	0.000	
2977	  CA	12.326	-12.184	8.795	C.3	186	MET203	0.000	
2978	   C	13.551	-12.260	9.714	C.2	186	MET203	0.000	
2979	   O	13.513	-12.952	10.726	O.2	186	MET203	0.000	
2980	  CB	12.239	-13.475	7.978	C.3	186	MET203	0.000	
2981	  CG	10.884	-13.638	7.314	C.3	186	MET203	0.000	
2982	  SD	10.574	-15.276	6.640	S.3	186	MET203	0.000	
2983	  CE	11.860	-15.329	5.411	C.3	186	MET203	0.000	
2984	   H	12.664	-11.109	6.967	 H	186	MET203	0.000	
2985	  HA	11.461	-12.063	9.447	 H	186	MET203	0.000	
2986	 HB2	12.411	-14.323	8.641	 H	186	MET203	0.000	
2987	 HB3	13.009	-13.456	7.206	 H	186	MET203	0.000	
2988	 HG2	10.815	-12.917	6.500	 H	186	MET203	0.000	
2989	 HG3	10.114	-13.425	8.056	 H	186	MET203	0.000	
2990	 HE1	11.822	-16.283	4.886	 H	186	MET203	0.000	
2991	 HE2	12.830	-15.220	5.896	 H	186	MET203	0.000	
2992	 HE3	11.717	-14.516	4.699	 H	186	MET203	0.000	
2993	   N	14.619	-11.553	9.359	N.am	187	CYS204	0.000	
2994	  CA	15.882	-11.612	10.088	C.3	187	CYS204	0.000	
2995	   C	16.248	-10.328	10.820	C.2	187	CYS204	0.000	
2996	   O	16.904	-10.390	11.863	O.2	187	CYS204	0.000	
2997	  CB	17.015	-11.971	9.137	C.3	187	CYS204	0.000	
2998	  SG	16.871	-13.649	8.504	S.3	187	CYS204	0.000	
2999	   H	14.554	-10.951	8.551	 H	187	CYS204	0.000	
3000	  HA	15.740	-12.378	10.850	 H	187	CYS204	0.000	
3001	 HB2	17.962	-11.877	9.668	 H	187	CYS204	0.000	
3002	 HB3	17.000	-11.277	8.296	 H	187	CYS204	0.000	
3003	  HG	16.888	-14.512	9.524	 H	187	CYS204	0.000	
3004	   N	15.847	-9.176	10.281	N.am	188	GLY205	0.000	
3005	  CA	16.195	-7.884	10.877	C.3	188	GLY205	0.000	
3006	   C	17.622	-7.416	10.606	C.2	188	GLY205	0.000	
3007	   O	18.090	-6.472	11.233	O.2	188	GLY205	0.000	
3008	   H	15.289	-9.194	9.440	 H	188	GLY205	0.000	
3009	 HA2	16.063	-7.963	11.957	 H	188	GLY205	0.000	
3010	 HA3	15.511	-7.133	10.481	 H	188	GLY205	0.000	
3011	   N	18.309	-8.084	9.679	N.am	189	PHE206	0.000	
3012	  CA	19.582	-7.623	9.127	C.3	189	PHE206	0.000	
3013	   C	19.689	-8.132	7.686	C.2	189	PHE206	0.000	
3014	   O	18.939	-9.018	7.278	O.2	189	PHE206	0.000	
3015	  CB	20.757	-8.126	9.972	C.3	189	PHE206	0.000	
3016	  CG	20.670	-9.586	10.315	C.2	189	PHE206	0.000	
3017	 CD1	20.981	-10.555	9.370	C.2	189	PHE206	0.000	
3018	 CD2	20.273	-9.996	11.580	C.2	189	PHE206	0.000	
3019	 CE1	20.895	-11.898	9.676	C.2	189	PHE206	0.000	
3020	 CE2	20.191	-11.343	11.897	C.2	189	PHE206	0.000	
3021	  CZ	20.503	-12.297	10.940	C.2	189	PHE206	0.000	
3022	   H	17.929	-8.956	9.340	 H	189	PHE206	0.000	
3023	  HA	19.620	-6.534	9.139	 H	189	PHE206	0.000	
3024	 HB2	20.783	-7.555	10.900	 H	189	PHE206	0.000	
3025	 HB3	21.679	-7.957	9.415	 H	189	PHE206	0.000	
3026	 HD1	21.293	-10.253	8.381	 H	189	PHE206	0.000	
3027	 HD2	20.025	-9.256	12.327	 H	189	PHE206	0.000	
3028	 HE1	21.135	-12.639	8.927	 H	189	PHE206	0.000	
3029	 HE2	19.884	-11.649	12.886	 H	189	PHE206	0.000	
3030	  HZ	20.440	-13.348	11.182	 H	189	PHE206	0.000	
3031	   N	20.618	-7.571	6.925	N.am	190	LEU207	0.000	
3032	  CA	20.782	-7.900	5.491	C.3	190	LEU207	0.000	
3033	   C	21.503	-9.235	5.251	C.2	190	LEU207	0.000	
3034	   O	22.349	-9.638	6.037	O.2	190	LEU207	0.000	
3035	  CB	21.558	-6.779	4.787	C.3	190	LEU207	0.000	
3036	  CG	20.879	-5.402	4.739	C.3	190	LEU207	0.000	
3037	 CD1	21.889	-4.266	4.614	C.3	190	LEU207	0.000	
3038	 CD2	19.898	-5.353	3.601	C.3	190	LEU207	0.000	
3039	   H	21.240	-6.891	7.340	 H	190	LEU207	0.000	
3040	  HA	19.777	-7.998	5.080	 H	190	LEU207	0.000	
3041	 HB2	21.737	-7.096	3.759	 H	190	LEU207	0.000	
3042	 HB3	22.511	-6.661	5.302	 H	190	LEU207	0.000	
3043	  HG	20.352	-5.264	5.683	 H	190	LEU207	0.000	
3044	HD11	22.438	-4.370	3.678	 H	190	LEU207	0.000	
3045	HD12	22.586	-4.306	5.451	 H	190	LEU207	0.000	
3046	HD13	21.364	-3.311	4.623	 H	190	LEU207	0.000	
3047	HD21	20.427	-5.492	2.659	 H	190	LEU207	0.000	
3048	HD22	19.395	-4.386	3.597	 H	190	LEU207	0.000	
3049	HD23	19.159	-6.145	3.723	 H	190	LEU207	0.000	
3050	   N	21.168	-9.930	4.154	N.am	191	PRO208	0.000	
3051	  CA	21.876	-11.171	3.801	C.3	191	PRO208	0.000	
3052	   C	23.310	-10.960	3.296	C.2	191	PRO208	0.000	
3053	   O	24.178	-11.818	3.498	O.2	191	PRO208	0.000	
3054	  CB	21.012	-11.759	2.680	C.3	191	PRO208	0.000	
3055	  CG	20.322	-10.593	2.072	C.3	191	PRO208	0.000	
3056	  CD	20.100	-9.606	3.189	C.3	191	PRO208	0.000	
3057	  HA	21.994	-11.808	4.678	 H	191	PRO208	0.000	
3058	 HB2	20.287	-12.465	3.085	 H	191	PRO208	0.000	
3059	 HB3	21.636	-12.263	1.941	 H	191	PRO208	0.000	
3060	 HG2	19.368	-10.900	1.644	 H	191	PRO208	0.000	
3061	 HG3	20.943	-10.150	1.294	 H	191	PRO208	0.000	
3062	 HD2	20.199	-8.582	2.828	 H	191	PRO208	0.000	
3063	 HD3	19.116	-9.740	3.637	 H	191	PRO208	0.000	
3064	   N	23.538	-9.834	2.631	N.am	192	PHE209	0.000	
3065	  CA	24.876	-9.439	2.188	C.3	192	PHE209	0.000	
3066	   C	25.149	-8.074	2.801	C.2	192	PHE209	0.000	
3067	   O	24.403	-7.124	2.560	O.2	192	PHE209	0.000	
3068	  CB	24.957	-9.331	0.663	C.3	192	PHE209	0.000	
3069	  CG	24.337	-10.486	-0.068	C.2	192	PHE209	0.000	
3070	 CD1	25.004	-11.692	-0.185	C.2	192	PHE209	0.000	
3071	 CD2	23.089	-10.362	-0.650	C.2	192	PHE209	0.000	
3072	 CE1	24.425	-12.755	-0.865	C.2	192	PHE209	0.000	
3073	 CE2	22.514	-11.415	-1.326	C.2	192	PHE209	0.000	
3074	  CZ	23.177	-12.610	-1.434	C.2	192	PHE209	0.000	
3075	   H	22.758	-9.227	2.423	 H	192	PHE209	0.000	
3076	  HA	25.606	-10.186	2.499	 H	192	PHE209	0.000	
3077	 HB2	26.008	-9.272	0.379	 H	192	PHE209	0.000	
3078	 HB3	24.446	-8.419	0.356	 H	192	PHE209	0.000	
3079	 HD1	25.983	-11.809	0.256	 H	192	PHE209	0.000	
3080	 HD2	22.557	-9.425	-0.574	 H	192	PHE209	0.000	
3081	 HE1	24.951	-13.694	-0.949	 H	192	PHE209	0.000	
3082	 HE2	21.538	-11.299	-1.772	 H	192	PHE209	0.000	
3083	  HZ	22.724	-13.436	-1.963	 H	192	PHE209	0.000	
3084	   N	26.204	-7.981	3.599	N.am	193	ASP210	0.000	
3085	  CA	26.498	-6.753	4.325	C.3	193	ASP210	0.000	
3086	   C	27.995	-6.640	4.563	C.2	193	ASP210	0.000	
3087	   O	28.669	-7.639	4.838	O.2	193	ASP210	0.000	
3088	  CB	25.741	-6.737	5.660	C.3	193	ASP210	0.000	
3089	  CG	25.614	-5.341	6.256	C.2	193	ASP210	0.000	
3090	 OD1	26.527	-4.509	6.083	O.co2	193	ASP210	0.000	
3091	 OD2	24.589	-5.070	6.909	O.co2	193	ASP210	0.000	
3092	   H	26.816	-8.778	3.706	 H	193	ASP210	0.000	
3093	  HA	26.171	-5.900	3.731	 H	193	ASP210	0.000	
3094	 HB2	26.274	-7.370	6.369	 H	193	ASP210	0.000	
3095	 HB3	24.740	-7.137	5.497	 H	193	ASP210	0.000	
3096	   N	28.504	-5.416	4.453	N.am	194	ASP211	0.000	
3097	  CA	29.910	-5.140	4.722	C.3	194	ASP211	0.000	
3098	   C	30.200	-3.646	4.898	C.2	194	ASP211	0.000	
3099	   O	29.336	-2.798	4.675	O.2	194	ASP211	0.000	
3100	  CB	30.795	-5.724	3.617	C.3	194	ASP211	0.000	
3101	  CG	31.902	-6.586	4.168	C.2	194	ASP211	0.000	
3102	 OD1	32.506	-6.193	5.187	O.co2	194	ASP211	0.000	
3103	 OD2	32.166	-7.659	3.591	O.co2	194	ASP211	0.000	
3104	   H	27.899	-4.656	4.174	 H	194	ASP211	0.000	
3105	  HA	30.145	-5.624	5.670	 H	194	ASP211	0.000	
3106	 HB2	31.238	-4.904	3.051	 H	194	ASP211	0.000	
3107	 HB3	30.176	-6.330	2.954	 H	194	ASP211	0.000	
3108	   N	31.432	-3.350	5.302	N.am	195	ASP212	0.000	
3109	  CA	31.859	-1.982	5.625	C.3	195	ASP212	0.000	
3110	   C	32.236	-1.156	4.400	C.2	195	ASP212	0.000	
3111	   O	32.321	0.069	4.483	O.2	195	ASP212	0.000	
3112	  CB	33.076	-2.015	6.556	C.3	195	ASP212	0.000	
3113	  CG	32.827	-2.810	7.826	C.2	195	ASP212	0.000	
3114	 OD1	31.777	-2.605	8.472	O.co2	195	ASP212	0.000	
3115	 OD2	33.695	-3.638	8.177	O.co2	195	ASP212	0.000	
3116	   H	32.104	-4.099	5.390	 H	195	ASP212	0.000	
3117	  HA	30.999	-1.511	6.101	 H	195	ASP212	0.000	
3118	 HB2	33.331	-0.991	6.831	 H	195	ASP212	0.000	
3119	 HB3	33.911	-2.467	6.021	 H	195	ASP212	0.000	
3120	   N	32.478	-1.822	3.273	N.am	196	THR213	0.000	
3121	  CA	32.928	-1.147	2.061	C.3	196	THR213	0.000	
3122	   C	32.122	-1.638	0.867	C.2	196	THR213	0.000	
3123	   O	31.527	-2.719	0.918	O.2	196	THR213	0.000	
3124	  CB	34.428	-1.397	1.803	C.3	196	THR213	0.000	
3125	 CG2	35.252	-1.087	3.051	C.3	196	THR213	0.000	
3126	 OG1	34.632	-2.765	1.426	O.3	196	THR213	0.000	
3127	   H	32.345	-2.823	3.257	 H	196	THR213	0.000	
3128	  HA	32.777	-0.076	2.196	 H	196	THR213	0.000	
3129	  HB	34.753	-0.738	0.998	 H	196	THR213	0.000	
3130	 HG1	34.336	-3.315	2.155	 H	196	THR213	0.000	
3131	HG21	34.937	-1.739	3.866	 H	196	THR213	0.000	
3132	HG22	35.099	-0.047	3.339	 H	196	THR213	0.000	
3133	HG23	36.308	-1.254	2.840	 H	196	THR213	0.000	
3134	   N	32.112	-0.838	-0.199	N.am	197	ALA214	0.000	
3135	  CA	31.341	-1.133	-1.412	C.3	197	ALA214	0.000	
3136	   C	31.912	-2.321	-2.196	C.2	197	ALA214	0.000	
3137	   O	31.162	-3.137	-2.729	O.2	197	ALA214	0.000	
3138	  CB	31.261	0.102	-2.303	C.3	197	ALA214	0.000	
3139	   H	32.661	0.010	-0.171	 H	197	ALA214	0.000	
3140	  HA	30.337	-1.414	-1.092	 H	197	ALA214	0.000	
3141	 HB1	32.264	0.385	-2.624	 H	197	ALA214	0.000	
3142	 HB2	30.813	0.925	-1.745	 H	197	ALA214	0.000	
3143	 HB3	30.649	-0.119	-3.177	 H	197	ALA214	0.000	
3144	   N	33.235	-2.414	-2.263	N.am	198	ALA215	0.000	
3145	  CA	33.899	-3.502	-2.990	C.3	198	ALA215	0.000	
3146	   C	33.621	-4.869	-2.364	C.2	198	ALA215	0.000	
3147	   O	33.376	-5.839	-3.079	O.2	198	ALA215	0.000	
3148	  CB	35.396	-3.256	-3.056	C.3	198	ALA215	0.000	
3149	   H	33.800	-1.716	-1.800	 H	198	ALA215	0.000	
3150	  HA	33.487	-3.513	-3.999	 H	198	ALA215	0.000	
3151	 HB1	35.807	-3.246	-2.047	 H	198	ALA215	0.000	
3152	 HB2	35.585	-2.296	-3.536	 H	198	ALA215	0.000	
3153	 HB3	35.869	-4.051	-3.633	 H	198	ALA215	0.000	
3154	   N	33.667	-4.928	-1.035	N.am	199	ALA216	0.000	
3155	  CA	33.408	-6.159	-0.288	C.3	199	ALA216	0.000	
3156	   C	31.939	-6.578	-0.404	C.2	199	ALA216	0.000	
3157	   O	31.626	-7.759	-0.575	O.2	199	ALA216	0.000	
3158	  CB	33.790	-5.974	1.179	C.3	199	ALA216	0.000	
3159	   H	33.890	-4.088	-0.521	 H	199	ALA216	0.000	
3160	  HA	34.020	-6.951	-0.720	 H	199	ALA216	0.000	
3161	 HB1	33.182	-5.183	1.616	 H	199	ALA216	0.000	
3162	 HB2	34.844	-5.703	1.248	 H	199	ALA216	0.000	
3163	 HB3	33.618	-6.905	1.719	 H	199	ALA216	0.000	
3164	   N	31.047	-5.598	-0.308	N.am	200	LEU217	0.000	
3165	  CA	29.608	-5.854	-0.318	C.3	200	LEU217	0.000	
3166	   C	29.209	-6.435	-1.649	C.2	200	LEU217	0.000	
3167	   O	28.404	-7.361	-1.751	O.2	200	LEU217	0.000	
3168	  CB	28.829	-4.552	-0.096	C.3	200	LEU217	0.000	
3169	  CG	27.453	-4.633	0.572	C.3	200	LEU217	0.000	
3170	 CD1	26.664	-3.400	0.160	C.3	200	LEU217	0.000	
3171	 CD2	26.662	-5.898	0.262	C.3	200	LEU217	0.000	
3172	   H	31.374	-4.646	-0.225	 H	200	LEU217	0.000	
3173	  HA	29.377	-6.554	0.485	 H	200	LEU217	0.000	
3174	 HB2	28.686	-4.091	-1.074	 H	200	LEU217	0.000	
3175	 HB3	29.451	-3.906	0.523	 H	200	LEU217	0.000	
3176	  HG	27.619	-4.672	1.649	 H	200	LEU217	0.000	
3177	HD11	26.524	-3.404	-0.921	 H	200	LEU217	0.000	
3178	HD12	27.212	-2.504	0.452	 H	200	LEU217	0.000	
3179	HD13	25.692	-3.409	0.652	 H	200	LEU217	0.000	
3180	HD21	26.450	-5.941	-0.806	 H	200	LEU217	0.000	
3181	HD22	25.724	-5.885	0.818	 H	200	LEU217	0.000	
3182	HD23	27.245	-6.771	0.552	 H	200	LEU217	0.000	
3183	   N	29.765	-5.868	-2.494	N.am	201	VAL218	0.000	
3184	  CA	29.567	-6.328	-3.837	C.3	201	VAL218	0.000	
3185	   C	30.181	-7.694	-4.079	C.2	201	VAL218	0.000	
3186	   O	29.493	-8.599	-4.549	O.2	201	VAL218	0.000	
3187	  CB	30.144	-5.310	-4.822	C.3	201	VAL218	0.000	
3188	 CG1	30.138	-5.870	-6.231	C.3	201	VAL218	0.000	
3189	 CG2	29.333	-4.027	-4.748	C.3	201	VAL218	0.000	
3190	   H	30.365	-5.081	-2.292	 H	201	VAL218	0.000	
3191	  HA	28.493	-6.429	-3.994	 H	201	VAL218	0.000	
3192	  HB	31.178	-5.095	-4.554	 H	201	VAL218	0.000	
3193	HG11	29.114	-6.097	-6.527	 H	201	VAL218	0.000	
3194	HG12	30.735	-6.782	-6.262	 H	201	VAL218	0.000	
3195	HG13	30.561	-5.136	-6.916	 H	201	VAL218	0.000	
3196	HG21	28.297	-4.236	-5.015	 H	201	VAL218	0.000	
3197	HG22	29.746	-3.295	-5.442	 H	201	VAL218	0.000	
3198	HG23	29.374	-3.629	-3.734	 H	201	VAL218	0.000	
3199	   N	31.343	-7.967	-3.943	N.am	202	ALA219	0.000	
3200	  CA	31.872	-9.319	-4.038	C.3	202	ALA219	0.000	
3201	   C	30.919	-10.337	-3.404	C.2	202	ALA219	0.000	
3202	   O	30.662	-11.387	-3.991	O.2	202	ALA219	0.000	
3203	  CB	33.270	-9.394	-3.395	C.3	202	ALA219	0.000	
3204	   H	31.989	-7.215	-3.751	 H	202	ALA219	0.000	
3205	  HA	31.964	-9.574	-5.094	 H	202	ALA219	0.000	
3206	 HB1	33.197	-9.143	-2.337	 H	202	ALA219	0.000	
3207	 HB2	33.937	-8.689	-3.891	 H	202	ALA219	0.000	
3208	 HB3	33.665	-10.405	-3.502	 H	202	ALA219	0.000	
3209	   N	30.396	-10.010	-2.217	N.am	203	LYS220	0.000	
3210	  CA	29.443	-10.875	-1.501	C.3	203	LYS220	0.000	
3211	   C	28.188	-11.128	-2.332	C.2	203	LYS220	0.000	
3212	   O	27.827	-12.281	-2.550	O.2	203	LYS220	0.000	
3213	  CB	29.072	-10.295	-0.126	C.3	203	LYS220	0.000	
3214	  CG	30.140	-10.504	0.945	C.3	203	LYS220	0.000	
3215	  CD	29.754	-9.858	2.262	C.3	203	LYS220	0.000	
3216	  CE	30.576	-10.394	3.425	C.3	203	LYS220	0.000	
3217	  NZ	30.036	-9.914	4.730	N.4	203	LYS220	0.000	
3218	   H	30.666	-9.133	-1.795	 H	203	LYS220	0.000	
3219	  HA	29.942	-11.830	-1.337	 H	203	LYS220	0.000	
3220	 HB2	28.151	-10.772	0.210	 H	203	LYS220	0.000	
3221	 HB3	28.906	-9.224	-0.239	 H	203	LYS220	0.000	
3222	 HG2	31.077	-10.067	0.600	 H	203	LYS220	0.000	
3223	 HG3	30.275	-11.574	1.104	 H	203	LYS220	0.000	
3224	 HD2	28.700	-10.057	2.455	 H	203	LYS220	0.000	
3225	 HD3	29.912	-8.783	2.185	 H	203	LYS220	0.000	
3226	 HE2	31.606	-10.054	3.320	 H	203	LYS220	0.000	
3227	 HE3	30.549	-11.483	3.408	 H	203	LYS220	0.000	
3228	 HZ1	30.057	-8.905	4.752	 H	203	LYS220	0.000	
3229	 HZ2	30.600	-10.280	5.483	 H	203	LYS220	0.000	
3230	 HZ3	29.083	-10.233	4.837	 H	203	LYS220	0.000	
3231	   N	27.551	-10.046	-2.790	N.am	204	ILE221	0.000	
3232	  CA	26.389	-10.105	-3.713	C.3	204	ILE221	0.000	
3233	   C	26.636	-10.993	-4.940	C.2	204	ILE221	0.000	
3234	   O	25.783	-11.801	-5.296	O.2	204	ILE221	0.000	
3235	  CB	25.954	-8.693	-4.217	C.3	204	ILE221	0.000	
3236	 CG1	25.339	-7.873	-3.076	C.3	204	ILE221	0.000	
3237	 CG2	24.933	-8.803	-5.359	C.3	204	ILE221	0.000	
3238	 CD1	25.214	-6.385	-3.367	C.3	204	ILE221	0.000	
3239	   H	27.878	-9.139	-2.491	 H	204	ILE221	0.000	
3240	  HA	25.592	-10.543	-3.112	 H	204	ILE221	0.000	
3241	  HB	26.849	-8.192	-4.585	 H	204	ILE221	0.000	
3242	HG12	25.965	-7.996	-2.192	 H	204	ILE221	0.000	
3243	HG13	24.342	-8.265	-2.873	 H	204	ILE221	0.000	
3244	HG21	24.035	-9.305	-4.997	 H	204	ILE221	0.000	
3245	HG22	25.364	-9.378	-6.179	 H	204	ILE221	0.000	
3246	HG23	24.674	-7.805	-5.713	 H	204	ILE221	0.000	
3247	HD11	26.201	-5.971	-3.574	 H	204	ILE221	0.000	
3248	HD12	24.782	-5.881	-2.503	 H	204	ILE221	0.000	
3249	HD13	24.570	-6.238	-4.234	 H	204	ILE221	0.000	
3250	   N	27.794	-10.841	-5.579	N.am	205	MET222	0.000	
3251	  CA	28.117	-11.635	-6.770	C.3	205	MET222	0.000	
3252	   C	28.270	-13.121	-6.430	C.2	205	MET222	0.000	
3253	   O	27.898	-13.976	-7.233	O.2	205	MET222	0.000	
3254	  CB	29.396	-11.134	-7.467	C.3	205	MET222	0.000	
3255	  CG	29.390	-9.688	-7.954	C.3	205	MET222	0.000	
3256	  SD	27.956	-9.157	-8.918	S.3	205	MET222	0.000	
3257	  CE	28.438	-7.453	-9.219	C.3	205	MET222	0.000	
3258	   H	28.463	-10.166	-5.238	 H	205	MET222	0.000	
3259	  HA	27.279	-11.513	-7.456	 H	205	MET222	0.000	
3260	 HB2	29.572	-11.773	-8.332	 H	205	MET222	0.000	
3261	 HB3	30.220	-11.242	-6.762	 H	205	MET222	0.000	
3262	 HG2	30.275	-9.546	-8.573	 H	205	MET222	0.000	
3263	 HG3	29.454	-9.045	-7.076	 H	205	MET222	0.000	
3264	 HE1	27.667	-6.956	-9.807	 H	205	MET222	0.000	
3265	 HE2	29.381	-7.432	-9.764	 H	205	MET222	0.000	
3266	 HE3	28.558	-6.936	-8.267	 H	205	MET222	0.000	
3267	   N	28.816	-13.430	-5.252	N.am	206	ARG223	0.000	
3268	  CA	28.994	-14.827	-4.845	C.3	206	ARG223	0.000	
3269	   C	27.658	-15.464	-4.477	C.2	206	ARG223	0.000	
3270	   O	27.483	-16.663	-4.648	O.2	206	ARG223	0.000	
3271	  CB	29.966	-14.962	-3.662	C.3	206	ARG223	0.000	
3272	  CG	30.837	-16.223	-3.709	C.3	206	ARG223	0.000	
3273	  CD	32.223	-15.978	-4.330	C.3	206	ARG223	0.000	
3274	  NE	32.291	-14.666	-4.990	N.pl3	206	ARG223	0.000	
3275	  CZ	33.034	-13.625	-4.594	C.2	206	ARG223	0.000	
3276	 NH1	33.828	-13.695	-3.521	N.pl3	206	ARG223	0.000	
3277	 NH2	32.985	-12.491	-5.289	N.4	206	ARG223	0.000	
3278	   H	29.112	-12.690	-4.631	 H	206	ARG223	0.000	
3279	  HA	29.420	-15.349	-5.702	 H	206	ARG223	0.000	
3280	 HB2	29.383	-14.983	-2.741	 H	206	ARG223	0.000	
3281	 HB3	30.623	-14.092	-3.657	 H	206	ARG223	0.000	
3282	 HG2	30.320	-16.979	-4.301	 H	206	ARG223	0.000	
3283	 HG3	30.972	-16.589	-2.692	 H	206	ARG223	0.000	
3284	 HD2	32.424	-16.756	-5.067	 H	206	ARG223	0.000	
3285	 HD3	32.976	-16.019	-3.544	 H	206	ARG223	0.000	
3286	  HE	31.726	-14.539	-5.817	 H	206	ARG223	0.000	
3287	HH11	34.379	-12.894	-3.248	 H	206	ARG223	0.000	
3288	HH12	33.876	-14.548	-2.983	 H	206	ARG223	0.000	
3289	HH21	33.543	-11.699	-5.002	 H	206	ARG223	0.000	
3290	HH22	32.390	-12.423	-6.102	 H	206	ARG223	0.000	
3291	   N	26.730	-14.661	-3.955	N.am	207	GLY224	0.000	
3292	  CA	25.378	-15.123	-3.649	C.3	207	GLY224	0.000	
3293	   C	25.205	-15.980	-2.400	C.2	207	GLY224	0.000	
3294	   O	24.119	-16.513	-2.163	O.2	207	GLY224	0.000	
3295	   H	26.970	-13.698	-3.765	 H	207	GLY224	0.000	
3296	 HA2	25.031	-15.709	-4.500	 H	207	GLY224	0.000	
3297	 HA3	24.747	-14.242	-3.533	 H	207	GLY224	0.000	
3298	   N	26.266	-16.101	-1.601	N.am	208	LYS225	0.000	
3299	  CA	26.253	-16.897	-0.370	C.3	208	LYS225	0.000	
3300	   C	25.835	-16.024	0.819	C.2	208	LYS225	0.000	
3301	   O	26.187	-14.845	0.896	O.2	208	LYS225	0.000	
3302	  CB	27.632	-17.520	-0.122	C.3	208	LYS225	0.000	
3303	  CG	27.791	-18.958	-0.626	C.3	208	LYS225	0.000	
3304	  CD	27.889	-19.968	0.531	C.3	208	LYS225	0.000	
3305	  CE	26.596	-20.027	1.351	C.3	208	LYS225	0.000	
3306	  NZ	26.703	-20.829	2.602	N.4	208	LYS225	0.000	
3307	   H	27.118	-15.623	-1.856	 H	208	LYS225	0.000	
3308	  HA	25.528	-17.702	-0.481	 H	208	LYS225	0.000	
3309	 HB2	27.818	-17.515	0.952	 H	208	LYS225	0.000	
3310	 HB3	28.378	-16.902	-0.623	 H	208	LYS225	0.000	
3311	 HG2	28.699	-19.022	-1.226	 H	208	LYS225	0.000	
3312	 HG3	26.929	-19.212	-1.242	 H	208	LYS225	0.000	
3313	 HD2	28.709	-19.675	1.187	 H	208	LYS225	0.000	
3314	 HD3	28.089	-20.957	0.118	 H	208	LYS225	0.000	
3315	 HE2	25.816	-20.466	0.729	 H	208	LYS225	0.000	
3316	 HE3	26.316	-19.009	1.620	 H	208	LYS225	0.000	
3317	 HZ1	26.963	-21.778	2.373	 H	208	LYS225	0.000	
3318	 HZ2	25.812	-20.830	3.079	 H	208	LYS225	0.000	
3319	 HZ3	27.406	-20.424	3.203	 H	208	LYS225	0.000	
3320	   N	25.071	-16.610	1.736	N.am	209	TYR226	0.000	
3321	  CA	24.573	-15.886	2.906	C.3	209	TYR226	0.000	
3322	   C	24.194	-16.866	4.008	C.2	209	TYR226	0.000	
3323	   O	23.873	-18.029	3.729	O.2	209	TYR226	0.000	
3324	  CB	23.379	-14.986	2.540	C.3	209	TYR226	0.000	
3325	  CG	22.239	-15.697	1.843	C.2	209	TYR226	0.000	
3326	 CD1	21.290	-16.407	2.571	C.2	209	TYR226	0.000	
3327	 CD2	22.106	-15.660	0.455	C.2	209	TYR226	0.000	
3328	 CE1	20.250	-17.064	1.944	C.2	209	TYR226	0.000	
3329	 CE2	21.058	-16.321	-0.183	C.2	209	TYR226	0.000	
3330	  CZ	20.132	-17.021	0.572	C.2	209	TYR226	0.000	
3331	  OH	19.074	-17.681	-0.018	O.3	209	TYR226	0.000	
3332	   H	24.827	-17.583	1.621	 H	209	TYR226	0.000	
3333	  HA	25.372	-15.241	3.273	 H	209	TYR226	0.000	
3334	 HB2	23.740	-14.196	1.881	 H	209	TYR226	0.000	
3335	 HB3	22.993	-14.545	3.458	 H	209	TYR226	0.000	
3336	 HD1	21.368	-16.445	3.647	 H	209	TYR226	0.000	
3337	 HD2	22.827	-15.113	-0.134	 H	209	TYR226	0.000	
3338	 HE1	19.528	-17.613	2.530	 H	209	TYR226	0.000	
3339	 HE2	20.968	-16.286	-1.259	 H	209	TYR226	0.000	
3340	  HH	19.037	-17.614	-0.975	 H	209	TYR226	0.000	
3341	   N	24.235	-16.385	5.250	N.am	210	ASP227	0.000	
3342	  CA	23.900	-17.206	6.413	C.3	210	ASP227	0.000	
3343	   C	22.392	-17.402	6.478	C.2	210	ASP227	0.000	
3344	   O	21.626	-16.562	6.020	O.2	210	ASP227	0.000	
3345	  CB	24.355	-16.547	7.719	C.3	210	ASP227	0.000	
3346	  CG	25.848	-16.292	7.764	C.2	210	ASP227	0.000	
3347	 OD1	26.631	-17.133	7.257	O.co2	210	ASP227	0.000	
3348	 OD2	26.239	-15.241	8.318	O.co2	210	ASP227	0.000	
3349	   H	24.507	-15.423	5.393	 H	210	ASP227	0.000	
3350	  HA	24.415	-18.160	6.302	 H	210	ASP227	0.000	
3351	 HB2	24.090	-17.201	8.549	 H	210	ASP227	0.000	
3352	 HB3	23.837	-15.594	7.827	 H	210	ASP227	0.000	
3353	   N	21.987	-18.520	7.064	N.am	211	VAL228	0.000	
3354	  CA	20.586	-18.861	7.229	C.3	211	VAL228	0.000	
3355	   C	20.292	-18.990	8.729	C.2	211	VAL228	0.000	
3356	   O	20.500	-20.050	9.308	O.2	211	VAL228	0.000	
3357	  CB	20.304	-20.198	6.531	C.3	211	VAL228	0.000	
3358	 CG1	18.827	-20.532	6.599	C.3	211	VAL228	0.000	
3359	 CG2	20.801	-20.164	5.088	C.3	211	VAL228	0.000	
3360	   H	22.684	-19.162	7.412	 H	211	VAL228	0.000	
3361	  HA	19.954	-18.089	6.789	 H	211	VAL228	0.000	
3362	  HB	20.847	-20.986	7.053	 H	211	VAL228	0.000	
3363	HG11	18.256	-19.759	6.084	 H	211	VAL228	0.000	
3364	HG12	18.513	-20.581	7.642	 H	211	VAL228	0.000	
3365	HG13	18.650	-21.494	6.120	 H	211	VAL228	0.000	
3366	HG21	20.274	-19.383	4.540	 H	211	VAL228	0.000	
3367	HG22	20.614	-21.129	4.616	 H	211	VAL228	0.000	
3368	HG23	21.871	-19.956	5.077	 H	211	VAL228	0.000	
3369	   N	19.815	-17.918	9.372	N.am	212	PRO229	0.000	
3370	  CA	19.581	-18.029	10.818	C.3	212	PRO229	0.000	
3371	   C	18.658	-19.194	11.191	C.2	212	PRO229	0.000	
3372	   O	17.784	-19.569	10.407	O.2	212	PRO229	0.000	
3373	  CB	18.926	-16.694	11.170	C.3	212	PRO229	0.000	
3374	  CG	19.389	-15.760	10.112	C.3	212	PRO229	0.000	
3375	  CD	19.470	-16.581	8.863	C.3	212	PRO229	0.000	
3376	  HA	20.504	-18.231	11.361	 H	212	PRO229	0.000	
3377	 HB2	19.252	-16.353	12.153	 H	212	PRO229	0.000	
3378	 HB3	17.840	-16.782	11.157	 H	212	PRO229	0.000	
3379	 HG2	20.368	-15.353	10.364	 H	212	PRO229	0.000	
3380	 HG3	18.677	-14.944	9.986	 H	212	PRO229	0.000	
3381	 HD2	18.514	-16.595	8.340	 H	212	PRO229	0.000	
3382	 HD3	20.244	-16.203	8.195	 H	212	PRO229	0.000	
3383	   N	18.853	-19.745	12.384	N.am	213	LYS230	0.000	
3384	  CA	18.169	-20.974	12.799	C.3	213	LYS230	0.000	
3385	   C	16.644	-20.835	12.944	C.2	213	LYS230	0.000	
3386	   O	15.931	-21.838	12.939	O.2	213	LYS230	0.000	
3387	  CB	18.763	-21.502	14.107	C.3	213	LYS230	0.000	
3388	  CG	18.443	-22.963	14.382	C.3	213	LYS230	0.000	
3389	  CD	19.216	-23.490	15.585	C.3	213	LYS230	0.000	
3390	  CE	18.932	-24.967	15.834	C.3	213	LYS230	0.000	
3391	  NZ	19.689	-25.480	17.006	N.4	213	LYS230	0.000	
3392	   H	19.494	-19.302	13.027	 H	213	LYS230	0.000	
3393	  HA	18.335	-21.683	11.988	 H	213	LYS230	0.000	
3394	 HB2	18.369	-20.904	14.929	 H	213	LYS230	0.000	
3395	 HB3	19.846	-21.390	14.062	 H	213	LYS230	0.000	
3396	 HG2	18.709	-23.554	13.505	 H	213	LYS230	0.000	
3397	 HG3	17.375	-23.061	14.576	 H	213	LYS230	0.000	
3398	 HD2	18.925	-22.921	16.468	 H	213	LYS230	0.000	
3399	 HD3	20.283	-23.361	15.405	 H	213	LYS230	0.000	
3400	 HE2	19.221	-25.536	14.950	 H	213	LYS230	0.000	
3401	 HE3	17.865	-25.097	16.017	 H	213	LYS230	0.000	
3402	 HZ1	20.679	-25.364	16.845	 H	213	LYS230	0.000	
3403	 HZ2	19.482	-26.460	17.138	 H	213	LYS230	0.000	
3404	 HZ3	19.420	-24.965	17.832	 H	213	LYS230	0.000	
3405	   N	16.138	-19.612	13.072	N.am	214	TRP231	0.000	
3406	  CA	14.693	-19.430	13.240	C.3	214	TRP231	0.000	
3407	   C	13.912	-19.470	11.920	C.2	214	TRP231	0.000	
3408	   O	12.685	-19.462	11.952	O.2	214	TRP231	0.000	
3409	  CB	14.365	-18.152	14.040	C.3	214	TRP231	0.000	
3410	  CG	14.902	-16.871	13.447	C.2	214	TRP231	0.000	
3411	 CD1	14.337	-16.122	12.454	C.2	214	TRP231	0.000	
3412	 CD2	16.113	-16.199	13.819	C.2	214	TRP231	0.000	
3413	 CE2	16.219	-15.048	13.009	C.2	214	TRP231	0.000	
3414	 CE3	17.119	-16.461	14.763	C.2	214	TRP231	0.000	
3415	 NE1	15.125	-15.026	12.183	N.pl3	214	TRP231	0.000	
3416	 CZ2	17.288	-14.157	13.107	C.2	214	TRP231	0.000	
3417	 CZ3	18.185	-15.573	14.863	C.2	214	TRP231	0.000	
3418	 CH2	18.259	-14.432	14.037	C.2	214	TRP231	0.000	
3419	   H	16.749	-18.808	13.053	 H	214	TRP231	0.000	
3420	  HA	14.358	-20.291	13.820	 H	214	TRP231	0.000	
3421	 HB2	14.783	-18.263	15.040	 H	214	TRP231	0.000	
3422	 HB3	13.281	-18.065	14.107	 H	214	TRP231	0.000	
3423	 HD1	13.408	-16.355	11.955	 H	214	TRP231	0.000	
3424	 HE1	14.929	-14.320	11.488	 H	214	TRP231	0.000	
3425	 HE3	17.066	-17.333	15.397	 H	214	TRP231	0.000	
3426	 HZ2	17.350	-13.283	12.475	 H	214	TRP231	0.000	
3427	 HZ3	18.968	-15.760	15.583	 H	214	TRP231	0.000	
3428	 HH2	19.099	-13.761	14.139	 H	214	TRP231	0.000	
3429	   N	14.597	-19.509	10.772	N.am	215	LEU232	0.000	
3430	  CA	13.909	-19.493	9.474	C.3	215	LEU232	0.000	
3431	   C	13.298	-20.857	9.201	C.2	215	LEU232	0.000	
3432	   O	13.970	-21.867	9.352	O.2	215	LEU232	0.000	
3433	  CB	14.857	-19.132	8.328	C.3	215	LEU232	0.000	
3434	  CG	15.201	-17.658	8.128	C.3	215	LEU232	0.000	
3435	 CD1	15.961	-17.120	9.322	C.3	215	LEU232	0.000	
3436	 CD2	16.022	-17.494	6.865	C.3	215	LEU232	0.000	
3437	   H	15.606	-19.550	10.798	 H	215	LEU232	0.000	
3438	  HA	13.132	-18.730	9.525	 H	215	LEU232	0.000	
3439	 HB2	14.401	-19.488	7.404	 H	215	LEU232	0.000	
3440	 HB3	15.793	-19.664	8.499	 H	215	LEU232	0.000	
3441	  HG	14.275	-17.090	8.031	 H	215	LEU232	0.000	
3442	HD11	16.893	-17.674	9.438	 H	215	LEU232	0.000	
3443	HD12	15.355	-17.235	10.220	 H	215	LEU232	0.000	
3444	HD13	16.183	-16.065	9.165	 H	215	LEU232	0.000	
3445	HD21	16.949	-18.061	6.959	 H	215	LEU232	0.000	
3446	HD22	16.254	-16.440	6.717	 H	215	LEU232	0.000	
3447	HD23	15.454	-17.865	6.012	 H	215	LEU232	0.000	
3448	   N	12.029	-20.895	8.802	N.am	216	SER233	0.000	
3449	  CA	11.369	-22.170	8.507	C.3	216	SER233	0.000	
3450	   C	11.987	-22.773	7.248	C.2	216	SER233	0.000	
3451	   O	12.516	-22.042	6.411	O.2	216	SER233	0.000	
3452	  CB	9.868	-21.971	8.296	C.3	216	SER233	0.000	
3453	  OG	9.609	-21.171	7.150	O.3	216	SER233	0.000	
3454	   H	11.514	-20.032	8.700	 H	216	SER233	0.000	
3455	  HA	11.508	-22.843	9.353	 H	216	SER233	0.000	
3456	 HB2	9.448	-21.479	9.174	 H	216	SER233	0.000	
3457	 HB3	9.396	-22.944	8.163	 H	216	SER233	0.000	
3458	  HG	10.033	-20.321	7.288	 H	216	SER233	0.000	
3459	   N	11.923	-24.110	7.104	N.am	217	PRO234	0.000	
3460	  CA	12.318	-24.737	5.845	C.3	217	PRO234	0.000	
3461	   C	11.704	-24.092	4.593	C.2	217	PRO234	0.000	
3462	   O	12.422	-23.856	3.616	O.2	217	PRO234	0.000	
3463	  CB	11.849	-26.185	6.024	C.3	217	PRO234	0.000	
3464	  CG	11.977	-26.417	7.489	C.3	217	PRO234	0.000	
3465	  CD	11.531	-25.113	8.108	C.3	217	PRO234	0.000	
3466	  HA	13.388	-24.632	5.665	 H	217	PRO234	0.000	
3467	 HB2	12.484	-26.872	5.464	 H	217	PRO234	0.000	
3468	 HB3	10.814	-26.302	5.701	 H	217	PRO234	0.000	
3469	 HG2	13.010	-26.639	7.757	 H	217	PRO234	0.000	
3470	 HG3	11.335	-27.237	7.809	 H	217	PRO234	0.000	
3471	 HD2	10.453	-25.105	8.267	 H	217	PRO234	0.000	
3472	 HD3	12.040	-24.936	9.056	 H	217	PRO234	0.000	
3473	   N	10.406	-23.801	4.619	N.am	218	SER235	0.000	
3474	  CA	9.722	-23.219	3.451	C.3	218	SER235	0.000	
3475	   C	10.203	-21.798	3.110	C.2	218	SER235	0.000	
3476	   O	10.292	-21.427	1.925	O.2	218	SER235	0.000	
3477	  CB	8.193	-23.258	3.631	C.3	218	SER235	0.000	
3478	  OG	7.740	-22.346	4.616	O.3	218	SER235	0.000	
3479	   H	9.877	-23.983	5.459	 H	218	SER235	0.000	
3480	  HA	9.989	-23.843	2.598	 H	218	SER235	0.000	
3481	 HB2	7.902	-24.266	3.927	 H	218	SER235	0.000	
3482	 HB3	7.722	-23.008	2.681	 H	218	SER235	0.000	
3483	  HG	8.164	-22.581	5.445	 H	218	SER235	0.000	
3484	   N	10.502	-21.015	4.146	N.am	219	SER236	0.000	
3485	  CA	11.110	-19.684	3.991	C.3	219	SER236	0.000	
3486	   C	12.467	-19.766	3.321	C.2	219	SER236	0.000	
3487	   O	12.796	-18.967	2.441	O.2	219	SER236	0.000	
3488	  CB	11.295	-19.010	5.351	C.3	219	SER236	0.000	
3489	  OG	10.073	-18.467	5.819	O.3	219	SER236	0.000	
3490	   H	10.304	-21.351	5.078	 H	219	SER236	0.000	
3491	  HA	10.431	-19.100	3.369	 H	219	SER236	0.000	
3492	 HB2	12.028	-18.209	5.255	 H	219	SER236	0.000	
3493	 HB3	11.655	-19.748	6.068	 H	219	SER236	0.000	
3494	  HG	9.776	-17.821	5.173	 H	219	SER236	0.000	
3495	   N	13.258	-20.740	3.745	N.am	220	ILE237	0.000	
3496	  CA	14.585	-20.970	3.169	C.3	220	ILE237	0.000	
3497	   C	14.499	-21.289	1.664	C.2	220	ILE237	0.000	
3498	   O	15.289	-20.767	0.878	O.2	220	ILE237	0.000	
3499	  CB	15.339	-22.074	3.947	C.3	220	ILE237	0.000	
3500	 CG1	15.667	-21.580	5.364	C.3	220	ILE237	0.000	
3501	 CG2	16.616	-22.488	3.223	C.3	220	ILE237	0.000	
3502	 CD1	16.197	-22.669	6.318	C.3	220	ILE237	0.000	
3503	   H	12.936	-21.343	4.488	 H	220	ILE237	0.000	
3504	  HA	15.157	-20.047	3.266	 H	220	ILE237	0.000	
3505	  HB	14.692	-22.949	4.010	 H	220	ILE237	0.000	
3506	HG12	14.758	-21.162	5.797	 H	220	ILE237	0.000	
3507	HG13	16.424	-20.799	5.285	 H	220	ILE237	0.000	
3508	HG21	17.284	-21.630	3.145	 H	220	ILE237	0.000	
3509	HG22	16.367	-22.847	2.224	 H	220	ILE237	0.000	
3510	HG23	17.109	-23.283	3.783	 H	220	ILE237	0.000	
3511	HD11	15.455	-23.462	6.413	 H	220	ILE237	0.000	
3512	HD12	16.389	-22.232	7.298	 H	220	ILE237	0.000	
3513	HD13	17.123	-23.083	5.918	 H	220	ILE237	0.000	
3514	   N	13.539	-22.131	1.274	N.am	221	LEU238	0.000	
3515	  CA	13.353	-22.501	-0.136	C.3	221	LEU238	0.000	
3516	   C	12.934	-21.315	-0.990	C.2	221	LEU238	0.000	
3517	   O	13.406	-21.172	-2.114	O.2	221	LEU238	0.000	
3518	  CB	12.303	-23.593	-0.295	C.3	221	LEU238	0.000	
3519	  CG	12.676	-24.971	0.220	C.3	221	LEU238	0.000	
3520	 CD1	11.425	-25.814	0.436	C.3	221	LEU238	0.000	
3521	 CD2	13.633	-25.671	-0.732	C.3	221	LEU238	0.000	
3522	   H	12.922	-22.526	1.969	 H	221	LEU238	0.000	
3523	  HA	14.322	-22.866	-0.475	 H	221	LEU238	0.000	
3524	 HB2	12.080	-23.686	-1.358	 H	221	LEU238	0.000	
3525	 HB3	11.408	-23.272	0.238	 H	221	LEU238	0.000	
3526	  HG	13.185	-24.848	1.176	 H	221	LEU238	0.000	
3527	HD11	10.906	-25.945	-0.514	 H	221	LEU238	0.000	
3528	HD12	10.765	-25.312	1.143	 H	221	LEU238	0.000	
3529	HD13	11.708	-26.790	0.832	 H	221	LEU238	0.000	
3530	HD21	13.150	-25.807	-1.699	 H	221	LEU238	0.000	
3531	HD22	13.907	-26.643	-0.322	 H	221	LEU238	0.000	
3532	HD23	14.530	-25.064	-0.856	 H	221	LEU238	0.000	
3533	   N	12.044	-20.473	-0.471	N.am	222	LEU239	0.000	
3534	  CA	11.628	-19.287	-1.202	C.3	222	LEU239	0.000	
3535	   C	12.790	-18.308	-1.374	C.2	222	LEU239	0.000	
3536	   O	12.996	-17.798	-2.465	O.2	222	LEU239	0.000	
3537	  CB	10.448	-18.579	-0.526	C.3	222	LEU239	0.000	
3538	  CG	9.946	-17.310	-1.218	C.3	222	LEU239	0.000	
3539	 CD1	9.668	-17.529	-2.721	C.3	222	LEU239	0.000	
3540	 CD2	8.706	-16.782	-0.512	C.3	222	LEU239	0.000	
3541	   H	11.653	-20.661	0.441	 H	222	LEU239	0.000	
3542	  HA	11.300	-19.625	-2.185	 H	222	LEU239	0.000	
3543	 HB2	10.755	-18.309	0.485	 H	222	LEU239	0.000	
3544	 HB3	9.618	-19.284	-0.478	 H	222	LEU239	0.000	
3545	  HG	10.740	-16.566	-1.151	 H	222	LEU239	0.000	
3546	HD11	8.876	-18.269	-2.839	 H	222	LEU239	0.000	
3547	HD12	10.574	-17.886	-3.210	 H	222	LEU239	0.000	
3548	HD13	9.357	-16.588	-3.174	 H	222	LEU239	0.000	
3549	HD21	7.908	-17.522	-0.576	 H	222	LEU239	0.000	
3550	HD22	8.382	-15.856	-0.989	 H	222	LEU239	0.000	
3551	HD23	8.938	-16.589	0.535	 H	222	LEU239	0.000	
3552	   N	13.542	-18.050	-0.299	N.am	223	LEU240	0.000	
3553	  CA	14.704	-17.156	-0.378	C.3	223	LEU240	0.000	
3554	   C	15.697	-17.604	-1.459	C.2	223	LEU240	0.000	
3555	   O	16.205	-16.781	-2.218	O.2	223	LEU240	0.000	
3556	  CB	15.415	-17.050	0.967	C.3	223	LEU240	0.000	
3557	  CG	14.714	-16.190	2.020	C.3	223	LEU240	0.000	
3558	 CD1	15.168	-16.574	3.436	C.3	223	LEU240	0.000	
3559	 CD2	14.954	-14.711	1.734	C.3	223	LEU240	0.000	
3560	   H	13.306	-18.478	0.585	 H	223	LEU240	0.000	
3561	  HA	14.323	-16.172	-0.653	 H	223	LEU240	0.000	
3562	 HB2	16.403	-16.625	0.791	 H	223	LEU240	0.000	
3563	 HB3	15.520	-18.057	1.372	 H	223	LEU240	0.000	
3564	  HG	13.641	-16.375	1.966	 H	223	LEU240	0.000	
3565	HD11	16.240	-16.403	3.533	 H	223	LEU240	0.000	
3566	HD12	14.950	-17.627	3.614	 H	223	LEU240	0.000	
3567	HD13	14.635	-15.965	4.166	 H	223	LEU240	0.000	
3568	HD21	16.023	-14.501	1.783	 H	223	LEU240	0.000	
3569	HD22	14.431	-14.108	2.476	 H	223	LEU240	0.000	
3570	HD23	14.581	-14.468	0.739	 H	223	LEU240	0.000	
3571	   N	15.967	-18.900	-1.538	N.am	224	GLN241	0.000	
3572	  CA	16.904	-19.386	-2.542	C.3	224	GLN241	0.000	
3573	   C	16.340	-19.228	-3.963	C.2	224	GLN241	0.000	
3574	   O	17.094	-19.028	-4.901	O.2	224	GLN241	0.000	
3575	  CB	17.411	-20.815	-2.236	C.3	224	GLN241	0.000	
3576	  CG	16.390	-21.951	-2.289	C.3	224	GLN241	0.000	
3577	  CD	16.989	-23.327	-1.935	C.2	224	GLN241	0.000	
3578	 NE2	17.041	-24.227	-2.918	N.pl3	224	GLN241	0.000	
3579	 OE1	17.394	-23.572	-0.791	O.2	224	GLN241	0.000	
3580	   H	15.524	-19.548	-0.903	 H	224	GLN241	0.000	
3581	  HA	17.790	-18.754	-2.494	 H	224	GLN241	0.000	
3582	 HB2	17.835	-20.803	-1.232	 H	224	GLN241	0.000	
3583	 HB3	18.194	-21.046	-2.958	 H	224	GLN241	0.000	
3584	 HG2	15.980	-22.002	-3.298	 H	224	GLN241	0.000	
3585	 HG3	15.590	-21.731	-1.582	 H	224	GLN241	0.000	
3586	HE21	17.420	-25.146	-2.742	 H	224	GLN241	0.000	
3587	HE22	16.700	-23.989	-3.839	 H	224	GLN241	0.000	
3588	   N	15.021	-19.299	-4.116	N.am	225	GLN242	0.000	
3589	  CA	14.395	-19.074	-5.425	C.3	225	GLN242	0.000	
3590	   C	14.426	-17.600	-5.864	C.2	225	GLN242	0.000	
3591	   O	14.506	-17.307	-7.060	O.2	225	GLN242	0.000	
3592	  CB	12.949	-19.558	-5.422	C.3	225	GLN242	0.000	
3593	  CG	12.781	-21.068	-5.457	C.3	225	GLN242	0.000	
3594	  CD	11.314	-21.438	-5.443	C.2	225	GLN242	0.000	
3595	 NE2	10.808	-21.915	-6.576	N.pl3	225	GLN242	0.000	
3596	 OE1	10.635	-21.276	-4.434	O.2	225	GLN242	0.000	
3597	   H	14.440	-19.513	-3.318	 H	225	GLN242	0.000	
3598	  HA	14.985	-19.647	-6.140	 H	225	GLN242	0.000	
3599	 HB2	12.450	-19.141	-6.297	 H	225	GLN242	0.000	
3600	 HB3	12.468	-19.185	-4.517	 H	225	GLN242	0.000	
3601	 HG2	13.269	-21.504	-4.585	 H	225	GLN242	0.000	
3602	 HG3	13.241	-21.460	-6.364	 H	225	GLN242	0.000	
3603	HE21	9.830	-22.160	-6.628	 H	225	GLN242	0.000	
3604	HE22	11.402	-22.033	-7.384	 H	225	GLN242	0.000	
3605	   N	14.359	-16.682	-4.913	N.am	226	MET243	0.000	
3606	  CA	14.403	-15.255	-5.240	C.3	226	MET243	0.000	
3607	   C	15.842	-14.723	-5.375	C.2	226	MET243	0.000	
3608	   O	16.092	-13.804	-6.160	O.2	226	MET243	0.000	
3609	  CB	13.635	-14.445	-4.206	C.3	226	MET243	0.000	
3610	  CG	12.208	-14.930	-3.977	C.3	226	MET243	0.000	
3611	  SD	11.260	-13.832	-2.925	S.3	226	MET243	0.000	
3612	  CE	10.982	-12.470	-4.061	C.3	226	MET243	0.000	
3613	   H	14.277	-16.969	-3.948	 H	226	MET243	0.000	
3614	  HA	13.926	-15.140	-6.213	 H	226	MET243	0.000	
3615	 HB2	13.596	-13.409	-4.541	 H	226	MET243	0.000	
3616	 HB3	14.172	-14.501	-3.259	 H	226	MET243	0.000	
3617	 HG2	12.246	-15.914	-3.510	 H	226	MET243	0.000	
3618	 HG3	11.708	-15.005	-4.943	 H	226	MET243	0.000	
3619	 HE1	10.402	-11.694	-3.562	 H	226	MET243	0.000	
3620	 HE2	10.435	-12.830	-4.932	 H	226	MET243	0.000	
3621	 HE3	11.941	-12.060	-4.378	 H	226	MET243	0.000	
3622	   N	16.779	-15.294	-4.620	N.am	227	LEU244	0.000	
3623	  CA	18.153	-14.807	-4.595	C.3	227	LEU244	0.000	
3624	   C	19.072	-15.712	-5.399	C.2	227	LEU244	0.000	
3625	   O	20.066	-16.213	-4.904	O.2	227	LEU244	0.000	
3626	  CB	18.634	-14.650	-3.153	C.3	227	LEU244	0.000	
3627	  CG	17.853	-13.628	-2.318	C.3	227	LEU244	0.000	
3628	 CD1	18.381	-13.597	-0.884	C.3	227	LEU244	0.000	
3629	 CD2	17.898	-12.231	-2.938	C.3	227	LEU244	0.000	
3630	   H	16.530	-16.088	-4.048	 H	227	LEU244	0.000	
3631	  HA	18.180	-13.824	-5.067	 H	227	LEU244	0.000	
3632	 HB2	19.678	-14.340	-3.177	 H	227	LEU244	0.000	
3633	 HB3	18.553	-15.620	-2.662	 H	227	LEU244	0.000	
3634	  HG	16.810	-13.944	-2.305	 H	227	LEU244	0.000	
3635	HD11	19.424	-13.281	-0.888	 H	227	LEU244	0.000	
3636	HD12	18.304	-14.592	-0.447	 H	227	LEU244	0.000	
3637	HD13	17.791	-12.894	-0.295	 H	227	LEU244	0.000	
3638	HD21	18.929	-11.880	-2.968	 H	227	LEU244	0.000	
3639	HD22	17.299	-11.547	-2.336	 H	227	LEU244	0.000	
3640	HD23	17.497	-12.269	-3.951	 H	227	LEU244	0.000	
3641	   N	18.701	-15.927	-6.650	N.am	228	GLN245	0.000	
3642	  CA	19.545	-16.599	-7.615	C.3	228	GLN245	0.000	
3643	   C	20.347	-15.512	-8.318	C.2	228	GLN245	0.000	
3644	   O	19.772	-14.553	-8.833	O.2	228	GLN245	0.000	
3645	  CB	18.688	-17.351	-8.632	C.3	228	GLN245	0.000	
3646	  CG	18.020	-18.582	-8.048	C.3	228	GLN245	0.000	
3647	  CD	18.997	-19.698	-7.746	C.2	228	GLN245	0.000	
3648	 NE2	20.030	-19.831	-8.567	N.pl3	228	GLN245	0.000	
3649	 OE1	18.822	-20.430	-6.774	O.2	228	GLN245	0.000	
3650	   H	17.790	-15.607	-6.946	 H	228	GLN245	0.000	
3651	  HA	20.198	-17.324	-7.129	 H	228	GLN245	0.000	
3652	 HB2	19.324	-17.661	-9.461	 H	228	GLN245	0.000	
3653	 HB3	17.914	-16.677	-9.000	 H	228	GLN245	0.000	
3654	 HG2	17.283	-18.949	-8.763	 H	228	GLN245	0.000	
3655	 HG3	17.519	-18.299	-7.123	 H	228	GLN245	0.000	
3656	HE21	20.714	-20.557	-8.406	 H	228	GLN245	0.000	
3657	HE22	20.134	-19.206	-9.354	 H	228	GLN245	0.000	
3658	   N	21.663	-15.663	-8.326	N.am	229	VAL246	0.000	
3659	  CA	22.533	-14.705	-8.985	C.3	229	VAL246	0.000	
3660	   C	22.223	-14.637	-10.493	C.2	229	VAL246	0.000	
3661	   O	22.199	-13.551	-11.075	O.2	229	VAL246	0.000	
3662	  CB	24.018	-15.016	-8.704	C.3	229	VAL246	0.000	
3663	 CG1	24.932	-14.194	-9.609	C.3	229	VAL246	0.000	
3664	 CG2	24.345	-14.759	-7.221	C.3	229	VAL246	0.000	
3665	   H	22.070	-16.463	-7.864	 H	229	VAL246	0.000	
3666	  HA	22.337	-13.716	-8.570	 H	229	VAL246	0.000	
3667	  HB	24.193	-16.069	-8.922	 H	229	VAL246	0.000	
3668	HG11	24.778	-13.133	-9.413	 H	229	VAL246	0.000	
3669	HG12	24.699	-14.408	-10.652	 H	229	VAL246	0.000	
3670	HG13	25.971	-14.453	-9.408	 H	229	VAL246	0.000	
3671	HG21	24.173	-13.708	-6.988	 H	229	VAL246	0.000	
3672	HG22	25.389	-15.008	-7.031	 H	229	VAL246	0.000	
3673	HG23	23.703	-15.380	-6.595	 H	229	VAL246	0.000	
3674	   N	21.972	-15.788	-11.109	N.am	230	ASP247	0.000	
3675	  CA	21.615	-15.848	-12.530	C.3	230	ASP247	0.000	
3676	   C	20.125	-15.499	-12.694	C.2	230	ASP247	0.000	
3677	   O	19.247	-16.236	-12.216	O.2	230	ASP247	0.000	
3678	  CB	21.952	-17.233	-13.122	C.3	230	ASP247	0.000	
3679	  CG	21.660	-17.333	-14.617	C.2	230	ASP247	0.000	
3680	 OD1	21.026	-16.428	-15.197	O.co2	230	ASP247	0.000	
3681	 OD2	22.067	-18.330	-15.217	O.co2	230	ASP247	0.000	
3682	   H	22.030	-16.648	-10.583	 H	230	ASP247	0.000	
3683	  HA	22.201	-15.117	-13.085	 H	230	ASP247	0.000	
3684	 HB2	21.361	-17.987	-12.602	 H	230	ASP247	0.000	
3685	 HB3	23.012	-17.430	-12.962	 H	230	ASP247	0.000	
3686	   N	19.834	-14.364	-13.364	N.am	231	PRO248	0.000	
3687	  CA	18.449	-13.876	-13.434	C.3	231	PRO248	0.000	
3688	   C	17.489	-14.860	-14.091	C.2	231	PRO248	0.000	
3689	   O	16.327	-14.937	-13.701	O.2	231	PRO248	0.000	
3690	  CB	18.556	-12.571	-14.243	C.3	231	PRO248	0.000	
3691	  CG	19.866	-12.617	-14.921	C.3	231	PRO248	0.000	
3692	  CD	20.768	-13.498	-14.111	C.3	231	PRO248	0.000	
3693	  HA	18.031	-13.733	-12.437	 H	231	PRO248	0.000	
3694	 HB2	18.504	-11.709	-13.578	 H	231	PRO248	0.000	
3695	 HB3	17.751	-12.513	-14.976	 H	231	PRO248	0.000	
3696	 HG2	20.286	-11.613	-14.985	 H	231	PRO248	0.000	
3697	 HG3	19.750	-13.026	-15.925	 H	231	PRO248	0.000	
3698	 HD2	21.416	-14.091	-14.757	 H	231	PRO248	0.000	
3699	 HD3	21.379	-12.907	-13.429	 H	231	PRO248	0.000	
3700	   N	17.990	-15.600	-15.068	N.am	232	LYS249	0.000	
3701	  CA	17.262	-16.700	-15.722	C.3	232	LYS249	0.000	
3702	   C	16.721	-17.778	-14.753	C.2	232	LYS249	0.000	
3703	   O	15.713	-18.424	-15.052	O.2	232	LYS249	0.000	
3704	  CB	18.184	-17.346	-16.773	C.3	232	LYS249	0.000	
3705	  CG	17.695	-18.642	-17.414	C.3	232	LYS249	0.000	
3706	  CD	18.630	-19.148	-18.509	C.3	232	LYS249	0.000	
3707	  CE	19.883	-19.866	-17.980	C.3	232	LYS249	0.000	
3708	  NZ	21.120	-19.025	-18.029	N.4	232	LYS249	0.000	
3709	   H	18.928	-15.398	-15.384	 H	232	LYS249	0.000	
3710	  HA	16.377	-16.261	-16.183	 H	232	LYS249	0.000	
3711	 HB2	19.138	-17.556	-16.290	 H	232	LYS249	0.000	
3712	 HB3	18.333	-16.619	-17.572	 H	232	LYS249	0.000	
3713	 HG2	16.711	-18.466	-17.849	 H	232	LYS249	0.000	
3714	 HG3	17.618	-19.406	-16.640	 H	232	LYS249	0.000	
3715	 HD2	18.951	-18.295	-19.107	 H	232	LYS249	0.000	
3716	 HD3	18.076	-19.845	-19.138	 H	232	LYS249	0.000	
3717	 HE2	20.049	-20.760	-18.582	 H	232	LYS249	0.000	
3718	 HE3	19.704	-20.155	-16.944	 H	232	LYS249	0.000	
3719	 HZ1	21.301	-18.749	-18.984	 H	232	LYS249	0.000	
3720	 HZ2	21.904	-19.557	-17.679	 H	232	LYS249	0.000	
3721	 HZ3	20.990	-18.202	-17.459	 H	232	LYS249	0.000	
3722	   N	17.386	-17.976	-13.614	N.am	233	LYS250	0.000	
3723	  CA	17.020	-19.030	-12.645	C.3	233	LYS250	0.000	
3724	   C	16.189	-18.479	-11.481	C.2	233	LYS250	0.000	
3725	   O	15.712	-19.229	-10.622	O.2	233	LYS250	0.000	
3726	  CB	18.281	-19.699	-12.119	C.3	233	LYS250	0.000	
3727	  CG	19.073	-20.402	-13.204	C.3	233	LYS250	0.000	
3728	  CD	20.318	-21.075	-12.659	C.3	233	LYS250	0.000	
3729	  CE	21.131	-21.699	-13.785	C.3	233	LYS250	0.000	
3730	  NZ	22.124	-22.665	-13.261	N.4	233	LYS250	0.000	
3731	   H	18.174	-17.379	-13.405	 H	233	LYS250	0.000	
3732	  HA	16.402	-19.762	-13.165	 H	233	LYS250	0.000	
3733	 HB2	17.996	-20.433	-11.365	 H	233	LYS250	0.000	
3734	 HB3	18.914	-18.938	-11.663	 H	233	LYS250	0.000	
3735	 HG2	19.370	-19.668	-13.954	 H	233	LYS250	0.000	
3736	 HG3	18.440	-21.159	-13.668	 H	233	LYS250	0.000	
3737	 HD2	20.025	-21.854	-11.956	 H	233	LYS250	0.000	
3738	 HD3	20.930	-20.333	-12.146	 H	233	LYS250	0.000	
3739	 HE2	21.654	-20.910	-14.325	 H	233	LYS250	0.000	
3740	 HE3	20.456	-22.218	-14.465	 H	233	LYS250	0.000	
3741	 HZ1	22.754	-22.191	-12.629	 H	233	LYS250	0.000	
3742	 HZ2	22.649	-23.058	-14.029	 H	233	LYS250	0.000	
3743	 HZ3	21.645	-23.405	-12.767	 H	233	LYS250	0.000	
3744	   N	16.019	-17.163	-11.471	N.am	234	ARG251	0.000	
3745	  CA	15.202	-16.489	-10.476	C.3	234	ARG251	0.000	
3746	   C	13.745	-16.797	-10.732	C.2	234	ARG251	0.000	
3747	   O	13.311	-16.852	-11.880	O.2	234	ARG251	0.000	
3748	  CB	15.360	-14.967	-10.579	C.3	234	ARG251	0.000	
3749	  CG	15.680	-14.278	-9.281	C.3	234	ARG251	0.000	
3750	  CD	17.123	-13.772	-9.299	C.3	234	ARG251	0.000	
3751	  NE	17.117	-12.432	-9.814	N.pl3	234	ARG251	0.000	
3752	  CZ	18.140	-11.729	-10.289	C.2	234	ARG251	0.000	
3753	 NH1	19.397	-12.173	-10.375	N.pl3	234	ARG251	0.000	
3754	 NH2	17.850	-10.508	-10.705	N.4	234	ARG251	0.000	
3755	   H	16.475	-16.609	-12.181	 H	234	ARG251	0.000	
3756	  HA	15.521	-16.835	-9.493	 H	234	ARG251	0.000	
3757	 HB2	14.426	-14.554	-10.960	 H	234	ARG251	0.000	
3758	 HB3	16.165	-14.757	-11.282	 H	234	ARG251	0.000	
3759	 HG2	15.555	-14.982	-8.458	 H	234	ARG251	0.000	
3760	 HG3	15.003	-13.435	-9.144	 H	234	ARG251	0.000	
3761	 HD2	17.731	-14.411	-9.940	 H	234	ARG251	0.000	
3762	 HD3	17.530	-13.779	-8.288	 H	234	ARG251	0.000	
3763	  HE	16.222	-11.965	-9.815	 H	234	ARG251	0.000	
3764	HH11	20.118	-11.577	-10.757	 H	234	ARG251	0.000	
3765	HH12	19.626	-13.104	-10.059	 H	234	ARG251	0.000	
3766	HH21	18.576	-9.918	-11.085	 H	234	ARG251	0.000	
3767	HH22	16.902	-10.165	-10.643	 H	234	ARG251	0.000	
3768	   N	12.993	-16.966	-9.653	N.am	235	ILE252	0.000	
3769	  CA	11.549	-17.137	-9.731	C.3	235	ILE252	0.000	
3770	   C	10.873	-15.953	-10.452	C.2	235	ILE252	0.000	
3771	   O	11.248	-14.797	-10.260	O.2	235	ILE252	0.000	
3772	  CB	10.946	-17.393	-8.330	C.3	235	ILE252	0.000	
3773	 CG1	9.497	-17.873	-8.457	C.3	235	ILE252	0.000	
3774	 CG2	11.075	-16.163	-7.428	C.3	235	ILE252	0.000	
3775	 CD1	8.899	-18.382	-7.174	C.3	235	ILE252	0.000	
3776	   H	13.437	-16.977	-8.746	 H	235	ILE252	0.000	
3777	  HA	11.348	-18.022	-10.336	 H	235	ILE252	0.000	
3778	  HB	11.516	-18.186	-7.847	 H	235	ILE252	0.000	
3779	HG12	9.467	-18.678	-9.191	 H	235	ILE252	0.000	
3780	HG13	8.891	-17.038	-8.809	 H	235	ILE252	0.000	
3781	HG21	10.521	-15.332	-7.865	 H	235	ILE252	0.000	
3782	HG22	12.126	-15.889	-7.335	 H	235	ILE252	0.000	
3783	HG23	10.671	-16.391	-6.442	 H	235	ILE252	0.000	
3784	HD11	9.492	-19.219	-6.804	 H	235	ILE252	0.000	
3785	HD12	7.877	-18.713	-7.355	 H	235	ILE252	0.000	
3786	HD13	8.896	-17.583	-6.432	 H	235	ILE252	0.000	
3787	   N	9.886	-16.268	-11.289	N.am	236	SER253	0.000	
3788	  CA	9.123	-15.262	-12.018	C.3	236	SER253	0.000	
3789	   C	8.030	-14.709	-11.120	C.2	236	SER253	0.000	
3790	   O	7.653	-15.340	-10.142	O.2	236	SER253	0.000	
3791	  CB	8.486	-15.883	-13.250	C.3	236	SER253	0.000	
3792	  OG	7.584	-16.911	-12.886	O.3	236	SER253	0.000	
3793	   H	9.657	-17.242	-11.423	 H	236	SER253	0.000	
3794	  HA	9.795	-14.460	-12.325	 H	236	SER253	0.000	
3795	 HB2	9.268	-16.301	-13.884	 H	236	SER253	0.000	
3796	 HB3	7.946	-15.112	-13.800	 H	236	SER253	0.000	
3797	  HG	8.081	-17.576	-12.404	 H	236	SER253	0.000	
3798	   N	7.519	-13.533	-11.464	N.am	237	MET254	0.000	
3799	  CA	6.388	-12.959	-10.757	C.3	237	MET254	0.000	
3800	   C	5.170	-13.886	-10.848	C.2	237	MET254	0.000	
3801	   O	4.426	-14.032	-9.880	O.2	237	MET254	0.000	
3802	  CB	6.051	-11.581	-11.338	C.3	237	MET254	0.000	
3803	  CG	4.988	-10.811	-10.574	C.3	237	MET254	0.000	
3804	  SD	5.401	-10.453	-8.849	S.3	237	MET254	0.000	
3805	  CE	7.105	-9.919	-9.074	C.3	237	MET254	0.000	
3806	   H	7.927	-13.025	-12.236	 H	237	MET254	0.000	
3807	  HA	6.656	-12.845	-9.707	 H	237	MET254	0.000	
3808	 HB2	5.700	-11.720	-12.361	 H	237	MET254	0.000	
3809	 HB3	6.963	-10.983	-11.345	 H	237	MET254	0.000	
3810	 HG2	4.070	-11.398	-10.587	 H	237	MET254	0.000	
3811	 HG3	4.821	-9.864	-11.086	 H	237	MET254	0.000	
3812	 HE1	7.533	-9.653	-8.107	 H	237	MET254	0.000	
3813	 HE2	7.130	-9.051	-9.733	 H	237	MET254	0.000	
3814	 HE3	7.684	-10.729	-9.517	 H	237	MET254	0.000	
3815	   N	4.975	-14.508	-12.009	N.am	238	LYS255	0.000	
3816	  CA	3.885	-15.459	-12.187	C.3	238	LYS255	0.000	
3817	   C	3.886	-16.530	-11.087	C.2	238	LYS255	0.000	
3818	   O	2.861	-16.805	-10.471	O.2	238	LYS255	0.000	
3819	  CB	3.958	-16.109	-13.577	C.3	238	LYS255	0.000	
3820	  CG	2.900	-17.174	-13.826	C.3	238	LYS255	0.000	
3821	  CD	3.094	-17.849	-15.183	C.3	238	LYS255	0.000	
3822	  CE	2.335	-19.166	-15.286	C.3	238	LYS255	0.000	
3823	  NZ	0.865	-18.944	-15.354	N.4	238	LYS255	0.000	
3824	   H	5.596	-14.317	-12.782	 H	238	LYS255	0.000	
3825	  HA	2.948	-14.907	-12.109	 H	238	LYS255	0.000	
3826	 HB2	4.939	-16.571	-13.686	 H	238	LYS255	0.000	
3827	 HB3	3.839	-15.327	-14.327	 H	238	LYS255	0.000	
3828	 HG2	1.915	-16.707	-13.801	 H	238	LYS255	0.000	
3829	 HG3	2.965	-17.929	-13.043	 H	238	LYS255	0.000	
3830	 HD2	4.157	-18.043	-15.328	 H	238	LYS255	0.000	
3831	 HD3	2.738	-17.176	-15.963	 H	238	LYS255	0.000	
3832	 HE2	2.562	-19.775	-14.411	 H	238	LYS255	0.000	
3833	 HE3	2.657	-19.691	-16.186	 H	238	LYS255	0.000	
3834	 HZ1	0.559	-18.459	-14.523	 H	238	LYS255	0.000	
3835	 HZ2	0.393	-19.835	-15.417	 H	238	LYS255	0.000	
3836	 HZ3	0.646	-18.389	-16.169	 H	238	LYS255	0.000	
3837	   N	5.046	-17.126	-10.850	N.am	239	ASN256	0.000	
3838	  CA	5.188	-18.204	-9.866	C.3	239	ASN256	0.000	
3839	   C	5.233	-17.730	-8.414	C.2	239	ASN256	0.000	
3840	   O	4.944	-18.496	-7.493	O.2	239	ASN256	0.000	
3841	  CB	6.413	-19.075	-10.195	C.3	239	ASN256	0.000	
3842	  CG	6.207	-19.932	-11.436	C.2	239	ASN256	0.000	
3843	 ND2	4.974	-20.342	-11.677	N.pl3	239	ASN256	0.000	
3844	 OD1	7.160	-20.226	-12.168	O.2	239	ASN256	0.000	
3845	   H	5.861	-16.826	-11.365	 H	239	ASN256	0.000	
3846	  HA	4.281	-18.802	-9.949	 H	239	ASN256	0.000	
3847	 HB2	6.613	-19.730	-9.347	 H	239	ASN256	0.000	
3848	 HB3	7.271	-18.423	-10.359	 H	239	ASN256	0.000	
3849	HD21	4.782	-20.919	-12.484	 H	239	ASN256	0.000	
3850	HD22	4.224	-20.080	-11.054	 H	239	ASN256	0.000	
3851	   N	5.568	-16.466	-8.214	N.am	240	LEU257	0.000	
3852	  CA	5.528	-15.866	-6.893	C.3	240	LEU257	0.000	
3853	   C	4.094	-15.636	-6.409	C.2	240	LEU257	0.000	
3854	   O	3.800	-15.858	-5.239	O.2	240	LEU257	0.000	
3855	  CB	6.290	-14.545	-6.910	C.3	240	LEU257	0.000	
3856	  CG	6.802	-13.938	-5.610	C.3	240	LEU257	0.000	
3857	 CD1	7.636	-14.911	-4.795	C.3	240	LEU257	0.000	
3858	 CD2	7.646	-12.712	-6.006	C.3	240	LEU257	0.000	
3859	   H	5.859	-15.904	-9.001	 H	240	LEU257	0.000	
3860	  HA	6.001	-16.560	-6.197	 H	240	LEU257	0.000	
3861	 HB2	5.626	-13.807	-7.360	 H	240	LEU257	0.000	
3862	 HB3	7.158	-14.692	-7.551	 H	240	LEU257	0.000	
3863	  HG	5.959	-13.668	-4.975	 H	240	LEU257	0.000	
3864	HD11	8.503	-15.223	-5.378	 H	240	LEU257	0.000	
3865	HD12	7.034	-15.784	-4.544	 H	240	LEU257	0.000	
3866	HD13	7.971	-14.424	-3.879	 H	240	LEU257	0.000	
3867	HD21	8.474	-13.031	-6.640	 H	240	LEU257	0.000	
3868	HD22	8.038	-12.236	-5.108	 H	240	LEU257	0.000	
3869	HD23	7.023	-12.003	-6.552	 H	240	LEU257	0.000	
3870	   N	3.214	-15.197	-7.308	N.am	241	LEU258	0.000	
3871	  CA	1.828	-14.849	-6.964	C.3	241	LEU258	0.000	
3872	   C	1.076	-15.983	-6.272	C.2	241	LEU258	0.000	
3873	   O	0.259	-15.737	-5.398	O.2	241	LEU258	0.000	
3874	  CB	1.042	-14.429	-8.212	C.3	241	LEU258	0.000	
3875	  CG	1.421	-13.107	-8.876	C.3	241	LEU258	0.000	
3876	 CD1	0.750	-13.001	-10.249	C.3	241	LEU258	0.000	
3877	 CD2	1.076	-11.916	-7.970	C.3	241	LEU258	0.000	
3878	   H	3.513	-15.099	-8.267	 H	241	LEU258	0.000	
3879	  HA	1.901	-14.017	-6.264	 H	241	LEU258	0.000	
3880	 HB2	-0.008	-14.362	-7.928	 H	241	LEU258	0.000	
3881	 HB3	1.167	-15.215	-8.956	 H	241	LEU258	0.000	
3882	  HG	2.500	-13.082	-9.029	 H	241	LEU258	0.000	
3883	HD11	-0.333	-13.023	-10.127	 H	241	LEU258	0.000	
3884	HD12	1.063	-13.839	-10.872	 H	241	LEU258	0.000	
3885	HD13	1.043	-12.065	-10.725	 H	241	LEU258	0.000	
3886	HD21	0.002	-11.898	-7.788	 H	241	LEU258	0.000	
3887	HD22	1.378	-10.989	-8.458	 H	241	LEU258	0.000	
3888	HD23	1.604	-12.016	-7.022	 H	241	LEU258	0.000	
3889	   N	1.355	-17.220	-6.669	N.am	242	ASN259	0.000	
3890	  CA	0.692	-18.377	-6.084	C.3	242	ASN259	0.000	
3891	   C	1.666	-19.383	-5.460	C.2	242	ASN259	0.000	
3892	   O	1.373	-20.570	-5.391	O.2	242	ASN259	0.000	
3893	  CB	-0.251	-19.041	-7.105	C.3	242	ASN259	0.000	
3894	  CG	0.477	-19.752	-8.226	C.2	242	ASN259	0.000	
3895	 ND2	1.762	-19.527	-8.357	N.pl3	242	ASN259	0.000	
3896	 OD1	-0.135	-20.521	-8.962	O.2	242	ASN259	0.000	
3897	   H	2.044	-17.360	-7.395	 H	242	ASN259	0.000	
3898	  HA	0.089	-18.009	-5.255	 H	242	ASN259	0.000	
3899	 HB2	-0.885	-18.269	-7.541	 H	242	ASN259	0.000	
3900	 HB3	-0.871	-19.767	-6.581	 H	242	ASN259	0.000	
3901	HD21	2.285	-19.993	-9.084	 H	242	ASN259	0.000	
3902	HD22	2.229	-18.887	-7.730	 H	242	ASN259	0.000	
3903	   N	2.813	-18.890	-4.997	N.am	243	HIS260	0.000	
3904	  CA	3.832	-19.731	-4.359	C.3	243	HIS260	0.000	
3905	   C	3.292	-20.384	-3.066	C.2	243	HIS260	0.000	
3906	   O	2.542	-19.741	-2.330	O.2	243	HIS260	0.000	
3907	  CB	5.055	-18.882	-4.017	C.3	243	HIS260	0.000	
3908	  CG	6.271	-19.684	-3.711	C.2	243	HIS260	0.000	
3909	 CD2	7.293	-20.089	-4.498	C.2	243	HIS260	0.000	
3910	 ND1	6.527	-20.191	-2.455	N.2	243	HIS260	0.000	
3911	 CE1	7.661	-20.871	-2.482	C.2	243	HIS260	0.000	
3912	 NE2	8.145	-20.826	-3.710	N.pl3	243	HIS260	0.000	
3913	   H	2.989	-17.900	-5.090	 H	243	HIS260	0.000	
3914	  HA	4.104	-20.521	-5.058	 H	243	HIS260	0.000	
3915	 HB2	4.817	-18.271	-3.146	 H	243	HIS260	0.000	
3916	 HB3	5.273	-18.235	-4.866	 H	243	HIS260	0.000	
3917	 HD2	7.417	-19.874	-5.549	 H	243	HIS260	0.000	
3918	 HE1	8.114	-21.377	-1.642	 H	243	HIS260	0.000	
3919	 HE2	9.002	-21.262	-4.019	 H	243	HIS260	0.000	
3920	   N	3.680	-21.647	-2.777	N.am	244	PRO261	0.000	
3921	  CA	3.203	-22.307	-1.545	C.3	244	PRO261	0.000	
3922	   C	3.447	-21.536	-0.254	C.2	244	PRO261	0.000	
3923	   O	2.554	-21.465	0.595	O.2	244	PRO261	0.000	
3924	  CB	3.967	-23.642	-1.512	C.3	244	PRO261	0.000	
3925	  CG	4.440	-23.870	-2.902	C.3	244	PRO261	0.000	
3926	  CD	4.486	-22.555	-3.622	C.3	244	PRO261	0.000	
3927	  HA	2.118	-22.403	-1.583	 H	244	PRO261	0.000	
3928	 HB2	3.307	-24.450	-1.199	 H	244	PRO261	0.000	
3929	 HB3	4.814	-23.578	-0.829	 H	244	PRO261	0.000	
3930	 HG2	3.754	-24.544	-3.415	 H	244	PRO261	0.000	
3931	 HG3	5.436	-24.310	-2.881	 H	244	PRO261	0.000	
3932	 HD2	5.511	-22.196	-3.705	 H	244	PRO261	0.000	
3933	 HD3	4.050	-22.644	-4.617	 H	244	PRO261	0.000	
3934	   N	4.630	-20.959	-0.105	N.am	245	TRP262	0.000	
3935	  CA	4.916	-20.099	1.053	C.3	245	TRP262	0.000	
3936	   C	3.976	-18.884	1.137	C.2	245	TRP262	0.000	
3937	   O	3.478	-18.553	2.204	O.2	245	TRP262	0.000	
3938	  CB	6.361	-19.620	1.002	C.3	245	TRP262	0.000	
3939	  CG	6.823	-18.811	2.192	C.2	245	TRP262	0.000	
3940	 CD1	7.460	-19.285	3.304	C.2	245	TRP262	0.000	
3941	 CD2	6.699	-17.397	2.376	C.2	245	TRP262	0.000	
3942	 CE2	7.278	-17.086	3.628	C.2	245	TRP262	0.000	
3943	 CE3	6.160	-16.363	1.608	C.2	245	TRP262	0.000	
3944	 NE1	7.730	-18.255	4.176	N.pl3	245	TRP262	0.000	
3945	 CZ2	7.332	-15.788	4.120	C.2	245	TRP262	0.000	
3946	 CZ3	6.213	-15.075	2.097	C.2	245	TRP262	0.000	
3947	 CH2	6.795	-14.800	3.349	C.2	245	TRP262	0.000	
3948	   H	5.348	-21.114	-0.798	 H	245	TRP262	0.000	
3949	  HA	4.749	-20.704	1.944	 H	245	TRP262	0.000	
3950	 HB2	6.479	-19.004	0.111	 H	245	TRP262	0.000	
3951	 HB3	7.003	-20.498	0.925	 H	245	TRP262	0.000	
3952	 HD1	7.715	-20.321	3.474	 H	245	TRP262	0.000	
3953	 HE1	8.186	-18.348	5.072	 H	245	TRP262	0.000	
3954	 HE3	5.709	-16.568	0.648	 H	245	TRP262	0.000	
3955	 HZ2	7.783	-15.570	5.077	 H	245	TRP262	0.000	
3956	 HZ3	5.802	-14.266	1.512	 H	245	TRP262	0.000	
3957	 HH2	6.816	-13.781	3.708	 H	245	TRP262	0.000	
3958	   N	3.752	-18.244	-0.005	N.am	246	ILE263	0.000	
3959	  CA	2.895	-17.069	-0.120	C.3	246	ILE263	0.000	
3960	   C	1.454	-17.388	0.290	C.2	246	ILE263	0.000	
3961	   O	0.743	-16.523	0.819	O.2	246	ILE263	0.000	
3962	  CB	2.967	-16.497	-1.573	C.3	246	ILE263	0.000	
3963	 CG1	4.239	-15.664	-1.742	C.3	246	ILE263	0.000	
3964	 CG2	1.771	-15.648	-1.922	C.3	246	ILE263	0.000	
3965	 CD1	4.107	-14.237	-1.250	C.3	246	ILE263	0.000	
3966	   H	4.201	-18.589	-0.841	 H	246	ILE263	0.000	
3967	  HA	3.256	-16.305	0.569	 H	246	ILE263	0.000	
3968	  HB	2.976	-17.352	-2.249	 H	246	ILE263	0.000	
3969	HG12	4.495	-15.640	-2.801	 H	246	ILE263	0.000	
3970	HG13	5.042	-16.146	-1.185	 H	246	ILE263	0.000	
3971	HG21	1.734	-14.783	-1.261	 H	246	ILE263	0.000	
3972	HG22	0.861	-16.236	-1.803	 H	246	ILE263	0.000	
3973	HG23	1.854	-15.312	-2.956	 H	246	ILE263	0.000	
3974	HD11	3.307	-13.736	-1.796	 H	246	ILE263	0.000	
3975	HD12	5.046	-13.708	-1.415	 H	246	ILE263	0.000	
3976	HD13	3.874	-14.239	-0.185	 H	246	ILE263	0.000	
3977	   N	1.033	-18.621	0.039	N.am	247	MET264	0.000	
3978	  CA	-0.330	-19.076	0.354	C.3	247	MET264	0.000	
3979	   C	-0.430	-19.944	1.612	C.2	247	MET264	0.000	
3980	   O	-1.466	-20.579	1.868	O.2	247	MET264	0.000	
3981	  CB	-0.879	-19.854	-0.841	C.3	247	MET264	0.000	
3982	  CG	-1.156	-18.962	-2.045	C.3	247	MET264	0.000	
3983	  SD	-1.643	-19.852	-3.527	S.3	247	MET264	0.000	
3984	  CE	-3.018	-20.853	-2.978	C.3	247	MET264	0.000	
3985	   H	1.675	-19.275	-0.386	 H	247	MET264	0.000	
3986	  HA	-0.915	-18.180	0.559	 H	247	MET264	0.000	
3987	 HB2	-1.809	-20.339	-0.544	 H	247	MET264	0.000	
3988	 HB3	-0.150	-20.612	-1.129	 H	247	MET264	0.000	
3989	 HG2	-0.250	-18.398	-2.268	 H	247	MET264	0.000	
3990	 HG3	-1.958	-18.273	-1.782	 H	247	MET264	0.000	
3991	 HE1	-3.395	-21.443	-3.814	 H	247	MET264	0.000	
3992	 HE2	-3.811	-20.207	-2.603	 H	247	MET264	0.000	
3993	 HE3	-2.687	-21.521	-2.183	 H	247	MET264	0.000	
3994	   N	0.632	-19.975	2.403	N.am	248	GLN265	0.000	
3995	  CA	0.693	-20.908	3.527	C.3	248	GLN265	0.000	
3996	   C	-0.374	-20.609	4.584	C.2	248	GLN265	0.000	
3997	   O	-0.978	-21.537	5.119	O.2	248	GLN265	0.000	
3998	  CB	2.102	-20.906	4.128	C.3	248	GLN265	0.000	
3999	  CG	2.428	-22.140	4.924	C.3	248	GLN265	0.000	
4000	  CD	3.853	-22.138	5.444	C.2	248	GLN265	0.000	
4001	 NE2	4.840	-22.184	4.534	N.pl3	248	GLN265	0.000	
4002	 OE1	4.067	-22.099	6.663	O.2	248	GLN265	0.000	
4003	   H	1.405	-19.349	2.229	 H	248	GLN265	0.000	
4004	  HA	0.476	-21.907	3.150	 H	248	GLN265	0.000	
4005	 HB2	2.193	-20.040	4.785	 H	248	GLN265	0.000	
4006	 HB3	2.822	-20.822	3.314	 H	248	GLN265	0.000	
4007	 HG2	2.290	-23.013	4.286	 H	248	GLN265	0.000	
4008	 HG3	1.746	-22.198	5.772	 H	248	GLN265	0.000	
4009	HE21	5.805	-22.188	4.835	 H	248	GLN265	0.000	
4010	HE22	4.618	-22.214	3.549	 H	248	GLN265	0.000	
4011	   N	-0.610	-19.328	4.875	N.am	249	ASP266	0.000	
4012	  CA	-1.581	-18.915	5.906	C.3	249	ASP266	0.000	
4013	   C	-2.934	-18.517	5.329	C.2	249	ASP266	0.000	
4014	   O	-3.973	-18.781	5.935	O.2	249	ASP266	0.000	
4015	  CB	-1.030	-17.749	6.741	C.3	249	ASP266	0.000	
4016	  CG	0.207	-18.133	7.537	C.2	249	ASP266	0.000	
4017	 OD1	0.344	-19.318	7.881	O.co2	249	ASP266	0.000	
4018	 OD2	1.045	-17.254	7.815	O.co2	249	ASP266	0.000	
4019	   H	-0.104	-18.614	4.371	 H	249	ASP266	0.000	
4020	  HA	-1.734	-19.791	6.537	 H	249	ASP266	0.000	
4021	 HB2	-1.804	-17.420	7.435	 H	249	ASP266	0.000	
4022	 HB3	-0.773	-16.929	6.070	 H	249	ASP266	0.000	
4023	   N	-2.915	-17.872	4.169	N.am	250	TYR267	0.000	
4024	  CA	-4.138	-17.431	3.501	C.3	250	TYR267	0.000	
4025	   C	-4.106	-18.053	2.111	C.2	250	TYR267	0.000	
4026	   O	-3.340	-17.640	1.246	O.2	250	TYR267	0.000	
4027	  CB	-4.214	-15.901	3.459	C.3	250	TYR267	0.000	
4028	  CG	-5.494	-15.329	2.863	C.2	250	TYR267	0.000	
4029	 CD1	-6.707	-15.429	3.536	C.2	250	TYR267	0.000	
4030	 CD2	-5.481	-14.670	1.631	C.2	250	TYR267	0.000	
4031	 CE1	-7.879	-14.900	2.989	C.2	250	TYR267	0.000	
4032	 CE2	-6.637	-14.139	1.083	C.2	250	TYR267	0.000	
4033	  CZ	-7.827	-14.257	1.766	C.2	250	TYR267	0.000	
4034	  OH	-8.982	-13.743	1.225	O.3	250	TYR267	0.000	
4035	   H	-2.025	-17.680	3.732	 H	250	TYR267	0.000	
4036	  HA	-5.033	-17.750	4.036	 H	250	TYR267	0.000	
4037	 HB2	-3.375	-15.538	2.865	 H	250	TYR267	0.000	
4038	 HB3	-4.124	-15.531	4.480	 H	250	TYR267	0.000	
4039	 HD1	-6.744	-15.923	4.495	 H	250	TYR267	0.000	
4040	 HD2	-4.549	-14.573	1.093	 H	250	TYR267	0.000	
4041	 HE1	-8.816	-14.993	3.516	 H	250	TYR267	0.000	
4042	 HE2	-6.605	-13.637	0.127	 H	250	TYR267	0.000	
4043	  HH	-8.876	-13.318	0.371	 H	250	TYR267	0.000	
4044	   N	-4.946	-19.064	1.909	N.am	251	ASN268	0.000	
4045	  CA	-4.799	-19.982	0.781	C.3	251	ASN268	0.000	
4046	   C	-5.402	-19.476	-0.539	C.2	251	ASN268	0.000	
4047	   O	-6.213	-20.151	-1.165	O.2	251	ASN268	0.000	
4048	  CB	-5.416	-21.321	1.168	C.3	251	ASN268	0.000	
4049	  CG	-5.018	-22.445	0.249	C.2	251	ASN268	0.000	
4050	 ND2	-3.839	-22.353	-0.332	N.pl3	251	ASN268	0.000	
4051	 OD1	-5.777	-23.399	0.067	O.2	251	ASN268	0.000	
4052	   H	-5.711	-19.201	2.555	 H	251	ASN268	0.000	
4053	  HA	-3.731	-20.077	0.584	 H	251	ASN268	0.000	
4054	 HB2	-6.501	-21.222	1.145	 H	251	ASN268	0.000	
4055	 HB3	-5.095	-21.572	2.179	 H	251	ASN268	0.000	
4056	HD21	-3.525	-23.084	-0.954	 H	251	ASN268	0.000	
4057	HD22	-3.250	-21.553	-0.154	 H	251	ASN268	0.000	
4058	   N	-4.986	-18.283	-0.943	N.am	252	TYR269	0.000	
4059	  CA	-5.432	-17.649	-2.183	C.3	252	TYR269	0.000	
4060	   C	-4.234	-16.947	-2.827	C.2	252	TYR269	0.000	
4061	   O	-3.382	-16.427	-2.110	O.2	252	TYR269	0.000	
4062	  CB	-6.545	-16.633	-1.894	C.3	252	TYR269	0.000	
4063	  CG	-7.757	-17.242	-1.230	C.2	252	TYR269	0.000	
4064	 CD1	-8.795	-17.788	-1.986	C.2	252	TYR269	0.000	
4065	 CD2	-7.866	-17.286	0.157	C.2	252	TYR269	0.000	
4066	 CE1	-9.906	-18.350	-1.372	C.2	252	TYR269	0.000	
4067	 CE2	-8.967	-17.847	0.769	C.2	252	TYR269	0.000	
4068	  CZ	-9.977	-18.370	0.002	C.2	252	TYR269	0.000	
4069	  OH	-11.048	-18.913	0.632	O.3	252	TYR269	0.000	
4070	   H	-4.325	-17.786	-0.363	 H	252	TYR269	0.000	
4071	  HA	-5.830	-18.405	-2.860	 H	252	TYR269	0.000	
4072	 HB2	-6.857	-16.185	-2.838	 H	252	TYR269	0.000	
4073	 HB3	-6.145	-15.859	-1.240	 H	252	TYR269	0.000	
4074	 HD1	-8.733	-17.772	-3.064	 H	252	TYR269	0.000	
4075	 HD2	-7.075	-16.872	0.765	 H	252	TYR269	0.000	
4076	 HE1	-10.705	-18.767	-1.967	 H	252	TYR269	0.000	
4077	 HE2	-9.034	-17.875	1.847	 H	252	TYR269	0.000	
4078	  HH	-11.011	-18.887	1.591	 H	252	TYR269	0.000	
4079	   N	-4.149	-16.920	-4.178	N.am	253	PRO270	0.000	
4080	  CA	-3.045	-16.153	-4.784	C.3	253	PRO270	0.000	
4081	   C	-3.107	-14.654	-4.446	C.2	253	PRO270	0.000	
4082	   O	-4.168	-14.141	-4.096	O.2	253	PRO270	0.000	
4083	  CB	-3.228	-16.373	-6.292	C.3	253	PRO270	0.000	
4084	  CG	-4.184	-17.515	-6.425	C.3	253	PRO270	0.000	
4085	  CD	-5.023	-17.543	-5.186	C.3	253	PRO270	0.000	
4086	  HA	-2.077	-16.486	-4.408	 H	253	PRO270	0.000	
4087	 HB2	-2.274	-16.621	-6.758	 H	253	PRO270	0.000	
4088	 HB3	-3.639	-15.478	-6.759	 H	253	PRO270	0.000	
4089	 HG2	-3.634	-18.451	-6.524	 H	253	PRO270	0.000	
4090	 HG3	-4.817	-17.371	-7.300	 H	253	PRO270	0.000	
4091	 HD2	-5.939	-16.968	-5.320	 H	253	PRO270	0.000	
4092	 HD3	-5.274	-18.567	-4.906	 H	253	PRO270	0.000	
4093	   N	-1.974	-13.965	-4.547	N.am	254	VAL271	0.000	
4094	  CA	-1.908	-12.523	-4.264	C.3	254	VAL271	0.000	
4095	   C	-2.862	-11.765	-5.200	C.2	254	VAL271	0.000	
4096	   O	-2.873	-11.996	-6.402	O.2	254	VAL271	0.000	
4097	  CB	-0.465	-11.976	-4.414	C.3	254	VAL271	0.000	
4098	 CG1	-0.432	-10.464	-4.369	C.3	254	VAL271	0.000	
4099	 CG2	0.429	-12.530	-3.322	C.3	254	VAL271	0.000	
4100	   H	-1.132	-14.447	-4.827	 H	254	VAL271	0.000	
4101	  HA	-2.214	-12.369	-3.229	 H	254	VAL271	0.000	
4102	  HB	-0.098	-12.300	-5.388	 H	254	VAL271	0.000	
4103	HG11	-0.797	-10.121	-3.401	 H	254	VAL271	0.000	
4104	HG12	-1.068	-10.063	-5.159	 H	254	VAL271	0.000	
4105	HG13	0.591	-10.118	-4.515	 H	254	VAL271	0.000	
4106	HG21	0.059	-12.204	-2.350	 H	254	VAL271	0.000	
4107	HG22	1.446	-12.164	-3.465	 H	254	VAL271	0.000	
4108	HG23	0.425	-13.619	-3.366	 H	254	VAL271	0.000	
4109	   N	-3.665	-10.883	-4.618	N.am	255	GLU272	0.000	
4110	  CA	-4.586	-10.022	-5.357	C.3	255	GLU272	0.000	
4111	   C	-3.785	-8.803	-5.802	C.2	255	GLU272	0.000	
4112	   O	-3.663	-7.826	-5.064	O.2	255	GLU272	0.000	
4113	  CB	-5.761	-9.613	-4.451	C.3	255	GLU272	0.000	
4114	  CG	-6.558	-10.804	-3.890	C.3	255	GLU272	0.000	
4115	  CD	-7.521	-10.433	-2.748	C.2	255	GLU272	0.000	
4116	 OE1	-7.881	-9.232	-2.592	O.co2	255	GLU272	0.000	
4117	 OE2	-7.922	-11.363	-1.998	O.co2	255	GLU272	0.000	
4118	   H	-3.639	-10.803	-3.611	 H	255	GLU272	0.000	
4119	  HA	-5.008	-10.535	-6.221	 H	255	GLU272	0.000	
4120	 HB2	-6.440	-8.988	-5.030	 H	255	GLU272	0.000	
4121	 HB3	-5.365	-9.040	-3.612	 H	255	GLU272	0.000	
4122	 HG2	-5.850	-11.543	-3.514	 H	255	GLU272	0.000	
4123	 HG3	-7.141	-11.239	-4.702	 H	255	GLU272	0.000	
4124	   N	-3.228	-8.885	-7.008	N.am	256	TRP273	0.000	
4125	  CA	-2.324	-7.857	-7.525	C.3	256	TRP273	0.000	
4126	   C	-3.070	-6.796	-8.329	C.2	256	TRP273	0.000	
4127	   O	-2.619	-5.671	-8.420	O.2	256	TRP273	0.000	
4128	  CB	-1.194	-8.476	-8.375	C.3	256	TRP273	0.000	
4129	  CG	-1.642	-9.179	-9.629	C.2	256	TRP273	0.000	
4130	 CD1	-1.924	-10.511	-9.771	C.2	256	TRP273	0.000	
4131	 CD2	-1.866	-8.585	-10.916	C.2	256	TRP273	0.000	
4132	 CE2	-2.278	-9.614	-11.785	C.2	256	TRP273	0.000	
4133	 CE3	-1.751	-7.281	-11.418	C.2	256	TRP273	0.000	
4134	 NE1	-2.312	-10.777	-11.060	N.pl3	256	TRP273	0.000	
4135	 CZ2	-2.584	-9.380	-13.121	C.2	256	TRP273	0.000	
4136	 CZ3	-2.050	-7.050	-12.729	C.2	256	TRP273	0.000	
4137	 CH2	-2.466	-8.091	-13.574	C.2	256	TRP273	0.000	
4138	   H	-3.438	-9.686	-7.587	 H	256	TRP273	0.000	
4139	  HA	-1.876	-7.369	-6.660	 H	256	TRP273	0.000	
4140	 HB2	-0.665	-9.200	-7.755	 H	256	TRP273	0.000	
4141	 HB3	-0.512	-7.676	-8.662	 H	256	TRP273	0.000	
4142	 HD1	-1.851	-11.246	-8.983	 H	256	TRP273	0.000	
4143	 HE1	-2.580	-11.683	-11.417	 H	256	TRP273	0.000	
4144	 HE3	-1.430	-6.473	-10.777	 H	256	TRP273	0.000	
4145	 HZ2	-2.900	-10.179	-13.774	 H	256	TRP273	0.000	
4146	 HZ3	-1.965	-6.049	-13.123	 H	256	TRP273	0.000	
4147	 HH2	-2.699	-7.871	-14.606	 H	256	TRP273	0.000	
4148	   N	-4.208	-7.158	-8.911	N.am	257	GLN274	0.000	
4149	  CA	-4.988	-6.224	-9.733	C.3	257	GLN274	0.000	
4150	   C	-5.463	-5.024	-8.933	C.2	257	GLN274	0.000	
4151	   O	-5.730	-5.136	-7.727	O.2	257	GLN274	0.000	
4152	  CB	-6.204	-6.913	-10.354	C.3	257	GLN274	0.000	
4153	  CG	-5.820	-7.974	-11.362	C.3	257	GLN274	0.000	
4154	  CD	-6.029	-9.403	-10.866	C.2	257	GLN274	0.000	
4155	 NE2	-5.525	-9.739	-9.653	N.pl3	257	GLN274	0.000	
4156	 OE1	-6.655	-10.201	-11.573	O.2	257	GLN274	0.000	
4157	   H	-4.546	-8.101	-8.784	 H	257	GLN274	0.000	
4158	  HA	-4.319	-5.881	-10.522	 H	257	GLN274	0.000	
4159	 HB2	-6.814	-6.160	-10.855	 H	257	GLN274	0.000	
4160	 HB3	-6.785	-7.380	-9.559	 H	257	GLN274	0.000	
4161	 HG2	-4.766	-7.847	-11.608	 H	257	GLN274	0.000	
4162	 HG3	-6.422	-7.830	-12.259	 H	257	GLN274	0.000	
4163	HE21	-5.655	-10.674	-9.294	 H	257	GLN274	0.000	
4164	HE22	-5.020	-9.054	-9.109	 H	257	GLN274	0.000	
4165	   N	-5.583	-3.886	-9.614	N.am	258	SER275	0.000	
4166	  CA	-6.026	-2.666	-8.969	C.3	258	SER275	0.000	
4167	   C	-7.476	-2.853	-8.515	C.2	258	SER275	0.000	
4168	   O	-8.302	-3.361	-9.279	O.2	258	SER275	0.000	
4169	  CB	-5.907	-1.479	-9.931	C.3	258	SER275	0.000	
4170	  OG	-6.502	-0.310	-9.405	O.3	258	SER275	0.000	
4171	   H	-5.362	-3.873	-10.599	 H	258	SER275	0.000	
4172	  HA	-5.397	-2.455	-8.104	 H	258	SER275	0.000	
4173	 HB2	-6.402	-1.734	-10.869	 H	258	SER275	0.000	
4174	 HB3	-4.852	-1.282	-10.120	 H	258	SER275	0.000	
4175	  HG	-7.429	-0.503	-9.247	 H	258	SER275	0.000	
4176	   N	-7.765	-2.452	-7.278	N.am	259	LYS276	0.000	
4177	  CA	-9.119	-2.550	-6.723	C.3	259	LYS276	0.000	
4178	   C	-9.921	-1.291	-6.992	C.2	259	LYS276	0.000	
4179	   O	-11.138	-1.304	-6.890	O.2	259	LYS276	0.000	
4180	  CB	-9.073	-2.833	-5.222	C.3	259	LYS276	0.000	
4181	  CG	-8.608	-4.247	-4.903	C.3	259	LYS276	0.000	
4182	  CD	-8.867	-4.628	-3.449	C.3	259	LYS276	0.000	
4183	  CE	-8.009	-5.801	-3.006	C.3	259	LYS276	0.000	
4184	  NZ	-8.020	-6.935	-3.970	N.4	259	LYS276	0.000	
4185	   H	-7.029	-2.067	-6.704	 H	259	LYS276	0.000	
4186	  HA	-9.616	-3.382	-7.222	 H	259	LYS276	0.000	
4187	 HB2	-10.073	-2.694	-4.811	 H	259	LYS276	0.000	
4188	 HB3	-8.387	-2.127	-4.755	 H	259	LYS276	0.000	
4189	 HG2	-7.538	-4.316	-5.098	 H	259	LYS276	0.000	
4190	 HG3	-9.141	-4.945	-5.548	 H	259	LYS276	0.000	
4191	 HD2	-9.917	-4.899	-3.337	 H	259	LYS276	0.000	
4192	 HD3	-8.643	-3.770	-2.815	 H	259	LYS276	0.000	
4193	 HE2	-8.381	-6.160	-2.046	 H	259	LYS276	0.000	
4194	 HE3	-6.982	-5.455	-2.891	 H	259	LYS276	0.000	
4195	 HZ1	-8.966	-7.267	-4.088	 H	259	LYS276	0.000	
4196	 HZ2	-7.441	-7.683	-3.616	 H	259	LYS276	0.000	
4197	 HZ3	-7.659	-6.623	-4.861	 H	259	LYS276	0.000	
4198	   N	-9.214	-0.228	-7.357	N.am	260	ASN277	0.000	
4199	  CA	-9.773	1.099	-7.553	C.3	260	ASN277	0.000	
4200	   C	-9.450	1.766	-8.906	C.2	260	ASN277	0.000	
4201	   O	-9.161	2.937	-8.940	O.2	260	ASN277	0.000	
4202	  CB	-9.366	2.035	-6.372	C.3	260	ASN277	0.000	
4203	  CG	-7.812	2.087	-6.044	C.2	260	ASN277	0.000	
4204	 ND2	-6.923	1.436	-6.830	N.pl3	260	ASN277	0.000	
4205	 OD1	-7.452	2.731	-5.041	O.2	260	ASN277	0.000	
4206	   H	-8.223	-0.349	-7.508	 H	260	ASN277	0.000	
4207	  HA	-10.852	0.950	-7.571	 H	260	ASN277	0.000	
4208	 HB2	-9.886	1.692	-5.477	 H	260	ASN277	0.000	
4209	 HB3	-9.691	3.046	-6.617	 H	260	ASN277	0.000	
4210	HD21	-5.937	1.465	-6.609	 H	260	ASN277	0.000	
4211	HD22	-7.244	0.921	-7.637	 H	260	ASN277	0.000	
4212	   N	-9.505	1.021	-10.033	N.am	261	PRO278	0.000	
4213	  CA	-8.991	1.635	-11.268	C.3	261	PRO278	0.000	
4214	   C	-9.872	2.809	-11.747	C.2	261	PRO278	0.000	
4215	   O	-11.055	2.885	-11.397	O.2	261	PRO278	0.000	
4216	  CB	-9.003	0.473	-12.267	C.3	261	PRO278	0.000	
4217	  CG	-10.081	-0.434	-11.780	C.3	261	PRO278	0.000	
4218	  CD	-10.022	-0.336	-10.268	C.3	261	PRO278	0.000	
4219	  HA	-8.003	2.077	-11.138	 H	261	PRO278	0.000	
4220	 HB2	-8.042	-0.040	-12.271	 H	261	PRO278	0.000	
4221	 HB3	-9.228	0.833	-13.271	 H	261	PRO278	0.000	
4222	 HG2	-9.895	-1.458	-12.106	 H	261	PRO278	0.000	
4223	 HG3	-11.053	-0.107	-12.149	 H	261	PRO278	0.000	
4224	 HD2	-11.014	-0.456	-9.831	 H	261	PRO278	0.000	
4225	 HD3	-9.349	-1.087	-9.854	 H	261	PRO278	0.000	
4226	   N	-9.300	3.724	-12.527	N.am	262	PHE279	0.000	
4227	  CA	-10.099	4.791	-13.118	C.3	262	PHE279	0.000	
4228	   C	-10.826	4.196	-14.326	C.2	262	PHE279	0.000	
4229	   O	-10.196	3.775	-15.298	O.2	262	PHE279	0.000	
4230	  CB	-9.231	5.982	-13.548	C.3	262	PHE279	0.000	
4231	  CG	-8.387	6.564	-12.433	C.2	262	PHE279	0.000	
4232	 CD1	-8.980	7.061	-11.287	C.2	262	PHE279	0.000	
4233	 CD2	-7.009	6.624	-12.550	C.2	262	PHE279	0.000	
4234	 CE1	-8.211	7.602	-10.269	C.2	262	PHE279	0.000	
4235	 CE2	-6.241	7.160	-11.551	C.2	262	PHE279	0.000	
4236	  CZ	-6.841	7.647	-10.408	C.2	262	PHE279	0.000	
4237	   H	-8.307	3.679	-12.710	 H	262	PHE279	0.000	
4238	  HA	-10.807	5.173	-12.383	 H	262	PHE279	0.000	
4239	 HB2	-9.888	6.765	-13.926	 H	262	PHE279	0.000	
4240	 HB3	-8.565	5.650	-14.344	 H	262	PHE279	0.000	
4241	 HD1	-10.054	7.027	-11.185	 H	262	PHE279	0.000	
4242	 HD2	-6.534	6.242	-13.441	 H	262	PHE279	0.000	
4243	 HE1	-8.681	7.985	-9.375	 H	262	PHE279	0.000	
4244	 HE2	-5.167	7.201	-11.658	 H	262	PHE279	0.000	
4245	  HZ	-6.234	8.066	-9.619	 H	262	PHE279	0.000	
4246	   N	-12.148	4.133	-14.248	N.am	263	ILE280	0.000	
4247	  CA	-12.956	3.654	-15.369	C.3	263	ILE280	0.000	
4248	   C	-13.583	4.895	-16.011	C.2	263	ILE280	0.000	
4249	   O	-13.014	5.482	-16.938	O.2	263	ILE280	0.000	
4250	  CB	-14.033	2.654	-14.910	C.3	263	ILE280	0.000	
4251	 CG1	-13.386	1.353	-14.433	C.3	263	ILE280	0.000	
4252	 CG2	-15.021	2.382	-16.034	C.3	263	ILE280	0.000	
4253	 CD1	-14.342	0.419	-13.724	C.3	263	ILE280	0.000	
4254	   H	-12.607	4.423	-13.397	 H	263	ILE280	0.000	
4255	  HA	-12.338	3.111	-16.084	 H	263	ILE280	0.000	
4256	  HB	-14.579	3.092	-14.074	 H	263	ILE280	0.000	
4257	HG12	-12.577	1.603	-13.747	 H	263	ILE280	0.000	
4258	HG13	-12.979	0.834	-15.301	 H	263	ILE280	0.000	
4259	HG21	-14.495	1.943	-16.882	 H	263	ILE280	0.000	
4260	HG22	-15.488	3.318	-16.341	 H	263	ILE280	0.000	
4261	HG23	-15.788	1.691	-15.685	 H	263	ILE280	0.000	
4262	HD11	-14.760	0.922	-12.852	 H	263	ILE280	0.000	
4263	HD12	-13.807	-0.475	-13.406	 H	263	ILE280	0.000	
4264	HD13	-15.147	0.139	-14.403	 H	263	ILE280	0.000	
4265	   N	-14.745	5.298	-15.520	N.am	264	HIS281	0.000	
4266	  CA	-15.339	6.541	-15.957	C.3	264	HIS281	0.000	
4267	   C	-15.285	7.479	-14.776	C.2	264	HIS281	0.000	
4268	   O	-15.102	7.056	-13.643	O.2	264	HIS281	0.000	
4269	  CB	-16.773	6.360	-16.437	C.3	264	HIS281	0.000	
4270	  CG	-16.887	5.533	-17.679	C.2	264	HIS281	0.000	
4271	 CD2	-17.749	4.550	-18.018	C.2	264	HIS281	0.000	
4272	 ND1	-16.035	5.682	-18.753	N.2	264	HIS281	0.000	
4273	 CE1	-16.368	4.825	-19.700	C.2	264	HIS281	0.000	
4274	 NE2	-17.405	4.124	-19.280	N.pl3	264	HIS281	0.000	
4275	   H	-15.221	4.731	-14.834	 H	264	HIS281	0.000	
4276	  HA	-14.791	6.939	-16.811	 H	264	HIS281	0.000	
4277	 HB2	-17.197	7.344	-16.638	 H	264	HIS281	0.000	
4278	 HB3	-17.343	5.873	-15.646	 H	264	HIS281	0.000	
4279	 HD2	-18.557	4.169	-17.411	 H	264	HIS281	0.000	
4280	 HE1	-15.877	4.715	-20.656	 H	264	HIS281	0.000	
4281	 HE2	-17.870	3.394	-19.801	 H	264	HIS281	0.000	
4282	   N	-15.446	8.757	-15.070	N.am	265	LEU282	0.000	
4283	  CA	-15.452	9.788	-14.051	C.3	265	LEU282	0.000	
4284	   C	-16.613	9.516	-13.089	C.2	265	LEU282	0.000	
4285	   O	-17.694	9.104	-13.505	O.2	265	LEU282	0.000	
4286	  CB	-15.576	11.170	-14.715	C.3	265	LEU282	0.000	
4287	  CG	-14.334	12.039	-15.009	C.3	265	LEU282	0.000	
4288	 CD1	-12.981	11.320	-14.994	C.3	265	LEU282	0.000	
4289	 CD2	-14.533	12.843	-16.299	C.3	265	LEU282	0.000	
4290	   H	-15.569	9.024	-16.036	 H	265	LEU282	0.000	
4291	  HA	-14.521	9.778	-13.485	 H	265	LEU282	0.000	
4292	 HB2	-16.221	11.765	-14.069	 H	265	LEU282	0.000	
4293	 HB3	-16.071	11.007	-15.673	 H	265	LEU282	0.000	
4294	  HG	-14.265	12.714	-14.157	 H	265	LEU282	0.000	
4295	HD11	-12.939	10.608	-15.818	 H	265	LEU282	0.000	
4296	HD12	-12.863	10.789	-14.049	 H	265	LEU282	0.000	
4297	HD13	-12.180	12.050	-15.103	 H	265	LEU282	0.000	
4298	HD21	-14.600	12.161	-17.146	 H	265	LEU282	0.000	
4299	HD22	-13.687	13.517	-16.441	 H	265	LEU282	0.000	
4300	HD23	-15.452	13.425	-16.227	 H	265	LEU282	0.000	
4301	   N	-16.374	9.728	-11.803	N.am	266	ASP283	0.000	
4302	  CA	-17.408	9.596	-10.806	C.3	266	ASP283	0.000	
4303	   C	-18.392	10.752	-10.914	C.2	266	ASP283	0.000	
4304	   O	-18.003	11.913	-10.784	O.2	266	ASP283	0.000	
4305	  CB	-16.780	9.597	-9.420	C.3	266	ASP283	0.000	
4306	  CG	-17.790	9.414	-8.345	C.2	266	ASP283	0.000	
4307	 OD1	-18.368	10.428	-7.885	O.co2	266	ASP283	0.000	
4308	 OD2	-18.006	8.252	-7.961	O.co2	266	ASP283	0.000	
4309	   H	-15.443	9.990	-11.513	 H	266	ASP283	0.000	
4310	  HA	-17.939	8.659	-10.969	 H	266	ASP283	0.000	
4311	 HB2	-16.272	10.549	-9.266	 H	266	ASP283	0.000	
4312	 HB3	-16.055	8.785	-9.363	 H	266	ASP283	0.000	
4313	   N	-19.665	10.441	-11.128	N.am	267	ASP284	0.000	
4314	  CA	-20.656	11.489	-11.365	C.3	267	ASP284	0.000	
4315	   C	-20.805	12.468	-10.192	C.2	267	ASP284	0.000	
4316	   O	-20.912	13.672	-10.401	O.2	267	ASP284	0.000	
4317	  CB	-22.014	10.891	-11.733	C.3	267	ASP284	0.000	
4318	  CG	-22.016	10.212	-13.110	C.2	267	ASP284	0.000	
4319	 OD1	-21.093	10.436	-13.932	O.co2	267	ASP284	0.000	
4320	 OD2	-22.959	9.444	-13.367	O.co2	267	ASP284	0.000	
4321	   H	-19.952	9.473	-11.127	 H	267	ASP284	0.000	
4322	  HA	-20.278	12.068	-12.208	 H	267	ASP284	0.000	
4323	 HB2	-22.756	11.690	-11.738	 H	267	ASP284	0.000	
4324	 HB3	-22.284	10.150	-10.980	 H	267	ASP284	0.000	
4325	   N	-20.805	11.966	-8.968	N.am	268	ASP285	0.000	
4326	  CA	-20.958	12.840	-7.801	C.3	268	ASP285	0.000	
4327	   C	-19.821	13.863	-7.688	C.2	268	ASP285	0.000	
4328	   O	-20.064	15.018	-7.374	O.2	268	ASP285	0.000	
4329	  CB	-21.036	12.019	-6.517	C.3	268	ASP285	0.000	
4330	  CG	-22.252	11.123	-6.472	C.2	268	ASP285	0.000	
4331	 OD1	-23.276	11.485	-7.082	O.co2	268	ASP285	0.000	
4332	 OD2	-22.172	10.052	-5.827	O.co2	268	ASP285	0.000	
4333	   H	-20.699	10.971	-8.836	 H	268	ASP285	0.000	
4334	  HA	-21.890	13.388	-7.940	 H	268	ASP285	0.000	
4335	 HB2	-21.073	12.701	-5.668	 H	268	ASP285	0.000	
4336	 HB3	-20.142	11.398	-6.446	 H	268	ASP285	0.000	
4337	   N	-18.589	13.437	-7.942	N.am	269	CYS286	0.000	
4338	  CA	-17.437	14.348	-7.926	C.3	269	CYS286	0.000	
4339	   C	-17.497	15.380	-9.064	C.2	269	CYS286	0.000	
4340	   O	-17.131	16.545	-8.871	O.2	269	CYS286	0.000	
4341	  CB	-16.130	13.564	-8.012	C.3	269	CYS286	0.000	
4342	  SG	-15.816	12.490	-6.575	S.3	269	CYS286	0.000	
4343	   H	-18.441	12.460	-8.153	 H	269	CYS286	0.000	
4344	  HA	-17.474	14.889	-6.980	 H	269	CYS286	0.000	
4345	 HB2	-15.308	14.275	-8.095	 H	269	CYS286	0.000	
4346	 HB3	-16.163	12.940	-8.905	 H	269	CYS286	0.000	
4347	  HG	-15.772	13.233	-5.466	 H	269	CYS286	0.000	
4348	   N	-17.961	14.953	-10.239	N.am	270	VAL287	0.000	
4349	  CA	-18.117	15.872	-11.394	C.3	270	VAL287	0.000	
4350	   C	-19.188	16.921	-11.070	C.2	270	VAL287	0.000	
4351	   O	-19.015	18.111	-11.362	O.2	270	VAL287	0.000	
4352	  CB	-18.420	15.121	-12.720	C.3	270	VAL287	0.000	
4353	 CG1	-18.831	16.090	-13.847	C.3	270	VAL287	0.000	
4354	 CG2	-17.200	14.314	-13.159	C.3	270	VAL287	0.000	
4355	   H	-18.213	13.980	-10.345	 H	270	VAL287	0.000	
4356	  HA	-17.165	16.378	-11.559	 H	270	VAL287	0.000	
4357	  HB	-19.257	14.448	-12.531	 H	270	VAL287	0.000	
4358	HG11	-18.009	16.775	-14.055	 H	270	VAL287	0.000	
4359	HG12	-19.707	16.659	-13.535	 H	270	VAL287	0.000	
4360	HG13	-19.068	15.523	-14.747	 H	270	VAL287	0.000	
4361	HG21	-16.366	14.990	-13.347	 H	270	VAL287	0.000	
4362	HG22	-17.435	13.766	-14.071	 H	270	VAL287	0.000	
4363	HG23	-16.927	13.611	-12.372	 H	270	VAL287	0.000	
4364	   N	-20.276	16.474	-10.452	N.am	271	THR288	0.000	
4365	  CA	-21.360	17.358	-10.038	C.3	271	THR288	0.000	
4366	   C	-20.839	18.483	-9.105	C.2	271	THR288	0.000	
4367	   O	-21.123	19.663	-9.324	O.2	271	THR288	0.000	
4368	  CB	-22.531	16.564	-9.388	C.3	271	THR288	0.000	
4369	 CG2	-23.615	17.510	-8.855	C.3	271	THR288	0.000	
4370	 OG1	-23.134	15.696	-10.363	O.3	271	THR288	0.000	
4371	   H	-20.355	15.485	-10.262	 H	271	THR288	0.000	
4372	  HA	-21.758	17.835	-10.934	 H	271	THR288	0.000	
4373	  HB	-22.118	15.986	-8.562	 H	271	THR288	0.000	
4374	 HG1	-23.482	16.248	-11.067	 H	271	THR288	0.000	
4375	HG21	-24.030	18.089	-9.680	 H	271	THR288	0.000	
4376	HG22	-23.178	18.186	-8.120	 H	271	THR288	0.000	
4377	HG23	-24.407	16.927	-8.386	 H	271	THR288	0.000	
4378	   N	-20.075	18.118	-8.084	N.am	272	GLU289	0.000	
4379	  CA	-19.592	19.093	-7.115	C.3	272	GLU289	0.000	
4380	   C	-18.613	20.081	-7.762	C.2	272	GLU289	0.000	
4381	   O	-18.678	21.270	-7.496	O.2	272	GLU289	0.000	
4382	  CB	-18.983	18.401	-5.900	C.3	272	GLU289	0.000	
4383	  CG	-18.501	19.343	-4.801	C.3	272	GLU289	0.000	
4384	  CD	-19.600	20.155	-4.127	C.2	272	GLU289	0.000	
4385	 OE1	-20.810	19.929	-4.372	O.co2	272	GLU289	0.000	
4386	 OE2	-19.230	21.033	-3.321	O.co2	272	GLU289	0.000	
4387	   H	-19.824	17.146	-7.976	 H	272	GLU289	0.000	
4388	  HA	-20.446	19.672	-6.764	 H	272	GLU289	0.000	
4389	 HB2	-18.131	17.810	-6.237	 H	272	GLU289	0.000	
4390	 HB3	-19.737	17.740	-5.472	 H	272	GLU289	0.000	
4391	 HG2	-17.787	20.040	-5.241	 H	272	GLU289	0.000	
4392	 HG3	-18.003	18.747	-4.037	 H	272	GLU289	0.000	
4393	   N	-17.730	19.577	-8.617	N.am	273	LEU290	0.000	
4394	  CA	-16.800	20.421	-9.357	C.3	273	LEU290	0.000	
4395	   C	-17.541	21.395	-10.299	C.2	273	LEU290	0.000	
4396	   O	-17.171	22.564	-10.397	O.2	273	LEU290	0.000	
4397	  CB	-15.785	19.561	-10.133	C.3	273	LEU290	0.000	
4398	  CG	-14.341	19.307	-9.626	C.3	273	LEU290	0.000	
4399	 CD1	-14.090	19.786	-8.256	C.3	273	LEU290	0.000	
4400	 CD2	-13.904	17.841	-9.782	C.3	273	LEU290	0.000	
4401	   H	-17.703	18.578	-8.760	 H	273	LEU290	0.000	
4402	  HA	-16.252	21.025	-8.634	 H	273	LEU290	0.000	
4403	 HB2	-15.683	20.026	-11.114	 H	273	LEU290	0.000	
4404	 HB3	-16.244	18.578	-10.243	 H	273	LEU290	0.000	
4405	  HG	-13.719	19.916	-10.282	 H	273	LEU290	0.000	
4406	HD11	-14.690	19.209	-7.553	 H	273	LEU290	0.000	
4407	HD12	-14.359	20.840	-8.184	 H	273	LEU290	0.000	
4408	HD13	-13.033	19.664	-8.017	 H	273	LEU290	0.000	
4409	HD21	-14.512	17.209	-9.135	 H	273	LEU290	0.000	
4410	HD22	-12.854	17.743	-9.504	 H	273	LEU290	0.000	
4411	HD23	-14.034	17.532	-10.819	 H	273	LEU290	0.000	
4412	   N	-18.589	20.919	-10.963	N.am	274	SER291	0.000	
4413	  CA	-19.376	21.766	-11.876	C.3	274	SER291	0.000	
4414	   C	-20.018	22.931	-11.116	C.2	274	SER291	0.000	
4415	   O	-19.946	24.078	-11.576	O.2	274	SER291	0.000	
4416	  CB	-20.449	20.949	-12.603	C.3	274	SER291	0.000	
4417	  OG	-19.860	19.918	-13.379	O.3	274	SER291	0.000	
4418	   H	-18.852	19.952	-10.839	 H	274	SER291	0.000	
4419	  HA	-18.694	22.172	-12.623	 H	274	SER291	0.000	
4420	 HB2	-21.017	21.609	-13.258	 H	274	SER291	0.000	
4421	 HB3	-21.118	20.504	-11.867	 H	274	SER291	0.000	
4422	  HG	-19.277	20.332	-14.018	 H	274	SER291	0.000	
4423	   N	-20.628	22.655	-9.957	N.am	275	VAL292	0.000	
4424	  CA	-21.277	23.734	-9.196	C.3	275	VAL292	0.000	
4425	   C	-20.182	24.708	-8.772	C.2	275	VAL292	0.000	
4426	   O	-20.327	25.914	-8.923	O.2	275	VAL292	0.000	
4427	  CB	-22.117	23.277	-7.956	C.3	275	VAL292	0.000	
4428	 CG1	-23.049	22.126	-8.286	C.3	275	VAL292	0.000	
4429	 CG2	-21.239	22.917	-6.765	C.3	275	VAL292	0.000	
4430	   H	-20.643	21.708	-9.606	 H	275	VAL292	0.000	
4431	  HA	-22.017	24.193	-9.852	 H	275	VAL292	0.000	
4432	  HB	-22.727	24.136	-7.677	 H	275	VAL292	0.000	
4433	HG11	-22.462	21.252	-8.568	 H	275	VAL292	0.000	
4434	HG12	-23.698	22.410	-9.114	 H	275	VAL292	0.000	
4435	HG13	-23.657	21.888	-7.413	 H	275	VAL292	0.000	
4436	HG21	-20.617	22.059	-7.018	 H	275	VAL292	0.000	
4437	HG22	-21.869	22.671	-5.910	 H	275	VAL292	0.000	
4438	HG23	-20.602	23.766	-6.514	 H	275	VAL292	0.000	
4439	   N	-19.077	24.177	-8.259	N.am	276	HIS293	0.000	
4440	  CA	-18.006	25.027	-7.750	C.3	276	HIS293	0.000	
4441	   C	-17.359	25.916	-8.826	C.2	276	HIS293	0.000	
4442	   O	-17.119	27.102	-8.601	O.2	276	HIS293	0.000	
4443	  CB	-16.932	24.198	-7.039	C.3	276	HIS293	0.000	
4444	  CG	-15.879	25.044	-6.403	C.2	276	HIS293	0.000	
4445	 CD2	-15.876	25.727	-5.235	C.2	276	HIS293	0.000	
4446	 ND1	-14.657	25.284	-6.995	N.2	276	HIS293	0.000	
4447	 CE1	-13.941	26.071	-6.212	C.2	276	HIS293	0.000	
4448	 NE2	-14.657	26.354	-5.137	N.pl3	276	HIS293	0.000	
4449	   H	-18.977	23.172	-8.221	 H	276	HIS293	0.000	
4450	  HA	-18.481	25.696	-7.033	 H	276	HIS293	0.000	
4451	 HB2	-16.458	23.542	-7.770	 H	276	HIS293	0.000	
4452	 HB3	-17.410	23.596	-6.267	 H	276	HIS293	0.000	
4453	 HD2	-16.680	25.771	-4.515	 H	276	HIS293	0.000	
4454	 HE1	-12.941	26.424	-6.416	 H	276	HIS293	0.000	
4455	 HE2	-14.357	26.937	-4.369	 H	276	HIS293	0.000	
4456	   N	-17.082	25.348	-9.991	N.am	277	HIS294	0.000	
4457	  CA	-16.390	26.075	-11.053	C.3	277	HIS294	0.000	
4458	   C	-17.349	26.808	-11.996	C.2	277	HIS294	0.000	
4459	   O	-16.915	27.409	-12.981	O.2	277	HIS294	0.000	
4460	  CB	-15.473	25.128	-11.818	C.3	277	HIS294	0.000	
4461	  CG	-14.260	24.746	-11.036	C.2	277	HIS294	0.000	
4462	 CD2	-13.145	25.451	-10.727	C.2	277	HIS294	0.000	
4463	 ND1	-14.114	23.511	-10.440	N.2	277	HIS294	0.000	
4464	 CE1	-12.953	23.465	-9.811	C.2	277	HIS294	0.000	
4465	 NE2	-12.346	24.628	-9.968	N.pl3	277	HIS294	0.000	
4466	   H	-17.355	24.388	-10.148	 H	277	HIS294	0.000	
4467	  HA	-15.788	26.850	-10.579	 H	277	HIS294	0.000	
4468	 HB2	-15.155	25.618	-12.739	 H	277	HIS294	0.000	
4469	 HB3	-16.030	24.223	-12.062	 H	277	HIS294	0.000	
4470	 HD2	-12.925	26.467	-11.021	 H	277	HIS294	0.000	
4471	 HE1	-12.566	22.620	-9.262	 H	277	HIS294	0.000	
4472	 HE2	-11.441	24.874	-9.591	 H	277	HIS294	0.000	
4473	   N	-18.640	26.747	-11.675	N.am	278	ARG295	0.000	
4474	  CA	-19.690	27.354	-12.467	C.3	278	ARG295	0.000	
4475	   C	-19.539	26.952	-13.939	C.2	278	ARG295	0.000	
4476	   O	-19.579	27.788	-14.845	O.2	278	ARG295	0.000	
4477	  CB	-19.703	28.865	-12.213	C.3	278	ARG295	0.000	
4478	  CG	-19.712	29.142	-10.701	C.3	278	ARG295	0.000	
4479	  CD	-19.578	30.591	-10.326	C.3	278	ARG295	0.000	
4480	  NE	-20.863	31.264	-10.198	N.pl3	278	ARG295	0.000	
4481	  CZ	-20.987	32.552	-9.902	C.2	278	ARG295	0.000	
4482	 NH1	-19.897	33.283	-9.706	N.pl3	278	ARG295	0.000	
4483	 NH2	-22.191	33.113	-9.803	N.4	278	ARG295	0.000	
4484	   H	-18.901	26.250	-10.836	 H	278	ARG295	0.000	
4485	  HA	-20.672	26.987	-12.168	 H	278	ARG295	0.000	
4486	 HB2	-20.594	29.300	-12.666	 H	278	ARG295	0.000	
4487	 HB3	-18.814	29.314	-12.657	 H	278	ARG295	0.000	
4488	 HG2	-18.882	28.597	-10.251	 H	278	ARG295	0.000	
4489	 HG3	-20.653	28.772	-10.294	 H	278	ARG295	0.000	
4490	 HD2	-18.995	31.097	-11.097	 H	278	ARG295	0.000	
4491	 HD3	-19.054	30.656	-9.373	 H	278	ARG295	0.000	
4492	  HE	-21.704	30.723	-10.342	 H	278	ARG295	0.000	
4493	HH11	-19.980	34.264	-9.482	 H	278	ARG295	0.000	
4494	HH12	-18.983	32.858	-9.781	 H	278	ARG295	0.000	
4495	HH21	-22.273	34.095	-9.579	 H	278	ARG295	0.000	
4496	HH22	-23.021	32.558	-9.953	 H	278	ARG295	0.000	
4497	   N	-19.364	25.644	-14.134	N.am	279	ASN296	0.000	
4498	  CA	-19.376	24.984	-15.445	C.3	279	ASN296	0.000	
4499	   C	-20.536	23.987	-15.520	C.2	279	ASN296	0.000	
4500	   O	-21.021	23.492	-14.492	O.2	279	ASN296	0.000	
4501	  CB	-18.081	24.187	-15.681	C.3	279	ASN296	0.000	
4502	  CG	-16.853	25.060	-15.836	C.2	279	ASN296	0.000	
4503	 ND2	-15.705	24.550	-15.398	N.pl3	279	ASN296	0.000	
4504	 OD1	-16.931	26.176	-16.341	O.2	279	ASN296	0.000	
4505	   H	-19.212	25.065	-13.320	 H	279	ASN296	0.000	
4506	  HA	-19.477	25.767	-16.197	 H	279	ASN296	0.000	
4507	 HB2	-18.201	23.596	-16.589	 H	279	ASN296	0.000	
4508	 HB3	-17.926	23.521	-14.832	 H	279	ASN296	0.000	
4509	HD21	-14.853	25.086	-15.475	 H	279	ASN296	0.000	
4510	HD22	-15.686	23.626	-14.989	 H	279	ASN296	0.000	
4511	   N	-20.969	23.692	-16.740	N.am	280	ASN297	0.000	
4512	  CA	-21.863	22.555	-17.013	C.3	280	ASN297	0.000	
4513	   C	-21.094	21.227	-16.958	C.2	280	ASN297	0.000	
4514	   O	-19.864	21.233	-16.909	O.2	280	ASN297	0.000	
4515	  CB	-22.556	22.730	-18.364	C.3	280	ASN297	0.000	
4516	  CG	-21.578	22.821	-19.527	C.2	280	ASN297	0.000	
4517	 ND2	-20.997	21.702	-19.876	N.pl3	280	ASN297	0.000	
4518	 OD1	-21.368	23.890	-20.113	O.2	280	ASN297	0.000	
4519	   H	-20.671	24.271	-17.512	 H	280	ASN297	0.000	
4520	  HA	-22.629	22.530	-16.237	 H	280	ASN297	0.000	
4521	 HB2	-23.148	23.645	-18.335	 H	280	ASN297	0.000	
4522	 HB3	-23.215	21.877	-18.529	 H	280	ASN297	0.000	
4523	HD21	-20.349	21.690	-20.651	 H	280	ASN297	0.000	
4524	HD22	-21.195	20.851	-19.371	 H	280	ASN297	0.000	
4525	   N	-21.812	20.102	-16.963	N.am	281	ARG298	0.000	
4526	  CA	-21.194	18.783	-16.733	C.3	281	ARG298	0.000	
4527	   C	-20.213	18.409	-17.842	C.2	281	ARG298	0.000	
4528	   O	-19.102	17.952	-17.570	O.2	281	ARG298	0.000	
4529	  CB	-22.247	17.665	-16.610	C.3	281	ARG298	0.000	
4530	  CG	-21.645	16.264	-16.350	C.3	281	ARG298	0.000	
4531	  CD	-22.717	15.194	-16.108	C.3	281	ARG298	0.000	
4532	  NE	-23.627	15.652	-15.061	N.pl3	281	ARG298	0.000	
4533	  CZ	-23.419	15.521	-13.752	C.2	281	ARG298	0.000	
4534	 NH1	-22.331	14.919	-13.288	N.pl3	281	ARG298	0.000	
4535	 NH2	-24.319	15.997	-12.898	N.4	281	ARG298	0.000	
4536	   H	-22.807	20.156	-17.128	 H	281	ARG298	0.000	
4537	  HA	-20.654	18.873	-15.791	 H	281	ARG298	0.000	
4538	 HB2	-22.817	17.626	-17.538	 H	281	ARG298	0.000	
4539	 HB3	-22.913	17.911	-15.783	 H	281	ARG298	0.000	
4540	 HG2	-21.002	16.318	-15.471	 H	281	ARG298	0.000	
4541	 HG3	-21.051	15.973	-17.216	 H	281	ARG298	0.000	
4542	 HD2	-22.240	14.265	-15.796	 H	281	ARG298	0.000	
4543	 HD3	-23.276	15.024	-17.028	 H	281	ARG298	0.000	
4544	  HE	-24.481	16.103	-15.353	 H	281	ARG298	0.000	
4545	HH11	-22.192	14.825	-12.292	 H	281	ARG298	0.000	
4546	HH12	-21.643	14.555	-13.931	 H	281	ARG298	0.000	
4547	HH21	-24.173	15.899	-11.903	 H	281	ARG298	0.000	
4548	HH22	-25.149	16.457	-13.243	 H	281	ARG298	0.000	
4549	   N	-20.637	18.598	-19.089	N.am	282	GLN299	0.000	
4550	  CA	-19.810	18.213	-20.227	C.3	282	GLN299	0.000	
4551	   C	-18.478	18.960	-20.257	C.2	282	GLN299	0.000	
4552	   O	-17.438	18.346	-20.501	O.2	282	GLN299	0.000	
4553	  CB	-20.541	18.439	-21.556	C.3	282	GLN299	0.000	
4554	  CG	-19.829	17.807	-22.745	C.3	282	GLN299	0.000	
4555	  CD	-19.593	16.334	-22.514	C.2	282	GLN299	0.000	
4556	 NE2	-20.676	15.575	-22.438	N.pl3	282	GLN299	0.000	
4557	 OE1	-18.455	15.884	-22.382	O.2	282	GLN299	0.000	
4558	   H	-21.544	19.012	-19.250	 H	282	GLN299	0.000	
4559	  HA	-19.607	17.150	-20.102	 H	282	GLN299	0.000	
4560	 HB2	-20.621	19.512	-21.730	 H	282	GLN299	0.000	
4561	 HB3	-21.539	18.008	-21.481	 H	282	GLN299	0.000	
4562	 HG2	-18.869	18.303	-22.890	 H	282	GLN299	0.000	
4563	 HG3	-20.442	17.935	-23.637	 H	282	GLN299	0.000	
4564	HE21	-20.587	14.584	-22.265	 H	282	GLN299	0.000	
4565	HE22	-21.591	15.987	-22.553	 H	282	GLN299	0.000	
4566	   N	-18.499	20.272	-20.005	N.am	283	THR300	0.000	
4567	  CA	-17.258	21.055	-20.062	C.3	283	THR300	0.000	
4568	   C	-16.370	20.688	-18.862	C.2	283	THR300	0.000	
4569	   O	-15.143	20.644	-19.000	O.2	283	THR300	0.000	
4570	  CB	-17.420	22.613	-20.252	C.3	283	THR300	0.000	
4571	 CG2	-18.585	22.993	-21.168	C.3	283	THR300	0.000	
4572	 OG1	-17.542	23.281	-18.994	O.3	283	THR300	0.000	
4573	   H	-19.371	20.726	-19.775	 H	283	THR300	0.000	
4574	  HA	-16.766	20.768	-20.991	 H	283	THR300	0.000	
4575	  HB	-16.506	22.947	-20.745	 H	283	THR300	0.000	
4576	 HG1	-18.351	22.972	-18.579	 H	283	THR300	0.000	
4577	HG21	-19.523	22.676	-20.712	 H	283	THR300	0.000	
4578	HG22	-18.464	22.499	-22.132	 H	283	THR300	0.000	
4579	HG23	-18.597	24.073	-21.311	 H	283	THR300	0.000	
4580	   N	-16.976	20.409	-17.703	N.am	284	MET301	0.000	
4581	  CA	-16.214	19.950	-16.527	C.3	284	MET301	0.000	
4582	   C	-15.564	18.586	-16.774	C.2	284	MET301	0.000	
4583	   O	-14.402	18.382	-16.457	O.2	284	MET301	0.000	
4584	  CB	-17.108	19.856	-15.288	C.3	284	MET301	0.000	
4585	  CG	-16.355	19.764	-13.963	C.3	284	MET301	0.000	
4586	  SD	-15.484	21.295	-13.519	S.3	284	MET301	0.000	
4587	  CE	-13.833	20.827	-13.991	C.3	284	MET301	0.000	
4588	   H	-17.978	20.515	-17.631	 H	284	MET301	0.000	
4589	  HA	-15.433	20.690	-16.354	 H	284	MET301	0.000	
4590	 HB2	-17.732	18.968	-15.386	 H	284	MET301	0.000	
4591	 HB3	-17.741	20.743	-15.257	 H	284	MET301	0.000	
4592	 HG2	-15.624	18.959	-14.038	 H	284	MET301	0.000	
4593	 HG3	-17.071	19.533	-13.175	 H	284	MET301	0.000	
4594	 HE1	-13.150	21.653	-13.788	 H	284	MET301	0.000	
4595	 HE2	-13.811	20.591	-15.054	 H	284	MET301	0.000	
4596	 HE3	-13.525	19.953	-13.418	 H	284	MET301	0.000	
4597	   N	-16.315	17.650	-17.337	N.am	285	GLU302	0.000	
4598	  CA	-15.758	16.318	-17.652	C.3	285	GLU302	0.000	
4599	   C	-14.615	16.424	-18.642	C.2	285	GLU302	0.000	
4600	   O	-13.605	15.710	-18.520	O.2	285	GLU302	0.000	
4601	  CB	-16.827	15.392	-18.249	C.3	285	GLU302	0.000	
4602	  CG	-17.790	14.774	-17.239	C.3	285	GLU302	0.000	
4603	  CD	-18.788	13.846	-17.911	C.2	285	GLU302	0.000	
4604	 OE1	-18.672	13.652	-19.132	O.co2	285	GLU302	0.000	
4605	 OE2	-19.695	13.312	-17.248	O.co2	285	GLU302	0.000	
4606	   H	-17.281	17.851	-17.553	 H	285	GLU302	0.000	
4607	  HA	-15.396	15.901	-16.712	 H	285	GLU302	0.000	
4608	 HB2	-16.318	14.581	-18.770	 H	285	GLU302	0.000	
4609	 HB3	-17.414	15.971	-18.963	 H	285	GLU302	0.000	
4610	 HG2	-18.334	15.572	-16.735	 H	285	GLU302	0.000	
4611	 HG3	-17.217	14.206	-16.507	 H	285	GLU302	0.000	
4612	   N	-14.788	17.304	-19.628	N.am	286	ASP303	0.000	
4613	  CA	-13.762	17.516	-20.638	C.3	286	ASP303	0.000	
4614	   C	-12.475	18.047	-20.013	C.2	286	ASP303	0.000	
4615	   O	-11.383	17.611	-20.403	O.2	286	ASP303	0.000	
4616	  CB	-14.232	18.466	-21.741	C.3	286	ASP303	0.000	
4617	  CG	-15.185	17.807	-22.717	C.2	286	ASP303	0.000	
4618	 OD1	-15.296	16.559	-22.727	O.co2	286	ASP303	0.000	
4619	 OD2	-15.838	18.545	-23.478	O.co2	286	ASP303	0.000	
4620	   H	-15.647	17.833	-19.675	 H	286	ASP303	0.000	
4621	  HA	-13.563	16.544	-21.090	 H	286	ASP303	0.000	
4622	 HB2	-13.360	18.820	-22.292	 H	286	ASP303	0.000	
4623	 HB3	-14.738	19.314	-21.279	 H	286	ASP303	0.000	
4624	   N	-12.599	18.981	-19.068	N.am	287	LEU304	0.000	
4625	  CA	-11.422	19.515	-18.340	C.3	287	LEU304	0.000	
4626	   C	-10.727	18.421	-17.530	C.2	287	LEU304	0.000	
4627	   O	-9.512	18.256	-17.599	O.2	287	LEU304	0.000	
4628	  CB	-11.792	20.668	-17.377	C.3	287	LEU304	0.000	
4629	  CG	-11.670	22.173	-17.718	C.3	287	LEU304	0.000	
4630	 CD1	-10.741	22.494	-18.908	C.3	287	LEU304	0.000	
4631	 CD2	-13.044	22.794	-17.907	C.3	287	LEU304	0.000	
4632	   H	-13.518	19.333	-18.842	 H	287	LEU304	0.000	
4633	  HA	-10.752	19.900	-19.109	 H	287	LEU304	0.000	
4634	 HB2	-11.174	20.518	-16.491	 H	287	LEU304	0.000	
4635	 HB3	-12.839	20.510	-17.120	 H	287	LEU304	0.000	
4636	  HG	-11.182	22.628	-16.856	 H	287	LEU304	0.000	
4637	HD11	-11.160	22.070	-19.820	 H	287	LEU304	0.000	
4638	HD12	-9.756	22.064	-18.726	 H	287	LEU304	0.000	
4639	HD13	-10.651	23.575	-19.017	 H	287	LEU304	0.000	
4640	HD21	-13.532	22.340	-18.769	 H	287	LEU304	0.000	
4641	HD22	-12.938	23.867	-18.072	 H	287	LEU304	0.000	
4642	HD23	-13.646	22.621	-17.015	 H	287	LEU304	0.000	
4643	   N	-11.509	17.682	-16.759	N.am	288	ILE305	0.000	
4644	  CA	-10.962	16.657	-15.868	C.3	288	ILE305	0.000	
4645	   C	-10.213	15.598	-16.683	C.2	288	ILE305	0.000	
4646	   O	-9.149	15.134	-16.261	O.2	288	ILE305	0.000	
4647	  CB	-12.061	15.982	-14.981	C.3	288	ILE305	0.000	
4648	 CG1	-12.710	17.006	-14.036	C.3	288	ILE305	0.000	
4649	 CG2	-11.457	14.857	-14.144	C.3	288	ILE305	0.000	
4650	 CD1	-14.058	16.599	-13.452	C.3	288	ILE305	0.000	
4651	   H	-12.508	17.829	-16.786	 H	288	ILE305	0.000	
4652	  HA	-10.269	17.155	-15.191	 H	288	ILE305	0.000	
4653	  HB	-12.820	15.577	-15.651	 H	288	ILE305	0.000	
4654	HG12	-12.851	17.933	-14.591	 H	288	ILE305	0.000	
4655	HG13	-12.024	17.180	-13.207	 H	288	ILE305	0.000	
4656	HG21	-10.699	15.267	-13.477	 H	288	ILE305	0.000	
4657	HG22	-10.999	14.119	-14.804	 H	288	ILE305	0.000	
4658	HG23	-12.240	14.381	-13.555	 H	288	ILE305	0.000	
4659	HD11	-14.765	16.419	-14.262	 H	288	ILE305	0.000	
4660	HD12	-14.433	17.398	-12.813	 H	288	ILE305	0.000	
4661	HD13	-13.939	15.689	-12.864	 H	288	ILE305	0.000	
4662	   N	-10.787	15.240	-17.840	N.am	289	SER306	0.000	
4663	  CA	-10.285	14.175	-18.723	C.3	289	SER306	0.000	
4664	   C	-8.945	14.461	-19.363	C.2	289	SER306	0.000	
4665	   O	-8.292	13.553	-19.862	O.2	289	SER306	0.000	
4666	  CB	-11.295	13.894	-19.831	C.3	289	SER306	0.000	
4667	  OG	-12.417	13.261	-19.265	O.3	289	SER306	0.000	
4668	   H	-11.620	15.735	-18.124	 H	289	SER306	0.000	
4669	  HA	-10.147	13.312	-18.073	 H	289	SER306	0.000	
4670	 HB2	-10.845	13.243	-20.581	 H	289	SER306	0.000	
4671	 HB3	-11.598	14.831	-20.298	 H	289	SER306	0.000	
4672	  HG	-12.117	12.442	-18.864	 H	289	SER306	0.000	
4673	   N	-8.534	15.718	-19.355	N.am	290	LEU307	0.000	
4674	  CA	-7.162	16.060	-19.734	C.3	290	LEU307	0.000	
4675	   C	-6.127	15.440	-18.783	C.2	290	LEU307	0.000	
4676	   O	-4.999	15.209	-19.185	O.2	290	LEU307	0.000	
4677	  CB	-6.972	17.583	-19.820	C.3	290	LEU307	0.000	
4678	  CG	-6.894	18.313	-21.173	C.3	290	LEU307	0.000	
4679	 CD1	-7.360	17.497	-22.376	C.3	290	LEU307	0.000	
4680	 CD2	-7.641	19.647	-21.085	C.3	290	LEU307	0.000	
4681	   H	-9.175	16.450	-19.083	 H	290	LEU307	0.000	
4682	  HA	-6.993	15.634	-20.723	 H	290	LEU307	0.000	
4683	 HB2	-6.042	17.806	-19.297	 H	290	LEU307	0.000	
4684	 HB3	-7.808	18.027	-19.280	 H	290	LEU307	0.000	
4685	  HG	-5.834	18.485	-21.358	 H	290	LEU307	0.000	
4686	HD11	-8.422	17.275	-22.275	 H	290	LEU307	0.000	
4687	HD12	-6.797	16.565	-22.423	 H	290	LEU307	0.000	
4688	HD13	-7.193	18.069	-23.289	 H	290	LEU307	0.000	
4689	HD21	-8.698	19.459	-20.900	 H	290	LEU307	0.000	
4690	HD22	-7.527	20.189	-22.024	 H	290	LEU307	0.000	
4691	HD23	-7.228	20.241	-20.270	 H	290	LEU307	0.000	
4692	   N	-6.508	15.183	-17.535	N.am	291	TRP308	0.000	
4693	  CA	-5.601	14.593	-16.535	C.3	291	TRP308	0.000	
4694	   C	-4.225	15.279	-16.485	C.2	291	TRP308	0.000	
4695	   O	-3.193	14.636	-16.650	O.2	291	TRP308	0.000	
4696	  CB	-5.456	13.074	-16.775	C.3	291	TRP308	0.000	
4697	  CG	-6.689	12.342	-16.421	C.2	291	TRP308	0.000	
4698	 CD1	-7.688	11.966	-17.258	C.2	291	TRP308	0.000	
4699	 CD2	-7.072	11.911	-15.115	C.2	291	TRP308	0.000	
4700	 CE2	-8.328	11.261	-15.235	C.2	291	TRP308	0.000	
4701	 CE3	-6.471	11.988	-13.860	C.2	291	TRP308	0.000	
4702	 NE1	-8.688	11.313	-16.555	N.pl3	291	TRP308	0.000	
4703	 CZ2	-8.996	10.707	-14.140	C.2	291	TRP308	0.000	
4704	 CZ3	-7.136	11.432	-12.760	C.2	291	TRP308	0.000	
4705	 CH2	-8.386	10.807	-12.909	C.2	291	TRP308	0.000	
4706	   H	-7.456	15.400	-17.262	 H	291	TRP308	0.000	
4707	  HA	-6.055	14.759	-15.559	 H	291	TRP308	0.000	
4708	 HB2	-4.635	12.698	-16.165	 H	291	TRP308	0.000	
4709	 HB3	-5.234	12.903	-17.829	 H	291	TRP308	0.000	
4710	 HD1	-7.703	12.150	-18.322	 H	291	TRP308	0.000	
4711	 HE1	-9.538	10.937	-16.949	 H	291	TRP308	0.000	
4712	 HE3	-5.511	12.467	-13.739	 H	291	TRP308	0.000	
4713	 HZ2	-9.953	10.219	-14.255	 H	291	TRP308	0.000	
4714	 HZ3	-6.681	11.485	-11.782	 H	291	TRP308	0.000	
4715	 HH2	-8.879	10.396	-12.040	 H	291	TRP308	0.000	
4716	   N	-4.214	16.588	-16.246	N.am	292	GLN309	0.000	
4717	  CA	-2.959	17.361	-16.259	C.3	292	GLN309	0.000	
4718	   C	-2.151	17.239	-14.942	C.2	292	GLN309	0.000	
4719	   O	-1.012	17.687	-14.871	O.2	292	GLN309	0.000	
4720	  CB	-3.235	18.841	-16.577	C.3	292	GLN309	0.000	
4721	  CG	-3.682	19.097	-18.026	C.3	292	GLN309	0.000	
4722	  CD	-3.754	20.567	-18.399	C.2	292	GLN309	0.000	
4723	 NE2	-4.927	21.015	-18.831	N.pl3	292	GLN309	0.000	
4724	 OE1	-2.763	21.294	-18.304	O.2	292	GLN309	0.000	
4725	   H	-5.084	17.062	-16.052	 H	292	GLN309	0.000	
4726	  HA	-2.344	16.925	-17.046	 H	292	GLN309	0.000	
4727	 HB2	-2.320	19.407	-16.396	 H	292	GLN309	0.000	
4728	 HB3	-4.019	19.196	-15.908	 H	292	GLN309	0.000	
4729	 HG2	-4.671	18.660	-18.162	 H	292	GLN309	0.000	
4730	 HG3	-2.974	18.608	-18.695	 H	292	GLN309	0.000	
4731	HE21	-5.030	21.984	-19.097	 H	292	GLN309	0.000	
4732	HE22	-5.715	20.387	-18.894	 H	292	GLN309	0.000	
4733	   N	-2.741	16.635	-13.911	N.am	293	TYR310	0.000	
4734	  CA	-2.158	16.619	-12.557	C.3	293	TYR310	0.000	
4735	   C	-1.886	18.046	-12.072	C.2	293	TYR310	0.000	
4736	   O	-0.873	18.336	-11.435	O.2	293	TYR310	0.000	
4737	  CB	-0.956	15.651	-12.467	C.3	293	TYR310	0.000	
4738	  CG	-1.468	14.231	-12.470	C.2	293	TYR310	0.000	
4739	 CD1	-1.831	13.609	-13.656	C.2	293	TYR310	0.000	
4740	 CD2	-1.611	13.508	-11.284	C.2	293	TYR310	0.000	
4741	 CE1	-2.323	12.312	-13.666	C.2	293	TYR310	0.000	
4742	 CE2	-2.099	12.214	-11.290	C.2	293	TYR310	0.000	
4743	  CZ	-2.453	11.620	-12.481	C.2	293	TYR310	0.000	
4744	  OH	-2.932	10.331	-12.478	O.3	293	TYR310	0.000	
4745	   H	-3.624	16.169	-14.064	 H	293	TYR310	0.000	
4746	  HA	-2.882	16.210	-11.853	 H	293	TYR310	0.000	
4747	 HB2	-0.404	15.839	-11.546	 H	293	TYR310	0.000	
4748	 HB3	-0.298	15.805	-13.322	 H	293	TYR310	0.000	
4749	 HD1	-1.728	14.144	-14.589	 H	293	TYR310	0.000	
4750	 HD2	-1.334	13.967	-10.347	 H	293	TYR310	0.000	
4751	 HE1	-2.603	11.846	-14.600	 H	293	TYR310	0.000	
4752	 HE2	-2.203	11.671	-10.363	 H	293	TYR310	0.000	
4753	  HH	-2.987	9.920	-11.612	 H	293	TYR310	0.000	
4754	   N	-2.827	18.924	-12.415	N.am	294	ASP311	0.000	
4755	  CA	-2.852	20.297	-11.915	C.3	294	ASP311	0.000	
4756	   C	-3.806	20.305	-10.701	C.2	294	ASP311	0.000	
4757	   O	-4.153	19.227	-10.172	O.2	294	ASP311	0.000	
4758	  CB	-3.267	21.283	-13.036	C.3	294	ASP311	0.000	
4759	  CG	-4.648	20.971	-13.646	C.2	294	ASP311	0.000	
4760	 OD1	-5.308	19.989	-13.250	O.co2	294	ASP311	0.000	
4761	 OD2	-5.086	21.718	-14.543	O.co2	294	ASP311	0.000	
4762	   H	-3.555	18.628	-13.049	 H	294	ASP311	0.000	
4763	  HA	-1.866	20.635	-11.598	 H	294	ASP311	0.000	
4764	 HB2	-2.521	21.238	-13.829	 H	294	ASP311	0.000	
4765	 HB3	-3.293	22.289	-12.618	 H	294	ASP311	0.000	
4766	   N	-4.228	21.486	-10.252	N.am	295	HIS312	0.000	
4767	  CA	-5.110	21.596	-9.075	C.3	295	HIS312	0.000	
4768	   C	-6.480	20.933	-9.275	C.2	295	HIS312	0.000	
4769	   O	-7.075	20.420	-8.329	O.2	295	HIS312	0.000	
4770	  CB	-5.293	23.067	-8.689	C.3	295	HIS312	0.000	
4771	  CG	-6.098	23.268	-7.444	C.2	295	HIS312	0.000	
4772	 CD2	-7.262	23.922	-7.233	C.2	295	HIS312	0.000	
4773	 ND1	-5.714	22.760	-6.220	N.2	295	HIS312	0.000	
4774	 CE1	-6.611	23.095	-5.309	C.2	295	HIS312	0.000	
4775	 NE2	-7.557	23.802	-5.896	N.pl3	295	HIS312	0.000	
4776	   H	-3.937	22.327	-10.729	 H	295	HIS312	0.000	
4777	  HA	-4.617	21.054	-8.268	 H	295	HIS312	0.000	
4778	 HB2	-5.796	23.578	-9.510	 H	295	HIS312	0.000	
4779	 HB3	-4.307	23.507	-8.537	 H	295	HIS312	0.000	
4780	 HD2	-7.850	24.442	-7.975	 H	295	HIS312	0.000	
4781	 HE1	-6.575	22.834	-4.262	 H	295	HIS312	0.000	
4782	 HE2	-8.367	24.193	-5.437	 H	295	HIS312	0.000	
4783	   N	-6.973	20.942	-10.510	N.am	296	LEU313	0.000	
4784	  CA	-8.239	20.286	-10.837	C.3	296	LEU313	0.000	
4785	   C	-8.167	18.774	-10.652	C.2	296	LEU313	0.000	
4786	   O	-9.067	18.185	-10.057	O.2	296	LEU313	0.000	
4787	  CB	-8.673	20.588	-12.269	C.3	296	LEU313	0.000	
4788	  CG	-9.922	19.853	-12.764	C.3	296	LEU313	0.000	
4789	 CD1	-11.150	20.139	-11.901	C.3	296	LEU313	0.000	
4790	 CD2	-10.179	20.239	-14.216	C.3	296	LEU313	0.000	
4791	   H	-6.461	21.415	-11.241	 H	296	LEU313	0.000	
4792	  HA	-8.975	20.689	-10.141	 H	296	LEU313	0.000	
4793	 HB2	-7.847	20.323	-12.930	 H	296	LEU313	0.000	
4794	 HB3	-8.866	21.658	-12.340	 H	296	LEU313	0.000	
4795	  HG	-9.739	18.781	-12.689	 H	296	LEU313	0.000	
4796	HD11	-11.380	21.203	-11.939	 H	296	LEU313	0.000	
4797	HD12	-10.946	19.847	-10.871	 H	296	LEU313	0.000	
4798	HD13	-11.999	19.569	-12.278	 H	296	LEU313	0.000	
4799	HD21	-10.360	21.312	-14.279	 H	296	LEU313	0.000	
4800	HD22	-11.051	19.701	-14.586	 H	296	LEU313	0.000	
4801	HD23	-9.309	19.981	-14.820	 H	296	LEU313	0.000	
4802	   N	-7.118	18.156	-11.182	N.am	297	THR314	0.000	
4803	  CA	-6.864	16.730	-10.944	C.3	297	THR314	0.000	
4804	   C	-6.867	16.421	-9.429	C.2	297	THR314	0.000	
4805	   O	-7.548	15.496	-8.962	O.2	297	THR314	0.000	
4806	  CB	-5.518	16.290	-11.540	C.3	297	THR314	0.000	
4807	 CG2	-5.292	14.800	-11.323	C.3	297	THR314	0.000	
4808	 OG1	-5.478	16.584	-12.948	O.3	297	THR314	0.000	
4809	   H	-6.479	18.680	-11.763	 H	297	THR314	0.000	
4810	  HA	-7.665	16.176	-11.433	 H	297	THR314	0.000	
4811	  HB	-4.726	16.843	-11.035	 H	297	THR314	0.000	
4812	 HG1	-6.183	16.086	-13.368	 H	297	THR314	0.000	
4813	HG21	-6.079	14.237	-11.825	 H	297	THR314	0.000	
4814	HG22	-5.313	14.581	-10.255	 H	297	THR314	0.000	
4815	HG23	-4.323	14.516	-11.733	 H	297	THR314	0.000	
4816	   N	-6.097	17.212	-8.690	N.am	298	ALA315	0.000	
4817	  CA	-5.960	17.052	-7.249	C.3	298	ALA315	0.000	
4818	   C	-7.314	17.093	-6.540	C.2	298	ALA315	0.000	
4819	   O	-7.629	16.220	-5.714	O.2	298	ALA315	0.000	
4820	  CB	-5.048	18.120	-6.702	C.3	298	ALA315	0.000	
4821	   H	-5.587	17.955	-9.145	 H	298	ALA315	0.000	
4822	  HA	-5.525	16.071	-7.059	 H	298	ALA315	0.000	
4823	 HB1	-5.483	19.101	-6.892	 H	298	ALA315	0.000	
4824	 HB2	-4.076	18.053	-7.191	 H	298	ALA315	0.000	
4825	 HB3	-4.925	17.979	-5.629	 H	298	ALA315	0.000	
4826	   N	-8.116	18.097	-6.881	N.am	299	THR316	0.000	
4827	  CA	-9.435	18.264	-6.280	C.3	299	THR316	0.000	
4828	   C	-10.372	17.115	-6.648	C.2	299	THR316	0.000	
4829	   O	-11.105	16.617	-5.790	O.2	299	THR316	0.000	
4830	  CB	-10.072	19.597	-6.679	C.3	299	THR316	0.000	
4831	 CG2	-11.354	19.847	-5.878	C.3	299	THR316	0.000	
4832	 OG1	-9.132	20.651	-6.442	O.3	299	THR316	0.000	
4833	   H	-7.804	18.762	-7.574	 H	299	THR316	0.000	
4834	  HA	-9.286	18.258	-5.200	 H	299	THR316	0.000	
4835	  HB	-10.335	19.565	-7.737	 H	299	THR316	0.000	
4836	 HG1	-8.924	20.649	-5.505	 H	299	THR316	0.000	
4837	HG21	-11.116	19.883	-4.815	 H	299	THR316	0.000	
4838	HG22	-12.063	19.041	-6.064	 H	299	THR316	0.000	
4839	HG23	-11.794	20.796	-6.184	 H	299	THR316	0.000	
4840	   N	-10.334	16.688	-7.909	N.am	300	TYR317	0.000	
4841	  CA	-11.134	15.544	-8.343	C.3	300	TYR317	0.000	
4842	   C	-10.776	14.309	-7.502	C.2	300	TYR317	0.000	
4843	   O	-11.659	13.657	-6.940	O.2	300	TYR317	0.000	
4844	  CB	-10.943	15.247	-9.831	C.3	300	TYR317	0.000	
4845	  CG	-11.646	13.979	-10.240	C.2	300	TYR317	0.000	
4846	 CD1	-13.017	13.961	-10.411	C.2	300	TYR317	0.000	
4847	 CD2	-10.940	12.796	-10.440	C.2	300	TYR317	0.000	
4848	 CE1	-13.675	12.808	-10.773	C.2	300	TYR317	0.000	
4849	 CE2	-11.593	11.622	-10.805	C.2	300	TYR317	0.000	
4850	  CZ	-12.965	11.637	-10.963	C.2	300	TYR317	0.000	
4851	  OH	-13.630	10.497	-11.325	O.3	300	TYR317	0.000	
4852	   H	-9.743	17.162	-8.576	 H	300	TYR317	0.000	
4853	  HA	-12.184	15.794	-8.194	 H	300	TYR317	0.000	
4854	 HB2	-9.878	15.143	-10.037	 H	300	TYR317	0.000	
4855	 HB3	-11.345	16.077	-10.411	 H	300	TYR317	0.000	
4856	 HD1	-13.582	14.868	-10.258	 H	300	TYR317	0.000	
4857	 HD2	-9.868	12.789	-10.309	 H	300	TYR317	0.000	
4858	 HE1	-14.747	12.817	-10.909	 H	300	TYR317	0.000	
4859	 HE2	-11.034	10.712	-10.963	 H	300	TYR317	0.000	
4860	  HH	-13.073	9.725	-11.451	 H	300	TYR317	0.000	
4861	   N	-9.480	14.012	-7.418	N.am	301	LEU318	0.000	
4862	  CA	-8.988	12.786	-6.762	C.3	301	LEU318	0.000	
4863	   C	-9.242	12.797	-5.270	C.2	301	LEU318	0.000	
4864	   O	-9.515	11.756	-4.669	O.2	301	LEU318	0.000	
4865	  CB	-7.492	12.580	-7.047	C.3	301	LEU318	0.000	
4866	  CG	-7.123	12.178	-8.490	C.3	301	LEU318	0.000	
4867	 CD1	-5.600	12.134	-8.707	C.3	301	LEU318	0.000	
4868	 CD2	-7.735	10.839	-8.884	C.3	301	LEU318	0.000	
4869	   H	-8.808	14.650	-7.819	 H	301	LEU318	0.000	
4870	  HA	-9.549	11.952	-7.183	 H	301	LEU318	0.000	
4871	 HB2	-7.132	11.797	-6.380	 H	301	LEU318	0.000	
4872	 HB3	-6.979	13.515	-6.820	 H	301	LEU318	0.000	
4873	  HG	-7.540	12.953	-9.133	 H	301	LEU318	0.000	
4874	HD11	-5.165	11.363	-8.072	 H	301	LEU318	0.000	
4875	HD12	-5.168	13.102	-8.452	 H	301	LEU318	0.000	
4876	HD13	-5.389	11.906	-9.752	 H	301	LEU318	0.000	
4877	HD21	-7.327	10.052	-8.250	 H	301	LEU318	0.000	
4878	HD22	-7.500	10.625	-9.926	 H	301	LEU318	0.000	
4879	HD23	-8.817	10.884	-8.758	 H	301	LEU318	0.000	
4880	   N	-9.161	13.981	-4.674	N.am	302	LEU319	0.000	
4881	  CA	-9.393	14.123	-3.253	C.3	302	LEU319	0.000	
4882	   C	-10.909	14.022	-2.924	C.2	302	LEU319	0.000	
4883	   O	-11.278	13.512	-1.873	O.2	302	LEU319	0.000	
4884	  CB	-8.735	15.418	-2.733	C.3	302	LEU319	0.000	
4885	  CG	-7.198	15.366	-2.664	C.3	302	LEU319	0.000	
4886	 CD1	-6.633	16.729	-2.342	C.3	302	LEU319	0.000	
4887	 CD2	-6.697	14.344	-1.652	C.3	302	LEU319	0.000	
4888	   H	-8.932	14.797	-5.224	 H	302	LEU319	0.000	
4889	  HA	-8.918	13.297	-2.724	 H	302	LEU319	0.000	
4890	 HB2	-9.115	15.614	-1.730	 H	302	LEU319	0.000	
4891	 HB3	-9.019	16.235	-3.396	 H	302	LEU319	0.000	
4892	  HG	-6.850	15.052	-3.648	 H	302	LEU319	0.000	
4893	HD11	-6.981	17.044	-1.358	 H	302	LEU319	0.000	
4894	HD12	-6.966	17.447	-3.092	 H	302	LEU319	0.000	
4895	HD13	-5.544	16.680	-2.344	 H	302	LEU319	0.000	
4896	HD21	-7.029	14.628	-0.654	 H	302	LEU319	0.000	
4897	HD22	-5.608	14.312	-1.678	 H	302	LEU319	0.000	
4898	HD23	-7.095	13.360	-1.901	 H	302	LEU319	0.000	
4899	   N	-11.771	14.500	-3.818	N.am	303	LEU320	0.000	
4900	  CA	-13.228	14.311	-3.661	C.3	303	LEU320	0.000	
4901	   C	-13.570	12.819	-3.754	C.2	303	LEU320	0.000	
4902	   O	-14.377	12.294	-2.988	O.2	303	LEU320	0.000	
4903	  CB	-14.013	15.088	-4.731	C.3	303	LEU320	0.000	
4904	  CG	-14.270	16.584	-4.559	C.3	303	LEU320	0.000	
4905	 CD1	-15.011	17.167	-5.796	C.3	303	LEU320	0.000	
4906	 CD2	-15.027	16.890	-3.257	C.3	303	LEU320	0.000	
4907	   H	-11.422	15.002	-4.621	 H	303	LEU320	0.000	
4908	  HA	-13.515	14.697	-2.683	 H	303	LEU320	0.000	
4909	 HB2	-14.989	14.610	-4.813	 H	303	LEU320	0.000	
4910	 HB3	-13.470	14.968	-5.668	 H	303	LEU320	0.000	
4911	  HG	-13.299	17.074	-4.486	 H	303	LEU320	0.000	
4912	HD11	-15.987	16.691	-5.892	 H	303	LEU320	0.000	
4913	HD12	-14.424	16.976	-6.695	 H	303	LEU320	0.000	
4914	HD13	-15.141	18.241	-5.668	 H	303	LEU320	0.000	
4915	HD21	-16.008	16.417	-3.288	 H	303	LEU320	0.000	
4916	HD22	-15.147	17.968	-3.152	 H	303	LEU320	0.000	
4917	HD23	-14.463	16.503	-2.409	 H	303	LEU320	0.000	
4918	   N	-12.942	12.141	-4.699	N.am	304	LEU321	0.000	
4919	  CA	-13.091	10.692	-4.849	C.3	304	LEU321	0.000	
4920	   C	-12.706	9.940	-3.552	C.2	304	LEU321	0.000	
4921	   O	-13.428	9.050	-3.109	O.2	304	LEU321	0.000	
4922	  CB	-12.218	10.221	-6.020	C.3	304	LEU321	0.000	
4923	  CG	-12.474	8.908	-6.734	C.3	304	LEU321	0.000	
4924	 CD1	-13.897	8.852	-7.306	C.3	304	LEU321	0.000	
4925	 CD2	-11.435	8.793	-7.864	C.3	304	LEU321	0.000	
4926	   H	-12.339	12.639	-5.339	 H	304	LEU321	0.000	
4927	  HA	-14.138	10.467	-5.050	 H	304	LEU321	0.000	
4928	 HB2	-11.198	10.167	-5.638	 H	304	LEU321	0.000	
4929	 HB3	-12.281	11.000	-6.780	 H	304	LEU321	0.000	
4930	  HG	-12.382	8.078	-6.034	 H	304	LEU321	0.000	
4931	HD11	-14.037	9.668	-8.015	 H	304	LEU321	0.000	
4932	HD12	-14.619	8.948	-6.494	 H	304	LEU321	0.000	
4933	HD13	-14.047	7.899	-7.814	 H	304	LEU321	0.000	
4934	HD21	-11.549	9.633	-8.549	 H	304	LEU321	0.000	
4935	HD22	-11.590	7.860	-8.406	 H	304	LEU321	0.000	
4936	HD23	-10.432	8.804	-7.438	 H	304	LEU321	0.000	
4937	   N	-11.576	10.314	-2.950	N.am	305	ALA322	0.000	
4938	  CA	-11.161	9.749	-1.663	C.3	305	ALA322	0.000	
4939	   C	-12.187	10.032	-0.559	C.2	305	ALA322	0.000	
4940	   O	-12.460	9.169	0.272	O.2	305	ALA322	0.000	
4941	  CB	-9.775	10.270	-1.268	C.3	305	ALA322	0.000	
4942	   H	-10.990	11.007	-3.393	 H	305	ALA322	0.000	
4943	  HA	-11.104	8.667	-1.782	 H	305	ALA322	0.000	
4944	 HB1	-9.815	11.352	-1.145	 H	305	ALA322	0.000	
4945	 HB2	-9.056	10.019	-2.048	 H	305	ALA322	0.000	
4946	 HB3	-9.467	9.808	-0.329	 H	305	ALA322	0.000	
4947	   N	-12.753	11.242	-0.553	N.am	306	LYS323	0.000	
4948	  CA	-13.837	11.602	0.402	C.3	306	LYS323	0.000	
4949	   C	-15.035	10.670	0.279	C.2	306	LYS323	0.000	
4950	   O	-15.570	10.181	1.287	O.2	306	LYS323	0.000	
4951	  CB	-14.332	13.036	0.178	C.3	306	LYS323	0.000	
4952	  CG	-13.557	14.115	0.904	C.3	306	LYS323	0.000	
4953	  CD	-14.276	15.463	0.822	C.3	306	LYS323	0.000	
4954	  CE	-14.004	16.311	2.049	C.3	306	LYS323	0.000	
4955	  NZ	-15.131	17.260	2.341	N.4	306	LYS323	0.000	
4956	   H	-12.436	11.933	-1.217	 H	306	LYS323	0.000	
4957	  HA	-13.400	11.509	1.396	 H	306	LYS323	0.000	
4958	 HB2	-15.369	13.088	0.508	 H	306	LYS323	0.000	
4959	 HB3	-14.279	13.246	-0.890	 H	306	LYS323	0.000	
4960	 HG2	-12.570	14.211	0.450	 H	306	LYS323	0.000	
4961	 HG3	-13.450	13.833	1.951	 H	306	LYS323	0.000	
4962	 HD2	-15.349	15.288	0.743	 H	306	LYS323	0.000	
4963	 HD3	-13.929	15.997	-0.062	 H	306	LYS323	0.000	
4964	 HE2	-13.093	16.887	1.883	 H	306	LYS323	0.000	
4965	 HE3	-13.866	15.654	2.907	 H	306	LYS323	0.000	
4966	 HZ1	-15.267	17.875	1.552	 H	306	LYS323	0.000	
4967	 HZ2	-14.906	17.808	3.160	 H	306	LYS323	0.000	
4968	 HZ3	-15.977	16.735	2.510	 H	306	LYS323	0.000	
4969	   N	-15.450	10.431	-0.962	N.am	307	LYS324	0.000	
4970	  CA	-16.578	9.556	-1.247	C.3	307	LYS324	0.000	
4971	   C	-16.315	8.126	-0.789	C.2	307	LYS324	0.000	
4972	   O	-17.198	7.481	-0.241	O.2	307	LYS324	0.000	
4973	  CB	-16.915	9.560	-2.749	C.3	307	LYS324	0.000	
4974	  CG	-18.409	9.452	-3.019	C.3	307	LYS324	0.000	
4975	  CD	-18.840	8.175	-3.718	C.3	307	LYS324	0.000	
4976	  CE	-18.820	8.290	-5.225	C.3	307	LYS324	0.000	
4977	  NZ	-20.157	8.311	-5.898	N.4	307	LYS324	0.000	
4978	   H	-14.967	10.871	-1.732	 H	307	LYS324	0.000	
4979	  HA	-17.428	9.946	-0.688	 H	307	LYS324	0.000	
4980	 HB2	-16.413	8.715	-3.220	 H	307	LYS324	0.000	
4981	 HB3	-16.549	10.490	-3.185	 H	307	LYS324	0.000	
4982	 HG2	-18.703	10.296	-3.643	 H	307	LYS324	0.000	
4983	 HG3	-18.931	9.507	-2.063	 H	307	LYS324	0.000	
4984	 HD2	-19.855	7.931	-3.403	 H	307	LYS324	0.000	
4985	 HD3	-18.165	7.372	-3.423	 H	307	LYS324	0.000	
4986	 HE2	-18.261	7.440	-5.617	 H	307	LYS324	0.000	
4987	 HE3	-18.302	9.215	-5.482	 H	307	LYS324	0.000	
4988	 HZ1	-20.659	7.463	-5.675	 H	307	LYS324	0.000	
4989	 HZ2	-20.030	8.374	-6.898	 H	307	LYS324	0.000	
4990	 HZ3	-20.685	9.109	-5.574	 H	307	LYS324	0.000	
4991	   N	-15.104	7.642	-1.027	N.am	308	ALA325	0.000	
4992	  CA	-14.689	6.314	-0.568	C.3	308	ALA325	0.000	
4993	   C	-14.756	6.162	0.956	C.2	308	ALA325	0.000	
4994	   O	-14.972	5.058	1.458	O.2	308	ALA325	0.000	
4995	  CB	-13.282	5.982	-1.067	C.3	308	ALA325	0.000	
4996	   H	-14.444	8.208	-1.542	 H	308	ALA325	0.000	
4997	  HA	-15.401	5.606	-0.993	 H	308	ALA325	0.000	
4998	 HB1	-12.569	6.689	-0.643	 H	308	ALA325	0.000	
4999	 HB2	-13.256	6.049	-2.155	 H	308	ALA325	0.000	
5000	 HB3	-13.017	4.970	-0.760	 H	308	ALA325	0.000	
5001	   N	-14.581	7.264	1.680	N.am	309	ARG326	0.000	
5002	  CA	-14.640	7.248	3.154	C.3	309	ARG326	0.000	
5003	   C	-16.037	7.561	3.721	C.2	309	ARG326	0.000	
5004	   O	-16.218	7.679	4.934	O.2	309	ARG326	0.000	
5005	  CB	-13.572	8.191	3.713	C.3	309	ARG326	0.000	
5006	  CG	-12.202	7.501	3.770	C.3	309	ARG326	0.000	
5007	  CD	-11.051	8.390	3.351	C.3	309	ARG326	0.000	
5008	  NE	-10.824	9.475	4.302	N.pl3	309	ARG326	0.000	
5009	  CZ	-10.941	10.778	4.041	C.2	309	ARG326	0.000	
5010	 NH1	-11.282	11.223	2.831	N.pl3	309	ARG326	0.000	
5011	 NH2	-10.697	11.649	5.015	N.4	309	ARG326	0.000	
5012	   H	-14.402	8.138	1.206	 H	309	ARG326	0.000	
5013	  HA	-14.432	6.229	3.480	 H	309	ARG326	0.000	
5014	 HB2	-13.859	8.498	4.719	 H	309	ARG326	0.000	
5015	 HB3	-13.502	9.070	3.072	 H	309	ARG326	0.000	
5016	 HG2	-12.226	6.635	3.109	 H	309	ARG326	0.000	
5017	 HG3	-12.025	7.171	4.794	 H	309	ARG326	0.000	
5018	 HD2	-11.276	8.819	2.375	 H	309	ARG326	0.000	
5019	 HD3	-10.146	7.786	3.283	 H	309	ARG326	0.000	
5020	  HE	-10.556	9.216	5.241	 H	309	ARG326	0.000	
5021	HH11	-11.354	12.215	2.660	 H	309	ARG326	0.000	
5022	HH12	-11.469	10.567	2.086	 H	309	ARG326	0.000	
5023	HH21	-10.771	12.640	4.836	 H	309	ARG326	0.000	
5024	HH22	-10.438	11.319	5.934	 H	309	ARG326	0.000	
5025	   N	-17.011	7.677	2.827	N.am	310	GLY327	0.000	
5026	  CA	-18.401	7.891	3.208	C.3	310	GLY327	0.000	
5027	   C	-18.730	9.334	3.545	C.2	310	GLY327	0.000	
5028	   O	-19.798	9.610	4.088	O.2	310	GLY327	0.000	
5029	   H	-16.779	7.614	1.845	 H	310	GLY327	0.000	
5030	 HA2	-18.616	7.277	4.082	 H	310	GLY327	0.000	
5031	 HA3	-19.036	7.579	2.379	 H	310	GLY327	0.000	
5032	   N	-17.817	10.249	3.229	N.am	311	LYS328	0.000	
5033	  CA	-17.951	11.650	3.634	C.3	311	LYS328	0.000	
5034	   C	-18.720	12.408	2.564	C.2	311	LYS328	0.000	
5035	   O	-18.681	12.026	1.396	O.2	311	LYS328	0.000	
5036	  CB	-16.581	12.303	3.871	C.3	311	LYS328	0.000	
5037	  CG	-15.794	11.687	5.024	C.3	311	LYS328	0.000	
5038	  CD	-14.902	12.692	5.764	C.3	311	LYS328	0.000	
5039	  CE	-13.707	13.153	4.928	C.3	311	LYS328	0.000	
5040	  NZ	-12.570	13.619	5.776	N.4	311	LYS328	0.000	
5041	   H	-17.008	9.969	2.694	 H	311	LYS328	0.000	
5042	  HA	-18.495	11.689	4.578	 H	311	LYS328	0.000	
5043	 HB2	-16.737	13.360	4.087	 H	311	LYS328	0.000	
5044	 HB3	-15.991	12.202	2.960	 H	311	LYS328	0.000	
5045	 HG2	-15.161	10.894	4.625	 H	311	LYS328	0.000	
5046	 HG3	-16.501	11.264	5.737	 H	311	LYS328	0.000	
5047	 HD2	-14.530	12.223	6.675	 H	311	LYS328	0.000	
5048	 HD3	-15.502	13.564	6.024	 H	311	LYS328	0.000	
5049	 HE2	-14.024	13.973	4.284	 H	311	LYS328	0.000	
5050	 HE3	-13.367	12.319	4.313	 H	311	LYS328	0.000	
5051	 HZ1	-12.874	14.392	6.350	 H	311	LYS328	0.000	
5052	 HZ2	-11.809	13.918	5.183	 H	311	LYS328	0.000	
5053	 HZ3	-12.259	12.862	6.367	 H	311	LYS328	0.000	
5054	   N	-19.424	13.484	2.957	N.am	312	PRO329	0.000	
5055	  CA	-20.095	14.285	1.947	C.3	312	PRO329	0.000	
5056	   C	-19.123	14.707	0.833	C.2	312	PRO329	0.000	
5057	   O	-17.994	15.107	1.098	O.2	312	PRO329	0.000	
5058	  CB	-20.622	15.488	2.747	C.3	312	PRO329	0.000	
5059	  CG	-20.797	14.971	4.134	C.3	312	PRO329	0.000	
5060	  CD	-19.670	13.994	4.324	C.3	312	PRO329	0.000	
5061	  HA	-20.891	13.751	1.428	 H	312	PRO329	0.000	
5062	 HB2	-21.573	15.832	2.342	 H	312	PRO329	0.000	
5063	 HB3	-19.902	16.306	2.730	 H	312	PRO329	0.000	
5064	 HG2	-21.760	14.472	4.240	 H	312	PRO329	0.000	
5065	 HG3	-20.727	15.783	4.858	 H	312	PRO329	0.000	
5066	 HD2	-18.784	14.491	4.720	 H	312	PRO329	0.000	
5067	 HD3	-19.963	13.186	4.995	 H	312	PRO329	0.000	
5068	   N	-19.557	14.588	-0.413	N.am	313	VAL330	0.000	
5069	  CA	-18.701	14.946	-1.543	C.3	313	VAL330	0.000	
5070	   C	-18.939	16.446	-1.786	C.2	313	VAL330	0.000	
5071	   O	-19.772	16.854	-2.594	O.2	313	VAL330	0.000	
5072	  CB	-18.923	14.014	-2.758	C.3	313	VAL330	0.000	
5073	 CG1	-20.403	13.718	-2.957	C.3	313	VAL330	0.000	
5074	 CG2	-18.282	14.576	-4.014	C.3	313	VAL330	0.000	
5075	   H	-20.492	14.245	-0.585	 H	313	VAL330	0.000	
5076	  HA	-17.642	14.793	-1.340	 H	313	VAL330	0.000	
5077	  HB	-18.427	13.066	-2.547	 H	313	VAL330	0.000	
5078	HG11	-20.934	14.645	-3.171	 H	313	VAL330	0.000	
5079	HG12	-20.809	13.268	-2.051	 H	313	VAL330	0.000	
5080	HG13	-20.527	13.028	-3.792	 H	313	VAL330	0.000	
5081	HG21	-18.748	15.529	-4.264	 H	313	VAL330	0.000	
5082	HG22	-18.421	13.876	-4.838	 H	313	VAL330	0.000	
5083	HG23	-17.216	14.727	-3.842	 H	313	VAL330	0.000	
5084	   N	-18.187	17.249	-1.032	N.am	314	ARG331	0.000	
5085	  CA	-18.407	18.683	-0.929	C.3	314	ARG331	0.000	
5086	   C	-17.091	19.452	-0.824	C.2	314	ARG331	0.000	
5087	   O	-16.126	18.980	-0.229	O.2	314	ARG331	0.000	
5088	  CB	-19.272	18.996	0.295	C.3	314	ARG331	0.000	
5089	  CG	-20.685	18.444	0.230	C.3	314	ARG331	0.000	
5090	  CD	-21.494	19.101	-0.888	C.3	314	ARG331	0.000	
5091	  NE	-22.933	18.923	-0.712	N.pl3	314	ARG331	0.000	
5092	  CZ	-23.674	19.570	0.191	C.2	314	ARG331	0.000	
5093	 NH1	-23.122	20.448	1.032	N.pl3	314	ARG331	0.000	
5094	 NH2	-24.985	19.338	0.266	N.4	314	ARG331	0.000	
5095	   H	-17.427	16.841	-0.507	 H	314	ARG331	0.000	
5096	  HA	-18.917	19.000	-1.838	 H	314	ARG331	0.000	
5097	 HB2	-19.334	20.079	0.398	 H	314	ARG331	0.000	
5098	 HB3	-18.782	18.574	1.173	 H	314	ARG331	0.000	
5099	 HG2	-21.181	18.631	1.183	 H	314	ARG331	0.000	
5100	 HG3	-20.638	17.370	0.050	 H	314	ARG331	0.000	
5101	 HD2	-21.201	18.657	-1.839	 H	314	ARG331	0.000	
5102	 HD3	-21.272	20.168	-0.901	 H	314	ARG331	0.000	
5103	  HE	-23.401	18.264	-1.317	 H	314	ARG331	0.000	
5104	HH11	-23.696	20.926	1.712	 H	314	ARG331	0.000	
5105	HH12	-22.131	20.635	0.989	 H	314	ARG331	0.000	
5106	HH21	-25.546	19.823	0.951	 H	314	ARG331	0.000	
5107	HH22	-25.418	18.676	-0.363	 H	314	ARG331	0.000	
5108	   N	-17.086	20.654	-1.401	N.am	315	LEU332	0.000	
5109	  CA	-15.923	21.549	-1.426	C.3	315	LEU332	0.000	
5110	   C	-16.187	22.714	-0.467	C.2	315	LEU332	0.000	
5111	   O	-17.310	23.221	-0.418	O.2	315	LEU332	0.000	
5112	  CB	-15.719	22.093	-2.850	C.3	315	LEU332	0.000	
5113	  CG	-14.644	21.529	-3.790	C.3	315	LEU332	0.000	
5114	 CD1	-14.013	20.236	-3.314	C.3	315	LEU332	0.000	
5115	 CD2	-15.223	21.387	-5.191	C.3	315	LEU332	0.000	
5116	   H	-17.935	20.968	-1.849	 H	315	LEU332	0.000	
5117	  HA	-15.028	21.006	-1.122	 H	315	LEU332	0.000	
5118	 HB2	-15.504	23.156	-2.742	 H	315	LEU332	0.000	
5119	 HB3	-16.672	21.965	-3.364	 H	315	LEU332	0.000	
5120	  HG	-13.823	22.246	-3.799	 H	315	LEU332	0.000	
5121	HD11	-14.771	19.454	-3.275	 H	315	LEU332	0.000	
5122	HD12	-13.590	20.382	-2.319	 H	315	LEU332	0.000	
5123	HD13	-13.222	19.941	-4.004	 H	315	LEU332	0.000	
5124	HD21	-16.043	20.669	-5.175	 H	315	LEU332	0.000	
5125	HD22	-14.447	21.036	-5.872	 H	315	LEU332	0.000	
5126	HD23	-15.594	22.354	-5.531	 H	315	LEU332	0.000	
5127	   N	-15.172	23.149	0.284	N.am	316	ARG333	0.000	
5128	  CA	-15.395	24.114	1.378	C.3	316	ARG333	0.000	
5129	   C	-15.813	25.516	0.896	C.2	316	ARG333	0.000	
5130	   O	-15.835	25.797	-0.308	O.2	316	ARG333	0.000	
5131	  CB	-14.169	24.203	2.306	C.3	316	ARG333	0.000	
5132	  CG	-13.014	25.082	1.807	C.3	316	ARG333	0.000	
5133	  CD	-12.276	25.789	2.965	C.3	316	ARG333	0.000	
5134	  NE	-11.701	27.068	2.537	N.pl3	316	ARG333	0.000	
5135	  CZ	-12.410	28.163	2.240	C.2	316	ARG333	0.000	
5136	 NH1	-13.740	28.164	2.319	N.pl3	316	ARG333	0.000	
5137	 NH2	-11.790	29.275	1.856	N.4	316	ARG333	0.000	
5138	   H	-14.238	22.813	0.100	 H	316	ARG333	0.000	
5139	  HA	-16.241	23.722	1.943	 H	316	ARG333	0.000	
5140	 HB2	-13.783	23.193	2.448	 H	316	ARG333	0.000	
5141	 HB3	-14.503	24.602	3.264	 H	316	ARG333	0.000	
5142	 HG2	-13.415	25.839	1.133	 H	316	ARG333	0.000	
5143	 HG3	-12.303	24.455	1.269	 H	316	ARG333	0.000	
5144	 HD2	-11.475	25.143	3.321	 H	316	ARG333	0.000	
5145	 HD3	-12.982	25.972	3.775	 H	316	ARG333	0.000	
5146	  HE	-10.696	27.127	2.461	 H	316	ARG333	0.000	
5147	HH11	-14.259	28.999	2.088	 H	316	ARG333	0.000	
5148	HH12	-14.229	27.329	2.609	 H	316	ARG333	0.000	
5149	HH21	-12.327	30.100	1.630	 H	316	ARG333	0.000	
5150	HH22	-10.783	29.295	1.790	 H	316	ARG333	0.000	
5151	  HC	-16.092	26.266	1.622	 H	316	ARG333	0.000	
@<TRIPOS>BOND
1 1 2 1
2 1 12 1
3 1 13 1
4 1 14 1
5 2 3 1
6 2 5 1
7 2 9 1
8 3 4 2
9 3 15 1
10 5 6 1
11 5 10 1
12 5 11 1
13 6 7 2
14 6 8 1
15 15 16 1
16 15 27 1
17 16 17 1
18 16 19 1
19 16 28 1
20 17 18 2
21 17 36 1
22 19 20 1
23 19 29 1
24 19 30 1
25 20 21 2
26 20 22 1
27 21 23 1
28 21 31 1
29 22 24 2
30 22 32 1
31 23 25 2
32 23 33 1
33 24 25 1
34 24 34 1
35 25 26 1
36 26 35 1
37 36 37 1
38 36 44 1
39 37 38 1
40 37 40 1
41 37 45 1
42 38 39 2
43 38 48 1
44 40 41 1
45 40 46 1
46 40 47 1
47 41 42 2
48 41 43 1
49 48 49 1
50 48 57 1
51 49 50 1
52 49 52 1
53 49 58 1
54 50 51 2
55 50 63 1
56 52 53 1
57 52 59 1
58 52 60 1
59 53 54 1
60 53 61 1
61 53 62 1
62 54 55 2
63 54 56 1
64 63 64 1
65 63 71 1
66 64 65 1
67 64 67 1
68 64 72 1
69 65 66 2
70 65 82 1
71 67 68 1
72 67 73 1
73 67 74 1
74 68 69 1
75 68 70 1
76 68 75 1
77 69 76 1
78 69 77 1
79 69 78 1
80 70 79 1
81 70 80 1
82 70 81 1
83 82 83 1
84 82 90 1
85 83 84 1
86 83 86 1
87 83 91 1
88 84 85 2
89 84 101 1
90 86 87 1
91 86 92 1
92 86 93 1
93 87 88 1
94 87 89 1
95 87 94 1
96 88 95 1
97 88 96 1
98 88 97 1
99 89 98 1
100 89 99 1
101 89 100 1
102 101 102 1
103 101 110 1
104 102 103 1
105 102 105 1
106 102 111 1
107 103 104 2
108 103 123 1
109 105 106 1
110 105 112 1
111 105 113 1
112 106 107 1
113 106 114 1
114 106 115 1
115 107 108 1
116 107 116 1
117 107 117 1
118 108 109 1
119 108 118 1
120 108 119 1
121 109 120 1
122 109 121 1
123 109 122 1
124 123 124 1
125 123 135 1
126 124 125 1
127 124 127 1
128 124 136 1
129 125 126 2
130 125 144 1
131 127 128 1
132 127 137 1
133 127 138 1
134 128 129 2
135 128 130 1
136 129 131 1
137 129 139 1
138 130 132 2
139 130 140 1
140 131 133 2
141 131 141 1
142 132 133 1
143 132 142 1
144 133 134 1
145 134 143 1
146 144 145 1
147 144 156 1
148 145 146 1
149 145 148 1
150 145 157 1
151 146 147 2
152 146 165 1
153 148 149 1
154 148 158 1
155 148 159 1
156 149 150 2
157 149 151 1
158 150 152 1
159 150 160 1
160 151 153 2
161 151 161 1
162 152 154 2
163 152 162 1
164 153 154 1
165 153 163 1
166 154 155 1
167 155 164 1
168 165 166 1
169 165 174 1
170 166 167 1
171 166 169 1
172 166 175 1
173 167 168 2
174 167 180 1
175 169 170 1
176 169 176 1
177 169 177 1
178 170 171 1
179 170 178 1
180 170 179 1
181 171 172 2
182 171 173 1
183 180 181 1
184 180 188 1
185 181 182 1
186 181 184 1
187 181 189 1
188 182 183 2
189 182 199 1
190 184 185 1
191 184 190 1
192 184 191 1
193 185 186 1
194 185 187 1
195 185 192 1
196 186 193 1
197 186 194 1
198 186 195 1
199 187 196 1
200 187 197 1
201 187 198 1
202 199 200 1
203 199 209 1
204 200 201 1
205 200 203 1
206 200 210 1
207 201 202 2
208 201 216 1
209 203 204 1
210 203 211 1
211 203 212 1
212 204 205 2
213 204 206 1
214 205 208 1
215 205 213 1
216 206 207 2
217 207 208 1
218 207 214 1
219 208 215 1
220 216 217 1
221 216 225 1
222 217 218 1
223 217 220 1
224 217 226 1
225 218 219 2
226 218 231 1
227 220 221 1
228 220 227 1
229 220 228 1
230 221 222 1
231 221 229 1
232 221 230 1
233 222 223 2
234 222 224 1
235 231 232 1
236 231 238 1
237 232 233 1
238 232 235 1
239 232 239 1
240 233 234 2
241 233 245 1
242 235 236 1
243 235 237 1
244 235 240 1
245 236 242 1
246 236 243 1
247 236 244 1
248 237 241 1
249 245 246 1
250 245 253 1
251 246 247 1
252 246 249 1
253 246 254 1
254 247 248 2
255 247 264 1
256 249 250 1
257 249 251 1
258 249 255 1
259 250 252 1
260 250 256 1
261 250 257 1
262 251 258 1
263 251 259 1
264 251 260 1
265 252 261 1
266 252 262 1
267 252 263 1
268 264 265 1
269 264 268 1
270 265 266 1
271 265 269 1
272 265 270 1
273 266 267 2
274 266 271 1
275 271 272 1
276 271 278 1
277 272 273 1
278 272 275 1
279 272 279 1
280 273 274 2
281 273 285 1
282 275 276 1
283 275 277 1
284 275 280 1
285 276 282 1
286 276 283 1
287 276 284 1
288 277 281 1
289 285 286 1
290 285 289 1
291 286 287 1
292 286 290 1
293 286 291 1
294 287 288 2
295 287 292 1
296 292 293 1
297 292 296 1
298 293 294 1
299 293 297 1
300 293 298 1
301 294 295 2
302 294 299 1
303 299 300 1
304 299 310 1
305 300 301 1
306 300 303 1
307 300 311 1
308 301 302 2
309 301 319 1
310 303 304 1
311 303 312 1
312 303 313 1
313 304 305 2
314 304 306 1
315 305 307 1
316 305 314 1
317 306 308 2
318 306 315 1
319 307 309 2
320 307 316 1
321 308 309 1
322 308 317 1
323 309 318 1
324 319 320 1
325 319 324 1
326 320 321 1
327 320 323 1
328 320 325 1
329 321 322 2
330 321 329 1
331 323 326 1
332 323 327 1
333 323 328 1
334 329 330 1
335 329 338 1
336 330 331 1
337 330 333 1
338 330 339 1
339 331 332 2
340 331 351 1
341 333 334 1
342 333 340 1
343 333 341 1
344 334 335 1
345 334 342 1
346 334 343 1
347 335 336 1
348 335 344 1
349 335 345 1
350 336 337 1
351 336 346 1
352 336 347 1
353 337 348 1
354 337 349 1
355 337 350 1
356 351 352 1
357 351 358 1
358 352 353 1
359 352 355 1
360 352 359 1
361 353 354 2
362 353 367 1
363 355 356 1
364 355 357 1
365 355 360 1
366 356 361 1
367 356 362 1
368 356 363 1
369 357 364 1
370 357 365 1
371 357 366 1
372 367 368 1
373 367 376 1
374 368 369 1
375 368 371 1
376 368 377 1
377 369 370 2
378 369 389 1
379 371 372 1
380 371 378 1
381 371 379 1
382 372 373 1
383 372 380 1
384 372 381 1
385 373 374 1
386 373 382 1
387 373 383 1
388 374 375 1
389 374 384 1
390 374 385 1
391 375 386 1
392 375 387 1
393 375 388 1
394 389 390 1
395 389 397 1
396 390 391 1
397 390 393 1
398 390 398 1
399 391 392 2
400 391 408 1
401 393 394 1
402 393 399 1
403 393 400 1
404 394 395 1
405 394 396 1
406 394 401 1
407 395 402 1
408 395 403 1
409 395 404 1
410 396 405 1
411 396 406 1
412 396 407 1
413 408 409 1
414 408 413 1
415 409 410 1
416 409 412 1
417 409 414 1
418 410 411 2
419 410 418 1
420 412 415 1
421 412 416 1
422 412 417 1
423 418 419 1
424 418 424 1
425 419 420 1
426 419 422 1
427 419 425 1
428 420 421 2
429 420 429 1
430 422 423 1
431 422 426 1
432 422 427 1
433 423 428 1
434 429 430 1
435 429 439 1
436 430 431 1
437 430 433 1
438 430 440 1
439 431 432 2
440 431 446 1
441 433 434 1
442 433 441 1
443 433 442 1
444 434 435 2
445 434 436 1
446 435 438 1
447 435 443 1
448 436 437 2
449 437 438 1
450 437 444 1
451 438 445 1
452 446 447 1
453 446 454 1
454 447 448 1
455 447 450 1
456 447 455 1
457 448 449 2
458 448 465 1
459 450 451 1
460 450 452 1
461 450 456 1
462 451 453 1
463 451 457 1
464 451 458 1
465 452 459 1
466 452 460 1
467 452 461 1
468 453 462 1
469 453 463 1
470 453 464 1
471 465 466 1
472 465 473 1
473 466 467 1
474 466 469 1
475 466 474 1
476 467 468 2
477 467 484 1
478 469 470 1
479 469 475 1
480 469 476 1
481 470 471 1
482 470 472 1
483 470 477 1
484 471 478 1
485 471 479 1
486 471 480 1
487 472 481 1
488 472 482 1
489 472 483 1
490 484 485 1
491 484 491 1
492 485 486 1
493 485 488 1
494 485 492 1
495 486 487 2
496 486 498 1
497 488 489 1
498 488 490 1
499 488 493 1
500 489 495 1
501 489 496 1
502 489 497 1
503 490 494 1
504 498 499 1
505 498 502 1
506 499 500 1
507 499 503 1
508 499 504 1
509 500 501 2
510 500 505 1
511 505 506 1
512 505 514 1
513 506 507 1
514 506 509 1
515 506 515 1
516 507 508 2
517 507 520 1
518 509 510 1
519 509 516 1
520 509 517 1
521 510 511 1
522 510 518 1
523 510 519 1
524 511 512 2
525 511 513 1
526 520 521 1
527 520 528 1
528 521 522 1
529 521 524 1
530 521 529 1
531 522 523 2
532 522 537 1
533 524 525 1
534 524 530 1
535 524 531 1
536 525 526 1
537 525 532 1
538 525 533 1
539 526 527 1
540 527 534 1
541 527 535 1
542 527 536 1
543 537 538 1
544 537 544 1
545 538 539 1
546 538 541 1
547 538 545 1
548 539 540 2
549 539 553 1
550 541 542 1
551 541 543 1
552 541 546 1
553 542 547 1
554 542 548 1
555 542 549 1
556 543 550 1
557 543 551 1
558 543 552 1
559 553 554 1
560 553 558 1
561 554 555 1
562 554 557 1
563 554 559 1
564 555 556 2
565 555 563 1
566 557 560 1
567 557 561 1
568 557 562 1
569 563 564 1
570 563 571 1
571 564 565 1
572 564 567 1
573 564 572 1
574 565 566 2
575 565 582 1
576 567 568 1
577 567 569 1
578 567 573 1
579 568 570 1
580 568 574 1
581 568 575 1
582 569 576 1
583 569 577 1
584 569 578 1
585 570 579 1
586 570 580 1
587 570 581 1
588 582 583 1
589 582 591 1
590 583 584 1
591 583 586 1
592 583 592 1
593 584 585 2
594 584 604 1
595 586 587 1
596 586 593 1
597 586 594 1
598 587 588 1
599 587 595 1
600 587 596 1
601 588 589 1
602 588 597 1
603 588 598 1
604 589 590 1
605 589 599 1
606 589 600 1
607 590 601 1
608 590 602 1
609 590 603 1
610 604 605 1
611 604 612 1
612 605 606 1
613 605 608 1
614 605 613 1
615 606 607 2
616 606 623 1
617 608 609 1
618 608 610 1
619 608 614 1
620 609 611 1
621 609 615 1
622 609 616 1
623 610 617 1
624 610 618 1
625 610 619 1
626 611 620 1
627 611 621 1
628 611 622 1
629 623 624 1
630 623 631 1
631 624 625 1
632 624 627 1
633 624 632 1
634 625 626 2
635 625 640 1
636 627 628 1
637 627 633 1
638 627 634 1
639 628 629 1
640 628 635 1
641 628 636 1
642 629 630 1
643 630 637 1
644 630 638 1
645 630 639 1
646 640 641 1
647 640 648 1
648 641 642 1
649 641 644 1
650 641 649 1
651 642 643 2
652 642 652 1
653 644 645 1
654 644 650 1
655 644 651 1
656 645 646 2
657 645 647 1
658 652 653 1
659 652 661 1
660 653 654 1
661 653 656 1
662 653 662 1
663 654 655 2
664 654 674 1
665 656 657 1
666 656 663 1
667 656 664 1
668 657 658 1
669 657 665 1
670 657 666 1
671 658 659 1
672 658 667 1
673 658 668 1
674 659 660 1
675 659 669 1
676 659 670 1
677 660 671 1
678 660 672 1
679 660 673 1
680 674 675 1
681 674 682 1
682 675 676 1
683 675 678 1
684 675 683 1
685 676 677 2
686 676 688 1
687 678 679 1
688 678 684 1
689 678 685 1
690 679 680 1
691 679 681 2
692 680 686 1
693 680 687 1
694 688 689 1
695 688 695 1
696 689 690 1
697 689 692 1
698 689 696 1
699 690 691 2
700 690 702 1
701 692 693 1
702 692 694 1
703 692 697 1
704 693 699 1
705 693 700 1
706 693 701 1
707 694 698 1
708 702 703 1
709 702 710 1
710 703 704 1
711 703 706 1
712 703 711 1
713 704 705 2
714 704 721 1
715 706 707 1
716 706 712 1
717 706 713 1
718 707 708 1
719 707 709 1
720 707 714 1
721 708 715 1
722 708 716 1
723 708 717 1
724 709 718 1
725 709 719 1
726 709 720 1
727 721 722 1
728 721 725 1
729 722 723 1
730 722 726 1
731 722 727 1
732 723 724 2
733 723 728 1
734 728 729 1
735 728 734 1
736 729 730 1
737 729 732 1
738 729 735 1
739 730 731 2
740 730 739 1
741 732 733 1
742 732 736 1
743 732 737 1
744 733 738 1
745 739 740 1
746 739 747 1
747 740 741 1
748 740 743 1
749 740 748 1
750 741 742 2
751 741 751 1
752 743 744 1
753 743 749 1
754 743 750 1
755 744 745 2
756 744 746 1
757 751 752 1
758 751 759 1
759 752 753 1
760 752 755 1
761 752 760 1
762 753 754 2
763 753 770 1
764 755 756 1
765 755 761 1
766 755 762 1
767 756 757 1
768 756 758 1
769 756 763 1
770 757 764 1
771 757 765 1
772 757 766 1
773 758 767 1
774 758 768 1
775 758 769 1
776 770 771 1
777 770 776 1
778 771 772 1
779 771 774 1
780 771 777 1
781 772 773 2
782 772 784 1
783 774 775 1
784 774 778 1
785 774 779 1
786 775 776 1
787 775 780 1
788 775 781 1
789 776 782 1
790 776 783 1
791 784 785 1
792 784 795 1
793 785 786 1
794 785 788 1
795 785 796 1
796 786 787 2
797 786 808 1
798 788 789 1
799 788 797 1
800 788 798 1
801 789 790 1
802 789 799 1
803 789 800 1
804 790 791 1
805 790 801 1
806 790 802 1
807 791 792 1
808 791 803 1
809 792 793 2
810 792 794 1
811 793 804 1
812 793 805 1
813 794 806 1
814 794 807 1
815 808 809 1
816 808 816 1
817 809 810 1
818 809 812 1
819 809 817 1
820 810 811 2
821 810 827 1
822 812 813 1
823 812 814 1
824 812 818 1
825 813 815 1
826 813 819 1
827 813 820 1
828 814 821 1
829 814 822 1
830 814 823 1
831 815 824 1
832 815 825 1
833 815 826 1
834 827 828 1
835 827 836 1
836 828 829 1
837 828 831 1
838 828 837 1
839 829 830 2
840 829 849 1
841 831 832 1
842 831 838 1
843 831 839 1
844 832 833 1
845 832 840 1
846 832 841 1
847 833 834 1
848 833 842 1
849 833 843 1
850 834 835 1
851 834 844 1
852 834 845 1
853 835 846 1
854 835 847 1
855 835 848 1
856 849 850 1
857 849 856 1
858 850 851 1
859 850 853 1
860 850 857 1
861 851 852 2
862 851 863 1
863 853 854 1
864 853 855 1
865 853 858 1
866 854 860 1
867 854 861 1
868 854 862 1
869 855 859 1
870 863 864 1
871 863 872 1
872 864 865 1
873 864 867 1
874 864 873 1
875 865 866 2
876 865 878 1
877 867 868 1
878 867 874 1
879 867 875 1
880 868 869 1
881 868 876 1
882 868 877 1
883 869 870 2
884 869 871 1
885 878 879 1
886 878 886 1
887 879 880 1
888 879 882 1
889 879 887 1
890 880 881 2
891 880 897 1
892 882 883 1
893 882 884 1
894 882 888 1
895 883 885 1
896 883 889 1
897 883 890 1
898 884 891 1
899 884 892 1
900 884 893 1
901 885 894 1
902 885 895 1
903 885 896 1
904 897 898 1
905 897 906 1
906 898 899 1
907 898 901 1
908 898 907 1
909 899 900 2
910 899 912 1
911 901 902 1
912 901 908 1
913 901 909 1
914 902 903 1
915 902 910 1
916 902 911 1
917 903 904 2
918 903 905 1
919 912 913 1
920 912 917 1
921 913 914 1
922 913 916 1
923 913 918 1
924 914 915 2
925 914 922 1
926 916 919 1
927 916 920 1
928 916 921 1
929 922 923 1
930 922 930 1
931 923 924 1
932 923 926 1
933 923 931 1
934 924 925 2
935 924 941 1
936 926 927 1
937 926 932 1
938 926 933 1
939 927 928 1
940 927 929 1
941 927 934 1
942 928 935 1
943 928 936 1
944 928 937 1
945 929 938 1
946 929 939 1
947 929 940 1
948 941 942 1
949 941 950 1
950 942 943 1
951 942 945 1
952 942 951 1
953 943 944 2
954 943 963 1
955 945 946 1
956 945 952 1
957 945 953 1
958 946 947 1
959 946 954 1
960 946 955 1
961 947 948 1
962 947 956 1
963 947 957 1
964 948 949 1
965 948 958 1
966 948 959 1
967 949 960 1
968 949 961 1
969 949 962 1
970 963 964 1
971 963 971 1
972 964 965 1
973 964 967 1
974 964 972 1
975 965 966 2
976 965 977 1
977 967 968 1
978 967 973 1
979 967 974 1
980 968 969 1
981 968 970 2
982 969 975 1
983 969 976 1
984 977 978 1
985 977 985 1
986 978 979 1
987 978 981 1
988 978 986 1
989 979 980 2
990 979 996 1
991 981 982 1
992 981 987 1
993 981 988 1
994 982 983 1
995 982 984 1
996 982 989 1
997 983 990 1
998 983 991 1
999 983 992 1
1000 984 993 1
1001 984 994 1
1002 984 995 1
1003 996 997 1
1004 996 1007 1
1005 997 998 1
1006 997 1000 1
1007 997 1008 1
1008 998 999 2
1009 998 1020 1
1010 1000 1001 1
1011 1000 1009 1
1012 1000 1010 1
1013 1001 1002 1
1014 1001 1011 1
1015 1001 1012 1
1016 1002 1003 1
1017 1002 1013 1
1018 1002 1014 1
1019 1003 1004 1
1020 1003 1015 1
1021 1004 1005 2
1022 1004 1006 1
1023 1005 1016 1
1024 1005 1017 1
1025 1006 1018 1
1026 1006 1019 1
1027 1020 1021 1
1028 1020 1030 1
1029 1021 1022 1
1030 1021 1024 1
1031 1021 1031 1
1032 1022 1023 2
1033 1022 1037 1
1034 1024 1025 1
1035 1024 1032 1
1036 1024 1033 1
1037 1025 1026 2
1038 1025 1027 1
1039 1026 1029 1
1040 1026 1034 1
1041 1027 1028 2
1042 1028 1029 1
1043 1028 1035 1
1044 1029 1036 1
1045 1037 1038 1
1046 1037 1046 1
1047 1038 1039 1
1048 1038 1041 1
1049 1038 1047 1
1050 1039 1040 2
1051 1039 1054 1
1052 1041 1042 1
1053 1041 1048 1
1054 1041 1049 1
1055 1042 1043 1
1056 1042 1050 1
1057 1042 1051 1
1058 1043 1044 1
1059 1043 1045 2
1060 1044 1052 1
1061 1044 1053 1
1062 1054 1055 1
1063 1054 1064 1
1064 1055 1056 1
1065 1055 1058 1
1066 1055 1065 1
1067 1056 1057 2
1068 1056 1071 1
1069 1058 1059 1
1070 1058 1066 1
1071 1058 1067 1
1072 1059 1060 2
1073 1059 1061 1
1074 1060 1063 1
1075 1060 1068 1
1076 1061 1062 2
1077 1062 1063 1
1078 1062 1069 1
1079 1063 1070 1
1080 1071 1072 1
1081 1071 1079 1
1082 1072 1073 1
1083 1072 1075 1
1084 1072 1080 1
1085 1073 1074 2
1086 1073 1090 1
1087 1075 1076 1
1088 1075 1077 1
1089 1075 1081 1
1090 1076 1078 1
1091 1076 1082 1
1092 1076 1083 1
1093 1077 1084 1
1094 1077 1085 1
1095 1077 1086 1
1096 1078 1087 1
1097 1078 1088 1
1098 1078 1089 1
1099 1090 1091 1
1100 1090 1096 1
1101 1091 1092 1
1102 1091 1094 1
1103 1091 1097 1
1104 1092 1093 2
1105 1092 1101 1
1106 1094 1095 1
1107 1094 1098 1
1108 1094 1099 1
1109 1095 1100 1
1110 1101 1102 1
1111 1101 1110 1
1112 1102 1103 1
1113 1102 1105 1
1114 1102 1111 1
1115 1103 1104 2
1116 1103 1118 1
1117 1105 1106 1
1118 1105 1112 1
1119 1105 1113 1
1120 1106 1107 1
1121 1106 1114 1
1122 1106 1115 1
1123 1107 1108 1
1124 1107 1109 2
1125 1108 1116 1
1126 1108 1117 1
1127 1118 1119 1
1128 1118 1126 1
1129 1119 1120 1
1130 1119 1122 1
1131 1119 1127 1
1132 1120 1121 2
1133 1120 1137 1
1134 1122 1123 1
1135 1122 1128 1
1136 1122 1129 1
1137 1123 1124 1
1138 1123 1125 1
1139 1123 1130 1
1140 1124 1131 1
1141 1124 1132 1
1142 1124 1133 1
1143 1125 1134 1
1144 1125 1135 1
1145 1125 1136 1
1146 1137 1138 1
1147 1137 1149 1
1148 1138 1139 1
1149 1138 1141 1
1150 1138 1150 1
1151 1139 1140 2
1152 1139 1158 1
1153 1141 1142 1
1154 1141 1151 1
1155 1141 1152 1
1156 1142 1143 2
1157 1142 1144 1
1158 1143 1145 1
1159 1143 1153 1
1160 1144 1146 2
1161 1144 1154 1
1162 1145 1147 2
1163 1145 1155 1
1164 1146 1147 1
1165 1146 1156 1
1166 1147 1148 1
1167 1148 1157 1
1168 1158 1159 1
1169 1158 1168 1
1170 1159 1160 1
1171 1159 1162 1
1172 1159 1169 1
1173 1160 1161 2
1174 1160 1175 1
1175 1162 1163 1
1176 1162 1170 1
1177 1162 1171 1
1178 1163 1164 2
1179 1163 1165 1
1180 1164 1167 1
1181 1164 1172 1
1182 1165 1166 2
1183 1166 1167 1
1184 1166 1173 1
1185 1167 1174 1
1186 1175 1176 1
1187 1175 1182 1
1188 1176 1177 1
1189 1176 1179 1
1190 1176 1183 1
1191 1177 1178 2
1192 1177 1191 1
1193 1179 1180 1
1194 1179 1181 1
1195 1179 1184 1
1196 1180 1185 1
1197 1180 1186 1
1198 1180 1187 1
1199 1181 1188 1
1200 1181 1189 1
1201 1181 1190 1
1202 1191 1192 1
1203 1191 1199 1
1204 1192 1193 1
1205 1192 1195 1
1206 1192 1200 1
1207 1193 1194 2
1208 1193 1210 1
1209 1195 1196 1
1210 1195 1201 1
1211 1195 1202 1
1212 1196 1197 1
1213 1196 1198 1
1214 1196 1203 1
1215 1197 1204 1
1216 1197 1205 1
1217 1197 1206 1
1218 1198 1207 1
1219 1198 1208 1
1220 1198 1209 1
1221 1210 1211 1
1222 1210 1219 1
1223 1211 1212 1
1224 1211 1214 1
1225 1211 1220 1
1226 1212 1213 2
1227 1212 1225 1
1228 1214 1215 1
1229 1214 1221 1
1230 1214 1222 1
1231 1215 1216 1
1232 1215 1223 1
1233 1215 1224 1
1234 1216 1217 2
1235 1216 1218 1
1236 1225 1226 1
1237 1225 1232 1
1238 1226 1227 1
1239 1226 1229 1
1240 1226 1233 1
1241 1227 1228 2
1242 1227 1239 1
1243 1229 1230 1
1244 1229 1231 1
1245 1229 1234 1
1246 1230 1236 1
1247 1230 1237 1
1248 1230 1238 1
1249 1231 1235 1
1250 1239 1240 1
1251 1239 1244 1
1252 1240 1241 1
1253 1240 1243 1
1254 1240 1245 1
1255 1241 1242 2
1256 1241 1249 1
1257 1243 1246 1
1258 1243 1247 1
1259 1243 1248 1
1260 1249 1250 1
1261 1249 1257 1
1262 1250 1251 1
1263 1250 1253 1
1264 1250 1258 1
1265 1251 1252 2
1266 1251 1263 1
1267 1253 1254 1
1268 1253 1259 1
1269 1253 1260 1
1270 1254 1255 1
1271 1254 1256 2
1272 1255 1261 1
1273 1255 1262 1
1274 1263 1264 1
1275 1263 1272 1
1276 1264 1265 1
1277 1264 1267 1
1278 1264 1273 1
1279 1265 1266 2
1280 1265 1285 1
1281 1267 1268 1
1282 1267 1274 1
1283 1267 1275 1
1284 1268 1269 1
1285 1268 1276 1
1286 1268 1277 1
1287 1269 1270 1
1288 1269 1278 1
1289 1269 1279 1
1290 1270 1271 1
1291 1270 1280 1
1292 1270 1281 1
1293 1271 1282 1
1294 1271 1283 1
1295 1271 1284 1
1296 1285 1286 1
1297 1285 1293 1
1298 1286 1287 1
1299 1286 1289 1
1300 1286 1294 1
1301 1287 1288 2
1302 1287 1304 1
1303 1289 1290 1
1304 1289 1291 1
1305 1289 1295 1
1306 1290 1292 1
1307 1290 1296 1
1308 1290 1297 1
1309 1291 1298 1
1310 1291 1299 1
1311 1291 1300 1
1312 1292 1301 1
1313 1292 1302 1
1314 1292 1303 1
1315 1304 1305 1
1316 1304 1315 1
1317 1305 1306 1
1318 1305 1308 1
1319 1305 1316 1
1320 1306 1307 2
1321 1306 1324 1
1322 1308 1309 1
1323 1308 1317 1
1324 1308 1318 1
1325 1309 1310 2
1326 1309 1311 1
1327 1310 1312 1
1328 1310 1319 1
1329 1311 1313 2
1330 1311 1320 1
1331 1312 1314 2
1332 1312 1321 1
1333 1313 1314 1
1334 1313 1322 1
1335 1314 1323 1
1336 1324 1325 1
1337 1324 1332 1
1338 1325 1326 1
1339 1325 1328 1
1340 1325 1333 1
1341 1326 1327 2
1342 1326 1341 1
1343 1328 1329 1
1344 1328 1334 1
1345 1328 1335 1
1346 1329 1330 1
1347 1329 1336 1
1348 1329 1337 1
1349 1330 1331 1
1350 1331 1338 1
1351 1331 1339 1
1352 1331 1340 1
1353 1341 1342 1
1354 1341 1348 1
1355 1342 1343 1
1356 1342 1345 1
1357 1342 1349 1
1358 1343 1344 2
1359 1343 1357 1
1360 1345 1346 1
1361 1345 1347 1
1362 1345 1350 1
1363 1346 1351 1
1364 1346 1352 1
1365 1346 1353 1
1366 1347 1354 1
1367 1347 1355 1
1368 1347 1356 1
1369 1357 1358 1
1370 1357 1365 1
1371 1358 1359 1
1372 1358 1361 1
1373 1358 1366 1
1374 1359 1360 2
1375 1359 1376 1
1376 1361 1362 1
1377 1361 1367 1
1378 1361 1368 1
1379 1362 1363 1
1380 1362 1364 1
1381 1362 1369 1
1382 1363 1370 1
1383 1363 1371 1
1384 1363 1372 1
1385 1364 1373 1
1386 1364 1374 1
1387 1364 1375 1
1388 1376 1377 1
1389 1376 1385 1
1390 1377 1378 1
1391 1377 1380 1
1392 1377 1386 1
1393 1378 1379 2
1394 1378 1391 1
1395 1380 1381 1
1396 1380 1387 1
1397 1380 1388 1
1398 1381 1382 1
1399 1381 1389 1
1400 1381 1390 1
1401 1382 1383 2
1402 1382 1384 1
1403 1391 1392 1
1404 1391 1403 1
1405 1392 1393 1
1406 1392 1395 1
1407 1392 1404 1
1408 1393 1394 2
1409 1393 1412 1
1410 1395 1396 1
1411 1395 1405 1
1412 1395 1406 1
1413 1396 1397 2
1414 1396 1398 1
1415 1397 1399 1
1416 1397 1407 1
1417 1398 1400 2
1418 1398 1408 1
1419 1399 1401 2
1420 1399 1409 1
1421 1400 1401 1
1422 1400 1410 1
1423 1401 1402 1
1424 1402 1411 1
1425 1412 1413 1
1426 1412 1418 1
1427 1413 1414 1
1428 1413 1416 1
1429 1413 1419 1
1430 1414 1415 2
1431 1414 1423 1
1432 1416 1417 1
1433 1416 1420 1
1434 1416 1421 1
1435 1417 1422 1
1436 1423 1424 1
1437 1423 1429 1
1438 1424 1425 1
1439 1424 1427 1
1440 1424 1430 1
1441 1425 1426 2
1442 1425 1437 1
1443 1427 1428 1
1444 1427 1431 1
1445 1427 1432 1
1446 1428 1429 1
1447 1428 1433 1
1448 1428 1434 1
1449 1429 1435 1
1450 1429 1436 1
1451 1437 1438 1
1452 1437 1441 1
1453 1438 1439 1
1454 1438 1442 1
1455 1438 1443 1
1456 1439 1440 2
1457 1439 1444 1
1458 1444 1445 1
1459 1444 1448 1
1460 1445 1446 1
1461 1445 1449 1
1462 1445 1450 1
1463 1446 1447 2
1464 1446 1451 1
1465 1451 1452 1
1466 1451 1460 1
1467 1452 1453 1
1468 1452 1455 1
1469 1452 1461 1
1470 1453 1454 2
1471 1453 1466 1
1472 1455 1456 1
1473 1455 1462 1
1474 1455 1463 1
1475 1456 1457 1
1476 1456 1464 1
1477 1456 1465 1
1478 1457 1458 2
1479 1457 1459 1
1480 1466 1467 1
1481 1466 1474 1
1482 1467 1468 1
1483 1467 1470 1
1484 1467 1475 1
1485 1468 1469 2
1486 1468 1485 1
1487 1470 1471 1
1488 1470 1476 1
1489 1470 1477 1
1490 1471 1472 1
1491 1471 1473 1
1492 1471 1478 1
1493 1472 1479 1
1494 1472 1480 1
1495 1472 1481 1
1496 1473 1482 1
1497 1473 1483 1
1498 1473 1484 1
1499 1485 1486 1
1500 1485 1496 1
1501 1486 1487 1
1502 1486 1489 1
1503 1486 1497 1
1504 1487 1488 2
1505 1487 1505 1
1506 1489 1490 1
1507 1489 1498 1
1508 1489 1499 1
1509 1490 1491 2
1510 1490 1492 1
1511 1491 1493 1
1512 1491 1500 1
1513 1492 1494 2
1514 1492 1501 1
1515 1493 1495 2
1516 1493 1502 1
1517 1494 1495 1
1518 1494 1503 1
1519 1495 1504 1
1520 1505 1506 1
1521 1505 1513 1
1522 1506 1507 1
1523 1506 1509 1
1524 1506 1514 1
1525 1507 1508 2
1526 1507 1517 1
1527 1509 1510 1
1528 1509 1515 1
1529 1509 1516 1
1530 1510 1511 2
1531 1510 1512 1
1532 1517 1518 1
1533 1517 1529 1
1534 1518 1519 1
1535 1518 1521 1
1536 1518 1530 1
1537 1519 1520 2
1538 1519 1538 1
1539 1521 1522 1
1540 1521 1531 1
1541 1521 1532 1
1542 1522 1523 2
1543 1522 1524 1
1544 1523 1525 1
1545 1523 1533 1
1546 1524 1526 2
1547 1524 1534 1
1548 1525 1527 2
1549 1525 1535 1
1550 1526 1527 1
1551 1526 1536 1
1552 1527 1528 1
1553 1528 1537 1
1554 1538 1539 1
1555 1538 1546 1
1556 1539 1540 1
1557 1539 1542 1
1558 1539 1547 1
1559 1540 1541 2
1560 1540 1557 1
1561 1542 1543 1
1562 1542 1544 1
1563 1542 1548 1
1564 1543 1545 1
1565 1543 1549 1
1566 1543 1550 1
1567 1544 1551 1
1568 1544 1552 1
1569 1544 1553 1
1570 1545 1554 1
1571 1545 1555 1
1572 1545 1556 1
1573 1557 1558 1
1574 1557 1565 1
1575 1558 1559 1
1576 1558 1561 1
1577 1558 1566 1
1578 1559 1560 2
1579 1559 1576 1
1580 1561 1562 1
1581 1561 1563 1
1582 1561 1567 1
1583 1562 1564 1
1584 1562 1568 1
1585 1562 1569 1
1586 1563 1570 1
1587 1563 1571 1
1588 1563 1572 1
1589 1564 1573 1
1590 1564 1574 1
1591 1564 1575 1
1592 1576 1577 1
1593 1576 1582 1
1594 1577 1578 1
1595 1577 1580 1
1596 1577 1583 1
1597 1578 1579 2
1598 1578 1587 1
1599 1580 1581 1
1600 1580 1584 1
1601 1580 1585 1
1602 1581 1586 1
1603 1587 1588 1
1604 1587 1596 1
1605 1588 1589 1
1606 1588 1591 1
1607 1588 1597 1
1608 1589 1590 2
1609 1589 1604 1
1610 1591 1592 1
1611 1591 1598 1
1612 1591 1599 1
1613 1592 1593 1
1614 1592 1600 1
1615 1592 1601 1
1616 1593 1594 1
1617 1593 1595 2
1618 1594 1602 1
1619 1594 1603 1
1620 1604 1605 1
1621 1604 1612 1
1622 1605 1606 1
1623 1605 1608 1
1624 1605 1613 1
1625 1606 1607 2
1626 1606 1616 1
1627 1608 1609 1
1628 1608 1614 1
1629 1608 1615 1
1630 1609 1610 2
1631 1609 1611 1
1632 1616 1617 1
1633 1616 1627 1
1634 1617 1618 1
1635 1617 1620 1
1636 1617 1628 1
1637 1618 1619 2
1638 1618 1640 1
1639 1620 1621 1
1640 1620 1629 1
1641 1620 1630 1
1642 1621 1622 1
1643 1621 1631 1
1644 1621 1632 1
1645 1622 1623 1
1646 1622 1633 1
1647 1622 1634 1
1648 1623 1624 1
1649 1623 1635 1
1650 1624 1625 2
1651 1624 1626 1
1652 1625 1636 1
1653 1625 1637 1
1654 1626 1638 1
1655 1626 1639 1
1656 1640 1641 1
1657 1640 1648 1
1658 1641 1642 1
1659 1641 1644 1
1660 1641 1649 1
1661 1642 1643 2
1662 1642 1659 1
1663 1644 1645 1
1664 1644 1650 1
1665 1644 1651 1
1666 1645 1646 1
1667 1645 1647 1
1668 1645 1652 1
1669 1646 1653 1
1670 1646 1654 1
1671 1646 1655 1
1672 1647 1656 1
1673 1647 1657 1
1674 1647 1658 1
1675 1659 1660 1
1676 1659 1665 1
1677 1660 1661 1
1678 1660 1663 1
1679 1660 1666 1
1680 1661 1662 2
1681 1661 1670 1
1682 1663 1664 1
1683 1663 1667 1
1684 1663 1668 1
1685 1664 1669 1
1686 1670 1671 1
1687 1670 1679 1
1688 1671 1672 1
1689 1671 1674 1
1690 1671 1680 1
1691 1672 1673 2
1692 1672 1685 1
1693 1674 1675 1
1694 1674 1681 1
1695 1674 1682 1
1696 1675 1676 1
1697 1675 1683 1
1698 1675 1684 1
1699 1676 1677 2
1700 1676 1678 1
1701 1685 1686 1
1702 1685 1694 1
1703 1686 1687 1
1704 1686 1689 1
1705 1686 1695 1
1706 1687 1688 2
1707 1687 1700 1
1708 1689 1690 1
1709 1689 1696 1
1710 1689 1697 1
1711 1690 1691 1
1712 1690 1698 1
1713 1690 1699 1
1714 1691 1692 2
1715 1691 1693 1
1716 1700 1701 1
1717 1700 1709 1
1718 1701 1702 1
1719 1701 1704 1
1720 1701 1710 1
1721 1702 1703 2
1722 1702 1715 1
1723 1704 1705 1
1724 1704 1711 1
1725 1704 1712 1
1726 1705 1706 1
1727 1705 1713 1
1728 1705 1714 1
1729 1706 1707 2
1730 1706 1708 1
1731 1715 1716 1
1732 1715 1722 1
1733 1716 1717 1
1734 1716 1719 1
1735 1716 1723 1
1736 1717 1718 2
1737 1717 1729 1
1738 1719 1720 1
1739 1719 1721 1
1740 1719 1724 1
1741 1720 1726 1
1742 1720 1727 1
1743 1720 1728 1
1744 1721 1725 1
1745 1729 1730 1
1746 1729 1740 1
1747 1730 1731 1
1748 1730 1733 1
1749 1730 1741 1
1750 1731 1732 2
1751 1731 1753 1
1752 1733 1734 1
1753 1733 1742 1
1754 1733 1743 1
1755 1734 1735 1
1756 1734 1744 1
1757 1734 1745 1
1758 1735 1736 1
1759 1735 1746 1
1760 1735 1747 1
1761 1736 1737 1
1762 1736 1748 1
1763 1737 1738 2
1764 1737 1739 1
1765 1738 1749 1
1766 1738 1750 1
1767 1739 1751 1
1768 1739 1752 1
1769 1753 1754 1
1770 1753 1760 1
1771 1754 1755 1
1772 1754 1757 1
1773 1754 1761 1
1774 1755 1756 2
1775 1755 1769 1
1776 1757 1758 1
1777 1757 1759 1
1778 1757 1762 1
1779 1758 1763 1
1780 1758 1764 1
1781 1758 1765 1
1782 1759 1766 1
1783 1759 1767 1
1784 1759 1768 1
1785 1769 1770 1
1786 1769 1776 1
1787 1770 1771 1
1788 1770 1773 1
1789 1770 1777 1
1790 1771 1772 2
1791 1771 1785 1
1792 1773 1774 1
1793 1773 1775 1
1794 1773 1778 1
1795 1774 1779 1
1796 1774 1780 1
1797 1774 1781 1
1798 1775 1782 1
1799 1775 1783 1
1800 1775 1784 1
1801 1785 1786 1
1802 1785 1796 1
1803 1786 1787 1
1804 1786 1789 1
1805 1786 1797 1
1806 1787 1788 2
1807 1787 1805 1
1808 1789 1790 1
1809 1789 1798 1
1810 1789 1799 1
1811 1790 1791 2
1812 1790 1792 1
1813 1791 1793 1
1814 1791 1800 1
1815 1792 1794 2
1816 1792 1801 1
1817 1793 1795 2
1818 1793 1802 1
1819 1794 1795 1
1820 1794 1803 1
1821 1795 1804 1
1822 1805 1806 1
1823 1805 1816 1
1824 1806 1807 1
1825 1806 1809 1
1826 1806 1817 1
1827 1807 1808 2
1828 1807 1829 1
1829 1809 1810 1
1830 1809 1818 1
1831 1809 1819 1
1832 1810 1811 1
1833 1810 1820 1
1834 1810 1821 1
1835 1811 1812 1
1836 1811 1822 1
1837 1811 1823 1
1838 1812 1813 1
1839 1812 1824 1
1840 1813 1814 2
1841 1813 1815 1
1842 1814 1825 1
1843 1814 1826 1
1844 1815 1827 1
1845 1815 1828 1
1846 1829 1830 1
1847 1829 1838 1
1848 1830 1831 1
1849 1830 1833 1
1850 1830 1839 1
1851 1831 1832 2
1852 1831 1846 1
1853 1833 1834 1
1854 1833 1840 1
1855 1833 1841 1
1856 1834 1835 1
1857 1834 1842 1
1858 1834 1843 1
1859 1835 1836 1
1860 1835 1837 2
1861 1836 1844 1
1862 1836 1845 1
1863 1846 1847 1
1864 1846 1854 1
1865 1847 1848 1
1866 1847 1850 1
1867 1847 1855 1
1868 1848 1849 2
1869 1848 1865 1
1870 1850 1851 1
1871 1850 1852 1
1872 1850 1856 1
1873 1851 1853 1
1874 1851 1857 1
1875 1851 1858 1
1876 1852 1859 1
1877 1852 1860 1
1878 1852 1861 1
1879 1853 1862 1
1880 1853 1863 1
1881 1853 1864 1
1882 1865 1866 1
1883 1865 1872 1
1884 1866 1867 1
1885 1866 1869 1
1886 1866 1873 1
1887 1867 1868 2
1888 1867 1881 1
1889 1869 1870 1
1890 1869 1871 1
1891 1869 1874 1
1892 1870 1875 1
1893 1870 1876 1
1894 1870 1877 1
1895 1871 1878 1
1896 1871 1879 1
1897 1871 1880 1
1898 1881 1882 1
1899 1881 1887 1
1900 1882 1883 1
1901 1882 1885 1
1902 1882 1888 1
1903 1883 1884 2
1904 1883 1892 1
1905 1885 1886 1
1906 1885 1889 1
1907 1885 1890 1
1908 1886 1891 1
1909 1892 1893 1
1910 1892 1897 1
1911 1893 1894 1
1912 1893 1896 1
1913 1893 1898 1
1914 1894 1895 2
1915 1894 1902 1
1916 1896 1899 1
1917 1896 1900 1
1918 1896 1901 1
1919 1902 1903 1
1920 1902 1909 1
1921 1903 1904 1
1922 1903 1906 1
1923 1903 1910 1
1924 1904 1905 2
1925 1904 1918 1
1926 1906 1907 1
1927 1906 1908 1
1928 1906 1911 1
1929 1907 1912 1
1930 1907 1913 1
1931 1907 1914 1
1932 1908 1915 1
1933 1908 1916 1
1934 1908 1917 1
1935 1918 1919 1
1936 1918 1923 1
1937 1919 1920 1
1938 1919 1922 1
1939 1919 1924 1
1940 1920 1921 2
1941 1920 1928 1
1942 1922 1925 1
1943 1922 1926 1
1944 1922 1927 1
1945 1928 1929 1
1946 1928 1940 1
1947 1929 1930 1
1948 1929 1932 1
1949 1929 1941 1
1950 1930 1931 2
1951 1930 1949 1
1952 1932 1933 1
1953 1932 1942 1
1954 1932 1943 1
1955 1933 1934 2
1956 1933 1935 1
1957 1934 1936 1
1958 1934 1944 1
1959 1935 1937 2
1960 1935 1945 1
1961 1936 1938 2
1962 1936 1946 1
1963 1937 1938 1
1964 1937 1947 1
1965 1938 1939 1
1966 1939 1948 1
1967 1949 1950 1
1968 1949 1956 1
1969 1950 1951 1
1970 1950 1953 1
1971 1950 1957 1
1972 1951 1952 2
1973 1951 1965 1
1974 1953 1954 1
1975 1953 1955 1
1976 1953 1958 1
1977 1954 1959 1
1978 1954 1960 1
1979 1954 1961 1
1980 1955 1962 1
1981 1955 1963 1
1982 1955 1964 1
1983 1965 1966 1
1984 1965 1975 1
1985 1966 1967 1
1986 1966 1969 1
1987 1966 1976 1
1988 1967 1968 2
1989 1967 1982 1
1990 1969 1970 1
1991 1969 1977 1
1992 1969 1978 1
1993 1970 1971 2
1994 1970 1972 1
1995 1971 1974 1
1996 1971 1979 1
1997 1972 1973 2
1998 1973 1974 1
1999 1973 1980 1
2000 1974 1981 1
2001 1982 1983 1
2002 1982 1988 1
2003 1983 1984 1
2004 1983 1986 1
2005 1983 1989 1
2006 1984 1985 2
2007 1984 1993 1
2008 1986 1987 1
2009 1986 1990 1
2010 1986 1991 1
2011 1987 1992 1
2012 1993 1994 1
2013 1993 2002 1
2014 1994 1995 1
2015 1994 1997 1
2016 1994 2003 1
2017 1995 1996 2
2018 1995 2010 1
2019 1997 1998 1
2020 1997 2004 1
2021 1997 2005 1
2022 1998 1999 1
2023 1998 2006 1
2024 1998 2007 1
2025 1999 2000 1
2026 1999 2001 2
2027 2000 2008 1
2028 2000 2009 1
2029 2010 2011 1
2030 2010 2014 1
2031 2011 2012 1
2032 2011 2015 1
2033 2011 2016 1
2034 2012 2013 2
2035 2012 2017 1
2036 2017 2018 1
2037 2017 2029 1
2038 2018 2019 1
2039 2018 2021 1
2040 2018 2030 1
2041 2019 2020 2
2042 2019 2038 1
2043 2021 2022 1
2044 2021 2031 1
2045 2021 2032 1
2046 2022 2023 2
2047 2022 2024 1
2048 2023 2025 1
2049 2023 2033 1
2050 2024 2026 2
2051 2024 2034 1
2052 2025 2027 2
2053 2025 2035 1
2054 2026 2027 1
2055 2026 2036 1
2056 2027 2028 1
2057 2028 2037 1
2058 2038 2039 1
2059 2038 2043 1
2060 2039 2040 1
2061 2039 2042 1
2062 2039 2044 1
2063 2040 2041 2
2064 2040 2048 1
2065 2042 2045 1
2066 2042 2046 1
2067 2042 2047 1
2068 2048 2049 1
2069 2048 2058 1
2070 2049 2050 1
2071 2049 2052 1
2072 2049 2059 1
2073 2050 2051 2
2074 2050 2065 1
2075 2052 2053 1
2076 2052 2060 1
2077 2052 2061 1
2078 2053 2054 2
2079 2053 2055 1
2080 2054 2057 1
2081 2054 2062 1
2082 2055 2056 2
2083 2056 2057 1
2084 2056 2063 1
2085 2057 2064 1
2086 2065 2066 1
2087 2065 2076 1
2088 2066 2067 1
2089 2066 2069 1
2090 2066 2077 1
2091 2067 2068 2
2092 2067 2089 1
2093 2069 2070 1
2094 2069 2078 1
2095 2069 2079 1
2096 2070 2071 1
2097 2070 2080 1
2098 2070 2081 1
2099 2071 2072 1
2100 2071 2082 1
2101 2071 2083 1
2102 2072 2073 1
2103 2072 2084 1
2104 2073 2074 2
2105 2073 2075 1
2106 2074 2085 1
2107 2074 2086 1
2108 2075 2087 1
2109 2075 2088 1
2110 2089 2090 1
2111 2089 2097 1
2112 2090 2091 1
2113 2090 2093 1
2114 2090 2098 1
2115 2091 2092 2
2116 2091 2101 1
2117 2093 2094 1
2118 2093 2099 1
2119 2093 2100 1
2120 2094 2095 2
2121 2094 2096 1
2122 2101 2102 1
2123 2101 2109 1
2124 2102 2103 1
2125 2102 2105 1
2126 2102 2110 1
2127 2103 2104 2
2128 2103 2120 1
2129 2105 2106 1
2130 2105 2111 1
2131 2105 2112 1
2132 2106 2107 1
2133 2106 2108 1
2134 2106 2113 1
2135 2107 2114 1
2136 2107 2115 1
2137 2107 2116 1
2138 2108 2117 1
2139 2108 2118 1
2140 2108 2119 1
2141 2120 2121 1
2142 2120 2129 1
2143 2121 2122 1
2144 2121 2124 1
2145 2121 2130 1
2146 2122 2123 2
2147 2122 2142 1
2148 2124 2125 1
2149 2124 2131 1
2150 2124 2132 1
2151 2125 2126 1
2152 2125 2133 1
2153 2125 2134 1
2154 2126 2127 1
2155 2126 2135 1
2156 2126 2136 1
2157 2127 2128 1
2158 2127 2137 1
2159 2127 2138 1
2160 2128 2139 1
2161 2128 2140 1
2162 2128 2141 1
2163 2142 2143 1
2164 2142 2148 1
2165 2143 2144 1
2166 2143 2146 1
2167 2143 2149 1
2168 2144 2145 2
2169 2144 2156 1
2170 2146 2147 1
2171 2146 2150 1
2172 2146 2151 1
2173 2147 2148 1
2174 2147 2152 1
2175 2147 2153 1
2176 2148 2154 1
2177 2148 2155 1
2178 2156 2157 1
2179 2156 2165 1
2180 2157 2158 1
2181 2157 2160 1
2182 2157 2166 1
2183 2158 2159 2
2184 2158 2171 1
2185 2160 2161 1
2186 2160 2167 1
2187 2160 2168 1
2188 2161 2162 1
2189 2161 2169 1
2190 2161 2170 1
2191 2162 2163 2
2192 2162 2164 1
2193 2171 2172 1
2194 2171 2179 1
2195 2172 2173 1
2196 2172 2175 1
2197 2172 2180 1
2198 2173 2174 2
2199 2173 2185 1
2200 2175 2176 1
2201 2175 2181 1
2202 2175 2182 1
2203 2176 2177 1
2204 2176 2178 2
2205 2177 2183 1
2206 2177 2184 1
2207 2185 2186 1
2208 2185 2193 1
2209 2186 2187 1
2210 2186 2189 1
2211 2186 2194 1
2212 2187 2188 2
2213 2187 2204 1
2214 2189 2190 1
2215 2189 2195 1
2216 2189 2196 1
2217 2190 2191 1
2218 2190 2192 1
2219 2190 2197 1
2220 2191 2198 1
2221 2191 2199 1
2222 2191 2200 1
2223 2192 2201 1
2224 2192 2202 1
2225 2192 2203 1
2226 2204 2205 1
2227 2204 2212 1
2228 2205 2206 1
2229 2205 2208 1
2230 2205 2213 1
2231 2206 2207 2
2232 2206 2223 1
2233 2208 2209 1
2234 2208 2214 1
2235 2208 2215 1
2236 2209 2210 1
2237 2209 2211 1
2238 2209 2216 1
2239 2210 2217 1
2240 2210 2218 1
2241 2210 2219 1
2242 2211 2220 1
2243 2211 2221 1
2244 2211 2222 1
2245 2223 2224 1
2246 2223 2234 1
2247 2224 2225 1
2248 2224 2227 1
2249 2224 2235 1
2250 2225 2226 2
2251 2225 2243 1
2252 2227 2228 1
2253 2227 2236 1
2254 2227 2237 1
2255 2228 2229 2
2256 2228 2230 1
2257 2229 2231 1
2258 2229 2238 1
2259 2230 2232 2
2260 2230 2239 1
2261 2231 2233 2
2262 2231 2240 1
2263 2232 2233 1
2264 2232 2241 1
2265 2233 2242 1
2266 2243 2244 1
2267 2243 2251 1
2268 2244 2245 1
2269 2244 2247 1
2270 2244 2252 1
2271 2245 2246 2
2272 2245 2255 1
2273 2247 2248 1
2274 2247 2253 1
2275 2247 2254 1
2276 2248 2249 2
2277 2248 2250 1
2278 2255 2256 1
2279 2255 2264 1
2280 2256 2257 1
2281 2256 2259 1
2282 2256 2265 1
2283 2257 2258 2
2284 2257 2270 1
2285 2259 2260 1
2286 2259 2266 1
2287 2259 2267 1
2288 2260 2261 1
2289 2260 2268 1
2290 2260 2269 1
2291 2261 2262 2
2292 2261 2263 1
2293 2270 2271 1
2294 2270 2282 1
2295 2271 2272 1
2296 2271 2274 1
2297 2271 2283 1
2298 2272 2273 2
2299 2272 2291 1
2300 2274 2275 1
2301 2274 2284 1
2302 2274 2285 1
2303 2275 2276 2
2304 2275 2277 1
2305 2276 2278 1
2306 2276 2286 1
2307 2277 2279 2
2308 2277 2287 1
2309 2278 2280 2
2310 2278 2288 1
2311 2279 2280 1
2312 2279 2289 1
2313 2280 2281 1
2314 2281 2290 1
2315 2291 2292 1
2316 2291 2301 1
2317 2292 2293 1
2318 2292 2295 1
2319 2292 2302 1
2320 2293 2294 2
2321 2293 2308 1
2322 2295 2296 1
2323 2295 2303 1
2324 2295 2304 1
2325 2296 2297 2
2326 2296 2298 1
2327 2297 2300 1
2328 2297 2305 1
2329 2298 2299 2
2330 2299 2300 1
2331 2299 2306 1
2332 2300 2307 1
2333 2308 2309 1
2334 2308 2317 1
2335 2309 2310 1
2336 2309 2312 1
2337 2309 2318 1
2338 2310 2311 2
2339 2310 2330 1
2340 2312 2313 1
2341 2312 2319 1
2342 2312 2320 1
2343 2313 2314 1
2344 2313 2321 1
2345 2313 2322 1
2346 2314 2315 1
2347 2314 2323 1
2348 2314 2324 1
2349 2315 2316 1
2350 2315 2325 1
2351 2315 2326 1
2352 2316 2327 1
2353 2316 2328 1
2354 2316 2329 1
2355 2330 2331 1
2356 2330 2338 1
2357 2331 2332 1
2358 2331 2334 1
2359 2331 2339 1
2360 2332 2333 2
2361 2332 2349 1
2362 2334 2335 1
2363 2334 2340 1
2364 2334 2341 1
2365 2335 2336 1
2366 2335 2337 1
2367 2335 2342 1
2368 2336 2343 1
2369 2336 2344 1
2370 2336 2345 1
2371 2337 2346 1
2372 2337 2347 1
2373 2337 2348 1
2374 2349 2350 1
2375 2349 2358 1
2376 2350 2351 1
2377 2350 2353 1
2378 2350 2359 1
2379 2351 2352 2
2380 2351 2371 1
2381 2353 2354 1
2382 2353 2360 1
2383 2353 2361 1
2384 2354 2355 1
2385 2354 2362 1
2386 2354 2363 1
2387 2355 2356 1
2388 2355 2364 1
2389 2355 2365 1
2390 2356 2357 1
2391 2356 2366 1
2392 2356 2367 1
2393 2357 2368 1
2394 2357 2369 1
2395 2357 2370 1
2396 2371 2372 1
2397 2371 2379 1
2398 2372 2373 1
2399 2372 2375 1
2400 2372 2380 1
2401 2373 2374 2
2402 2373 2390 1
2403 2375 2376 1
2404 2375 2381 1
2405 2375 2382 1
2406 2376 2377 1
2407 2376 2378 1
2408 2376 2383 1
2409 2377 2384 1
2410 2377 2385 1
2411 2377 2386 1
2412 2378 2387 1
2413 2378 2388 1
2414 2378 2389 1
2415 2390 2391 1
2416 2390 2398 1
2417 2391 2392 1
2418 2391 2394 1
2419 2391 2399 1
2420 2392 2393 2
2421 2392 2409 1
2422 2394 2395 1
2423 2394 2396 1
2424 2394 2400 1
2425 2395 2397 1
2426 2395 2401 1
2427 2395 2402 1
2428 2396 2403 1
2429 2396 2404 1
2430 2396 2405 1
2431 2397 2406 1
2432 2397 2407 1
2433 2397 2408 1
2434 2409 2410 1
2435 2409 2417 1
2436 2410 2411 1
2437 2410 2413 1
2438 2410 2418 1
2439 2411 2412 2
2440 2411 2421 1
2441 2413 2414 1
2442 2413 2419 1
2443 2413 2420 1
2444 2414 2415 2
2445 2414 2416 1
2446 2421 2422 1
2447 2421 2432 1
2448 2422 2423 1
2449 2422 2425 1
2450 2422 2433 1
2451 2423 2424 2
2452 2423 2441 1
2453 2425 2426 1
2454 2425 2434 1
2455 2425 2435 1
2456 2426 2427 2
2457 2426 2428 1
2458 2427 2429 1
2459 2427 2436 1
2460 2428 2430 2
2461 2428 2437 1
2462 2429 2431 2
2463 2429 2438 1
2464 2430 2431 1
2465 2430 2439 1
2466 2431 2440 1
2467 2441 2442 1
2468 2441 2445 1
2469 2442 2443 1
2470 2442 2446 1
2471 2442 2447 1
2472 2443 2444 2
2473 2443 2448 1
2474 2448 2449 1
2475 2448 2456 1
2476 2449 2450 1
2477 2449 2452 1
2478 2449 2457 1
2479 2450 2451 2
2480 2450 2467 1
2481 2452 2453 1
2482 2452 2458 1
2483 2452 2459 1
2484 2453 2454 1
2485 2453 2455 1
2486 2453 2460 1
2487 2454 2461 1
2488 2454 2462 1
2489 2454 2463 1
2490 2455 2464 1
2491 2455 2465 1
2492 2455 2466 1
2493 2468 2469 1
2494 2468 2478 1
2495 2468 2479 1
2496 2468 2480 1
2497 2469 2470 1
2498 2469 2472 1
2499 2469 2474 1
2500 2470 2471 2
2501 2470 2481 1
2502 2472 2473 1
2503 2472 2475 1
2504 2472 2476 1
2505 2473 2477 1
2506 2481 2482 1
2507 2481 2485 1
2508 2482 2483 1
2509 2482 2486 1
2510 2482 2487 1
2511 2483 2484 2
2512 2483 2488 1
2513 2488 2489 1
2514 2488 2494 1
2515 2489 2490 1
2516 2489 2492 1
2517 2489 2495 1
2518 2490 2491 2
2519 2490 2499 1
2520 2492 2493 1
2521 2492 2496 1
2522 2492 2497 1
2523 2493 2498 1
2524 2499 2500 1
2525 2499 2507 1
2526 2500 2501 1
2527 2500 2503 1
2528 2500 2508 1
2529 2501 2502 2
2530 2501 2518 1
2531 2503 2504 1
2532 2503 2509 1
2533 2503 2510 1
2534 2504 2505 1
2535 2504 2506 1
2536 2504 2511 1
2537 2505 2512 1
2538 2505 2513 1
2539 2505 2514 1
2540 2506 2515 1
2541 2506 2516 1
2542 2506 2517 1
2543 2518 2519 1
2544 2518 2523 1
2545 2519 2520 1
2546 2519 2522 1
2547 2519 2524 1
2548 2520 2521 2
2549 2520 2528 1
2550 2522 2525 1
2551 2522 2526 1
2552 2522 2527 1
2553 2528 2529 1
2554 2528 2540 1
2555 2529 2530 1
2556 2529 2532 1
2557 2529 2541 1
2558 2530 2531 2
2559 2530 2549 1
2560 2532 2533 1
2561 2532 2542 1
2562 2532 2543 1
2563 2533 2534 2
2564 2533 2535 1
2565 2534 2536 1
2566 2534 2544 1
2567 2535 2537 2
2568 2535 2545 1
2569 2536 2538 2
2570 2536 2546 1
2571 2537 2538 1
2572 2537 2547 1
2573 2538 2539 1
2574 2539 2548 1
2575 2549 2550 1
2576 2549 2554 1
2577 2550 2551 1
2578 2550 2553 1
2579 2550 2555 1
2580 2551 2552 2
2581 2551 2559 1
2582 2553 2556 1
2583 2553 2557 1
2584 2553 2558 1
2585 2559 2560 1
2586 2559 2564 1
2587 2560 2561 1
2588 2560 2563 1
2589 2560 2565 1
2590 2561 2562 2
2591 2561 2569 1
2592 2563 2566 1
2593 2563 2567 1
2594 2563 2568 1
2595 2569 2570 1
2596 2569 2575 1
2597 2570 2571 1
2598 2570 2573 1
2599 2570 2576 1
2600 2571 2572 2
2601 2571 2583 1
2602 2573 2574 1
2603 2573 2577 1
2604 2573 2578 1
2605 2574 2575 1
2606 2574 2579 1
2607 2574 2580 1
2608 2575 2581 1
2609 2575 2582 1
2610 2583 2584 1
2611 2583 2592 1
2612 2584 2585 1
2613 2584 2587 1
2614 2584 2593 1
2615 2585 2586 2
2616 2585 2598 1
2617 2587 2588 1
2618 2587 2594 1
2619 2587 2595 1
2620 2588 2589 1
2621 2588 2596 1
2622 2588 2597 1
2623 2589 2590 2
2624 2589 2591 1
2625 2598 2599 1
2626 2598 2606 1
2627 2599 2600 1
2628 2599 2602 1
2629 2599 2607 1
2630 2600 2601 2
2631 2600 2617 1
2632 2602 2603 1
2633 2602 2608 1
2634 2602 2609 1
2635 2603 2604 1
2636 2603 2605 1
2637 2603 2610 1
2638 2604 2611 1
2639 2604 2612 1
2640 2604 2613 1
2641 2605 2614 1
2642 2605 2615 1
2643 2605 2616 1
2644 2617 2618 1
2645 2617 2625 1
2646 2618 2619 1
2647 2618 2621 1
2648 2618 2626 1
2649 2619 2620 2
2650 2619 2636 1
2651 2621 2622 1
2652 2621 2623 1
2653 2621 2627 1
2654 2622 2624 1
2655 2622 2628 1
2656 2622 2629 1
2657 2623 2630 1
2658 2623 2631 1
2659 2623 2632 1
2660 2624 2633 1
2661 2624 2634 1
2662 2624 2635 1
2663 2636 2637 1
2664 2636 2645 1
2665 2637 2638 1
2666 2637 2640 1
2667 2637 2646 1
2668 2638 2639 2
2669 2638 2653 1
2670 2640 2641 1
2671 2640 2647 1
2672 2640 2648 1
2673 2641 2642 1
2674 2641 2649 1
2675 2641 2650 1
2676 2642 2643 1
2677 2642 2644 2
2678 2643 2651 1
2679 2643 2652 1
2680 2653 2654 1
2681 2653 2657 1
2682 2654 2655 1
2683 2654 2658 1
2684 2654 2659 1
2685 2655 2656 2
2686 2655 2660 1
2687 2660 2661 1
2688 2660 2669 1
2689 2661 2662 1
2690 2661 2664 1
2691 2661 2670 1
2692 2662 2663 2
2693 2662 2682 1
2694 2664 2665 1
2695 2664 2671 1
2696 2664 2672 1
2697 2665 2666 1
2698 2665 2673 1
2699 2665 2674 1
2700 2666 2667 1
2701 2666 2675 1
2702 2666 2676 1
2703 2667 2668 1
2704 2667 2677 1
2705 2667 2678 1
2706 2668 2679 1
2707 2668 2680 1
2708 2668 2681 1
2709 2682 2683 1
2710 2682 2688 1
2711 2683 2684 1
2712 2683 2686 1
2713 2683 2689 1
2714 2684 2685 2
2715 2684 2693 1
2716 2686 2687 1
2717 2686 2690 1
2718 2686 2691 1
2719 2687 2692 1
2720 2693 2694 1
2721 2693 2705 1
2722 2694 2695 1
2723 2694 2697 1
2724 2694 2706 1
2725 2695 2696 2
2726 2695 2714 1
2727 2697 2698 1
2728 2697 2707 1
2729 2697 2708 1
2730 2698 2699 2
2731 2698 2700 1
2732 2699 2701 1
2733 2699 2709 1
2734 2700 2702 2
2735 2700 2710 1
2736 2701 2703 2
2737 2701 2711 1
2738 2702 2703 1
2739 2702 2712 1
2740 2703 2704 1
2741 2704 2713 1
2742 2714 2715 1
2743 2714 2722 1
2744 2715 2716 1
2745 2715 2718 1
2746 2715 2723 1
2747 2716 2717 2
2748 2716 2733 1
2749 2718 2719 1
2750 2718 2724 1
2751 2718 2725 1
2752 2719 2720 1
2753 2719 2721 1
2754 2719 2726 1
2755 2720 2727 1
2756 2720 2728 1
2757 2720 2729 1
2758 2721 2730 1
2759 2721 2731 1
2760 2721 2732 1
2761 2733 2734 1
2762 2733 2737 1
2763 2734 2735 1
2764 2734 2738 1
2765 2734 2739 1
2766 2735 2736 2
2767 2735 2740 1
2768 2740 2741 1
2769 2740 2746 1
2770 2741 2742 1
2771 2741 2744 1
2772 2741 2747 1
2773 2742 2743 2
2774 2742 2751 1
2775 2744 2745 1
2776 2744 2748 1
2777 2744 2749 1
2778 2745 2750 1
2779 2751 2752 1
2780 2751 2760 1
2781 2752 2753 1
2782 2752 2755 1
2783 2752 2761 1
2784 2753 2754 2
2785 2753 2766 1
2786 2755 2756 1
2787 2755 2762 1
2788 2755 2763 1
2789 2756 2757 1
2790 2756 2764 1
2791 2756 2765 1
2792 2757 2758 2
2793 2757 2759 1
2794 2766 2767 1
2795 2766 2771 1
2796 2767 2768 1
2797 2767 2770 1
2798 2767 2772 1
2799 2768 2769 2
2800 2768 2776 1
2801 2770 2773 1
2802 2770 2774 1
2803 2770 2775 1
2804 2776 2777 1
2805 2776 2784 1
2806 2777 2778 1
2807 2777 2780 1
2808 2777 2785 1
2809 2778 2779 2
2810 2778 2788 1
2811 2780 2781 1
2812 2780 2786 1
2813 2780 2787 1
2814 2781 2782 2
2815 2781 2783 1
2816 2788 2789 1
2817 2788 2795 1
2818 2789 2790 1
2819 2789 2792 1
2820 2789 2796 1
2821 2790 2791 2
2822 2790 2804 1
2823 2792 2793 1
2824 2792 2794 1
2825 2792 2797 1
2826 2793 2798 1
2827 2793 2799 1
2828 2793 2800 1
2829 2794 2801 1
2830 2794 2802 1
2831 2794 2803 1
2832 2804 2805 1
2833 2804 2818 1
2834 2805 2806 1
2835 2805 2808 1
2836 2805 2819 1
2837 2806 2807 2
2838 2806 2828 1
2839 2808 2809 1
2840 2808 2820 1
2841 2808 2821 1
2842 2809 2810 2
2843 2809 2811 1
2844 2810 2814 1
2845 2810 2822 1
2846 2811 2812 2
2847 2811 2813 1
2848 2812 2815 1
2849 2813 2816 2
2850 2813 2824 1
2851 2812 2814 1
2852 2814 2823 1
2853 2815 2817 2
2854 2815 2825 1
2855 2816 2817 1
2856 2816 2826 1
2857 2817 2827 1
2858 2828 2829 1
2859 2828 2834 1
2860 2829 2830 1
2861 2829 2832 1
2862 2829 2835 1
2863 2830 2831 2
2864 2830 2839 1
2865 2832 2833 1
2866 2832 2836 1
2867 2832 2837 1
2868 2833 2838 1
2869 2839 2840 1
2870 2839 2847 1
2871 2840 2841 1
2872 2840 2843 1
2873 2840 2848 1
2874 2841 2842 2
2875 2841 2856 1
2876 2843 2844 1
2877 2843 2849 1
2878 2843 2850 1
2879 2844 2845 1
2880 2844 2851 1
2881 2844 2852 1
2882 2845 2846 1
2883 2846 2853 1
2884 2846 2854 1
2885 2846 2855 1
2886 2856 2857 1
2887 2856 2860 1
2888 2857 2858 1
2889 2857 2861 1
2890 2857 2862 1
2891 2858 2859 2
2892 2858 2863 1
2893 2863 2864 1
2894 2863 2871 1
2895 2864 2865 1
2896 2864 2867 1
2897 2864 2872 1
2898 2865 2866 2
2899 2865 2882 1
2900 2867 2868 1
2901 2867 2869 1
2902 2867 2873 1
2903 2868 2870 1
2904 2868 2874 1
2905 2868 2875 1
2906 2869 2876 1
2907 2869 2877 1
2908 2869 2878 1
2909 2870 2879 1
2910 2870 2880 1
2911 2870 2881 1
2912 2882 2883 1
2913 2882 2890 1
2914 2883 2884 1
2915 2883 2886 1
2916 2883 2891 1
2917 2884 2885 2
2918 2884 2901 1
2919 2886 2887 1
2920 2886 2892 1
2921 2886 2893 1
2922 2887 2888 1
2923 2887 2889 1
2924 2887 2894 1
2925 2888 2895 1
2926 2888 2896 1
2927 2888 2897 1
2928 2889 2898 1
2929 2889 2899 1
2930 2889 2900 1
2931 2901 2902 1
2932 2901 2909 1
2933 2902 2903 1
2934 2902 2905 1
2935 2902 2910 1
2936 2903 2904 2
2937 2903 2920 1
2938 2905 2906 1
2939 2905 2911 1
2940 2905 2912 1
2941 2906 2907 1
2942 2906 2908 1
2943 2906 2913 1
2944 2907 2914 1
2945 2907 2915 1
2946 2907 2916 1
2947 2908 2917 1
2948 2908 2918 1
2949 2908 2919 1
2950 2920 2921 1
2951 2920 2932 1
2952 2921 2922 1
2953 2921 2924 1
2954 2921 2933 1
2955 2922 2923 2
2956 2922 2941 1
2957 2924 2925 1
2958 2924 2934 1
2959 2924 2935 1
2960 2925 2926 2
2961 2925 2927 1
2962 2926 2928 1
2963 2926 2936 1
2964 2927 2929 2
2965 2927 2937 1
2966 2928 2930 2
2967 2928 2938 1
2968 2929 2930 1
2969 2929 2939 1
2970 2930 2931 1
2971 2931 2940 1
2972 2941 2942 1
2973 2941 2948 1
2974 2942 2943 1
2975 2942 2945 1
2976 2942 2949 1
2977 2943 2944 2
2978 2943 2957 1
2979 2945 2946 1
2980 2945 2947 1
2981 2945 2950 1
2982 2946 2951 1
2983 2946 2952 1
2984 2946 2953 1
2985 2947 2954 1
2986 2947 2955 1
2987 2947 2956 1
2988 2957 2958 1
2989 2957 2965 1
2990 2958 2959 1
2991 2958 2961 1
2992 2958 2966 1
2993 2959 2960 2
2994 2959 2976 1
2995 2961 2962 1
2996 2961 2967 1
2997 2961 2968 1
2998 2962 2963 1
2999 2962 2964 1
3000 2962 2969 1
3001 2963 2970 1
3002 2963 2971 1
3003 2963 2972 1
3004 2964 2973 1
3005 2964 2974 1
3006 2964 2975 1
3007 2976 2977 1
3008 2976 2984 1
3009 2977 2978 1
3010 2977 2980 1
3011 2977 2985 1
3012 2978 2979 2
3013 2978 2993 1
3014 2980 2981 1
3015 2980 2986 1
3016 2980 2987 1
3017 2981 2982 1
3018 2981 2988 1
3019 2981 2989 1
3020 2982 2983 1
3021 2983 2990 1
3022 2983 2991 1
3023 2983 2992 1
3024 2993 2994 1
3025 2993 2999 1
3026 2994 2995 1
3027 2994 2997 1
3028 2994 3000 1
3029 2995 2996 2
3030 2995 3004 1
3031 2997 2998 1
3032 2997 3001 1
3033 2997 3002 1
3034 2998 3003 1
3035 3004 3005 1
3036 3004 3008 1
3037 3005 3006 1
3038 3005 3009 1
3039 3005 3010 1
3040 3006 3007 2
3041 3006 3011 1
3042 3011 3012 1
3043 3011 3022 1
3044 3012 3013 1
3045 3012 3015 1
3046 3012 3023 1
3047 3013 3014 2
3048 3013 3031 1
3049 3015 3016 1
3050 3015 3024 1
3051 3015 3025 1
3052 3016 3017 2
3053 3016 3018 1
3054 3017 3019 1
3055 3017 3026 1
3056 3018 3020 2
3057 3018 3027 1
3058 3019 3021 2
3059 3019 3028 1
3060 3020 3021 1
3061 3020 3029 1
3062 3021 3030 1
3063 3031 3032 1
3064 3031 3039 1
3065 3032 3033 1
3066 3032 3035 1
3067 3032 3040 1
3068 3033 3034 2
3069 3033 3050 1
3070 3035 3036 1
3071 3035 3041 1
3072 3035 3042 1
3073 3036 3037 1
3074 3036 3038 1
3075 3036 3043 1
3076 3037 3044 1
3077 3037 3045 1
3078 3037 3046 1
3079 3038 3047 1
3080 3038 3048 1
3081 3038 3049 1
3082 3050 3051 1
3083 3050 3056 1
3084 3051 3052 1
3085 3051 3054 1
3086 3051 3057 1
3087 3052 3053 2
3088 3052 3064 1
3089 3054 3055 1
3090 3054 3058 1
3091 3054 3059 1
3092 3055 3056 1
3093 3055 3060 1
3094 3055 3061 1
3095 3056 3062 1
3096 3056 3063 1
3097 3064 3065 1
3098 3064 3075 1
3099 3065 3066 1
3100 3065 3068 1
3101 3065 3076 1
3102 3066 3067 2
3103 3066 3084 1
3104 3068 3069 1
3105 3068 3077 1
3106 3068 3078 1
3107 3069 3070 2
3108 3069 3071 1
3109 3070 3072 1
3110 3070 3079 1
3111 3071 3073 2
3112 3071 3080 1
3113 3072 3074 2
3114 3072 3081 1
3115 3073 3074 1
3116 3073 3082 1
3117 3074 3083 1
3118 3084 3085 1
3119 3084 3092 1
3120 3085 3086 1
3121 3085 3088 1
3122 3085 3093 1
3123 3086 3087 2
3124 3086 3096 1
3125 3088 3089 1
3126 3088 3094 1
3127 3088 3095 1
3128 3089 3090 2
3129 3089 3091 1
3130 3096 3097 1
3131 3096 3104 1
3132 3097 3098 1
3133 3097 3100 1
3134 3097 3105 1
3135 3098 3099 2
3136 3098 3108 1
3137 3100 3101 1
3138 3100 3106 1
3139 3100 3107 1
3140 3101 3102 2
3141 3101 3103 1
3142 3108 3109 1
3143 3108 3116 1
3144 3109 3110 1
3145 3109 3112 1
3146 3109 3117 1
3147 3110 3111 2
3148 3110 3120 1
3149 3112 3113 1
3150 3112 3118 1
3151 3112 3119 1
3152 3113 3114 2
3153 3113 3115 1
3154 3120 3121 1
3155 3120 3127 1
3156 3121 3122 1
3157 3121 3124 1
3158 3121 3128 1
3159 3122 3123 2
3160 3122 3134 1
3161 3124 3125 1
3162 3124 3126 1
3163 3124 3129 1
3164 3125 3131 1
3165 3125 3132 1
3166 3125 3133 1
3167 3126 3130 1
3168 3134 3135 1
3169 3134 3139 1
3170 3135 3136 1
3171 3135 3138 1
3172 3135 3140 1
3173 3136 3137 2
3174 3136 3144 1
3175 3138 3141 1
3176 3138 3142 1
3177 3138 3143 1
3178 3144 3145 1
3179 3144 3149 1
3180 3145 3146 1
3181 3145 3148 1
3182 3145 3150 1
3183 3146 3147 2
3184 3146 3154 1
3185 3148 3151 1
3186 3148 3152 1
3187 3148 3153 1
3188 3154 3155 1
3189 3154 3159 1
3190 3155 3156 1
3191 3155 3158 1
3192 3155 3160 1
3193 3156 3157 2
3194 3156 3164 1
3195 3158 3161 1
3196 3158 3162 1
3197 3158 3163 1
3198 3164 3165 1
3199 3164 3172 1
3200 3165 3166 1
3201 3165 3168 1
3202 3165 3173 1
3203 3166 3167 2
3204 3166 3183 1
3205 3168 3169 1
3206 3168 3174 1
3207 3168 3175 1
3208 3169 3170 1
3209 3169 3171 1
3210 3169 3176 1
3211 3170 3177 1
3212 3170 3178 1
3213 3170 3179 1
3214 3171 3180 1
3215 3171 3181 1
3216 3171 3182 1
3217 3183 3184 1
3218 3183 3190 1
3219 3184 3185 1
3220 3184 3187 1
3221 3184 3191 1
3222 3185 3186 2
3223 3185 3199 1
3224 3187 3188 1
3225 3187 3189 1
3226 3187 3192 1
3227 3188 3193 1
3228 3188 3194 1
3229 3188 3195 1
3230 3189 3196 1
3231 3189 3197 1
3232 3189 3198 1
3233 3199 3200 1
3234 3199 3204 1
3235 3200 3201 1
3236 3200 3203 1
3237 3200 3205 1
3238 3201 3202 2
3239 3201 3209 1
3240 3203 3206 1
3241 3203 3207 1
3242 3203 3208 1
3243 3209 3210 1
3244 3209 3218 1
3245 3210 3211 1
3246 3210 3213 1
3247 3210 3219 1
3248 3211 3212 2
3249 3211 3231 1
3250 3213 3214 1
3251 3213 3220 1
3252 3213 3221 1
3253 3214 3215 1
3254 3214 3222 1
3255 3214 3223 1
3256 3215 3216 1
3257 3215 3224 1
3258 3215 3225 1
3259 3216 3217 1
3260 3216 3226 1
3261 3216 3227 1
3262 3217 3228 1
3263 3217 3229 1
3264 3217 3230 1
3265 3231 3232 1
3266 3231 3239 1
3267 3232 3233 1
3268 3232 3235 1
3269 3232 3240 1
3270 3233 3234 2
3271 3233 3250 1
3272 3235 3236 1
3273 3235 3237 1
3274 3235 3241 1
3275 3236 3238 1
3276 3236 3242 1
3277 3236 3243 1
3278 3237 3244 1
3279 3237 3245 1
3280 3237 3246 1
3281 3238 3247 1
3282 3238 3248 1
3283 3238 3249 1
3284 3250 3251 1
3285 3250 3258 1
3286 3251 3252 1
3287 3251 3254 1
3288 3251 3259 1
3289 3252 3253 2
3290 3252 3267 1
3291 3254 3255 1
3292 3254 3260 1
3293 3254 3261 1
3294 3255 3256 1
3295 3255 3262 1
3296 3255 3263 1
3297 3256 3257 1
3298 3257 3264 1
3299 3257 3265 1
3300 3257 3266 1
3301 3267 3268 1
3302 3267 3278 1
3303 3268 3269 1
3304 3268 3271 1
3305 3268 3279 1
3306 3269 3270 2
3307 3269 3291 1
3308 3271 3272 1
3309 3271 3280 1
3310 3271 3281 1
3311 3272 3273 1
3312 3272 3282 1
3313 3272 3283 1
3314 3273 3274 1
3315 3273 3284 1
3316 3273 3285 1
3317 3274 3275 1
3318 3274 3286 1
3319 3275 3276 2
3320 3275 3277 1
3321 3276 3287 1
3322 3276 3288 1
3323 3277 3289 1
3324 3277 3290 1
3325 3291 3292 1
3326 3291 3295 1
3327 3292 3293 1
3328 3292 3296 1
3329 3292 3297 1
3330 3293 3294 2
3331 3293 3298 1
3332 3298 3299 1
3333 3298 3307 1
3334 3299 3300 1
3335 3299 3302 1
3336 3299 3308 1
3337 3300 3301 2
3338 3300 3320 1
3339 3302 3303 1
3340 3302 3309 1
3341 3302 3310 1
3342 3303 3304 1
3343 3303 3311 1
3344 3303 3312 1
3345 3304 3305 1
3346 3304 3313 1
3347 3304 3314 1
3348 3305 3306 1
3349 3305 3315 1
3350 3305 3316 1
3351 3306 3317 1
3352 3306 3318 1
3353 3306 3319 1
3354 3320 3321 1
3355 3320 3332 1
3356 3321 3322 1
3357 3321 3324 1
3358 3321 3333 1
3359 3322 3323 2
3360 3322 3341 1
3361 3324 3325 1
3362 3324 3334 1
3363 3324 3335 1
3364 3325 3326 2
3365 3325 3327 1
3366 3326 3328 1
3367 3326 3336 1
3368 3327 3329 2
3369 3327 3337 1
3370 3328 3330 2
3371 3328 3338 1
3372 3329 3330 1
3373 3329 3339 1
3374 3330 3331 1
3375 3331 3340 1
3376 3341 3342 1
3377 3341 3349 1
3378 3342 3343 1
3379 3342 3345 1
3380 3342 3350 1
3381 3343 3344 2
3382 3343 3353 1
3383 3345 3346 1
3384 3345 3351 1
3385 3345 3352 1
3386 3346 3347 2
3387 3346 3348 1
3388 3353 3354 1
3389 3353 3360 1
3390 3354 3355 1
3391 3354 3357 1
3392 3354 3361 1
3393 3355 3356 2
3394 3355 3369 1
3395 3357 3358 1
3396 3357 3359 1
3397 3357 3362 1
3398 3358 3363 1
3399 3358 3364 1
3400 3358 3365 1
3401 3359 3366 1
3402 3359 3367 1
3403 3359 3368 1
3404 3369 3370 1
3405 3369 3375 1
3406 3370 3371 1
3407 3370 3373 1
3408 3370 3376 1
3409 3371 3372 2
3410 3371 3383 1
3411 3373 3374 1
3412 3373 3377 1
3413 3373 3378 1
3414 3374 3375 1
3415 3374 3379 1
3416 3374 3380 1
3417 3375 3381 1
3418 3375 3382 1
3419 3383 3384 1
3420 3383 3392 1
3421 3384 3385 1
3422 3384 3387 1
3423 3384 3393 1
3424 3385 3386 2
3425 3385 3405 1
3426 3387 3388 1
3427 3387 3394 1
3428 3387 3395 1
3429 3388 3389 1
3430 3388 3396 1
3431 3388 3397 1
3432 3389 3390 1
3433 3389 3398 1
3434 3389 3399 1
3435 3390 3391 1
3436 3390 3400 1
3437 3390 3401 1
3438 3391 3402 1
3439 3391 3403 1
3440 3391 3404 1
3441 3405 3406 1
3442 3405 3419 1
3443 3406 3407 1
3444 3406 3409 1
3445 3406 3420 1
3446 3407 3408 2
3447 3407 3429 1
3448 3409 3410 1
3449 3409 3421 1
3450 3409 3422 1
3451 3410 3411 2
3452 3410 3412 1
3453 3411 3415 1
3454 3411 3423 1
3455 3412 3413 2
3456 3412 3414 1
3457 3413 3416 1
3458 3414 3417 2
3459 3414 3425 1
3460 3413 3415 1
3461 3415 3424 1
3462 3416 3418 2
3463 3416 3426 1
3464 3417 3418 1
3465 3417 3427 1
3466 3418 3428 1
3467 3429 3430 1
3468 3429 3437 1
3469 3430 3431 1
3470 3430 3433 1
3471 3430 3438 1
3472 3431 3432 2
3473 3431 3448 1
3474 3433 3434 1
3475 3433 3439 1
3476 3433 3440 1
3477 3434 3435 1
3478 3434 3436 1
3479 3434 3441 1
3480 3435 3442 1
3481 3435 3443 1
3482 3435 3444 1
3483 3436 3445 1
3484 3436 3446 1
3485 3436 3447 1
3486 3448 3449 1
3487 3448 3454 1
3488 3449 3450 1
3489 3449 3452 1
3490 3449 3455 1
3491 3450 3451 2
3492 3450 3459 1
3493 3452 3453 1
3494 3452 3456 1
3495 3452 3457 1
3496 3453 3458 1
3497 3459 3460 1
3498 3459 3465 1
3499 3460 3461 1
3500 3460 3463 1
3501 3460 3466 1
3502 3461 3462 2
3503 3461 3473 1
3504 3463 3464 1
3505 3463 3467 1
3506 3463 3468 1
3507 3464 3465 1
3508 3464 3469 1
3509 3464 3470 1
3510 3465 3471 1
3511 3465 3472 1
3512 3473 3474 1
3513 3473 3479 1
3514 3474 3475 1
3515 3474 3477 1
3516 3474 3480 1
3517 3475 3476 2
3518 3475 3484 1
3519 3477 3478 1
3520 3477 3481 1
3521 3477 3482 1
3522 3478 3483 1
3523 3484 3485 1
3524 3484 3490 1
3525 3485 3486 1
3526 3485 3488 1
3527 3485 3491 1
3528 3486 3487 2
3529 3486 3495 1
3530 3488 3489 1
3531 3488 3492 1
3532 3488 3493 1
3533 3489 3494 1
3534 3495 3496 1
3535 3495 3503 1
3536 3496 3497 1
3537 3496 3499 1
3538 3496 3504 1
3539 3497 3498 2
3540 3497 3514 1
3541 3499 3500 1
3542 3499 3501 1
3543 3499 3505 1
3544 3500 3502 1
3545 3500 3506 1
3546 3500 3507 1
3547 3501 3508 1
3548 3501 3509 1
3549 3501 3510 1
3550 3502 3511 1
3551 3502 3512 1
3552 3502 3513 1
3553 3514 3515 1
3554 3514 3522 1
3555 3515 3516 1
3556 3515 3518 1
3557 3515 3523 1
3558 3516 3517 2
3559 3516 3533 1
3560 3518 3519 1
3561 3518 3524 1
3562 3518 3525 1
3563 3519 3520 1
3564 3519 3521 1
3565 3519 3526 1
3566 3520 3527 1
3567 3520 3528 1
3568 3520 3529 1
3569 3521 3530 1
3570 3521 3531 1
3571 3521 3532 1
3572 3533 3534 1
3573 3533 3541 1
3574 3534 3535 1
3575 3534 3537 1
3576 3534 3542 1
3577 3535 3536 2
3578 3535 3552 1
3579 3537 3538 1
3580 3537 3543 1
3581 3537 3544 1
3582 3538 3539 1
3583 3538 3540 1
3584 3538 3545 1
3585 3539 3546 1
3586 3539 3547 1
3587 3539 3548 1
3588 3540 3549 1
3589 3540 3550 1
3590 3540 3551 1
3591 3552 3553 1
3592 3552 3560 1
3593 3553 3554 1
3594 3553 3556 1
3595 3553 3561 1
3596 3554 3555 2
3597 3554 3571 1
3598 3556 3557 1
3599 3556 3562 1
3600 3556 3563 1
3601 3557 3558 1
3602 3557 3559 1
3603 3557 3564 1
3604 3558 3565 1
3605 3558 3566 1
3606 3558 3567 1
3607 3559 3568 1
3608 3559 3569 1
3609 3559 3570 1
3610 3571 3572 1
3611 3571 3580 1
3612 3572 3573 1
3613 3572 3575 1
3614 3572 3581 1
3615 3573 3574 2
3616 3573 3588 1
3617 3575 3576 1
3618 3575 3582 1
3619 3575 3583 1
3620 3576 3577 1
3621 3576 3584 1
3622 3576 3585 1
3623 3577 3578 1
3624 3577 3579 2
3625 3578 3586 1
3626 3578 3587 1
3627 3588 3589 1
3628 3588 3597 1
3629 3589 3590 1
3630 3589 3592 1
3631 3589 3598 1
3632 3590 3591 2
3633 3590 3605 1
3634 3592 3593 1
3635 3592 3599 1
3636 3592 3600 1
3637 3593 3594 1
3638 3593 3601 1
3639 3593 3602 1
3640 3594 3595 1
3641 3594 3596 2
3642 3595 3603 1
3643 3595 3604 1
3644 3605 3606 1
3645 3605 3613 1
3646 3606 3607 1
3647 3606 3609 1
3648 3606 3614 1
3649 3607 3608 2
3650 3607 3622 1
3651 3609 3610 1
3652 3609 3615 1
3653 3609 3616 1
3654 3610 3611 1
3655 3610 3617 1
3656 3610 3618 1
3657 3611 3612 1
3658 3612 3619 1
3659 3612 3620 1
3660 3612 3621 1
3661 3622 3623 1
3662 3622 3630 1
3663 3623 3624 1
3664 3623 3626 1
3665 3623 3631 1
3666 3624 3625 2
3667 3624 3641 1
3668 3626 3627 1
3669 3626 3632 1
3670 3626 3633 1
3671 3627 3628 1
3672 3627 3629 1
3673 3627 3634 1
3674 3628 3635 1
3675 3628 3636 1
3676 3628 3637 1
3677 3629 3638 1
3678 3629 3639 1
3679 3629 3640 1
3680 3641 3642 1
3681 3641 3650 1
3682 3642 3643 1
3683 3642 3645 1
3684 3642 3651 1
3685 3643 3644 2
3686 3643 3658 1
3687 3645 3646 1
3688 3645 3652 1
3689 3645 3653 1
3690 3646 3647 1
3691 3646 3654 1
3692 3646 3655 1
3693 3647 3648 1
3694 3647 3649 2
3695 3648 3656 1
3696 3648 3657 1
3697 3658 3659 1
3698 3658 3665 1
3699 3659 3660 1
3700 3659 3662 1
3701 3659 3666 1
3702 3660 3661 2
3703 3660 3674 1
3704 3662 3663 1
3705 3662 3664 1
3706 3662 3667 1
3707 3663 3668 1
3708 3663 3669 1
3709 3663 3670 1
3710 3664 3671 1
3711 3664 3672 1
3712 3664 3673 1
3713 3674 3675 1
3714 3674 3682 1
3715 3675 3676 1
3716 3675 3678 1
3717 3675 3683 1
3718 3676 3677 2
3719 3676 3686 1
3720 3678 3679 1
3721 3678 3684 1
3722 3678 3685 1
3723 3679 3680 2
3724 3679 3681 1
3725 3686 3687 1
3726 3686 3692 1
3727 3687 3688 1
3728 3687 3690 1
3729 3687 3693 1
3730 3688 3689 2
3731 3688 3700 1
3732 3690 3691 1
3733 3690 3694 1
3734 3690 3695 1
3735 3691 3692 1
3736 3691 3696 1
3737 3691 3697 1
3738 3692 3698 1
3739 3692 3699 1
3740 3700 3701 1
3741 3700 3709 1
3742 3701 3702 1
3743 3701 3704 1
3744 3701 3710 1
3745 3702 3703 2
3746 3702 3722 1
3747 3704 3705 1
3748 3704 3711 1
3749 3704 3712 1
3750 3705 3706 1
3751 3705 3713 1
3752 3705 3714 1
3753 3706 3707 1
3754 3706 3715 1
3755 3706 3716 1
3756 3707 3708 1
3757 3707 3717 1
3758 3707 3718 1
3759 3708 3719 1
3760 3708 3720 1
3761 3708 3721 1
3762 3722 3723 1
3763 3722 3731 1
3764 3723 3724 1
3765 3723 3726 1
3766 3723 3732 1
3767 3724 3725 2
3768 3724 3744 1
3769 3726 3727 1
3770 3726 3733 1
3771 3726 3734 1
3772 3727 3728 1
3773 3727 3735 1
3774 3727 3736 1
3775 3728 3729 1
3776 3728 3737 1
3777 3728 3738 1
3778 3729 3730 1
3779 3729 3739 1
3780 3729 3740 1
3781 3730 3741 1
3782 3730 3742 1
3783 3730 3743 1
3784 3744 3745 1
3785 3744 3755 1
3786 3745 3746 1
3787 3745 3748 1
3788 3745 3756 1
3789 3746 3747 2
3790 3746 3768 1
3791 3748 3749 1
3792 3748 3757 1
3793 3748 3758 1
3794 3749 3750 1
3795 3749 3759 1
3796 3749 3760 1
3797 3750 3751 1
3798 3750 3761 1
3799 3750 3762 1
3800 3751 3752 1
3801 3751 3763 1
3802 3752 3753 2
3803 3752 3754 1
3804 3753 3764 1
3805 3753 3765 1
3806 3754 3766 1
3807 3754 3767 1
3808 3768 3769 1
3809 3768 3776 1
3810 3769 3770 1
3811 3769 3772 1
3812 3769 3777 1
3813 3770 3771 2
3814 3770 3787 1
3815 3772 3773 1
3816 3772 3774 1
3817 3772 3778 1
3818 3773 3775 1
3819 3773 3779 1
3820 3773 3780 1
3821 3774 3781 1
3822 3774 3782 1
3823 3774 3783 1
3824 3775 3784 1
3825 3775 3785 1
3826 3775 3786 1
3827 3787 3788 1
3828 3787 3793 1
3829 3788 3789 1
3830 3788 3791 1
3831 3788 3794 1
3832 3789 3790 2
3833 3789 3798 1
3834 3791 3792 1
3835 3791 3795 1
3836 3791 3796 1
3837 3792 3797 1
3838 3798 3799 1
3839 3798 3806 1
3840 3799 3800 1
3841 3799 3802 1
3842 3799 3807 1
3843 3800 3801 2
3844 3800 3815 1
3845 3802 3803 1
3846 3802 3808 1
3847 3802 3809 1
3848 3803 3804 1
3849 3803 3810 1
3850 3803 3811 1
3851 3804 3805 1
3852 3805 3812 1
3853 3805 3813 1
3854 3805 3814 1
3855 3815 3816 1
3856 3815 3824 1
3857 3816 3817 1
3858 3816 3819 1
3859 3816 3825 1
3860 3817 3818 2
3861 3817 3837 1
3862 3819 3820 1
3863 3819 3826 1
3864 3819 3827 1
3865 3820 3821 1
3866 3820 3828 1
3867 3820 3829 1
3868 3821 3822 1
3869 3821 3830 1
3870 3821 3831 1
3871 3822 3823 1
3872 3822 3832 1
3873 3822 3833 1
3874 3823 3834 1
3875 3823 3835 1
3876 3823 3836 1
3877 3837 3838 1
3878 3837 3845 1
3879 3838 3839 1
3880 3838 3841 1
3881 3838 3846 1
3882 3839 3840 2
3883 3839 3851 1
3884 3841 3842 1
3885 3841 3847 1
3886 3841 3848 1
3887 3842 3843 1
3888 3842 3844 2
3889 3843 3849 1
3890 3843 3850 1
3891 3851 3852 1
3892 3851 3859 1
3893 3852 3853 1
3894 3852 3855 1
3895 3852 3860 1
3896 3853 3854 2
3897 3853 3870 1
3898 3855 3856 1
3899 3855 3861 1
3900 3855 3862 1
3901 3856 3857 1
3902 3856 3858 1
3903 3856 3863 1
3904 3857 3864 1
3905 3857 3865 1
3906 3857 3866 1
3907 3858 3867 1
3908 3858 3868 1
3909 3858 3869 1
3910 3870 3871 1
3911 3870 3878 1
3912 3871 3872 1
3913 3871 3874 1
3914 3871 3879 1
3915 3872 3873 2
3916 3872 3889 1
3917 3874 3875 1
3918 3874 3880 1
3919 3874 3881 1
3920 3875 3876 1
3921 3875 3877 1
3922 3875 3882 1
3923 3876 3883 1
3924 3876 3884 1
3925 3876 3885 1
3926 3877 3886 1
3927 3877 3887 1
3928 3877 3888 1
3929 3889 3890 1
3930 3889 3897 1
3931 3890 3891 1
3932 3890 3893 1
3933 3890 3898 1
3934 3891 3892 2
3935 3891 3903 1
3936 3893 3894 1
3937 3893 3899 1
3938 3893 3900 1
3939 3894 3895 1
3940 3894 3896 2
3941 3895 3901 1
3942 3895 3902 1
3943 3903 3904 1
3944 3903 3913 1
3945 3904 3905 1
3946 3904 3907 1
3947 3904 3914 1
3948 3905 3906 2
3949 3905 3920 1
3950 3907 3908 1
3951 3907 3915 1
3952 3907 3916 1
3953 3908 3909 2
3954 3908 3910 1
3955 3909 3912 1
3956 3909 3917 1
3957 3910 3911 2
3958 3911 3912 1
3959 3911 3918 1
3960 3912 3919 1
3961 3920 3921 1
3962 3920 3926 1
3963 3921 3922 1
3964 3921 3924 1
3965 3921 3927 1
3966 3922 3923 2
3967 3922 3934 1
3968 3924 3925 1
3969 3924 3928 1
3970 3924 3929 1
3971 3925 3926 1
3972 3925 3930 1
3973 3925 3931 1
3974 3926 3932 1
3975 3926 3933 1
3976 3934 3935 1
3977 3934 3948 1
3978 3935 3936 1
3979 3935 3938 1
3980 3935 3949 1
3981 3936 3937 2
3982 3936 3958 1
3983 3938 3939 1
3984 3938 3950 1
3985 3938 3951 1
3986 3939 3940 2
3987 3939 3941 1
3988 3940 3944 1
3989 3940 3952 1
3990 3941 3942 2
3991 3941 3943 1
3992 3942 3945 1
3993 3943 3946 2
3994 3943 3954 1
3995 3942 3944 1
3996 3944 3953 1
3997 3945 3947 2
3998 3945 3955 1
3999 3946 3947 1
4000 3946 3956 1
4001 3947 3957 1
4002 3958 3959 1
4003 3958 3966 1
4004 3959 3960 1
4005 3959 3962 1
4006 3959 3967 1
4007 3960 3961 2
4008 3960 3977 1
4009 3962 3963 1
4010 3962 3964 1
4011 3962 3968 1
4012 3963 3965 1
4013 3963 3969 1
4014 3963 3970 1
4015 3964 3971 1
4016 3964 3972 1
4017 3964 3973 1
4018 3965 3974 1
4019 3965 3975 1
4020 3965 3976 1
4021 3977 3978 1
4022 3977 3985 1
4023 3978 3979 1
4024 3978 3981 1
4025 3978 3986 1
4026 3979 3980 2
4027 3979 3994 1
4028 3981 3982 1
4029 3981 3987 1
4030 3981 3988 1
4031 3982 3983 1
4032 3982 3989 1
4033 3982 3990 1
4034 3983 3984 1
4035 3984 3991 1
4036 3984 3992 1
4037 3984 3993 1
4038 3994 3995 1
4039 3994 4003 1
4040 3995 3996 1
4041 3995 3998 1
4042 3995 4004 1
4043 3996 3997 2
4044 3996 4011 1
4045 3998 3999 1
4046 3998 4005 1
4047 3998 4006 1
4048 3999 4000 1
4049 3999 4007 1
4050 3999 4008 1
4051 4000 4001 1
4052 4000 4002 2
4053 4001 4009 1
4054 4001 4010 1
4055 4011 4012 1
4056 4011 4019 1
4057 4012 4013 1
4058 4012 4015 1
4059 4012 4020 1
4060 4013 4014 2
4061 4013 4023 1
4062 4015 4016 1
4063 4015 4021 1
4064 4015 4022 1
4065 4016 4017 2
4066 4016 4018 1
4067 4023 4024 1
4068 4023 4035 1
4069 4024 4025 1
4070 4024 4027 1
4071 4024 4036 1
4072 4025 4026 2
4073 4025 4044 1
4074 4027 4028 1
4075 4027 4037 1
4076 4027 4038 1
4077 4028 4029 2
4078 4028 4030 1
4079 4029 4031 1
4080 4029 4039 1
4081 4030 4032 2
4082 4030 4040 1
4083 4031 4033 2
4084 4031 4041 1
4085 4032 4033 1
4086 4032 4042 1
4087 4033 4034 1
4088 4034 4043 1
4089 4044 4045 1
4090 4044 4052 1
4091 4045 4046 1
4092 4045 4048 1
4093 4045 4053 1
4094 4046 4047 2
4095 4046 4058 1
4096 4048 4049 1
4097 4048 4054 1
4098 4048 4055 1
4099 4049 4050 1
4100 4049 4051 2
4101 4050 4056 1
4102 4050 4057 1
4103 4058 4059 1
4104 4058 4070 1
4105 4059 4060 1
4106 4059 4062 1
4107 4059 4071 1
4108 4060 4061 2
4109 4060 4079 1
4110 4062 4063 1
4111 4062 4072 1
4112 4062 4073 1
4113 4063 4064 2
4114 4063 4065 1
4115 4064 4066 1
4116 4064 4074 1
4117 4065 4067 2
4118 4065 4075 1
4119 4066 4068 2
4120 4066 4076 1
4121 4067 4068 1
4122 4067 4077 1
4123 4068 4069 1
4124 4069 4078 1
4125 4079 4080 1
4126 4079 4085 1
4127 4080 4081 1
4128 4080 4083 1
4129 4080 4086 1
4130 4081 4082 2
4131 4081 4093 1
4132 4083 4084 1
4133 4083 4087 1
4134 4083 4088 1
4135 4084 4085 1
4136 4084 4089 1
4137 4084 4090 1
4138 4085 4091 1
4139 4085 4092 1
4140 4093 4094 1
4141 4093 4100 1
4142 4094 4095 1
4143 4094 4097 1
4144 4094 4101 1
4145 4095 4096 2
4146 4095 4109 1
4147 4097 4098 1
4148 4097 4099 1
4149 4097 4102 1
4150 4098 4103 1
4151 4098 4104 1
4152 4098 4105 1
4153 4099 4106 1
4154 4099 4107 1
4155 4099 4108 1
4156 4109 4110 1
4157 4109 4118 1
4158 4110 4111 1
4159 4110 4113 1
4160 4110 4119 1
4161 4111 4112 2
4162 4111 4124 1
4163 4113 4114 1
4164 4113 4120 1
4165 4113 4121 1
4166 4114 4115 1
4167 4114 4122 1
4168 4114 4123 1
4169 4115 4116 2
4170 4115 4117 1
4171 4124 4125 1
4172 4124 4138 1
4173 4125 4126 1
4174 4125 4128 1
4175 4125 4139 1
4176 4126 4127 2
4177 4126 4148 1
4178 4128 4129 1
4179 4128 4140 1
4180 4128 4141 1
4181 4129 4130 2
4182 4129 4131 1
4183 4130 4134 1
4184 4130 4142 1
4185 4131 4132 2
4186 4131 4133 1
4187 4132 4135 1
4188 4133 4136 2
4189 4133 4144 1
4190 4132 4134 1
4191 4134 4143 1
4192 4135 4137 2
4193 4135 4145 1
4194 4136 4137 1
4195 4136 4146 1
4196 4137 4147 1
4197 4148 4149 1
4198 4148 4157 1
4199 4149 4150 1
4200 4149 4152 1
4201 4149 4158 1
4202 4150 4151 2
4203 4150 4165 1
4204 4152 4153 1
4205 4152 4159 1
4206 4152 4160 1
4207 4153 4154 1
4208 4153 4161 1
4209 4153 4162 1
4210 4154 4155 1
4211 4154 4156 2
4212 4155 4163 1
4213 4155 4164 1
4214 4165 4166 1
4215 4165 4171 1
4216 4166 4167 1
4217 4166 4169 1
4218 4166 4172 1
4219 4167 4168 2
4220 4167 4176 1
4221 4169 4170 1
4222 4169 4173 1
4223 4169 4174 1
4224 4170 4175 1
4225 4176 4177 1
4226 4176 4185 1
4227 4177 4178 1
4228 4177 4180 1
4229 4177 4186 1
4230 4178 4179 2
4231 4178 4198 1
4232 4180 4181 1
4233 4180 4187 1
4234 4180 4188 1
4235 4181 4182 1
4236 4181 4189 1
4237 4181 4190 1
4238 4182 4183 1
4239 4182 4191 1
4240 4182 4192 1
4241 4183 4184 1
4242 4183 4193 1
4243 4183 4194 1
4244 4184 4195 1
4245 4184 4196 1
4246 4184 4197 1
4247 4198 4199 1
4248 4198 4206 1
4249 4199 4200 1
4250 4199 4202 1
4251 4199 4207 1
4252 4200 4201 2
4253 4200 4212 1
4254 4202 4203 1
4255 4202 4208 1
4256 4202 4209 1
4257 4203 4204 1
4258 4203 4205 2
4259 4204 4210 1
4260 4204 4211 1
4261 4212 4213 1
4262 4212 4218 1
4263 4213 4214 1
4264 4213 4216 1
4265 4213 4219 1
4266 4214 4215 2
4267 4214 4226 1
4268 4216 4217 1
4269 4216 4220 1
4270 4216 4221 1
4271 4217 4218 1
4272 4217 4222 1
4273 4217 4223 1
4274 4218 4224 1
4275 4218 4225 1
4276 4226 4227 1
4277 4226 4237 1
4278 4227 4228 1
4279 4227 4230 1
4280 4227 4238 1
4281 4228 4229 2
4282 4228 4246 1
4283 4230 4231 1
4284 4230 4239 1
4285 4230 4240 1
4286 4231 4232 2
4287 4231 4233 1
4288 4232 4234 1
4289 4232 4241 1
4290 4233 4235 2
4291 4233 4242 1
4292 4234 4236 2
4293 4234 4243 1
4294 4235 4236 1
4295 4235 4244 1
4296 4236 4245 1
4297 4246 4247 1
4298 4246 4254 1
4299 4247 4248 1
4300 4247 4250 1
4301 4247 4255 1
4302 4248 4249 2
4303 4248 4265 1
4304 4250 4251 1
4305 4250 4252 1
4306 4250 4256 1
4307 4251 4253 1
4308 4251 4257 1
4309 4251 4258 1
4310 4252 4259 1
4311 4252 4260 1
4312 4252 4261 1
4313 4253 4262 1
4314 4253 4263 1
4315 4253 4264 1
4316 4265 4266 1
4317 4265 4275 1
4318 4266 4267 1
4319 4266 4269 1
4320 4266 4276 1
4321 4267 4268 2
4322 4267 4282 1
4323 4269 4270 1
4324 4269 4277 1
4325 4269 4278 1
4326 4270 4271 2
4327 4270 4272 1
4328 4271 4274 1
4329 4271 4279 1
4330 4272 4273 2
4331 4273 4274 1
4332 4273 4280 1
4333 4274 4281 1
4334 4282 4283 1
4335 4282 4290 1
4336 4283 4284 1
4337 4283 4286 1
4338 4283 4291 1
4339 4284 4285 2
4340 4284 4301 1
4341 4286 4287 1
4342 4286 4292 1
4343 4286 4293 1
4344 4287 4288 1
4345 4287 4289 1
4346 4287 4294 1
4347 4288 4295 1
4348 4288 4296 1
4349 4288 4297 1
4350 4289 4298 1
4351 4289 4299 1
4352 4289 4300 1
4353 4301 4302 1
4354 4301 4309 1
4355 4302 4303 1
4356 4302 4305 1
4357 4302 4310 1
4358 4303 4304 2
4359 4303 4313 1
4360 4305 4306 1
4361 4305 4311 1
4362 4305 4312 1
4363 4306 4307 2
4364 4306 4308 1
4365 4313 4314 1
4366 4313 4321 1
4367 4314 4315 1
4368 4314 4317 1
4369 4314 4322 1
4370 4315 4316 2
4371 4315 4325 1
4372 4317 4318 1
4373 4317 4323 1
4374 4317 4324 1
4375 4318 4319 2
4376 4318 4320 1
4377 4325 4326 1
4378 4325 4333 1
4379 4326 4327 1
4380 4326 4329 1
4381 4326 4334 1
4382 4327 4328 2
4383 4327 4337 1
4384 4329 4330 1
4385 4329 4335 1
4386 4329 4336 1
4387 4330 4331 2
4388 4330 4332 1
4389 4337 4338 1
4390 4337 4343 1
4391 4338 4339 1
4392 4338 4341 1
4393 4338 4344 1
4394 4339 4340 2
4395 4339 4348 1
4396 4341 4342 1
4397 4341 4345 1
4398 4341 4346 1
4399 4342 4347 1
4400 4348 4349 1
4401 4348 4355 1
4402 4349 4350 1
4403 4349 4352 1
4404 4349 4356 1
4405 4350 4351 2
4406 4350 4364 1
4407 4352 4353 1
4408 4352 4354 1
4409 4352 4357 1
4410 4353 4358 1
4411 4353 4359 1
4412 4353 4360 1
4413 4354 4361 1
4414 4354 4362 1
4415 4354 4363 1
4416 4364 4365 1
4417 4364 4371 1
4418 4365 4366 1
4419 4365 4368 1
4420 4365 4372 1
4421 4366 4367 2
4422 4366 4378 1
4423 4368 4369 1
4424 4368 4370 1
4425 4368 4373 1
4426 4369 4375 1
4427 4369 4376 1
4428 4369 4377 1
4429 4370 4374 1
4430 4378 4379 1
4431 4378 4387 1
4432 4379 4380 1
4433 4379 4382 1
4434 4379 4388 1
4435 4380 4381 2
4436 4380 4393 1
4437 4382 4383 1
4438 4382 4389 1
4439 4382 4390 1
4440 4383 4384 1
4441 4383 4391 1
4442 4383 4392 1
4443 4384 4385 2
4444 4384 4386 1
4445 4393 4394 1
4446 4393 4401 1
4447 4394 4395 1
4448 4394 4397 1
4449 4394 4402 1
4450 4395 4396 2
4451 4395 4412 1
4452 4397 4398 1
4453 4397 4403 1
4454 4397 4404 1
4455 4398 4399 1
4456 4398 4400 1
4457 4398 4405 1
4458 4399 4406 1
4459 4399 4407 1
4460 4399 4408 1
4461 4400 4409 1
4462 4400 4410 1
4463 4400 4411 1
4464 4412 4413 1
4465 4412 4418 1
4466 4413 4414 1
4467 4413 4416 1
4468 4413 4419 1
4469 4414 4415 2
4470 4414 4423 1
4471 4416 4417 1
4472 4416 4420 1
4473 4416 4421 1
4474 4417 4422 1
4475 4423 4424 1
4476 4423 4430 1
4477 4424 4425 1
4478 4424 4427 1
4479 4424 4431 1
4480 4425 4426 2
4481 4425 4439 1
4482 4427 4428 1
4483 4427 4429 1
4484 4427 4432 1
4485 4428 4433 1
4486 4428 4434 1
4487 4428 4435 1
4488 4429 4436 1
4489 4429 4437 1
4490 4429 4438 1
4491 4439 4440 1
4492 4439 4449 1
4493 4440 4441 1
4494 4440 4443 1
4495 4440 4450 1
4496 4441 4442 2
4497 4441 4456 1
4498 4443 4444 1
4499 4443 4451 1
4500 4443 4452 1
4501 4444 4445 2
4502 4444 4446 1
4503 4445 4448 1
4504 4445 4453 1
4505 4446 4447 2
4506 4447 4448 1
4507 4447 4454 1
4508 4448 4455 1
4509 4456 4457 1
4510 4456 4466 1
4511 4457 4458 1
4512 4457 4460 1
4513 4457 4467 1
4514 4458 4459 2
4515 4458 4473 1
4516 4460 4461 1
4517 4460 4468 1
4518 4460 4469 1
4519 4461 4462 2
4520 4461 4463 1
4521 4462 4465 1
4522 4462 4470 1
4523 4463 4464 2
4524 4464 4465 1
4525 4464 4471 1
4526 4465 4472 1
4527 4473 4474 1
4528 4473 4484 1
4529 4474 4475 1
4530 4474 4477 1
4531 4474 4485 1
4532 4475 4476 2
4533 4475 4497 1
4534 4477 4478 1
4535 4477 4486 1
4536 4477 4487 1
4537 4478 4479 1
4538 4478 4488 1
4539 4478 4489 1
4540 4479 4480 1
4541 4479 4490 1
4542 4479 4491 1
4543 4480 4481 1
4544 4480 4492 1
4545 4481 4482 2
4546 4481 4483 1
4547 4482 4493 1
4548 4482 4494 1
4549 4483 4495 1
4550 4483 4496 1
4551 4497 4498 1
4552 4497 4505 1
4553 4498 4499 1
4554 4498 4501 1
4555 4498 4506 1
4556 4499 4500 2
4557 4499 4511 1
4558 4501 4502 1
4559 4501 4507 1
4560 4501 4508 1
4561 4502 4503 1
4562 4502 4504 2
4563 4503 4509 1
4564 4503 4510 1
4565 4511 4512 1
4566 4511 4519 1
4567 4512 4513 1
4568 4512 4515 1
4569 4512 4520 1
4570 4513 4514 2
4571 4513 4525 1
4572 4515 4516 1
4573 4515 4521 1
4574 4515 4522 1
4575 4516 4517 1
4576 4516 4518 2
4577 4517 4523 1
4578 4517 4524 1
4579 4525 4526 1
4580 4525 4536 1
4581 4526 4527 1
4582 4526 4529 1
4583 4526 4537 1
4584 4527 4528 2
4585 4527 4549 1
4586 4529 4530 1
4587 4529 4538 1
4588 4529 4539 1
4589 4530 4531 1
4590 4530 4540 1
4591 4530 4541 1
4592 4531 4532 1
4593 4531 4542 1
4594 4531 4543 1
4595 4532 4533 1
4596 4532 4544 1
4597 4533 4534 2
4598 4533 4535 1
4599 4534 4545 1
4600 4534 4546 1
4601 4535 4547 1
4602 4535 4548 1
4603 4549 4550 1
4604 4549 4558 1
4605 4550 4551 1
4606 4550 4553 1
4607 4550 4559 1
4608 4551 4552 2
4609 4551 4566 1
4610 4553 4554 1
4611 4553 4560 1
4612 4553 4561 1
4613 4554 4555 1
4614 4554 4562 1
4615 4554 4563 1
4616 4555 4556 1
4617 4555 4557 2
4618 4556 4564 1
4619 4556 4565 1
4620 4566 4567 1
4621 4566 4573 1
4622 4567 4568 1
4623 4567 4570 1
4624 4567 4574 1
4625 4568 4569 2
4626 4568 4580 1
4627 4570 4571 1
4628 4570 4572 1
4629 4570 4575 1
4630 4571 4577 1
4631 4571 4578 1
4632 4571 4579 1
4633 4572 4576 1
4634 4580 4581 1
4635 4580 4588 1
4636 4581 4582 1
4637 4581 4584 1
4638 4581 4589 1
4639 4582 4583 2
4640 4582 4597 1
4641 4584 4585 1
4642 4584 4590 1
4643 4584 4591 1
4644 4585 4586 1
4645 4585 4592 1
4646 4585 4593 1
4647 4586 4587 1
4648 4587 4594 1
4649 4587 4595 1
4650 4587 4596 1
4651 4597 4598 1
4652 4597 4606 1
4653 4598 4599 1
4654 4598 4601 1
4655 4598 4607 1
4656 4599 4600 2
4657 4599 4612 1
4658 4601 4602 1
4659 4601 4608 1
4660 4601 4609 1
4661 4602 4603 1
4662 4602 4610 1
4663 4602 4611 1
4664 4603 4604 2
4665 4603 4605 1
4666 4612 4613 1
4667 4612 4620 1
4668 4613 4614 1
4669 4613 4616 1
4670 4613 4621 1
4671 4614 4615 2
4672 4614 4624 1
4673 4616 4617 1
4674 4616 4622 1
4675 4616 4623 1
4676 4617 4618 2
4677 4617 4619 1
4678 4624 4625 1
4679 4624 4632 1
4680 4625 4626 1
4681 4625 4628 1
4682 4625 4633 1
4683 4626 4627 2
4684 4626 4643 1
4685 4628 4629 1
4686 4628 4634 1
4687 4628 4635 1
4688 4629 4630 1
4689 4629 4631 1
4690 4629 4636 1
4691 4630 4637 1
4692 4630 4638 1
4693 4630 4639 1
4694 4631 4640 1
4695 4631 4641 1
4696 4631 4642 1
4697 4643 4644 1
4698 4643 4651 1
4699 4644 4645 1
4700 4644 4647 1
4701 4644 4652 1
4702 4645 4646 2
4703 4645 4662 1
4704 4647 4648 1
4705 4647 4649 1
4706 4647 4653 1
4707 4648 4650 1
4708 4648 4654 1
4709 4648 4655 1
4710 4649 4656 1
4711 4649 4657 1
4712 4649 4658 1
4713 4650 4659 1
4714 4650 4660 1
4715 4650 4661 1
4716 4662 4663 1
4717 4662 4668 1
4718 4663 4664 1
4719 4663 4666 1
4720 4663 4669 1
4721 4664 4665 2
4722 4664 4673 1
4723 4666 4667 1
4724 4666 4670 1
4725 4666 4671 1
4726 4667 4672 1
4727 4673 4674 1
4728 4673 4681 1
4729 4674 4675 1
4730 4674 4677 1
4731 4674 4682 1
4732 4675 4676 2
4733 4675 4692 1
4734 4677 4678 1
4735 4677 4683 1
4736 4677 4684 1
4737 4678 4679 1
4738 4678 4680 1
4739 4678 4685 1
4740 4679 4686 1
4741 4679 4687 1
4742 4679 4688 1
4743 4680 4689 1
4744 4680 4690 1
4745 4680 4691 1
4746 4692 4693 1
4747 4692 4706 1
4748 4693 4694 1
4749 4693 4696 1
4750 4693 4707 1
4751 4694 4695 2
4752 4694 4716 1
4753 4696 4697 1
4754 4696 4708 1
4755 4696 4709 1
4756 4697 4698 2
4757 4697 4699 1
4758 4698 4702 1
4759 4698 4710 1
4760 4699 4700 2
4761 4699 4701 1
4762 4700 4703 1
4763 4701 4704 2
4764 4701 4712 1
4765 4700 4702 1
4766 4702 4711 1
4767 4703 4705 2
4768 4703 4713 1
4769 4704 4705 1
4770 4704 4714 1
4771 4705 4715 1
4772 4716 4717 1
4773 4716 4725 1
4774 4717 4718 1
4775 4717 4720 1
4776 4717 4726 1
4777 4718 4719 2
4778 4718 4733 1
4779 4720 4721 1
4780 4720 4727 1
4781 4720 4728 1
4782 4721 4722 1
4783 4721 4729 1
4784 4721 4730 1
4785 4722 4723 1
4786 4722 4724 2
4787 4723 4731 1
4788 4723 4732 1
4789 4733 4734 1
4790 4733 4745 1
4791 4734 4735 1
4792 4734 4737 1
4793 4734 4746 1
4794 4735 4736 2
4795 4735 4754 1
4796 4737 4738 1
4797 4737 4747 1
4798 4737 4748 1
4799 4738 4739 2
4800 4738 4740 1
4801 4739 4741 1
4802 4739 4749 1
4803 4740 4742 2
4804 4740 4750 1
4805 4741 4743 2
4806 4741 4751 1
4807 4742 4743 1
4808 4742 4752 1
4809 4743 4744 1
4810 4744 4753 1
4811 4754 4755 1
4812 4754 4762 1
4813 4755 4756 1
4814 4755 4758 1
4815 4755 4763 1
4816 4756 4757 2
4817 4756 4766 1
4818 4758 4759 1
4819 4758 4764 1
4820 4758 4765 1
4821 4759 4760 2
4822 4759 4761 1
4823 4766 4767 1
4824 4766 4776 1
4825 4767 4768 1
4826 4767 4770 1
4827 4767 4777 1
4828 4768 4769 2
4829 4768 4783 1
4830 4770 4771 1
4831 4770 4778 1
4832 4770 4779 1
4833 4771 4772 2
4834 4771 4773 1
4835 4772 4775 1
4836 4772 4780 1
4837 4773 4774 2
4838 4774 4775 1
4839 4774 4781 1
4840 4775 4782 1
4841 4783 4784 1
4842 4783 4791 1
4843 4784 4785 1
4844 4784 4787 1
4845 4784 4792 1
4846 4785 4786 2
4847 4785 4802 1
4848 4787 4788 1
4849 4787 4793 1
4850 4787 4794 1
4851 4788 4789 1
4852 4788 4790 1
4853 4788 4795 1
4854 4789 4796 1
4855 4789 4797 1
4856 4789 4798 1
4857 4790 4799 1
4858 4790 4800 1
4859 4790 4801 1
4860 4802 4803 1
4861 4802 4809 1
4862 4803 4804 1
4863 4803 4806 1
4864 4803 4810 1
4865 4804 4805 2
4866 4804 4816 1
4867 4806 4807 1
4868 4806 4808 1
4869 4806 4811 1
4870 4807 4813 1
4871 4807 4814 1
4872 4807 4815 1
4873 4808 4812 1
4874 4816 4817 1
4875 4816 4821 1
4876 4817 4818 1
4877 4817 4820 1
4878 4817 4822 1
4879 4818 4819 2
4880 4818 4826 1
4881 4820 4823 1
4882 4820 4824 1
4883 4820 4825 1
4884 4826 4827 1
4885 4826 4833 1
4886 4827 4828 1
4887 4827 4830 1
4888 4827 4834 1
4889 4828 4829 2
4890 4828 4840 1
4891 4830 4831 1
4892 4830 4832 1
4893 4830 4835 1
4894 4831 4837 1
4895 4831 4838 1
4896 4831 4839 1
4897 4832 4836 1
4898 4840 4841 1
4899 4840 4852 1
4900 4841 4842 1
4901 4841 4844 1
4902 4841 4853 1
4903 4842 4843 2
4904 4842 4861 1
4905 4844 4845 1
4906 4844 4854 1
4907 4844 4855 1
4908 4845 4846 2
4909 4845 4847 1
4910 4846 4848 1
4911 4846 4856 1
4912 4847 4849 2
4913 4847 4857 1
4914 4848 4850 2
4915 4848 4858 1
4916 4849 4850 1
4917 4849 4859 1
4918 4850 4851 1
4919 4851 4860 1
4920 4861 4862 1
4921 4861 4869 1
4922 4862 4863 1
4923 4862 4865 1
4924 4862 4870 1
4925 4863 4864 2
4926 4863 4880 1
4927 4865 4866 1
4928 4865 4871 1
4929 4865 4872 1
4930 4866 4867 1
4931 4866 4868 1
4932 4866 4873 1
4933 4867 4874 1
4934 4867 4875 1
4935 4867 4876 1
4936 4868 4877 1
4937 4868 4878 1
4938 4868 4879 1
4939 4880 4881 1
4940 4880 4888 1
4941 4881 4882 1
4942 4881 4884 1
4943 4881 4889 1
4944 4882 4883 2
4945 4882 4899 1
4946 4884 4885 1
4947 4884 4890 1
4948 4884 4891 1
4949 4885 4886 1
4950 4885 4887 1
4951 4885 4892 1
4952 4886 4893 1
4953 4886 4894 1
4954 4886 4895 1
4955 4887 4896 1
4956 4887 4897 1
4957 4887 4898 1
4958 4899 4900 1
4959 4899 4907 1
4960 4900 4901 1
4961 4900 4903 1
4962 4900 4908 1
4963 4901 4902 2
4964 4901 4918 1
4965 4903 4904 1
4966 4903 4909 1
4967 4903 4910 1
4968 4904 4905 1
4969 4904 4906 1
4970 4904 4911 1
4971 4905 4912 1
4972 4905 4913 1
4973 4905 4914 1
4974 4906 4915 1
4975 4906 4916 1
4976 4906 4917 1
4977 4918 4919 1
4978 4918 4926 1
4979 4919 4920 1
4980 4919 4922 1
4981 4919 4927 1
4982 4920 4921 2
4983 4920 4937 1
4984 4922 4923 1
4985 4922 4928 1
4986 4922 4929 1
4987 4923 4924 1
4988 4923 4925 1
4989 4923 4930 1
4990 4924 4931 1
4991 4924 4932 1
4992 4924 4933 1
4993 4925 4934 1
4994 4925 4935 1
4995 4925 4936 1
4996 4937 4938 1
4997 4937 4942 1
4998 4938 4939 1
4999 4938 4941 1
5000 4938 4943 1
5001 4939 4940 2
5002 4939 4947 1
5003 4941 4944 1
5004 4941 4945 1
5005 4941 4946 1
5006 4947 4948 1
5007 4947 4956 1
5008 4948 4949 1
5009 4948 4951 1
5010 4948 4957 1
5011 4949 4950 2
5012 4949 4969 1
5013 4951 4952 1
5014 4951 4958 1
5015 4951 4959 1
5016 4952 4953 1
5017 4952 4960 1
5018 4952 4961 1
5019 4953 4954 1
5020 4953 4962 1
5021 4953 4963 1
5022 4954 4955 1
5023 4954 4964 1
5024 4954 4965 1
5025 4955 4966 1
5026 4955 4967 1
5027 4955 4968 1
5028 4969 4970 1
5029 4969 4978 1
5030 4970 4971 1
5031 4970 4973 1
5032 4970 4979 1
5033 4971 4972 2
5034 4971 4991 1
5035 4973 4974 1
5036 4973 4980 1
5037 4973 4981 1
5038 4974 4975 1
5039 4974 4982 1
5040 4974 4983 1
5041 4975 4976 1
5042 4975 4984 1
5043 4975 4985 1
5044 4976 4977 1
5045 4976 4986 1
5046 4976 4987 1
5047 4977 4988 1
5048 4977 4989 1
5049 4977 4990 1
5050 4991 4992 1
5051 4991 4996 1
5052 4992 4993 1
5053 4992 4995 1
5054 4992 4997 1
5055 4993 4994 2
5056 4993 5001 1
5057 4995 4998 1
5058 4995 4999 1
5059 4995 5000 1
5060 5001 5002 1
5061 5001 5012 1
5062 5002 5003 1
5063 5002 5005 1
5064 5002 5013 1
5065 5003 5004 2
5066 5003 5025 1
5067 5005 5006 1
5068 5005 5014 1
5069 5005 5015 1
5070 5006 5007 1
5071 5006 5016 1
5072 5006 5017 1
5073 5007 5008 1
5074 5007 5018 1
5075 5007 5019 1
5076 5008 5009 1
5077 5008 5020 1
5078 5009 5010 2
5079 5009 5011 1
5080 5010 5021 1
5081 5010 5022 1
5082 5011 5023 1
5083 5011 5024 1
5084 5025 5026 1
5085 5025 5029 1
5086 5026 5027 1
5087 5026 5030 1
5088 5026 5031 1
5089 5027 5028 2
5090 5027 5032 1
5091 5032 5033 1
5092 5032 5041 1
5093 5033 5034 1
5094 5033 5036 1
5095 5033 5042 1
5096 5034 5035 2
5097 5034 5054 1
5098 5036 5037 1
5099 5036 5043 1
5100 5036 5044 1
5101 5037 5038 1
5102 5037 5045 1
5103 5037 5046 1
5104 5038 5039 1
5105 5038 5047 1
5106 5038 5048 1
5107 5039 5040 1
5108 5039 5049 1
5109 5039 5050 1
5110 5040 5051 1
5111 5040 5052 1
5112 5040 5053 1
5113 5054 5055 1
5114 5054 5060 1
5115 5055 5056 1
5116 5055 5058 1
5117 5055 5061 1
5118 5056 5057 2
5119 5056 5068 1
5120 5058 5059 1
5121 5058 5062 1
5122 5058 5063 1
5123 5059 5060 1
5124 5059 5064 1
5125 5059 5065 1
5126 5060 5066 1
5127 5060 5067 1
5128 5068 5069 1
5129 5068 5075 1
5130 5069 5070 1
5131 5069 5072 1
5132 5069 5076 1
5133 5070 5071 2
5134 5070 5084 1
5135 5072 5073 1
5136 5072 5074 1
5137 5072 5077 1
5138 5073 5078 1
5139 5073 5079 1
5140 5073 5080 1
5141 5074 5081 1
5142 5074 5082 1
5143 5074 5083 1
5144 5084 5085 1
5145 5084 5095 1
5146 5085 5086 1
5147 5085 5088 1
5148 5085 5096 1
5149 5086 5087 2
5150 5086 5108 1
5151 5088 5089 1
5152 5088 5097 1
5153 5088 5098 1
5154 5089 5090 1
5155 5089 5099 1
5156 5089 5100 1
5157 5090 5091 1
5158 5090 5101 1
5159 5090 5102 1
5160 5091 5092 1
5161 5091 5103 1
5162 5092 5093 2
5163 5092 5094 1
5164 5093 5104 1
5165 5093 5105 1
5166 5094 5106 1
5167 5094 5107 1
5168 5108 5109 1
5169 5108 5116 1
5170 5109 5110 1
5171 5109 5112 1
5172 5109 5117 1
5173 5110 5111 2
5174 5110 5127 1
5175 5112 5113 1
5176 5112 5118 1
5177 5112 5119 1
5178 5113 5114 1
5179 5113 5115 1
5180 5113 5120 1
5181 5114 5121 1
5182 5114 5122 1
5183 5114 5123 1
5184 5115 5124 1
5185 5115 5125 1
5186 5115 5126 1
5187 5127 5128 1
5188 5127 5138 1
5189 5128 5129 1
5190 5128 5131 1
5191 5128 5139 1
5192 5129 5130 2
5193 5129 5151 1
5194 5131 5132 1
5195 5131 5140 1
5196 5131 5141 1
5197 5132 5133 1
5198 5132 5142 1
5199 5132 5143 1
5200 5133 5134 1
5201 5133 5144 1
5202 5133 5145 1
5203 5134 5135 1
5204 5134 5146 1
5205 5135 5136 2
5206 5135 5137 1
5207 5136 5147 1
5208 5136 5148 1
5209 5137 5149 1
5210 5137 5150 1
@<TRIPOS>SUBSTRUCTURE
1	ASP3	1	RESIDUE	1 A	ASP
2	TYR4	15	RESIDUE	1 A	TYR
3	ASP5	36	RESIDUE	1 A	ASP
4	GLU6	48	RESIDUE	1 A	GLU
5	LEU7	63	RESIDUE	1 A	LEU
6	LEU8	82	RESIDUE	1 A	LEU
7	LYS9	101	RESIDUE	1 A	LYS
8	TYR10	123	RESIDUE	1 A	TYR
9	TYR11	144	RESIDUE	1 A	TYR
10	GLU12	165	RESIDUE	1 A	GLU
11	LEU13	180	RESIDUE	1 A	LEU
12	HIS14	199	RESIDUE	1 A	HIS
13	GLU15	216	RESIDUE	1 A	GLU
14	THR16	231	RESIDUE	1 A	THR
15	ILE17	245	RESIDUE	1 A	ILE
16	GLY18	264	RESIDUE	1 A	GLY
17	THR19	271	RESIDUE	1 A	THR
18	GLY20	285	RESIDUE	1 A	GLY
19	GLY21	292	RESIDUE	1 A	GLY
20	PHE22	299	RESIDUE	1 A	PHE
21	ALA23	319	RESIDUE	1 A	ALA
22	LYS24	329	RESIDUE	1 A	LYS
23	VAL25	351	RESIDUE	1 A	VAL
24	LYS26	367	RESIDUE	1 A	LYS
25	LEU27	389	RESIDUE	1 A	LEU
26	ALA28	408	RESIDUE	1 A	ALA
27	CYS29	418	RESIDUE	1 A	CYS
28	HIS30	429	RESIDUE	1 A	HIS
29	ILE31	446	RESIDUE	1 A	ILE
30	LEU32	465	RESIDUE	1 A	LEU
31	THR33	484	RESIDUE	1 A	THR
32	GLY34	498	RESIDUE	1 A	GLY
33	GLU35	505	RESIDUE	1 A	GLU
34	MET36	520	RESIDUE	1 A	MET
35	VAL37	537	RESIDUE	1 A	VAL
36	ALA38	553	RESIDUE	1 A	ALA
37	ILE39	563	RESIDUE	1 A	ILE
38	LYS40	582	RESIDUE	1 A	LYS
39	ILE41	604	RESIDUE	1 A	ILE
40	MET42	623	RESIDUE	1 A	MET
41	ASP43	640	RESIDUE	1 A	ASP
42	LYS44	652	RESIDUE	1 A	LYS
43	ASN45	674	RESIDUE	1 A	ASN
44	THR46	688	RESIDUE	1 A	THR
45	LEU47	702	RESIDUE	1 A	LEU
46	GLY48	721	RESIDUE	1 A	GLY
47	SER49	728	RESIDUE	1 A	SER
48	ASP50	739	RESIDUE	1 A	ASP
49	LEU51	751	RESIDUE	1 A	LEU
50	PRO52	770	RESIDUE	1 A	PRO
51	ARG53	784	RESIDUE	1 A	ARG
52	ILE54	808	RESIDUE	1 A	ILE
53	LYS55	827	RESIDUE	1 A	LYS
54	THR56	849	RESIDUE	1 A	THR
55	GLU57	863	RESIDUE	1 A	GLU
56	ILE58	878	RESIDUE	1 A	ILE
57	GLU59	897	RESIDUE	1 A	GLU
58	ALA60	912	RESIDUE	1 A	ALA
59	LEU61	922	RESIDUE	1 A	LEU
60	LYS62	941	RESIDUE	1 A	LYS
61	ASN63	963	RESIDUE	1 A	ASN
62	LEU64	977	RESIDUE	1 A	LEU
63	ARG65	996	RESIDUE	1 A	ARG
64	HIS66	1020	RESIDUE	1 A	HIS
65	GLN67	1037	RESIDUE	1 A	GLN
66	HIS68	1054	RESIDUE	1 A	HIS
67	ILE69	1071	RESIDUE	1 A	ILE
68	CYS70	1090	RESIDUE	1 A	CYS
69	GLN71	1101	RESIDUE	1 A	GLN
70	LEU72	1118	RESIDUE	1 A	LEU
71	TYR73	1137	RESIDUE	1 A	TYR
72	HIS74	1158	RESIDUE	1 A	HIS
73	VAL75	1175	RESIDUE	1 A	VAL
74	LEU76	1191	RESIDUE	1 A	LEU
75	GLU77	1210	RESIDUE	1 A	GLU
76	THR78	1225	RESIDUE	1 A	THR
77	ALA79	1239	RESIDUE	1 A	ALA
78	ASN80	1249	RESIDUE	1 A	ASN
79	LYS81	1263	RESIDUE	1 A	LYS
80	ILE82	1285	RESIDUE	1 A	ILE
81	PHE83	1304	RESIDUE	1 A	PHE
82	MET84	1324	RESIDUE	1 A	MET
83	VAL85	1341	RESIDUE	1 A	VAL
84	LEU86	1357	RESIDUE	1 A	LEU
85	GLU87	1376	RESIDUE	1 A	GLU
86	TYR88	1391	RESIDUE	1 A	TYR
87	CYS89	1412	RESIDUE	1 A	CYS
88	PRO90	1423	RESIDUE	1 A	PRO
89	GLY91	1437	RESIDUE	1 A	GLY
90	GLY92	1444	RESIDUE	1 A	GLY
91	GLU93	1451	RESIDUE	1 A	GLU
92	LEU94	1466	RESIDUE	1 A	LEU
93	PHE95	1485	RESIDUE	1 A	PHE
94	ASP96	1505	RESIDUE	1 A	ASP
95	TYR97	1517	RESIDUE	1 A	TYR
96	ILE98	1538	RESIDUE	1 A	ILE
97	ILE99	1557	RESIDUE	1 A	ILE
98	SER100	1576	RESIDUE	1 A	SER
99	GLN101	1587	RESIDUE	1 A	GLN
100	ASP102	1604	RESIDUE	1 A	ASP
101	ARG103	1616	RESIDUE	1 A	ARG
102	LEU104	1640	RESIDUE	1 A	LEU
103	SER105	1659	RESIDUE	1 A	SER
104	GLU106	1670	RESIDUE	1 A	GLU
105	GLU107	1685	RESIDUE	1 A	GLU
106	GLU108	1700	RESIDUE	1 A	GLU
107	THR109	1715	RESIDUE	1 A	THR
108	ARG110	1729	RESIDUE	1 A	ARG
109	VAL111	1753	RESIDUE	1 A	VAL
110	VAL112	1769	RESIDUE	1 A	VAL
111	PHE113	1785	RESIDUE	1 A	PHE
112	ARG114	1805	RESIDUE	1 A	ARG
113	GLN115	1829	RESIDUE	1 A	GLN
114	ILE116	1846	RESIDUE	1 A	ILE
115	VAL117	1865	RESIDUE	1 A	VAL
116	SER118	1881	RESIDUE	1 A	SER
117	ALA119	1892	RESIDUE	1 A	ALA
118	VAL120	1902	RESIDUE	1 A	VAL
119	ALA121	1918	RESIDUE	1 A	ALA
120	TYR122	1928	RESIDUE	1 A	TYR
121	VAL123	1949	RESIDUE	1 A	VAL
122	HIS124	1965	RESIDUE	1 A	HIS
123	SER125	1982	RESIDUE	1 A	SER
124	GLN126	1993	RESIDUE	1 A	GLN
125	GLY127	2010	RESIDUE	1 A	GLY
126	TYR128	2017	RESIDUE	1 A	TYR
127	ALA129	2038	RESIDUE	1 A	ALA
128	HIS130	2048	RESIDUE	1 A	HIS
129	ARG131	2065	RESIDUE	1 A	ARG
130	ASP132	2089	RESIDUE	1 A	ASP
131	LEU133	2101	RESIDUE	1 A	LEU
132	LYS134	2120	RESIDUE	1 A	LYS
133	PRO135	2142	RESIDUE	1 A	PRO
134	GLU136	2156	RESIDUE	1 A	GLU
135	ASN137	2171	RESIDUE	1 A	ASN
136	LEU138	2185	RESIDUE	1 A	LEU
137	LEU139	2204	RESIDUE	1 A	LEU
138	PHE140	2223	RESIDUE	1 A	PHE
139	ASP141	2243	RESIDUE	1 A	ASP
140	GLU142	2255	RESIDUE	1 A	GLU
141	TYR143	2270	RESIDUE	1 A	TYR
142	HIS144	2291	RESIDUE	1 A	HIS
143	LYS145	2308	RESIDUE	1 A	LYS
144	LEU146	2330	RESIDUE	1 A	LEU
145	LYS147	2349	RESIDUE	1 A	LYS
146	LEU148	2371	RESIDUE	1 A	LEU
147	ILE149	2390	RESIDUE	1 A	ILE
148	ASP150	2409	RESIDUE	1 A	ASP
149	PHE151	2421	RESIDUE	1 A	PHE
150	GLY152	2441	RESIDUE	1 A	GLY
151	LEU153	2448	RESIDUE	1 A	LEU
152	CYS169	2468	RESIDUE	1 A	CYS
153	GLY170	2481	RESIDUE	1 A	GLY
154	SER171	2488	RESIDUE	1 A	SER
155	LEU172	2499	RESIDUE	1 A	LEU
156	ALA173	2518	RESIDUE	1 A	ALA
157	TYR174	2528	RESIDUE	1 A	TYR
158	ALA175	2549	RESIDUE	1 A	ALA
159	ALA176	2559	RESIDUE	1 A	ALA
160	PRO177	2569	RESIDUE	1 A	PRO
161	GLU178	2583	RESIDUE	1 A	GLU
162	LEU179	2598	RESIDUE	1 A	LEU
163	ILE180	2617	RESIDUE	1 A	ILE
164	GLN181	2636	RESIDUE	1 A	GLN
165	GLY182	2653	RESIDUE	1 A	GLY
166	LYS183	2660	RESIDUE	1 A	LYS
167	SER184	2682	RESIDUE	1 A	SER
168	TYR185	2693	RESIDUE	1 A	TYR
169	LEU186	2714	RESIDUE	1 A	LEU
170	GLY187	2733	RESIDUE	1 A	GLY
171	SER188	2740	RESIDUE	1 A	SER
172	GLU189	2751	RESIDUE	1 A	GLU
173	ALA190	2766	RESIDUE	1 A	ALA
174	ASP191	2776	RESIDUE	1 A	ASP
175	VAL192	2788	RESIDUE	1 A	VAL
176	TRP193	2804	RESIDUE	1 A	TRP
177	SER194	2828	RESIDUE	1 A	SER
178	MET195	2839	RESIDUE	1 A	MET
179	GLY196	2856	RESIDUE	1 A	GLY
180	ILE197	2863	RESIDUE	1 A	ILE
181	LEU198	2882	RESIDUE	1 A	LEU
182	LEU199	2901	RESIDUE	1 A	LEU
183	TYR200	2920	RESIDUE	1 A	TYR
184	VAL201	2941	RESIDUE	1 A	VAL
185	LEU202	2957	RESIDUE	1 A	LEU
186	MET203	2976	RESIDUE	1 A	MET
187	CYS204	2993	RESIDUE	1 A	CYS
188	GLY205	3004	RESIDUE	1 A	GLY
189	PHE206	3011	RESIDUE	1 A	PHE
190	LEU207	3031	RESIDUE	1 A	LEU
191	PRO208	3050	RESIDUE	1 A	PRO
192	PHE209	3064	RESIDUE	1 A	PHE
193	ASP210	3084	RESIDUE	1 A	ASP
194	ASP211	3096	RESIDUE	1 A	ASP
195	ASP212	3108	RESIDUE	1 A	ASP
196	THR213	3120	RESIDUE	1 A	THR
197	ALA214	3134	RESIDUE	1 A	ALA
198	ALA215	3144	RESIDUE	1 A	ALA
199	ALA216	3154	RESIDUE	1 A	ALA
200	LEU217	3164	RESIDUE	1 A	LEU
201	VAL218	3183	RESIDUE	1 A	VAL
202	ALA219	3199	RESIDUE	1 A	ALA
203	LYS220	3209	RESIDUE	1 A	LYS
204	ILE221	3231	RESIDUE	1 A	ILE
205	MET222	3250	RESIDUE	1 A	MET
206	ARG223	3267	RESIDUE	1 A	ARG
207	GLY224	3291	RESIDUE	1 A	GLY
208	LYS225	3298	RESIDUE	1 A	LYS
209	TYR226	3320	RESIDUE	1 A	TYR
210	ASP227	3341	RESIDUE	1 A	ASP
211	VAL228	3353	RESIDUE	1 A	VAL
212	PRO229	3369	RESIDUE	1 A	PRO
213	LYS230	3383	RESIDUE	1 A	LYS
214	TRP231	3405	RESIDUE	1 A	TRP
215	LEU232	3429	RESIDUE	1 A	LEU
216	SER233	3448	RESIDUE	1 A	SER
217	PRO234	3459	RESIDUE	1 A	PRO
218	SER235	3473	RESIDUE	1 A	SER
219	SER236	3484	RESIDUE	1 A	SER
220	ILE237	3495	RESIDUE	1 A	ILE
221	LEU238	3514	RESIDUE	1 A	LEU
222	LEU239	3533	RESIDUE	1 A	LEU
223	LEU240	3552	RESIDUE	1 A	LEU
224	GLN241	3571	RESIDUE	1 A	GLN
225	GLN242	3588	RESIDUE	1 A	GLN
226	MET243	3605	RESIDUE	1 A	MET
227	LEU244	3622	RESIDUE	1 A	LEU
228	GLN245	3641	RESIDUE	1 A	GLN
229	VAL246	3658	RESIDUE	1 A	VAL
230	ASP247	3674	RESIDUE	1 A	ASP
231	PRO248	3686	RESIDUE	1 A	PRO
232	LYS249	3700	RESIDUE	1 A	LYS
233	LYS250	3722	RESIDUE	1 A	LYS
234	ARG251	3744	RESIDUE	1 A	ARG
235	ILE252	3768	RESIDUE	1 A	ILE
236	SER253	3787	RESIDUE	1 A	SER
237	MET254	3798	RESIDUE	1 A	MET
238	LYS255	3815	RESIDUE	1 A	LYS
239	ASN256	3837	RESIDUE	1 A	ASN
240	LEU257	3851	RESIDUE	1 A	LEU
241	LEU258	3870	RESIDUE	1 A	LEU
242	ASN259	3889	RESIDUE	1 A	ASN
243	HIS260	3903	RESIDUE	1 A	HIS
244	PRO261	3920	RESIDUE	1 A	PRO
245	TRP262	3934	RESIDUE	1 A	TRP
246	ILE263	3958	RESIDUE	1 A	ILE
247	MET264	3977	RESIDUE	1 A	MET
248	GLN265	3994	RESIDUE	1 A	GLN
249	ASP266	4011	RESIDUE	1 A	ASP
250	TYR267	4023	RESIDUE	1 A	TYR
251	ASN268	4044	RESIDUE	1 A	ASN
252	TYR269	4058	RESIDUE	1 A	TYR
253	PRO270	4079	RESIDUE	1 A	PRO
254	VAL271	4093	RESIDUE	1 A	VAL
255	GLU272	4109	RESIDUE	1 A	GLU
256	TRP273	4124	RESIDUE	1 A	TRP
257	GLN274	4148	RESIDUE	1 A	GLN
258	SER275	4165	RESIDUE	1 A	SER
259	LYS276	4176	RESIDUE	1 A	LYS
260	ASN277	4198	RESIDUE	1 A	ASN
261	PRO278	4212	RESIDUE	1 A	PRO
262	PHE279	4226	RESIDUE	1 A	PHE
263	ILE280	4246	RESIDUE	1 A	ILE
264	HIS281	4265	RESIDUE	1 A	HIS
265	LEU282	4282	RESIDUE	1 A	LEU
266	ASP283	4301	RESIDUE	1 A	ASP
267	ASP284	4313	RESIDUE	1 A	ASP
268	ASP285	4325	RESIDUE	1 A	ASP
269	CYS286	4337	RESIDUE	1 A	CYS
270	VAL287	4348	RESIDUE	1 A	VAL
271	THR288	4364	RESIDUE	1 A	THR
272	GLU289	4378	RESIDUE	1 A	GLU
273	LEU290	4393	RESIDUE	1 A	LEU
274	SER291	4412	RESIDUE	1 A	SER
275	VAL292	4423	RESIDUE	1 A	VAL
276	HIS293	4439	RESIDUE	1 A	HIS
277	HIS294	4456	RESIDUE	1 A	HIS
278	ARG295	4473	RESIDUE	1 A	ARG
279	ASN296	4497	RESIDUE	1 A	ASN
280	ASN297	4511	RESIDUE	1 A	ASN
281	ARG298	4525	RESIDUE	1 A	ARG
282	GLN299	4549	RESIDUE	1 A	GLN
283	THR300	4566	RESIDUE	1 A	THR
284	MET301	4580	RESIDUE	1 A	MET
285	GLU302	4597	RESIDUE	1 A	GLU
286	ASP303	4612	RESIDUE	1 A	ASP
287	LEU304	4624	RESIDUE	1 A	LEU
288	ILE305	4643	RESIDUE	1 A	ILE
289	SER306	4662	RESIDUE	1 A	SER
290	LEU307	4673	RESIDUE	1 A	LEU
291	TRP308	4692	RESIDUE	1 A	TRP
292	GLN309	4716	RESIDUE	1 A	GLN
293	TYR310	4733	RESIDUE	1 A	TYR
294	ASP311	4754	RESIDUE	1 A	ASP
295	HIS312	4766	RESIDUE	1 A	HIS
296	LEU313	4783	RESIDUE	1 A	LEU
297	THR314	4802	RESIDUE	1 A	THR
298	ALA315	4816	RESIDUE	1 A	ALA
299	THR316	4826	RESIDUE	1 A	THR
300	TYR317	4840	RESIDUE	1 A	TYR
301	LEU318	4861	RESIDUE	1 A	LEU
302	LEU319	4880	RESIDUE	1 A	LEU
303	LEU320	4899	RESIDUE	1 A	LEU
304	LEU321	4918	RESIDUE	1 A	LEU
305	ALA322	4937	RESIDUE	1 A	ALA
306	LYS323	4947	RESIDUE	1 A	LYS
307	LYS324	4969	RESIDUE	1 A	LYS
308	ALA325	4991	RESIDUE	1 A	ALA
309	ARG326	5001	RESIDUE	1 A	ARG
310	GLY327	5025	RESIDUE	1 A	GLY
311	LYS328	5032	RESIDUE	1 A	LYS
312	PRO329	5054	RESIDUE	1 A	PRO
313	VAL330	5068	RESIDUE	1 A	VAL
314	ARG331	5084	RESIDUE	1 A	ARG
315	LEU332	5108	RESIDUE	1 A	LEU
316	ARG333	5127	RESIDUE	1 A	ARG
